# Supplementary material for: Actn4 Links Inactive Integrin α5 With Actin in Zebrafish Somites
Source: Mol Cell Proteomics. 2025 Oct 8;25(2):101087. doi: 10.1016/j.mcpro.2025.101087 (PMC12860946; doi:10.1016/j.mcpro.2025.101087)
Supplement: Supplemental Table S1 [file mmc1.xlsx]

## Sheet: TableS1
Supplemental Table S1. Label-Free Mass Spectrometry Protein Quantification Results
Gene names	Protein name	Molecular weight (kDa)	Protein ID	Protein cluster IDs	Number of proteins	Peptides	Unique peptides	Protein coverage	Protein Identification Probability Itga5WT.1	Protein Identification Probability Itga5WT.2	Protein Identification Probability Itga5WT.3	Protein Identification Probability Itga5LBD.1	Protein Identification Probability Itga5LBD.2	Protein Identification Probability Itga5LBD.3	Protein Identification Probability Itga5AA.1	Protein Identification Probability Itga5AA.2	Protein Identification Probability Itga5AA.3	Protein Identification Probability control.1	Protein Identification Probability control.2	Total Unique Peptide Count Itga5WT.1	Total Unique Peptide Count Itga5WT.2	Total Unique Peptide Count Itga5WT.3	Total Unique Peptide Count Itga5LBD.1	Total Unique Peptide Count Itga5LBD.2	Total Unique Peptide Count Itga5LBD.3	Total Unique Peptide Count Itga5AA.1	Total Unique Peptide Count Itga5AA.2	Total Unique Peptide Count Itga5AA.3	Total Unique Peptide Count control.1	Total Unique Peptide Count control.2	Exclusive Unique Peptide Count Itga5WT.1	Exclusive Unique Peptide Count Itga5WT.2	Exclusive Unique Peptide Count Itga5WT.3	Exclusive Unique Peptide Count Itga5LBD.1	Exclusive Unique Peptide Count Itga5LBD.2	Exclusive Unique Peptide Count Itga5LBD.3	Exclusive Unique Peptide Count Itga5AA.1	Exclusive Unique Peptide Count Itga5AA.2	Exclusive Unique Peptide Count Itga5AA.3	Exclusive Unique Peptide Count control.1	Exclusive Unique Peptide Count control.2	Quantitative Value iBAQ Itga5WT.1	Quantitative Value iBAQ Itga5WT.2	Quantitative Value iBAQ Itga5WT.3	Quantitative Value iBAQ Itga5LBD.1	Quantitative Value iBAQ Itga5LBD.2	Quantitative Value iBAQ Itga5LBD.3	Quantitative Value iBAQ Itga5AA.1	Quantitative Value iBAQ Itga5AA.2
itga5	Integrin alpha5	117 kDa	Q5I2A9_DANRE	Q5I2A9_DANRE	1	69	68	68.7%	100%	100%	100%	100%	100%	100%	100%	100%	100%	0	0	69	57	40	53	42	38	55	55	63	0	0	68	56	39	52	41	37	54	54	62	0	0	1909900000	1572700000	170890000	494510000	271640000	130540000	565050000	347550000
itgb1a	Integrin beta	89 kDa	F1QG85_DANRE	F1QG85_DANRE	1	19	13	28.1%	100%	100%	100%	100%	100%	100%	100%	100%	100%	0	0	19	11	6	19	18	18	33	28	26	0	0	12	8	3	13	11	11	25	19	20	0	0	50837000	21932000	10209000	26289000	23611000	18489000	78459000	52239000
itgb1b	Integrin beta	57 kDa	A0A0R4IR57_DANRE	A0A0R4IR57_DANRE	1	19	16	45.1%	100%	100%	100%	100%	100%	100%	100%	100%	100%	100%	100%	19	13	11	14	15	13	14	13	13	2	2	16	12	10	11	12	10	10	9	9	2	2	95698000	58107000	18290000	50332000	49954000	36319000	27811000	14597000
fn1a	Fibronectin 1a	272 kDa	B0S602_DANRE	B0S602_DANRE;F1RBP8_DANRE	1	38	37	24%	100%	100%	100%	100%	100%	100%	100%	100%	100%	20%	93%	38	24	15	23	21	12	54	54	49	0	0	37	23	13	22	20	10	49	50	46	0	0	4755700	3532200	271590	1312800	855850	225050	7580700	6016100
fn1b	Fibronectin 1b	276 kDa	A2CEW3_DANRE	A2CEW3_DANRE	1	17	16	12.2%	100%	100%	100%	100%	100%	100%	100%	100%	100%	0	0	17	11	5	17	13	5	42	38	34	0	0	16	10	3	16	12	3	38	35	31	0	0	1014900	384560	52358	742650	226150	64057	1610400	1427300
rpl13a	Ribosomal protein L13a	24 kDa	Q1LYB7_DANRE	Q1LYB7_DANRE	1	8	8	30.2%	100%	100%	100%	100%	100%	8%	77%	100%	100%	0	98%	3	8	2	4	0	0	0	3	6	0	1	3	8	2	4	0	0	0	3	6	0	1	0	11352000	595620	0	0	0	0	159090
rpn2	Ribophorin II	71 kDa	A0A2R8Q108_DANRE	A0A2R8Q108_DANRE	1	7	7	14.2%	100%	100%	100%	100%	100%	100%	100%	100%	100%	100%	98%	6	4	4	7	5	3	7	5	6	2	2	6	4	4	7	5	3	7	5	6	2	2	2308000	781630	8486600	737140	442490	315670	6809500	3909900
psmd11a	26S proteasome non-ATPase regulatory subunit 11A	47 kDa	PS11A_DANRE	PS11A_DANRE	1	15	15	40.6%	100%	100%	100%	100%	64%	100%	100%	100%	100%	17%	49%	15	1	1	3	0	1	3	1	4	0	0	15	1	1	3	0	1	3	1	4	0	0	1494800	0	0	35477	0	0	24557	0
traf4a	TNF receptor-associated factor	54 kDa	Q7T1K2_DANRE	Q7T1K2_DANRE	1	5	5	14.5%	100%	0	100%	80%	100%	100%	100%	100%	100%	100%	100%	3	0	2	0	5	2	4	3	6	2	1	3	0	2	0	5	2	4	3	6	2	1	407400	0	22634	0	126250	65688	78058	0
nid2a	Nidogen 2a (osteonidogen)	174 kDa	X1WE42_DANRE	X1WE42_DANRE	1	5	5	6.22%	100%	100%	95%	100%	100%	100%	100%	100%	100%	0	0	5	4	1	3	4	4	5	4	6	0	0	5	4	1	3	4	4	5	4	6	0	0	121790	237010	0	71101	92251	54479	182020	82589
ndufa9a	NADH:ubiquinone oxidoreductase subunit A9a	43 kDa	F6NP87_DANRE	F6NP87_DANRE	1	6	6	22.4%	100%	100%	99%	100%	0	0	100%	0	100%	0	0	6	2	1	6	0	0	1	0	3	0	0	6	2	1	6	0	0	1	0	3	0	0	426220	144550	41150	0	0	0	11943	0
fbn2b	Fibrillin 2b	310 kDa	A0A0G2KQ62_DANRE	A0A0G2KQ62_DANRE	1	2	2	0.66%	100%	0	97%	42%	96%	16%	100%	100%	100%	0	0	2	0	1	0	0	0	5	2	2	0	0	2	0	1	0	0	0	5	2	2	0	0	24214	0	0	0	0	0	25865	2677
hdac6	Histone deacetylase 6	118 kDa	F8W4B7_DANRE	F8W4B7_DANRE	1	5	5	6.01%	100%	100%	0	100%	10%	100%	95%	100%	100%	98%	13%	5	2	0	2	0	1	1	2	2	0	0	5	2	0	2	0	1	1	2	2	0	0	635960	239490	0	88501	0	0	0	107020
slc25a3b	Solute carrier family 25 member 3b	39 kDa	A0A2R8RYH8_DANRE	A0A2R8RYH8_DANRE	1	2	2	8.49%	100%	0	100%	95%	100%	100%	100%	0	100%	100%	48%	2	0	2	1	1	2	2	0	3	3	0	2	0	2	1	1	2	2	0	3	3	0	495530	0	2308700	0	0	0	309230	0
cercam	Cerebral endothelial cell adhesion molecule	69 kDa	E7F0F2_DANRE	E7F0F2_DANRE	1	4	4	7.95%	100%	95%	100%	100%	100%	100%	100%	100%	100%	88%	94%	3	1	2	4	3	2	4	5	3	0	0	3	1	2	4	3	2	4	5	3	0	0	636420	0	88346	397060	83982	126680	576150	546880
prdx4	Peroxiredoxin 4	29 kDa	F1QSP8_DANRE	F1QSP8_DANRE	1	4	2	15%	100%	100%	100%	98%	100%	8%	100%	100%	100%	0	100%	4	1	2	1	1	1	2	1	3	0	1	2	1	2	0	1	0	1	1	1	0	1	3897200	910790	627350	0	0	0	671320	52103
col14a1a	Collagen, type XIV, alpha 1a	201 kDa	F1R9Y1_DANRE	F1R9Y1_DANRE	1	2	2	1.07%	0	0	0	22%	6%	100%	100%	100%	100%	27%	99%	0	0	0	0	0	2	1	2	3	0	1	0	0	0	0	0	2	1	2	3	0	1	0	0	0	0	0	0	0	19963
rpl28	Ribosomal protein L28	17 kDa	A0A286YBP4_DANRE	A0A286YBP4_DANRE	1	4	4	16.6%	6%	100%	29%	100%	0	0	0	100%	100%	0	0	0	1	0	4	0	0	0	4	4	0	0	0	1	0	4	0	0	0	4	4	0	0	0	0	0	0	0	0	0	1125500
itih2	Inter-alpha-trypsin inhibitor heavy chain 2	106 kDa	Q5RH29_DANRE	Q5RH29_DANRE	1	3	3	4.76%	100%	100%	100%	100%	100%	100%	100%	91%	100%	0	93%	3	2	0	1	2	2	2	0	4	0	0	3	2	0	1	2	2	2	0	4	0	0	485260	260870	0	0	63914	0	52755	0
plbd1	Phospholipase B-like	60 kDa	F1QC43_DANRE	F1QC43_DANRE	1	4	4	8.6%	100%	63%	99%	0	0	100%	100%	100%	98%	28%	0	4	0	1	0	0	2	2	2	1	0	0	4	0	1	0	0	2	2	2	1	0	0	1282700	0	127970	0	0	0	51206	133350
si:ch211-167b20.8	Si:ch211-167b20.8	128 kDa	A0A0R4IXC4_DANRE	A0A0R4IXC4_DANRE	1	2	2	2.09%	6%	0	71%	100%	100%	0	100%	0	100%	0	0	0	0	0	1	2	0	3	0	1	0	0	0	0	0	1	2	0	3	0	1	0	0	0	0	0	64681	0	0	299400	0
nid1b	Nidogen 1b	137 kDa	A0A0G2L836_DANRE	A0A0G2L836_DANRE	1	1	1	1.13%	97%	0	0	100%	92%	0	100%	100%	99%	0	0	1	0	0	1	0	0	2	1	0	0	0	1	0	0	1	0	0	2	1	0	0	0	0	0	0	0	0	0	28488	16444
comp	Cartilage oligomeric matrix protein	82 kDa	A0A0G2KDJ5_DANRE	A0A0G2KDJ5_DANRE	1	2	1	4.81%	100%	0	0	0	96%	100%	100%	100%	96%	0	0	2	0	0	0	1	1	2	3	1	0	0	1	0	0	0	1	1	2	2	1	0	0	0	0	0	0	0	35047	73121	59520
mttp	Microsomal triglyceride transfer protein large subunit	97 kDa	MTP_DANRE	MTP_DANRE	1	3	3	4.86%	100%	95%	100%	0	96%	100%	96%	100%	100%	92%	14%	3	1	1	0	1	2	1	2	2	0	0	3	1	1	0	1	2	1	2	2	0	0	291560	0	78418	0	0	27834	0	32850
lmf2a	Lipase maturation factor	86 kDa	B3DK37_DANRE	B3DK37_DANRE	1	1	1	1.76%	95%	0	39%	18%	0	96%	100%	100%	0	0	29%	1	0	0	0	0	1	4	3	0	0	0	1	0	0	0	0	1	4	3	0	0	0	0	0	0	0	0	0	851270	227620
rps25	40S ribosomal protein S25	15 kDa	G1K2N0_DANRE	G1K2N0_DANRE	1	1	1	7.58%	100%	37%	25%	0	100%	0	0	100%	100%	0	0	1	0	0	0	1	0	0	1	2	0	0	1	0	0	0	1	0	0	1	2	0	0	0	0	0	0	0	0	0	347300
colgalt1a	Procollagen galactosyltransferase 1	72 kDa	X1WCE6_DANRE	X1WCE6_DANRE	1	1	0	1.78%	0	0	0	54%	12%	88%	100%	93%	100%	0	0	0	0	0	1	0	0	2	0	2	0	0	0	0	0	0	0	0	1	0	1	0	0	0	0	0	0	0	0	67319	0
edem3	alpha-1,2-Mannosidase	98 kDa	F1Q540_DANRE	F1Q540_DANRE	1	2	1	3.22%	42%	0	0	14%	100%	90%	100%	95%	100%	0	0	0	0	0	1	2	1	2	1	3	0	0	0	0	0	0	1	0	1	0	1	0	0	0	0	0	0	0	0	61396	0
zgc:136472	Zgc:136472	58 kDa	A0A2R8QUS4_DANRE	A0A2R8QUS4_DANRE	1	0	0	0%	99%	0	0	7%	12%	16%	0	100%	100%	0	0	0	0	0	0	0	0	0	2	2	0	0	0	0	0	0	0	0	0	2	2	0	0	0	0	0	0	0	0	0	32533
angptl2b	Angiopoietin-like 2b	60 kDa	B0UXH5_DANRE	B0UXH5_DANRE	1	3	2	8.29%	100%	0	0	0	100%	100%	100%	100%	100%	0	0	3	0	0	0	2	1	2	2	4	0	0	2	0	0	0	2	1	2	2	4	0	0	0	0	0	0	0	0	66072	85998
c5	Complement component 5	191 kDa	E7FCV2_DANRE	E7FCV2_DANRE	1	2	2	2.23%	100%	0	95%	10%	0	100%	100%	17%	100%	0	0	2	0	1	0	0	2	2	0	1	0	0	2	0	1	0	0	2	2	0	1	0	0	21300	0	0	0	0	0	13075	0
stt3b	STT3 oligosaccharyltransferase complex catalytic subunit B	91 kDa	A0A2R8S0J3_DANRE	A0A2R8S0J3_DANRE	1	1	1	1.49%	100%	95%	0	0	100%	0	100%	0	100%	0	0	1	1	0	0	1	0	4	0	1	0	0	1	1	0	0	1	0	4	0	1	0	0	160410	0	0	0	0	0	232310	0
c8a	Complement component 8, alpha polypeptide	66 kDa	F1Q6F3_DANRE	F1Q6F3_DANRE	1	3	3	6.76%	100%	0	0	0	98%	0	100%	29%	100%	0	0	3	0	0	0	1	0	2	0	1	0	0	3	0	0	0	1	0	2	0	1	0	0	0	0	0	0	0	0	90096	0
st14a	Suppressor of tumorigenicity 14 protein homolog	92 kDa	A5PMY0_DANRE	A5PMY0_DANRE	1	1	1	1.2%	95%	95%	0	0	0	0	95%	100%	100%	36%	0	1	1	0	0	0	0	1	2	2	0	0	1	1	0	0	0	0	1	2	2	0	0	0	0	0	0	0	0	0	17073
myh9a	Myosin, heavy chain 9a, non-muscle (Fragment)	228 kDa	F8W3L6_DANRE	F8W3L6_DANRE;E9QFE1_DANRE;F1QC64_DANRE;B3DFS9_DANRE;F1QJK4_DANRE	4	392	358	70.8%	100%	100%	100%	100%	100%	100%	100%	100%	100%	100%	100%	351	225	265	392	327	189	249	280	328	97	109	315	198	235	358	294	169	226	249	295	83	94	278330000	206100000	46367000	414040000	217330000	15837000	35914000	53518000
actb1	Actin, cytoplasmic 1	42 kDa	ACTB1_DANRE	ACTB1_DANRE;F8W3L1_DANRE;Q6IQL9_DANRE;A0A0R4IEZ2_DANRE	4	38	38	82.1%	100%	100%	100%	100%	100%	100%	100%	100%	100%	100%	100%	38	23	21	35	28	16	23	26	26	17	16	38	23	21	35	28	16	23	26	26	17	16	918800000	459720000	156850000	689100000	500540000	92395000	82699000	87329000
myh10	Myosin, heavy chain 10, non-muscle	231 kDa	F1R3G4_DANRE	F1R3G4_DANRE;I3ISA3_DANRE	1	154	123	65%	100%	100%	100%	100%	100%	100%	100%	100%	100%	100%	100%	145	94	101	154	128	64	77	107	126	27	30	111	68	74	123	97	45	55	78	95	14	17	206930000	150720000	32921000	308490000	145850000	9155500	18333000	30825000
tuba4l	Tubulin alpha chain	51 kDa	A0A2R8RVU0_DANRE	A0A2R8RVU0_DANRE;Q6TNP9_DANRE;Q6NWJ5_DANRE;Q6PC95_DANRE;B8A518_DANRE	5	50	50	63.6%	100%	100%	100%	100%	100%	100%	100%	100%	100%	100%	100%	46	37	30	50	39	22	31	24	37	19	13	46	37	30	50	39	22	31	24	37	19	13	113570000	214840000	24014000	159560000	47446000	7842300	16221000	13591000
zgc:55461	Tubulin beta chain	50 kDa	A0A2R8Q8X0_DANRE	A0A2R8Q8X0_DANRE;A0A0R4IPH2_DANRE;Q6PE34_DANRE;E7FC32_DANRE;Q6NW90_DANRE;A0A0R4IXC8_DANRE	6	44	44	74%	100%	100%	100%	100%	100%	100%	100%	100%	100%	100%	100%	40	33	30	44	28	19	21	22	28	14	14	40	33	30	44	28	19	21	22	28	14	14	183270000	180700000	18486000	169250000	57151000	5881200	14839000	10154000
hspa5	Heat shock protein 5	72 kDa	Q6P3L3_DANRE	Q6P3L3_DANRE	1	38	35	56.3%	100%	100%	100%	100%	100%	100%	100%	100%	100%	100%	100%	38	33	31	38	36	32	34	35	41	20	24	35	30	28	35	34	30	31	32	38	18	23	339010000	264080000	28416000	184740000	85999000	60905000	70866000	52222000
lman1	Lectin, mannose-binding, 1 (Fragment)	58 kDa	F1R429_DANRE	F1R429_DANRE	1	38	38	56.7%	100%	100%	100%	100%	100%	100%	100%	100%	100%	100%	100%	38	20	21	28	24	23	32	24	27	19	23	38	20	21	28	24	23	32	24	27	19	23	392850000	235720000	69621000	191520000	189560000	135540000	182880000	99641000
hells	Helicase, lymphoid-specific	98 kDa	B7ZD98_DANRE	B7ZD98_DANRE	1	46	46	56.9%	100%	100%	100%	100%	100%	100%	100%	100%	100%	100%	100%	46	16	27	36	38	33	42	42	42	33	33	46	16	27	36	38	33	42	42	42	33	33	37347000	13201000	6779400	19445000	21797000	20751000	22724000	20498000
ppm1bb	Protein phosphatase 1A, magnesium dependent, alpha isoform	42 kDa	Q5U386_DANRE	Q5U386_DANRE	1	27	25	68.6%	100%	100%	100%	100%	100%	100%	100%	100%	100%	100%	100%	27	12	13	14	15	16	19	16	16	12	11	25	11	12	13	13	14	17	14	14	10	9	121420000	45628000	40601000	40852000	51978000	52732000	55350000	42735000
hspa8	Heat shock cognate 71 kDa protein	72 kDa	A0A2R8Q860_DANRE	A0A2R8Q860_DANRE;F1R9V3_DANRE	2	44	40	65.3%	100%	100%	100%	100%	100%	100%	100%	100%	100%	100%	100%	44	29	29	40	29	22	26	28	34	22	21	40	24	25	36	26	19	22	24	30	19	19	136420000	114850000	18364000	77039000	26940000	14281000	20889000	9073000
uba52	Ubiquitin A-52 residue ribosomal protein fusion product 1	15 kDa	Q3B7P7_DANRE	Q3B7P7_DANRE;Q7SXA3_DANRE	2	6	6	42.3%	100%	100%	100%	100%	100%	100%	100%	100%	100%	100%	100%	6	5	6	6	5	5	5	5	5	4	3	6	5	6	6	5	5	5	5	5	4	3	226630000	409390000	67171000	345320000	101650000	43597000	72175000	55050000
aldh18a1	Delta-1-pyrroline-5-carboxylate synthase	85 kDa	A4IGC8_DANRE	A4IGC8_DANRE	1	43	42	64.2%	100%	100%	100%	100%	100%	100%	100%	100%	100%	100%	100%	29	30	25	43	31	14	25	25	37	7	9	29	29	25	42	31	14	25	25	37	7	9	49741000	101730000	14015000	157780000	43375000	1829200	11306000	6606800
txndc5	Thioredoxin domain-containing 5	46 kDa	F1R184_DANRE	F1R184_DANRE	1	24	23	63%	100%	100%	100%	100%	100%	100%	100%	100%	100%	100%	100%	24	23	16	20	21	16	21	22	24	12	13	23	22	15	19	20	16	20	21	23	12	13	328120000	218380000	34992000	138090000	77148000	42899000	75281000	48511000
tpm3	Tropomyosin 3	29 kDa	Q803M1_DANRE	Q803M1_DANRE;A7E2K1_DANRE;A0A0R4IAL5_DANRE;Q7T3F0_DANRE	4	62	61	73.4%	100%	100%	100%	100%	100%	100%	100%	100%	100%	100%	95%	62	24	13	39	47	12	17	16	23	1	0	61	23	13	39	46	12	17	16	22	1	0	81415000	22301000	3680400	23088000	30163000	2580800	4962200	3323500
trim33	E3 ubiquitin-protein ligase TRIM33	128 kDa	TRI33_DANRE	TRI33_DANRE;A0A2R8Q2E8_DANRE	1	30	30	31.5%	100%	100%	100%	100%	100%	100%	100%	100%	100%	100%	100%	30	16	23	29	25	26	32	30	35	18	20	30	16	23	29	25	26	32	30	35	18	20	18988000	5324100	3776000	7803100	6201700	5456000	6786900	6349900
flot2a	Flotillin-2a	47 kDa	FLOT2_DANRE	FLOT2_DANRE;Q6PFT0_DANRE	2	29	29	61.7%	100%	100%	100%	100%	100%	100%	100%	100%	100%	100%	100%	29	12	20	26	28	24	18	20	23	10	4	29	12	20	26	28	24	18	20	23	10	4	15601000	11092000	9805400	16753000	13489000	13163000	6859900	8711800
si:dkey-108k21.11	Histone H2B (Fragment)	14 kDa	X1WH60_DANRE	X1WH60_DANRE	1	9	9	55.2%	100%	100%	100%	100%	100%	96%	100%	100%	100%	100%	100%	7	9	7	7	5	1	1	4	6	3	2	7	9	7	7	5	1	1	4	6	3	2	207190000	368170000	133000000	612050000	27785000	0	0	7872800
eef1a	Elongation factor 1-alpha	50 kDa	EF1A_DANRE	EF1A_DANRE;Q6P969_DANRE	2	22	18	58.2%	100%	100%	100%	100%	100%	100%	100%	100%	100%	100%	100%	22	13	13	20	15	10	14	10	18	10	11	18	11	11	18	12	8	12	8	16	8	9	177670000	119470000	40017000	124250000	74008000	21483000	32198000	14654000
chd4b	Chromodomain helicase DNA-binding protein 4b	221 kDa	F1RBT2_DANRE	F1RBT2_DANRE;Q1LYP4_DANRE	2	77	77	33%	100%	100%	100%	100%	100%	91%	100%	100%	100%	0	41%	55	46	21	77	12	0	1	1	31	0	0	55	46	21	77	12	0	1	1	31	0	0	6342500	7817100	600430	6777500	215400	0	0	0
pdia5	Protein disulfide isomerase family A, member 5	60 kDa	B0S5S6_DANRE	B0S5S6_DANRE	1	31	31	55.5%	100%	100%	100%	100%	100%	100%	100%	100%	100%	100%	100%	31	20	15	25	23	22	23	21	24	8	13	31	20	15	25	23	22	23	21	24	8	13	82324000	58996000	9364100	33383000	14168000	15257000	20460000	10630000
prpf8	Pre-mRNA-processing factor 8	273 kDa	A0A286YA65_DANRE	A0A286YA65_DANRE;A0A0R4J8E6_DANRE	1	53	53	29.1%	100%	100%	100%	100%	100%	100%	100%	100%	100%	16%	94%	52	36	17	53	11	3	2	2	36	0	0	52	36	17	53	11	3	2	2	36	0	0	5389700	8389700	407030	4714700	144650	11019	0	0
znf318	Zinc finger protein 318	250 kDa	E7EYC3_DANRE	E7EYC3_DANRE	1	31	31	19%	100%	100%	100%	100%	100%	100%	100%	100%	100%	100%	100%	31	21	16	29	22	23	23	29	32	6	4	31	21	16	29	22	23	23	29	32	6	4	4314200	4463000	641340	3031500	1144700	1228800	825870	1251000
zgc:163061	Zgc:163061	12 kDa	A4QN90_DANRE	A4QN90_DANRE;A3KPR3_DANRE;E7F5A4_DANRE;R4GEY3_DANRE;E7F8J2_DANRE;E7FAU1_DANRE	6	36	33	48.7%	100%	100%	100%	100%	100%	100%	10%	100%	100%	100%	19%	36	31	21	22	13	3	1	1	16	3	1	33	29	18	21	11	3	0	1	14	2	0	433740000	694420000	27030000	207810000	2353900	0	0	0
rps4x	40S ribosomal protein S4, X isoform	30 kDa	RS4X_DANRE	RS4X_DANRE	1	17	17	57.4%	100%	100%	100%	100%	100%	100%	100%	100%	100%	100%	100%	17	12	12	14	11	10	9	9	12	6	5	17	12	12	14	11	10	9	9	12	6	5	90510000	86611000	16034000	50847000	14730000	6857500	6884500	5358900
flot1b	Flotillin 1	47 kDa	Q6TH07_DANRE	Q6TH07_DANRE	1	20	17	58.4%	100%	100%	100%	100%	100%	100%	100%	100%	100%	100%	100%	18	11	18	19	20	19	15	18	19	9	6	15	10	16	15	17	14	14	14	16	8	5	15570000	13368000	6207300	25803000	13265000	11831000	6943800	6465900
sptan1	Spectrin alpha, non-erythrocytic 1	285 kDa	F1R446_DANRE	F1R446_DANRE	1	68	68	37.5%	100%	100%	100%	100%	100%	100%	100%	100%	100%	100%	100%	40	12	7	68	43	13	15	23	42	3	2	40	12	7	68	43	13	15	23	42	3	2	1455500	506820	80181	2901200	1069200	119060	192660	274720
eef2b	Eukaryotic translation elongation factor 2	96 kDa	Q6P3J5_DANRE	Q6P3J5_DANRE	1	35	35	47.2%	100%	100%	100%	100%	100%	100%	100%	100%	100%	100%	100%	31	14	22	35	35	19	24	16	29	10	13	31	14	22	35	35	19	24	16	28	10	13	45203000	61230000	6622600	44023000	48243000	50732000	4860500	25581000
eif4a1a	Eukaryotic translation initiation factor 4A, isoform 1A	46 kDa	Q802C9_DANRE	Q802C9_DANRE;A0A2R8PYN1_DANRE	2	30	27	62.3%	100%	100%	100%	100%	100%	100%	100%	100%	100%	100%	100%	28	16	9	30	18	8	11	9	20	4	3	24	14	8	27	16	8	10	9	18	4	3	49598000	52965000	6904800	36244000	15146000	1703900	2460400	1138500
ilf3b	Interleukin enhancer-binding factor 3b	90 kDa	A0A0R4IUQ9_DANRE	A0A0R4IUQ9_DANRE	1	42	37	58.8%	100%	100%	100%	100%	100%	0	0	99%	100%	14%	36%	42	27	16	37	4	0	0	2	24	0	0	37	24	16	34	4	0	0	2	21	0	0	57483000	50235000	2036000	31093000	173150	0	0	0
hnrnpub	Heterogeneous nuclear ribonucleoprotein Ub	89 kDa	Q5RHQ7_DANRE	Q5RHQ7_DANRE	1	25	21	34.7%	100%	100%	100%	100%	100%	100%	100%	100%	100%	90%	99%	25	21	15	22	9	4	1	4	20	1	1	21	19	13	20	8	4	1	4	18	1	1	68423000	64088000	4411000	25107000	1651600	267940	0	192820
myo5ab	Myosin VAb	210 kDa	E7FB39_DANRE	E7FB39_DANRE;F8W4A0_DANRE	1	53	40	36.9%	100%	100%	100%	100%	100%	100%	100%	100%	100%	0	0	31	24	22	53	42	5	13	25	37	0	0	24	18	14	40	29	2	10	18	24	0	0	4893300	5465000	1089400	11583000	6199500	145680	324390	855120
sptbn2	Spectrin beta chain	274 kDa	F1QXB0_DANRE	F1QXB0_DANRE;A0A0G2L1F5_DANRE	2	78	74	27%	100%	100%	100%	100%	100%	100%	100%	100%	100%	99%	99%	24	8	6	78	42	4	12	13	35	1	0	22	8	5	74	40	4	12	13	35	1	0	421250	122740	14707	1592400	447520	9212	40587	57378
cltca	Clathrin heavy chain	192 kDa	A0A286YAZ4_DANRE	A0A286YAZ4_DANRE;E9QBV1_DANRE	2	37	37	27.3%	100%	100%	100%	100%	100%	100%	100%	100%	100%	100%	100%	24	16	18	37	25	21	22	14	35	9	11	24	16	18	37	25	21	22	14	35	9	11	5025900	1583000	826270	2542600	1415700	558680	536910	395390
hsp90b1	Heat shock protein 90, beta (grp94), member 1	95 kDa	A0A286YAP4_DANRE	A0A286YAP4_DANRE	1	30	30	42.4%	100%	100%	100%	100%	100%	100%	100%	100%	100%	100%	100%	30	16	17	28	24	21	27	23	22	10	11	30	16	17	28	24	21	27	23	22	9	10	21991000	13493000	5228600	13947000	15174000	7160900	9100100	4844600
canx	Calnexin	68 kDa	F1QKS4_DANRE	F1QKS4_DANRE	1	22	22	35.2%	100%	100%	100%	100%	100%	100%	100%	100%	100%	100%	100%	22	13	9	20	20	16	21	20	25	3	5	22	13	9	20	20	16	21	20	25	3	5	36094000	24462000	4717100	21124000	13222000	10338000	19682000	9870500
asmtl	Acetylserotonin O-methyltransferase-like	71 kDa	B0S731_DANRE	B0S731_DANRE;A0A2R8PZN8_DANRE	1	25	25	48.3%	100%	100%	100%	100%	100%	100%	100%	100%	100%	100%	100%	23	7	13	25	20	18	21	23	25	9	13	23	7	13	25	20	18	21	23	25	9	13	13496000	2738100	1636400	6162500	5750200	8285800	8779000	5406200
hdlbpa	High density lipoprotein-binding protein a	141 kDa	F1R9Y8_DANRE	F1R9Y8_DANRE	1	45	45	46.4%	100%	100%	100%	100%	100%	100%	100%	100%	100%	100%	100%	38	23	20	45	24	7	10	12	23	2	1	38	23	20	45	24	7	10	12	23	2	1	5893200	8000100	929610	13062000	2545400	163710	340000	299240
cct5	Chaperonin-containing TCP1, subunit 5 (epsilon)	59 kDa	Q6NVI6_DANRE	Q6NVI6_DANRE	1	20	20	49.4%	100%	100%	100%	100%	100%	100%	100%	100%	100%	100%	100%	20	11	12	19	16	12	20	15	21	7	6	20	11	12	19	16	12	20	15	21	7	6	7024600	5773700	1684100	5385500	3995800	3275900	3507300	3131700
scyl2	Novel protein	103 kDa	Q1L881_DANRE	Q1L881_DANRE	1	19	18	25.6%	100%	100%	100%	100%	100%	100%	100%	100%	100%	100%	100%	18	8	5	17	16	19	19	20	22	11	9	17	8	4	17	15	18	18	20	21	10	9	10121000	3374500	691220	9605100	6390800	3316200	3351900	3395600
parp1	Poly [ADP-ribose] polymerase	113 kDa	Q5RHR0_DANRE	Q5RHR0_DANRE	1	51	51	58.2%	100%	100%	100%	100%	100%	100%	95%	96%	100%	57%	0	42	36	20	51	10	2	1	1	33	0	0	42	36	20	51	10	2	1	1	33	0	0	26799000	34191000	2023800	21998000	435930	29401	0	0
dnajc3a	DnaJ (Hsp40) homolog, subfamily C, member 3	58 kDa	Q6P0U6_DANRE	Q6P0U6_DANRE	1	23	22	39.5%	100%	100%	100%	100%	100%	100%	100%	100%	100%	100%	100%	23	20	11	21	20	16	21	14	19	3	4	22	19	10	20	19	15	20	13	18	3	3	30291000	19788000	2082700	13954000	8721300	10914000	11917000	4806300
cct8	Cct8 protein	59 kDa	Q7ZU96_DANRE	Q7ZU96_DANRE	1	21	21	36.1%	100%	100%	100%	100%	100%	100%	100%	100%	100%	100%	100%	21	9	15	18	13	14	15	12	18	12	9	21	9	15	18	13	14	15	12	18	12	9	5468800	2050900	1252000	4231700	2689800	2158900	2568800	1850600
si:ch1073-55a19.2	Si:ch1073-55a19.2	326 kDa	X1WCS8_DANRE	X1WCS8_DANRE;Q6PC53_DANRE	2	60	60	25.3%	100%	100%	100%	100%	100%	89%	100%	100%	100%	94%	95%	31	28	12	60	14	0	1	1	20	0	0	31	28	12	60	14	0	1	1	20	0	0	936380	1835000	700230	2766200	611690	0	0	0
flna	Uncharacterized protein	272 kDa	A0A2R8Q720_DANRE	A0A2R8Q720_DANRE	1	37	35	17.1%	100%	100%	100%	100%	100%	100%	100%	100%	100%	100%	100%	11	7	12	37	26	5	4	4	15	4	6	11	7	12	35	26	5	4	4	15	4	6	239550	120100	196890	804610	622140	61788	25780	25212
nop56	NOP56	61 kDa	Q6DRE5_DANRE	Q6DRE5_DANRE	1	30	30	65.5%	100%	100%	100%	100%	100%	100%	98%	81%	100%	97%	0	30	19	14	28	7	1	1	0	17	0	0	30	19	14	28	7	1	1	0	17	0	0	51898000	49719000	3665900	24785000	415200	0	0	0
c3a.2	Complement component c3a, duplicate 2 (Fragment)	185 kDa	F1QV29_DANRE	F1QV29_DANRE	1	23	19	17.1%	100%	100%	100%	100%	100%	100%	100%	100%	100%	100%	100%	18	12	18	17	23	16	25	24	22	20	9	14	11	14	14	19	11	20	19	17	16	7	3328500	4130300	1682900	1924400	4911700	3497600	4855600	4211300
atp5fa1	ATP synthase subunit alpha	60 kDa	Q08BA1_DANRE	Q08BA1_DANRE	1	18	18	39.7%	100%	100%	100%	100%	100%	100%	100%	100%	100%	100%	100%	17	9	16	13	18	16	12	13	15	9	8	17	9	16	13	18	16	12	13	15	9	8	9366000	3686200	5885900	2556100	6048900	3706300	2283700	1397000
myo5b	Myosin VB	210 kDa	A0A286YAD0_DANRE	A0A286YAD0_DANRE;F1QYX4_DANRE;F8W4K6_DANRE	2	61	49	27.3%	100%	100%	100%	100%	100%	98%	100%	100%	100%	96%	8%	23	15	10	61	44	3	5	13	32	0	0	16	9	2	49	32	0	2	5	20	0	0	1341400	1616000	224240	4954800	1981600	0	0	293120
nop58	NOP58 ribonucleoprotein homolog (yeast)	62 kDa	Q6P6X6_DANRE	Q6P6X6_DANRE	1	25	25	57.5%	100%	100%	100%	100%	100%	100%	0	95%	100%	0	0	25	18	10	25	8	1	0	1	15	0	0	25	18	10	25	8	1	0	1	15	0	0	44747000	45523000	2803700	31149000	1440000	0	0	0
lman2lb	Lectin, mannose-binding 2-like b	40 kDa	F2Z4T7_DANRE	F2Z4T7_DANRE	1	13	13	36.2%	100%	100%	100%	100%	100%	100%	100%	100%	100%	100%	100%	13	8	7	10	10	9	11	10	10	4	6	13	8	7	10	10	9	11	10	10	4	6	34098000	16004000	4128000	11898000	8132000	11951000	13458000	7828200
igbp1	Immunoglobulin (CD79A)-binding protein 1	41 kDa	B8JM93_DANRE	B8JM93_DANRE	1	22	22	50.7%	100%	100%	100%	100%	100%	100%	100%	100%	100%	100%	100%	22	11	7	14	11	16	14	13	14	5	7	22	11	7	14	11	16	14	13	14	5	7	34295000	12016000	2359400	12049000	4190700	10916000	3836900	4976400
cct4	T-complex protein 1 subunit delta	57 kDa	Q6PH46_DANRE	Q6PH46_DANRE	1	21	20	43.9%	100%	100%	100%	100%	100%	100%	100%	100%	100%	100%	100%	17	12	10	21	13	9	11	10	15	8	8	16	11	10	20	12	8	11	9	14	8	8	8419200	4092000	1576600	3890100	2756800	1902700	1899600	1610400
tcp1	T-complex 1	60 kDa	Q803P2_DANRE	Q803P2_DANRE	1	20	19	46.4%	100%	100%	100%	100%	100%	100%	100%	100%	100%	100%	100%	20	8	7	18	18	15	15	17	17	6	6	19	7	7	17	17	14	15	16	16	6	6	9422200	2761500	849700	6869700	2197100	1988900	1934400	3111100
mthfd1b	Methylenetetrahydrofolate dehydrogenase (NADP+-dependent) 1b	101 kDa	F1QXP5_DANRE	F1QXP5_DANRE	1	38	38	46.5%	100%	100%	100%	100%	100%	100%	100%	100%	100%	100%	100%	18	21	19	38	24	10	21	12	22	7	10	18	21	19	38	24	10	21	12	22	7	10	7113800	11968000	1950100	16807000	4247300	726830	1303900	529430
rps3	Ribosomal protein S3	27 kDa	Q6TLG8_DANRE	Q6TLG8_DANRE	1	19	19	80.8%	100%	100%	100%	100%	100%	100%	100%	100%	100%	100%	100%	19	13	10	13	11	11	10	10	13	11	5	19	13	10	13	11	11	10	10	13	11	5	38649000	22096000	4334100	12431000	6432000	2907600	1753000	1347000
hspb1	Heat shock protein 1	22 kDa	A4VAK4_DANRE	A4VAK4_DANRE	1	13	13	66.7%	100%	100%	100%	100%	100%	100%	100%	100%	100%	0	98%	13	13	7	11	7	3	3	4	10	0	1	13	13	7	11	7	3	3	4	10	0	1	71047000	148330000	6594900	112960000	5239300	637370	749730	2182500
mcm5	DNA helicase	82 kDa	F1QK71_DANRE	F1QK71_DANRE	1	35	35	56.9%	100%	100%	100%	100%	100%	100%	100%	100%	100%	0	100%	28	21	17	35	12	5	2	3	20	0	2	28	21	17	35	12	5	2	3	19	0	2	21975000	40225000	3483500	22884000	1210700	156530	66814	41833
atp5f1b	ATP synthase subunit beta	55 kDa	A8WGC6_DANRE	A8WGC6_DANRE	1	21	21	68.1%	100%	100%	100%	100%	100%	100%	100%	100%	100%	100%	100%	21	9	13	10	18	11	16	6	13	4	2	21	9	13	10	18	11	16	6	13	4	2	9460500	3011200	4927100	2141900	10547000	4206600	3064300	372130
smarca4a	Brahma protein-like protein 1	182 kDa	Q7ZSY3_DANRE	Q7ZSY3_DANRE;A0A0R4IJ25_DANRE;A0A0G2KS58_DANRE	3	36	35	24.8%	100%	100%	100%	100%	100%	100%	95%	32%	100%	77%	7%	34	26	15	36	3	4	1	0	22	0	0	33	24	13	35	2	4	1	0	20	0	0	4519800	7808500	515710	3154000	63068	5970	0	0
ywhaba	14-3-3 protein beta/alpha-A	28 kDa	143BA_DANRE	143BA_DANRE;Q6P102_DANRE;B8JLJ3_DANRE;143BB_DANRE;Q7ZUM0_DANRE	5	35	32	55.7%	100%	100%	100%	100%	100%	100%	100%	100%	100%	100%	100%	23	18	8	35	13	5	7	9	22	3	2	20	15	7	32	10	2	6	6	19	1	1	15780000	27872000	4493000	19245000	10638000	0	916540	892580
eftud2	Elongation factor Tu GTP-binding domain-containing 2	109 kDa	E9QH15_DANRE	E9QH15_DANRE	1	36	36	47.4%	100%	100%	100%	100%	100%	100%	100%	100%	100%	55%	0	36	24	13	30	10	2	2	2	17	0	0	36	24	13	30	10	2	2	2	17	0	0	14536000	16659000	859960	9127600	686400	25795	27663	40617
rplp0	60S acidic ribosomal protein P0	34 kDa	Q6P5K3_DANRE	Q6P5K3_DANRE;RLA0_DANRE	1	11	11	55.1%	100%	100%	100%	100%	100%	100%	100%	100%	100%	97%	74%	11	9	9	11	11	6	6	8	9	0	0	11	9	9	11	11	6	6	8	9	0	0	15393000	13632000	2335900	6532700	5629800	1554700	1907400	1099100
si:dkey-46g23.2	Si:dkey-46g23.2	158 kDa	E7FFZ3_DANRE	E7FFZ3_DANRE;F1QIP9_DANRE;F1QS86_DANRE	3	29	28	16.4%	100%	100%	100%	100%	100%	100%	100%	78%	100%	100%	100%	29	12	22	18	13	18	12	1	12	1	9	28	11	22	18	13	18	12	1	11	1	9	3199900	2319900	952420	1604900	372460	558400	456270	0
p4hb	Protein disulfide-isomerase	57 kDa	A0A0R4IPV5_DANRE	A0A0R4IPV5_DANRE	1	18	18	33.4%	100%	100%	100%	100%	100%	100%	100%	100%	100%	98%	100%	18	7	11	16	17	11	16	11	13	0	1	18	7	11	16	17	11	16	11	13	0	1	7154800	3109700	1930700	3847700	4986500	1734400	3031900	1626200
mvp	Major vault protein	97 kDa	MVP_DANRE	MVP_DANRE;E9QEQ6_DANRE	1	19	19	30.2%	100%	100%	100%	100%	100%	100%	100%	100%	100%	100%	100%	14	4	12	16	19	18	19	23	24	6	4	14	4	12	16	19	18	19	23	24	6	4	18662000	856300	1312600	1716200	2187600	926780	1506500	2048700
cct7	T-complex protein 1 subunit eta	60 kDa	B3DKJ0_DANRE	B3DKJ0_DANRE	1	14	14	33.5%	100%	100%	100%	100%	100%	100%	100%	100%	100%	100%	100%	14	6	3	14	10	11	12	7	14	5	4	14	6	3	14	10	11	12	7	14	5	4	4421500	781340	932110	3484100	1926200	1632300	1897300	1276700
sf3b3	Splicing factor 3B subunit 3	136 kDa	SF3B3_DANRE	SF3B3_DANRE	1	32	32	32.4%	100%	100%	100%	100%	100%	99%	0	99%	100%	0	0	32	15	9	29	5	1	0	1	16	0	0	32	15	9	29	5	1	0	1	16	0	0	15138000	13311000	517350	6672100	116460	18599	0	8031
myo6a	Myosin VIa	145 kDa	F1Q6Q6_DANRE	F1Q6Q6_DANRE	1	45	44	41.3%	100%	100%	100%	100%	100%	100%	100%	100%	100%	0	0	18	14	7	45	20	4	3	8	17	0	0	18	14	7	44	20	4	3	8	17	0	0	1315600	1925000	1581300	9482700	2402300	33770	48337	193280
cct6a	Chaperonin-containing TCP1, subunit 6A (zeta 1)	58 kDa	E9QGU4_DANRE	E9QGU4_DANRE	1	14	14	26.4%	100%	100%	100%	100%	100%	100%	100%	100%	100%	100%	100%	12	9	6	14	9	6	8	8	12	1	3	12	9	6	14	9	6	8	8	12	1	3	4592500	3353700	1561800	2706300	2038700	840660	923510	1256600
immt	MICOS complex subunit MIC60	83 kDa	Q6PFS4_DANRE	Q6PFS4_DANRE	1	28	28	49.4%	100%	100%	100%	100%	100%	100%	100%	100%	100%	100%	100%	28	12	9	10	11	12	18	20	20	10	12	28	11	9	10	11	12	18	20	20	10	12	15137000	8681800	1837800	1234700	1887600	3080400	3601100	4070400
ggcx	Gamma-glutamyl carboxylase (Fragment)	54 kDa	F1QR45_DANRE	F1QR45_DANRE	1	10	10	34.2%	100%	100%	100%	100%	100%	100%	100%	100%	100%	100%	100%	10	5	7	10	7	8	11	7	8	7	6	10	5	7	10	7	8	11	7	8	7	6	36996000	13411000	8862000	18868000	22299000	15975000	15234000	7965200
ganabb	Glucosidase, alpha; neutral AB	107 kDa	F1Q6Z9_DANRE	F1Q6Z9_DANRE	1	33	23	43.1%	100%	100%	100%	100%	100%	100%	100%	100%	100%	100%	100%	33	15	10	31	24	17	29	25	23	7	12	23	9	6	19	16	10	19	18	16	5	7	15074000	8299500	1525100	8380000	4619600	2575300	6840400	2843000
igf2bp1	Insulin-like growth factor 2 mRNA-binding protein 1	66 kDa	A0A0B4J1A6_DANRE	A0A0B4J1A6_DANRE	1	27	25	54.7%	100%	100%	100%	100%	100%	100%	100%	100%	100%	100%	46%	27	18	11	18	8	5	7	7	13	1	0	25	16	9	16	7	4	6	6	11	1	0	46767000	39373000	1463000	19204000	1988800	364290	640540	641120
copa	Coatomer subunit alpha	138 kDa	F1QDQ1_DANRE	F1QDQ1_DANRE	1	29	29	25.7%	100%	100%	100%	100%	100%	100%	100%	100%	100%	100%	100%	22	20	10	29	18	12	11	11	22	1	3	22	20	10	29	18	12	11	11	22	1	3	11986000	14324000	601000	20380000	1806700	630160	646950	332810
rps11	Ribosomal protein S11	18 kDa	Q7ZV05_DANRE	Q7ZV05_DANRE	1	11	11	57.2%	100%	100%	100%	100%	100%	100%	100%	100%	100%	100%	100%	10	9	10	11	9	4	6	5	9	5	6	10	9	10	11	9	4	6	5	9	5	5	86249000	122010000	10388000	76986000	19018000	8613000	8236700	5201700
ddx3xb	DEAD-box helicase 3 X-linked b	76 kDa	F1RCB2_DANRE	F1RCB2_DANRE;B0S6P6_DANRE	2	31	30	65.5%	100%	100%	100%	100%	100%	100%	100%	100%	100%	100%	100%	24	20	13	31	14	5	5	8	19	1	1	23	18	11	30	13	5	4	7	18	1	1	14884000	11097000	1722700	11445000	1367800	493670	296070	258550
rps9	Ribosomal protein S9	22 kDa	Q6P5M3_DANRE	Q6P5M3_DANRE	1	15	15	51%	100%	100%	100%	100%	100%	100%	100%	100%	100%	100%	100%	15	9	6	14	7	4	3	5	8	2	1	15	9	6	14	7	4	3	5	8	2	1	31795000	53043000	4178800	21397000	7906000	767960	1080800	1513400
igf2bp3	Insulin-like growth factor 2 mRNA-binding protein 3	66 kDa	A0A0R4IYT0_DANRE	A0A0R4IYT0_DANRE	1	25	22	44.6%	100%	100%	100%	100%	100%	100%	100%	100%	100%	100%	60%	23	22	14	25	11	4	6	7	18	1	0	20	19	11	22	9	3	5	6	15	1	0	41438000	44927000	2849000	24539000	2081300	175510	578400	437290
ppp2r1bb	Protein phosphatase 2 (Formerly 2A), regulatory subunit A, beta isoform	65 kDa	Q642H5_DANRE	Q642H5_DANRE;A5PMV7_DANRE	2	28	28	46.3%	100%	100%	100%	100%	100%	100%	100%	100%	100%	100%	100%	19	19	6	28	14	2	8	3	18	1	1	19	19	6	28	14	2	8	3	18	1	1	3563300	9267800	387740	7498900	1063600	69053	203560	54082
tufm	Elongation factor Tu	49 kDa	Q5BJ17_DANRE	Q5BJ17_DANRE	1	17	17	46.9%	100%	100%	100%	100%	100%	100%	100%	100%	100%	69%	94%	16	11	8	17	17	3	12	7	15	1	0	16	11	8	17	17	3	12	7	15	1	0	10228000	14028000	1669500	20347000	6174100	223330	1952600	766790
pcxa	Pyruvate carboxylase	130 kDa	A0A0R4IFJ4_DANRE	A0A0R4IFJ4_DANRE	1	26	26	26.5%	100%	100%	100%	100%	100%	100%	100%	100%	100%	100%	100%	15	7	13	26	15	4	15	2	22	1	4	15	7	13	26	15	4	15	2	22	1	4	1774800	2232300	497620	3459300	1128100	156540	567730	70897
nomo	Nodal modulator	132 kDa	X1WEJ6_DANRE	X1WEJ6_DANRE	1	21	21	28.1%	100%	100%	100%	100%	100%	100%	100%	100%	100%	100%	100%	21	7	7	14	11	13	18	17	18	2	5	21	7	7	14	11	13	18	17	18	2	5	6114300	3052400	637930	954180	1203000	1416800	1560400	956210
polr2b	DNA-directed RNA polymerase subunit beta	134 kDa	A0A0R4IXL0_DANRE	A0A0R4IXL0_DANRE	1	30	30	31.7%	100%	100%	100%	100%	100%	27%	54%	73%	100%	0	0	22	16	10	30	10	0	1	0	17	0	0	22	16	10	30	10	0	1	0	17	0	0	5369000	4843300	981070	4081000	529560	0	0	0
ubr5	Ubiquitin protein ligase E3 component n-recognin 5	308 kDa	F1Q8J2_DANRE	F1Q8J2_DANRE	1	50	50	23.5%	100%	100%	100%	100%	100%	97%	0	99%	100%	0	0	28	33	12	50	4	1	0	1	21	0	0	28	33	12	50	4	1	0	1	21	0	0	2132200	5492500	138440	2636900	29014	0	0	2637
nasp	Nuclear autoantigenic sperm protein (histone-binding)	68 kDa	F1QNE0_DANRE	F1QNE0_DANRE;A0A2R8RVS1_DANRE	1	25	24	61.1%	100%	100%	100%	100%	100%	100%	100%	100%	100%	100%	94%	19	18	5	25	11	4	3	2	14	3	0	18	17	5	24	10	4	3	2	13	3	0	9169100	16911000	327610	15435000	747770	110260	138410	0
rpl3	Ribosomal protein L3	46 kDa	Q5BJJ2_DANRE	Q5BJJ2_DANRE	1	15	15	31.5%	100%	100%	100%	100%	100%	100%	100%	100%	100%	100%	100%	15	3	4	10	9	2	4	2	6	3	1	15	3	4	10	9	2	4	2	6	3	1	14808000	5256100	569010	6916000	1646700	643760	674140	649390
hnrnpa1b	Heterogeneous nuclear ribonucleoprotein A1b	41 kDa	F1QFV2_DANRE	F1QFV2_DANRE	1	17	17	49.9%	100%	100%	100%	100%	100%	15%	95%	95%	100%	0	0	17	9	5	17	4	0	1	1	11	0	0	15	9	5	17	4	0	1	1	10	0	0	65013000	22795000	1073500	58180000	961580	0	0	0
trip12	E3 ubiquitin-protein ligase TRIP12	232 kDa	A0A2R8Q6F8_DANRE	A0A2R8Q6F8_DANRE	1	34	34	21.4%	100%	100%	100%	100%	100%	16%	98%	94%	100%	89%	81%	28	28	14	34	8	0	1	0	18	0	0	28	28	14	34	8	0	1	0	18	0	0	1998200	5776400	258330	2368100	129280	0	0	0
mcm4	DNA helicase	95 kDa	Q6NZV2_DANRE	Q6NZV2_DANRE;F1R5P3_DANRE	2	42	38	51.6%	100%	100%	100%	100%	100%	89%	99%	100%	100%	0	100%	33	22	10	42	6	0	1	2	16	0	2	29	19	8	38	6	0	1	2	14	0	2	3481300	6517800	357390	5374500	255840	0	0	27225
usp5	Ubiquitin carboxyl-terminal hydrolase	93 kDa	F8W4C4_DANRE	F8W4C4_DANRE	1	29	29	50.5%	100%	100%	100%	100%	100%	100%	100%	100%	100%	100%	100%	22	19	6	29	17	5	8	8	23	1	1	22	19	6	29	17	5	8	8	23	1	1	11018000	13949000	1172700	14612000	2338600	479030	618720	238340
rpl10	60S ribosomal protein L10	25 kDa	RL10_DANRE	RL10_DANRE	1	10	10	45.6%	100%	100%	100%	100%	100%	100%	100%	100%	100%	100%	100%	9	5	4	10	8	3	6	2	6	3	1	9	5	4	10	8	3	6	2	6	3	1	14768000	29335000	4372900	24213000	3448800	588120	538280	403990
tmod2	Tropomodulin 2	39 kDa	F1QJZ6_DANRE	F1QJZ6_DANRE	1	23	23	63.4%	100%	100%	100%	100%	100%	100%	100%	100%	100%	97%	100%	23	4	4	11	9	12	5	8	9	1	1	23	4	4	11	9	12	5	8	9	1	1	20505000	2155400	1122500	4543600	2820300	2853700	1458300	1711000
ncl1	Nicalin-1	64 kDa	NCLN_DANRE	NCLN_DANRE	1	17	17	32.2%	100%	100%	100%	100%	100%	100%	100%	100%	100%	100%	100%	17	8	8	16	12	9	15	8	12	3	3	17	8	8	16	12	9	15	8	12	3	3	27123000	9229800	3211000	12176000	4821300	4141800	9078600	3386500
pold1	DNA polymerase	125 kDa	B3DKJ9_DANRE	B3DKJ9_DANRE	1	33	33	36%	100%	100%	100%	100%	100%	62%	0	96%	100%	12%	0	31	25	16	33	7	1	0	1	13	0	0	31	25	16	33	7	1	0	1	13	0	0	6601400	19687000	1523100	8091700	196490	0	0	0
calr3b	Calreticulin 3b	48 kDa	A0A0R4IL29_DANRE	A0A0R4IL29_DANRE	1	25	15	56.8%	100%	100%	100%	100%	100%	100%	100%	100%	100%	100%	100%	25	14	6	24	21	15	19	14	17	3	3	15	9	4	15	12	10	11	8	9	1	1	35623000	27764000	2579200	23509000	18942000	9854900	10063000	3127400
lamb1a	Laminin, beta 1a	197 kDa	A0A0R4IDN1_DANRE	A0A0R4IDN1_DANRE	1	19	19	12.5%	100%	100%	100%	100%	100%	100%	100%	100%	100%	100%	100%	19	14	11	13	10	14	20	20	21	2	2	19	14	11	13	10	14	20	20	21	2	2	2149900	1786000	541370	733430	419970	545320	956360	685750
top2a	DNA topoisomerase 2	177 kDa	A0A0R4IUF0_DANRE	A0A0R4IUF0_DANRE	1	34	28	26%	100%	100%	100%	100%	100%	97%	0	95%	100%	6%	6%	32	27	10	34	3	1	0	1	18	0	0	27	24	8	28	2	1	0	1	15	0	0	3954400	4800700	351990	3451500	50909	0	0	0
crtap	Cartilage-associated protein	47 kDa	Q1L8P0_DANRE	Q1L8P0_DANRE	1	15	15	34.3%	100%	100%	100%	100%	100%	100%	100%	100%	100%	100%	22%	15	4	2	11	13	10	14	9	15	2	0	15	4	2	11	13	10	14	9	15	2	0	5693900	1695900	357650	3165900	2212300	1203700	2198800	1126600
calr3a	Calr protein	49 kDa	Q6PE26_DANRE	Q6PE26_DANRE	1	23	14	49.5%	100%	100%	100%	100%	100%	100%	100%	100%	100%	100%	100%	23	10	6	18	17	15	22	18	17	2	4	14	6	4	10	9	10	14	12	10	0	2	23211000	14742000	1090400	15492000	7920700	9469500	11209000	5102800
idh2	Isocitrate dehydrogenase 2 (NADP+), mitochondrial	25 kDa	E7F4R9_DANRE	E7F4R9_DANRE	1	13	13	51.6%	100%	100%	100%	100%	100%	100%	100%	100%	100%	100%	100%	10	10	9	13	10	2	9	8	10	2	1	10	10	9	13	10	2	9	8	10	2	1	12318000	44831000	6854600	61687000	9537000	347130	4158600	3299700
syncrip	Synaptotagmin-binding, cytoplasmic RNA-interacting protein	70 kDa	Q6NUZ3_DANRE	Q6NUZ3_DANRE	1	26	19	43.3%	100%	100%	100%	100%	100%	6%	100%	0	100%	0	0	26	17	9	21	8	0	1	0	12	0	0	19	11	5	15	3	0	1	0	7	0	0	57349000	47052000	2040100	20422000	714780	0	0	0
p3h1	Prolyl 3-hydroxylase 1	93 kDa	A0A0R4I9E8_DANRE	A0A0R4I9E8_DANRE	1	20	20	34.5%	100%	100%	100%	100%	100%	100%	100%	100%	100%	100%	100%	20	12	8	19	16	10	20	13	17	2	2	20	12	8	19	16	10	20	13	17	2	2	11947000	3685800	476390	3569100	2250600	895300	3893700	1334900
uggt1	UDP-glucose glycoprotein glucosyltransferase 1	177 kDa	A0A2R8QL71_DANRE	A0A2R8QL71_DANRE	1	15	14	11.2%	100%	100%	100%	100%	100%	100%	100%	100%	100%	100%	100%	13	9	9	15	11	10	11	11	22	1	3	12	9	9	14	11	10	10	10	21	1	3	870070	602370	159770	647980	338400	389430	794040	297630
rpa1	Replication protein A 70 kDa DNA-binding subunit	67 kDa	RFA1_DANRE	RFA1_DANRE	1	26	26	49.4%	100%	100%	100%	100%	100%	0	100%	0	100%	0	0	19	17	7	26	7	0	1	0	15	0	0	19	17	7	26	7	0	1	0	15	0	0	12560000	15471000	1740500	18647000	926990	0	27133	0
rpl7a	Ribosomal protein L7a	30 kDa	A0A2R8Q9K6_DANRE	A0A2R8Q9K6_DANRE	1	14	14	42.5%	100%	100%	100%	100%	100%	100%	100%	99%	100%	100%	100%	14	9	8	10	5	2	4	2	4	1	1	14	9	8	10	5	2	4	2	4	1	1	30873000	32689000	6116400	15224000	3605600	200090	1188000	168910
mcm2	DNA helicase	100 kDa	A0A0R4IF65_DANRE	A0A0R4IF65_DANRE	1	28	28	40.3%	100%	100%	100%	100%	100%	100%	100%	0	100%	82%	96%	19	20	9	28	6	4	2	0	18	0	0	19	20	9	28	6	4	2	0	18	0	0	5014800	7956900	663880	10677000	369150	100640	34434	0
hnrnpa0l	Heterogeneous nuclear ribonucleoprotein A0,-like	32 kDa	Q7ZU48_DANRE	Q7ZU48_DANRE	1	17	16	50.7%	100%	100%	100%	100%	100%	100%	99%	95%	100%	48%	56%	17	9	5	13	7	3	2	1	6	0	0	16	9	5	13	7	3	2	1	6	0	0	30108000	37991000	2006700	33286000	3114300	303300	69634	0
mogs	Mannosyl-oligosaccharide glucosidase	96 kDa	B8A4C4_DANRE	B8A4C4_DANRE	1	21	21	25.8%	100%	100%	100%	100%	100%	100%	100%	100%	100%	100%	100%	21	10	8	15	14	10	15	10	14	3	3	21	10	8	15	14	10	15	10	14	3	3	11428000	6894100	921930	3800600	2864300	1935200	3136900	1159400
pabpc1a	Polyadenylate-binding protein	71 kDa	F1QB54_DANRE	F1QB54_DANRE	1	24	18	38%	100%	100%	100%	100%	100%	100%	100%	100%	100%	100%	37%	23	16	8	24	10	3	5	4	18	1	0	18	11	6	18	6	2	4	4	14	1	0	19807000	15345000	1419500	10254000	1153900	111060	302550	249120
myo1ca	Myosin Ic, paralog a	120 kDa	A0A0H2UKD8_DANRE	A0A0H2UKD8_DANRE;A0A286Y9H2_DANRE	2	31	28	32.9%	100%	100%	100%	100%	100%	0	100%	100%	100%	0	0	19	9	6	31	22	0	3	5	11	0	0	16	7	5	28	19	0	3	4	9	0	0	4252700	1767300	341040	6318700	2141300	0	0	141150
ncapd2	Condensin complex subunit 1	154 kDa	B0V123_DANRE	B0V123_DANRE	1	32	32	27.8%	100%	100%	100%	100%	100%	100%	99%	90%	100%	46%	18%	22	25	9	32	10	1	1	0	13	0	0	22	25	9	32	10	1	1	0	13	0	0	1621200	6082300	231170	4666600	552110	2750	0	0
hspd1	Heat shock 60 protein 1	61 kDa	Q803B0_DANRE	Q803B0_DANRE	1	15	15	31%	100%	100%	100%	100%	100%	100%	100%	100%	100%	100%	100%	9	2	9	9	15	8	13	6	10	3	5	9	2	9	9	15	8	13	6	10	3	5	1555100	207580	1498400	944270	2453600	1069100	1475200	221540
ruvbl2	RuvB-like 2	51 kDa	RUVB2_DANRE	RUVB2_DANRE	1	16	16	38.2%	100%	100%	100%	100%	100%	100%	99%	99%	100%	98%	0	16	12	4	13	4	2	1	1	9	1	0	16	12	4	13	4	2	1	1	9	1	0	10025000	11348000	1048000	4181900	396440	38586	0	0
ncl	Nucleolin	75 kDa	B8JLQ3_DANRE	B8JLQ3_DANRE	1	15	15	27.4%	100%	100%	100%	100%	100%	100%	100%	100%	100%	100%	100%	12	12	10	15	13	11	8	8	15	3	4	12	12	10	15	13	11	8	8	15	3	4	6529200	8641600	1787600	5782900	2033700	1154400	1082500	410560
ccdc57	Coiled-coil domain containing 57	274 kDa	E7F5V3_DANRE	E7F5V3_DANRE	1	15	15	9.2%	100%	100%	100%	100%	100%	100%	100%	100%	100%	99%	100%	15	4	5	10	8	6	7	15	12	1	2	15	4	5	10	8	6	7	15	12	1	2	496310	149140	50761	264620	123360	84782	49771	125790
copb2	Coatomer subunit beta'	105 kDa	B0R171_DANRE	B0R171_DANRE	1	17	17	20.6%	100%	100%	100%	100%	100%	100%	100%	100%	100%	100%	100%	16	11	6	17	14	7	12	9	17	2	3	16	11	6	17	14	7	12	9	17	2	3	3851800	4578400	529130	3567600	1691100	288000	948820	475180
calub	Calumenin-B	37 kDa	CALUB_DANRE	CALUB_DANRE	1	20	17	59.7%	100%	100%	100%	100%	100%	100%	100%	100%	100%	100%	100%	20	7	3	9	7	6	7	6	9	2	3	17	4	3	7	6	5	6	5	7	2	3	55696000	10569000	2589500	7222600	2088400	4090500	1394800	2247100
rps8	40S ribosomal protein S8	24 kDa	RS8_DANRE	RS8_DANRE	1	9	9	47.1%	100%	100%	100%	100%	100%	100%	100%	100%	100%	100%	100%	9	8	7	9	5	3	5	6	8	2	3	9	8	7	9	5	3	5	6	8	2	3	36575000	49846000	5922500	12746000	4070200	635840	1981800	3450900
huwe1	HECT, UBA and WWE domain-containing E3 ubiquitin protein ligase 1 (Fragment)	488 kDa	F1QL68_DANRE	F1QL68_DANRE	1	32	32	9.25%	100%	100%	100%	100%	100%	100%	100%	100%	100%	20%	100%	8	16	7	32	12	1	1	2	9	0	1	8	16	7	32	12	1	1	2	9	0	1	154940	511640	59893	528170	94059	6623	5040	7903
rpl6	Ribosomal protein L6	31 kDa	Q567N5_DANRE	Q567N5_DANRE	1	13	13	44.2%	100%	100%	100%	100%	100%	100%	98%	100%	100%	99%	99%	13	7	6	9	7	1	1	2	6	1	1	13	7	6	9	7	1	1	2	6	1	1	20511000	17623000	778780	3650000	3468500	208080	0	241830
ptbp1a	Polypyrimidine tract-binding protein 1a	62 kDa	Q503D3_DANRE	Q503D3_DANRE;F1QKG2_DANRE	2	20	18	52.2%	100%	100%	100%	100%	100%	85%	0	100%	100%	0	0	20	8	6	18	7	1	0	1	12	0	0	18	7	5	17	6	1	0	1	11	0	0	11891000	9971100	1558700	14391000	436850	0	0	0
myo1b	Myosin IB	128 kDa	F1R617_DANRE	F1R617_DANRE	1	26	25	27.3%	100%	100%	100%	100%	100%	100%	100%	100%	100%	7%	76%	15	3	5	26	7	1	1	4	12	0	0	14	2	4	25	6	1	1	3	11	0	0	2736500	624420	247790	4255800	561440	23184	0	394430
eno3	Enolase 1, (Alpha)	47 kDa	Q6TH14_DANRE	Q6TH14_DANRE	1	14	14	33%	100%	99%	100%	100%	100%	100%	100%	68%	100%	100%	100%	12	2	6	3	14	3	5	0	7	1	3	12	2	6	3	14	3	5	0	7	1	3	2283000	0	1144600	195440	2715600	470290	361180	0
mapre1b	Microtubule-associated protein, RP/EB family, member 1	29 kDa	Q6NUY9_DANRE	Q6NUY9_DANRE;B0S585_DANRE	2	24	24	59.6%	100%	100%	100%	100%	100%	100%	100%	100%	100%	100%	30%	23	13	4	24	10	4	2	2	9	1	0	23	13	4	24	10	4	2	2	9	1	0	6599300	11351000	581180	12007000	1393000	84785	0	226060
fkbp9	Peptidylprolyl isomerase	63 kDa	Q1L8P1_DANRE	Q1L8P1_DANRE	1	13	13	22.2%	100%	100%	100%	100%	100%	100%	100%	100%	100%	100%	100%	13	7	2	11	6	8	15	6	16	3	1	13	7	2	11	6	8	15	6	16	3	1	10330000	4343200	325950	2236600	1520000	2409200	4247200	1643800
Integrin beta	Integrin beta	30 kDa	A0A2R8Q837_DANRE	A0A2R8Q837_DANRE	1	13	9	51.5%	100%	100%	100%	100%	100%	100%	100%	100%	100%	100%	100%	13	8	11	12	13	11	12	13	9	2	2	9	6	9	9	9	7	8	8	7	2	2	222690000	111430000	51334000	103240000	121620000	72941000	71252000	47842000
lama1	Laminin, alpha 1	336 kDa	A0A0R4II20_DANRE	A0A0R4II20_DANRE	1	12	12	5.4%	100%	100%	100%	100%	100%	100%	100%	100%	100%	0	96%	12	6	3	12	4	10	11	14	12	0	0	12	6	3	12	4	10	11	14	12	0	0	589310	246650	51881	207800	50090	131790	172910	170440
tfa	Serotransferrin	73 kDa	A0A0R4IHQ0_DANRE	A0A0R4IHQ0_DANRE	1	17	17	28.4%	100%	100%	100%	100%	100%	100%	100%	100%	100%	100%	100%	12	7	11	7	17	15	14	11	20	4	5	12	7	11	7	17	15	14	11	20	4	5	2084800	1333900	1116900	739010	1520500	1306900	1507700	809070
sall4	Spalt-like transcription factor 4	118 kDa	F1QDF2_DANRE	F1QDF2_DANRE	1	27	27	40.4%	100%	100%	100%	100%	100%	100%	95%	100%	100%	21%	0	18	18	13	27	2	1	1	1	16	0	0	18	18	13	27	2	1	1	1	16	0	0	6401000	6173900	1315500	3743400	82473	0	0	0
hip1rb	Huntingtin-interacting protein 1-related b	120 kDa	A0A0R4IKR8_DANRE	A0A0R4IKR8_DANRE	1	11	10	11.8%	100%	100%	100%	100%	100%	100%	95%	100%	100%	100%	100%	4	3	3	11	8	7	1	7	11	4	2	4	3	3	10	8	7	1	7	11	4	2	220380	143590	42488	584370	318210	236660	0	125660
kpna2	Importin subunit alpha	58 kDa	F1QG82_DANRE	F1QG82_DANRE	1	17	17	43%	100%	100%	100%	100%	100%	100%	100%	100%	100%	85%	0	12	9	5	17	4	1	2	2	7	0	0	12	9	5	17	4	1	2	2	7	0	0	22850000	57451000	3272500	15360000	593200	0	111470	109710
pdia6	Protein disulfide isomerase family A, member 6	48 kDa	Q90WA5_DANRE	Q90WA5_DANRE	1	12	12	33.2%	100%	100%	100%	100%	100%	100%	100%	100%	100%	97%	100%	12	8	5	9	8	4	8	6	9	1	3	12	8	5	9	8	4	8	6	9	1	3	8553700	4657100	1198400	4216700	2444700	905610	1797500	963550
myl12.1	Myosin, light chain 12, genome duplicate 1	20 kDa	Q6PHJ8_DANRE	Q6PHJ8_DANRE;B3DKC6_DANRE	2	10	10	62.2%	100%	100%	100%	100%	100%	100%	0	100%	100%	0	0	10	9	2	8	7	1	0	7	8	0	0	10	9	2	8	7	1	0	7	8	0	0	13524000	18927000	171560	42795000	7778200	0	0	5102600
cct2	Chaperonin-containing TCP1, subunit 2 (beta)	31 kDa	A0A0G2KUJ0_DANRE	A0A0G2KUJ0_DANRE	1	11	11	49.7%	100%	100%	100%	100%	100%	100%	100%	100%	100%	100%	100%	8	4	5	11	7	5	8	7	9	4	5	8	4	5	11	7	5	8	7	9	4	5	9469600	2598100	2195600	6790400	4801500	3170800	3563200	2491300
hspa9	Heat shock protein 9	74 kDa	F1QFC0_DANRE	F1QFC0_DANRE	1	17	16	29.8%	100%	100%	100%	100%	100%	100%	100%	100%	100%	100%	100%	11	10	9	17	14	9	10	8	13	7	3	10	8	8	16	13	8	9	7	12	6	2	3462600	3153900	751260	7378800	2423400	643950	1015200	545180
mcm6l	DNA helicase	93 kDa	A0A0E4AYA7_DANRE	A0A0E4AYA7_DANRE;A0A0R4ILE7_DANRE	1	32	28	44.8%	100%	100%	100%	100%	100%	100%	99%	0	100%	100%	61%	26	24	8	32	8	2	1	0	16	1	0	22	21	6	28	8	2	1	0	14	1	0	4117500	19571000	936380	8546500	157920	0	0	0
vcp	Transitional endoplasmic reticulum ATPase	89 kDa	TERA_DANRE	TERA_DANRE	1	18	17	29.8%	100%	100%	100%	100%	100%	100%	100%	100%	100%	100%	100%	12	5	11	8	18	11	13	8	10	3	6	11	5	10	7	17	11	12	7	10	3	5	2623200	848060	943560	1443500	2349900	713430	5383300	338090
copg2	Coatomer subunit gamma-2	98 kDa	COPG2_DANRE	COPG2_DANRE	1	21	21	31.5%	100%	100%	100%	100%	100%	100%	100%	100%	100%	100%	100%	13	7	5	21	10	5	9	10	13	2	2	13	7	5	21	10	5	9	10	13	2	2	1998400	2034500	319190	4530600	1358300	235410	530780	375800
copb1	Coatomer subunit beta	107 kDa	COPB_DANRE	COPB_DANRE	1	18	18	23%	100%	100%	100%	100%	100%	100%	100%	100%	100%	100%	100%	11	3	7	18	12	6	5	7	14	2	1	11	3	7	18	12	6	5	7	14	2	1	1365000	369260	149420	2594400	1188800	149110	354750	164980
thrap3b	Thyroid hormone receptor-associated protein 3b	100 kDa	A0A0R4IWW7_DANRE	A0A0R4IWW7_DANRE	1	10	10	24.8%	100%	100%	100%	100%	100%	70%	100%	100%	100%	0	0	10	10	4	10	1	0	2	6	10	0	0	10	10	4	10	1	0	2	6	10	0	0	5755200	4138900	329420	2206100	0	0	237630	261310
aco2	Aconitate hydratase, mitochondrial (Fragment)	86 kDa	F8W4M7_DANRE	F8W4M7_DANRE;A0A2R8RID5_DANRE	1	25	24	41%	100%	100%	100%	100%	100%	100%	100%	100%	100%	100%	100%	10	11	8	25	16	3	9	7	14	2	1	10	11	7	24	16	3	8	6	14	2	1	1957200	5330800	1104100	14395000	3069500	0	753230	292990
pycr1b	Pyrroline-5-carboxylate reductase	34 kDa	F1RDD0_DANRE	F1RDD0_DANRE	1	12	12	50.8%	100%	100%	100%	100%	100%	100%	100%	100%	100%	0	0	7	12	5	12	12	2	4	4	10	0	0	7	12	5	12	12	2	4	4	10	0	0	3753700	16765000	929190	24900000	5633100	125270	476500	411820
suv39h1b	Histone-lysine N-methyltransferase	49 kDa	A0A2R8QCU6_DANRE	A0A2R8QCU6_DANRE	1	5	5	11.4%	100%	100%	100%	100%	85%	100%	77%	100%	100%	99%	34%	3	5	3	4	0	2	0	3	5	1	0	3	5	3	4	0	2	0	3	5	1	0	922320	2874300	203060	1248400	0	79733	0	110940
rpl7	Ribosomal protein L7	28 kDa	Q6Q417_DANRE	Q6Q417_DANRE	1	9	9	33.3%	100%	100%	100%	100%	100%	98%	96%	0	100%	40%	95%	9	7	4	6	2	0	1	0	6	0	1	9	7	4	6	2	0	1	0	6	0	1	8932300	15278000	2370000	1670500	899010	0	0	0
pdia3	Protein disulfide-isomerase (Fragment)	51 kDa	A0A0R4IGN3_DANRE	A0A0R4IGN3_DANRE	1	16	16	39.9%	100%	100%	100%	100%	100%	100%	100%	100%	100%	99%	100%	16	6	3	14	8	7	9	8	10	1	2	16	6	3	13	8	6	9	8	10	1	2	5286900	3056700	263070	3372400	1225800	578330	860500	468640
lamc1	Laminin subunit gamma-1	176 kDa	LAMC1_DANRE	LAMC1_DANRE	1	16	16	13.6%	100%	100%	100%	100%	100%	100%	100%	100%	100%	0	7%	16	6	3	14	10	7	14	12	13	0	0	16	6	3	14	10	7	14	12	13	0	0	1235600	293610	90958	466140	282890	162220	326320	251900
lrpprc	Leucine-rich pentatricopeptide repeat-containing	164 kDa	F5H8N4_DANRE	F5H8N4_DANRE	1	30	30	25.5%	100%	100%	100%	100%	100%	0	100%	100%	100%	0	0	2	7	7	30	14	0	6	2	17	0	0	2	7	7	30	14	0	6	2	17	0	0	102230	439410	94314	2476100	410430	0	43419	18114
zgc:162944	Zgc:162944	24 kDa	B0UYN4_DANRE	B0UYN4_DANRE	1	11	11	58%	100%	100%	100%	100%	100%	100%	100%	100%	100%	97%	100%	10	10	6	11	8	3	2	4	9	1	1	10	10	6	11	8	3	2	4	9	1	1	44301000	93477000	11037000	50209000	7986900	1305900	1346000	754040
aclya	ATP-citrate synthase	120 kDa	F1QZ09_DANRE	F1QZ09_DANRE	1	19	19	19.8%	100%	100%	100%	100%	100%	100%	100%	100%	100%	8%	100%	9	8	8	19	8	4	4	3	5	0	2	9	8	8	19	8	4	4	3	5	0	2	737550	924080	303330	1252300	407460	46309	127900	31786
zgc:77086	Protein disulfide-isomerase	55 kDa	F1QP99_DANRE	F1QP99_DANRE	1	11	10	24.6%	100%	100%	100%	100%	100%	100%	100%	100%	100%	100%	100%	9	7	6	6	8	11	9	9	10	1	5	9	7	6	5	8	10	9	9	10	1	5	2659100	2903800	547740	680330	1300700	1282900	1752300	1121200
rpl13	60S ribosomal protein L13	24 kDa	RL13_DANRE	RL13_DANRE	1	8	8	27.5%	100%	100%	100%	100%	100%	100%	100%	100%	100%	100%	100%	7	6	3	8	5	3	2	3	7	1	2	7	6	3	8	5	3	2	3	7	1	2	4354800	15348000	1895100	4652400	696360	804400	373770	302360
rps6	40S ribosomal protein S6	29 kDa	Q6DHL6_DANRE	Q6DHL6_DANRE	1	8	8	28.9%	100%	100%	100%	100%	100%	100%	100%	100%	100%	100%	100%	8	5	4	7	3	3	4	2	5	2	2	8	5	4	7	3	3	4	2	5	2	2	25038000	29520000	3081800	9829500	3935300	1628200	2027600	1153200
qars	Glutaminyl-tRNA synthetase	88 kDa	B0UYD6_DANRE	B0UYD6_DANRE	1	21	21	32.2%	100%	100%	100%	100%	100%	100%	100%	100%	100%	7%	99%	9	9	7	21	11	2	8	2	13	0	1	9	9	7	21	11	2	8	2	13	0	1	1141800	2552900	342270	4576700	1237700	29852	386850	39525
edc4	Enhancer of mRNA-decapping protein 4	152 kDa	A0A0R4IB26_DANRE	A0A0R4IB26_DANRE	1	25	25	25.9%	100%	100%	100%	100%	100%	19%	0	100%	100%	0	0	9	12	6	25	8	0	0	1	7	0	0	9	12	6	25	8	0	0	1	7	0	0	1037200	3754200	296110	2720100	399480	0	0	13675
lonp1	Lon protease homolog, mitochondrial	108 kDa	A0A0R4IH79_DANRE	A0A0R4IH79_DANRE	1	23	23	31.2%	100%	100%	100%	100%	100%	79%	100%	100%	100%	36%	0	7	11	3	23	12	0	6	5	14	0	0	7	11	3	23	12	0	6	5	14	0	0	1552000	6122800	109910	6477800	1263900	0	206830	164480
akap12b	A kinase (PRKA) anchor protein 12b	172 kDa	A0A2R8Q9F2_DANRE	A0A2R8Q9F2_DANRE	1	17	17	17%	100%	100%	100%	100%	100%	100%	100%	100%	100%	100%	100%	13	6	6	17	15	5	9	3	11	2	1	13	6	6	17	15	5	9	3	11	2	1	385590	376880	140520	1045900	566760	65335	179650	62967
serpinh1b	Serpin peptidase inhibitor, clade H (heat shock protein 47), member 1b	46 kDa	F1QQ04_DANRE	F1QQ04_DANRE	1	16	13	50.1%	100%	100%	100%	100%	100%	100%	100%	100%	100%	100%	0	16	5	4	7	8	4	7	5	11	1	0	13	3	3	5	8	3	6	4	10	1	0	16689000	1409500	1205700	2651000	1415900	2219700	3209300	1291100
rbbp4	Histone-binding protein RBBP4	48 kDa	Q1LXD4_DANRE	Q1LXD4_DANRE;F1QT75_DANRE	2	13	13	26.2%	100%	100%	100%	100%	100%	66%	91%	95%	100%	0	0	13	9	3	7	3	0	1	1	6	0	0	13	9	3	7	3	0	1	1	6	0	0	24725000	22338000	0	6982800	562930	0	0	0
ddx4	DEAD (Asp-Glu-Ala-Asp) box polypeptide 4	77 kDa	E7EZA2_DANRE	E7EZA2_DANRE	1	19	19	31%	100%	100%	100%	100%	100%	100%	100%	100%	100%	14%	98%	13	13	6	19	10	1	4	4	10	0	1	13	12	5	19	10	1	4	4	10	0	1	2896700	6731000	572870	4307400	947650	19232	102830	99164
psmd1	26S proteasome non-ATPase regulatory subunit 1	110 kDa	A0A2R8Q718_DANRE	A0A2R8Q718_DANRE	1	13	13	20.6%	100%	100%	100%	100%	100%	100%	100%	100%	100%	100%	99%	12	5	3	13	5	4	5	4	9	3	1	12	5	3	13	5	4	5	4	9	3	1	2815400	1015000	157750	1134100	177000	107690	258430	84471
eprs1	Glutamyl-prolyl-tRNA synthetase	187 kDa	F1QP23_DANRE	F1QP23_DANRE	1	10	10	7.13%	100%	100%	100%	100%	100%	100%	100%	100%	100%	100%	100%	7	4	5	10	7	5	4	5	7	4	5	7	4	5	10	7	5	4	5	7	4	5	251880	73318	143610	460940	216550	130100	98998	82645
mcm7	DNA replication licensing factor MCM7	68 kDa	A0A0R4IF39_DANRE	A0A0R4IF39_DANRE	1	17	17	48.4%	100%	100%	100%	100%	100%	99%	100%	96%	100%	100%	95%	13	12	9	17	4	1	2	0	8	1	0	13	12	9	17	4	1	2	0	8	1	0	8953300	14501000	1790000	13043000	444680	0	78629	0
LOC100334800	Uncharacterized protein	29 kDa	A0A2R8PYX8_DANRE	A0A2R8PYX8_DANRE	1	7	6	33.3%	100%	100%	100%	100%	100%	100%	99%	100%	100%	99%	100%	6	4	3	7	3	1	1	2	5	1	1	5	3	3	6	3	1	1	2	4	1	1	12881000	29171000	2557400	15722000	3545800	494660	0	207000
khdrbs1a	KH domain-containing, RNA-binding, signal transduction-associated 1a	40 kDa	A2CE73_DANRE	A2CE73_DANRE	1	10	9	21%	100%	100%	100%	100%	100%	100%	100%	100%	100%	100%	100%	9	4	2	10	4	2	2	1	4	2	1	8	4	2	9	4	2	2	1	4	2	1	47784000	38233000	8346700	20536000	3488500	959080	393670	303730
ipo9	Importin 9	116 kDa	A2VD24_DANRE	A2VD24_DANRE	1	25	24	35.7%	100%	100%	100%	100%	100%	100%	100%	100%	100%	51%	0	14	13	9	25	4	1	5	2	12	0	0	14	12	8	24	4	0	4	1	11	0	0	2182600	6674500	912850	6583900	467790	0	75529	45466
snd1	Staphylococcal nuclease domain-containing protein	103 kDa	Q5RGK8_DANRE	Q5RGK8_DANRE	1	14	14	19.5%	100%	100%	100%	100%	100%	100%	100%	100%	100%	100%	100%	5	5	5	14	10	6	3	2	8	1	1	5	5	5	14	10	6	3	2	8	1	1	384010	739700	116590	1265400	980380	169360	109510	24936
myl6	Myosin, light chain 6, alkali, smooth muscle and non-muscle	17 kDa	A0A2R8QJ29_DANRE	A0A2R8QJ29_DANRE;Q6TNS5_DANRE	2	10	10	49%	100%	100%	100%	100%	100%	100%	95%	100%	100%	0	0	10	5	3	6	5	2	1	6	5	0	0	10	5	3	6	5	2	1	6	5	0	0	15600000	6257300	0	12035000	0	0	0	1266000
smc4	Structural maintenance of chromosomes protein	146 kDa	E7FGC2_DANRE	E7FGC2_DANRE	1	17	17	16.8%	100%	100%	100%	100%	100%	100%	95%	97%	100%	0	0	10	13	5	17	4	1	1	1	8	0	0	10	13	5	17	4	1	1	1	8	0	0	833510	1555500	186500	1256300	65989	0	0	0
uba1	Ubiquitin-like modifier-activating enzyme 1	118 kDa	F1RCA1_DANRE	F1RCA1_DANRE	1	11	11	12.5%	100%	100%	100%	100%	100%	100%	100%	100%	100%	99%	100%	11	4	6	3	7	3	2	1	8	0	3	11	4	6	3	7	3	2	1	8	0	3	1295800	262620	150220	104160	327090	128750	21167	0
gramd4b	GRAM domain-containing 4b	70 kDa	E7F6T2_DANRE	E7F6T2_DANRE	1	8	8	17%	100%	100%	100%	100%	100%	100%	100%	100%	100%	100%	100%	5	2	3	8	7	5	5	7	6	5	4	5	2	3	8	7	5	5	7	6	5	4	976410	328120	303560	948370	533910	701200	474790	465630
aldh2.2	Aldehyde dehydrogenase 2 family member, tandem duplicate 2	57 kDa	F1QZU7_DANRE	F1QZU7_DANRE;A2BGR9_DANRE	2	14	13	29.5%	100%	100%	100%	100%	100%	29%	100%	100%	100%	0	100%	7	8	2	14	9	0	2	3	11	0	2	7	7	2	13	9	0	2	3	10	0	2	350590	5941500	0	5697100	949890	0	0	24625
ncapg	Non-SMC condensin I complex, subunit G	112 kDa	A0A2R8Q4V9_DANRE	A0A2R8Q4V9_DANRE;F1QJY8_DANRE	1	30	30	33.3%	100%	100%	100%	100%	100%	0	95%	0	100%	0	0	10	17	5	30	7	0	1	0	10	0	0	10	17	5	30	7	0	1	0	10	0	0	11022000	7354200	203520	4942800	244200	0	0	0
capzb	F-actin-capping protein subunit beta	31 kDa	Q7SXP1_DANRE	Q7SXP1_DANRE	1	15	15	47.3%	100%	100%	79%	100%	100%	100%	100%	27%	100%	0	0	15	4	0	6	4	1	1	0	6	0	0	15	4	0	6	4	1	1	0	6	0	0	6868300	1263500	0	1066300	781580	29880	0	0
psmd3	Proteasome (Prosome, macropain) 26S subunit, non-ATPase, 3	58 kDa	Q6NYV1_DANRE	Q6NYV1_DANRE	1	14	14	26.8%	100%	100%	100%	100%	100%	100%	97%	0	100%	100%	91%	14	2	1	6	6	2	1	0	2	1	2	14	2	1	6	6	2	1	0	2	1	2	3746200	76567	61738	554220	431430	71961	0	0
gtpbp4	Nucleolar GTP-binding protein 1	73 kDa	Q6DRI5_DANRE	Q6DRI5_DANRE	1	22	22	37.2%	100%	100%	100%	100%	100%	0	0	95%	100%	25%	0	16	10	4	22	2	0	0	1	6	0	0	16	10	4	22	2	0	0	1	6	0	0	4687400	7675100	358070	4829300	73133	0	0	0
psmc2	Proteasome (Prosome, macropain) 26S subunit, ATPase 2	49 kDa	Q7T3B1_DANRE	Q7T3B1_DANRE	1	6	6	16.6%	100%	100%	100%	100%	100%	100%	100%	100%	100%	100%	100%	6	6	2	5	6	3	3	3	8	5	3	6	6	2	5	5	3	3	3	8	5	3	758180	1781600	104730	383830	752150	1168900	142500	160620
ipo7	Importin 7	119 kDa	Q6NYN3_DANRE	Q6NYN3_DANRE	1	12	12	17%	100%	100%	100%	100%	100%	100%	100%	100%	100%	100%	100%	7	8	7	12	6	4	4	7	7	2	3	7	8	7	12	6	4	4	7	7	2	3	699900	1616600	378220	719940	412470	213530	152680	128000
calr	Calreticulin	49 kDa	F1Q8W8_DANRE	F1Q8W8_DANRE	1	16	13	34.3%	100%	100%	94%	100%	100%	100%	100%	100%	100%	100%	15%	16	5	2	12	12	9	11	9	12	2	0	13	4	1	8	7	7	7	7	7	2	0	7534100	1805400	0	2099200	1036800	1283000	2049500	1195900
prdx2	Peroxiredoxin 2	22 kDa	Q6DGJ6_DANRE	Q6DGJ6_DANRE	1	9	7	43.7%	100%	100%	100%	100%	100%	100%	100%	100%	100%	100%	100%	9	7	6	9	7	5	8	5	10	2	4	5	5	4	7	4	4	6	3	5	1	3	14586000	14488000	4003500	6458100	2356100	2982100	3761100	682540
smc2	Structural maintenance of chromosomes protein	135 kDa	B8A5K9_DANRE	B8A5K9_DANRE	1	26	26	26.9%	100%	100%	100%	100%	100%	0	93%	90%	100%	0	0	15	17	7	26	2	0	1	1	10	0	0	15	17	7	26	2	0	1	1	10	0	0	1028900	3524800	105870	1684100	28061	0	0	0
pdia4	Protein disulfide-isomerase A4	72 kDa	Q1ECX9_DANRE	Q1ECX9_DANRE	1	14	14	25.2%	100%	100%	100%	100%	100%	100%	100%	100%	100%	100%	100%	6	5	7	7	14	10	10	3	9	3	2	6	5	7	7	14	10	10	3	9	3	2	1660800	593320	582340	1445700	1801300	812310	435390	85417
hnrnpabb	Heterogeneous nuclear ribonucleoprotein A/Bb	34 kDa	Q6NYA1_DANRE	Q6NYA1_DANRE	1	11	6	29.8%	100%	100%	100%	100%	100%	8%	30%	95%	100%	9%	0	11	8	2	8	3	0	0	1	8	0	0	6	4	1	3	1	0	0	1	4	0	0	84534000	52679000	1753500	17395000	986530	0	0	0
nop2	NOP2 nucleolar protein homolog (yeast)	84 kDa	F1QWP7_DANRE	F1QWP7_DANRE	1	11	11	16%	100%	100%	100%	100%	100%	100%	100%	99%	100%	0	0	10	11	4	9	2	1	2	1	9	0	0	10	11	4	9	2	1	2	1	9	0	0	4349200	5846700	390320	1949200	68257	45927	128210	39713
ftr86	FinTRIM family, member 86	64 kDa	F1R437_DANRE	F1R437_DANRE	1	15	15	37.8%	100%	100%	100%	100%	100%	100%	100%	100%	100%	0	0	9	10	5	15	6	1	3	4	6	0	0	9	10	5	15	6	1	3	4	6	0	0	2877400	7523200	453940	8142900	1243400	0	142800	0
atic	5-aminoimidazole-4-carboxamide ribonucleotide formyltransferase/IMP cyclohydrolase	64 kDa	A2CEW4_DANRE	A2CEW4_DANRE	1	9	9	19.5%	100%	100%	100%	100%	100%	100%	100%	100%	100%	100%	100%	7	5	5	8	9	3	2	1	6	1	2	7	5	5	8	9	3	2	1	6	1	2	1232700	1634000	950680	718100	1217300	197010	218280	22043
rpl9	Ribosomal protein L9	22 kDa	Q5BKV9_DANRE	Q5BKV9_DANRE	1	8	8	46.9%	100%	100%	100%	100%	100%	99%	100%	100%	100%	99%	63%	3	5	2	8	2	1	2	3	4	2	0	3	5	2	8	2	1	2	3	4	2	0	2684900	10178000	271540	4081800	492130	98764	429160	371480
zgc:171776	Zgc:171776	26 kDa	F1R1S7_DANRE	F1R1S7_DANRE;A0A2R8QKW9_DANRE;A0A286Y9Q9_DANRE	3	14	11	26.8%	100%	100%	100%	100%	100%	100%	100%	100%	100%	11%	92%	10	14	4	7	3	2	2	1	5	0	1	8	11	3	5	2	2	1	1	3	0	0	711200	61982000	0	6567200	689430	0	0	0
actn4	Actinin, alpha 4	104 kDa	Q7SYE2_DANRE	Q7SYE2_DANRE	1	17	16	24.6%	100%	100%	100%	100%	100%	100%	100%	100%	100%	100%	61%	5	2	7	13	17	2	4	4	3	1	0	4	2	6	12	16	2	4	4	3	1	0	575970	147940	248360	970960	859210	50391	88706	28784
si:dkey-239j18.2	Si:dkey-239j18.2	38 kDa	E9QBE2_DANRE	E9QBE2_DANRE;A0A2R8Q790_DANRE	2	9	9	23.3%	100%	100%	100%	100%	100%	100%	100%	100%	100%	99%	100%	9	2	4	3	3	3	5	3	7	1	1	9	2	4	3	3	3	5	3	7	1	1	2944300	0	1346900	0	0	756510	954830	500110
usp10	Ubiquitin-specific peptidase 10	94 kDa	A0A0R4IVE2_DANRE	A0A0R4IVE2_DANRE	1	13	13	18.7%	100%	100%	100%	100%	100%	100%	100%	100%	100%	50%	98%	3	7	5	13	11	3	5	4	10	0	1	3	7	5	13	11	3	5	4	10	0	1	759060	2445400	272240	3664400	1068200	65882	142540	62018
uggt2	UDP-glucose glycoprotein glucosyltransferase 2	173 kDa	A0A2R8PZN5_DANRE	A0A2R8PZN5_DANRE	1	9	8	7.83%	100%	100%	100%	100%	100%	100%	100%	100%	100%	0	100%	8	7	2	9	3	8	8	7	7	0	2	7	7	2	8	3	8	7	6	6	0	2	360030	572920	34605	231600	63267	168420	132030	84487
plaa	Phospholipase A2-activating protein	86 kDa	F1QCT6_DANRE	F1QCT6_DANRE	1	20	20	34.7%	100%	100%	100%	100%	100%	35%	100%	100%	100%	0	0	10	11	3	20	7	0	1	2	9	0	0	10	11	3	20	7	0	1	2	9	0	0	1324400	5604100	47616	5171200	422590	0	0	0
psmd6	Proteasome 26S subunit, non-ATPase 6	45 kDa	F1QZA5_DANRE	F1QZA5_DANRE	1	7	7	18.7%	100%	97%	96%	100%	100%	100%	100%	96%	100%	83%	76%	7	1	0	2	3	1	1	1	3	0	0	7	1	0	2	3	1	1	1	3	0	0	889530	0	0	12514	57662	36446	33263	0
serpinh1a	Serpin peptidase inhibitor, clade H (heat shock protein 47), member 1a	45 kDa	A8WFU6_DANRE	A8WFU6_DANRE	1	16	13	44.7%	100%	100%	70%	100%	100%	100%	100%	100%	100%	0	0	16	3	1	6	7	3	11	6	11	0	0	13	1	0	4	7	2	10	5	10	0	0	14290000	736140	0	1941800	889040	1333500	2711600	1051300
rpl23	60S ribosomal protein L23	15 kDa	RL23_DANRE	RL23_DANRE	1	6	6	44.3%	100%	100%	100%	100%	100%	100%	100%	100%	100%	100%	100%	6	5	3	5	4	4	4	3	4	1	3	6	5	3	5	4	4	4	3	4	1	3	27778000	66275000	7070800	30893000	8356300	3077600	2831700	1306300
scinlb	Scinderin-like b	79 kDa	A5PMZ3_DANRE	A5PMZ3_DANRE	1	10	10	19.3%	100%	100%	67%	100%	100%	89%	100%	100%	100%	0	0	2	3	0	10	9	0	2	4	8	0	0	2	3	0	10	9	0	1	4	8	0	0	174810	535320	0	1229000	833880	0	42718	83738
arcn1b	Coatomer subunit delta	57 kDa	Q7ZU89_DANRE	Q7ZU89_DANRE;Q7ZW27_DANRE	2	14	14	21.5%	100%	100%	100%	100%	100%	100%	95%	100%	100%	9%	0	9	2	2	14	7	2	2	2	8	0	0	9	2	2	14	7	2	2	2	8	0	0	1179700	156130	212530	2268700	926750	0	0	106510
kdf1a	Keratinocyte differentiation factor 1a	42 kDa	E7F2A2_DANRE	E7F2A2_DANRE	1	8	8	25.6%	100%	100%	100%	100%	100%	100%	100%	100%	100%	99%	100%	5	3	1	6	8	6	7	6	11	1	2	5	3	1	6	8	6	7	6	11	1	2	711980	263670	361330	902730	2245400	1548600	1029400	915320
ufl1	E3 UFM1-protein ligase 1	89 kDa	F1Q9C7_DANRE	F1Q9C7_DANRE	1	14	14	19.3%	100%	100%	100%	100%	100%	100%	100%	100%	100%	0	95%	5	7	2	14	6	3	2	3	10	0	0	5	7	2	14	6	3	2	3	10	0	0	426990	1171100	37752	1705300	150170	46857	15976	21071
rps16	Ribosomal protein S16	16 kDa	Q1LWH1_DANRE	Q1LWH1_DANRE	1	9	9	52.1%	100%	100%	100%	100%	100%	100%	100%	100%	100%	100%	98%	9	5	4	6	3	1	1	2	3	1	1	9	5	4	6	3	1	1	2	3	1	1	21632000	17172000	1363000	9885000	3745900	509020	646700	945930
glg1a	Golgi glycoprotein 1a	129 kDa	X1WHY3_DANRE	X1WHY3_DANRE	1	10	10	15%	100%	100%	100%	100%	100%	100%	100%	100%	100%	0	99%	9	4	2	3	4	10	4	10	12	0	1	9	4	2	3	4	10	4	10	12	0	1	633870	62522	34411	84086	168560	376390	60342	177840
ipo4	Importin 4	120 kDa	F1QIP3_DANRE	F1QIP3_DANRE	1	13	13	19.6%	100%	100%	100%	100%	100%	100%	100%	100%	100%	100%	6%	9	7	4	13	8	6	5	2	8	1	0	9	7	4	13	8	6	5	2	8	1	0	1388300	2237200	245100	6853500	876160	124960	136320	16645
dlat	Acetyltransferase component of pyruvate dehydrogenase complex	69 kDa	B3DIV6_DANRE	B3DIV6_DANRE	1	7	7	14.4%	100%	100%	100%	100%	100%	100%	100%	100%	100%	100%	100%	6	6	3	7	5	2	4	4	10	2	2	6	6	3	7	5	2	4	4	10	2	2	1290000	4519100	334050	2963800	331330	127150	325370	274440
a2ml	Alpha-2-macroglobulin-like	160 kDa	A0A0R4IDD1_DANRE	A0A0R4IDD1_DANRE	1	11	10	7.56%	100%	100%	100%	100%	100%	100%	100%	100%	100%	100%	100%	11	6	7	6	7	6	10	5	9	1	2	10	6	7	6	7	6	10	5	9	1	2	1013800	293570	158170	0	189400	128260	323520	101860
psmd4b	Proteasome (Prosome, macropain) 26S subunit, non-ATPase, 4	40 kDa	Q561Y1_DANRE	Q561Y1_DANRE	1	10	8	34.9%	100%	100%	100%	100%	100%	100%	100%	100%	100%	0	99%	10	6	4	6	6	6	6	5	10	0	1	8	3	1	4	4	4	4	2	6	0	1	8625800	1063600	308830	582050	2255400	2147200	1443200	473090
sacm1la	Phosphatidylinositide phosphatase SAC1-A	67 kDa	SAC1A_DANRE	SAC1A_DANRE	1	13	8	24.7%	100%	100%	100%	100%	100%	100%	100%	100%	100%	100%	19%	12	5	8	13	12	5	7	8	13	1	1	7	2	4	8	7	3	4	6	7	1	0	3401900	2776800	909940	2765500	1355900	370010	608050	713620
iars	Isoleucyl-tRNA synthetase	145 kDa	F1QSY7_DANRE	F1QSY7_DANRE	1	7	7	8.19%	100%	100%	100%	100%	100%	100%	100%	97%	100%	100%	100%	2	1	4	7	7	2	6	1	6	1	2	2	1	4	7	7	2	6	1	6	1	2	270800	0	42200	12508000	164870	5604	51152	0
dars	Aspartyl-tRNA synthetase	61 kDa	F1R246_DANRE	F1R246_DANRE	1	7	7	16.9%	100%	100%	100%	100%	100%	99%	78%	100%	100%	28%	98%	4	2	3	3	7	0	0	1	3	0	0	4	2	3	3	7	0	0	1	3	0	0	243270	15920	193650	385830	563150	0	0	72924
rpn1	Dolichyl-diphosphooligosaccharide--protein glycosyltransferase subunit 1	68 kDa	F1QTB5_DANRE	F1QTB5_DANRE	1	10	10	18.1%	100%	0	100%	100%	100%	100%	100%	100%	100%	99%	100%	6	0	3	3	10	4	7	4	5	0	3	6	0	3	3	10	4	7	4	5	0	3	908530	0	96701	180560	376820	78685	389160	89785
mcm3l	DNA helicase	91 kDa	B8JKC1_DANRE	B8JKC1_DANRE	1	24	13	34.4%	100%	100%	100%	100%	100%	100%	95%	95%	100%	0	95%	17	17	9	24	8	1	1	1	13	0	0	12	11	5	13	5	1	1	1	9	0	0	7489100	10271000	631210	8551500	147410	14886	0	0
ctnna1	Catenin (Cadherin-associated protein), alpha	101 kDa	Q9PVF8_DANRE	Q9PVF8_DANRE	1	13	13	19.4%	100%	100%	100%	100%	100%	100%	100%	100%	100%	100%	98%	7	8	3	13	3	2	2	3	7	1	1	7	8	3	13	3	2	2	3	7	1	1	542690	1197200	21285	1286100	164840	5732	36568	53718
dnajc10	DnaJ (Hsp40) homolog, subfamily C, member 10	91 kDa	A4IG47_DANRE	A4IG47_DANRE	1	10	10	14%	100%	100%	100%	100%	100%	100%	100%	100%	100%	40%	100%	7	9	2	8	10	5	11	9	10	0	1	7	9	2	8	10	5	11	9	10	0	1	1409500	1537700	73568	670090	1034400	240820	993900	391810
ldhba	L-lactate dehydrogenase B-A chain	36 kDa	LDHBA_DANRE	LDHBA_DANRE	1	9	9	29.3%	100%	95%	100%	0	100%	100%	100%	99%	100%	100%	100%	8	0	6	0	9	2	4	1	3	1	3	8	0	6	0	9	2	4	1	3	1	3	1739000	0	2048800	0	3499000	365250	434270	0
eif3l	Eukaryotic translation initiation factor 3 subunit L	68 kDa	EIF3L_DANRE	EIF3L_DANRE	1	5	5	9.2%	100%	95%	100%	100%	100%	100%	100%	100%	100%	100%	100%	3	1	5	4	5	2	5	3	5	2	1	3	1	5	4	5	2	5	3	5	2	1	691420	0	242440	316260	308610	85470	296710	168980
glyctk	Glycerate kinase	56 kDa	F8W2P6_DANRE	F8W2P6_DANRE	1	15	15	36%	100%	100%	100%	100%	100%	11%	100%	100%	100%	0	0	5	7	4	15	7	0	3	3	9	0	0	5	7	4	15	7	0	3	3	9	0	0	869350	3090400	273870	4878800	981150	0	109640	108370
prmt1	Protein arginine methyltransferase 1	40 kDa	F1R3J9_DANRE	F1R3J9_DANRE	1	5	5	16.1%	100%	98%	100%	100%	100%	100%	100%	59%	100%	27%	88%	5	1	1	2	3	2	1	1	2	0	1	5	1	1	2	3	2	1	1	2	0	1	1550700	0	0	367380	414010	0	0	0
ctnnd1	Catenin (cadherin-associated protein), delta 1	101 kDa	F1R6C8_DANRE	F1R6C8_DANRE	1	14	14	19.8%	100%	100%	100%	100%	100%	0	100%	100%	100%	85%	0	8	5	3	14	4	0	2	1	7	0	0	8	5	3	14	4	0	2	1	7	0	0	1033900	803200	91716	1467000	68126	0	13034	6029
cenpf	Centromere protein F	311 kDa	F1Q7X5_DANRE	F1Q7X5_DANRE	1	4	4	1.48%	100%	100%	0	15%	97%	100%	100%	100%	100%	0	6%	1	1	0	0	1	4	5	1	8	0	0	1	1	0	0	1	4	5	1	8	0	0	0	0	0	0	0	26914	33180	9293
rrm1	Ribonucleoside-diphosphate reductase	90 kDa	F1R2K9_DANRE	F1R2K9_DANRE	1	9	9	15.5%	100%	95%	100%	100%	100%	100%	100%	100%	100%	100%	100%	7	1	5	9	6	4	4	4	6	2	3	7	1	5	9	6	4	4	4	6	2	3	796820	0	321990	985940	883480	291800	235770	84319
sucla2	Succinate--CoA ligase [ADP-forming] subunit beta, mitochondrial	50 kDa	Q6PBI0_DANRE	Q6PBI0_DANRE	1	11	11	29.2%	100%	100%	97%	100%	100%	78%	94%	100%	100%	63%	31%	3	3	0	11	3	0	1	1	8	0	0	3	3	0	11	3	0	1	1	8	0	0	605660	999400	0	2463100	324090	0	0	0
psmc3	Proteasome 26S subunit, ATPase 3	48 kDa	A0A0R4ILA8_DANRE	A0A0R4ILA8_DANRE	1	8	8	24.6%	100%	100%	100%	100%	100%	100%	100%	100%	100%	100%	100%	8	2	1	4	5	2	2	3	6	2	1	8	2	1	4	5	2	2	3	6	2	1	983010	126740	22405	1028000	436570	153600	104880	112440
pcna	Proliferating cell nuclear antigen	29 kDa	PCNA_DANRE	PCNA_DANRE	1	5	5	24.6%	100%	100%	100%	100%	100%	98%	100%	100%	100%	100%	99%	4	4	1	5	3	1	2	1	4	2	1	4	4	1	5	3	1	2	1	4	2	1	1337200	1351700	61390	2764700	619060	0	104400	0
gbe1b	Glucan (1,4-alpha-),-branching enzyme 1b (Fragment)	79 kDa	A0A0R4IN76_DANRE	A0A0R4IN76_DANRE	1	13	13	22%	100%	100%	100%	100%	97%	75%	100%	0	100%	0	0	9	5	2	13	1	0	3	0	5	0	0	9	5	2	13	1	0	3	0	5	0	0	3725000	4371800	269580	3199200	0	0	44243	0
rpl24	60S ribosomal protein L24	18 kDa	A0A0R4IMS3_DANRE	A0A0R4IMS3_DANRE	1	6	6	35%	100%	100%	100%	100%	100%	96%	100%	100%	100%	99%	81%	5	6	3	6	4	1	2	2	4	1	0	5	6	3	6	4	1	2	2	4	1	0	20053000	46250000	3334700	14001000	4299400	0	1480500	687720
sumf2	Sulfatase-modifying factor 2	34 kDa	Q5XJ75_DANRE	Q5XJ75_DANRE	1	7	7	28.8%	100%	100%	100%	100%	100%	100%	100%	100%	100%	37%	98%	7	5	2	7	5	2	5	5	9	0	1	7	5	2	7	5	2	5	5	9	0	1	5231600	4268900	821970	4085400	2298700	479620	1466900	642780
gsna	Gelsolin a	81 kDa	F1QUM3_DANRE	F1QUM3_DANRE	1	9	9	16.2%	100%	100%	39%	100%	100%	0	6%	100%	100%	0	0	7	3	0	9	6	0	0	1	7	0	0	7	3	0	9	6	0	0	1	6	0	0	2770900	452610	0	2284300	639460	0	0	0
rps23	Ribosomal protein S23	16 kDa	A8KB78_DANRE	A8KB78_DANRE	1	6	6	30.1%	100%	100%	100%	100%	100%	76%	100%	100%	100%	5%	93%	6	2	2	5	2	0	2	1	4	0	0	6	2	2	5	2	0	2	1	4	0	0	26105000	22590000	1273700	18488000	2534100	0	1135000	261780
eif3ba	Eukaryotic translation initiation factor 3 subunit B	80 kDa	X1WET9_DANRE	X1WET9_DANRE	1	8	8	13.8%	100%	95%	100%	100%	100%	96%	100%	100%	100%	100%	100%	4	1	2	8	4	1	3	2	4	1	1	4	1	2	8	4	1	3	2	4	1	1	702950	0	116480	893870	279450	0	253850	148220
ewsr1b	EWS RNA-binding protein 1b	61 kDa	Q4QRG0_DANRE	Q4QRG0_DANRE	1	7	7	14%	100%	100%	100%	100%	100%	99%	100%	100%	100%	28%	34%	7	3	3	7	5	1	2	1	4	0	0	7	3	3	7	5	1	2	1	4	0	0	24426000	6991300	3503400	5023500	5036000	262440	376280	347090
psmg1	Proteasome assembly chaperone 1	31 kDa	PSMG1_DANRE	PSMG1_DANRE	1	3	3	17.3%	100%	100%	100%	100%	100%	100%	100%	100%	100%	100%	100%	3	3	1	3	3	3	4	6	4	1	2	3	3	1	3	3	3	4	6	4	1	2	5597000	2699200	683880	1056100	1634200	1106800	1099900	1695300
prrc2b	Uncharacterized protein	230 kDa	F1QGS2_DANRE	F1QGS2_DANRE	1	6	6	4.29%	100%	100%	100%	100%	100%	100%	100%	100%	100%	0	0	6	3	1	6	4	2	4	6	9	0	0	6	3	1	6	4	2	4	6	9	0	0	477380	119280	0	231470	90595	17803	147150	77511
unm_hu7910	Un-named hu7910	68 kDa	A0A2R8QJF6_DANRE	A0A2R8QJF6_DANRE	1	8	8	20.2%	100%	100%	95%	100%	100%	100%	100%	100%	100%	85%	100%	8	3	1	8	5	3	8	6	7	1	1	8	3	1	8	5	3	8	6	7	1	1	1219200	546880	0	689140	429390	184030	525460	391970
rpsa	40S ribosomal protein SA	34 kDa	RSSA_DANRE	RSSA_DANRE	1	8	8	28.2%	100%	100%	100%	100%	100%	100%	100%	0	100%	100%	95%	8	3	3	5	5	2	2	0	3	1	0	8	3	3	5	5	2	2	0	3	1	0	4490400	1829600	692040	635040	606830	105460	63108	0
psmc4	Novel protein (Zgc:63709)	47 kDa	B0R1D0_DANRE	B0R1D0_DANRE	1	9	9	22.5%	100%	80%	100%	100%	100%	100%	100%	100%	100%	91%	100%	9	1	2	4	2	1	2	1	4	0	1	9	1	2	4	1	1	2	1	4	0	1	1505900	0	194320	802500	336820	143490	205180	34450
psmc1b	Proteasome (Prosome, macropain) 26S subunit, ATPase, 1b	49 kDa	Q6IQ72_DANRE	Q6IQ72_DANRE	1	5	5	13.9%	100%	100%	88%	100%	100%	100%	100%	100%	100%	100%	100%	2	1	0	5	5	2	2	3	3	1	1	2	1	0	5	4	2	2	3	3	1	1	0	0	0	985130	1485400	248290	140090	247830
eif4g2b	Eukaryotic translation initiation factor 4, gamma 2b	99 kDa	A0A0R4IBA9_DANRE	A0A0R4IBA9_DANRE	1	16	16	29.1%	100%	100%	100%	100%	100%	0	95%	0	100%	34%	65%	4	8	1	16	4	0	1	0	7	0	0	4	8	1	16	4	0	1	0	7	0	0	188100	1318900	0	2342200	104060	0	0	0
rpl12	60S ribosomal protein L12	18 kDa	Q6DRE6_DANRE	Q6DRE6_DANRE	1	7	7	43%	100%	100%	100%	100%	100%	99%	95%	100%	100%	90%	100%	2	4	4	4	7	1	1	1	3	1	2	2	4	4	4	7	1	1	1	3	1	2	1326600	5619800	519240	2002200	2118900	106250	0	506300
kars1	Lysine--tRNA ligase	66 kDa	A0A0R4IC11_DANRE	A0A0R4IC11_DANRE	1	5	5	7.63%	100%	95%	100%	100%	100%	100%	100%	100%	100%	8%	97%	2	1	2	4	5	1	3	1	6	0	0	2	1	2	4	5	1	3	1	6	0	0	325570	0	91663	500490	237310	0	132380	0
rangap1a	RAN GTPase-activating protein 1a	62 kDa	Q08BV5_DANRE	Q08BV5_DANRE	1	14	13	34.7%	100%	100%	100%	100%	100%	0	95%	0	100%	0	0	9	7	3	14	2	0	1	0	7	0	0	9	7	3	13	2	0	1	0	7	0	0	2868900	2451600	220750	4148700	72619	0	0	0
psmc6	26S protease regulatory subunit S10B	44 kDa	Q6DRD2_DANRE	Q6DRD2_DANRE	1	6	6	19%	100%	100%	100%	100%	100%	100%	100%	95%	100%	56%	99%	6	2	2	6	3	3	2	1	2	0	1	6	2	2	6	3	3	2	1	2	0	1	806190	419010	189010	1052100	470500	110870	175840	0
psmc5	Proteasome (Prosome, macropain) 26S subunit, ATPase, 5	46 kDa	Q6AZC1_DANRE	Q6AZC1_DANRE	1	5	5	17.5%	100%	100%	100%	100%	100%	64%	100%	0	100%	100%	100%	5	2	2	3	5	0	2	0	4	1	2	5	2	2	3	4	0	2	0	4	1	2	510020	849890	226650	440250	607710	0	70171	0
rpl19	60S ribosomal protein L19	23 kDa	RL19_DANRE	RL19_DANRE	1	3	3	13.3%	100%	100%	100%	100%	100%	99%	100%	100%	100%	99%	100%	2	2	2	3	2	1	2	2	2	1	1	2	2	2	3	2	1	2	2	2	1	1	8869100	18899000	2508400	2315800	2495000	1201800	1332500	840270
rpl34	60S ribosomal protein L34	13 kDa	RL34_DANRE	RL34_DANRE	1	4	4	28.2%	100%	100%	100%	100%	100%	0	0	100%	100%	0	30%	4	3	4	4	3	0	0	2	3	0	0	4	3	4	4	3	0	0	2	3	0	0	10136000	11983000	1864700	13293000	652980	0	0	396620
rps18	40S ribosomal protein S18	18 kDa	RS18_DANRE	RS18_DANRE	1	5	5	19.1%	100%	100%	60%	100%	100%	18%	29%	100%	100%	99%	99%	4	3	0	5	4	0	0	6	7	1	1	4	3	0	5	4	0	0	6	7	1	1	3728800	3317100	0	2642800	1398700	0	0	4302800
rfc4	Replication factor C (activator 1) 4	40 kDa	A0A0R4IAU3_DANRE	A0A0R4IAU3_DANRE	1	11	11	38.3%	100%	100%	100%	100%	100%	96%	0	95%	100%	0	0	6	8	2	11	2	1	0	1	3	0	0	6	8	2	11	2	1	0	1	3	0	0	1015300	7083500	253090	3692600	204070	0	0	0
gnb2l1	Guanine nucleotide-binding protein subunit beta-2-like 1	35 kDa	GBLP_DANRE	GBLP_DANRE	1	7	7	25.6%	100%	100%	100%	100%	100%	100%	100%	99%	98%	0	100%	1	4	3	3	7	2	2	1	2	0	1	1	4	3	3	7	2	2	1	2	0	1	71230	1286200	738230	250330	1269700	90414	66891	0
rrbp1b	Ribosome-binding protein 1b	109 kDa	A0A0R4IGW7_DANRE	A0A0R4IGW7_DANRE	1	8	8	8.23%	95%	95%	100%	100%	100%	100%	100%	100%	100%	80%	100%	1	1	3	3	8	3	3	1	3	0	2	1	1	3	3	8	3	3	1	3	0	2	0	0	0	0	257400	165980	224850	0
gart	Phosphoribosylglycinamide formyltransferase	109 kDa	A0A0G2KGL2_DANRE	A0A0G2KGL2_DANRE	1	7	7	8.37%	100%	100%	100%	100%	100%	100%	100%	100%	100%	94%	95%	3	2	3	7	4	1	3	1	3	0	0	3	2	3	7	4	1	3	1	3	0	0	143940	75284	118940	165330	144490	22458	65359	13075
rnf213a	E3 ubiquitin-protein ligase rnf213-alpha	597 kDa	R213A_DANRE	R213A_DANRE	1	8	8	1.77%	0	29%	90%	100%	100%	50%	32%	83%	78%	25%	21%	0	0	0	8	2	0	0	0	0	0	0	0	0	0	8	2	0	0	0	0	0	0	0	0	0	39957	3420	0	0	0
serpina1l	Serine (or cysteine) proteinase inhibitor, clade A (alpha-1 antiproteinase, antitrypsin), member 1,-like	48 kDa	Q5SPJ1_DANRE	Q5SPJ1_DANRE	1	6	6	16.8%	100%	0	100%	100%	100%	100%	100%	98%	100%	98%	100%	6	0	4	2	5	6	3	1	2	0	2	6	0	4	2	5	6	3	1	2	0	2	1790400	0	1359200	0	1443600	1454800	773900	0
ctnnb1	Catenin beta-1	86 kDa	CTNB1_DANRE	CTNB1_DANRE	1	13	9	19.7%	100%	100%	99%	100%	100%	89%	98%	100%	100%	95%	0	11	2	2	12	13	0	1	2	5	1	0	8	1	0	9	7	0	0	1	4	0	0	2310100	0	0	1386800	1252600	0	0	0
actr1b	Actin-related protein 1, centractin	42 kDa	Q7ZUZ2_DANRE	Q7ZUZ2_DANRE	1	5	5	16.8%	100%	100%	100%	100%	100%	96%	100%	100%	100%	72%	0	3	2	0	5	3	0	2	1	3	0	0	3	2	0	5	3	0	2	1	3	0	0	1046200	180090	0	900320	200100	0	153040	32571
ran	GTP-binding nuclear protein Ran	24 kDa	RAN_DANRE	RAN_DANRE	1	5	5	20.9%	100%	100%	100%	100%	100%	0	0	100%	100%	53%	99%	5	4	1	4	1	0	0	2	2	0	1	5	4	1	4	1	0	0	2	2	0	1	5752100	9983100	1011400	3582500	238110	0	0	95150
nup210	Nucleoporin 210	204 kDa	F1QC46_DANRE	F1QC46_DANRE	1	5	5	3.15%	100%	100%	0	100%	100%	100%	100%	100%	100%	0	0	3	2	0	5	2	2	2	1	2	0	0	3	2	0	5	2	2	2	1	2	0	0	87316	132290	0	104630	0	10238	19637	0
plod2	Procollagen lysine 2-oxoglutarate 5-dioxygenase 2a isoform	85 kDa	A4U7F8_DANRE	A4U7F8_DANRE	1	7	7	11.5%	100%	100%	100%	100%	100%	100%	100%	100%	100%	99%	100%	7	3	4	2	3	4	6	7	6	0	1	7	3	4	2	3	4	6	7	6	0	1	1059500	279930	92249	91455	143860	348750	450630	261960
etfa	Electron transfer flavoprotein subunit alpha	35 kDa	Q7ZUS9_DANRE	Q7ZUS9_DANRE	1	8	8	32.7%	100%	100%	100%	100%	100%	88%	100%	18%	100%	0	0	1	6	1	8	3	0	1	0	9	0	0	1	6	1	8	3	0	1	0	9	0	0	168390	7433100	0	2005900	223970	0	94606	0
idh3g	Isocitrate dehydrogenase [NAD] subunit, mitochondrial	43 kDa	F1QZA4_DANRE	F1QZA4_DANRE	1	11	11	81%	100%	100%	100%	100%	100%	10%	100%	100%	100%	0	56%	3	3	4	11	4	0	3	1	6	0	0	3	3	4	11	4	0	3	1	6	0	0	964520	1856200	304610	4862600	694830	0	421550	0
flot1a	Flotillin 1a	47 kDa	F1QEW4_DANRE	F1QEW4_DANRE	1	11	6	22.9%	100%	99%	94%	100%	100%	100%	100%	100%	100%	43%	25%	6	3	2	7	9	11	2	6	7	1	1	3	2	0	3	6	6	1	3	4	0	0	2792100	750730	0	4307600	1690700	2705000	25677	966960
minpp1b	Multiple inositol-polyphosphate phosphatase 1b	53 kDa	F1RD51_DANRE	F1RD51_DANRE	1	7	7	16.6%	100%	100%	0	100%	100%	91%	100%	100%	100%	0	0	7	4	0	2	2	0	2	1	3	0	0	7	4	0	2	2	0	2	1	3	0	0	1860700	1232100	0	427190	77032	0	222550	71842
cx43.4	Gap junction protein	43 kDa	B0UYC0_DANRE	B0UYC0_DANRE	1	7	7	24.2%	100%	100%	100%	100%	100%	0	83%	100%	100%	0	0	5	3	2	7	3	0	0	1	4	0	0	5	3	2	7	3	0	0	1	4	0	0	1789800	3121700	231630	3988900	1288200	0	0	0
puf60b	Poly(U)-binding-splicing factor PUF60-B	54 kDa	A0A1N8RFI4_DANRE	A0A1N8RFI4_DANRE	1	12	7	35.2%	100%	100%	100%	100%	100%	99%	96%	100%	100%	0	0	11	5	2	12	3	0	1	2	11	0	0	7	3	1	7	1	0	1	1	7	0	0	4024400	2958200	382170	3290900	189650	0	0	68485
dnajb11	DnaJ heat shock protein family (Hsp40) member B11	41 kDa	Q6NYZ0_DANRE	Q6NYZ0_DANRE	1	11	11	33.1%	100%	100%	68%	96%	100%	100%	100%	100%	100%	0	0	11	2	0	0	1	3	1	2	4	0	0	11	2	0	0	1	3	1	2	4	0	0	3966000	661290	0	0	54966	1132100	72667	354710
ap2a1	AP-2 complex subunit alpha	106 kDa	X1WD71_DANRE	X1WD71_DANRE	1	13	13	16.5%	100%	63%	100%	100%	100%	100%	9%	95%	100%	0	99%	5	0	2	13	3	1	0	1	4	0	1	5	0	2	13	3	1	0	1	4	0	1	191710	0	58302	496630	82644	28582	0	0
rtca	RNA 3'-terminal phosphate cyclase	39 kDa	Q7ZUX5_DANRE	Q7ZUX5_DANRE	1	9	9	30%	100%	100%	100%	100%	100%	0	95%	0	100%	0	0	6	6	4	9	2	0	1	0	4	0	0	6	6	4	9	2	0	1	0	4	0	0	4521600	4761900	1052200	3916300	462360	0	0	0
sdf2l1	Stromal cell-derived factor 2-like 1	24 kDa	A2BIR7_DANRE	A2BIR7_DANRE	1	4	4	35.3%	100%	100%	100%	100%	100%	100%	100%	100%	100%	0	8%	4	3	1	2	3	4	3	3	4	0	0	4	3	1	2	3	4	3	3	4	0	0	12432000	2302000	37003	2261500	2135400	651080	1504400	474220
dctn1a	Dynactin 1a	139 kDa	A0A286YA27_DANRE	A0A286YA27_DANRE	1	10	10	10%	100%	100%	100%	100%	100%	12%	100%	99%	100%	0	89%	3	5	1	10	3	0	2	1	3	0	0	3	5	1	10	3	0	2	1	3	0	0	399370	11145000	0	409650	118970	0	403990	0
erlin2	Erlin-2	36 kDa	ERLN2_DANRE	ERLN2_DANRE	1	9	7	32.3%	100%	100%	100%	100%	100%	100%	100%	100%	100%	100%	99%	9	3	3	1	3	5	4	3	5	1	1	7	3	3	1	3	4	4	3	5	1	1	1173500	344120	219680	103130	458970	411130	700820	90446
mat2aa	S-adenosylmethionine synthase	44 kDa	F1QYU7_DANRE	F1QYU7_DANRE	1	5	3	14.7%	100%	100%	100%	100%	100%	100%	100%	100%	100%	0	0	4	2	2	5	4	1	1	1	5	0	0	3	2	1	3	2	1	1	1	3	0	0	438910	777140	154660	732830	132070	0	0	0
gsnb	Gelsolin b	80 kDa	F1QQQ5_DANRE	F1QQQ5_DANRE	1	9	9	13.3%	100%	95%	100%	100%	100%	100%	100%	98%	100%	92%	100%	2	1	3	6	9	1	6	1	7	0	1	2	1	3	6	9	1	5	1	6	0	1	366260	0	136040	1197300	821950	43922	209970	0
glrx3	Glutaredoxin 3	36 kDa	GLRX3_DANRE	GLRX3_DANRE	1	12	12	39.9%	100%	100%	100%	100%	100%	100%	95%	0	100%	0	0	8	7	2	12	1	1	1	0	4	0	0	8	7	2	12	1	1	1	0	4	0	0	1548800	2716700	248710	5774400	76423	9919	0	0
capza1b	F-actin-capping protein subunit alpha	36 kDa	A0A0R4IEP3_DANRE	A0A0R4IEP3_DANRE	1	13	10	61%	100%	90%	0	100%	100%	63%	90%	12%	100%	0	0	13	1	0	5	3	0	1	0	4	0	0	10	0	0	4	2	0	1	0	3	0	0	0	0	0	873050	1646900	0	0	0
cratb	Carnitine O-acetyltransferase b	68 kDa	A0A0R4ILX2_DANRE	A0A0R4ILX2_DANRE	1	11	11	24.4%	100%	100%	18%	100%	100%	0	100%	100%	100%	0	0	5	4	0	11	3	0	2	1	6	0	0	5	4	0	11	3	0	2	1	6	0	0	319600	614450	0	1930600	91596	0	19128	10661
hadhb	Hydroxyacyl-CoA dehydrogenase trifunctional multienzyme complex subunit beta	48 kDa	A0A2R8RRC9_DANRE	A0A2R8RRC9_DANRE	1	5	5	11.2%	100%	100%	0	100%	100%	0	100%	19%	100%	0	43%	5	2	0	5	5	0	1	0	2	0	0	5	2	0	5	5	0	1	0	2	0	0	1350200	251800	0	639130	923870	0	68296	0
fkbp10b	Peptidylprolyl isomerase	69 kDa	B3DKC0_DANRE	B3DKC0_DANRE	1	5	5	9.77%	100%	100%	100%	100%	100%	100%	100%	100%	100%	0	0	5	2	2	5	5	2	4	5	4	0	0	5	2	2	5	5	2	4	5	4	0	0	1705700	533710	177350	435830	449040	193280	431260	393080
psmd4a	Proteasome 26S subunit, non-ATPase 4a	40 kDa	Q6IQC6_DANRE	Q6IQC6_DANRE	1	8	6	26.3%	100%	100%	100%	100%	100%	100%	100%	100%	100%	0	100%	8	4	6	4	5	3	4	5	8	0	1	6	1	3	2	3	1	2	2	4	0	1	4200300	1262000	708770	302150	1973800	1244800	736980	481140
zgc:162509	Zgc:162509	78 kDa	F1QY25_DANRE	F1QY25_DANRE	1	10	10	15.2%	95%	100%	100%	100%	100%	100%	100%	100%	100%	100%	100%	1	3	1	10	4	1	1	2	4	2	3	1	3	1	10	4	1	1	2	4	2	3	0	350800	0	1366000	128200	0	0	25071
mms19	MMS19 nucleotide excision repair protein homolog	111 kDa	R4GEM8_DANRE	R4GEM8_DANRE	1	8	8	11.2%	100%	100%	0	100%	100%	96%	0	100%	100%	0	0	4	3	0	8	6	1	0	2	4	0	0	4	3	0	8	6	1	0	2	4	0	0	116910	0	0	619090	97516	0	0	0
os9	OS9 endoplasmic reticulum lectin	80 kDa	F1QCS2_DANRE	F1QCS2_DANRE	1	6	6	9.24%	100%	100%	0	100%	100%	100%	100%	100%	95%	0	0	4	3	0	6	4	2	5	4	1	0	0	4	3	0	6	4	2	5	4	1	0	0	978630	0	0	269920	13085	0	320790	0
rps5	Ribosomal protein S5	23 kDa	Q6PC80_DANRE	Q6PC80_DANRE	1	5	5	26.5%	100%	100%	0	100%	100%	0	0	100%	100%	99%	59%	2	5	0	5	2	0	0	2	4	1	0	2	5	0	5	2	0	0	2	4	1	0	3020600	7844800	0	4004900	1398400	0	0	70748
atp6v0e1	Ribosomal protein L26	17 kDa	Q7SXA1_DANRE	Q7SXA1_DANRE	1	5	5	22.8%	93%	100%	100%	100%	99%	0	0	100%	100%	0	0	0	3	1	5	1	0	0	2	6	0	0	0	3	1	5	1	0	0	2	6	0	0	0	9749900	287480	5904200	285330	0	0	0
larsb	Leucyl-tRNA synthetase b	91 kDa	F1QFN3_DANRE	F1QFN3_DANRE	1	6	6	11.1%	8%	100%	98%	100%	100%	100%	69%	100%	100%	0	98%	0	3	0	6	2	1	0	3	2	0	1	0	3	0	6	2	1	0	3	2	0	1	0	0	0	534350	188470	12140	0	35140
eif2s1a	Eif2s1l protein	36 kDa	Q7ZWD3_DANRE	Q7ZWD3_DANRE;A0A0R4II89_DANRE	2	4	4	10.2%	100%	100%	94%	100%	100%	0	12%	95%	100%	0	0	4	1	0	3	3	0	0	1	3	0	0	4	1	0	3	3	0	0	1	3	0	0	287420	0	0	360020	488140	0	0	0
ywhae1	Tyrosine 3-monooxygenase/tryptophan 5-monooxygenase activation protein, epsilon polypeptide 1	29 kDa	Q7ZW20_DANRE	Q7ZW20_DANRE	1	11	8	38%	100%	100%	82%	100%	100%	100%	95%	100%	100%	19%	6%	11	5	1	6	5	4	2	4	7	2	1	8	2	0	3	2	1	1	1	4	0	0	12040000	18043000	0	10654000	6810700	552110	0	847400
rpl14	Ribosomal protein L14	16 kDa	A8E526_DANRE	A8E526_DANRE	1	4	4	25.2%	100%	100%	99%	100%	99%	99%	0	100%	100%	0	98%	2	1	1	4	1	1	0	2	3	0	1	2	1	1	4	1	1	0	2	3	0	1	2280200	1760000	126490	1663900	594450	120680	0	403880
gfpt1	Glutamine--fructose-6-phosphate transaminase 1	77 kDa	Q3S344_DANRE	Q3S344_DANRE	1	5	5	8.06%	100%	100%	100%	100%	100%	100%	100%	100%	100%	81%	0	4	3	2	5	3	2	1	2	3	0	0	4	3	2	5	3	2	1	2	3	0	0	451170	235810	0	150080	92398	28160	0	15518
uchl1	Ubiquitin carboxyl-terminal hydrolase	24 kDa	Q6YI49_DANRE	Q6YI49_DANRE	1	5	4	32.1%	100%	100%	100%	100%	100%	100%	98%	0	100%	89%	100%	3	3	2	5	3	1	1	0	3	1	1	3	2	2	4	2	1	1	0	2	1	1	1322400	3831400	1054100	10431000	2878100	111330	0	0
aifm1	Apoptosis-inducing factor mitochondrion-associated 1	81 kDa	A2BGE5_DANRE	A2BGE5_DANRE	1	5	5	6.8%	16%	63%	100%	95%	100%	100%	100%	100%	100%	100%	100%	0	0	5	1	4	3	1	3	2	2	2	0	0	5	1	4	3	1	3	2	2	2	0	0	0	0	147520	61214	26314	28345
phb	Phb	30 kDa	Q7T1D8_DANRE	Q7T1D8_DANRE	1	5	5	14%	100%	100%	100%	100%	100%	100%	100%	11%	100%	100%	100%	4	1	1	2	5	4	3	0	4	1	1	4	1	1	2	5	4	3	0	4	1	1	602420	176990	65389	71403	2948000	336360	122180	0
ccdc88c	Coiled-coil domain-containing 88C	230 kDa	A0A2R8QCI3_DANRE	A0A2R8QCI3_DANRE	1	3	3	1.53%	0	100%	53%	100%	0	99%	78%	100%	100%	95%	28%	0	3	0	2	0	1	0	1	3	0	0	0	3	0	2	0	1	0	1	3	0	0	0	0	0	20592	0	3460	0	3440
pofut1	Protein O-fucosyltransferase 1	45 kDa	F1R676_DANRE	F1R676_DANRE	1	5	5	17.7%	100%	100%	100%	100%	100%	100%	100%	100%	100%	0	0	5	2	1	4	1	1	3	3	4	0	0	5	2	1	4	1	1	3	3	4	0	0	3171300	813030	192490	454460	299070	225200	1091500	178860
idh3a	Isocitrate dehydrogenase [NAD] subunit, mitochondrial	40 kDa	Q6NV33_DANRE	Q6NV33_DANRE	1	6	6	18.9%	96%	95%	100%	100%	100%	68%	100%	100%	100%	0	0	1	1	3	6	6	1	2	2	3	0	0	1	1	3	6	6	1	2	2	3	0	0	0	0	154960	2287200	758050	0	68401	75858
bag6	BCL2-associated athanogene 6	127 kDa	A0A2R8QDI1_DANRE	A0A2R8QDI1_DANRE	1	5	5	5.41%	100%	100%	100%	100%	100%	100%	100%	100%	100%	96%	93%	5	5	3	3	2	3	3	2	5	1	1	5	5	3	3	2	3	3	2	5	1	1	332460000	1295300	1099100	590710	110110	107250	101120	57658
thop1	Thimet oligopeptidase 1	80 kDa	E7EZ90_DANRE	E7EZ90_DANRE	1	8	8	18.2%	95%	15%	99%	100%	100%	100%	100%	100%	100%	0	0	1	0	1	1	8	2	3	2	2	0	0	1	0	1	1	8	2	3	2	2	0	0	0	0	0	0	709470	301630	203660	120350
ddost	Dolichyl-diphosphooligosaccharide--protein glycosyltransferase 48 kDa subunit	49 kDa	A0A0R4I9F5_DANRE	A0A0R4I9F5_DANRE	1	4	4	9.98%	100%	97%	97%	100%	100%	100%	100%	100%	100%	100%	76%	4	1	0	4	4	3	3	1	7	1	0	4	1	0	4	4	3	3	1	7	1	0	691130	0	0	210500	295490	260440	277750	49431
erlin1	Erlin-1	38 kDa	ERLN1_DANRE	ERLN1_DANRE	1	4	4	13.2%	100%	7%	75%	100%	100%	100%	100%	17%	100%	0	64%	4	0	0	1	4	1	4	0	2	0	0	3	0	0	1	4	1	4	0	2	0	0	0	0	0	53714	313490	56066	191470	0
stt3a	STT3 oligosaccharyltransferase complex catalytic subunit A	80 kDa	A0A0R4IR75_DANRE	A0A0R4IR75_DANRE	1	5	5	3.85%	100%	98%	100%	88%	100%	100%	100%	8%	100%	100%	95%	2	1	1	1	5	2	2	0	3	2	0	2	1	1	0	5	2	2	0	3	2	0	655680	0	125090	0	321370	124570	22015	0
ero1a	ERO1-like protein alpha	53 kDa	E7F912_DANRE	E7F912_DANRE	1	7	7	18%	100%	100%	0	100%	0	100%	100%	100%	100%	28%	19%	7	3	0	6	0	1	3	1	4	0	0	7	3	0	6	0	1	3	1	4	0	0	1372900	2227800	0	1115700	0	0	301180	0
got2b	Aspartate aminotransferase	47 kDa	F1QCD4_DANRE	F1QCD4_DANRE	1	10	8	31.3%	100%	96%	100%	100%	100%	94%	100%	6%	100%	0	12%	5	2	2	10	6	1	3	1	7	0	1	3	1	1	8	5	0	2	0	4	0	0	579860	0	427200	3361800	1415000	0	47097	0
phb2a	Prohibitin 2	33 kDa	Q6PC13_DANRE	Q6PC13_DANRE	1	6	6	20.5%	100%	97%	100%	93%	100%	100%	100%	0	100%	0	0	6	1	1	0	4	4	1	0	3	0	0	6	1	1	0	4	4	1	0	3	0	0	1139300	0	0	0	399910	355410	0	0
ganaba	Zgc:171967	104 kDa	B3DIZ3_DANRE	B3DIZ3_DANRE	1	15	6	19.4%	100%	100%	99%	100%	100%	100%	100%	100%	100%	70%	86%	15	7	5	14	14	10	16	11	12	2	5	5	1	1	2	6	3	6	4	5	0	0	8481000	4232800	911620	5063800	2842200	1520200	3893300	1562800
rps7	40S ribosomal protein S7	22 kDa	RS7_DANRE	RS7_DANRE	1	6	6	34%	100%	100%	18%	100%	100%	0	0	100%	100%	0	15%	2	3	0	6	1	0	0	1	7	0	0	2	3	0	6	1	0	0	1	7	0	0	168110	2738000	0	5164400	306620	0	0	263470
nap1l1	Nap1l1 protein	44 kDa	Q803X7_DANRE	Q803X7_DANRE	1	3	3	10.4%	100%	99%	0	100%	100%	0	96%	95%	100%	0	0	3	1	0	3	3	0	1	1	3	0	0	2	1	0	2	3	0	1	1	3	0	0	3037400	377800	0	1462100	625220	0	0	0
zgc:194887	Zgc:194887	32 kDa	A0A2R8PY83_DANRE	A0A2R8PY83_DANRE	1	4	4	19.6%	100%	44%	64%	95%	99%	100%	100%	100%	100%	98%	100%	4	0	0	1	1	1	4	4	4	1	1	4	0	0	1	1	1	4	4	4	1	1	0	0	0	0	362480	396240	1243900	215010
pgk1	Phosphoglycerate kinase	45 kDa	F1QXV8_DANRE	F1QXV8_DANRE	1	4	4	11.8%	100%	0	100%	100%	100%	97%	100%	0	100%	33%	99%	2	0	4	3	3	1	3	0	4	0	1	2	0	4	3	3	1	3	0	4	0	1	0	0	517170	537620	716850	0	156950	0
pip5k1aa	Phosphatidylinositol-4-phosphate 5-kinase, type I, alpha	62 kDa	Q503I3_DANRE	Q503I3_DANRE	1	3	3	9.84%	100%	88%	99%	100%	100%	100%	100%	100%	100%	55%	17%	2	1	1	3	2	2	1	2	3	1	1	1	1	0	3	1	1	1	1	2	0	0	452540	0	171670	214790	104700	265830	130980	240180
dvr1	Protein DVR-1	40 kDa	DVR1_DANRE	DVR1_DANRE	1	4	4	17.2%	100%	100%	100%	100%	100%	0	89%	99%	100%	0	0	4	2	2	3	3	0	1	0	2	0	0	4	2	2	3	3	0	1	0	2	0	0	2451400	2680000	0	338030	190000	0	0	0
sbf1	SET-binding factor 1	218 kDa	A0A2R8PWA9_DANRE	A0A2R8PWA9_DANRE	1	3	3	1.55%	100%	0	44%	95%	100%	100%	100%	100%	100%	100%	9%	3	0	0	1	2	2	2	3	5	2	0	3	0	0	1	2	2	2	3	4	2	0	0	0	0	0	186830	0	8638	11575
ttc17	Tetratricopeptide repeat protein 17	135 kDa	TTC17_DANRE	TTC17_DANRE	1	5	5	4.42%	100%	95%	0	100%	100%	100%	100%	100%	100%	0	58%	2	1	0	3	4	5	5	2	3	0	0	2	1	0	3	4	5	5	2	3	0	0	56769	0	0	37061	70755	78198	199460	32769
ddx20	Probable ATP-dependent RNA helicase DDX20	91 kDa	A0A286Y8P8_DANRE	A0A286Y8P8_DANRE	1	10	10	16%	100%	100%	0	100%	100%	0	0	94%	100%	0	0	3	5	0	10	3	0	0	1	3	0	0	2	5	0	10	3	0	0	1	3	0	0	0	1552700	0	1930400	239450	0	0	0
colgalt1	Procollagen galactosyltransferase 1	71 kDa	GT251_DANRE	GT251_DANRE	1	3	3	8.77%	100%	0	100%	100%	100%	100%	99%	100%	100%	50%	10%	3	0	2	3	3	3	2	2	9	0	0	3	0	2	2	3	3	1	2	8	0	0	478810	0	224740	575970	238650	120550	162110	131060
c3a.1	Complement component c3a, duplicate 1	183 kDa	B8JKW4_DANRE	B8JKW4_DANRE	1	9	5	6.09%	100%	68%	100%	79%	100%	100%	100%	100%	100%	84%	68%	5	1	7	3	9	6	6	4	6	4	2	2	0	3	0	5	2	2	0	2	0	0	1358400	0	866600	0	1928800	1478100	1576500	1174100
ewsr1a	EWS RNA-binding protein 1a	65 kDa	A0A0B4J1A5_DANRE	A0A0B4J1A5_DANRE	1	4	4	7.35%	100%	100%	100%	100%	96%	99%	95%	99%	100%	0	0	4	2	2	3	1	1	1	1	1	0	0	4	2	2	3	1	1	1	1	1	0	0	8937100	3118700	1838500	1692800	0	165720	0	203580
capza1a	F-actin-capping protein subunit alpha	33 kDa	Q6NWK1_DANRE	Q6NWK1_DANRE	1	11	8	50%	100%	25%	0	100%	100%	63%	0	100%	100%	0	0	11	1	0	2	2	0	0	1	2	0	0	8	0	0	1	1	0	0	1	1	0	0	0	0	0	63820	1473800	0	0	54416
g3bp2b	Zgc:56304	55 kDa	Q4V942_DANRE	Q4V942_DANRE	1	8	6	18.8%	100%	100%	100%	100%	100%	72%	95%	100%	100%	0	45%	5	3	2	8	3	0	1	1	3	0	0	4	3	1	6	3	0	1	1	3	0	0	1708000	829610	86120	2542800	88462	0	0	0
rcn1	Reticulocalbin 1, EF-hand calcium-binding domain	38 kDa	F1R369_DANRE	F1R369_DANRE	1	8	7	26.2%	100%	100%	24%	100%	0	100%	100%	100%	100%	0	0	8	2	0	1	0	2	4	3	4	0	0	7	1	0	1	0	2	4	3	4	0	0	4762500	1209300	0	213490	0	76823	114180	36260
prkcsh	Protein kinase C substrate 80K-H	60 kDa	F1RBW3_DANRE	F1RBW3_DANRE	1	2	2	5.86%	100%	0	97%	46%	100%	100%	100%	100%	100%	0	86%	2	0	0	0	2	2	2	2	3	0	0	2	0	0	0	2	2	2	2	3	0	0	0	0	0	0	125320	65589	217520	44861
nfs1	NFS1 cysteine desulfurase	50 kDa	Q1LYQ9_DANRE	Q1LYQ9_DANRE	1	7	7	21.1%	100%	100%	100%	100%	100%	0	54%	59%	100%	0	0	2	2	3	7	3	0	1	1	3	0	0	2	2	3	7	3	0	1	1	3	0	0	526960	596670	113560	2019200	356790	0	0	0
atl3	Atlastin 3	58 kDa	A2CEM4_DANRE	A2CEM4_DANRE	1	3	3	8.38%	98%	97%	71%	100%	100%	100%	100%	0	100%	0	0	1	1	0	2	3	2	2	0	2	0	0	1	1	0	2	3	2	2	0	2	0	0	0	0	0	157620	162810	0	365380	0
cnpy2	Canopy FGF-signaling regulator 2	21 kDa	Q2L6L0_DANRE	Q2L6L0_DANRE	1	5	5	34.8%	100%	100%	100%	100%	98%	100%	100%	100%	100%	97%	98%	5	3	2	4	1	2	2	1	2	1	1	5	3	2	4	1	2	2	1	2	1	1	4349500	4021100	0	1799300	0	351090	428140	0
cfl1	Cofilin 1	19 kDa	Q6TH32_DANRE	Q6TH32_DANRE	1	4	4	40%	100%	100%	100%	100%	100%	100%	100%	95%	100%	99%	34%	2	2	1	4	4	1	2	1	2	1	0	2	2	1	4	4	1	2	1	2	1	0	3362100	5823100	0	2387100	1603900	0	564010	0
stim1a	Si:dkey-24p1.5 protein	59 kDa	A4IFZ8_DANRE	A4IFZ8_DANRE	1	2	2	5.84%	100%	100%	95%	100%	33%	100%	100%	100%	100%	0	98%	1	2	1	2	0	1	5	3	5	0	1	1	2	1	2	0	1	5	3	5	0	1	0	0	0	272890	0	0	280800	131900
nots	Nothepsin	36 kDa	A0A0R4IA33_DANRE	A0A0R4IA33_DANRE	1	3	3	14.4%	100%	5%	99%	100%	100%	99%	100%	99%	99%	73%	0	3	0	1	1	3	1	2	1	1	0	0	3	0	1	1	3	1	2	1	1	0	0	449940	0	419520	116020	2291100	270470	493670	30599
psmd14	Proteasome 26S subunit, non-ATPase 14	35 kDa	F1QHE5_DANRE	F1QHE5_DANRE	1	4	4	17.1%	100%	100%	96%	100%	100%	63%	99%	0	100%	0	99%	4	1	2	1	3	0	2	0	2	0	1	4	1	2	1	3	0	2	0	2	0	1	949480	163050	0	154970	317910	0	126570	0
p3h3	Prolyl 3-hydroxylase 3	83 kDa	F1QB32_DANRE	F1QB32_DANRE	1	3	3	3.97%	100%	0	0	0	100%	100%	100%	100%	100%	0	0	3	0	0	0	2	2	6	1	5	0	0	3	0	0	0	2	2	6	1	5	0	0	0	0	0	0	100790	36076	224240	31003
si:ch211-282j22.3	alpha-1,2-Mannosidase	93 kDa	E7F7X8_DANRE	E7F7X8_DANRE	1	4	4	8.36%	100%	100%	100%	100%	100%	100%	99%	100%	100%	0	0	4	3	1	3	4	2	2	6	4	0	0	4	3	1	2	3	1	1	5	2	0	0	657290	461870	25816	227030	244930	35829	94874	186740
psmd8	Proteasome 26S subunit, non-ATPase 8	31 kDa	Q6IQH4_DANRE	Q6IQH4_DANRE	1	2	2	10.5%	100%	100%	93%	100%	100%	78%	100%	100%	100%	66%	30%	1	2	1	2	2	0	1	2	3	0	0	1	2	1	2	2	0	1	2	3	0	0	60010	183270	0	0	151960	0	34026	53211
cdkal1	Threonylcarbamoyladenosine tRNA methylthiotransferase	62 kDa	CDKAL_DANRE	CDKAL_DANRE	1	6	6	13.2%	95%	95%	99%	100%	96%	7%	95%	100%	100%	0	7%	1	1	1	6	1	0	1	1	1	0	0	1	1	1	6	1	0	1	1	1	0	0	0	0	0	1042100	0	0	0	44479
agr1	Ag1	19 kDa	F1Q8B0_DANRE	F1Q8B0_DANRE	1	6	6	57.1%	100%	95%	100%	100%	100%	100%	100%	100%	100%	0	0	6	1	2	2	2	1	2	1	2	0	0	6	1	2	2	2	1	2	1	2	0	0	6308100	0	194290	913110	334930	245970	757060	186540
mlec	Malectin	32 kDa	MLEC_DANRE	MLEC_DANRE	1	3	3	8.77%	100%	6%	100%	100%	100%	100%	99%	99%	100%	0	0	3	0	1	1	1	1	1	0	2	0	0	3	0	1	1	1	1	1	0	2	0	0	75068	0	56402	46843	0	77005	78687	0
zgc:171772	Zgc:171772	10 kDa	A7YY10_DANRE	A7YY10_DANRE	1	1	1	19.6%	100%	99%	95%	100%	96%	0	0	99%	100%	96%	51%	1	1	1	1	1	0	0	1	1	0	0	1	1	1	1	1	0	0	1	1	0	0	1250700	345480	0	549750	0	0	0	90165
psmd2	Proteasome 26S subunit, non-ATPase 2	40 kDa	A0A0G2KH95_DANRE	A0A0G2KH95_DANRE	1	3	3	14.1%	100%	0	0	95%	100%	0	100%	94%	100%	0	65%	3	0	0	1	3	0	2	0	3	0	0	3	0	0	1	3	0	2	0	3	0	0	0	0	0	0	126770	0	22482	0
eef1da	Eukaryotic translation elongation factor 1 delta a (guanine nucleotide exchange protein) (Fragment)	28 kDa	A0A0R4IGB6_DANRE	A0A0R4IGB6_DANRE	1	2	2	7.48%	100%	95%	95%	95%	100%	100%	99%	95%	100%	17%	53%	1	1	1	0	2	1	1	1	2	0	0	1	1	1	0	2	1	1	1	2	0	0	0	0	0	0	416980	103980	31869	0
cdh2	Cadherin-2	97 kDa	A0A2R8RN51_DANRE	A0A2R8RN51_DANRE	1	6	6	12.8%	100%	95%	10%	100%	100%	96%	100%	100%	100%	0	76%	6	1	0	4	2	1	2	1	4	0	0	6	1	0	4	2	1	2	1	4	0	0	192510	0	0	304510	43950	0	13483	28631
tjp1b	Tight junction protein 1b	188 kDa	E7FE08_DANRE	E7FE08_DANRE	1	8	8	14.5%	0	100%	95%	100%	100%	0	67%	100%	100%	0	0	0	2	1	8	2	0	0	1	2	0	0	0	2	1	8	1	0	0	1	1	0	0	0	0	0	137540	4586	0	0	0
clptm1	Cleft lip and palate transmembrane protein 1 homolog	71 kDa	A0A2R8Q2Y3_DANRE	A0A2R8Q2Y3_DANRE	1	3	3	7.39%	100%	0	52%	0	100%	100%	100%	0	100%	33%	0	2	0	0	0	3	2	3	0	2	0	0	2	0	0	0	3	2	3	0	2	0	0	0	0	0	0	101330	101290	113960	0
edem2	alpha-1,2-Mannosidase	63 kDa	A0A0R4IAP0_DANRE	A0A0R4IAP0_DANRE	1	3	3	7.32%	100%	100%	13%	95%	100%	96%	100%	100%	100%	0	11%	3	2	0	1	2	1	2	2	3	0	0	3	2	0	1	2	1	2	2	3	0	0	964080	518840	0	0	220120	0	108490	134950
pigk	GPI-anchor transamidase	45 kDa	Q6IQM5_DANRE	Q6IQM5_DANRE	1	2	2	7.2%	100%	0	82%	100%	99%	100%	100%	100%	100%	28%	86%	2	0	1	1	1	1	2	2	1	0	0	2	0	1	1	1	1	2	2	1	0	0	62385	0	0	0	158290	210940	268280	104840
erp44	Endoplasmic reticulum protein 44	47 kDa	Q6P3G9_DANRE	Q6P3G9_DANRE	1	2	2	6.86%	0	100%	0	100%	98%	100%	100%	0	95%	0	0	0	2	0	2	1	1	1	0	1	0	0	0	2	0	2	1	1	1	0	1	0	0	0	0	0	323130	0	30670	33238	0
alcamb	Activated leukocyte cell adhesion molecule b	61 kDa	F1QE54_DANRE	F1QE54_DANRE	1	4	4	8.01%	0	5%	99%	0	100%	100%	100%	100%	97%	100%	100%	0	0	1	0	3	4	2	2	1	1	1	0	0	1	0	3	4	2	2	1	1	1	0	0	0	0	131880	123750	118010	34398
ugt5f1	UDP glucuronosyltransferase 5 family, polypeptide F1	64 kDa	F1QKG3_DANRE	F1QKG3_DANRE	1	2	2	3.42%	95%	0	97%	100%	0	100%	100%	100%	100%	0	26%	1	0	1	2	0	2	2	1	2	0	0	1	0	1	2	0	2	2	1	2	0	0	0	0	0	239070	0	235120	338250	137390
epcam	Epithelial cell adhesion molecule	34 kDa	B8JM11_DANRE	B8JM11_DANRE	1	2	2	6.27%	100%	10%	60%	95%	100%	100%	100%	100%	78%	0	0	1	0	0	0	1	2	3	3	0	0	0	1	0	0	0	1	2	3	3	0	0	0	0	0	0	0	93960	225780	226350	113900
txndc11	Thioredoxin domain-containing 11	88 kDa	A0A0R4IQE1_DANRE	A0A0R4IQE1_DANRE	1	3	3	5.03%	100%	0	100%	95%	100%	100%	100%	100%	100%	0	10%	3	0	2	1	3	2	2	2	2	0	0	3	0	2	1	3	2	2	2	2	0	0	616790	0	23091	0	148010	85687	98038	109560
cst3	Cystatin C (amyloid angiopathy and cerebral hemorrhage)	14 kDa	B8A4C9_DANRE	B8A4C9_DANRE	1	3	3	22.7%	100%	100%	97%	81%	100%	100%	100%	100%	100%	0	0	3	2	0	1	1	2	2	1	3	0	0	3	2	0	1	1	2	2	1	3	0	0	3745900	0	0	0	110370	480950	472630	222240
eif3ha	Eukaryotic translation initiation factor 3 subunit H-A	39 kDa	EI3HA_DANRE	EI3HA_DANRE	1	2	2	7.16%	100%	100%	98%	100%	99%	8%	99%	99%	95%	0	0	1	2	1	2	1	0	1	1	1	0	0	1	2	1	2	1	0	1	1	1	0	0	123010	711010	0	381130	117160	0	47142	0
itga6a	Integrin, alpha 6a	119 kDa	A8WHQ7_DANRE	A8WHQ7_DANRE	1	3	3	3.27%	100%	100%	0	100%	99%	100%	100%	100%	100%	0	0	1	2	0	3	1	2	3	1	2	0	0	1	2	0	3	1	2	3	1	2	0	0	121860	340160	0	175130	32736	61137	73445	20892
erap1b	Aminopeptidase	110 kDa	A2BGR0_DANRE	A2BGR0_DANRE	1	4	4	6.04%	100%	95%	0	100%	100%	100%	0	100%	100%	0	0	4	1	0	4	3	1	0	1	2	0	0	4	1	0	4	3	1	0	1	2	0	0	113670	0	0	113100	75348	11729	0	15718
sel1l	SEL1L adaptor subunit of ERAD E3 ubiquitin ligase	86 kDa	Q5RIK6_DANRE	Q5RIK6_DANRE	1	4	4	9.28%	100%	56%	88%	100%	100%	96%	100%	100%	95%	0	0	4	1	1	2	2	1	2	2	1	0	0	4	1	1	2	2	1	2	2	1	0	0	881090	0	0	144410	140870	0	216070	118710
eif3i	Eukaryotic translation initiation factor 3 subunit I	36 kDa	EIF3I_DANRE	EIF3I_DANRE	1	1	1	3.69%	100%	100%	92%	100%	100%	99%	99%	39%	100%	0	0	1	1	1	1	1	1	1	0	2	0	0	1	1	1	1	1	1	1	0	2	0	0	79502	53900	0	311490	55144	33712	28581	0
mars	Methionyl-tRNA synthetase	107 kDa	F1QFL1_DANRE	F1QFL1_DANRE	1	5	5	5.78%	100%	65%	0	100%	93%	100%	100%	11%	99%	0	0	1	1	0	5	1	1	2	0	1	0	0	1	1	0	5	1	1	2	0	1	0	0	601750	0	0	294510	0	11622	41344	0
ctsc	Cathepsin C	51 kDa	A0A0R4IK18_DANRE	A0A0R4IK18_DANRE	1	5	5	14.3%	100%	95%	100%	97%	0	100%	100%	100%	100%	0	0	5	1	2	1	0	3	2	2	4	0	0	5	1	2	1	0	3	2	2	4	0	0	1057300	0	147650	0	0	128950	342570	235130
plod3	Uncharacterized protein	85 kDa	A0A2R8QKS4_DANRE	A0A2R8QKS4_DANRE	1	1	1	2.47%	100%	8%	0	95%	100%	100%	100%	100%	100%	0	0	1	0	0	1	1	1	2	1	2	0	0	1	0	0	1	1	1	2	1	2	0	0	0	0	0	0	57874	33909	111770	40751
rcn3	Reticulocalbin 3, EF-hand calcium-binding domain	37 kDa	F1R0M8_DANRE	F1R0M8_DANRE	1	7	7	36.4%	100%	0	0	99%	99%	17%	100%	0	98%	0	0	7	0	0	1	1	0	1	0	1	0	0	7	0	0	1	1	0	1	0	1	0	0	0	0	0	53916	34476	0	168600	0
xirp1	Xin actin-binding repeat-containing protein 1	261 kDa	A0A2R8QE60_DANRE	A0A2R8QE60_DANRE	1	4	4	2.02%	100%	0	0	100%	100%	0	70%	9%	0	0	0	1	0	0	4	2	0	0	0	0	0	0	1	0	0	4	2	0	0	0	0	0	0	0	0	0	39251	12668	0	0	0
lamp2	Lysosomal membrane glycoprotein 2	37 kDa	Q5BKX3_DANRE	Q5BKX3_DANRE	1	2	2	6.76%	95%	0	23%	0	100%	100%	100%	100%	100%	75%	0	1	0	0	0	2	2	2	2	2	1	0	1	0	0	0	2	2	2	2	2	1	0	0	0	0	0	1693600	659860	1019300	252320
nrp2b	Neuropilin	103 kDa	B0S6D0_DANRE	B0S6D0_DANRE	1	6	6	7.17%	100%	100%	0	100%	0	99%	54%	100%	100%	0	0	6	4	0	5	0	1	1	1	1	0	0	6	4	0	5	0	1	1	1	1	0	0	614120	530210	0	419490	0	30243	0	29534
ttc13	Tetratricopeptide repeat domain 13	93 kDa	F1QD06_DANRE	F1QD06_DANRE	1	1	1	2.06%	100%	0	84%	0	98%	99%	5%	100%	100%	0	0	1	0	0	0	1	1	0	2	1	0	0	1	0	0	0	1	1	0	2	1	0	0	0	0	0	0	0	36995	0	62056
acp5a	Tartrate-resistant acid phosphatase type 5	38 kDa	Q7SXT1_DANRE	Q7SXT1_DANRE	1	3	3	7.37%	100%	52%	90%	29%	96%	100%	100%	100%	100%	0	31%	3	0	1	0	1	2	3	2	2	0	0	3	0	1	0	1	2	3	2	2	0	0	538050	0	0	0	0	83585	174370	177040
hsd3b2	Hydroxy-delta-5-steroid dehydrogenase, 3 beta- and steroid delta-isomerase 2	42 kDa	Q5RIL7_DANRE	Q5RIL7_DANRE	1	3	3	11%	100%	0	0	100%	100%	93%	95%	95%	100%	0	0	2	0	0	2	3	1	1	1	2	0	0	2	0	0	2	3	1	1	1	2	0	0	0	0	0	531930	723900	0	0	0
naca	Nascent polypeptide-associated complex subunit alpha	105 kDa	A0A0R4IQN8_DANRE	A0A0R4IQN8_DANRE	1	3	3	3.98%	100%	0	99%	0	100%	100%	0	0	98%	0	0	3	0	0	0	1	1	0	0	1	0	0	3	0	0	0	1	1	0	0	1	0	0	0	0	0	0	44728	5850	0	0
prtga	Protogenin A	126 kDa	PRTGA_DANRE	PRTGA_DANRE	1	3	3	4.35%	100%	0	0	100%	100%	0	100%	90%	99%	0	0	3	0	0	2	2	0	3	0	1	0	0	3	0	0	2	2	0	3	0	1	0	0	0	0	0	116990	67643	0	31476	0
cdh1	Cadherin 1, type 1, E-cadherin (epithelial)	97 kDa	A0A0R4IFF8_DANRE	A0A0R4IFF8_DANRE	1	3	3	3.99%	100%	100%	79%	100%	100%	75%	100%	100%	100%	0	0	3	3	0	2	1	1	3	2	2	0	0	3	3	0	2	1	1	3	2	2	0	0	255990	430900	0	232930	37216	0	655950	28878
sema3gb	Sema domain, immunoglobulin domain (Ig), short basic domain, secreted, (semaphorin) 3Gb	85 kDa	A0A2R9YJJ7_DANRE	A0A2R9YJJ7_DANRE	1	2	2	3.22%	95%	100%	0	100%	26%	100%	68%	79%	32%	0	0	1	1	0	2	0	2	0	0	0	0	0	1	1	0	2	0	2	0	0	0	0	0	0	0	0	21849	0	15551	0	0
ssr1	Signal sequence receptor, alpha	30 kDa	A0A0R4IRS8_DANRE	A0A0R4IRS8_DANRE	1	3	3	13.3%	100%	0	0	0	99%	99%	100%	100%	99%	0	0	3	0	0	0	1	1	1	1	0	0	0	3	0	0	0	1	1	1	1	0	0	0	0	0	0	0	67078	117360	26074	18706
bmp1a	Metalloendopeptidase	111 kDa	A0A2R8QEK5_DANRE	A0A2R8QEK5_DANRE	1	3	1	2.94%	18%	38%	0	100%	68%	100%	100%	100%	100%	0	0	1	0	0	3	0	3	2	2	2	0	0	0	0	0	1	0	1	1	2	2	0	0	0	0	0	156200	0	70109	0	15502
hnrnpm	Heterogeneous nuclear ribonucleoprotein M	74 kDa	F1R2E0_DANRE	F1R2E0_DANRE	1	33	33	60.7%	100%	100%	100%	100%	100%	100%	0	0	100%	0	74%	30	22	22	33	8	2	0	0	28	0	0	30	22	22	33	8	2	0	0	28	0	0	63891000	45867000	4047400	34109000	403900	38294	0	0
krt17	Keratin 17	46 kDa	Q1LXJ1_DANRE	Q1LXJ1_DANRE;Q9PWD8_DANRE;Q1LXJ7_DANRE;A0A0N4SUF2_DANRE	4	57	46	74.1%	100%	100%	100%	100%	100%	100%	100%	100%	100%	100%	100%	57	17	12	26	12	4	3	5	15	4	3	46	14	9	17	7	3	2	2	14	2	1	97663000	14082000	4666300	10265000	270480000	73773	0	0
mki67	Marker of proliferation Ki-67	225 kDa	E7F3N4_DANRE	E7F3N4_DANRE	1	63	63	39.3%	100%	100%	100%	100%	100%	0	0	30%	100%	0	73%	48	55	23	63	12	0	0	0	32	0	0	48	55	23	63	12	0	0	0	32	0	0	7345000	17108000	648450	37265000	126030	0	0	0
snrnp200	Small nuclear ribonucleoprotein 200 (U5)	244 kDa	B0S754_DANRE	B0S754_DANRE	1	67	67	36.5%	100%	100%	100%	100%	100%	0	54%	75%	100%	0	8%	50	37	15	67	7	0	0	0	34	0	0	50	37	15	67	7	0	0	0	34	0	0	5762300	8058200	225710	6968700	59588	0	0	0
smarca5	SWI/SNF-related, matrix-associated, actin-dependent regulator of chromatin, subfamily a, member 5	121 kDa	B8A552_DANRE	B8A552_DANRE	1	41	41	37.1%	100%	100%	100%	100%	100%	100%	0	39%	100%	86%	89%	41	35	19	38	5	2	0	0	23	0	0	41	35	18	38	5	2	0	0	23	0	0	15160000	30639000	1351000	14413000	237380	14879	0	0
smc3	Structural maintenance of chromosomes protein	142 kDa	Q1LVV8_DANRE	Q1LVV8_DANRE	1	49	49	44.4%	100%	100%	100%	100%	100%	59%	0	0	100%	0	0	49	26	19	44	7	0	0	0	38	0	0	49	26	19	44	7	0	0	0	38	0	0	11857000	10680000	721770	6802700	173080	0	0	0
smc1al	Structural maintenance of chromosomes protein	143 kDa	Q6DRM9_DANRE	Q6DRM9_DANRE	1	47	46	42.1%	100%	100%	100%	100%	100%	94%	0	58%	100%	66%	66%	42	36	16	47	7	0	0	0	26	0	0	42	34	15	46	7	0	0	0	25	0	0	10478000	15524000	873170	7754400	231260	0	0	0
heatr1	HEAT repeat-containing protein 1	242 kDa	A0A0R4IAU8_DANRE	A0A0R4IAU8_DANRE	1	52	52	39.3%	100%	100%	100%	100%	100%	6%	0	0	100%	15%	0	52	41	12	52	5	0	0	0	21	0	0	52	41	12	52	5	0	0	0	21	0	0	4743100	10647000	328950	4428000	33117	0	0	0
pdcd11	Programmed cell death 11	204 kDa	B8JIP9_DANRE	B8JIP9_DANRE	1	49	49	33.5%	100%	100%	100%	100%	100%	0	0	0	100%	0	0	38	39	24	49	2	0	0	0	20	0	0	38	39	24	49	2	0	0	0	20	0	0	4727300	11879000	666130	5616300	47900	0	0	0
fbl	Fibrillarin	34 kDa	Q7ZTZ4_DANRE	Q7ZTZ4_DANRE	1	21	21	56.8%	100%	100%	100%	100%	100%	83%	0	37%	100%	86%	28%	21	10	7	18	5	1	0	0	9	0	0	21	10	7	18	5	1	0	0	9	0	0	66889000	56040000	5030300	25199000	1836400	0	0	0
akap8l	A kinase (PRKA) anchor protein 8-like	69 kDa	A0A0H2UKW6_DANRE	A0A0H2UKW6_DANRE	1	27	27	53%	100%	100%	100%	100%	100%	96%	0	0	100%	61%	0	26	21	12	27	6	1	0	0	24	0	0	26	21	12	27	6	1	0	0	24	0	0	41146000	41524000	1790900	25440000	824660	0	0	0
krt18	Keratin, type I cytoskeletal 18	49 kDa	K1C18_DANRE	K1C18_DANRE	1	40	35	80.5%	100%	100%	100%	100%	100%	89%	67%	98%	100%	86%	81%	40	17	11	23	7	1	1	1	12	2	1	35	14	8	20	3	0	0	0	10	0	0	132170000	35512000	5588600	21318000	282040000	0	0	0
polr2a	DNA-directed RNA polymerase subunit	217 kDa	A0A0R4IMS9_DANRE	A0A0R4IMS9_DANRE	1	37	37	24.9%	100%	100%	100%	100%	100%	0	0	0	100%	36%	0	32	25	12	37	1	0	0	0	15	0	0	32	25	12	37	1	0	0	0	15	0	0	2928300	3977500	370420	2333200	18234	0	0	0
chd7	Chromodomain helicase DNA-binding protein 7	349 kDa	F1QGL1_DANRE	F1QGL1_DANRE	1	65	60	28.9%	100%	100%	100%	100%	100%	49%	0	0	100%	10%	0	41	49	14	65	12	0	0	0	29	0	0	36	43	13	60	12	0	0	0	27	0	0	3479100	9630200	367690	5629400	131620	0	0	0
ilf2	Interleukin enhancer-binding factor 2 homolog	43 kDa	ILF2_DANRE	ILF2_DANRE	1	18	18	61.8%	100%	100%	100%	100%	100%	96%	0	0	100%	0	0	18	9	5	14	5	1	0	0	11	0	0	18	9	5	14	5	1	0	0	11	0	0	59371000	36761000	2292400	13428000	647400	0	0	0
sf3b1	Splicing factor 3b, subunit 1	147 kDa	F1QQZ1_DANRE	F1QQZ1_DANRE	1	41	41	42.1%	100%	100%	100%	100%	100%	100%	0	0	100%	0	0	34	28	9	41	1	1	0	0	24	0	0	34	28	9	41	1	1	0	0	24	0	0	8625900	12743000	652230	6410200	39031	26486	0	0
rbm4.3	RNA-binding motif protein 4.3	38 kDa	Q6NXC1_DANRE	Q6NXC1_DANRE	1	27	27	82.4%	100%	100%	100%	100%	100%	0	0	0	100%	0	0	27	10	5	17	4	0	0	0	11	0	0	27	10	5	17	4	0	0	0	11	0	0	28811000	22689000	688310	18422000	525890	0	0	0
smyhc1	Slow myosin heavy chain 1	223 kDa	A0A0R4INI3_DANRE	A0A0R4INI3_DANRE	1	59	46	34.2%	100%	100%	100%	100%	100%	92%	99%	70%	100%	83%	79%	36	4	5	59	8	1	3	1	20	1	1	31	3	2	46	5	0	0	0	16	0	0	4024700	2132400	322370	4993600	1474700	0	0	0
pbrm1l	Polybromo 1,-like	186 kDa	A0A2R8QIG9_DANRE	A0A2R8QIG9_DANRE	1	43	42	31.1%	100%	100%	100%	100%	100%	16%	0	74%	100%	0	28%	34	29	7	43	5	0	0	0	21	0	0	33	29	7	42	5	0	0	0	21	0	0	4695700	7354700	133210	3817800	62868	0	0	0
rbm4.2	RNA-binding motif protein 4.2	42 kDa	F1Q7F8_DANRE	F1Q7F8_DANRE	1	19	19	53.9%	100%	100%	100%	100%	100%	0	0	0	100%	0	0	18	15	8	19	2	0	0	0	14	0	0	18	15	8	19	2	0	0	0	14	0	0	29118000	50234000	1660100	25803000	425280	0	0	0
dhx9	DEAH (Asp-Glu-Ala-His) box helicase 9	140 kDa	B0S6Z1_DANRE	B0S6Z1_DANRE	1	32	32	29.7%	100%	100%	100%	100%	100%	96%	0	0	100%	0	0	26	19	6	32	6	1	0	0	15	0	0	26	19	6	32	6	1	0	0	15	0	0	5955400	6048300	240440	7769700	164610	0	0	0
rif1	Replication timing regulatory factor 1	262 kDa	B0UY57_DANRE	B0UY57_DANRE	1	42	42	26.6%	100%	100%	100%	100%	100%	0	0	0	100%	0	0	21	42	11	42	3	0	0	0	16	0	0	21	42	11	42	3	0	0	0	16	0	0	1684100	6662000	294530	2911300	35415	0	0	0
adnpa	Activity-dependent neuroprotector homeobox a	108 kDa	F1QLG5_DANRE	F1QLG5_DANRE	1	17	17	26.7%	100%	100%	100%	100%	100%	16%	0	0	100%	0	6%	14	11	5	17	2	0	0	0	5	0	0	14	11	4	17	2	0	0	0	5	0	0	855030	3477900	32806	1755900	54785	0	0	0
baz2a	Bromodomain adjacent to zinc finger domain, 2A	272 kDa	A0A0R4IVN8_DANRE	A0A0R4IVN8_DANRE	1	36	36	32.4%	100%	100%	100%	100%	100%	0	22%	0	100%	0	0	20	31	6	36	2	0	0	0	9	0	0	20	31	6	36	2	0	0	0	9	0	0	1653300	4922800	186320	2350600	19958	0	0	0
smarcc1a	SWI/SNF-related, matrix-associated, actin-dependent regulator of chromatin, subfamily c, member 1a	121 kDa	F1Q9K1_DANRE	F1Q9K1_DANRE	1	34	34	35.4%	100%	100%	100%	100%	100%	0	0	0	100%	0	0	34	22	8	29	5	0	0	0	19	0	0	34	22	8	29	5	0	0	0	19	0	0	12738000	12082000	434690	8527300	213500	0	0	0
dhx15	DEAH (Asp-Glu-Ala-His) box helicase 15	88 kDa	E7F3I8_DANRE	E7F3I8_DANRE	1	20	20	31.2%	100%	100%	100%	100%	100%	0	0	0	100%	0	0	20	16	10	20	6	0	0	0	11	0	0	20	16	10	19	6	0	0	0	11	0	0	10644000	10413000	1251400	9652900	598510	0	0	0
mybbp1a	Myb-binding protein 1A-like protein	144 kDa	MBB1A_DANRE	MBB1A_DANRE;A0A0R4IH55_DANRE	1	27	27	22.8%	100%	100%	100%	100%	100%	0	0	0	100%	0	0	25	23	7	27	3	0	0	0	10	0	0	25	23	7	27	3	0	0	0	10	0	0	4840800	10165000	526320	4354600	87426	0	0	0
eppk1	Epiplakin 1	612 kDa	I3ISA6_DANRE	I3ISA6_DANRE	1	28	28	6.87%	100%	100%	100%	100%	100%	11%	55%	7%	100%	7%	0	28	4	3	20	4	0	0	0	7	0	0	28	4	3	20	4	0	0	0	7	0	0	3656200	734070	133820	819510	98157	0	0	0
cdk1	Cell division control protein 2	35 kDa	Q7T3L7_DANRE	Q7T3L7_DANRE	1	24	23	48.3%	100%	100%	100%	100%	100%	99%	98%	68%	100%	62%	0	24	11	5	22	6	1	1	0	9	0	0	23	10	4	21	5	1	0	0	8	0	0	8373300	10471000	995450	5847400	2379800	0	0	0
wdr43	WD repeat domain 43	72 kDa	A9JR96_DANRE	A9JR96_DANRE	1	20	20	39.8%	100%	100%	100%	100%	100%	0	0	30%	100%	0	0	20	15	4	20	5	0	0	0	8	0	0	20	15	4	20	5	0	0	0	8	0	0	11711000	20804000	364440	8313300	239480	0	0	0
arid3b	AT-rich interactive domain 3B (BRIGHT-like)	67 kDa	A0A0R4IZF6_DANRE	A0A0R4IZF6_DANRE	1	23	18	54.7%	100%	100%	100%	100%	100%	0	52%	0	100%	0	84%	23	23	11	20	4	0	0	0	16	0	0	18	17	9	17	3	0	0	0	13	0	0	32709000	53950000	2792900	18585000	323110	0	0	0
wdr3	WD repeat domain 3	106 kDa	B0S6A9_DANRE	B0S6A9_DANRE	1	27	26	31.9%	100%	100%	100%	100%	100%	0	0	0	100%	0	0	27	14	6	24	2	0	0	0	11	0	0	26	13	6	23	2	0	0	0	11	0	0	7073700	8395600	173860	4533800	23844	0	0	0
ddx21	DEAD (Asp-Glu-Ala-Asp) box helicase 21	88 kDa	A0A2R9YJN8_DANRE	A0A2R9YJN8_DANRE	1	23	22	37.4%	100%	100%	100%	100%	100%	0	0	0	100%	0	0	22	18	9	23	2	0	0	0	10	0	0	21	18	9	22	2	0	0	0	10	0	0	14869000	19399000	1363400	11447000	93403	0	0	0
wdhd1	WD repeat and HMG-box DNA-binding protein 1	123 kDa	A0A0R4J7S6_DANRE	A0A0R4J7S6_DANRE	1	31	31	38.4%	100%	100%	100%	100%	100%	0	0	0	100%	0	0	15	21	9	31	3	0	0	0	12	0	0	15	21	9	31	3	0	0	0	12	0	0	3034400	14551000	1028400	13693000	99302	0	0	0
nup133	Nucleoporin 133	127 kDa	F1QNV4_DANRE	F1QNV4_DANRE	1	17	17	22.1%	100%	100%	100%	100%	100%	0	0	0	100%	0	0	13	7	5	17	4	0	0	0	11	0	0	13	7	5	17	4	0	0	0	11	0	0	1692400	1469000	100560	1155100	79104	0	0	0
gcn1	GCN1 activator of EIF2AK4	281 kDa	F1R8B4_DANRE	F1R8B4_DANRE	1	20	20	11%	100%	100%	100%	100%	100%	0	0	100%	100%	92%	99%	2	2	3	20	6	0	0	1	3	0	0	2	2	3	20	6	0	0	1	3	0	0	15613	26951	6056	396450	48546	0	0	4822
elavl1a	ELAV-like protein	38 kDa	F1QM02_DANRE	F1QM02_DANRE	1	12	10	36.2%	100%	100%	100%	100%	100%	0	0	6%	100%	0	0	12	10	4	11	2	0	0	0	10	0	0	10	8	3	9	1	0	0	0	8	0	0	44532000	37254000	1631500	14020000	303840	0	0	0
pelp1	Proline, glutamate and leucine-rich protein 1	131 kDa	F1RE30_DANRE	F1RE30_DANRE	1	20	20	25.5%	100%	100%	100%	100%	100%	0	0	8%	100%	0	0	20	10	9	20	3	0	0	0	15	0	0	20	10	9	20	3	0	0	0	15	0	0	5636400	5906900	910230	6036700	114230	0	0	0
ubr4	Uncharacterized protein	573 kDa	A0A2R8QHT3_DANRE	A0A2R8QHT3_DANRE	1	25	25	6.01%	100%	100%	86%	100%	100%	76%	100%	100%	100%	0	99%	4	1	0	25	9	0	1	2	10	0	1	4	1	0	25	9	0	1	2	10	0	1	27292	19020	0	239260	30808	0	1441	2120
ruvbl1	RuvB-like helicase	50 kDa	Q6IQT8_DANRE	Q6IQT8_DANRE	1	16	16	44.7%	100%	100%	100%	100%	100%	93%	0	0	100%	0	0	16	9	2	12	2	0	0	0	7	0	0	16	9	2	12	2	0	0	0	7	0	0	9562000	8310400	144020	4433700	120690	0	0	0
myef2	Myelin expression factor 2	60 kDa	B0V3S8_DANRE	B0V3S8_DANRE	1	15	15	37.1%	100%	100%	100%	100%	100%	0	0	0	100%	0	0	15	6	4	14	2	0	0	0	7	0	0	15	6	4	14	2	0	0	0	7	0	0	13290000	11240000	619720	10600000	134000	0	0	0
si:ch211-271b14.1	Si:ch211-271b14.1	103 kDa	A0A0N4SU43_DANRE	A0A0N4SU43_DANRE	1	16	16	20.8%	100%	100%	100%	100%	100%	5%	0	0	100%	0	0	16	16	7	16	2	0	0	0	6	0	0	16	16	7	16	2	0	0	0	6	0	0	4331500	5407200	129160	2432400	38938	0	0	0
eif4a3	Eukaryotic initiation factor 4A-III	46 kDa	A0A0R4IKW3_DANRE	A0A0R4IKW3_DANRE	1	18	14	40.1%	100%	100%	100%	100%	100%	0	7%	0	100%	0	0	18	9	4	13	4	0	1	0	12	0	0	14	7	3	10	2	0	0	0	10	0	0	13855000	7920100	571690	5974500	899110	0	0	0
supt16h	FACT complex large subunit	118 kDa	A5A4L9_DANRE	A5A4L9_DANRE	1	18	18	20.7%	100%	100%	100%	100%	100%	39%	0	0	100%	0	12%	15	13	5	18	2	0	0	0	10	0	0	15	13	5	18	2	0	0	0	10	0	0	3176600	5742400	352990	4335800	59026	0	0	0
nup98	Nucleoporin 98	195 kDa	A0A0R4IAQ8_DANRE	A0A0R4IAQ8_DANRE	1	22	22	17.2%	100%	100%	100%	100%	100%	0	0	0	100%	0	0	11	5	2	22	1	0	0	0	8	0	0	11	5	2	22	1	0	0	0	8	0	0	595650	1055700	23053	1219400	20045	0	0	0
nol11	Nucleolar protein 11-like	79 kDa	NOL11_DANRE	NOL11_DANRE	1	22	22	38%	100%	100%	100%	100%	100%	0	0	0	100%	0	0	13	12	7	22	3	0	0	0	10	0	0	13	12	7	22	3	0	0	0	10	0	0	6440800	8148900	620840	7585000	131390	0	0	0
prpf19	PRP19/PSO4 homolog (S. cerevisiae)	55 kDa	Q7ZV92_DANRE	Q7ZV92_DANRE	1	16	16	32.3%	100%	100%	100%	100%	100%	0	0	0	100%	0	0	16	8	2	7	3	0	0	0	5	0	0	16	8	2	7	3	0	0	0	5	0	0	8086100	7714700	192020	3221700	785430	0	0	0
dnmt3ba	DNA (cytosine-5-)-methyltransferase 3 beta, duplicate a	164 kDa	A0A2R9YJL5_DANRE	A0A2R9YJL5_DANRE	1	22	20	15.6%	100%	100%	100%	100%	100%	0	0	0	100%	0	0	17	16	5	22	2	0	0	0	5	0	0	16	15	4	20	2	0	0	0	5	0	0	1090500	1966700	101780	794310	27483	0	0	0
dis3	DIS3 exosome endoribonuclease and 3'-5' exoribonuclease	108 kDa	E7FE01_DANRE	E7FE01_DANRE	1	24	24	30.9%	100%	100%	100%	100%	100%	0	0	0	100%	0	0	16	19	5	24	1	0	0	0	12	0	0	16	19	5	24	1	0	0	0	12	0	0	2679600	7407000	309370	4793000	25001	0	0	0
cdc5l	CDC5 cell division cycle 5-like (S. pombe)	92 kDa	E9QIC1_DANRE	E9QIC1_DANRE	1	18	18	28.6%	100%	100%	100%	100%	100%	97%	29%	0	100%	0	11%	9	10	1	18	2	1	0	0	9	0	0	9	10	1	18	2	1	0	0	9	0	0	1850100	3598500	38614	2881400	92751	0	0	0
kntc1	Kinetochore-associated 1	259 kDa	A0A0R4IHW6_DANRE	A0A0R4IHW6_DANRE	1	21	21	12.5%	100%	100%	100%	100%	100%	9%	97%	95%	100%	0	0	4	9	2	21	11	0	1	0	8	0	0	4	9	2	21	11	0	1	0	8	0	0	73982	489880	5333	682090	1348500	0	0	0
pwp2h	PWP2 small subunit processome component	104 kDa	F1RAC4_DANRE	F1RAC4_DANRE	1	16	16	21.6%	100%	100%	100%	100%	100%	70%	0	41%	100%	79%	0	16	14	4	11	1	0	0	0	7	0	0	16	14	4	11	1	0	0	0	7	0	0	5764900	11847000	523280	4005600	49907	0	0	0
lmnb2	Lamin B2	66 kDa	B3DFN3_DANRE	B3DFN3_DANRE	1	16	12	28.8%	100%	100%	100%	100%	100%	100%	0	0	100%	0	0	16	9	6	16	3	2	0	0	11	0	0	11	7	6	12	1	1	0	0	9	0	0	3809700	4268700	534010	3634100	237430	26502	0	0
xrcc5	X-ray repair cross-complementing protein 5	82 kDa	A0A0R4IB13_DANRE	A0A0R4IB13_DANRE	1	22	22	41%	100%	100%	100%	100%	100%	0	0	0	100%	0	0	16	20	4	22	2	0	0	0	8	0	0	16	20	4	22	2	0	0	0	8	0	0	5633000	14878000	512080	9756500	145740	0	0	0
hnrnpc	Heterogeneous nuclear ribonucleoprotein C	35 kDa	Q803J4_DANRE	Q803J4_DANRE;F1QRS6_DANRE	1	16	11	44.1%	100%	100%	100%	100%	100%	20%	0	0	100%	0	0	16	12	5	10	3	0	0	0	6	0	0	11	8	4	7	3	0	0	0	4	0	0	39639000	35066000	0	5749400	180750	0	0	0
top1a	DNA topoisomerase I	90 kDa	Q1ED17_DANRE	Q1ED17_DANRE	1	14	14	23%	100%	100%	100%	100%	100%	0	97%	0	100%	0	89%	9	10	1	14	2	0	0	0	6	0	0	9	10	1	14	2	0	0	0	6	0	0	2200800	8380200	0	3012200	15872	0	0	0
hnrnpa0b	Heterogeneous nuclear ribonucleoprotein A0b	32 kDa	F1QTL9_DANRE	F1QTL9_DANRE	1	10	9	28%	100%	100%	100%	100%	100%	99%	0	0	100%	0	0	10	6	3	7	2	1	0	0	8	0	0	9	6	3	7	2	1	0	0	8	0	0	17037000	11152000	525810	9444800	490540	74893	0	0
prpf39	Pre-mRNA-processing factor 39	86 kDa	PRP39_DANRE	PRP39_DANRE	1	20	20	32.3%	100%	100%	100%	100%	100%	99%	0	70%	100%	0	0	13	11	8	20	4	1	0	0	8	0	0	13	11	8	20	4	1	0	0	8	0	0	7649800	8589900	688640	8663100	259790	45081	0	0
znf185	Zinc finger protein 185 with LIM domain	117 kDa	A0A0R4IJP7_DANRE	A0A0R4IJP7_DANRE	1	19	19	26.5%	100%	98%	100%	100%	100%	87%	100%	95%	100%	0	0	7	0	3	19	15	0	1	0	9	0	0	7	0	3	19	15	0	1	0	9	0	0	138110	0	51319	1239400	712970	0	0	0
ddb1	Damage-specific DNA-binding protein 1	127 kDa	A0A0G2KCW6_DANRE	A0A0G2KCW6_DANRE	1	16	16	17.5%	100%	100%	100%	100%	100%	97%	0	0	100%	0	55%	11	9	4	16	1	0	0	0	6	0	0	11	9	4	16	1	0	0	0	6	0	0	1906700	2743400	148830	1748400	11116	0	0	0
pes	Pescadillo	68 kDa	PESC_DANRE	PESC_DANRE	1	11	11	21.6%	100%	100%	100%	100%	100%	16%	0	0	100%	0	0	7	11	4	10	1	0	0	0	4	0	0	7	11	4	10	1	0	0	0	4	0	0	5661100	12068000	2070400	4662500	81783	0	0	0
wdr75	WD repeat-containing protein 75	94 kDa	WDR75_DANRE	WDR75_DANRE	1	12	12	18.4%	100%	100%	100%	100%	100%	0	0	0	100%	0	0	11	11	3	12	2	0	0	0	7	0	0	11	11	3	12	2	0	0	0	7	0	0	3943200	6602400	180040	2941500	75726	0	0	0
krt99	Keratin 99	52 kDa	A5WUY5_DANRE	A5WUY5_DANRE	1	10	8	17.6%	100%	100%	100%	100%	100%	0	0	13%	98%	18%	0	10	2	1	4	2	0	0	0	1	0	0	8	2	1	3	2	0	0	0	1	0	0	2425000	296060	0	308980	6374900	0	0	0
sfpq	Splicing factor proline/glutamine-rich	72 kDa	Q1L8R2_DANRE	Q1L8R2_DANRE	1	20	19	74.8%	100%	100%	100%	100%	100%	19%	9%	13%	100%	0	0	20	10	4	14	3	0	0	0	6	0	0	19	9	3	13	3	0	0	0	5	0	0	12333000	5445700	357790	4769700	255450	0	0	0
xpo1a	Exportin 1 (CRM1 homolog, yeast) a	123 kDa	E7F0E8_DANRE	E7F0E8_DANRE	1	17	17	18.7%	100%	100%	100%	100%	100%	82%	90%	0	100%	99%	100%	11	4	0	17	4	0	0	0	7	0	1	11	4	0	17	4	0	0	0	7	0	1	901420	165660	0	747620	100500	0	0	0
top2b	DNA topoisomerase 2	182 kDa	Q1LUT2_DANRE	Q1LUT2_DANRE	1	31	25	21.2%	100%	100%	100%	100%	100%	0	0	0	100%	0	31%	16	10	4	31	3	0	0	0	10	0	0	11	7	2	25	2	0	0	0	7	0	0	1559400	1318000	154320	2390400	38356	0	0	0
myo18ab	Myosin XVIIIAb	284 kDa	X1WCS2_DANRE	X1WCS2_DANRE	1	24	21	13%	100%	100%	100%	100%	100%	0	0	97%	100%	7%	0	4	7	2	24	12	0	0	1	4	0	0	3	7	2	21	12	0	0	0	3	0	0	119170	151410	3117	639830	250130	0	0	0
mta2	Metastasis-associated 1 family, member 2	74 kDa	F1QLG2_DANRE	F1QLG2_DANRE;ARP2A_DANRE	2	17	14	26.8%	100%	100%	100%	100%	100%	70%	0	0	100%	0	0	13	12	6	17	3	0	0	0	13	0	0	10	11	5	14	3	0	0	0	11	0	0	3561900	5479500	292060	4403200	158180	0	0	0
atrx	ATRX chromatin remodeler	222 kDa	A0A2R8QG02_DANRE	A0A2R8QG02_DANRE	1	23	21	14.4%	100%	100%	100%	100%	100%	47%	0	0	100%	0	0	10	18	8	23	2	0	0	0	3	0	0	10	17	8	21	2	0	0	0	3	0	0	595230	3417400	208150	2046300	9939	0	0	0
cbx3a	Chromobox homolog 3a (HP1 gamma homolog, Drosophila)	20 kDa	F1QNF2_DANRE	F1QNF2_DANRE	1	8	7	59.3%	100%	100%	100%	100%	99%	0	0	82%	100%	0	0	5	7	1	8	1	0	0	0	2	0	0	4	6	1	7	1	0	0	0	2	0	0	6053500	12813000	264420	8724600	170590	0	0	0
tardbp	TAR DNA-binding protein	45 kDa	A0A2R8Q8T5_DANRE	A0A2R8Q8T5_DANRE	1	14	10	40%	100%	100%	100%	100%	100%	0	0	0	100%	0	0	14	10	4	14	2	0	0	0	8	0	0	10	7	4	10	1	0	0	0	6	0	0	10614000	8449100	520630	17671000	227450	0	0	0
ssrp1a	FACT complex subunit SSRP1	88 kDa	A0A2R8QK93_DANRE	A0A2R8QK93_DANRE	1	15	15	25.6%	100%	100%	100%	100%	100%	0	0	9%	100%	0	0	15	13	3	13	3	0	0	0	5	0	0	15	13	3	13	3	0	0	0	5	0	0	5171000	6949300	330060	2862400	144270	0	0	0
gemin5	Gem (nuclear organelle)-associated protein 5	161 kDa	E9QH84_DANRE	E9QH84_DANRE	1	21	21	18.2%	100%	100%	100%	100%	100%	19%	0	0	100%	0	0	8	13	2	21	5	0	0	0	6	0	0	8	13	2	21	5	0	0	0	6	0	0	730350	1397600	45090	1914900	310120	0	0	0
rps6ka1	Ribosomal protein S6 kinase	86 kDa	A0A2R8QDF2_DANRE	A0A2R8QDF2_DANRE;A0A0R4ID09_DANRE	2	24	21	28%	100%	100%	100%	100%	100%	5%	69%	73%	100%	0	0	3	10	4	24	4	0	0	0	8	0	0	3	8	3	21	4	0	0	0	5	0	0	179040	2313300	130460	1607300	191800	0	0	0
ddx46	Probable ATP-dependent RNA helicase DDX46	115 kDa	A0A0R4IL10_DANRE	A0A0R4IL10_DANRE	1	21	21	19.8%	100%	100%	100%	100%	100%	0	0	9%	100%	0	0	13	11	6	21	3	0	0	0	1	0	0	13	11	6	21	3	0	0	0	1	0	0	1716000	2693800	64983	2600000	24151	0	0	0
nup160	Nucleoporin 160	131 kDa	A0A2R8Q4U1_DANRE	A0A2R8Q4U1_DANRE	1	13	13	17.2%	100%	100%	100%	100%	100%	0	0	0	100%	0	0	10	5	4	13	2	0	0	0	5	0	0	10	5	4	13	2	0	0	0	5	0	0	1528500	911470	41157	695510	8078	0	0	0
psmd13	Proteasome (Prosome, macropain) 26S subunit, non-ATPase, 13	43 kDa	Q7ZU69_DANRE	Q7ZU69_DANRE	1	8	8	19.3%	100%	100%	100%	100%	100%	0	95%	0	100%	14%	0	8	5	2	8	6	0	1	0	2	0	0	8	5	2	8	5	0	1	0	2	0	0	2162300	1228100	178120	1085800	491780	0	0	0
krt97	Keratin 97	50 kDa	Q6DHU3_DANRE	Q6DHU3_DANRE	1	15	10	34.9%	100%	100%	54%	100%	100%	10%	51%	100%	100%	100%	84%	15	3	1	8	3	1	0	1	2	2	0	10	2	0	4	1	0	0	1	1	1	0	20554000	2372900	0	2240900	168800000	0	0	0
dye	Nuclear pore complex protein Nup93	93 kDa	NUP93_DANRE	NUP93_DANRE	1	16	16	25.6%	100%	100%	100%	100%	100%	100%	0	76%	100%	10%	35%	9	9	3	16	5	1	0	0	5	0	0	9	9	3	16	5	1	0	0	5	0	0	2493700	2468800	129360	1346300	118400	8851	0	0
pygl	Alpha-1,4 glucan phosphorylase	101 kDa	E7F2Z5_DANRE	E7F2Z5_DANRE	1	7	7	7.5%	92%	79%	100%	100%	100%	97%	95%	39%	100%	27%	100%	0	0	4	7	6	0	0	0	4	0	1	0	0	4	7	6	0	0	0	4	0	1	0	0	0	398220	299870	0	0	0
coro1ca	Coronin-1C-A	53 kDa	COR1C_DANRE	COR1C_DANRE	1	12	12	25.9%	100%	100%	100%	100%	100%	100%	100%	100%	100%	0	31%	11	7	4	12	7	1	1	1	2	0	1	11	7	4	12	7	1	1	1	2	0	0	4124900	6198700	943550	5991300	1120100	0	0	0
cnot1	CCR4-NOT transcription complex subunit 1	267 kDa	CNOT1_DANRE	CNOT1_DANRE	1	19	19	8.38%	100%	100%	100%	100%	100%	0	43%	0	100%	0	0	1	8	1	19	4	0	0	0	4	0	0	1	8	1	19	4	0	0	0	4	0	0	0	406070	0	1094000	42158	0	0	0
ncaph	Condensin complex subunit 2	76 kDa	A1L231_DANRE	A1L231_DANRE	1	16	16	32.8%	100%	100%	100%	100%	100%	9%	0	10%	100%	0	92%	8	11	4	16	6	0	0	0	5	0	1	8	11	4	16	6	0	0	0	5	0	1	1735100	5828600	395050	5192700	364620	0	0	0
xrcc6	X-ray repair-complementing defective repair in Chinese hamster cells 6	69 kDa	F1QZ60_DANRE	F1QZ60_DANRE	1	19	19	40.8%	100%	100%	67%	100%	100%	0	0	0	100%	0	0	11	9	0	19	1	0	0	0	2	0	0	11	9	0	19	1	0	0	0	2	0	0	10953000	18931000	0	9159800	58551	0	0	0
hnrnpaba	Heterogeneous nuclear ribonucleoprotein A/B	37 kDa	Q6NYU8_DANRE	Q6NYU8_DANRE	1	11	6	29.4%	100%	100%	100%	100%	100%	41%	0	0	100%	0	0	11	8	3	10	3	0	0	0	8	0	0	6	4	2	5	1	0	0	0	4	0	0	67185000	49681000	1570000	12025000	1018700	0	0	0
snrpa1	Small nuclear ribonucleoprotein polypeptide A'	31 kDa	F1R300_DANRE	F1R300_DANRE	1	9	9	48.7%	100%	100%	89%	100%	100%	0	0	0	100%	0	0	9	4	1	3	1	0	0	0	4	0	0	9	4	1	3	1	0	0	0	4	0	0	5388000	4037500	0	688230	38520	0	0	0
hnrnpa1a	Heterogeneous nuclear ribonucleoprotein A1a	39 kDa	E7FAQ8_DANRE	E7FAQ8_DANRE	1	11	10	22.2%	100%	100%	90%	100%	99%	0	0	0	100%	0	0	11	6	0	6	1	0	0	0	6	0	0	10	6	0	6	1	0	0	0	5	0	0	21452000	10227000	0	8672100	71158	0	0	0
rfc1	Replication factor C subunit 1	125 kDa	F1Q5P6_DANRE	F1Q5P6_DANRE	1	14	14	17.6%	100%	100%	100%	100%	96%	100%	0	0	100%	0	0	7	14	3	14	1	1	0	0	5	0	0	7	14	3	14	1	1	0	0	5	0	0	554030	3220700	148030	1492500	0	5025	0	0
h1m	Linker histone H1M	27 kDa	A0A0R4IAV0_DANRE	A0A0R4IAV0_DANRE	1	8	8	28.4%	100%	100%	100%	100%	100%	28%	0	0	100%	0	0	7	8	2	7	2	0	0	0	3	0	0	7	8	2	7	2	0	0	0	3	0	0	8015200	9772100	213580	4663900	275560	0	0	0
xrn2	5'-3' exoribonuclease	109 kDa	A0A0R4ISJ3_DANRE	A0A0R4ISJ3_DANRE	1	20	20	27.5%	100%	100%	100%	100%	97%	100%	0	0	100%	0	0	10	4	2	20	1	1	0	0	1	0	0	10	4	2	20	1	1	0	0	1	0	0	615730	271980	0	882970	0	4266	0	0
npm1a	Nucleophosmin 1a	31 kDa	E7FCU0_DANRE	E7FCU0_DANRE	1	6	6	35.1%	100%	100%	100%	100%	100%	0	0	0	100%	0	0	6	6	3	4	2	0	0	0	3	0	0	6	6	3	4	2	0	0	0	3	0	0	13617000	26251000	924100	3122500	333080	0	0	0
stau2	Double-stranded RNA-binding protein Staufen homolog 2	73 kDa	F1QJT6_DANRE	F1QJT6_DANRE	1	11	10	48.3%	100%	100%	100%	100%	100%	46%	83%	96%	100%	31%	37%	9	6	3	11	5	0	0	0	3	0	0	9	6	2	10	4	0	0	0	2	0	0	1625500	3540900	0	3402100	368890	0	0	0
utp4	Cirrhosis, autosomal recessive 1A (Cirhin)	77 kDa	Q6P125_DANRE	Q6P125_DANRE	1	8	8	15.3%	100%	100%	100%	100%	99%	0	0	0	100%	0	0	8	8	2	8	1	0	0	0	2	0	0	8	8	2	8	1	0	0	0	2	0	0	5208900	6777000	182710	2580500	77800	0	0	0
rps19	Ribosomal protein S19	16 kDa	Q6PBW7_DANRE	Q6PBW7_DANRE	1	6	6	25%	100%	100%	100%	100%	100%	0	0	0	100%	97%	98%	5	3	2	6	3	0	0	0	3	1	1	5	3	2	6	3	0	0	0	3	1	1	4385400	3815300	462550	1631800	1081900	0	0	0
lemd3	LEM domain-containing 3	94 kDa	Q5TZH9_DANRE	Q5TZH9_DANRE	1	12	12	18.3%	100%	100%	100%	100%	100%	100%	100%	100%	78%	0	0	6	8	4	12	1	2	2	3	0	0	0	6	8	4	12	1	2	2	3	0	0	0	675510	1702600	102230	3373200	62900	63110	17261	21948
ddx1	DEAD (Asp-Glu-Ala-Asp) box helicase 1	82 kDa	F1R2L8_DANRE	F1R2L8_DANRE	1	14	14	27.3%	100%	100%	95%	100%	100%	0	0	0	100%	0	0	9	6	0	14	4	0	0	0	5	0	0	9	6	0	14	4	0	0	0	5	0	0	1043900	815410	0	1923400	176060	0	0	0
ap2b1	AP complex subunit beta	105 kDa	F6NK19_DANRE	F6NK19_DANRE	1	13	13	17.3%	100%	95%	100%	100%	100%	100%	73%	65%	100%	0	94%	6	1	2	13	5	1	0	0	2	0	0	6	1	2	13	5	1	0	0	2	0	0	752100	0	62930	1234800	126010	0	0	0
mcm3	DNA helicase	90 kDa	Q5RIC5_DANRE	Q5RIC5_DANRE	1	21	10	32.7%	100%	100%	100%	100%	100%	65%	0	7%	100%	0	0	11	14	10	21	4	0	0	0	9	0	0	6	8	6	10	1	0	0	0	5	0	0	3570200	7022700	712010	7309200	70938	0	0	0
ftsj3	pre-rRNA processing protein FTSJ3	95 kDa	A0A0R4IQB8_DANRE	A0A0R4IQB8_DANRE	1	8	8	14%	100%	100%	100%	100%	100%	0	0	0	100%	0	0	7	8	2	6	2	0	0	0	4	0	0	7	8	2	6	2	0	0	0	4	0	0	1482500	3805300	94455	670790	24826	0	0	0
csde1	Cold shock domain-containing E1, RNA-binding	97 kDa	A0A2R8QTF0_DANRE	A0A2R8QTF0_DANRE	1	15	15	21.5%	100%	100%	100%	100%	100%	14%	97%	100%	100%	0	0	5	4	2	15	3	0	1	2	3	0	0	5	4	2	15	3	0	1	2	3	0	0	807570	867570	97612	1924700	254930	0	0	33541
dspa	Desmoplakin a	235 kDa	F8W4Q1_DANRE	F8W4Q1_DANRE	1	11	10	6.65%	100%	100%	80%	100%	100%	68%	98%	95%	93%	0	0	4	3	0	11	1	0	1	1	0	0	0	4	3	0	10	1	0	1	1	0	0	0	153670	82888	0	180000	170840	0	0	0
ybx1	Y box-binding protein 1	35 kDa	B5DE31_DANRE	B5DE31_DANRE	1	9	9	39.7%	100%	100%	19%	100%	100%	100%	0	0	100%	0	0	9	6	0	6	2	1	0	0	3	0	0	9	6	0	6	2	1	0	0	3	0	0	4876100	3438000	0	2271900	132200	55153	0	0
xrn1	5'-3' exoribonuclease 1	191 kDa	F1Q4U5_DANRE	F1Q4U5_DANRE	1	17	17	12.8%	100%	100%	100%	100%	100%	55%	51%	62%	100%	0	55%	2	5	3	17	3	1	0	1	4	0	0	2	5	3	17	3	1	0	1	4	0	0	51337	150580	6193	710490	61917	0	0	0
prim2	DNA primase large subunit	59 kDa	B8JIP2_DANRE	B8JIP2_DANRE	1	9	9	17.5%	100%	100%	100%	100%	100%	0	0	44%	100%	0	0	6	6	1	9	2	0	0	0	4	0	0	6	6	1	9	2	0	0	0	4	0	0	1721200	3616700	75815	2365600	75180	0	0	0
prpf6	C20orf14 homolog (H. sapiens)	107 kDa	Q6NYK7_DANRE	Q6NYK7_DANRE	1	14	14	16.9%	100%	100%	100%	100%	100%	0	0	0	100%	0	0	9	14	5	13	2	0	0	0	4	0	0	9	14	5	13	2	0	0	0	4	0	0	814710	3326100	166740	1164600	26215	0	0	0
wdr18	WD repeat-containing protein 18	47 kDa	WDR18_DANRE	WDR18_DANRE	1	9	9	33.6%	100%	100%	100%	100%	99%	0	0	0	100%	0	0	8	8	2	9	1	0	0	0	3	0	0	8	8	2	9	1	0	0	0	3	0	0	3776100	14077000	105390	5448800	61249	0	0	0
acadm	Acyl-CoA dehydrogenase medium chain	46 kDa	A2CG95_DANRE	A2CG95_DANRE	1	7	7	13.1%	100%	62%	100%	100%	100%	100%	0	5%	100%	0	0	5	1	3	2	7	0	0	0	4	0	0	5	1	3	2	7	0	0	0	4	0	0	575390	0	168980	140910	970040	0	0	0
eif3ea	Eukaryotic translation initiation factor 3 subunit E-A	52 kDa	EI3EA_DANRE	EI3EA_DANRE	1	7	7	16.6%	100%	100%	95%	100%	100%	100%	99%	100%	100%	80%	17%	7	2	1	6	3	2	0	1	1	0	0	7	2	1	6	3	2	0	1	1	0	0	533530	631550	0	722010	79159	78547	0	0
dync1h1	Dynein, cytoplasmic 1, heavy chain 1	204 kDa	A0A0G2L009_DANRE	A0A0G2L009_DANRE	1	5	5	4.19%	100%	0	100%	100%	100%	100%	100%	13%	100%	0	99%	2	0	2	4	5	1	2	0	1	0	0	2	0	2	4	5	1	2	0	1	0	0	34591	0	9812	125780	76915	0	6291	0
uchl5	Ubiquitin carboxyl-terminal hydrolase	38 kDa	A0A2R8QDN8_DANRE	A0A2R8QDN8_DANRE	1	12	12	43.5%	100%	100%	100%	100%	100%	100%	10%	0	100%	0	0	5	7	1	12	8	1	0	0	4	0	0	5	7	1	12	8	1	0	0	4	0	0	4302600	13277000	291190	10264000	1411600	71838	0	0
kpna7	Importin subunit alpha	57 kDa	F1R606_DANRE	F1R606_DANRE	1	13	13	36.7%	100%	100%	100%	100%	100%	0	0	0	100%	0	0	3	8	3	13	3	0	0	0	3	0	0	3	8	3	13	3	0	0	0	3	0	0	1099000	16406000	473560	5495100	330210	0	0	0
cgnl1	Cingulin-like 1	149 kDa	F1R1I5_DANRE	F1R1I5_DANRE	1	16	16	15.1%	100%	100%	99%	100%	100%	0	0	37%	100%	0	0	2	8	1	16	3	0	0	0	3	0	0	2	8	1	16	3	0	0	0	3	0	0	29640	267520	0	668140	83720	0	0	0
nsfa	N-ethylmaleimide-sensitive factor	83 kDa	B7ZV62_DANRE	B7ZV62_DANRE;F1QGG3_DANRE	2	12	12	18.1%	100%	100%	100%	100%	100%	100%	0	60%	100%	0	0	4	3	1	12	2	1	0	0	5	0	0	4	3	1	12	2	1	0	0	5	0	0	86345	263180	0	923510	79020	0	0	0
iqgap3	IQ motif-containing GTPase-activating protein 3	188 kDa	A0A0G2KFQ1_DANRE	A0A0G2KFQ1_DANRE	1	19	18	17.2%	100%	100%	8%	100%	100%	50%	0	0	100%	0	0	2	5	0	19	3	0	0	0	2	0	0	2	5	0	18	3	0	0	0	2	0	0	46080	333070	0	573370	40087	0	0	0
dicer1	Endoribonuclease Dicer	211 kDa	A0A2U3TVQ4_DANRE	A0A2U3TVQ4_DANRE	1	17	16	11.8%	100%	100%	51%	100%	100%	0	0	0	100%	0	6%	3	5	1	17	3	0	0	0	3	0	0	3	5	1	16	3	0	0	0	3	0	0	72616	228090	0	395490	35904	0	0	0
chaf1a	Chromatin assembly factor 1 subunit A	95 kDa	A0A2R8RST9_DANRE	A0A2R8RST9_DANRE	1	12	12	21.3%	100%	100%	100%	100%	100%	0	0	0	100%	0	14%	5	12	1	11	2	0	0	0	5	0	0	5	12	1	11	2	0	0	0	5	0	0	1467300	5191200	13202	3293600	56990	0	0	0
plk1	Serine/threonine-protein kinase PLK	68 kDa	Q6DRK7_DANRE	Q6DRK7_DANRE	1	9	9	19.7%	100%	100%	0	100%	100%	0	0	0	98%	0	45%	4	7	0	9	3	0	0	0	1	0	0	4	7	0	9	3	0	0	0	1	0	0	575930	2833400	0	1355600	181780	0	0	0
dnaja2a	DnaJ (Hsp40) homolog, subfamily A, member 2	46 kDa	Q7ZUP5_DANRE	Q7ZUP5_DANRE	1	12	6	38.3%	100%	100%	100%	100%	100%	78%	0	92%	100%	0	0	12	6	2	10	5	0	0	1	4	0	0	6	3	2	6	3	0	0	0	2	0	0	3302000	3040200	250340	3091300	673840	0	0	0
hnrnpul1l	Heterogeneous nuclear ribonucleoprotein U-like 1 like	96 kDa	E7F071_DANRE	E7F071_DANRE	1	16	10	23.3%	100%	100%	100%	100%	100%	0	0	0	100%	18%	0	11	8	1	16	2	0	0	0	3	0	0	6	5	1	10	1	0	0	0	2	0	0	3736400	2837900	0	2693400	37651	0	0	0
arpc2	Arp2/3 complex 34 kDa subunit	34 kDa	Q6P2T5_DANRE	Q6P2T5_DANRE	1	5	5	19.7%	100%	0	19%	100%	100%	16%	0	0	100%	0	0	5	0	0	1	5	0	0	0	1	0	0	5	0	0	1	5	0	0	0	1	0	0	0	0	0	240540	290160	0	0	0
arpc1a	Actin-related protein 2/3 complex subunit	42 kDa	Q7ZUQ0_DANRE	Q7ZUQ0_DANRE	1	5	5	17.3%	100%	7%	94%	100%	100%	16%	87%	8%	100%	0	0	5	0	1	3	4	0	0	0	1	0	0	5	0	1	3	4	0	0	0	1	0	0	891020	0	0	525180	988990	0	0	0
ddx39aa	DEAD (Asp-Glu-Ala-Asp) box polypeptide 39Ab	49 kDa	F6NVB9_DANRE	F6NVB9_DANRE;A2AWA1_DANRE	1	6	6	17.1%	100%	100%	100%	100%	100%	99%	0	57%	100%	93%	46%	2	2	2	6	3	2	0	0	1	0	0	2	2	2	6	3	2	0	0	1	0	0	0	0	0	1569300	176750	0	0	0
eif3f	Eukaryotic translation initiation factor 3, subunit F (Fragment)	31 kDa	R4GEX4_DANRE	R4GEX4_DANRE	1	6	6	19.5%	100%	100%	100%	100%	100%	98%	73%	0	100%	99%	0	6	4	1	5	2	1	0	0	3	1	0	6	4	1	5	2	1	0	0	3	1	0	1972000	699070	231080	698310	299400	0	0	0
zgc:152830	Zgc:152830	56 kDa	F1QPJ6_DANRE	F1QPJ6_DANRE	1	6	6	15.2%	100%	100%	100%	100%	100%	0	96%	0	100%	5%	89%	4	3	4	6	2	0	1	0	2	0	1	4	3	4	6	2	0	1	0	2	0	1	397510	601250	39884	670480	198200	0	0	0
uhrf1	E3 ubiquitin-protein ligase UHRF1	87 kDa	UHRF1_DANRE	UHRF1_DANRE	1	13	13	22.4%	100%	100%	100%	100%	100%	8%	0	0	100%	0	0	5	7	2	13	1	0	0	0	2	0	0	5	7	2	13	1	0	0	0	2	0	0	1049700	2763900	67843	2642000	43597	0	0	0
myo1d	Unconventional myosin-Id	116 kDa	MYO1D_DANRE	MYO1D_DANRE	1	5	5	6.08%	100%	58%	6%	100%	100%	0	41%	0	9%	0	0	5	0	0	5	1	0	0	0	0	0	0	5	0	0	5	1	0	0	0	0	0	0	0	0	0	213870	49700	0	0	0
paics	Phosphoribosylaminoimidazole carboxylase, phosphoribosylaminoimidazole succinocarboxamide synthetase	119 kDa	A0A0A0MPG9_DANRE	A0A0A0MPG9_DANRE	1	9	9	8.06%	100%	64%	100%	97%	100%	100%	98%	0	100%	0	100%	3	0	4	1	9	3	1	0	3	0	2	3	0	4	1	9	3	1	0	3	0	2	44709	0	28255000	0	48563000	74378	0	0
aacs	Acetoacetyl-CoA synthetase	74 kDa	A0A0H2UKF2_DANRE	A0A0H2UKF2_DANRE	1	9	9	13.4%	100%	100%	99%	100%	100%	67%	0	0	100%	0	0	3	5	1	9	1	0	0	0	3	0	0	3	5	1	9	1	0	0	0	3	0	0	262330	2117600	87567	1080000	97515	0	0	0
syncripl	Synaptotagmin-binding, cytoplasmic RNA-interacting protein,-like	63 kDa	Q6NYJ5_DANRE	Q6NYJ5_DANRE	1	14	8	32.9%	100%	100%	100%	100%	100%	0	58%	0	100%	0	0	14	10	4	12	5	0	0	0	7	0	0	8	5	1	7	1	0	0	0	3	0	0	32283000	28705000	1140600	11144000	586900	0	0	0
hectd1	HECT domain-containing 1	285 kDa	Q8JFV5_DANRE	Q8JFV5_DANRE	1	15	15	8.27%	100%	64%	96%	100%	100%	0	0	0	100%	0	0	1	0	1	15	2	0	0	0	2	0	0	1	0	1	15	2	0	0	0	2	0	0	0	0	0	309490	11196	0	0	0
hspa14	Heat shock 70 kDa protein 14	54 kDa	A0A2R8QL69_DANRE	A0A2R8QL69_DANRE	1	10	10	24.2%	100%	100%	97%	100%	100%	77%	0	0	100%	0	0	5	3	1	10	2	0	0	0	3	0	0	5	3	1	10	2	0	0	0	3	0	0	174650	354360	0	741570	299610	0	0	0
heatr3	HEAT repeat-containing 3	74 kDa	Q6P3I0_DANRE	Q6P3I0_DANRE	1	12	12	22.3%	100%	100%	100%	100%	100%	0	0	0	100%	0	0	9	7	4	12	3	0	0	0	4	0	0	9	7	4	12	3	0	0	0	4	0	0	1433500	2393200	282240	1629400	155820	0	0	0
wdr5	WD repeat domain 5	37 kDa	Q7ZTX2_DANRE	Q7ZTX2_DANRE	1	7	7	25.1%	100%	100%	99%	100%	99%	0	0	0	100%	0	0	7	5	0	6	1	0	0	0	3	0	0	7	5	0	6	1	0	0	0	3	0	0	1600800	1910700	0	557530	38696	0	0	0
zw10	Zw10 kinetochore protein	87 kDa	F1QYH5_DANRE	F1QYH5_DANRE	1	8	8	12.5%	100%	100%	7%	100%	100%	6%	100%	100%	100%	0	6%	2	3	0	8	4	0	2	1	2	0	0	2	3	0	8	4	0	2	1	2	0	0	169540	229760	0	922930	275950	0	8478	20788
dnm2a	Dynamin 2a	97 kDa	A0A0R4IIR1_DANRE	A0A0R4IIR1_DANRE	1	10	9	12.7%	100%	100%	100%	100%	100%	0	0	0	100%	0	78%	1	3	2	10	5	0	0	0	1	0	0	1	2	1	9	5	0	0	0	1	0	0	0	324930	0	910470	85039	0	0	0
hgh1	Protein HGH1 homolog	43 kDa	HGH1_DANRE	HGH1_DANRE	1	12	12	37.9%	100%	100%	100%	100%	100%	0	0	0	100%	0	0	4	5	2	12	2	0	0	0	4	0	0	4	5	2	12	2	0	0	0	4	0	0	2441500	2644200	235300	2673900	86393	0	0	0
fxr2	Fragile X mental retardation, autosomal homolog 2	75 kDa	F1RC77_DANRE	F1RC77_DANRE	1	8	7	15.2%	100%	100%	100%	100%	100%	0	0	0	100%	6%	0	6	6	3	8	3	0	0	0	3	1	0	5	5	2	7	2	0	0	0	2	0	0	1181100	1539800	224360	2050400	635060	0	0	0
piwil1	Piwi-like protein 1	97 kDa	PIWL1_DANRE	PIWL1_DANRE	1	10	10	14.2%	100%	100%	100%	100%	100%	35%	0	0	100%	0	0	10	3	1	8	3	0	0	0	4	0	0	10	3	1	8	3	0	0	0	4	0	0	1036200	272090	0	635790	193260	0	0	0
rbm39a	RNA-binding motif protein 39a	57 kDa	A0A2R8QAM8_DANRE	A0A2R8QAM8_DANRE	1	11	9	31.1%	100%	100%	100%	100%	100%	6%	0	0	100%	0	0	9	9	4	11	2	0	0	0	5	0	0	6	8	4	9	2	0	0	0	5	0	0	6581500	10393000	711880	6570600	226840	0	0	0
rpl36a	60S ribosomal protein L36a	20 kDa	A0A2R8Q1C6_DANRE	A0A2R8Q1C6_DANRE	1	4	4	17%	100%	100%	100%	100%	100%	100%	0	94%	95%	97%	0	3	2	3	4	1	1	0	1	1	1	0	3	2	3	4	1	1	0	1	1	1	0	2921800	6848600	952130	10444000	599980	181550	0	0
hyou1	Hypoxia up-regulated protein 1	113 kDa	A0A2R8QLL5_DANRE	A0A2R8QLL5_DANRE	1	9	9	10.1%	100%	0	100%	0	100%	100%	97%	64%	98%	100%	98%	2	0	4	0	9	2	0	0	1	2	0	2	0	4	0	9	2	0	0	1	2	0	112320	0	152290	0	329620	58671	0	0
vdac2	Vdac2 protein	30 kDa	Q8AWD0_DANRE	Q8AWD0_DANRE	1	3	3	12%	100%	30%	100%	100%	100%	100%	94%	0	100%	76%	94%	2	0	3	1	3	3	0	0	2	0	1	2	0	3	1	3	3	0	0	2	0	1	696160	0	429780	0	1078100	613580	0	0
pan2	PAN2-PAN3 deadenylation complex catalytic subunit PAN2	136 kDa	E9QJN4_DANRE	E9QJN4_DANRE	1	10	10	10.1%	100%	100%	0	100%	100%	22%	0	0	41%	0	0	6	7	0	10	2	0	0	0	0	0	0	6	7	0	10	2	0	0	0	0	0	0	555320	2450300	0	1032700	84612	0	0	0
g3bp1	GTPase-activating protein (SH3 domain)-binding protein 1	53 kDa	Q6P124_DANRE	Q6P124_DANRE	1	10	8	23.3%	100%	100%	100%	100%	100%	0	0	0	100%	0	0	4	5	3	10	4	0	0	0	3	0	0	3	5	2	8	4	0	0	0	3	0	0	1215100	430320	71807	2474700	136890	0	0	0
jupa	Junction plakoglobin a	80 kDa	A0A2R8QDB8_DANRE	A0A2R8QDB8_DANRE;B8JIS8_DANRE	2	10	7	12.9%	100%	100%	99%	100%	100%	87%	78%	99%	100%	99%	0	10	2	2	5	9	0	1	1	3	1	0	7	1	0	2	3	0	0	0	2	0	0	2410900	138530	0	600300	1241000	0	0	0
zgc:110425	Zgc:110425	20 kDa	F1R314_DANRE	F1R314_DANRE	1	7	3	21%	100%	100%	100%	100%	100%	0	0	0	100%	100%	0	7	5	4	4	4	0	0	0	3	2	0	3	2	1	2	1	0	0	0	1	1	0	604500000	819850000	33592000	336330000	2736500	0	0	0
cp	Ceruloplasmin	124 kDa	Q6P3G1_DANRE	Q6P3G1_DANRE	1	9	9	11.7%	0	0	100%	0	100%	100%	100%	0	0	0	30%	0	0	3	0	9	3	2	0	0	0	0	0	0	3	0	9	3	2	0	0	0	0	0	0	0	0	331020	39793	0	0
casp3a	Caspase 3, apoptosis-related cysteine peptidase a	31 kDa	B8JK21_DANRE	B8JK21_DANRE	1	6	6	37.2%	100%	100%	100%	100%	100%	0	0	0	89%	0	0	3	2	1	6	2	0	0	0	0	0	0	3	2	1	6	2	0	0	0	0	0	0	637260	706920	0	2639300	90962	0	0	0
eif4g1a	Eukaryotic translation initiation factor 4 gamma, 1a	178 kDa	A0A2R8Q280_DANRE	A0A2R8Q280_DANRE	1	7	6	5.64%	100%	100%	100%	100%	100%	0	0	0	82%	0	0	1	1	1	7	5	0	0	0	0	0	0	1	1	1	6	5	0	0	0	0	0	0	0	0	0	135630	101090	0	0	0
usp9	Ubiquitin specific protease 9	290 kDa	Q4FE55_DANRE	Q4FE55_DANRE	1	8	8	3.92%	98%	40%	0	100%	100%	0	0	0	33%	0	0	1	0	0	8	2	0	0	0	0	0	0	1	0	0	8	2	0	0	0	0	0	0	0	0	0	196140	17546	0	0	0
flnb	Filamin B	214 kDa	A0A0G2L974_DANRE	A0A0G2L974_DANRE	1	8	6	5.57%	97%	98%	94%	100%	100%	0	18%	30%	0	0	63%	1	1	1	8	1	0	0	0	0	0	0	1	1	1	6	1	0	0	0	0	0	0	0	0	0	301460	12726	0	0	0
prmt5	Protein arginine N-methyltransferase 5	71 kDa	A0A2R8QLZ5_DANRE	A0A2R8QLZ5_DANRE	1	5	5	11.2%	100%	100%	100%	100%	100%	0	0	0	100%	0	0	3	5	3	5	2	0	0	0	3	0	0	3	5	3	5	2	0	0	0	3	0	0	518010	11093000	93031	5486900	63844	0	0	0
sec24a	SEC24 homolog A, COPII coat complex component	118 kDa	A0A0R4ICL5_DANRE	A0A0R4ICL5_DANRE	1	11	11	13.8%	0	100%	100%	100%	100%	0	0	0	100%	0	0	0	4	3	11	3	0	0	0	1	0	0	0	4	3	11	3	0	0	0	1	0	0	0	823260	110310	982300	150940	0	0	0
wdr1	WD repeat domain 1	67 kDa	A0A2R8PVJ3_DANRE	A0A2R8PVJ3_DANRE	1	5	5	11.6%	100%	100%	100%	100%	100%	96%	23%	0	100%	14%	8%	3	2	2	5	4	1	0	0	2	0	0	3	2	2	5	4	1	0	0	2	0	0	57136	417940	700450	1554600	539480	0	0	0
ppp2r2ab	Serine/threonine-protein phosphatase 2A 55 kDa regulatory subunit B	52 kDa	A2BG80_DANRE	A2BG80_DANRE;F1R5F8_DANRE	2	6	6	15%	100%	100%	0	100%	100%	0	0	100%	100%	0	60%	5	2	0	6	2	0	0	1	2	0	0	5	2	0	6	2	0	0	1	2	0	0	819610	1067000	0	490600	133310	0	0	0
hadhab	Hydroxyacyl-CoA dehydrogenase trifunctional multienzyme complex subunit alpha b	83 kDa	F1QYX8_DANRE	F1QYX8_DANRE	1	5	2	6.95%	100%	0	100%	96%	100%	100%	100%	82%	100%	99%	100%	3	0	5	1	5	2	3	0	2	1	1	1	0	2	1	2	1	0	0	1	1	1	188530	0	43421	0	136740	79891	0	0
tle2a	Si:ch211-81i17.1	86 kDa	B3DJR5_DANRE	B3DJR5_DANRE	1	15	12	21.8%	100%	100%	100%	100%	100%	0	0	0	100%	26%	11%	6	9	4	15	3	0	0	0	5	0	0	4	8	4	12	3	0	0	0	4	0	0	2433000	5651000	282470	3829200	134010	0	0	0
si:ch73-18b11.1	Si:ch73-18b11.1	104 kDa	A0A0R4IM03_DANRE	A0A0R4IM03_DANRE;E7F9M7_DANRE	1	6	6	7.77%	100%	100%	83%	100%	100%	0	0	48%	100%	0	0	2	2	0	5	6	0	0	0	2	0	0	2	1	0	5	6	0	0	0	2	0	0	0	52012	0	368760	111910	0	0	0
iqgap2	IQ motif-containing GTPase-activating protein 2	192 kDa	A2CE93_DANRE	A2CE93_DANRE	1	11	11	8.39%	100%	100%	0	100%	100%	26%	0	0	68%	0	0	2	1	0	11	6	0	0	0	0	0	0	2	1	0	11	6	0	0	0	0	0	0	38553	0	0	283870	64059	0	0	0
suclg1	Succinate--CoA ligase [ADP/GDP-forming] subunit alpha, mitochondrial	34 kDa	B8JI00_DANRE	B8JI00_DANRE	1	8	8	41.7%	100%	100%	99%	100%	100%	0	0	0	100%	0	0	3	2	1	8	4	0	0	0	5	0	0	3	2	1	8	4	0	0	0	5	0	0	1175800	2005200	86245	4550600	450220	0	0	0
ptk7a	Protein tyrosine kinase 7a	119 kDa	E7F2R9_DANRE	E7F2R9_DANRE	1	5	5	5.37%	100%	100%	0	100%	100%	99%	100%	100%	0	92%	0	2	1	0	5	3	0	2	1	0	0	0	2	1	0	5	3	0	2	1	0	0	0	26471	0	0	301090	64212	0	11594	13469
gpia	Glucose-6-phosphate isomerase	62 kDa	F1QZL6_DANRE	F1QZL6_DANRE	1	5	5	9.58%	100%	26%	100%	100%	100%	100%	84%	0	95%	0	0	2	0	5	1	4	2	0	0	1	0	0	2	0	5	1	4	2	0	0	1	0	0	126260	0	57447	0	139430	76306	0	0
zc3h7bb	Zinc finger CCCH-type-containing 7Bb	100 kDa	E7F4T4_DANRE	E7F4T4_DANRE	1	8	8	12.8%	100%	100%	100%	100%	100%	0	96%	0	100%	0	0	2	5	2	8	3	0	1	0	2	0	0	2	5	2	8	3	0	1	0	2	0	0	306330	879970	43302	1159000	85231	0	0	0
arhgap35a	Rho GTPase-activating protein 35a	174 kDa	E7F8G5_DANRE	E7F8G5_DANRE	1	7	7	5.99%	100%	100%	17%	100%	100%	30%	0	0	100%	0	10%	2	7	0	7	3	0	0	0	2	0	0	2	7	0	7	3	0	0	0	2	0	0	49974	446350	0	164350	31139	0	0	0
uqcrc2b	Ubiquinol-cytochrome c reductase core protein 2b	48 kDa	Q6IQ59_DANRE	Q6IQ59_DANRE	1	5	5	17.8%	100%	100%	79%	100%	100%	0	0	0	100%	0	0	2	3	0	5	2	0	0	0	2	0	0	2	3	0	5	2	0	0	0	2	0	0	157720	599630	0	1004100	87081	0	0	0
gspt1l	G1 to S phase transition 1	64 kDa	Q7T358_DANRE	Q7T358_DANRE	1	4	4	7.45%	100%	100%	100%	100%	100%	100%	95%	0	100%	97%	43%	3	3	1	4	3	2	1	0	1	1	0	3	3	1	4	3	2	1	0	1	1	0	413640	413240	0	652640	216980	64696	0	0
uqcrc1	Ubiquinol-cytochrome c reductase core protein 1	55 kDa	A0A2R8Q5U6_DANRE	A0A2R8Q5U6_DANRE	1	6	6	15.7%	96%	100%	100%	100%	100%	10%	0	0	100%	0	100%	1	2	1	6	2	0	0	0	4	0	1	1	2	1	6	2	0	0	0	4	0	1	0	813080	233750	2182200	525360	0	0	0
eif2b4	Eukaryotic translation initiation factor 2B, subunit 4 delta	60 kDa	Q5RIE1_DANRE	Q5RIE1_DANRE	1	7	7	18.7%	100%	100%	0	100%	100%	0	0	0	100%	0	0	4	3	0	7	3	0	0	0	2	0	0	4	3	0	7	3	0	0	0	2	0	0	513510	284440	0	922310	192050	0	0	0
ddx43	DEAD (Asp-Glu-Ala-Asp) box polypeptide 43	79 kDa	B8A609_DANRE	B8A609_DANRE	1	5	5	7.09%	29%	100%	100%	100%	100%	0	0	5%	100%	0	0	0	5	1	5	1	0	0	0	3	0	0	0	4	1	5	1	0	0	0	3	0	0	0	1882700	12884	434100	17141	0	0	0
oga	O-GlcNAcase	106 kDa	A0A2R8RWC3_DANRE	A0A2R8RWC3_DANRE	1	6	6	9.17%	8%	100%	100%	100%	100%	0	0	0	100%	0	0	0	3	1	6	2	0	0	0	2	0	0	0	3	1	6	2	0	0	0	2	0	0	0	335730	0	458850	54218	0	0	0
eif2a	Eukaryotic translation initiation factor 2A	64 kDa	EIF2A_DANRE	EIF2A_DANRE	1	9	9	19.3%	100%	100%	99%	100%	100%	56%	0	22%	100%	0	0	2	3	1	9	2	1	0	0	3	0	0	2	3	1	9	2	1	0	0	3	0	0	261050	761730	56650	1498700	236030	0	0	0
rap1gds1	Uncharacterized protein	49 kDa	F1RAN8_DANRE	F1RAN8_DANRE	1	7	7	19.3%	100%	100%	18%	100%	100%	0	0	0	100%	0	0	3	5	0	7	1	0	0	0	4	0	0	3	5	0	7	1	0	0	0	4	0	0	590110	2106700	0	1070900	43791	0	0	0
strap	Serine/threonine kinase receptor-associated protein	36 kDa	Q7ZW92_DANRE	Q7ZW92_DANRE	1	7	7	31.9%	100%	100%	0	100%	100%	0	0	0	95%	0	0	7	3	0	6	2	0	0	0	1	0	0	7	3	0	6	2	0	0	0	1	0	0	1858000	1095300	0	2298400	158280	0	0	0
elp1	Elongator complex protein 1	147 kDa	A0A0R4IJ07_DANRE	A0A0R4IJ07_DANRE	1	5	5	4.27%	100%	100%	0	100%	100%	0	0	95%	100%	0	0	2	2	0	5	3	0	0	1	3	0	0	2	2	0	5	3	0	0	1	3	0	0	107090	153900	0	136140	48112	0	0	0
dis3l2	DIS3-like exonuclease 2	111 kDa	E7F350_DANRE	E7F350_DANRE	1	4	4	5.13%	0	100%	0	100%	100%	0	0	0	100%	0	0	0	3	0	4	2	0	0	0	2	0	0	0	3	0	4	2	0	0	0	2	0	0	0	0	0	310000	33104	0	0	0
nle1	Notchless homolog 1 (Drosophila)	53 kDa	F1QDT3_DANRE	F1QDT3_DANRE	1	7	7	22.1%	100%	100%	66%	100%	100%	0	0	0	100%	0	0	4	5	0	7	2	0	0	0	2	0	0	4	5	0	7	2	0	0	0	2	0	0	1085500	1892100	0	1130000	38376	0	0	0
seh1l	Nucleoporin SEH1	40 kDa	SEH1_DANRE	SEH1_DANRE	1	5	5	17.9%	100%	89%	89%	100%	100%	0	0	0	93%	0	0	5	1	0	5	2	0	0	0	1	0	0	5	1	0	5	2	0	0	0	1	0	0	488590	0	0	534000	29230	0	0	0
chmp4c	Charged multivesicular body protein 4c	25 kDa	CHM4C_DANRE	CHM4C_DANRE;CHM4B_DANRE	2	4	4	17.9%	100%	100%	92%	100%	100%	0	0	0	100%	40%	0	3	1	0	4	4	0	0	0	1	0	0	3	1	0	4	4	0	0	0	1	0	0	811320	0	0	287340	353400	0	0	0
si:ch211-11k18.4	Si:ch211-11k18.4	51 kDa	E7F0T8_DANRE	E7F0T8_DANRE	1	7	7	20.7%	5%	0	98%	100%	100%	100%	100%	100%	0	27%	0	0	0	0	7	2	2	1	1	0	0	0	0	0	0	7	2	2	1	1	0	0	0	0	0	0	1895400	343060	1138400	0	0
bzw1a	Basic leucine zipper and W2 domain-containing protein 1-A	48 kDa	BZW1A_DANRE	BZW1A_DANRE	1	4	2	12.4%	100%	79%	100%	100%	100%	0	71%	0	9%	96%	100%	2	1	1	2	4	0	0	0	1	1	2	2	0	1	1	2	0	0	0	0	0	1	78462	0	53913	98794	112750	0	0	0
vdac1	Vdac1 protein	31 kDa	Q6NWC1_DANRE	Q6NWC1_DANRE	1	2	2	11.7%	100%	21%	100%	100%	100%	53%	14%	32%	100%	99%	89%	2	0	0	1	2	0	0	0	3	0	0	2	0	0	1	2	0	0	0	3	0	0	0	0	0	82278	647560	0	0	0
abce1	ATP-binding cassette, sub-family E (OABP), member 1	67 kDa	Q6TNW3_DANRE	Q6TNW3_DANRE	1	5	5	13.2%	100%	100%	99%	100%	100%	0	0	0	0	0	0	3	4	1	5	3	0	0	0	0	0	0	3	4	1	5	3	0	0	0	0	0	0	504050	703740	43374	277740	64595	0	0	0
srsf11	Serine and arginine-rich-splicing factor 11	52 kDa	A0A0R4IUB5_DANRE	A0A0R4IUB5_DANRE	1	5	5	16.1%	100%	100%	95%	100%	100%	96%	0	0	100%	0	98%	5	4	1	4	3	1	0	0	3	0	1	5	4	1	4	3	1	0	0	3	0	1	4379700	2733600	0	1642700	375970	0	0	0
mdh1aa	Malate dehydrogenase	38 kDa	A0A2R9YJL1_DANRE	A0A2R9YJL1_DANRE	1	5	5	11.4%	83%	0	100%	0	100%	100%	0	0	24%	79%	15%	1	0	2	0	5	2	0	0	0	0	0	1	0	2	0	5	2	0	0	0	0	0	0	0	256880	0	726400	72924	0	0
stip1	Stress-induced phosphoprotein 1	62 kDa	Q5RKM3_DANRE	Q5RKM3_DANRE	1	3	3	5.72%	100%	95%	100%	100%	100%	0	0	0	29%	10%	0	2	1	1	2	3	0	0	0	0	0	0	2	1	1	2	3	0	0	0	0	0	0	113680	0	77264	49406	47596	0	0	0
sec23a	Protein transport protein Sec23A	86 kDa	SC23A_DANRE	SC23A_DANRE	1	6	5	10.6%	100%	100%	100%	100%	100%	0	0	0	100%	0	0	4	3	1	6	2	0	0	0	2	0	0	4	2	1	5	2	0	0	0	2	0	0	563000	886970	20208	481880	77937	0	0	0
ercc6l	DNA excision repair protein ERCC-6-like	163 kDa	ERC6L_DANRE	ERC6L_DANRE	1	4	4	5.24%	8%	99%	0	100%	100%	0	12%	0	54%	0	0	0	1	0	4	1	0	0	0	1	0	0	0	1	0	4	1	0	0	0	1	0	0	0	0	0	114600	20551	0	0	0
eif2b2	Eukaryotic translation initiation factor 2B, subunit 2 beta	39 kDa	Q6NXC7_DANRE	Q6NXC7_DANRE	1	4	4	15.5%	100%	100%	95%	100%	100%	0	0	0	100%	0	0	4	4	1	4	2	0	0	0	2	0	0	4	4	1	4	2	0	0	0	2	0	0	1144900	1889000	0	636410	156930	0	0	0
actr3	Actin-related protein 3	26 kDa	F1QEB3_DANRE	F1QEB3_DANRE	1	4	3	26.8%	100%	0	0	100%	100%	96%	0	100%	0	0	0	3	0	0	4	2	1	0	1	0	0	0	2	0	0	3	2	1	0	1	0	0	0	0	0	0	951500	918970	0	0	0
gapvd1	GTPase-activating protein and VPS9 domains 1	159 kDa	A0A0R4IS53_DANRE	A0A0R4IS53_DANRE	1	3	3	2.18%	100%	30%	76%	100%	100%	96%	0	17%	99%	0	0	2	0	1	3	2	1	0	0	1	0	0	1	0	1	3	2	1	0	0	1	0	0	105480	0	0	62587	35515	0	0	0
zc3h7a	Zinc finger CCCH-type-containing 7A	112 kDa	A0A0R4IWM4_DANRE	A0A0R4IWM4_DANRE	1	5	5	7.12%	100%	100%	0	100%	100%	0	0	0	100%	0	0	2	3	0	5	2	0	0	0	2	0	0	2	3	0	5	2	0	0	0	2	0	0	166730	569620	0	510540	37552	0	0	0
vta1	Vesicle (multivesicular body)-trafficking 1	34 kDa	A0A2R8RJY3_DANRE	A0A2R8RJY3_DANRE	1	4	4	17.2%	100%	100%	99%	100%	100%	0	0	0	100%	0	0	4	2	1	3	1	0	0	0	1	0	0	4	2	1	3	1	0	0	0	1	0	0	1757400	2152300	210180	1273200	81323	0	0	0
ppm1g	Protein phosphatase, Mg2+/Mn2+-dependent, 1G	58 kDa	F1QJE5_DANRE	F1QJE5_DANRE	1	7	7	16.6%	95%	100%	99%	100%	100%	0	0	25%	95%	15%	20%	1	4	1	7	2	0	0	0	1	0	0	1	4	1	7	2	0	0	0	1	0	0	0	2275300	77481	996220	108330	0	0	0
man2b1	Alpha-mannosidase	112 kDa	F1QTT0_DANRE	F1QTT0_DANRE	1	3	3	3.05%	96%	35%	100%	0	100%	100%	0	0	0	100%	0	2	0	3	0	2	1	0	0	0	1	0	2	0	3	0	2	1	0	0	0	1	0	0	0	111860	0	76465	59738	0	0
gstp1.2	Glutathione S-transferase pi	24 kDa	Q9DDU5_DANRE	Q9DDU5_DANRE;A0A2R8RWP7_DANRE	2	5	5	23.1%	96%	100%	99%	100%	100%	78%	10%	0	20%	0	0	1	2	1	2	5	0	0	0	0	0	0	1	2	1	2	5	0	0	0	0	0	0	0	442390	289720	409600	594920	0	0	0
eif3g	Eukaryotic translation initiation factor 3 subunit G	33 kDa	EIF3G_DANRE	EIF3G_DANRE	1	3	3	11.3%	100%	100%	53%	100%	100%	0	0	0	100%	0	0	3	1	0	1	1	0	0	0	1	0	0	3	1	0	1	1	0	0	0	1	0	0	236240	0	0	123040	140200	0	0	0
nudcd1	NudC domain-containing protein 1	66 kDa	A8E7L6_DANRE	A8E7L6_DANRE	1	6	6	15.2%	100%	100%	0	100%	100%	0	0	0	100%	0	0	3	2	0	6	2	0	0	0	2	0	0	3	2	0	6	2	0	0	0	2	0	0	1607600	741240	0	854100	23340	0	0	0
eif5b	Eukaryotic translation initiation factor 5B	142 kDa	F1QB47_DANRE	F1QB47_DANRE	1	2	2	2.29%	100%	10%	100%	100%	100%	0	0	0	0	6%	10%	2	0	1	2	2	0	0	0	0	0	0	2	0	1	2	2	0	0	0	0	0	0	53766	0	22008	72351	32323	0	0	0
psma8	Proteasome subunit alpha type	28 kDa	Q6P0I2_DANRE	Q6P0I2_DANRE	1	2	2	9.96%	100%	0	100%	100%	100%	100%	0	0	100%	0	0	2	0	1	1	2	2	0	0	1	0	0	2	0	1	1	2	2	0	0	1	0	0	262800	0	85413	75162	250990	56032	0	0
arhgef2	Rho/rac guanine nucleotide exchange factor (GEF) 2	103 kDa	A0A2R8Q3N3_DANRE	A0A2R8Q3N3_DANRE	1	6	6	9.87%	100%	100%	0	100%	100%	0	0	0	100%	0	7%	2	1	0	6	2	0	0	0	2	0	0	2	1	0	6	2	0	0	0	2	0	0	110200	0	0	258360	63884	0	0	0
apoeb	Apolipoprotein Eb	32 kDa	APOEB_DANRE	APOEB_DANRE	1	4	4	14.9%	100%	19%	92%	0	100%	100%	9%	0	0	0	0	4	0	0	0	2	3	0	0	0	0	0	4	0	0	0	2	3	0	0	0	0	0	0	0	0	0	18859	128680	0	0
capn9	Calpain 9	78 kDa	F1RCJ4_DANRE	F1RCJ4_DANRE	1	5	5	9.16%	97%	0	49%	100%	100%	0	0	52%	98%	0	0	1	0	0	4	5	0	0	1	1	0	0	1	0	0	4	5	0	0	1	1	0	0	0	0	0	282980	283230	0	0	0
abcf3	ATP-binding cassette, sub-family F (GCN20), member 3	27 kDa	E7F784_DANRE	E7F784_DANRE	1	2	2	13.8%	0	0	0	100%	100%	0	0	0	100%	0	0	0	0	0	2	1	0	0	0	1	0	0	0	0	0	2	1	0	0	0	1	0	0	0	0	0	462290	179560	0	0	0
fscn1a	Fascin	55 kDa	F1QET7_DANRE	F1QET7_DANRE;Q802D5_DANRE;F1QM97_DANRE	3	3	3	8.76%	100%	0	15%	100%	100%	100%	11%	0	31%	15%	0	3	0	0	3	3	1	0	0	0	0	0	2	0	0	2	3	1	0	0	0	0	0	0	0	0	229190	131310	0	0	0
nfx1	Si:dkey-10f23.2	121 kDa	A0A1D5NSC5_DANRE	A0A1D5NSC5_DANRE	1	7	7	8.03%	12%	100%	36%	100%	99%	16%	63%	0	0	0	7%	0	4	0	7	1	0	0	0	0	0	0	0	4	0	7	1	0	0	0	0	0	0	0	0	0	449090	8401	0	0	0
gmps	Guanine monophosphate synthase	77 kDa	B8JLW8_DANRE	B8JLW8_DANRE	1	4	4	7.51%	0	100%	100%	100%	100%	96%	95%	0	0	0	0	0	2	3	4	1	1	1	0	0	0	0	0	2	3	4	1	1	1	0	0	0	0	0	293200	86504	316960	150210	0	0	0
srp72	Signal recognition particle subunit SRP72	66 kDa	F1QDJ9_DANRE	F1QDJ9_DANRE	1	8	8	18.3%	95%	100%	0	100%	100%	0	0	0	0	0	0	1	2	0	8	2	0	0	0	0	0	0	1	2	0	8	2	0	0	0	0	0	0	0	263980	0	681020	88541	0	0	0
chmp2b	Charged multivesicular body protein 2b	24 kDa	CHM2B_DANRE	CHM2B_DANRE	1	2	2	9.81%	100%	100%	10%	100%	100%	0	0	0	100%	0	0	1	2	0	2	2	0	0	0	3	0	0	1	2	0	2	2	0	0	0	3	0	0	0	719330	0	904910	4077500	0	0	0
prmt3	Protein arginine methyltransferase 3	56 kDa	A0A2R8QI13_DANRE	A0A2R8QI13_DANRE	1	8	8	23.5%	100%	0	100%	100%	99%	0	0	8%	0	0	0	3	0	1	8	1	0	0	0	0	0	0	3	0	1	8	1	0	0	0	0	0	0	111370	0	0	1390800	4613600	0	0	0
si:ch211-188c16.1	Si:ch211-188c16.1	84 kDa	B3DHD5_DANRE	B3DHD5_DANRE	1	4	4	7.76%	14%	60%	99%	100%	100%	0	0	0	0	0	0	0	0	1	4	2	0	0	0	0	0	0	0	0	1	4	2	0	0	0	0	0	0	0	0	0	219900	13496	0	0	0
arpc4	Actin-related protein 2/3 complex subunit 4	20 kDa	Q6NZZ2_DANRE	Q6NZZ2_DANRE	1	1	1	6.55%	0	85%	0	100%	100%	0	0	9%	44%	0	0	0	1	0	1	1	0	0	0	0	0	0	0	1	0	1	1	0	0	0	0	0	0	0	0	0	143320	48375	0	0	0
cyp11a1	Cholesterol side-chain cleavage enzyme, mitochondrial	59 kDa	A8KC03_DANRE	A8KC03_DANRE	1	4	4	10.4%	100%	0	0	100%	100%	0	0	0	100%	0	8%	2	0	0	4	2	0	0	0	4	0	0	2	0	0	4	2	0	0	0	4	0	0	0	0	0	248150	30079	0	0	0
ap1g1	AP-1 complex subunit gamma	91 kDa	A0A0R4IU05_DANRE	A0A0R4IU05_DANRE	1	4	4	7.2%	0	0	99%	100%	100%	0	0	0	100%	0	0	0	0	1	4	2	0	0	0	3	0	0	0	0	1	4	1	0	0	0	2	0	0	0	0	0	215250	102480	0	0	0
psma5	Proteasome subunit alpha type (Fragment)	26 kDa	E9QIF2_DANRE	E9QIF2_DANRE	1	6	6	27.5%	100%	98%	0	100%	100%	0	0	0	100%	0	0	3	1	0	6	2	0	0	0	2	0	0	3	1	0	6	2	0	0	0	2	0	0	954360	0	0	1344200	250690	0	0	0
mfn2	Mitofusin 2	86 kDa	A8WIN6_DANRE	A8WIN6_DANRE;A0A0R4IXR0_DANRE	2	3	3	2.51%	81%	13%	92%	100%	100%	0	100%	0	100%	0	0	1	0	0	2	3	0	1	0	1	0	0	1	0	0	2	3	0	1	0	1	0	0	0	0	0	212640	73165	0	0	0
txnrd3	Thioredoxin reductase 3	66 kDa	A0A0R4IPH8_DANRE	A0A0R4IPH8_DANRE	1	3	3	9.63%	95%	0	89%	100%	100%	0	95%	100%	95%	0	0	1	0	1	3	2	0	1	1	1	0	0	1	0	1	3	2	0	1	1	1	0	0	0	0	0	411940	196830	0	0	0
rbfox2	RNA-binding fox-1 homolog 2	25 kDa	F1QZC1_DANRE	F1QZC1_DANRE	1	5	4	25.3%	100%	100%	41%	100%	99%	0	0	0	100%	0	0	5	3	0	4	1	0	0	0	2	0	0	4	2	0	2	1	0	0	0	1	0	0	5490200	4932600	0	1727100	77521	0	0	0
got2a	Aspartate aminotransferase	48 kDa	Q7SYK7_DANRE	Q7SYK7_DANRE	1	4	2	12.1%	100%	92%	100%	100%	100%	32%	54%	0	100%	0	38%	4	1	3	4	2	1	1	0	5	0	1	2	0	2	2	1	0	0	0	2	0	0	386070	0	386190	776270	250570	0	0	0
psma1	Proteasome subunit alpha type	29 kDa	Q6DGX8_DANRE	Q6DGX8_DANRE	1	2	2	7.63%	96%	80%	96%	100%	100%	0	0	0	0	0	98%	2	0	0	1	2	0	0	0	0	0	1	2	0	0	1	2	0	0	0	0	0	1	0	0	0	267430	2362400	0	0	0
ankfy1	Ankyrin repeat and FYVE domain-containing 1	128 kDa	A0A0R4IK06_DANRE	A0A0R4IK06_DANRE	1	4	4	5.91%	0	0	0	100%	100%	0	0	0	56%	0	0	0	0	0	4	1	0	0	0	0	0	0	0	0	0	4	1	0	0	0	0	0	0	0	0	0	155680	25020	0	0	0
oxct1a	Succinyl-CoA:3-ketoacid-coenzyme A transferase	61 kDa	A0A0R4IJ61_DANRE	A0A0R4IJ61_DANRE	1	7	6	19.7%	100%	0	0	100%	100%	0	48%	0	100%	0	0	3	0	0	7	2	0	0	0	4	0	0	3	0	0	6	2	0	0	0	3	0	0	0	0	0	1500000	127570	0	0	0
ncdn	Neurochondrin	77 kDa	A0A0R4ILN3_DANRE	A0A0R4ILN3_DANRE	1	9	9	15.1%	0	100%	18%	100%	100%	0	0	0	0	0	0	0	1	0	9	3	0	0	0	0	0	0	0	1	0	9	3	0	0	0	0	0	0	0	0	0	496660	152040	0	0	0
fubp1	Far upstream element (FUSE)-binding protein 1	67 kDa	Q6P2A9_DANRE	Q6P2A9_DANRE;VPS36_DANRE	2	3	2	4.78%	100%	0	99%	100%	100%	5%	0	0	9%	0	0	3	0	1	2	2	0	0	0	0	0	0	1	0	1	2	2	0	0	0	0	0	0	1104300	0	0	303700	209540	0	0	0
abcf1	ATP-binding cassette, sub-family F (GCN20), member 1	97 kDa	A0A2R8QRC7_DANRE	A0A2R8QRC7_DANRE	1	1	1	1.75%	95%	95%	0	100%	100%	12%	0	0	100%	0	0	1	1	0	1	1	0	0	0	1	0	0	1	1	0	1	1	0	0	0	1	0	0	0	0	0	192170	65662	0	0	0
gpc4	Glypican 4	62 kDa	F1QKN6_DANRE	F1QKN6_DANRE	1	3	3	7.9%	100%	100%	0	100%	96%	100%	0	0	95%	0	0	3	2	0	3	1	1	0	0	1	0	0	3	2	0	3	1	1	0	0	1	0	0	316990	349430	0	144750	0	17783	0	0
sec23b	Protein transport protein SEC23	86 kDa	Q6AZ98_DANRE	Q6AZ98_DANRE	1	4	3	6.4%	5%	100%	35%	100%	100%	32%	0	0	0	0	0	0	3	0	4	2	0	0	0	0	0	0	0	2	0	3	2	0	0	0	0	0	0	0	0	0	337320	49856	0	0	0
lima1a	LIM domain and actin-binding 1a	66 kDa	A0A0G2KJM7_DANRE	A0A0G2KJM7_DANRE	1	4	4	7.81%	95%	0	0	100%	100%	0	0	0	0	0	0	1	0	0	4	4	0	0	0	0	0	0	1	0	0	4	4	0	0	0	0	0	0	0	0	0	329590	164510	0	0	0
ubap2b	Ubiquitin-associated protein 2b	110 kDa	A2RUY5_DANRE	A2RUY5_DANRE	1	5	4	5.45%	0	100%	100%	100%	100%	0	0	0	12%	0	0	0	2	2	5	2	0	0	0	1	0	0	0	1	1	4	1	0	0	0	0	0	0	0	410190	0	689470	52653	0	0	0
sdf4	45 kDa calcium-binding protein	42 kDa	CAB45_DANRE	CAB45_DANRE	1	5	5	18.5%	100%	100%	0	100%	0	100%	71%	0	0	0	0	5	1	0	1	0	1	0	0	0	0	0	5	1	0	1	0	1	0	0	0	0	0	1891100	143490	0	121700	0	51897	0	0
stk31	Serine/threonine kinase 31	77 kDa	E7F7Y8_DANRE	E7F7Y8_DANRE	1	4	4	5.75%	0	9%	9%	100%	100%	27%	88%	0	7%	0	0	0	0	0	4	1	0	0	0	0	0	0	0	0	0	4	1	0	0	0	0	0	0	0	0	0	358190	27209	0	0	0
sacm1lb	Phosphatidylinositide phosphatase SAC1-B	67 kDa	F1QG78_DANRE	F1QG78_DANRE	1	9	4	14.2%	89%	73%	92%	100%	100%	66%	90%	72%	100%	0	0	5	3	4	9	6	2	3	2	8	0	0	0	0	0	4	1	0	0	0	2	0	0	0	0	0	2222900	793210	0	0	0
hk2	Hexokinase 2	102 kDa	B8JKC9_DANRE	B8JKC9_DANRE	1	3	2	3.92%	80%	0	81%	100%	100%	0	0	0	39%	63%	17%	1	0	1	3	2	0	0	0	0	0	0	0	0	1	2	1	0	0	0	0	0	0	0	0	0	118650	173390	0	0	0
kbtbd8	Kelch repeat and BTB domain-containing protein 8	69 kDa	F1QMY7_DANRE	F1QMY7_DANRE	1	3	3	5.99%	100%	100%	22%	100%	100%	0	0	0	95%	0	7%	1	3	0	3	2	0	0	0	1	0	0	1	3	0	3	2	0	0	0	1	0	0	57808	514890	0	261670	37589	0	0	0
dctn2	Dynactin subunit 2	45 kDa	F1QA97_DANRE	F1QA97_DANRE	1	4	4	13.6%	100%	0	0	100%	100%	0	0	0	0	0	0	2	0	0	4	3	0	0	0	0	0	0	2	0	0	4	3	0	0	0	0	0	0	0	0	0	522400	113710	0	0	0
gars	Glycyl-tRNA synthetase	78 kDa	F1QUV7_DANRE	F1QUV7_DANRE	1	3	3	4.06%	0	77%	0	95%	100%	100%	0	98%	0	78%	100%	0	0	0	1	3	2	0	1	0	1	1	0	0	0	1	3	2	0	1	0	1	1	0	0	0	0	55054	27435	0	0
tarbp2	RISC-loading complex subunit TARBP2	37 kDa	F1QP01_DANRE	F1QP01_DANRE	1	4	4	16.5%	100%	100%	0	100%	100%	0	0	0	13%	0	0	2	2	0	4	2	0	0	0	0	0	0	2	2	0	4	2	0	0	0	0	0	0	575930	702000	0	1341700	56068	0	0	0
decr1	2,4-dienoyl CoA reductase 1, mitochondrial	36 kDa	F1QB21_DANRE	F1QB21_DANRE	1	3	3	6.61%	0	0	0	0	100%	100%	0	0	22%	0	97%	0	0	0	0	3	1	0	0	0	0	1	0	0	0	0	3	1	0	0	0	0	1	0	0	0	0	79105	42235	0	0
aldob	Fructose-bisphosphate aldolase B	39 kDa	ALDOB_DANRE	ALDOB_DANRE	1	2	2	4.67%	12%	0	100%	46%	100%	100%	0	0	0	0	0	0	0	2	0	2	2	0	0	0	0	0	0	0	2	0	1	2	0	0	0	0	0	0	0	0	0	258100	43021	0	0
fdx1	Ferredoxin 1	19 kDa	E7F7J1_DANRE	E7F7J1_DANRE	1	3	3	17.7%	0	100%	40%	100%	100%	0	0	0	100%	0	0	0	2	0	3	2	0	0	0	2	0	0	0	2	0	3	2	0	0	0	2	0	0	0	0	0	2380000	564670	0	0	0
ahsa1b	AHA1, activator of heat shock protein ATPase homolog 1b	38 kDa	A0A0R4IE20_DANRE	A0A0R4IE20_DANRE	1	2	2	7.4%	95%	100%	0	100%	100%	0	0	0	95%	0	0	1	2	0	2	2	0	0	0	1	0	0	1	2	0	2	2	0	0	0	1	0	0	0	720050	0	832440	99894	0	0	0
rpl31	Ribosomal protein L31	14 kDa	Q24JV3_DANRE	Q24JV3_DANRE	1	1	1	7.32%	100%	0	0	100%	99%	0	0	0	98%	0	0	1	0	0	1	1	0	0	0	1	0	0	1	0	0	1	1	0	0	0	1	0	0	0	0	0	1350000	1180100	0	0	0
tubg1	Tubulin gamma chain	51 kDa	Q7ZVM5_DANRE	Q7ZVM5_DANRE	1	2	2	11.1%	100%	0	0	100%	99%	65%	0	0	0	0	0	2	0	0	2	1	0	0	0	0	0	0	2	0	0	2	1	0	0	0	0	0	0	0	0	0	141900	59200	0	0	0
dnm1l	Dynamin-1-like protein	80 kDa	A0A140LH30_DANRE	A0A140LH30_DANRE	1	4	3	10.8%	100%	0	97%	100%	100%	0	0	0	100%	0	0	1	0	0	4	2	0	0	0	2	0	0	1	0	0	3	1	0	0	0	1	0	0	0	0	0	148510	66418	0	0	0
vps16	Vacuolar protein sorting-associated protein 16 homolog	95 kDa	A5D6T0_DANRE	A5D6T0_DANRE;F1Q4N7_DANRE	2	4	4	7.66%	91%	0	0	100%	100%	0	0	0	0	0	0	1	0	0	4	2	0	0	0	0	0	0	1	0	0	4	2	0	0	0	0	0	0	0	0	0	121260	7496	0	0	0
dglucy	D-glutamate cyclase	67 kDa	A0A0R4IQ88_DANRE	A0A0R4IQ88_DANRE	1	4	4	6.31%	0	95%	0	100%	100%	0	0	0	0	0	0	0	1	0	4	1	0	0	0	0	0	0	0	1	0	4	1	0	0	0	0	0	0	0	0	0	869660	18180	0	0	0
hspa4a	Heat shock protein 4, like	93 kDa	Q7ZU46_DANRE	Q7ZU46_DANRE	1	5	1	6.84%	0	62%	98%	100%	100%	90%	0	0	54%	0	0	0	2	3	3	5	1	0	0	1	0	0	0	0	1	1	1	0	0	0	0	0	0	0	0	0	134580	142690	0	0	0
ubap2a	Ubiquitin-associated protein 2a	121 kDa	F1QDR0_DANRE	F1QDR0_DANRE	1	4	3	4.45%	0	100%	0	100%	100%	0	0	0	0	0	0	0	2	0	4	2	0	0	0	0	0	0	0	1	0	3	1	0	0	0	0	0	0	0	0	0	216010	49644	0	0	0
dbn1	Drebrin 1	62 kDa	E7F192_DANRE	E7F192_DANRE	1	2	2	4.7%	0	0	0	100%	100%	0	0	0	0	0	0	0	0	0	1	2	0	0	0	0	0	0	0	0	0	1	2	0	0	0	0	0	0	0	0	0	86988	234670	0	0	0
sec24b	SEC24 homolog B, COPII coat complex component	125 kDa	A0A2R8QCB9_DANRE	A0A2R8QCB9_DANRE	1	2	2	2.62%	0	95%	0	100%	100%	0	0	0	0	0	0	0	1	0	2	2	0	0	0	0	0	0	0	1	0	2	2	0	0	0	0	0	0	0	0	0	36289	81108	0	0	0
vtg2	Vitellogenin 2	180 kDa	Q1MTC4_DANRE	Q1MTC4_DANRE	1	128	96	77.7%	100%	100%	100%	100%	100%	100%	100%	100%	100%	100%	100%	124	88	123	101	128	95	99	97	113	104	101	93	68	92	74	96	71	77	72	82	75	72	918850000	533240000	579970000	322570000	1103700000	452790000	528750000	255020000
vtg3	Vitellogenin 3, phosvitinless (Fragment)	141 kDa	F1QPC0_DANRE	F1QPC0_DANRE	1	50	50	42.9%	100%	100%	100%	100%	100%	100%	100%	100%	100%	100%	100%	48	28	40	29	50	33	33	34	33	33	36	47	28	39	29	50	33	33	34	33	32	35	41267000	19640000	35929000	6251600	65444000	19081000	14812000	4986700
zgc:173552	Histone H3	15 kDa	A8KBJ5_DANRE	A8KBJ5_DANRE;H33_DANRE	2	7	7	35.3%	100%	100%	100%	100%	100%	99%	98%	100%	100%	100%	98%	6	6	7	4	4	1	0	2	6	2	1	6	6	7	4	4	1	0	2	6	2	1	642270000	2576700000	275890000	885750000	0	0	0	0
si:ch211-251f6.7	Si:ch211-251f6.7	29 kDa	F1QV16_DANRE	F1QV16_DANRE;Q1RMB1_DANRE;F1QNU7_DANRE;F1QSA0_DANRE	4	11	11	60.5%	100%	100%	100%	100%	100%	100%	100%	100%	100%	100%	100%	11	10	5	9	4	5	7	13	15	7	5	11	10	5	9	4	5	7	13	15	7	5	132740000	920310000	174860000	842340000	21078000	2672300	74613000	268190000
zgc:163040	Histone H4 (Fragment)	11 kDa	X1WGM1_DANRE	X1WGM1_DANRE	1	11	11	52.9%	100%	100%	100%	100%	100%	100%	100%	100%	100%	100%	100%	10	7	8	11	7	3	3	6	8	4	2	10	7	8	11	7	3	3	6	8	4	2	732240000	529610000	220790000	2175400000	76273000	1027400	1393600	11464000
hsp90ab1	Heat shock protein HSP 90-beta	83 kDa	HS90B_DANRE	HS90B_DANRE	1	32	32	43%	100%	100%	100%	100%	100%	100%	100%	100%	100%	100%	100%	28	23	19	32	27	16	21	13	23	16	15	27	22	18	32	26	16	21	13	23	14	13	22239000	40404000	10789000	14904000	13657000	3799800	6037200	2061800
rps2	Ribosomal protein S2	30 kDa	Q6NWC3_DANRE	Q6NWC3_DANRE	1	15	15	52.1%	100%	100%	100%	100%	100%	100%	100%	100%	100%	100%	100%	15	10	9	14	9	3	6	5	8	3	4	15	10	9	14	9	3	6	5	8	3	4	42751000	59019000	6519500	21392000	5381100	1132400	1967200	1054300
rps3a	40S ribosomal protein S3a	30 kDa	RS3A_DANRE	RS3A_DANRE	1	20	20	56.6%	100%	100%	100%	100%	100%	100%	100%	100%	100%	100%	100%	20	13	15	15	11	7	6	5	13	5	8	20	13	15	15	11	7	6	5	13	5	8	39143000	35989000	6393300	26506000	6935100	1090400	1298100	517680
rpl4	Ribosomal protein L4	43 kDa	Q7ZW95_DANRE	Q7ZW95_DANRE	1	20	20	45.3%	100%	100%	100%	100%	100%	100%	100%	100%	100%	100%	100%	20	14	11	16	6	4	4	4	5	2	3	20	14	11	16	6	4	4	4	5	2	3	21847000	25954000	4538700	16015000	2641600	512310	723120	801660
slc25a5	Solute carrier family 25 alpha, member 5	33 kDa	Q8JHI0_DANRE	Q8JHI0_DANRE	1	12	12	32.9%	100%	100%	100%	100%	100%	100%	100%	100%	100%	100%	100%	9	9	9	8	12	9	14	5	13	7	7	9	9	9	8	12	9	14	5	13	7	7	14094000	15120000	6037200	6359200	8823600	2683100	7027400	1060700
tprb	Translocated promoter region b, nuclear basket protein	266 kDa	Q5RI09_DANRE	Q5RI09_DANRE	1	35	35	18.8%	100%	100%	100%	100%	98%	0	67%	21%	100%	39%	5%	17	13	7	35	0	0	0	0	11	0	0	17	13	7	35	0	0	0	0	11	0	0	691390	1204100	115930	0	0	0	0	0
matr3l1.1	Matrin 3-like 1.1	129 kDa	Q800H6_DANRE	Q800H6_DANRE	1	32	32	39.3%	100%	100%	100%	100%	100%	0	0	26%	100%	0	0	31	28	11	32	1	0	0	0	15	0	0	31	28	11	32	1	0	0	0	15	0	0	10050000	14997000	587880	7573800	0	0	0	0
si:dkey-156n14.5	Si:dkey-156n14.5	76 kDa	A0A2R8PZB2_DANRE	A0A2R8PZB2_DANRE;F1Q5L6_DANRE;Q6NWH7_DANRE	2	27	26	48.6%	100%	100%	100%	100%	100%	100%	100%	0	100%	100%	98%	23	22	8	27	6	2	2	0	11	1	1	22	20	7	26	5	2	1	0	10	1	1	12059000	14067000	1003800	10246000	0	0	0	0
znf638	Si:ch211-212k18.4	241 kDa	A0A0R4IZ89_DANRE	A0A0R4IZ89_DANRE	1	34	34	23.9%	100%	100%	100%	100%	100%	0	44%	0	100%	43%	28%	17	34	9	34	1	0	0	0	8	0	0	17	34	9	34	1	0	0	0	8	0	0	1992100	6445700	245230	3242800	0	0	0	0
retsatl	Inactive all-trans-retinol 13,14-reductase	68 kDa	RTSTL_DANRE	RTSTL_DANRE	1	16	16	26.8%	100%	100%	100%	100%	100%	100%	100%	100%	100%	100%	100%	10	10	8	7	16	11	14	9	12	5	8	10	10	8	7	16	11	14	9	12	5	8	5251700	3132300	2965300	1212700	8253200	1888400	2238800	903760
gpkow	G-patch domain and KOW motifs-containing protein	58 kDa	GPKOW_DANRE	GPKOW_DANRE	1	10	10	22.7%	100%	100%	98%	100%	99%	93%	88%	99%	100%	99%	99%	2	6	0	10	2	1	1	1	2	1	1	2	6	0	10	2	1	1	1	2	1	1	618280	1523700	0	755240	0	0	0	0
eef1g	Elongation factor 1-gamma	50 kDa	EF1G_DANRE	EF1G_DANRE;A0A0R4IPN8_DANRE	2	10	10	24.7%	100%	100%	100%	100%	100%	100%	100%	100%	100%	100%	100%	9	3	4	8	10	6	3	5	8	4	3	9	3	4	8	10	6	3	5	8	4	3	5419500	1545900	2381600	3561700	4480800	828050	693510	465980
baz1b	Tyrosine-protein kinase BAZ1B	179 kDa	A0A0R4IQQ6_DANRE	A0A0R4IQQ6_DANRE	1	24	24	19.7%	100%	100%	100%	100%	76%	0	0	89%	100%	30%	0	24	19	9	24	0	0	0	0	6	0	0	24	19	9	24	0	0	0	0	6	0	0	3480000	4224300	249100	0	0	0	0	0
cad	Carbamoyl-phosphate synthetase 2, aspartate transcarbamylase, and dihydroorotase	247 kDa	U3JAV8_DANRE	U3JAV8_DANRE	1	16	16	8.65%	100%	100%	100%	100%	100%	100%	100%	100%	100%	100%	100%	11	7	9	16	13	5	6	6	11	3	2	11	7	9	16	13	5	6	6	11	3	2	674170	489970	70594	809920	315420	63908	66687	40944
hdac3	Histone deacetylase	49 kDa	F1RCG9_DANRE	F1RCG9_DANRE;A0A2R8QIW0_DANRE	2	19	19	39.6%	100%	100%	100%	100%	100%	51%	0	100%	100%	0	11%	19	9	7	11	3	0	0	1	9	0	0	19	9	7	11	3	0	0	1	9	0	0	16844000	6331000	602200	10551000	0	0	0	0
glud1b	Glutamate dehydrogenase 1	60 kDa	Q6P3L9_DANRE	Q6P3L9_DANRE;B8A4B0_DANRE	2	16	16	24.5%	100%	100%	100%	100%	100%	24%	79%	56%	100%	0	0	16	8	4	10	1	0	1	1	5	0	0	16	8	4	10	1	0	1	1	5	0	0	6010900	2423700	90319	968530	0	0	0	0
sf3a1	Novel protein similar to human splicing factor 3a, subunit 1, 120kD (SF3A1)	88 kDa	Q90X41_DANRE	Q90X41_DANRE	1	23	23	26.7%	100%	100%	100%	100%	100%	0	0	0	100%	8%	42%	15	12	4	23	1	0	0	0	8	0	0	15	12	4	23	1	0	0	0	8	0	0	7198100	7334300	176980	4606800	0	0	0	0
eif3a	Eukaryotic translation initiation factor 3 subunit A	151 kDa	EIF3A_DANRE	EIF3A_DANRE	1	11	11	9.55%	100%	100%	100%	100%	100%	100%	100%	100%	100%	100%	100%	7	1	5	11	7	1	7	3	15	4	2	7	1	5	11	7	1	7	3	15	4	2	315990	78326	176750	315380	145800	16501	213420	39596
ilf3a	Interleukin enhancer-binding factor 3a	93 kDa	A0A2R8RUM2_DANRE	A0A2R8RUM2_DANRE	1	23	22	34.2%	100%	100%	100%	100%	36%	0	0	0	100%	0	0	23	18	4	23	0	0	0	0	16	0	0	21	17	4	22	0	0	0	0	15	0	0	13496000	14407000	111690	0	0	0	0	0
nup205	Nucleoporin 205	223 kDa	A0A2R8QTU4_DANRE	A0A2R8QTU4_DANRE;F1QHF5_DANRE	1	23	23	14.3%	100%	100%	100%	100%	100%	0	100%	100%	100%	0	6%	9	5	2	23	2	0	1	2	9	0	0	9	5	2	23	2	0	1	2	9	0	0	413110	333720	0	1086100	0	0	0	0
gapdh	Glyceraldehyde-3-phosphate dehydrogenase	36 kDa	A0A0R4IGI1_DANRE	A0A0R4IGI1_DANRE	1	9	9	39%	100%	100%	100%	100%	100%	100%	100%	100%	100%	100%	100%	9	4	6	2	9	3	7	2	7	4	4	9	4	6	2	9	3	7	2	7	3	4	5430900	2028300	4128800	443300	7574200	735690	2449600	0
si:ch211-288g17.3	Si:ch211-288g17.3	41 kDa	A3KPI6_DANRE	A3KPI6_DANRE	1	11	11	26.2%	100%	100%	100%	100%	0	0	0	0	100%	0	0	8	11	7	10	0	0	0	0	4	0	0	8	11	7	10	0	0	0	0	4	0	0	23533000	21635000	2154500	0	0	0	0	0
si:dkeyp-121d4.3	Si:dkeyp-121d4.3	227 kDa	E7F429_DANRE	E7F429_DANRE	1	35	35	20.5%	100%	100%	100%	100%	98%	89%	71%	9%	100%	6%	19%	14	35	5	27	1	0	0	0	9	0	0	14	35	5	27	1	0	0	0	9	0	0	923840	5341100	11744	1020900	0	0	0	0
nat10	RNA cytidine acetyltransferase	116 kDa	A5WVQ0_DANRE	A5WVQ0_DANRE;A0A2R8RX70_DANRE	1	25	25	32.5%	100%	100%	100%	100%	0	27%	48%	0	100%	0	0	15	11	1	25	0	0	0	0	5	0	0	15	11	1	25	0	0	0	0	5	0	0	1227700	2440900	0	0	0	0	0	0
tpra	Translocated promoter region a, nuclear basket protein	267 kDa	A0A0R4IYL8_DANRE	A0A0R4IYL8_DANRE	1	14	14	6.77%	100%	100%	0	100%	41%	0	0	20%	100%	0	0	3	9	0	14	0	0	0	0	3	0	0	3	9	0	14	0	0	0	0	3	0	0	60725	363500	0	0	0	0	0	0
sf3b2	Splicing factor 3b, subunit 2	94 kDa	A7YT51_DANRE	A7YT51_DANRE	1	15	15	23.8%	100%	100%	100%	100%	15%	0	0	0	100%	0	0	12	13	3	15	0	0	0	0	6	0	0	12	13	3	15	0	0	0	0	6	0	0	4650200	6509600	32803	0	0	0	0	0
ahctf1	AT hook-containing transcription factor 1	281 kDa	X1WE68_DANRE	X1WE68_DANRE	1	23	23	13.3%	100%	100%	100%	100%	0	0	84%	52%	100%	0	9%	9	10	1	23	0	0	0	0	9	0	0	9	10	1	23	0	0	0	0	9	0	0	384650	734800	0	0	0	0	0	0
nol6	Nucleolar protein 6	129 kDa	F1Q4S6_DANRE	F1Q4S6_DANRE	1	23	23	26.2%	100%	100%	100%	100%	96%	0	0	0	100%	0	0	23	16	3	17	1	0	0	0	5	0	0	23	16	3	17	1	0	0	0	5	0	0	3049500	6893900	63463	2375100	0	0	0	0
utp20	UTP20 small subunit processome component	317 kDa	A0A0R4IQW7_DANRE	A0A0R4IQW7_DANRE	1	26	26	11.8%	100%	100%	100%	100%	0	0	65%	0	100%	0	0	13	24	7	26	0	0	0	0	6	0	0	13	24	7	26	0	0	0	0	6	0	0	445340	2939800	114200	0	0	0	0	0
mdh2	Malate dehydrogenase	35 kDa	Q7T334_DANRE	Q7T334_DANRE	1	10	10	35.6%	100%	95%	100%	100%	100%	100%	100%	99%	100%	100%	100%	8	2	7	3	10	7	6	2	5	2	2	8	2	7	3	10	7	6	2	5	2	2	1098200	0	1895900	327900	2779400	373830	821070	37365
ino80db	INO80 complex subunit D-B	83 kDa	A0A2R8RNT6_DANRE	A0A2R8RNT6_DANRE	1	10	10	17.8%	100%	100%	100%	100%	100%	100%	100%	100%	100%	100%	100%	3	2	4	10	7	3	2	1	6	1	2	3	2	4	10	7	3	2	1	6	1	2	287860	196390	71093	699920	366860	29968	29845	19629
si:ch211-197h24.6	Si:ch211-197h24.6	43 kDa	E9QIZ1_DANRE	E9QIZ1_DANRE	1	17	17	44.8%	100%	100%	100%	100%	9%	0	0	0	100%	0	61%	17	10	1	9	0	0	0	0	5	0	0	17	10	1	9	0	0	0	0	5	0	0	4214100	3250500	0	0	0	0	0	0
tbl3	Transducin (beta)-like 3	100 kDa	F1QYF0_DANRE	F1QYF0_DANRE	1	18	18	50.7%	100%	100%	100%	100%	59%	0	0	0	100%	0	0	16	14	3	18	1	0	0	0	6	0	0	16	14	3	18	1	0	0	0	6	0	0	3623100	9566600	221410	4212700	0	0	0	0
dkc1	Dyskeratosis congenita 1, dyskerin	57 kDa	F1Q749_DANRE	F1Q749_DANRE	1	12	12	29.2%	100%	100%	90%	100%	0	0	0	0	100%	0	0	12	5	1	11	0	0	0	0	2	0	0	12	5	1	11	0	0	0	0	2	0	0	6035500	3026900	0	0	0	0	0	0
wdr36	WD repeat domain 36	99 kDa	A3KPR1_DANRE	A3KPR1_DANRE	1	19	19	33.9%	100%	100%	100%	100%	96%	0	0	30%	100%	0	0	16	9	5	19	1	0	0	0	8	0	0	16	9	5	19	1	0	0	0	8	0	0	6268100	9457700	654830	4393500	0	0	0	0
ogt.1	O-linked N-acetylglucosamine (GlcNAc) transferase, tandem duplicate 1	118 kDa	A0A0R4ISG3_DANRE	A0A0R4ISG3_DANRE;A0A0R4IVJ0_DANRE	1	30	30	30%	100%	100%	100%	100%	100%	0	0	23%	100%	0	0	21	10	7	30	2	0	0	0	6	0	0	21	10	7	30	2	0	0	0	6	0	0	3046200	4725800	270220	4465700	0	0	0	0
rpl8	60S ribosomal protein L8	28 kDa	RL8_DANRE	RL8_DANRE	1	7	7	22.6%	100%	100%	100%	100%	100%	100%	100%	13%	100%	100%	100%	7	5	3	7	3	2	1	0	4	1	1	7	5	3	7	3	2	1	0	4	1	1	12704000	17641000	2804800	7566300	3201400	527240	0	0
cebpz	CCAAT enhancer-binding protein zeta	118 kDa	F1R9Z2_DANRE	F1R9Z2_DANRE	1	16	16	19.2%	100%	100%	100%	100%	0	0	0	0	100%	0	25%	13	13	3	16	0	0	0	0	3	0	0	13	13	3	16	0	0	0	0	3	0	0	1946300	5184400	85468	0	0	0	0	0
ppiaa	Peptidyl-prolyl cis-trans isomerase	17 kDa	B8JKN6_DANRE	B8JKN6_DANRE	1	5	5	41.5%	100%	100%	100%	100%	100%	100%	100%	100%	100%	100%	100%	5	4	4	5	4	4	5	3	5	2	3	5	4	4	5	4	4	5	3	5	2	3	19971000	35576000	8270300	42848000	9412800	1456100	2851000	424210
rad21a	Double-strand-break repair protein rad21 homolog A	72 kDa	RA21A_DANRE	RA21A_DANRE	1	18	18	39.2%	100%	100%	100%	100%	84%	68%	0	33%	100%	0	0	18	9	4	17	1	1	0	0	10	0	0	18	9	4	17	1	1	0	0	10	0	0	11590000	7381000	153130	6599900	0	0	0	0
utp6	UTP6 small subunit processome component	70 kDa	A0A0R4IGM5_DANRE	A0A0R4IGM5_DANRE	1	12	12	24.9%	100%	100%	100%	100%	15%	0	0	0	100%	0	0	12	9	4	11	0	0	0	0	6	0	0	12	9	4	11	0	0	0	0	6	0	0	4786100	5334600	371850	0	0	0	0	0
nup107	Nuclear pore complex protein	105 kDa	Q5RGI2_DANRE	Q5RGI2_DANRE	1	15	14	23.9%	100%	100%	100%	100%	56%	0	65%	0	100%	0	0	11	3	1	15	0	0	0	0	5	0	0	10	3	1	14	0	0	0	0	5	0	0	1333800	577540	0	0	0	0	0	0
smu1a	SMU1 DNA replication regulator and spliceosomal factor a	58 kDa	F1QKC0_DANRE	F1QKC0_DANRE	1	13	13	28.1%	100%	100%	96%	100%	28%	0	0	0	100%	0	0	13	6	1	9	0	0	0	0	3	0	0	13	6	1	9	0	0	0	0	3	0	0	3233200	2126900	0	0	0	0	0	0
macroh2a2	Core histone macro-H2A	40 kDa	Q4V914_DANRE	Q4V914_DANRE	1	18	15	48.8%	100%	100%	100%	100%	0	0	0	0	100%	0	0	18	8	1	8	0	0	0	0	3	0	0	15	7	1	8	0	0	0	0	3	0	0	18083000	11173000	107090	0	0	0	0	0
lmnb1	Lamin B1	67 kDa	F1QHC4_DANRE	F1QHC4_DANRE	1	20	18	35.9%	100%	100%	100%	100%	91%	0	0	0	100%	0	0	17	11	1	20	2	0	0	0	9	0	0	14	8	1	18	0	0	0	0	7	0	0	4849400	6262400	0	0	0	0	0	0
prkdc	Protein kinase, DNA-activated, catalytic subunit	467 kDa	E7F4J7_DANRE	E7F4J7_DANRE	1	29	29	7.6%	100%	100%	100%	100%	99%	88%	0	73%	100%	0	0	6	14	2	29	0	1	0	0	1	0	0	6	14	2	29	0	1	0	0	1	0	0	58957	826930	6039	354590	0	0	0	0
atad2b	ATPase family AAA domain-containing 2B	156 kDa	E7FE14_DANRE	E7FE14_DANRE	1	20	16	19.2%	100%	100%	100%	100%	0	0	0	0	100%	0	0	18	15	4	20	0	0	0	0	5	0	0	16	14	3	16	0	0	0	0	5	0	0	1787400	5004400	177880	0	0	0	0	0
xab2	Similar to Xab2 protein	99 kDa	Q1LY92_DANRE	Q1LY92_DANRE	1	13	13	17.4%	100%	100%	100%	100%	62%	0	0	9%	100%	0	0	5	8	2	13	0	0	0	0	5	0	0	5	8	2	13	0	0	0	0	5	0	0	392060	1710200	15170	0	0	0	0	0
stag1b	Stromal antigen 1b	144 kDa	E7FC33_DANRE	E7FC33_DANRE	1	19	15	19.7%	100%	100%	100%	100%	0	0	0	0	100%	30%	0	19	10	2	16	0	0	0	0	9	0	0	15	9	2	14	0	0	0	0	6	0	0	2131500	2201000	7614	0	0	0	0	0
ylpm1	YLP motif-containing 1	207 kDa	F6P6X1_DANRE	F6P6X1_DANRE	1	22	22	19.6%	100%	100%	100%	100%	100%	0	0	0	100%	0	0	15	22	2	22	1	0	0	0	14	0	0	15	22	2	22	1	0	0	0	14	0	0	1631400	4951600	76470	1517100	0	0	0	0
trrap	Transformation/transcription domain-associated protein	435 kDa	A0A0R4IPE4_DANRE	A0A0R4IPE4_DANRE	1	21	21	6.08%	100%	100%	61%	100%	56%	94%	70%	55%	100%	82%	0	5	15	0	21	0	0	0	0	2	0	0	5	15	0	21	0	0	0	0	2	0	0	69468	437170	0	0	0	0	0	0
crnkl1	Crooked neck pre-mRNA-splicing factor 1	91 kDa	Q803R7_DANRE	Q803R7_DANRE	1	14	14	17.9%	100%	100%	100%	100%	96%	0	0	0	100%	0	0	6	7	2	14	1	0	0	0	5	0	0	6	7	2	14	1	0	0	0	5	0	0	1306200	2252500	74459	1990600	0	0	0	0
rrp12	Ribosomal RNA-processing 12 homolog	143 kDa	B8A4E7_DANRE	B8A4E7_DANRE	1	20	20	17.1%	100%	100%	100%	100%	100%	0	0	0	100%	0	0	14	13	5	20	2	0	0	0	5	0	0	14	13	5	20	2	0	0	0	5	0	0	3746800	4682100	162690	1983200	0	0	0	0
hnrnpua	Heterogeneous nuclear ribonucleoprotein Ua	85 kDa	E7F3J2_DANRE	E7F3J2_DANRE	1	14	10	20.7%	100%	100%	100%	100%	99%	0	0	0	100%	0	0	14	12	7	10	1	0	0	0	6	0	0	10	10	5	8	0	0	0	0	4	0	0	14056000	15554000	1446200	0	0	0	0	0
nup155	Nucleoporin 155	155 kDa	F1Q953_DANRE	F1Q953_DANRE	1	11	11	13.6%	100%	100%	100%	100%	68%	92%	10%	0	100%	0	0	5	3	2	11	1	1	0	0	6	0	0	5	3	2	11	1	1	0	0	6	0	0	216120	206550	49577	632940	0	0	0	0
rbmx	RNA-binding motif protein, X chromosome	42 kDa	RBMX_DANRE	RBMX_DANRE	1	11	11	30.6%	100%	100%	100%	100%	9%	0	0	33%	100%	0	0	11	10	4	6	0	0	0	0	5	0	0	11	10	4	6	0	0	0	0	5	0	0	5260400	6041100	81598	0	0	0	0	0
hp1bp3	Heterochromatin protein 1,-binding protein 3	67 kDa	A0A140LGU1_DANRE	A0A140LGU1_DANRE	1	11	11	20.2%	100%	100%	100%	100%	0	0	0	0	100%	0	0	10	11	4	10	0	0	0	0	6	0	0	10	11	4	10	0	0	0	0	6	0	0	8201000	16655000	339910	0	0	0	0	0
srcap	Snf2-related CREBBP activator protein	429 kDa	E7FAZ7_DANRE	E7FAZ7_DANRE	1	23	23	7.3%	100%	100%	100%	100%	0	99%	0	0	100%	0	0	6	23	3	17	0	1	0	0	1	0	0	6	23	3	17	0	1	0	0	1	0	0	195150	1036100	3346	165450	0	0	0	0
chd8	Chromodomain-helicase-DNA-binding protein 8	284 kDa	E7FH24_DANRE	E7FH24_DANRE;A0A2R8PZ65_DANRE	1	31	28	16.5%	100%	100%	100%	100%	96%	0	25%	22%	100%	0	62%	16	22	9	31	1	0	0	0	4	0	0	11	18	8	28	1	0	0	0	3	0	0	988760	3459000	46111	1703900	0	0	0	0
ctbp1	C-terminal-binding protein 1	48 kDa	Q9DEG7_DANRE	Q9DEG7_DANRE	1	10	10	23.6%	100%	100%	100%	100%	100%	0	0	0	100%	0	0	10	7	2	7	2	0	0	0	6	0	0	10	7	2	7	2	0	0	0	6	0	0	7085200	8871600	0	2206500	0	0	0	0
zfr	Zinc finger RNA-binding protein	116 kDa	A2BGG2_DANRE	A2BGG2_DANRE	1	19	18	24.7%	100%	100%	100%	100%	0	53%	0	0	100%	0	0	9	19	2	14	0	0	0	0	6	0	0	9	18	2	14	0	0	0	0	5	0	0	1411300	5108800	90176	0	0	0	0	0
hnrnpk	Heterogeneous nuclear ribonucleoprotein K	46 kDa	A0A2R8Q139_DANRE	A0A2R8Q139_DANRE	1	15	13	38.4%	100%	100%	99%	100%	84%	0	0	0	100%	0	0	15	10	2	14	1	0	0	0	7	0	0	13	7	1	11	0	0	0	0	5	0	0	7461000	13035000	87270	0	0	0	0	0
dhx8	DEAH (Asp-Glu-Ala-His) box polypeptide 8	141 kDa	A0A286Y8Y8_DANRE	A0A286Y8Y8_DANRE	1	25	24	26.2%	100%	100%	100%	100%	0	0	0	0	100%	0	0	11	10	3	25	0	0	0	0	3	0	0	11	9	3	24	0	0	0	0	3	0	0	1000400	2585900	106340	0	0	0	0	0
pole	DNA polymerase epsilon catalytic subunit	261 kDa	A0A2R8PX42_DANRE	A0A2R8PX42_DANRE	1	21	21	10.6%	100%	100%	100%	100%	52%	0	100%	27%	100%	0	90%	8	10	3	21	0	0	1	0	4	0	1	8	10	3	21	0	0	1	0	4	0	1	234230	1358100	39970	0	0	0	0	0
kdm1a	Lysine-specific histone demethylase	95 kDa	A0A2R8Q8P2_DANRE	A0A2R8Q8P2_DANRE	1	17	17	38.6%	100%	100%	96%	100%	60%	0	11%	76%	100%	14%	0	13	7	0	17	0	0	0	0	3	0	0	13	7	0	17	0	0	0	0	3	0	0	3720200	2110600	0	0	0	0	0	0
pola1	DNA polymerase	166 kDa	E7FB68_DANRE	E7FB68_DANRE	1	24	24	23.3%	100%	100%	100%	100%	0	0	0	0	100%	0	42%	11	13	2	24	0	0	0	0	5	0	0	11	13	2	24	0	0	0	0	5	0	0	432110	1695400	28712	0	0	0	0	0
gatad2ab	GATA zinc finger domain-containing 2Ab	73 kDa	A0A2R8Q198_DANRE	A0A2R8Q198_DANRE;A0A0R4IN87_DANRE	1	17	17	33.4%	100%	100%	100%	100%	100%	0	0	0	100%	0	0	7	15	8	17	2	0	0	0	8	0	0	6	14	7	17	1	0	0	0	7	0	0	0	5190700	237340	3114500	0	0	0	0
bms1	BMS1 ribosome biogenesis factor	140 kDa	E7F349_DANRE	E7F349_DANRE	1	18	18	41.5%	100%	100%	100%	100%	0	0	0	0	100%	0	0	18	9	4	15	0	0	0	0	4	0	0	18	9	4	15	0	0	0	0	4	0	0	2145900	4022900	62461	0	0	0	0	0
sltm	SAFB-like, transcription modulator	111 kDa	F1Q6F9_DANRE	F1Q6F9_DANRE	1	11	11	13%	100%	100%	100%	100%	0	0	0	0	100%	0	0	7	11	3	9	0	0	0	0	4	0	0	7	11	3	9	0	0	0	0	4	0	0	1259700	2980700	127520	0	0	0	0	0
si:ch211-198a12.6	Si:ch211-198a12.6	59 kDa	B8A688_DANRE	B8A688_DANRE	1	12	12	22.5%	100%	100%	100%	100%	94%	0	0	0	100%	0	0	9	8	7	12	0	0	0	0	5	0	0	9	8	7	12	0	0	0	0	5	0	0	8163100	7973300	1175100	0	0	0	0	0
ppp1cab	Serine/threonine-protein phosphatase	38 kDa	Q7ZVR3_DANRE	Q7ZVR3_DANRE;Q6NSN6_DANRE	2	10	10	27.7%	100%	100%	28%	100%	100%	0	58%	0	100%	0	0	8	10	0	6	2	0	0	0	4	0	0	8	10	0	6	2	0	0	0	4	0	0	1119600	2840700	0	336060	0	0	0	0
adar	Adenosine deaminase RNA-specific	151 kDa	E9QIW2_DANRE	E9QIW2_DANRE	1	13	13	10.4%	100%	100%	100%	100%	0	0	0	0	100%	12%	0	9	12	1	13	0	0	0	0	1	0	0	9	12	1	13	0	0	0	0	1	0	0	416040	5026200	26977	0	0	0	0	0
utp15	U3 small nucleolar RNA-associated protein 15 homolog	58 kDa	UTP15_DANRE	UTP15_DANRE	1	10	10	20.1%	100%	100%	57%	100%	0	0	0	0	100%	0	0	10	3	0	5	0	0	0	0	1	0	0	10	3	0	5	0	0	0	0	1	0	0	3886900	1344200	0	0	0	0	0	0
hcfc1a	Host cell factor C1a	181 kDa	A0A2R8Q6N1_DANRE	A0A2R8Q6N1_DANRE	1	21	12	18.5%	100%	100%	100%	100%	7%	0	0	31%	100%	0	0	14	16	7	21	1	0	0	0	8	0	0	6	9	3	12	0	0	0	0	4	0	0	1901800	4478000	254610	0	0	0	0	0
mdn1	Midasin	622 kDa	F1QMM1_DANRE	F1QMM1_DANRE	1	16	16	3.49%	100%	100%	100%	100%	25%	72%	0	0	100%	0	6%	5	10	2	16	0	0	0	0	1	0	0	5	10	2	16	0	0	0	0	1	0	0	54986	89431	4308	0	0	0	0	0
pum3	Pumilio homolog 3	71 kDa	PUM3_DANRE	PUM3_DANRE	1	10	10	22.3%	100%	100%	18%	100%	0	87%	0	6%	100%	0	42%	10	8	0	10	0	0	0	0	6	0	0	10	8	0	10	0	0	0	0	6	0	0	1750700	5270600	0	0	0	0	0	0
plrg1	Pleiotropic regulator 1	57 kDa	Q5U3B5_DANRE	Q5U3B5_DANRE	1	14	14	24.8%	100%	100%	100%	100%	8%	0	0	0	100%	0	0	14	9	6	10	0	0	0	0	3	0	0	14	9	6	10	0	0	0	0	3	0	0	6253100	7415600	726880	0	0	0	0	0
smarcd1	SWI/SNF-related, matrix-associated, actin-dependent regulator of chromatin, subfamily d, member 1	58 kDa	Q802C8_DANRE	Q802C8_DANRE	1	15	15	34.7%	100%	100%	100%	100%	11%	63%	0	0	100%	0	0	13	5	2	15	0	0	0	0	4	0	0	13	5	2	15	0	0	0	0	4	0	0	1705100	2579900	81419	0	0	0	0	0
rpl15	Ribosomal protein L15	24 kDa	Q6DHS3_DANRE	Q6DHS3_DANRE	1	6	6	19.1%	100%	100%	100%	100%	100%	100%	100%	100%	100%	100%	100%	4	5	3	6	2	1	3	4	3	2	2	4	5	3	6	2	1	3	4	3	2	2	3730300	10694000	931570	6443900	187700	0	191370	313570
ddx54	ATP-dependent RNA helicase	97 kDa	Q8JGR2_DANRE	Q8JGR2_DANRE	1	19	19	27.6%	100%	100%	100%	100%	43%	48%	0	0	100%	0	0	10	13	4	19	0	0	0	0	2	0	0	10	13	4	19	0	0	0	0	2	0	0	1567800	5562900	254640	0	0	0	0	0
lrwd1	Leucine-rich repeat and WD repeat-containing protein 1	86 kDa	A0A0R4IKV7_DANRE	A0A0R4IKV7_DANRE	1	20	20	34%	100%	100%	100%	100%	29%	0	0	0	100%	76%	0	12	13	5	20	0	0	0	0	6	0	0	12	13	5	20	0	0	0	0	6	0	0	3472100	8219200	347560	0	0	0	0	0
rbm45	RNA-binding motif protein 45	52 kDa	B0S522_DANRE	B0S522_DANRE	1	10	10	20.1%	100%	100%	100%	100%	0	0	0	0	100%	0	0	10	4	1	8	0	0	0	0	1	0	0	10	4	1	8	0	0	0	0	1	0	0	1415300	932860	0	0	0	0	0	0
znf1035	Zinc finger protein 1035	305 kDa	X1WH58_DANRE	X1WH58_DANRE	1	15	15	6.53%	100%	100%	98%	100%	0	46%	65%	0	0	0	0	3	15	0	8	0	0	0	0	0	0	0	3	15	0	8	0	0	0	0	0	0	0	24678	600820	0	0	0	0	0	0
lig3	DNA ligase	113 kDa	F1QJL4_DANRE	F1QJL4_DANRE	1	18	18	20.3%	100%	100%	100%	100%	8%	0	0	0	100%	0	0	12	10	1	18	0	0	0	0	4	0	0	12	10	1	18	0	0	0	0	4	0	0	1660200	2681400	36668	0	0	0	0	0
ddx27	DEAD (Asp-Glu-Ala-Asp) box polypeptide 27	88 kDa	F1QPH6_DANRE	F1QPH6_DANRE	1	10	10	13.5%	100%	100%	100%	100%	0	0	0	0	100%	0	0	10	10	2	9	0	0	0	0	3	0	0	10	10	2	9	0	0	0	0	3	0	0	2334000	3422500	87825	0	0	0	0	0
rpl11	60S ribosomal protein L11	20 kDa	Q6IQI6_DANRE	Q6IQI6_DANRE	1	4	4	21.9%	100%	100%	100%	100%	100%	100%	100%	100%	100%	99%	100%	2	2	2	4	2	1	3	3	5	1	1	2	2	2	4	2	1	3	3	5	1	1	7732800	13949000	3309800	13203000	1566800	258980	920510	433280
pnn	Pinin, desmosome-associated protein	75 kDa	F1QT45_DANRE	F1QT45_DANRE	1	12	12	20.5%	100%	100%	100%	100%	28%	0	0	0	100%	0	6%	11	10	1	12	0	0	0	0	2	0	0	11	10	1	12	0	0	0	0	2	0	0	8157700	10434000	120100	0	0	0	0	0
lbr	Lamin B receptor	70 kDa	Q5RJ97_DANRE	Q5RJ97_DANRE	1	10	10	14.7%	100%	100%	100%	100%	0	0	0	0	100%	0	0	7	9	3	10	0	0	0	0	2	0	0	7	9	3	10	0	0	0	0	2	0	0	3013900	2210400	93027	0	0	0	0	0
nono	Non-POU domain-containing, octamer-binding	50 kDa	Q802Z5_DANRE	Q802Z5_DANRE	1	16	15	45.8%	100%	100%	100%	100%	100%	0	0	0	100%	0	0	16	8	4	12	2	0	0	0	7	0	0	15	7	3	11	2	0	0	0	6	0	0	15470000	9213700	195800	3800800	0	0	0	0
rpl17	Ribosomal protein L17	21 kDa	Q7T1K0_DANRE	Q7T1K0_DANRE	1	10	10	46.2%	100%	100%	100%	100%	99%	99%	33%	95%	100%	0	98%	10	3	3	6	1	1	0	1	3	0	1	10	3	3	6	1	1	0	1	3	0	1	14428000	13931000	2132700	16907000	0	0	0	0
safb	Scaffold attachment factor B	97 kDa	Q1LV81_DANRE	Q1LV81_DANRE	1	11	11	16.4%	100%	100%	100%	100%	16%	0	0	0	100%	0	0	9	6	3	11	0	0	0	0	5	0	0	9	6	3	11	0	0	0	0	5	0	0	3802100	2644400	282620	0	0	0	0	0
ddx18	RNA helicase	74 kDa	F1QLW8_DANRE	F1QLW8_DANRE	1	12	12	21.6%	100%	100%	100%	100%	12%	0	0	13%	100%	55%	0	11	8	2	12	0	0	0	0	2	0	0	11	8	2	12	0	0	0	0	2	0	0	3276600	2060500	37356	0	0	0	0	0
rps14	Ribosomal protein S14	16 kDa	Q6PBW3_DANRE	Q6PBW3_DANRE	1	5	5	36.4%	100%	100%	100%	100%	100%	100%	100%	100%	100%	100%	100%	4	5	3	4	2	2	2	2	3	2	2	4	5	3	4	2	2	2	2	3	2	2	21936000	28226000	3733800	21848000	7058300	1404400	873980	1629400
si:ch1073-335m2.2	Si:ch1073-335m2.2	348 kDa	F1Q618_DANRE	F1Q618_DANRE	1	24	20	10.4%	100%	100%	100%	100%	66%	0	0	0	100%	87%	0	11	18	5	24	0	0	0	0	4	0	0	8	18	4	20	0	0	0	0	3	0	0	232510	758020	36621	0	0	0	0	0
hnrnpr	Heterogeneous nuclear ribonucleoprotein R	71 kDa	A0A0R4IHZ5_DANRE	A0A0R4IHZ5_DANRE	1	22	17	57.2%	100%	100%	100%	100%	100%	0	0	0	100%	0	0	22	15	4	16	4	0	0	0	10	0	0	17	10	1	12	1	0	0	0	7	0	0	25960000	25150000	541720	11453000	0	0	0	0
supt5h	Transcription elongation factor SPT5	120 kDa	A0A2R8QEY3_DANRE	A0A2R8QEY3_DANRE	1	18	18	22.8%	100%	100%	100%	100%	73%	0	0	0	100%	0	16%	13	6	3	18	0	0	0	0	3	0	0	13	6	3	18	0	0	0	0	3	0	0	1083800	2091500	70618	0	0	0	0	0
arid2	AT-rich interactive domain 2 (ARID, RFX-like)	169 kDa	E7F3J3_DANRE	E7F3J3_DANRE	1	15	15	11.4%	100%	100%	100%	100%	5%	0	0	0	100%	0	74%	8	11	2	15	0	0	0	0	4	0	0	8	11	2	15	0	0	0	0	4	0	0	580030	1388500	44933	0	0	0	0	0
bop1	Ribosome biogenesis protein BOP1	89 kDa	G3N3Y4_DANRE	G3N3Y4_DANRE	1	11	11	18.2%	100%	100%	100%	100%	0	32%	0	0	100%	0	0	10	7	1	11	0	0	0	0	4	0	0	10	7	1	11	0	0	0	0	4	0	0	3919400	4582100	122100	0	0	0	0	0
hira	Protein HIRA	111 kDa	A2CEX6_DANRE	A2CEX6_DANRE	1	18	18	21.1%	100%	100%	100%	100%	96%	0	0	0	100%	0	0	11	12	2	18	1	0	0	0	4	0	0	11	12	2	18	1	0	0	0	4	0	0	1457100	4004000	27529	1549000	0	0	0	0
rbm22	Pre-mRNA-splicing factor RBM22	47 kDa	RBM22_DANRE	RBM22_DANRE	1	8	8	21.9%	100%	100%	100%	100%	0	0	64%	0	100%	0	0	8	5	2	6	0	0	0	0	2	0	0	8	5	2	6	0	0	0	0	2	0	0	1812900	3664300	0	0	0	0	0	0
stag2b	Stromal antigen 2b	147 kDa	A0A0R4IZR5_DANRE	A0A0R4IZR5_DANRE	1	19	17	16.3%	100%	100%	100%	100%	0	0	0	0	100%	0	0	14	6	2	19	0	0	0	0	6	0	0	10	5	2	17	0	0	0	0	3	0	0	1068800	896680	9922	0	0	0	0	0
rbm28	RNA-binding motif protein 28	96 kDa	A0A2R8S0J9_DANRE	A0A2R8S0J9_DANRE	1	11	11	14.9%	100%	100%	100%	100%	58%	0	77%	88%	100%	0	0	8	5	2	11	0	0	0	0	5	0	0	8	5	2	11	0	0	0	0	5	0	0	790310	1711000	39018	0	0	0	0	0
rpl5b	Ribosomal protein L5b	33 kDa	A0A286YAR2_DANRE	A0A286YAR2_DANRE	1	3	3	11%	100%	100%	100%	100%	96%	59%	33%	0	100%	0	74%	3	2	2	1	0	0	0	0	2	0	0	3	2	2	1	0	0	0	0	2	0	0	447990	1478900	48552	0	0	0	0	0
eif3c	Eukaryotic translation initiation factor 3 subunit C	106 kDa	EIF3C_DANRE	EIF3C_DANRE	1	5	5	6.7%	100%	100%	100%	100%	100%	100%	100%	100%	100%	100%	100%	3	1	4	5	2	2	5	3	3	1	2	3	1	4	5	2	2	5	3	3	1	2	341850	0	358760	659150	198090	79920	215020	72559
rpl10a	60S ribosomal protein L10a	25 kDa	RL10A_DANRE	RL10A_DANRE	1	5	5	25.5%	100%	100%	98%	100%	84%	10%	0	98%	100%	100%	26%	2	3	1	5	0	0	0	1	7	2	0	2	3	1	5	0	0	0	1	7	2	0	482460	8212900	0	0	0	0	0	0
atad2	ATPase family AAA domain-containing 2	153 kDa	E7EXJ5_DANRE	E7EXJ5_DANRE	1	19	15	18.1%	100%	100%	100%	100%	0	0	0	0	95%	15%	0	8	16	2	19	0	0	0	0	1	0	0	6	15	1	15	0	0	0	0	1	0	0	804270	3846700	115390	0	0	0	0	0
tex10	Testis-expressed protein 10 homolog	104 kDa	F1R8L7_DANRE	F1R8L7_DANRE	1	15	15	20.8%	100%	100%	100%	100%	0	0	0	0	100%	0	0	7	11	1	15	0	0	0	0	6	0	0	7	11	1	15	0	0	0	0	6	0	0	1113600	5652800	69740	0	0	0	0	0
si:ch211-266o15.1	Si:ch211-266o15.1	161 kDa	E7FA89_DANRE	E7FA89_DANRE	1	14	13	14.4%	100%	100%	100%	100%	0	13%	0	0	100%	0	0	4	11	6	14	0	0	0	0	1	0	0	4	11	4	13	0	0	0	0	1	0	0	383490	1745800	79497	0	0	0	0	0
rsl1d1	Ribosomal L1 domain-containing 1	42 kDa	F1R8M8_DANRE	F1R8M8_DANRE	1	13	13	33.2%	100%	100%	0	100%	99%	0	0	0	9%	0	0	13	6	0	7	1	0	0	0	0	0	0	13	6	0	7	1	0	0	0	0	0	0	2175800	2554900	0	1236700	0	0	0	0
gemin4	Gem (nuclear organelle)-associated protein 4	119 kDa	F1R759_DANRE	F1R759_DANRE	1	15	15	15.7%	100%	100%	100%	100%	100%	0	0	13%	100%	0	0	7	11	3	15	2	0	0	0	3	0	0	7	11	3	15	2	0	0	0	3	0	0	449720	3673500	131850	2337400	0	0	0	0
dnttip2	Deoxynucleotidyltransferase, terminal,-interacting protein 2 (Fragment)	105 kDa	F6NVV4_DANRE	F6NVV4_DANRE	1	12	12	20.8%	100%	100%	100%	100%	34%	0	0	0	100%	0	0	8	11	3	12	0	0	0	0	3	0	0	8	11	3	12	0	0	0	0	3	0	0	1871800	3400600	90079	0	0	0	0	0
papolg	Poly(A) polymerase gamma	83 kDa	A2BGL0_DANRE	A2BGL0_DANRE	1	12	12	18%	100%	100%	100%	100%	99%	16%	0	0	100%	0	0	5	9	3	12	1	0	0	0	6	0	0	5	9	3	12	1	0	0	0	6	0	0	918780	3391800	142170	1284100	0	0	0	0
dcaf13	DDB1- and CUL4-associated factor 13	51 kDa	F1Q6C8_DANRE	F1Q6C8_DANRE	1	10	10	24.3%	100%	100%	22%	100%	0	0	0	0	100%	0	0	10	6	0	4	0	0	0	0	2	0	0	10	6	0	4	0	0	0	0	2	0	0	2468300	1909700	0	0	0	0	0	0
rcc1	Regulator of chromosome condensation 1	44 kDa	Q6NY65_DANRE	Q6NY65_DANRE	1	8	8	28.2%	100%	100%	51%	100%	0	0	0	0	100%	0	0	8	4	1	5	0	0	0	0	4	0	0	8	4	1	5	0	0	0	0	4	0	0	10954000	4210200	0	0	0	0	0	0
parp2	Poly [ADP-ribose] polymerase	73 kDa	F1QAF7_DANRE	F1QAF7_DANRE	1	16	16	33.3%	100%	100%	100%	100%	74%	0	52%	0	100%	34%	0	16	10	1	15	0	0	0	0	2	0	0	16	10	1	15	0	0	0	0	2	0	0	2984200	2379200	0	0	0	0	0	0
ctcf	CCCTC-binding factor (zinc finger protein)	91 kDa	A0A2R8QUZ1_DANRE	A0A2R8QUZ1_DANRE	1	9	9	18.5%	100%	100%	100%	100%	96%	0	0	0	100%	0	0	5	9	1	9	1	0	0	0	3	0	0	5	9	1	9	1	0	0	0	3	0	0	4401100	11518000	250200	2074800	0	0	0	0
snw1	SNW domain-containing 1	61 kDa	Q6DRP3_DANRE	Q6DRP3_DANRE	1	12	12	30.6%	100%	100%	100%	100%	0	0	0	0	100%	0	0	9	8	3	12	0	0	0	0	4	0	0	9	8	3	12	0	0	0	0	4	0	0	1758200	2310100	67041	0	0	0	0	0
supt6h	Transcription elongation factor SPT6	198 kDa	SPT6H_DANRE	SPT6H_DANRE	1	9	9	8.4%	100%	100%	100%	100%	45%	0	0	0	100%	0	0	3	9	1	9	0	0	0	0	3	0	0	3	9	1	9	0	0	0	0	3	0	0	167450	990560	20864	0	0	0	0	0
poldip3	Polymerase (DNA-directed), delta-interacting protein 3	49 kDa	A0A0R4IDS3_DANRE	A0A0R4IDS3_DANRE	1	9	9	29.1%	100%	100%	100%	100%	26%	0	0	0	100%	0	0	6	8	3	9	0	0	0	0	2	0	0	6	8	3	9	0	0	0	0	2	0	0	1357700	2195000	112420	0	0	0	0	0
bptf	Bromodomain PHD finger transcription factor	321 kDa	E7F366_DANRE	E7F366_DANRE	1	10	10	4.97%	100%	100%	100%	100%	0	0	0	0	98%	0	57%	2	10	1	10	0	0	0	0	1	0	0	2	10	1	10	0	0	0	0	1	0	0	61350	297260	0	0	0	0	0	0
mtrex	Mtr4 exosome RNA helicase	117 kDa	F1QD61_DANRE	F1QD61_DANRE	1	13	13	11.8%	100%	100%	100%	100%	97%	0	0	57%	100%	0	32%	3	9	2	13	1	0	0	0	5	0	0	3	9	2	13	1	0	0	0	5	0	0	344480	1673500	71964	1165600	0	0	0	0
hnrnph1l	Heterogeneous nuclear ribonucleoprotein H1,-like	44 kDa	F1QFJ8_DANRE	F1QFJ8_DANRE	1	9	9	22.9%	100%	100%	100%	100%	8%	0	0	0	100%	0	0	9	5	2	7	0	0	0	0	4	0	0	9	5	2	7	0	0	0	0	4	0	0	3178600	1742300	99970	0	0	0	0	0
actl6a	Actin-like 6A	47 kDa	F1R473_DANRE	F1R473_DANRE	1	15	15	38.9%	100%	100%	91%	100%	98%	0	0	0	100%	0	0	15	5	0	7	1	0	0	0	6	0	0	15	5	0	7	1	0	0	0	6	0	0	7249300	3341900	0	2388500	0	0	0	0
si:dkey-251i10.3	Si:dkey-251i10.3	89 kDa	A2CEY8_DANRE	A2CEY8_DANRE	1	11	11	17.7%	100%	100%	100%	100%	0	20%	0	0	100%	0	0	10	11	1	10	0	0	0	0	2	0	0	10	11	1	10	0	0	0	0	2	0	0	1993500	241640000	36232	0	0	0	0	0
rfc5	Replication factor C (activator 1) 5	38 kDa	Q6DRK4_DANRE	Q6DRK4_DANRE	1	10	10	36.5%	100%	100%	100%	100%	100%	0	0	0	100%	0	0	10	4	3	10	1	0	0	0	4	0	0	10	4	3	10	1	0	0	0	4	0	0	10498000	4853500	220740	2439400	0	0	0	0
thoc2	THO complex 2	178 kDa	F1QXF4_DANRE	F1QXF4_DANRE	1	9	9	5.98%	100%	100%	100%	100%	100%	0	90%	0	100%	0	0	6	9	4	7	1	0	0	0	4	0	0	6	9	4	7	1	0	0	0	4	0	0	115970	1303800	74716	251740	0	0	0	0
sympk	Symplekin	140 kDa	A0A0R4I9D6_DANRE	A0A0R4I9D6_DANRE	1	16	16	15.7%	100%	100%	100%	100%	100%	0	0	0	100%	0	0	10	10	4	16	2	0	0	0	4	0	0	10	10	4	16	2	0	0	0	4	0	0	655690	1674700	36069	1090300	0	0	0	0
rb1	Retinoblastoma 1	102 kDa	F1Q9D6_DANRE	F1Q9D6_DANRE	1	21	21	25.2%	100%	100%	100%	100%	96%	36%	0	0	100%	0	0	11	11	2	21	1	0	0	0	5	0	0	11	11	2	21	1	0	0	0	5	0	0	1540100	3616700	59597	3188500	0	0	0	0
rfc2	Replication factor C (activator 1) 2	43 kDa	F1R0T0_DANRE	F1R0T0_DANRE	1	9	9	33.1%	100%	100%	95%	100%	0	0	0	0	100%	0	0	6	5	1	9	0	0	0	0	4	0	0	6	5	1	9	0	0	0	0	4	0	0	1167300	2827000	0	0	0	0	0	0
si:ch211-189e2.3	Si:ch211-189e2.3	203 kDa	X1WC78_DANRE	X1WC78_DANRE	1	22	22	15.4%	100%	100%	98%	100%	100%	0	0	0	100%	0	6%	2	10	0	22	1	0	0	0	1	0	0	2	10	0	22	1	0	0	0	1	0	0	70967	1295700	0	852150	0	0	0	0
ddx24	DEAD (Asp-Glu-Ala-Asp) box helicase 24 (Fragment)	94 kDa	A0A0R4IA19_DANRE	A0A0R4IA19_DANRE	1	11	11	16.3%	100%	100%	98%	100%	0	0	0	0	100%	0	0	8	11	0	11	0	0	0	0	2	0	0	8	11	0	11	0	0	0	0	2	0	0	1117700	3217000	0	0	0	0	0	0
khdrbs1b	KH domain-containing, RNA-binding, signal transduction-associated 1b	39 kDa	Q6NW62_DANRE	Q6NW62_DANRE	1	7	6	18.8%	100%	100%	100%	100%	95%	93%	45%	0	100%	0	31%	7	3	2	6	1	0	0	0	1	0	0	6	3	2	5	1	0	0	0	1	0	0	7733800	6702000	274750	3082200	0	0	0	0
noc2l	NOC2-like nucleolar-associated transcriptional repressor	87 kDa	F1QFC4_DANRE	F1QFC4_DANRE	1	11	11	23%	100%	100%	100%	100%	96%	45%	0	0	100%	13%	0	6	7	3	11	1	0	0	0	2	0	0	6	7	3	11	1	0	0	0	2	0	0	2243000	5404600	254920	2329800	0	0	0	0
rars	Arginyl-tRNA synthetase	76 kDa	F1QLT9_DANRE	F1QLT9_DANRE	1	7	7	12.7%	95%	100%	100%	100%	100%	100%	100%	100%	100%	100%	100%	1	2	4	7	6	2	3	4	8	3	4	1	2	4	7	6	2	3	4	8	3	4	0	184640	158400	1106200	376840	54167	129880	85739
cpsf1	Cleavage and polyadenylation-specific factor 1	163 kDa	F6NXE7_DANRE	F6NXE7_DANRE	1	15	15	11.9%	100%	100%	100%	100%	79%	0	0	0	100%	0	0	7	8	1	15	1	0	0	0	5	0	0	7	8	1	15	1	0	0	0	5	0	0	462050	866280	25208	712600	0	0	0	0
urb1	URB1 ribosome biogenesis homolog	255 kDa	A0A2R8QID6_DANRE	A0A2R8QID6_DANRE	1	16	16	9.37%	100%	100%	0	100%	17%	0	14%	77%	0	0	0	7	12	0	16	0	0	0	0	0	0	0	7	12	0	16	0	0	0	0	0	0	0	129330	433990	0	0	0	0	0	0
rpl18	Ribosomal protein L18 (Fragment)	19 kDa	F1QN76_DANRE	F1QN76_DANRE	1	4	4	26.2%	100%	100%	100%	100%	11%	84%	0	100%	100%	0	25%	3	4	2	4	0	1	0	2	6	0	0	3	4	2	4	0	1	0	2	6	0	0	1195000	17933000	0	7445400	0	0	0	0
cwc22	Pre-mRNA-splicing factor CWC22 homolog	113 kDa	B0S6B1_DANRE	B0S6B1_DANRE	1	11	11	10.2%	100%	100%	100%	100%	0	0	0	0	100%	0	0	9	10	2	11	0	0	0	0	1	0	0	9	10	2	11	0	0	0	0	1	0	0	2180800	6078100	0	0	0	0	0	0
dhx16	DEAH (Asp-Glu-Ala-His) box polypeptide 16	122 kDa	F1QU72_DANRE	F1QU72_DANRE	1	11	10	13.2%	100%	100%	100%	100%	98%	0	0	0	100%	24%	0	11	8	3	9	1	0	0	0	5	0	0	10	7	3	8	1	0	0	0	5	0	0	1118600	2959700	87977	1326400	0	0	0	0
sart3	Squamous cell carcinoma antigen recognized by T-cells 3	110 kDa	SART3_DANRE	SART3_DANRE	1	17	17	23.6%	100%	100%	100%	100%	96%	6%	0	0	100%	0	0	13	12	3	17	1	0	0	0	4	0	0	13	12	3	17	1	0	0	0	4	0	0	2113500	5192800	130170	2787800	0	0	0	0
acin1b	Apoptotic chromatin condensation inducer 1b	139 kDa	F1Q511_DANRE	F1Q511_DANRE	1	11	11	11.2%	100%	100%	100%	100%	16%	0	61%	0	100%	0	0	5	9	2	11	0	0	0	0	3	0	0	5	9	2	11	0	0	0	0	3	0	0	668850	3026300	42343	0	0	0	0	0
rpl18a	60S ribosomal protein L18a	21 kDa	RL18A_DANRE	RL18A_DANRE	1	5	5	23.7%	100%	100%	100%	100%	100%	96%	95%	100%	100%	10%	0	5	4	1	4	2	1	1	1	3	0	0	5	4	1	4	2	1	1	1	3	0	0	1188600	8530200	0	4346600	0	0	0	0
elavl1b	ELAV-like protein	40 kDa	A0A2R8Q8X4_DANRE	A0A2R8Q8X4_DANRE	1	9	6	33.3%	100%	100%	100%	100%	98%	0	0	0	100%	0	0	9	6	3	7	2	0	0	0	6	0	0	6	3	2	4	0	0	0	0	3	0	0	17923000	17240000	377640	0	0	0	0	0
znf346	Zinc finger protein 346	35 kDa	A0A2R8RSL1_DANRE	A0A2R8RSL1_DANRE	1	6	6	30.9%	100%	100%	0	100%	0	0	0	0	95%	0	0	6	4	0	4	0	0	0	0	1	0	0	6	4	0	4	0	0	0	0	1	0	0	4140100	4314200	0	0	0	0	0	0
mphosph10	U3 small nucleolar ribonucleoprotein protein MPP10	80 kDa	E7F5L8_DANRE	E7F5L8_DANRE	1	11	11	23.2%	100%	100%	100%	100%	0	0	0	0	99%	0	0	8	5	1	11	0	0	0	0	1	0	0	8	5	1	11	0	0	0	0	1	0	0	3918900	4094700	84460	0	0	0	0	0
nolc1	Nucleolar and coiled-body phosphoprotein 1	102 kDa	B8JIY2_DANRE	B8JIY2_DANRE	1	9	9	11.7%	100%	100%	24%	100%	0	0	0	27%	25%	0	0	7	9	0	6	0	0	0	0	0	0	0	7	9	0	6	0	0	0	0	0	0	0	676810	2712200	0	0	0	0	0	0
sin3b	SIN3 homolog B, transcription regulator (Yeast)	137 kDa	Q1LYM8_DANRE	Q1LYM8_DANRE	1	11	10	14%	100%	100%	25%	100%	33%	0	71%	0	100%	56%	12%	10	11	0	10	0	0	0	0	2	0	0	8	10	0	9	0	0	0	0	2	0	0	621530	1110200	0	0	0	0	0	0
ncapd3	Condensin-2 complex subunit D3	159 kDa	A0A2R8QA26_DANRE	A0A2R8QA26_DANRE	1	14	14	11.8%	100%	100%	100%	100%	0	0	0	81%	100%	79%	0	6	13	3	14	0	0	0	0	3	0	0	6	13	3	14	0	0	0	0	3	0	0	360290	1589200	84155	0	0	0	0	0
orc1	Origin recognition complex subunit 1	97 kDa	A0A2R8QHH5_DANRE	A0A2R8QHH5_DANRE	1	16	16	23%	100%	100%	100%	100%	54%	0	0	0	100%	0	0	3	12	4	16	0	0	0	0	3	0	0	3	12	4	16	0	0	0	0	3	0	0	359060	3403100	74902	0	0	0	0	0
ctr9	CTR9 homolog, Paf1/RNA polymerase II complex component	132 kDa	A3KDM3_DANRE	A3KDM3_DANRE	1	10	10	9.83%	100%	100%	100%	100%	0	44%	0	0	100%	74%	31%	10	3	2	9	0	0	0	0	6	1	0	10	3	2	9	0	0	0	0	6	1	0	752210	782040	75765	0	0	0	0	0
ythdf2	YTH domain-containing family protein 2	66 kDa	YTHD2_DANRE	YTHD2_DANRE	1	11	11	18.3%	100%	100%	100%	100%	100%	16%	93%	24%	100%	0	0	5	6	2	11	1	0	0	0	3	0	0	5	6	2	11	1	0	0	0	3	0	0	971160	4768700	52200	2598300	0	0	0	0
tbl1xr1b	Transducin (beta)-like 1 X-linked receptor 1b	55 kDa	A5WVU0_DANRE	A5WVU0_DANRE	1	12	12	28.8%	100%	100%	0	100%	0	0	0	0	100%	0	0	12	7	0	7	0	0	0	0	3	0	0	12	7	0	7	0	0	0	0	3	0	0	1184500	3313400	0	0	0	0	0	0
orc3	Origin recognition complex, subunit 3	80 kDa	F1QP75_DANRE	F1QP75_DANRE	1	12	12	25.6%	100%	100%	100%	100%	0	0	21%	0	100%	0	0	4	8	3	12	0	0	0	0	4	0	0	4	8	3	12	0	0	0	0	4	0	0	501010	2282800	35654	0	0	0	0	0
rfc3	replication factor C (Activator 1) 3	40 kDa	A7MCR5_DANRE	A7MCR5_DANRE	1	5	5	18%	100%	100%	97%	100%	96%	0	0	0	100%	0	35%	4	5	1	4	1	0	0	0	3	0	0	4	5	1	4	1	0	0	0	3	0	0	1055000	5013400	0	682910	0	0	0	0
bxdc2	Brix domain-containing 2	44 kDa	A0A0R4IBJ2_DANRE	A0A0R4IBJ2_DANRE	1	8	8	23%	100%	100%	100%	100%	0	0	0	97%	99%	0	0	6	2	1	8	0	0	0	1	2	0	0	6	2	1	8	0	0	0	1	2	0	0	718740	2543200	211130	0	0	0	0	0
zgc:158803	Zgc:158803	50 kDa	A3KMT0_DANRE	A3KMT0_DANRE	1	14	14	29.5%	100%	100%	100%	100%	100%	0	75%	0	100%	5%	0	8	6	6	14	1	0	0	0	3	0	0	8	6	6	14	1	0	0	0	3	0	0	3434300	10224000	1028800	4025300	0	0	0	0
incenp	Uncharacterized protein	94 kDa	A0A0G2L1R2_DANRE	A0A0G2L1R2_DANRE	1	7	7	11.2%	100%	100%	100%	100%	13%	0	0	0	100%	0	0	7	5	2	7	0	0	0	0	2	0	0	7	5	2	7	0	0	0	0	2	0	0	1278500	3328300	107330	0	0	0	0	0
noc4l	Nucleolar complex protein 4 homolog	61 kDa	NOC4L_DANRE	NOC4L_DANRE	1	7	7	17.7%	100%	100%	100%	100%	12%	0	0	0	100%	0	0	7	5	2	7	0	0	0	0	3	0	0	7	5	2	7	0	0	0	0	3	0	0	1725600	1873900	142000	0	0	0	0	0
ik	IK cytokine	64 kDa	Q860B9_DANRE	Q860B9_DANRE	1	9	9	23.4%	100%	100%	100%	100%	0	0	0	0	100%	22%	0	9	9	3	8	0	0	0	0	5	0	0	9	9	3	8	0	0	0	0	5	0	0	3541400	3309600	332660	0	0	0	0	0
kmt2ba	Histone-lysine N-methyltransferase	325 kDa	A0A2R8Q4Z6_DANRE	A0A2R8Q4Z6_DANRE	1	14	14	7.61%	100%	100%	100%	100%	14%	18%	45%	0	40%	0	0	4	14	0	8	0	0	0	0	0	0	0	2	14	0	7	0	0	0	0	0	0	0	68663	494820	0	0	0	0	0	0
greb1l	GREB1-like protein	215 kDa	GRB1L_DANRE	GRB1L_DANRE	1	17	15	10.8%	100%	100%	100%	100%	12%	0	0	0	100%	0	6%	4	17	6	16	1	0	0	0	2	0	0	3	14	4	15	0	0	0	0	1	0	0	430080	3080000	158650	0	0	0	0	0
chaf1b	Chromatin assembly factor 1, subunit B	67 kDa	E7EYR2_DANRE	E7EYR2_DANRE	1	11	11	25.6%	100%	100%	100%	100%	90%	0	0	0	100%	0	0	8	11	2	10	0	0	0	0	8	0	0	8	11	2	10	0	0	0	0	8	0	0	1142600	6477600	282010	0	0	0	0	0
bysl	Bystin-like (Fragment)	53 kDa	F1R7L3_DANRE	F1R7L3_DANRE	1	11	11	20%	100%	100%	95%	100%	43%	0	0	0	95%	0	0	11	3	1	5	0	0	0	0	1	0	0	11	3	1	5	0	0	0	0	1	0	0	1159000	1232600	0	0	0	0	0	0
rpl7l1	Ribosomal protein L7-like 1	28 kDa	Q6PFJ0_DANRE	Q6PFJ0_DANRE	1	6	6	19.4%	100%	100%	100%	100%	0	0	0	0	100%	0	0	6	5	2	4	0	0	0	0	1	0	0	6	5	2	4	0	0	0	0	1	0	0	2054500	3304000	306510	0	0	0	0	0
si:ch211-212k18.5	Si:ch211-212k18.5	121 kDa	A0A0R4I9L7_DANRE	A0A0R4I9L7_DANRE	1	17	17	26.4%	100%	100%	100%	100%	0	0	0	0	100%	0	0	8	9	2	17	0	0	0	0	4	0	0	8	9	2	17	0	0	0	0	4	0	0	1108600	2255800	31950	0	0	0	0	0
adnp2b	ADNP homeobox 2b	106 kDa	A3KQW9_DANRE	A3KQW9_DANRE	1	10	10	12.8%	100%	100%	100%	100%	8%	0	0	0	100%	0	0	5	9	2	10	0	0	0	0	3	0	0	5	9	2	10	0	0	0	0	3	0	0	624400	1913500	27639	0	0	0	0	0
nol10	Nucleolar protein 10	84 kDa	F1QFR4_DANRE	F1QFR4_DANRE;NOL10_DANRE	1	11	11	18.6%	100%	100%	100%	100%	96%	23%	61%	0	100%	0	0	10	6	2	11	1	0	0	0	2	0	0	10	6	2	11	1	0	0	0	2	0	0	2791000	1818600	149850	1591400	0	0	0	0
gsto2	Glutathione S-transferase omega 2	28 kDa	F1QBZ6_DANRE	F1QBZ6_DANRE	1	8	8	29.2%	100%	100%	97%	100%	96%	0	0	0	100%	0	0	4	7	1	8	1	0	0	0	2	0	0	4	7	1	8	1	0	0	0	2	0	0	2380600	11529000	0	4020700	0	0	0	0
nsd2	Histone-lysine N-methyltransferase	164 kDa	A0A2R8Q4N9_DANRE	A0A2R8Q4N9_DANRE	1	11	11	8.09%	100%	100%	100%	100%	0	0	0	0	100%	26%	0	3	8	2	11	0	0	0	0	1	0	0	3	8	2	11	0	0	0	0	1	0	0	291050	1629000	46330	0	0	0	0	0
hcfc1b	Host cell factor C1b	204 kDa	A8WIP5_DANRE	A8WIP5_DANRE	1	16	8	11.5%	100%	100%	100%	100%	5%	0	0	25%	100%	0	0	13	15	7	16	1	0	0	0	7	0	0	5	8	3	7	0	0	0	0	3	0	0	1740800	4116200	135430	0	0	0	0	0
eif2s3	Eukaryotic translation initiation factor 2 subunit 3	51 kDa	IF2G_DANRE	IF2G_DANRE	1	9	9	25.4%	100%	97%	100%	100%	100%	40%	100%	0	96%	0	41%	9	1	2	0	4	0	1	0	0	0	0	9	1	2	0	4	0	1	0	0	0	0	641430	0	196330	0	0	0	0	0
ebna1bp2	EBNA1-binding protein 2	36 kDa	A0A2R8QHQ4_DANRE	A0A2R8QHQ4_DANRE	1	5	5	16.9%	100%	100%	95%	100%	0	0	0	0	100%	0	0	5	5	1	2	0	0	0	0	1	0	0	5	5	1	2	0	0	0	0	1	0	0	1526600	3707800	0	0	0	0	0	0
virma	Vir-like m6A methyltransferase-associated (Fragment)	202 kDa	F1QA29_DANRE	F1QA29_DANRE	1	15	15	10.9%	100%	100%	100%	100%	0	0	0	0	100%	0	0	2	3	2	15	0	0	0	0	4	0	0	2	3	2	15	0	0	0	0	4	0	0	0	277700	29760	0	0	0	0	0
thap12a	THAP domain-containing 12a	85 kDa	F1QHH2_DANRE	F1QHH2_DANRE	1	15	15	22.5%	100%	100%	100%	100%	96%	0	0	31%	100%	0	0	7	9	2	15	1	0	0	0	4	0	0	6	9	2	15	1	0	0	0	4	0	0	834530	2931700	261070	3039700	0	0	0	0
tfip11	Tuftelin-interacting protein 11	95 kDa	F1QQ02_DANRE	F1QQ02_DANRE	1	12	12	16.5%	100%	100%	100%	100%	96%	69%	30%	0	100%	0	82%	7	12	2	12	1	0	0	0	4	0	0	7	12	2	12	1	0	0	0	4	0	0	888270	3068800	70974	1326200	0	0	0	0
si:dkey-250d21.1	Si:dkey-250d21.1 (Fragment)	82 kDa	E7EYR8_DANRE	E7EYR8_DANRE	1	14	14	30.9%	100%	100%	100%	100%	0	0	0	95%	100%	0	0	6	5	2	14	0	0	0	1	2	0	0	6	5	2	14	0	0	0	1	2	0	0	469010	2396100	265120	0	0	0	0	0
utp3	UTP3 small subunit processome component	55 kDa	Q66I02_DANRE	Q66I02_DANRE	1	8	8	22.8%	100%	100%	0	100%	0	0	0	72%	100%	0	0	8	7	0	8	0	0	0	0	1	0	0	8	7	0	8	0	0	0	0	1	0	0	1125300	5119800	0	0	0	0	0	0
cabin1	Calcineurin-binding protein 1	247 kDa	F1Q598_DANRE	F1Q598_DANRE	1	10	10	6.02%	100%	100%	36%	100%	46%	19%	83%	0	100%	73%	0	4	8	0	10	0	0	0	0	1	0	0	4	8	0	10	0	0	0	0	1	0	0	246110	431990	0	0	0	0	0	0
sf3a3	Splicing factor 3a, subunit 3	59 kDa	A0A0R4ILH7_DANRE	A0A0R4ILH7_DANRE	1	9	9	21.8%	100%	100%	100%	100%	0	16%	0	7%	100%	0	0	9	6	2	4	0	0	0	0	2	0	0	9	6	2	4	0	0	0	0	2	0	0	5792300	4252000	135030	0	0	0	0	0
cdc73	Cdc73 protein	59 kDa	Q7T3D4_DANRE	Q7T3D4_DANRE	1	10	10	20.2%	100%	100%	100%	100%	0	0	0	0	100%	0	0	7	7	1	10	0	0	0	0	5	0	0	7	7	1	10	0	0	0	0	5	0	0	721460	1168600	37225	0	0	0	0	0
wdr82	WD repeat-containing protein 82	35 kDa	WDR82_DANRE	WDR82_DANRE	1	6	6	19.8%	100%	100%	0	100%	12%	0	21%	0	98%	22%	26%	6	2	0	1	0	0	0	0	0	0	0	6	2	0	1	0	0	0	0	0	0	0	1164600	383020	0	0	0	0	0	0
polr1a	DNA-directed RNA polymerase subunit	191 kDa	A0A0R4I9V4_DANRE	A0A0R4I9V4_DANRE	1	13	13	9.63%	100%	100%	0	100%	0	0	55%	0	0	0	8%	2	10	0	13	0	0	0	0	0	0	0	2	10	0	13	0	0	0	0	0	0	0	142220	435500	0	0	0	0	0	0
waplb	WAPL cohesin release factor b	130 kDa	E7FCL4_DANRE	E7FCL4_DANRE	1	20	17	23.5%	100%	100%	100%	100%	0	0	0	0	100%	0	0	10	12	2	20	0	0	0	0	2	0	0	8	12	2	17	0	0	0	0	2	0	0	571480	2290600	23571	0	0	0	0	0
rcl1	RNA terminal phosphate cyclase-like 1	40 kDa	F1RAI8_DANRE	F1RAI8_DANRE	1	6	6	16.1%	100%	100%	6%	100%	0	0	0	0	53%	0	0	6	5	0	4	0	0	0	0	1	0	0	6	5	0	4	0	0	0	0	1	0	0	1787600	1857300	0	0	0	0	0	0
zgc:77262	Zgc:77262	37 kDa	Q6P0G2_DANRE	Q6P0G2_DANRE	1	5	5	17.5%	100%	100%	100%	100%	7%	0	0	0	100%	0	0	5	3	1	5	0	0	0	0	1	0	0	5	3	1	5	0	0	0	0	1	0	0	2619900	1575000	64957	0	0	0	0	0
pds5b	PDS5 cohesin-associated factor B	160 kDa	A0A0R4IP12_DANRE	A0A0R4IP12_DANRE	1	8	5	7.03%	100%	100%	8%	100%	73%	87%	0	0	77%	0	18%	2	4	0	8	0	1	0	0	0	0	0	2	3	0	5	0	1	0	0	0	0	0	107540	614650	0	158120	0	0	0	0
atrxl	ATRX chromatin remodeler,-like	197 kDa	A0A0R4IS87_DANRE	A0A0R4IS87_DANRE	1	11	9	7.78%	100%	100%	100%	100%	71%	0	0	46%	100%	0	0	3	8	4	11	0	0	0	0	1	0	0	3	7	4	9	0	0	0	0	1	0	0	126490	1334100	108290	0	0	0	0	0
wdr46	WD repeat domain 46	66 kDa	F1QRH4_DANRE	F1QRH4_DANRE	1	8	8	13.9%	100%	100%	100%	100%	0	0	0	0	100%	0	0	3	8	2	5	0	0	0	0	3	0	0	3	8	2	5	0	0	0	0	3	0	0	2041100	3322800	225020	0	0	0	0	0
smarce1	SWI/SNF-related, matrix-associated, actin-dependent regulator of chromatin, subfamily e, member 1	45 kDa	F1Q5P8_DANRE	F1Q5P8_DANRE	1	8	8	22.4%	100%	100%	0	100%	0	0	0	0	96%	0	0	8	5	0	5	0	0	0	0	1	0	0	8	5	0	5	0	0	0	0	1	0	0	2102400	998390	0	0	0	0	0	0
paf1	RNA polymerase II-associated factor 1 homolog	58 kDa	PAF1_DANRE	PAF1_DANRE	1	15	15	34.4%	100%	100%	100%	100%	13%	0	0	0	100%	0	0	6	7	2	15	0	0	0	0	6	0	0	6	7	2	15	0	0	0	0	6	0	0	718450	3351300	71778	0	0	0	0	0
hnrnpul1	Heterogeneous nuclear ribonucleoprotein U-like 1	89 kDa	Q1L9A1_DANRE	Q1L9A1_DANRE	1	16	10	27.9%	100%	100%	98%	100%	94%	0	0	0	100%	0	69%	11	7	0	16	1	0	0	0	3	0	0	6	4	0	10	0	0	0	0	2	0	0	3933500	2630400	0	0	0	0	0	0
ncor1	Nuclear receptor corepressor 1	265 kDa	A3QK40_DANRE	A3QK40_DANRE	1	14	14	7.88%	100%	100%	100%	100%	0	0	14%	0	98%	0	77%	3	12	1	14	0	0	0	0	1	0	0	2	12	1	14	0	0	0	0	1	0	0	227420	501100	0	0	0	0	0	0
srsf1a	Serine/arginine-rich splicing factor 1A	28 kDa	SRS1A_DANRE	SRS1A_DANRE	1	6	6	26.9%	100%	100%	99%	100%	0	28%	0	0	100%	0	0	6	4	1	2	0	0	0	0	3	0	0	6	4	1	2	0	0	0	0	3	0	0	3680200	2789500	0	0	0	0	0	0
krr1	KRR1 small subunit processome component homolog (Fragment)	45 kDa	F1R1V6_DANRE	F1R1V6_DANRE	1	9	9	22.3%	100%	100%	100%	100%	0	0	0	24%	0	0	0	9	7	1	4	0	0	0	0	0	0	0	9	7	1	4	0	0	0	0	0	0	0	3193500	2919200	61406	0	0	0	0	0
nol8	Nucleolar protein 8	131 kDa	Q1LV47_DANRE	Q1LV47_DANRE	1	9	9	10%	100%	100%	100%	100%	0	0	0	0	100%	0	0	5	7	1	9	0	0	0	0	3	0	0	5	7	1	9	0	0	0	0	3	0	0	243250	769480	12972	0	0	0	0	0
brd1b	Bromodomain-containing 1b	122 kDa	F1R0J6_DANRE	F1R0J6_DANRE	1	9	9	9.35%	100%	100%	100%	100%	0	7%	0	0	100%	0	0	5	9	2	8	0	0	0	0	1	0	0	4	9	1	5	0	0	0	0	1	0	0	230330	1128400	39481	0	0	0	0	0
ep400	E1A-binding protein p400	334 kDa	A0A0R4IGB8_DANRE	A0A0R4IGB8_DANRE	1	13	13	5.43%	100%	100%	32%	100%	82%	44%	64%	0	0	0	0	3	8	0	13	0	0	0	0	0	0	0	3	8	0	13	0	0	0	0	0	0	0	65284	434670	0	0	0	0	0	0
aatf	Apoptosis-antagonizing transcription factor	65 kDa	A0A0R4IHH9_DANRE	A0A0R4IHH9_DANRE	1	10	10	23.9%	100%	100%	0	100%	0	0	0	0	100%	0	0	9	6	0	10	0	0	0	0	2	0	0	9	6	0	10	0	0	0	0	2	0	0	4129300	2567800	0	0	0	0	0	0
ddx42	DEAD (Asp-Glu-Ala-Asp) box helicase 42	100 kDa	F1QSB8_DANRE	F1QSB8_DANRE	1	12	12	18.2%	100%	100%	100%	100%	0	0	0	0	100%	0	0	8	9	3	12	0	0	0	0	4	0	0	8	9	3	12	0	0	0	0	4	0	0	645740	2736400	123180	0	0	0	0	0
xrcc1	X-ray repair-complementing defective repair in Chinese hamster cells 1	68 kDa	F1QXI2_DANRE	F1QXI2_DANRE	1	8	8	15.9%	100%	100%	100%	100%	0	0	0	0	100%	0	0	7	8	2	7	0	0	0	0	6	0	0	7	8	2	7	0	0	0	0	6	0	0	2749800	4747700	91811	0	0	0	0	0
kif4	Kinesin family member 4	141 kDa	F1QBD7_DANRE	F1QBD7_DANRE	1	14	13	14.9%	100%	100%	100%	100%	96%	21%	12%	0	100%	0	6%	2	7	2	14	1	0	0	0	2	0	0	2	7	2	13	1	0	0	0	2	0	0	62706	809730	16716	392370	0	0	0	0
ddx10	RNA helicase	99 kDa	F8W3D4_DANRE	F8W3D4_DANRE	1	8	8	11.6%	100%	100%	82%	100%	13%	0	0	0	100%	0	7%	8	6	1	5	0	0	0	0	3	0	0	8	6	1	5	0	0	0	0	3	0	0	810940	2176000	0	0	0	0	0	0
wdr12	Ribosome biogenesis protein wdr12	47 kDa	WDR12_DANRE	WDR12_DANRE	1	5	5	15.2%	100%	100%	88%	100%	0	0	0	0	28%	0	35%	5	3	1	5	0	0	0	0	0	0	0	5	3	1	5	0	0	0	0	0	0	0	1472500	1431100	0	0	0	0	0	0
dnmt3bb.2	DNA (cytosine-5-)-methyltransferase 3 beta, duplicate b.2	164 kDa	A3QJV0_DANRE	A3QJV0_DANRE	1	11	9	8.22%	100%	100%	100%	100%	0	0	62%	0	100%	0	0	3	10	2	11	0	0	0	0	1	0	0	2	9	1	9	0	0	0	0	1	0	0	134090	2322800	278590	0	0	0	0	0
gbf1	Golgi brefeldin A-resistant guanine nucleotide exchange factor 1	208 kDa	A0A286Y9X1_DANRE	A0A286Y9X1_DANRE	1	11	11	7.09%	100%	100%	29%	100%	99%	56%	12%	0	86%	0	44%	3	1	0	11	1	0	0	0	0	0	0	3	1	0	11	1	0	0	0	0	0	0	23578	22508	0	347230	0	0	0	0
rbm19	RNA-binding motif protein 19	105 kDa	A0A2R8QGL1_DANRE	A0A2R8QGL1_DANRE	1	9	9	15.1%	100%	100%	93%	100%	0	0	0	0	0	0	0	8	5	0	9	0	0	0	0	0	0	0	8	5	0	9	0	0	0	0	0	0	0	813890	1069200	0	0	0	0	0	0
nop14	NOP14 nucleolar protein homolog (yeast)	88 kDa	A0A0G2L5S8_DANRE	A0A0G2L5S8_DANRE	1	10	10	17.5%	100%	100%	100%	100%	0	0	0	0	100%	0	0	8	3	3	10	0	0	0	0	1	0	0	8	3	3	10	0	0	0	0	1	0	0	2699600	2866400	170570	0	0	0	0	0
rrp9	Ribosomal RNA-processing 9, U3 small nucleolar RNA-binding protein	52 kDa	A0A2R8Q3F9_DANRE	A0A2R8Q3F9_DANRE	1	6	6	14.5%	100%	100%	97%	100%	97%	0	0	0	95%	0	0	5	5	0	6	1	0	0	0	1	0	0	5	5	0	6	1	0	0	0	1	0	0	3248500	3414800	0	2228700	0	0	0	0
cdk5rap3	CDK5 regulatory subunit-associated protein 3	57 kDa	A0A2R8RUD8_DANRE	A0A2R8RUD8_DANRE	1	13	13	24%	100%	100%	99%	100%	94%	0	95%	13%	100%	0	0	5	4	1	13	0	0	0	0	2	0	0	5	4	1	13	0	0	0	0	2	0	0	531250	862160	0	0	0	0	0	0
rangap1b	Ran GTPase-activating protein 1b	62 kDa	A0A2R8QT01_DANRE	A0A2R8QT01_DANRE	1	8	8	16.1%	100%	100%	100%	100%	100%	0	95%	100%	100%	0	0	4	5	3	8	3	0	1	1	2	0	0	4	5	3	8	3	0	1	1	2	0	0	280440	1016800	0	2001200	0	0	0	0
ago2	Protein argonaute-2	99 kDa	E7EXY4_DANRE	E7EXY4_DANRE	1	10	10	16.6%	100%	100%	26%	100%	96%	7%	63%	0	100%	0	0	2	7	0	10	1	0	0	0	2	0	0	2	7	0	10	1	0	0	0	2	0	0	85492	795840	0	439930	0	0	0	0
nom1	Nucleolar protein with MIF4G domain 1	95 kDa	A0A2R8QP10_DANRE	A0A2R8QP10_DANRE	1	11	11	14.4%	100%	100%	100%	100%	44%	10%	0	0	9%	8%	9%	4	11	2	6	0	0	0	0	0	0	0	4	11	2	6	0	0	0	0	0	0	0	406200	3177700	100200	0	0	0	0	0
pogza	Pogo transposable element-derived with ZNF domain a	142 kDa	A8E7N7_DANRE	A8E7N7_DANRE	1	10	10	10.2%	100%	100%	0	100%	0	0	0	0	100%	0	0	5	7	0	10	0	0	0	0	3	0	0	5	7	0	10	0	0	0	0	3	0	0	166750	797600	0	0	0	0	0	0
prkra	Interferon-inducible double-stranded RNA-dependent protein kinase activator A homolog	32 kDa	F1Q8C8_DANRE	F1Q8C8_DANRE	1	6	6	24.9%	100%	100%	100%	100%	0	0	0	0	100%	0	0	6	4	2	6	0	0	0	0	2	0	0	6	4	2	6	0	0	0	0	2	0	0	3893900	2884800	0	0	0	0	0	0
bub3	BUB3 budding uninhibited by benzimidazoles 3-like protein	36 kDa	Q6TNV6_DANRE	Q6TNV6_DANRE;U3JAH9_DANRE	1	5	5	20.1%	100%	100%	100%	100%	100%	33%	7%	62%	100%	22%	0	4	3	1	5	2	0	0	1	2	0	0	4	3	1	5	2	0	0	1	2	0	0	2391700	2758500	0	1982900	0	0	0	0
nr2f5	Nuclear receptor subfamily 2 group F member 5	45 kDa	NR2F5_DANRE	NR2F5_DANRE	1	13	11	28.3%	100%	100%	100%	100%	100%	52%	39%	0	100%	0	0	9	6	3	13	1	0	0	0	4	0	0	7	4	1	11	1	0	0	0	4	0	0	4347100	5848000	342800	3735000	0	0	0	0
prim1	DNA primase	50 kDa	F1QKT6_DANRE	F1QKT6_DANRE	1	8	8	25.2%	100%	100%	0	100%	21%	0	0	38%	100%	0	0	6	4	0	8	0	0	0	0	1	0	0	6	4	0	8	0	0	0	0	1	0	0	1556300	1173900	0	0	0	0	0	0
nob1	NIN1 (RPN12)-binding protein 1 homolog	49 kDa	I3ISV3_DANRE	I3ISV3_DANRE	1	8	8	28.9%	100%	100%	99%	100%	96%	0	0	92%	97%	0	0	5	4	1	8	1	0	0	1	0	0	0	5	4	1	8	1	0	0	1	0	0	0	910380	1158400	112930	1203500	0	0	0	0
nup85	Nuclear pore complex protein Nup85	74 kDa	NUP85_DANRE	NUP85_DANRE	1	6	6	13.9%	100%	100%	100%	100%	59%	0	0	0	100%	0	0	1	2	1	6	1	0	0	0	5	0	0	1	2	1	6	1	0	0	0	5	0	0	329680	1185600	82042	601740	0	0	0	0
imp4	IMP U3 small nucleolar ribonucleoprotein 4	34 kDa	Q6DI25_DANRE	Q6DI25_DANRE	1	7	7	21.3%	100%	100%	34%	100%	0	0	0	0	100%	0	0	7	3	0	3	0	0	0	0	1	0	0	7	3	0	3	0	0	0	0	1	0	0	2814200	977320	0	0	0	0	0	0
rpa2	Replication protein A2	29 kDa	Q504I6_DANRE	Q504I6_DANRE	1	5	5	34.3%	100%	100%	92%	100%	80%	0	0	0	100%	0	0	5	4	1	5	0	0	0	0	1	0	0	5	4	1	5	0	0	0	0	1	0	0	4187700	1991800	0	0	0	0	0	0
rrp1	Ribosomal RNA-processing 1	76 kDa	A0A0G2L325_DANRE	A0A0G2L325_DANRE	1	7	7	11.3%	100%	100%	100%	100%	0	0	0	0	100%	0	0	7	4	2	6	0	0	0	0	2	0	0	7	4	2	6	0	0	0	0	2	0	0	3386100	3090100	358690	0	0	0	0	0
las1l	LAS1-like, ribosome biogenesis factor	66 kDa	A2CF03_DANRE	A2CF03_DANRE	1	8	8	15.2%	100%	100%	100%	100%	10%	0	44%	0	100%	0	0	6	8	2	7	0	0	0	0	6	0	0	6	8	2	7	0	0	0	0	6	0	0	1306000	5999100	116250	0	0	0	0	0
u2surp	U2 snRNP-associated SURP domain-containing	105 kDa	B0S5J3_DANRE	B0S5J3_DANRE	1	16	12	17.2%	100%	100%	13%	100%	0	0	0	0	100%	0	0	8	11	0	16	0	0	0	0	3	0	0	7	8	0	12	0	0	0	0	3	0	0	1482900	2635000	0	0	0	0	0	0
ascc3	Activating signal cointegrator 1 complex subunit 3	231 kDa	E7FCJ6_DANRE	E7FCJ6_DANRE	1	18	18	12.2%	100%	100%	99%	100%	0	0	0	0	100%	0	0	3	6	1	18	0	0	0	0	2	0	0	3	6	1	18	0	0	0	0	2	0	0	45947	320040	3872	0	0	0	0	0
ncapg2	Non-SMC condensin II complex, subunit G2	129 kDa	E7FH61_DANRE	E7FH61_DANRE	1	13	13	15.4%	100%	100%	100%	100%	14%	0	0	0	100%	0	0	7	12	2	13	0	0	0	0	4	0	0	7	12	2	13	0	0	0	0	4	0	0	272850	2584400	41145	0	0	0	0	0
si:ch211-13c6.2	Si:ch211-13c6.2	93 kDa	F6NW08_DANRE	F6NW08_DANRE	1	9	9	13.5%	100%	100%	100%	100%	0	0	0	5%	100%	0	0	9	5	1	7	0	0	0	0	1	0	0	9	5	1	7	0	0	0	0	1	0	0	914660	2070300	45052	0	0	0	0	0
esf1	ESF1, nucleolar pre-rRNA-processing protein, homolog (S. cerevisiae)	89 kDa	B8JKQ1_DANRE	B8JKQ1_DANRE	1	8	8	15.2%	100%	100%	0	100%	13%	0	0	0	100%	0	0	8	7	0	6	0	0	0	0	3	0	0	8	7	0	6	0	0	0	0	3	0	0	1092200	3660700	0	0	0	0	0	0
gnl2	Nucleolar GTP-binding protein 2	83 kDa	A0A0R4IXF1_DANRE	A0A0R4IXF1_DANRE	1	9	9	15.2%	100%	100%	98%	100%	21%	0	0	0	12%	0	0	5	8	0	9	0	0	0	0	0	0	0	5	8	0	9	0	0	0	0	0	0	0	884340	1677000	0	0	0	0	0	0
rrs1	Ribosome biogenesis regulatory protein	39 kDa	Q7SX91_DANRE	Q7SX91_DANRE	1	6	6	17.3%	100%	100%	8%	100%	0	0	0	0	49%	0	0	6	4	0	6	0	0	0	0	0	0	0	6	4	0	6	0	0	0	0	0	0	0	2334400	3979800	0	0	0	0	0	0
snrpb	Small nuclear ribonucleoprotein-associated protein	24 kDa	Q9I9E5_DANRE	Q9I9E5_DANRE	1	4	4	15.9%	100%	100%	0	96%	0	0	0	34%	100%	0	26%	4	2	0	1	0	0	0	0	2	0	0	4	2	0	1	0	0	0	0	2	0	0	2756200	5738300	0	0	0	0	0	0
rbm15b	RNA-binding motif protein 15B	93 kDa	E9QBX7_DANRE	E9QBX7_DANRE	1	10	10	15.3%	100%	100%	100%	100%	0	0	0	36%	100%	0	64%	6	4	1	10	0	0	0	0	2	0	0	5	4	1	10	0	0	0	0	2	0	0	1313800	964480	0	0	0	0	0	0
msh6	MutS homolog 6 (E. coli)	153 kDa	A0A0R4IAE0_DANRE	A0A0R4IAE0_DANRE	1	13	13	13.9%	100%	100%	100%	100%	0	0	0	0	100%	0	0	2	4	1	13	0	0	0	0	1	0	0	2	4	1	13	0	0	0	0	1	0	0	255240	276410	0	0	0	0	0	0
hnrnpl	Heterogeneous nuclear ribonucleoprotein L	59 kDa	A0A2R8RN29_DANRE	A0A2R8RN29_DANRE	1	8	3	17.1%	100%	100%	100%	100%	17%	0	0	0	100%	0	0	4	5	4	8	1	0	0	0	3	0	0	2	3	2	3	0	0	0	0	2	0	0	3649600	2706400	359140	0	0	0	0	0
timeless	Timeless circadian clock	150 kDa	A0A2R8RUC7_DANRE	A0A2R8RUC7_DANRE	1	14	14	17.2%	100%	100%	100%	100%	78%	20%	5%	0	100%	0	0	4	3	1	14	0	0	0	0	1	0	0	4	3	1	14	0	0	0	0	1	0	0	565850	360310	11959	0	0	0	0	0
u2af2b	U2 snRNP auxiliary factor large subunit	54 kDa	A0A0R4IMP0_DANRE	A0A0R4IMP0_DANRE	1	7	7	19.6%	100%	100%	73%	100%	0	0	0	0	100%	0	0	4	5	0	7	0	0	0	0	4	0	0	4	5	0	7	0	0	0	0	4	0	0	3131000	3697900	0	0	0	0	0	0
topbp1	DNA topoisomerase II-binding protein 1	168 kDa	A0A2R8RVN3_DANRE	A0A2R8RVN3_DANRE	1	12	12	8.85%	100%	100%	100%	100%	71%	0	0	0	100%	10%	0	2	8	1	12	0	0	0	0	2	0	0	2	8	1	12	0	0	0	0	2	0	0	104200	1476300	11950	0	0	0	0	0
rbbp5	Retinoblastoma-binding protein 5	56 kDa	F1QST7_DANRE	F1QST7_DANRE	1	7	6	17%	100%	100%	77%	100%	0	31%	0	0	100%	0	0	5	2	0	7	0	0	0	0	3	0	0	5	2	0	6	0	0	0	0	3	0	0	891770	577330	0	0	0	0	0	0
trip11	Thyroid hormone receptor interactor 11	225 kDa	F1REE8_DANRE	F1REE8_DANRE	1	9	9	5.85%	100%	100%	99%	100%	60%	0	0	0	100%	0	0	3	9	1	9	0	0	0	0	1	0	0	3	9	1	9	0	0	0	0	1	0	0	28470	221890	0	0	0	0	0	0
nifk	MKI67 FHA domain-interacting nucleolar phosphoprotein	30 kDa	MK67I_DANRE	MK67I_DANRE	1	7	7	32.3%	100%	100%	0	100%	0	0	0	0	16%	0	0	7	3	0	3	0	0	0	0	0	0	0	7	3	0	3	0	0	0	0	0	0	0	2825400	1290100	0	0	0	0	0	0
polr2c	Polymerase (RNA) II (DNA directed) polypeptide C	31 kDa	Q7ZV11_DANRE	Q7ZV11_DANRE	1	8	8	36.4%	100%	100%	0	100%	0	0	59%	0	95%	0	0	8	5	0	4	0	0	0	0	1	0	0	8	5	0	4	0	0	0	0	1	0	0	3001200	3640300	0	0	0	0	0	0
smarcb1b	SWI/SNF-related matrix-associated actin-dependent regulator of chromatin subfamily B member 1	42 kDa	F1R4U9_DANRE	F1R4U9_DANRE	1	7	7	22.4%	100%	100%	38%	100%	40%	0	0	0	100%	0	0	7	2	0	3	0	0	0	0	1	0	0	7	2	0	3	0	0	0	0	1	0	0	2052200	1631900	0	0	0	0	0	0
atad5a	ATPase family AAA domain-containing 5a	198 kDa	E7FE92_DANRE	E7FE92_DANRE	1	13	13	11.1%	100%	100%	89%	100%	0	74%	0	14%	98%	0	0	3	13	0	8	0	0	0	0	1	0	0	3	13	0	8	0	0	0	0	1	0	0	99397	1006600	0	0	0	0	0	0
sdad1	Protein SDA1	79 kDa	A0A0R4IYN8_DANRE	A0A0R4IYN8_DANRE	1	7	7	8.5%	100%	100%	100%	100%	0	0	0	0	100%	11%	0	3	7	2	5	0	0	0	0	1	0	0	3	7	2	5	0	0	0	0	1	0	0	819160	3324100	46213	0	0	0	0	0
ptbp2a	Polypyrimidine tract-binding protein 2a	55 kDa	A0A0R4IZG6_DANRE	A0A0R4IZG6_DANRE	1	13	12	38.3%	100%	100%	0	100%	0	0	0	0	100%	0	0	13	2	0	7	0	0	0	0	2	0	0	12	2	0	7	0	0	0	0	2	0	0	3900600	551330	0	0	0	0	0	0
rbm12bb	RNA-binding motif protein 12B	79 kDa	E7F6E2_DANRE	E7F6E2_DANRE	1	8	8	12.4%	100%	100%	100%	100%	12%	0	0	0	100%	0	0	6	6	1	8	0	0	0	0	3	0	0	6	6	1	8	0	0	0	0	3	0	0	934660	2196200	0	0	0	0	0	0
ints3	Integrator complex subunit 3	116 kDa	INT3_DANRE	INT3_DANRE	1	7	7	11.3%	100%	100%	96%	100%	0	0	0	0	97%	0	0	3	3	0	7	0	0	0	0	0	0	0	3	3	0	7	0	0	0	0	0	0	0	206350	215920	0	0	0	0	0	0
rnps1	RNA-binding protein with serine-rich domain 1	32 kDa	A0A0G2KGY0_DANRE	A0A0G2KGY0_DANRE	1	4	4	19.8%	100%	100%	82%	100%	40%	0	0	0	100%	0	0	4	4	0	3	0	0	0	0	2	0	0	4	4	0	3	0	0	0	0	2	0	0	3472000	4038200	0	0	0	0	0	0
zc3h18	Zinc finger CCCH domain-containing protein 18	128 kDa	A0A0R4IEF8_DANRE	A0A0R4IEF8_DANRE	1	8	8	7.23%	100%	100%	100%	100%	0	0	52%	0	0	0	51%	6	7	1	8	0	0	0	0	0	0	0	6	7	1	8	0	0	0	0	0	0	0	851820	1129100	0	0	0	0	0	0
pds5a	Sister chromatid cohesion protein PDS5 homolog A	159 kDa	A0A0R4IU07_DANRE	A0A0R4IU07_DANRE	1	12	9	11.3%	100%	100%	100%	100%	84%	11%	0	0	100%	35%	0	2	4	1	12	0	0	0	0	2	0	0	2	3	1	9	0	0	0	0	2	0	0	112990	336270	8548	0	0	0	0	0
fubp3	Far upstream element (FUSE)-binding protein 3	62 kDa	E7EYA8_DANRE	E7EYA8_DANRE	1	8	6	18.6%	100%	100%	100%	100%	70%	0	0	0	100%	0	0	8	6	2	8	1	0	0	0	4	0	0	6	6	1	6	1	0	0	0	3	0	0	2053500	1355000	23946	1525500	0	0	0	0
eif3d	Eukaryotic translation initiation factor 3 subunit D	64 kDa	EIF3D_DANRE	EIF3D_DANRE	1	4	4	10.5%	100%	100%	100%	100%	100%	0	7%	0	77%	28%	0	4	2	2	3	2	0	0	0	1	0	0	4	2	2	3	2	0	0	0	1	0	0	1022600	132490	152820	723590	0	0	0	0
tardbpl	TAR DNA-binding protein,-like	35 kDa	A0A2R8PYV5_DANRE	A0A2R8PYV5_DANRE	1	13	9	57.9%	100%	100%	99%	100%	100%	0	0	0	100%	0	0	8	6	1	13	2	0	0	0	4	0	0	4	3	1	9	1	0	0	0	2	0	0	447910	4566700	0	8689400	0	0	0	0
slu7	Pre-mRNA-splicing factor SLU7	72 kDa	F1RCR0_DANRE	F1RCR0_DANRE	1	10	10	15.8%	100%	100%	99%	100%	0	0	0	0	100%	0	0	5	10	1	8	0	0	0	0	2	0	0	5	10	1	8	0	0	0	0	2	0	0	2176300	4296100	43777	0	0	0	0	0
pelo	Protein pelota homolog	43 kDa	PELO_DANRE	PELO_DANRE	1	10	10	30.4%	100%	100%	38%	100%	60%	0	0	0	100%	0	0	6	7	0	10	1	0	0	0	2	0	0	6	7	0	10	1	0	0	0	2	0	0	1069500	2584600	0	2556400	0	0	0	0
rps15a	Ribosomal protein S15a	15 kDa	Q6Q420_DANRE	Q6Q420_DANRE	1	3	3	18.5%	100%	100%	100%	100%	96%	0	0	0	100%	0	0	3	2	2	2	1	0	0	0	2	0	0	3	2	2	2	1	0	0	0	2	0	0	6019100	4070900	1377000	1268100	0	0	0	0
mcmbp	Mini-chromosome maintenance complex-binding protein	71 kDa	MCMBP_DANRE	MCMBP_DANRE	1	10	10	20.9%	100%	100%	100%	100%	0	0	67%	0	100%	0	0	5	10	4	6	0	0	0	0	4	0	0	5	10	4	6	0	0	0	0	4	0	0	1388300	4939400	230570	0	0	0	0	0
ssb	Sjogren syndrome antigen B (Autoantigen La)	46 kDa	Q7ZTI0_DANRE	Q7ZTI0_DANRE	1	7	7	17.2%	100%	100%	100%	100%	0	0	0	0	100%	0	0	7	2	2	6	0	0	0	0	3	0	0	7	2	2	6	0	0	0	0	3	0	0	1364600	914510	107250	0	0	0	0	0
setdb1b	Histone-lysine N-methyltransferase SETDB1-B	136 kDa	STB1B_DANRE	STB1B_DANRE;CELF1_DANRE	2	5	5	6.92%	100%	100%	100%	100%	0	0	0	0	100%	0	0	5	4	2	5	0	0	0	0	2	0	0	5	4	2	5	0	0	0	0	2	0	0	99342	533300	32621	0	0	0	0	0
jarid2b	Protein Jumonji	147 kDa	G1K2S7_DANRE	G1K2S7_DANRE	1	11	9	10.1%	100%	100%	100%	100%	0	0	0	0	0	0	0	3	6	1	11	0	0	0	0	0	0	0	3	6	1	9	0	0	0	0	0	0	0	189190	503460	0	0	0	0	0	0
zgc:55733	Zgc:55733	33 kDa	A0A0R4IKH3_DANRE	A0A0R4IKH3_DANRE	1	12	7	47.1%	100%	100%	100%	100%	0	0	0	0	100%	0	0	12	5	2	5	0	0	0	0	4	0	0	7	1	1	2	0	0	0	0	2	0	0	26467000	18655000	1364200	0	0	0	0	0
idh3b	Isocitrate dehydrogenase [NAD] subunit, mitochondrial	42 kDa	A0A2R8PY75_DANRE	A0A2R8PY75_DANRE	1	8	8	22.5%	100%	100%	95%	100%	100%	0	100%	100%	100%	0	0	2	3	1	8	1	0	1	2	4	0	0	2	3	1	8	1	0	1	2	4	0	0	389250	867190	0	1497400	0	0	0	0
srrm2	Serine/arginine repetitive matrix 2	147 kDa	F1QLP6_DANRE	F1QLP6_DANRE	1	4	4	4.06%	100%	100%	94%	100%	0	27%	0	0	0	0	0	4	2	0	3	0	0	0	0	0	0	0	4	2	0	3	0	0	0	0	0	0	0	378740	531500	0	0	0	0	0	0
ppil2	Peptidylprolyl isomerase (cyclophilin)-like 2	56 kDa	A0A0R4IDT0_DANRE	A0A0R4IDT0_DANRE	1	8	8	23.1%	100%	100%	100%	100%	0	0	0	0	100%	0	0	5	7	1	8	0	0	0	0	1	0	0	5	7	1	8	0	0	0	0	1	0	0	1118100	3053100	92970	0	0	0	0	0
zgc:109744	Zgc:109744	101 kDa	A0A0R4IZN4_DANRE	A0A0R4IZN4_DANRE	1	11	11	16.3%	100%	100%	99%	100%	0	0	0	0	95%	0	0	6	6	1	11	0	0	0	0	1	0	0	6	6	1	11	0	0	0	0	1	0	0	412120	1175600	33252	0	0	0	0	0
lmnl3	Lamin L3	67 kDa	A0A2R8RV77_DANRE	A0A2R8RV77_DANRE	1	8	8	18.1%	100%	100%	0	100%	0	0	0	0	0	91%	0	5	7	0	8	0	0	0	0	0	0	0	5	7	0	8	0	0	0	0	0	0	0	763990	1890100	0	0	0	0	0	0
usp7	Ubiquitin-specific peptidase 7 (herpes virus-associated)	129 kDa	F1QUS9_DANRE	F1QUS9_DANRE	1	7	7	9.01%	100%	100%	0	100%	96%	0	0	0	100%	0	0	2	3	0	7	1	0	0	0	4	0	0	2	3	0	7	1	0	0	0	4	0	0	96134	564730	0	308670	0	0	0	0
wiza	Si:dkey-217d24.6	108 kDa	I3ITC3_DANRE	I3ITC3_DANRE	1	7	7	9.65%	100%	100%	0	100%	33%	0	0	0	0	0	20%	2	7	0	4	0	0	0	0	0	0	0	2	7	0	4	0	0	0	0	0	0	0	62744	631500	0	0	0	0	0	0
ints1	Integrator complex subunit 1	245 kDa	A0A0R4IJ75_DANRE	A0A0R4IJ75_DANRE	1	9	9	5.43%	100%	100%	100%	100%	8%	0	0	0	5%	0	0	1	6	1	9	0	0	0	0	0	0	0	1	6	1	9	0	0	0	0	0	0	0	22671	341560	10096	0	0	0	0	0
pno1	RNA-binding protein PNO1	28 kDa	F1RDN0_DANRE	F1RDN0_DANRE	1	5	5	13.5%	100%	100%	100%	100%	0	0	0	0	100%	0	0	5	3	1	4	0	0	0	0	3	0	0	5	3	1	4	0	0	0	0	3	0	0	2153400	1807700	0	0	0	0	0	0
psip1b	PC4 and SFRS1-interacting protein 1b	179 kDa	F8W309_DANRE	F8W309_DANRE	1	9	9	8.08%	100%	100%	0	100%	0	28%	0	0	59%	0	0	2	9	0	6	0	0	0	0	0	0	0	2	9	0	6	0	0	0	0	0	0	0	64795	682250	0	0	0	0	0	0
si:ch211-262h13.3	Si:ch211-262h13.3	38 kDa	Q1LUV1_DANRE	Q1LUV1_DANRE	1	9	9	41.1%	100%	100%	99%	100%	0	0	0	0	100%	0	0	6	9	1	9	0	0	0	0	4	0	0	6	9	1	9	0	0	0	0	4	0	0	2403700	12818000	0	0	0	0	0	0
phf8	Histone lysine demethylase PHF8	114 kDa	PHF8_DANRE	PHF8_DANRE	1	10	9	12.1%	100%	100%	100%	100%	0	0	0	0	97%	0	0	6	9	2	10	0	0	0	0	1	0	0	6	9	2	9	0	0	0	0	1	0	0	730670	2966100	144190	0	0	0	0	0
ddx56	DEAD (Asp-Glu-Ala-Asp) box helicase 56	63 kDa	Q6DRE7_DANRE	Q6DRE7_DANRE	1	6	6	12.4%	100%	100%	0	100%	0	8%	66%	0	100%	0	0	1	3	0	6	0	0	0	0	2	0	0	1	3	0	6	0	0	0	0	2	0	0	564760	949840	0	0	0	0	0	0
baz1a	Bromodomain adjacent to zinc finger domain, 1A	140 kDa	F1QD11_DANRE	F1QD11_DANRE	1	12	9	22.8%	100%	100%	100%	100%	18%	0	0	0	95%	0	0	7	8	3	12	0	0	0	0	1	0	0	5	6	2	9	0	0	0	0	1	0	0	629700	2574300	159400	0	0	0	0	0
dmap1	DNA methyltransferase 1-associated protein 1	53 kDa	B8JI50_DANRE	B8JI50_DANRE	1	7	7	20%	100%	100%	18%	100%	0	0	0	0	78%	0	0	6	7	0	6	0	0	0	0	1	0	0	6	7	0	6	0	0	0	0	1	0	0	250920	2008200	0	0	0	0	0	0
parn	Poly(A)-specific ribonuclease PARN	75 kDa	A0A0R4IW61_DANRE	A0A0R4IW61_DANRE	1	9	9	17.1%	100%	100%	100%	100%	0	0	0	0	100%	0	0	6	5	3	9	0	0	0	0	2	0	0	6	5	3	9	0	0	0	0	2	0	0	1764800	3678700	0	0	0	0	0	0
nacc1a	Nucleus accumbens-associated 1, BEN and BTB (POZ) domain-containing a	58 kDa	A0A0G2L3U3_DANRE	A0A0G2L3U3_DANRE	1	9	9	19.5%	100%	100%	100%	100%	24%	0	0	0	100%	0	0	6	5	4	9	0	0	0	0	2	0	0	6	5	4	9	0	0	0	0	2	0	0	613250	3338400	359550	0	0	0	0	0
snrnp40	Small nuclear ribonucleoprotein 40 (U5)	38 kDa	Q7ZTY9_DANRE	Q7ZTY9_DANRE	1	5	5	16.1%	100%	100%	0	100%	0	0	0	0	100%	0	0	5	5	0	3	0	0	0	0	2	0	0	5	5	0	3	0	0	0	0	2	0	0	2526100	2113400	0	0	0	0	0	0
ezh2	Histone-lysine N-methyltransferase EZH2	87 kDa	EZH2_DANRE	EZH2_DANRE	1	6	6	8.42%	100%	100%	100%	100%	0	0	0	0	100%	0	0	5	4	2	6	0	0	0	0	2	0	0	5	4	2	6	0	0	0	0	2	0	0	285050	1500600	30714	0	0	0	0	0
col18a1a	Collagen type XVIII alpha 1 chain a	171 kDa	B0S8G4_DANRE	B0S8G4_DANRE	1	5	5	3.47%	100%	100%	96%	100%	99%	11%	0	37%	100%	0	0	3	2	0	5	1	0	0	0	2	0	0	3	2	0	5	1	0	0	0	2	0	0	163020	164150	0	336390	0	0	0	0
iws1	Uncharacterized protein	87 kDa	F1QJ31_DANRE	F1QJ31_DANRE	1	8	8	10.7%	100%	100%	0	100%	10%	24%	0	0	98%	0	50%	2	8	0	4	0	0	0	0	1	0	0	2	8	0	4	0	0	0	0	1	0	0	359350	2809100	0	0	0	0	0	0
sinhcafl	SIN3-HDAC complex-associated factor,-like	47 kDa	F1QLZ5_DANRE	F1QLZ5_DANRE	1	6	6	17.7%	100%	100%	100%	100%	23%	0	0	0	77%	0	0	4	3	2	6	0	0	0	0	0	0	0	4	3	2	6	0	0	0	0	0	0	0	204620	1579900	106560	0	0	0	0	0
rpl30	Ribosomal protein L30	13 kDa	Q7ZUG6_DANRE	Q7ZUG6_DANRE	1	2	2	23.9%	97%	100%	100%	72%	100%	0	13%	95%	100%	0	0	2	2	1	1	2	0	0	1	2	0	0	2	2	1	1	2	0	0	1	2	0	0	0	7553800	413940	0	330600	0	0	0
ctps1a	CTP synthase	67 kDa	A3QJW5_DANRE	A3QJW5_DANRE	1	4	4	6.72%	100%	100%	93%	100%	98%	11%	7%	34%	100%	8%	0	2	4	0	3	1	0	0	0	3	0	0	2	4	0	3	1	0	0	0	3	0	0	105500	798250	0	306950	0	0	0	0
usp48	Ubiquitin-specific peptidase 48	120 kDa	A0A0R4IB93_DANRE	A0A0R4IB93_DANRE	1	7	7	7.16%	100%	100%	100%	100%	0	0	0	0	100%	0	0	2	7	2	4	0	0	0	0	1	0	0	2	7	2	4	0	0	0	0	1	0	0	48299	741220	71620	0	0	0	0	0
hnrnpdl	Heterogeneous nuclear ribonucleoprotein D-like	33 kDa	Q7SXN2_DANRE	Q7SXN2_DANRE	1	9	8	26.4%	100%	100%	0	100%	88%	0	0	0	100%	0	0	9	3	0	5	1	0	0	0	3	0	0	8	2	0	4	1	0	0	0	2	0	0	3333000	2393500	0	1256600	0	0	0	0
eif5	Eukaryotic translation initiation factor 5	49 kDa	Q7ZWA9_DANRE	Q7ZWA9_DANRE	1	6	6	18.6%	100%	100%	0	100%	95%	0	0	0	100%	0	0	6	4	0	6	0	0	0	0	2	0	0	6	4	0	6	0	0	0	0	2	0	0	1212400	1618300	0	0	0	0	0	0
sin3ab	SIN3 transcription regulator family member Ab	144 kDa	E7F0R9_DANRE	E7F0R9_DANRE	1	16	13	37.7%	100%	100%	95%	100%	10%	0	0	0	100%	0	0	14	9	1	16	0	0	0	0	5	0	0	7	7	0	13	0	0	0	0	3	0	0	958710	1583300	0	0	0	0	0	0
sbno1	Strawberry notch homolog 1 (Drosophila)	153 kDa	A0A0G2L9F7_DANRE	A0A0G2L9F7_DANRE	1	11	10	11.5%	100%	100%	100%	100%	0	0	0	0	100%	0	0	2	10	1	11	0	0	0	0	2	0	0	2	9	1	10	0	0	0	0	2	0	0	136920	1559100	20764	0	0	0	0	0
ddx52	DEAD (Asp-Glu-Ala-Asp) box polypeptide 52	69 kDa	A0A0R4IJV5_DANRE	A0A0R4IJV5_DANRE	1	8	8	16.6%	100%	100%	100%	100%	96%	0	0	0	53%	0	0	8	2	1	4	1	0	0	0	1	0	0	8	2	1	4	1	0	0	0	1	0	0	1537300	771670	45949	644460	0	0	0	0
hnrnpl2	Heterogeneous nuclear ribonucleoprotein L2	58 kDa	A8KC22_DANRE	A8KC22_DANRE	1	8	4	15.9%	100%	100%	100%	100%	94%	0	0	0	100%	0	0	6	5	3	8	1	0	0	0	2	0	0	4	3	1	3	0	0	0	0	1	0	0	3585300	2963500	363190	0	0	0	0	0
rad50	RAD50 homolog, double strand break repair protein	154 kDa	F8W411_DANRE	F8W411_DANRE	1	7	7	5.18%	100%	100%	0	100%	25%	63%	0	76%	0	0	32%	2	6	0	7	0	0	0	0	0	0	0	2	6	0	7	0	0	0	0	0	0	0	86919	515000	0	0	0	0	0	0
nkrf	NFKB-repressing factor	97 kDa	A0A0R4IUL8_DANRE	A0A0R4IUL8_DANRE	1	8	8	12.7%	100%	100%	100%	100%	0	0	0	0	0	0	0	2	6	1	8	0	0	0	0	0	0	0	2	6	1	8	0	0	0	0	0	0	0	0	894820	55435	0	0	0	0	0
nol9	Nucleolar protein 9	78 kDa	E7F654_DANRE	E7F654_DANRE	1	7	6	14.9%	100%	100%	0	100%	97%	0	0	0	100%	0	0	5	3	0	7	1	0	0	0	3	0	0	5	3	0	6	1	0	0	0	3	0	0	1315100	2042200	0	1021900	0	0	0	0
srfbp1	Serum response factor-binding protein 1	87 kDa	Q6DI30_DANRE	Q6DI30_DANRE	1	6	6	8.55%	100%	100%	88%	100%	0	0	0	0	7%	12%	69%	3	6	0	5	0	0	0	0	0	0	0	3	6	0	5	0	0	0	0	0	0	0	306150	1576500	0	0	0	0	0	0
kpna4	Importin subunit alpha	58 kDa	F1QEW3_DANRE	F1QEW3_DANRE	1	6	6	17.3%	100%	100%	82%	100%	0	0	0	0	100%	22%	0	4	4	1	6	0	0	0	0	2	0	0	4	4	1	6	0	0	0	0	2	0	0	1039700	2149000	0	0	0	0	0	0
cherp	Calcium homeostasis endoplasmic reticulum protein	101 kDa	A0A2R8PZL7_DANRE	A0A2R8PZL7_DANRE	1	8	8	11.6%	100%	100%	100%	100%	0	0	0	0	100%	0	0	5	7	2	8	0	0	0	0	3	0	0	5	7	2	8	0	0	0	0	3	0	0	1896200	4667100	314870	0	0	0	0	0
rfx2	DNA-binding protein RFX2	82 kDa	RFX2_DANRE	RFX2_DANRE	1	8	6	12.3%	100%	100%	100%	100%	0	0	36%	0	88%	0	0	7	8	4	8	0	0	0	0	1	0	0	4	6	3	6	0	0	0	0	1	0	0	1428100	2215100	229230	0	0	0	0	0
pum1	Pumilio RNA-binding family member 1	123 kDa	A0A0R4IWL6_DANRE	A0A0R4IWL6_DANRE	1	13	12	14.8%	100%	100%	100%	100%	96%	0	0	0	0	13%	19%	4	4	2	13	1	0	0	0	0	0	0	4	4	1	12	1	0	0	0	0	0	0	490880	1833000	59147	1399500	0	0	0	0
rbm17	RNA-binding motif protein 17	46 kDa	Q7ZVN6_DANRE	Q7ZVN6_DANRE	1	5	5	17.7%	100%	100%	50%	100%	0	0	0	0	97%	0	0	5	2	0	2	0	0	0	0	0	0	0	5	2	0	2	0	0	0	0	0	0	0	770910	865650	0	0	0	0	0	0
qkia	Protein quaking-A	38 kDa	A0A0R4IA73_DANRE	A0A0R4IA73_DANRE	1	6	6	16.7%	100%	100%	95%	100%	19%	0	0	0	77%	0	0	6	3	1	4	0	0	0	0	0	0	0	6	3	1	4	0	0	0	0	0	0	0	2715400	3999500	0	0	0	0	0	0
kat7b	Histone acetyltransferase	66 kDa	Q7ZW29_DANRE	Q7ZW29_DANRE	1	6	6	15%	100%	100%	100%	100%	0	16%	0	0	100%	0	0	4	5	2	6	0	0	0	0	1	0	0	3	4	2	6	0	0	0	0	1	0	0	1627600	2667200	45501	0	0	0	0	0
nr6a1a	Nuclear receptor subfamily 6 group A member 1-A (Fragment)	50 kDa	A0A0R4ILU7_DANRE	A0A0R4ILU7_DANRE	1	8	8	18.3%	100%	100%	100%	100%	59%	0	0	0	100%	0	0	2	6	4	8	1	0	0	0	2	0	0	2	6	4	8	1	0	0	0	2	0	0	765450	2964500	310660	1895400	0	0	0	0
cdc40	Cell division cycle 40 homolog (S. cerevisiae)	65 kDa	A5WUR0_DANRE	A5WUR0_DANRE	1	6	6	11.1%	100%	100%	0	100%	0	0	0	0	95%	0	0	3	6	0	3	0	0	0	0	1	0	0	3	6	0	3	0	0	0	0	1	0	0	1176500	1366500	0	0	0	0	0	0
ncoa5	Nuclear receptor coactivator 5	54 kDa	Q66HY6_DANRE	Q66HY6_DANRE	1	9	9	27.1%	100%	100%	0	100%	96%	0	0	0	100%	0	0	5	5	0	9	1	0	0	0	5	0	0	5	5	0	9	1	0	0	0	5	0	0	2658600	1572900	0	2682900	0	0	0	0
orc5	Origin recognition complex, subunit 5	51 kDa	Q6P0X9_DANRE	Q6P0X9_DANRE	1	7	7	16.4%	100%	100%	100%	100%	26%	0	49%	0	100%	0	6%	3	2	0	7	0	0	0	0	1	0	0	3	2	0	7	0	0	0	0	1	0	0	531350	1428600	0	0	0	0	0	0
rbm34	RNA-binding motif protein 34	46 kDa	A0A2R8Q7F9_DANRE	A0A2R8Q7F9_DANRE	1	4	4	13.9%	100%	100%	0	97%	12%	0	0	13%	0	0	0	4	3	0	0	0	0	0	0	0	0	0	4	3	0	0	0	0	0	0	0	0	0	373440	284100	0	0	0	0	0	0
thoc5	THO complex subunit 5 homolog	80 kDa	A0A2R8QR48_DANRE	A0A2R8QR48_DANRE	1	4	4	10.5%	100%	100%	0	100%	26%	5%	0	26%	100%	8%	0	4	3	0	4	0	0	0	0	2	0	0	4	3	0	4	0	0	0	0	2	0	0	623660	1025100	0	0	0	0	0	0
pias4a	E3 SUMO-protein ligase PIAS4-A (Fragment)	56 kDa	A0A452GCC0_DANRE	A0A452GCC0_DANRE;PIS4A_DANRE	1	8	8	24.4%	100%	100%	100%	100%	18%	0	0	79%	95%	0	0	4	5	2	8	0	0	0	0	1	0	0	4	5	2	8	0	0	0	0	1	0	0	870990	2538000	0	0	0	0	0	0
brd3a	Bromodomain-containing 3a	75 kDa	F1QQP6_DANRE	F1QQP6_DANRE;Q1LWX7_DANRE	2	12	11	10.4%	100%	100%	0	100%	8%	0	0	0	100%	0	0	8	12	0	9	0	0	0	0	3	0	0	6	11	0	7	0	0	0	0	1	0	0	1554800	3064100	0	0	0	0	0	0
kdm3b	Lysine (K)-specific demethylase 3B	192 kDa	A0A0R4ISI0_DANRE	A0A0R4ISI0_DANRE	1	7	7	5.91%	100%	100%	100%	100%	96%	0	0	0	95%	0	0	3	5	1	7	1	0	0	0	1	0	0	3	5	1	7	1	0	0	0	1	0	0	186560	349840	13911	345180	0	0	0	0
amy2al1	Alpha-amylase	58 kDa	A0A0R4IST0_DANRE	A0A0R4IST0_DANRE	1	5	5	12.9%	100%	0	100%	0	100%	100%	63%	0	0	0	0	3	0	5	0	4	2	0	0	0	0	0	3	0	5	0	4	2	0	0	0	0	0	206680	0	350300	0	190770	0	0	0
smad5	Mothers against decapentaplegic homolog 5	52 kDa	SMAD5_DANRE	SMAD5_DANRE	1	7	7	16.2%	100%	100%	100%	100%	0	0	0	0	100%	0	87%	4	5	2	7	0	0	0	0	1	0	0	4	5	2	7	0	0	0	0	1	0	0	886750	2761600	116290	0	0	0	0	0
atf7ip	Activating transcription factor 7-interacting protein 1	85 kDa	A0A0R4IKD6_DANRE	A0A0R4IKD6_DANRE	1	6	6	11.5%	100%	100%	0	100%	0	0	0	0	0	0	0	2	5	0	6	0	0	0	0	0	0	0	2	5	0	6	0	0	0	0	0	0	0	339860	867640	0	0	0	0	0	0
nvl	Nuclear VCP-like	88 kDa	B8A4A1_DANRE	B8A4A1_DANRE	1	11	11	19.7%	100%	100%	96%	100%	0	0	0	0	21%	0	0	3	11	1	9	0	0	0	0	0	0	0	3	11	1	9	0	0	0	0	0	0	0	43055	2268500	0	0	0	0	0	0
taf5	TAF5 RNA polymerase II, TATA box-binding protein (TBP)-associated factor	84 kDa	B8JIQ0_DANRE	B8JIQ0_DANRE	1	5	5	10.2%	100%	100%	0	100%	7%	63%	72%	90%	9%	0	33%	5	5	0	4	0	0	0	1	0	0	0	5	5	0	4	0	0	0	1	0	0	0	751240	675300	0	0	0	0	0	0
si:ch211-114c12.2	Hi37	70 kDa	Q6DRQ1_DANRE	Q6DRQ1_DANRE	1	4	4	6.04%	100%	100%	95%	100%	83%	0	0	0	40%	0	0	3	4	1	2	0	0	0	0	0	0	0	3	4	1	2	0	0	0	0	0	0	0	317980	1102100	0	0	0	0	0	0
emsy	BRCA2-interacting transcriptional repressor EMSY	122 kDa	A0A0R4IU34_DANRE	A0A0R4IU34_DANRE	1	6	6	6.56%	100%	100%	100%	100%	0	0	0	0	0	0	0	4	6	1	6	0	0	0	0	0	0	0	4	6	1	6	0	0	0	0	0	0	0	135350	677180	0	0	0	0	0	0
pold2	Polymerase (DNA directed), delta 2, regulatory subunit	52 kDa	B0R0V1_DANRE	B0R0V1_DANRE	1	8	8	27.6%	100%	100%	100%	100%	96%	0	0	0	100%	0	9%	5	3	1	8	1	0	0	0	1	0	0	5	3	1	8	1	0	0	0	1	0	0	1206300	1900600	78297	1596600	0	0	0	0
pola2	DNA polymerase alpha subunit B	67 kDa	B0S687_DANRE	B0S687_DANRE	1	9	9	18.7%	100%	100%	100%	100%	27%	0	0	0	100%	0	0	3	7	2	9	0	0	0	0	4	0	0	3	7	2	9	0	0	0	0	4	0	0	626980	3559300	56613	0	0	0	0	0
polr1b	DNA-directed RNA polymerase subunit beta	128 kDa	B8JKD7_DANRE	B8JKD7_DANRE	1	6	6	6.8%	100%	100%	64%	100%	44%	0	0	32%	12%	78%	0	4	5	0	6	0	0	0	0	0	0	0	4	5	0	6	0	0	0	0	0	0	0	45948	822670	0	0	0	0	0	0
mad1l1	Mitotic arrest deficient 1-like 1	84 kDa	D9IWE2_DANRE	D9IWE2_DANRE	1	7	7	11.7%	100%	100%	95%	100%	0	0	0	88%	100%	0	89%	2	6	1	7	0	0	0	0	2	0	0	2	6	1	7	0	0	0	0	2	0	0	80834	555330	0	0	0	0	0	0
sart1	Spliceosome-associated factor 1, recruiter of U4/U6.U5 tri-snRNP	89 kDa	Q6DG11_DANRE	Q6DG11_DANRE	1	10	10	18.5%	100%	100%	100%	100%	77%	0	0	0	100%	0	0	3	8	2	10	1	0	0	0	3	0	0	3	8	2	10	1	0	0	0	3	0	0	894480	3968100	99994	2117200	0	0	0	0
srpk1b	SRSF protein kinase 1b	74 kDa	F1REN8_DANRE	F1REN8_DANRE	1	5	5	8.36%	100%	100%	81%	100%	0	0	0	0	0	0	0	3	5	1	3	0	0	0	0	0	0	0	3	5	1	3	0	0	0	0	0	0	0	181990	984390	0	0	0	0	0	0
atxn2l	Ataxin 2-like	107 kDa	F1QA42_DANRE	F1QA42_DANRE	1	6	6	7.07%	100%	100%	100%	100%	97%	0	69%	0	100%	0	0	2	5	2	6	1	0	0	0	3	0	0	2	5	2	6	1	0	0	0	3	0	0	249040	698820	94910	761030	0	0	0	0
msh2	DNA mismatch repair protein	104 kDa	F1QEP5_DANRE	F1QEP5_DANRE	1	10	10	15.9%	100%	100%	0	100%	0	0	0	0	100%	0	12%	4	7	0	10	0	0	0	0	3	0	0	4	7	0	10	0	0	0	0	3	0	0	122610	667350	0	0	0	0	0	0
prpf40a	PRP40 pre-mRNA processing factor 40 homolog A (Yeast)	98 kDa	Q7ZUE4_DANRE	Q7ZUE4_DANRE	1	7	7	9.28%	100%	100%	100%	100%	7%	22%	0	0	95%	0	0	4	3	2	7	0	0	0	0	1	0	0	4	3	2	7	0	0	0	0	1	0	0	983820	916010	124460	0	0	0	0	0
rbm25b	RNA-binding motif protein 25b	97 kDa	A8DZA0_DANRE	A8DZA0_DANRE	1	9	9	16%	100%	100%	99%	100%	0	0	0	89%	0	0	0	4	6	1	9	0	0	0	0	0	0	0	4	6	1	9	0	0	0	0	0	0	0	773790	926870	0	0	0	0	0	0
ddx47	DEAD (Asp-Glu-Ala-Asp) box polypeptide 47 (Fragment)	17 kDa	A0A0R4IKR1_DANRE	A0A0R4IKR1_DANRE	1	4	4	33.3%	100%	100%	100%	100%	0	0	0	27%	100%	0	0	3	3	2	4	0	0	0	0	2	0	0	3	3	2	4	0	0	0	0	2	0	0	3164300	7632900	899290	0	0	0	0	0
ubn2b	Ubinuclein 2b	112 kDa	A0A2R8PZN3_DANRE	A0A2R8PZN3_DANRE	1	9	7	11.4%	100%	100%	100%	100%	0	0	0	0	100%	0	0	5	8	2	9	0	0	0	0	1	0	0	3	7	2	6	0	0	0	0	1	0	0	356790	1865600	40920	0	0	0	0	0
mta1	Metastasis-associated 1	70 kDa	A0A2R8RTX5_DANRE	A0A2R8RTX5_DANRE	1	13	9	23.5%	100%	100%	100%	100%	69%	0	27%	0	100%	0	0	6	6	2	13	1	0	0	0	4	0	0	3	6	1	9	1	0	0	0	2	0	0	1342200	1088600	63496	1806800	0	0	0	0
ubtf	Upstream-binding transcription factor	86 kDa	F1QZ83_DANRE	F1QZ83_DANRE	1	5	4	8.98%	100%	100%	0	100%	0	0	33%	30%	98%	0	0	3	3	0	5	0	0	0	0	1	0	0	3	3	0	4	0	0	0	0	1	0	0	336980	1001600	0	0	0	0	0	0
u2af1	U2 small nuclear RNA auxiliary factor 1	28 kDa	F1RB94_DANRE	F1RB94_DANRE	1	8	8	36%	100%	100%	96%	100%	0	0	0	0	98%	0	0	5	2	1	8	0	0	0	0	1	0	0	5	2	1	8	0	0	0	0	1	0	0	15305000	23545000	0	0	0	0	0	0
smek1	Serine/threonine-protein phosphatase 4 regulatory subunit 3	94 kDa	PP4R3_DANRE	PP4R3_DANRE	1	9	8	13.9%	100%	100%	100%	100%	0	0	0	0	94%	0	0	1	9	1	8	0	0	0	0	1	0	0	1	8	1	8	0	0	0	0	0	0	0	269130	1575000	0	0	0	0	0	0
arih2	RBR-type E3 ubiquitin transferase	57 kDa	Q7T355_DANRE	Q7T355_DANRE	1	6	6	17.9%	100%	100%	61%	100%	98%	8%	0	0	100%	0	0	3	3	0	6	1	0	0	0	2	0	0	3	3	0	6	1	0	0	0	2	0	0	742390	1464700	0	1219400	0	0	0	0
sumo1	Small ubiquitin-related modifier 1	11 kDa	SUMO1_DANRE	SUMO1_DANRE	1	3	3	29%	100%	100%	100%	100%	12%	0	0	0	100%	0	0	2	2	3	3	0	0	0	0	3	0	0	2	2	3	3	0	0	0	0	3	0	0	0	10011000	390580	0	0	0	0	0
wdr35	WD repeat-containing protein 35	136 kDa	B7ZD88_DANRE	B7ZD88_DANRE	1	4	4	5.74%	100%	100%	6%	100%	45%	0	45%	79%	100%	22%	0	3	3	0	4	0	0	0	0	1	0	0	3	3	0	4	0	0	0	0	1	0	0	125250	206350	0	0	0	0	0	0
grwd1	Glutamate-rich WD repeat-containing 1	51 kDa	F1QGP3_DANRE	F1QGP3_DANRE	1	6	6	24.3%	100%	100%	0	100%	96%	7%	0	31%	0	0	0	6	4	0	6	1	0	0	0	0	0	0	6	4	0	6	1	0	0	0	0	0	0	4541800	5677400	0	3666600	0	0	0	0
mcm10	Protein MCM10 homolog	92 kDa	MCM10_DANRE	MCM10_DANRE	1	9	9	14.8%	100%	100%	100%	100%	0	0	0	0	100%	0	0	5	9	2	9	0	0	0	0	3	0	0	5	9	2	9	0	0	0	0	3	0	0	573250	2015700	65742	0	0	0	0	0
ppme1	Protein phosphatase methylesterase 1	42 kDa	Q7ZV37_DANRE	Q7ZV37_DANRE	1	5	5	16.7%	100%	100%	95%	100%	93%	70%	0	0	100%	0	0	1	2	1	5	1	0	0	0	1	0	0	1	2	1	5	1	0	0	0	1	0	0	646890	1147300	0	1525600	0	0	0	0
racgap1	Rac GTPase-activating protein 1	72 kDa	A0A0R4IZK0_DANRE	A0A0R4IZK0_DANRE	1	7	7	13.3%	100%	100%	40%	100%	12%	0	0	0	99%	0	0	4	5	0	7	0	0	0	0	1	0	0	4	5	0	7	0	0	0	0	1	0	0	574620	1064500	0	0	0	0	0	0
chtf18	CTF18, chromosome transmission fidelity factor 18 homolog (S. cerevisiae)	109 kDa	A0A286YA00_DANRE	A0A286YA00_DANRE	1	11	11	15.9%	100%	100%	0	100%	0	0	0	0	100%	0	0	4	6	0	11	0	0	0	0	2	0	0	4	6	0	11	0	0	0	0	2	0	0	71671	1284600	0	0	0	0	0	0
polr1c	RNA polymerase I and III subunit C	41 kDa	A2ATX1_DANRE	A2ATX1_DANRE	1	5	5	20.4%	100%	100%	99%	100%	98%	0	0	0	98%	0	0	5	4	1	5	1	0	0	0	1	0	0	5	4	1	5	1	0	0	0	1	0	0	1072700	2212200	118310	604000	0	0	0	0
si:dkey-152b24.6	Si:dkey-152b24.6	33 kDa	E7F6Q4_DANRE	E7F6Q4_DANRE	1	5	5	21%	100%	100%	18%	0	99%	0	0	0	100%	0	18%	5	2	0	0	1	0	0	0	1	0	0	5	2	0	0	1	0	0	0	1	0	0	1826800	726710	0	0	0	0	0	0
rrp8	Ribosomal RNA-processing protein 8	60 kDa	F1R692_DANRE	F1R692_DANRE	1	4	4	9.01%	100%	100%	0	100%	0	0	0	0	0	0	0	2	3	0	4	0	0	0	0	0	0	0	2	3	0	4	0	0	0	0	0	0	0	306460	658630	0	0	0	0	0	0
nme2b.1	Nucleoside diphosphate kinase	17 kDa	F1RBS6_DANRE	F1RBS6_DANRE	1	3	2	25.5%	100%	0	100%	11%	100%	92%	12%	0	100%	100%	100%	2	0	3	0	3	1	0	0	2	1	2	1	0	2	0	2	1	0	0	1	1	1	728730	0	2333300	0	990180	0	0	0
elf2b	E74-like factor 2b (ets domain transcription factor)	58 kDa	F1QPC8_DANRE	F1QPC8_DANRE	1	10	10	32.1%	100%	100%	100%	100%	0	0	0	0	100%	0	0	4	10	2	8	0	0	0	0	1	0	0	4	10	2	8	0	0	0	0	1	0	0	1274400	4150700	0	0	0	0	0	0
si:ch73-347e22.4	Si:ch73-347e22.4	275 kDa	A0A0R4ILE1_DANRE	A0A0R4ILE1_DANRE	1	9	9	5.93%	100%	100%	100%	100%	0	0	0	0	95%	0	0	2	9	1	2	0	0	0	0	1	0	0	2	9	1	2	0	0	0	0	1	0	0	42490	281100	7931	0	0	0	0	0
fmr1	Fragile X mental retardation 1	64 kDa	F1R159_DANRE	F1R159_DANRE	1	8	7	13.2%	100%	100%	32%	100%	0	6%	13%	42%	100%	5%	0	3	3	1	8	0	0	0	0	2	1	0	2	2	0	7	0	0	0	0	1	0	0	1227000	1145600	0	0	0	0	0	0
upf1	UPF1 RNA helicase and ATPase	122 kDa	F1RCY6_DANRE	F1RCY6_DANRE	1	9	9	10.7%	100%	100%	100%	100%	97%	7%	0	11%	100%	0	0	5	2	1	9	1	0	0	0	3	0	0	5	2	1	9	1	0	0	0	3	0	0	366220	120510	11571	451780	0	0	0	0
si:ch211-216l23.2	Si:ch211-216l23.2	52 kDa	Q1LX65_DANRE	Q1LX65_DANRE	1	6	6	13.3%	100%	100%	95%	100%	0	0	0	0	100%	0	0	6	4	1	6	0	0	0	0	2	0	0	6	4	1	6	0	0	0	0	2	0	0	802350	2064000	0	0	0	0	0	0
gnl3l	Guanine nucleotide-binding protein-like 3 (nucleolar)-like	64 kDa	A0A2R8S0C0_DANRE	A0A2R8S0C0_DANRE	1	7	6	11.6%	100%	100%	97%	100%	0	0	0	0	100%	69%	0	5	6	0	7	0	0	0	0	3	0	0	4	5	0	6	0	0	0	0	3	0	0	835980	3099700	0	0	0	0	0	0
dgcr8	DGCR8 microprocessor complex subunit	88 kDa	A2BEG3_DANRE	A2BEG3_DANRE	1	8	8	15.3%	100%	100%	0	100%	0	0	0	9%	100%	0	0	3	4	0	8	0	0	0	0	2	0	0	3	4	0	8	0	0	0	0	2	0	0	226640	1221600	0	0	0	0	0	0
urb2	URB2 ribosome biogenesis homolog	169 kDa	B0V0U5_DANRE	B0V0U5_DANRE	1	8	8	6.22%	100%	100%	0	100%	0	0	0	0	0	0	0	2	8	0	8	0	0	0	0	0	0	0	2	8	0	8	0	0	0	0	0	0	0	99285	765950	0	0	0	0	0	0
snrnp70	Small nuclear ribonucleoprotein 70 (U1)	58 kDa	Q6DRE8_DANRE	Q6DRE8_DANRE	1	3	3	8.89%	100%	0	100%	100%	0	0	0	0	100%	0	0	3	0	2	2	0	0	0	0	2	0	0	3	0	2	2	0	0	0	0	2	0	0	1440500	0	101810	0	0	0	0	0
rps27l	40S ribosomal protein S27	10 kDa	A0A0R4IYD0_DANRE	A0A0R4IYD0_DANRE	1	3	3	28.6%	100%	100%	0	70%	100%	96%	0	0	89%	42%	0	3	2	0	1	1	1	0	0	1	0	0	3	2	0	1	1	1	0	0	1	0	0	6838300	7959500	0	0	0	0	0	0
homeza	Homeobox and leucine zipper encoding a	73 kDa	A0A2R8S0B1_DANRE	A0A2R8S0B1_DANRE	1	7	7	12.2%	100%	100%	100%	100%	0	0	0	0	100%	0	0	3	4	2	7	0	0	0	0	2	0	0	3	4	2	7	0	0	0	0	2	0	0	173970	843930	90744	0	0	0	0	0
chd1	Chromodomain helicase DNA-binding protein 1	204 kDa	A0A0R4IAE4_DANRE	A0A0R4IAE4_DANRE	1	11	8	7.71%	100%	100%	91%	100%	9%	0	0	64%	100%	0	0	4	4	0	11	0	0	0	0	1	0	0	3	3	0	8	0	0	0	0	1	0	0	425020	482120	0	0	0	0	0	0
gabpa	GA-binding protein transcription factor subunit alpha	51 kDa	A0A2R8PYJ7_DANRE	A0A2R8PYJ7_DANRE	1	7	7	25.5%	100%	100%	100%	100%	0	0	0	0	100%	0	0	4	7	1	5	0	0	0	0	2	0	0	4	7	1	5	0	0	0	0	2	0	0	1214300	5599500	163160	0	0	0	0	0
fam208ab	Uncharacterized protein	201 kDa	A0A2R8PZS5_DANRE	A0A2R8PZS5_DANRE	1	7	7	4.38%	100%	100%	100%	100%	0	9%	0	0	95%	0	0	5	7	3	5	0	0	0	0	1	0	0	5	7	3	5	0	0	0	0	1	0	0	104600	472910	12110	0	0	0	0	0
engase	Cytosolic endo-beta-N-acetylglucosaminidase	85 kDa	A0A2R8QLT7_DANRE	A0A2R8QLT7_DANRE	1	7	7	12.4%	100%	100%	93%	100%	0	0	0	0	100%	0	0	3	7	0	5	0	0	0	0	1	0	0	3	7	0	5	0	0	0	0	1	0	0	343290	1753800	0	0	0	0	0	0
sf3a2	Sf3a2 protein	31 kDa	Q7ZVD4_DANRE	Q7ZVD4_DANRE	1	4	4	23%	100%	100%	51%	100%	0	0	0	0	100%	0	0	4	3	0	3	0	0	0	0	3	0	0	4	3	0	3	0	0	0	0	3	0	0	1464500	1390900	0	0	0	0	0	0
mak16	Protein MAK16 homolog	36 kDa	F1QDC7_DANRE	F1QDC7_DANRE	1	3	3	10.5%	100%	100%	96%	66%	0	0	0	0	100%	0	0	3	2	1	0	0	0	0	0	2	0	0	3	2	1	0	0	0	0	0	2	0	0	944930	475320	0	0	0	0	0	0
trim71	E3 ubiquitin-protein ligase TRIM71	91 kDa	LIN41_DANRE	LIN41_DANRE	1	6	6	8.98%	100%	100%	100%	100%	51%	0	0	0	95%	0	0	3	6	1	5	0	0	0	0	1	0	0	3	6	1	5	0	0	0	0	1	0	0	0	1169300	35289	0	0	0	0	0
qrich1	Glutamine-rich 1	80 kDa	Q4V9P2_DANRE	Q4V9P2_DANRE	1	6	6	11.4%	100%	100%	100%	100%	0	0	0	0	100%	0	0	6	4	2	5	0	0	0	0	3	0	0	6	4	2	5	0	0	0	0	3	0	0	1369100	3962700	260740	0	0	0	0	0
cst14a.2	Cystatin 14a, tandem duplicate 2	11 kDa	A7MCL7_DANRE	A7MCL7_DANRE	1	6	6	58%	100%	100%	100%	100%	0	0	0	0	95%	0	0	4	2	3	6	0	0	0	0	1	0	0	4	2	3	6	0	0	0	0	1	0	0	3370900	2697700	1344800	0	0	0	0	0
zmym2	Zinc finger, MYM-type 2	149 kDa	B0S766_DANRE	B0S766_DANRE	1	6	6	6.12%	95%	100%	100%	100%	97%	0	0	0	100%	0	0	1	3	1	6	1	0	0	0	1	0	0	1	3	1	6	1	0	0	0	1	0	0	0	449150	7018	1253200	0	0	0	0
arid1ab	AT-rich interactive domain 1Ab (SWI-like)	236 kDa	A0A2R8QFG7_DANRE	A0A2R8QFG7_DANRE	1	15	10	10.3%	100%	100%	100%	100%	11%	0	0	0	100%	0	0	8	6	1	15	0	0	0	0	5	0	0	5	4	1	10	0	0	0	0	3	0	0	582950	1040300	30394	0	0	0	0	0
brd7	Bromodomain-containing 7	70 kDa	B0S7E1_DANRE	B0S7E1_DANRE	1	6	6	12.7%	100%	100%	95%	100%	0	0	67%	28%	95%	48%	0	4	4	1	6	0	0	0	0	1	0	0	4	4	1	6	0	0	0	0	1	0	0	1142800	1282200	0	0	0	0	0	0
mta3	Metastasis-associated 1 family, member 3	80 kDa	E7EY65_DANRE	E7EY65_DANRE	1	9	5	16.5%	100%	100%	100%	100%	9%	0	23%	81%	100%	0	59%	6	4	3	9	0	0	0	0	4	0	0	2	3	1	5	0	0	0	0	1	0	0	1725400	2432300	93671	0	0	0	0	0
gnl3	Guanine nucleotide-binding protein-like 3	63 kDa	F1QGN5_DANRE	F1QGN5_DANRE	1	8	7	19.8%	100%	100%	0	100%	14%	0	0	0	100%	0	0	5	3	0	8	0	0	0	0	4	0	0	4	2	0	7	0	0	0	0	4	0	0	1840500	1463100	0	0	0	0	0	0
suz12a	Polycomb protein suz12-A	75 kDa	F1RAY2_DANRE	F1RAY2_DANRE	1	8	7	15.2%	100%	100%	0	100%	0	0	0	0	100%	0	0	5	7	0	8	0	0	0	0	1	0	0	4	6	0	7	0	0	0	0	1	0	0	1103200	1654600	0	0	0	0	0	0
rbm15	RNA-binding motif protein 15	95 kDa	F1RCY7_DANRE	F1RCY7_DANRE	1	8	8	11.4%	100%	100%	0	100%	0	0	0	0	0	0	0	5	8	0	3	0	0	0	0	0	0	0	4	8	0	3	0	0	0	0	0	0	0	768280	1510900	0	0	0	0	0	0
men1	Men1 protein	69 kDa	Q503J8_DANRE	Q503J8_DANRE	1	5	5	13.3%	100%	100%	0	100%	0	0	29%	0	0	0	0	2	5	0	4	0	0	0	0	0	0	0	2	5	0	4	0	0	0	0	0	0	0	457020	2135600	0	0	0	0	0	0
snrpb2	Small nuclear ribonucleoprotein polypeptide B2	25 kDa	R4GDR2_DANRE	R4GDR2_DANRE	1	3	2	11.8%	100%	100%	99%	100%	0	0	0	0	100%	0	0	3	2	1	2	0	0	0	0	3	0	0	2	2	1	1	0	0	0	0	2	0	0	3317000	3791100	339090	0	0	0	0	0
nipbla	Nipped-B protein	268 kDa	A0A0R4IGM2_DANRE	A0A0R4IGM2_DANRE	1	16	9	8.52%	100%	100%	97%	100%	7%	42%	0	0	88%	8%	0	5	9	3	16	0	0	0	0	1	0	0	1	1	0	9	0	0	0	0	0	0	0	239080	893830	0	0	0	0	0	0
fip1l1b	FIP1-like 1b (S. cerevisiae)	63 kDa	A7MCF0_DANRE	A7MCF0_DANRE	1	5	5	13.9%	100%	100%	100%	100%	12%	0	0	0	100%	0	0	3	1	2	5	0	0	0	0	2	0	0	3	1	2	5	0	0	0	0	2	0	0	664340	358400	54762	0	0	0	0	0
urod	Uroporphyrinogen decarboxylase	42 kDa	DCUP_DANRE	DCUP_DANRE	1	2	2	8.13%	100%	100%	24%	100%	96%	0	0	0	37%	18%	40%	2	2	0	1	1	0	0	0	0	0	0	2	2	0	1	1	0	0	0	0	0	0	452230	933700	0	236630	0	0	0	0
cbx2	Chromobox homolog 2 (Drosophila Pc class)	56 kDa	F1Q982_DANRE	F1Q982_DANRE	1	5	5	12.5%	100%	100%	81%	100%	0	0	0	0	0	0	0	2	5	0	4	0	0	0	0	0	0	0	2	5	0	4	0	0	0	0	0	0	0	229420	919770	0	0	0	0	0	0
rbm39b	RNA-binding motif protein 39b	60 kDa	Q58ER0_DANRE	Q58ER0_DANRE	1	6	4	16%	100%	100%	100%	100%	44%	0	0	0	0	0	0	5	5	3	6	0	0	0	0	0	0	0	2	4	3	4	0	0	0	0	0	0	0	2642800	5740300	452980	0	0	0	0	0
zcchc8	Zinc finger, CCHC domain-containing 8	77 kDa	A2BIQ8_DANRE	A2BIQ8_DANRE	1	6	6	15.3%	100%	100%	73%	100%	0	7%	23%	0	96%	6%	0	3	6	0	5	0	0	0	0	0	0	0	3	6	0	5	0	0	0	0	0	0	0	409480	1187000	0	0	0	0	0	0
tfam	Transcription factor A, mitochondrial	31 kDa	F1QF85_DANRE	F1QF85_DANRE	1	3	3	13.4%	100%	100%	0	100%	30%	0	0	0	100%	0	0	3	2	0	1	0	0	0	0	2	0	0	3	2	0	1	0	0	0	0	2	0	0	1036000	485510	0	0	0	0	0	0
tnpo3	Transportin 3	103 kDa	A0A2R8QLV3_DANRE	A0A2R8QLV3_DANRE	1	7	7	10.1%	49%	100%	100%	100%	100%	0	0	0	100%	0	0	0	2	1	7	1	0	0	0	2	0	0	0	2	1	7	1	0	0	0	2	0	0	0	500570	13977	492140	0	0	0	0
ncaph2	Condensin-2 complex subunit H2	67 kDa	CNDH2_DANRE	CNDH2_DANRE	1	5	5	9.63%	100%	100%	100%	100%	0	0	0	0	100%	0	0	2	4	1	5	0	0	0	0	1	0	0	2	4	1	5	0	0	0	0	1	0	0	711590	2976800	167340	0	0	0	0	0
ppp1r10	Protein phosphatase 1, regulatory subunit 10	87 kDa	A3KPX4_DANRE	A3KPX4_DANRE	1	5	5	6.17%	100%	100%	0	100%	0	0	75%	0	100%	0	0	2	4	0	5	0	0	0	0	2	0	0	2	4	0	5	0	0	0	0	2	0	0	1358100	1102400	0	0	0	0	0	0
zgc:161969	Zgc:161969	71 kDa	F1QIR2_DANRE	F1QIR2_DANRE	1	5	5	11.4%	100%	100%	0	100%	12%	0	0	7%	100%	11%	28%	4	2	0	5	0	0	0	0	1	0	0	4	2	0	5	0	0	0	0	1	0	0	766210	831510	0	0	0	0	0	0
orc4	Origin recognition complex subunit 4	49 kDa	F1QRE0_DANRE	F1QRE0_DANRE	1	7	7	19.9%	100%	100%	0	100%	0	0	0	0	100%	0	0	6	4	0	7	0	0	0	0	3	0	0	6	4	0	7	0	0	0	0	3	0	0	811860	2734400	0	0	0	0	0	0
snip1	Smad nuclear-interacting protein	44 kDa	Q4V8W8_DANRE	Q4V8W8_DANRE	1	6	6	23.3%	100%	99%	0	100%	0	0	0	0	0	0	0	4	2	0	6	0	0	0	0	0	0	0	4	2	0	6	0	0	0	0	0	0	0	326550	568750	0	0	0	0	0	0
prpf3	PRP3 pre-mRNA-processing factor 3 homolog (yeast)	79 kDa	Q6DRF8_DANRE	Q6DRF8_DANRE	1	12	12	21.6%	100%	100%	0	100%	0	0	0	0	95%	0	0	6	5	0	12	0	0	0	0	1	0	0	6	5	0	12	0	0	0	0	1	0	0	3527700	1747100	0	0	0	0	0	0
ppp4r3b	Protein phosphatase 4, regulatory subunit 3B	65 kDa	A0A0G2KC70_DANRE	A0A0G2KC70_DANRE	1	7	7	14.3%	100%	100%	100%	100%	0	0	0	0	100%	0	0	6	5	1	7	0	0	0	0	5	0	0	6	4	1	7	0	0	0	0	4	0	0	476390	2328700	89242	0	0	0	0	0
arid1aa	AT-rich interactive domain 1Aa (SWI-like)	246 kDa	A0A0R4IKJ3_DANRE	A0A0R4IKJ3_DANRE	1	9	6	5.38%	100%	100%	100%	100%	0	0	0	0	99%	0	0	9	6	1	9	0	0	0	0	3	0	0	6	4	1	4	0	0	0	0	1	0	0	338700	528730	37739	0	0	0	0	0
hnrpkl	Heterogeneous nuclear ribonucleoprotein K,-like	48 kDa	B8JLJ8_DANRE	B8JLJ8_DANRE	1	9	7	28.3%	100%	100%	57%	100%	64%	0	0	0	100%	0	0	9	4	1	7	1	0	0	0	3	0	0	7	1	0	4	0	0	0	0	1	0	0	5287000	10657000	0	0	0	0	0	0
eed	Polycomb protein eed	51 kDa	EED_DANRE	EED_DANRE	1	3	3	7.45%	100%	100%	18%	100%	0	0	0	0	100%	0	0	2	3	0	3	0	0	0	0	1	0	0	2	3	0	3	0	0	0	0	1	0	0	352730	1155900	0	0	0	0	0	0
leo1	RNA polymerase-associated protein LEO1	76 kDa	LEO1_DANRE	LEO1_DANRE	1	6	6	12.1%	100%	100%	76%	100%	0	6%	0	6%	100%	0	17%	6	3	0	2	0	0	0	0	2	0	0	6	3	0	2	0	0	0	0	2	0	0	2201900	2525100	0	0	0	0	0	0
stat3	Signal transducer and activator of transcription	92 kDa	O93599_DANRE	O93599_DANRE	1	7	7	14.3%	100%	100%	100%	100%	0	0	0	0	95%	0	0	2	4	2	7	0	0	0	0	1	0	0	2	4	2	7	0	0	0	0	1	0	0	91071	693010	32494	0	0	0	0	0
dnajc2	DnaJ homolog subfamily C member 2	72 kDa	DNJC2_DANRE	DNJC2_DANRE	1	4	4	8.09%	0	100%	100%	100%	100%	0	0	0	100%	0	0	0	3	1	4	2	0	0	0	2	0	0	0	3	1	4	2	0	0	0	2	0	0	0	507670	8741	412660	0	0	0	0
taf9	TAF9 RNA polymerase II, TATA box-binding protein (TBP)-associated factor	27 kDa	F1QDT4_DANRE	F1QDT4_DANRE	1	4	4	21.4%	100%	100%	0	100%	0	0	0	0	0	0	0	4	3	0	3	0	0	0	0	0	0	0	4	3	0	3	0	0	0	0	0	0	0	486710	743900	0	0	0	0	0	0
eef1b2	Eukaryotic translation elongation factor 1 beta 2	25 kDa	Q6IQE2_DANRE	Q6IQE2_DANRE	1	2	2	9.78%	100%	100%	95%	97%	0	18%	0	0	100%	0	0	2	1	1	1	0	0	0	0	1	0	0	2	1	1	1	0	0	0	0	1	0	0	377930	644440	0	0	0	0	0	0
kif23	Kinesin-like protein	100 kDa	A0A286Y967_DANRE	A0A286Y967_DANRE	1	5	5	6.01%	100%	100%	99%	100%	87%	0	0	0	0	0	0	3	4	1	5	0	0	0	0	0	0	0	3	4	1	5	0	0	0	0	0	0	0	107650	669360	0	0	0	0	0	0
nelfcd	Negative elongation factor complex member C/D	65 kDa	F1Q889_DANRE	F1Q889_DANRE	1	8	8	17.4%	100%	100%	99%	100%	0	0	0	0	97%	0	0	5	4	1	8	0	0	0	0	1	0	0	5	4	1	8	0	0	0	0	1	0	0	448630	1379900	56612	0	0	0	0	0
sumo3b	Small ubiquitin-related modifier	11 kDa	F1QRX2_DANRE	F1QRX2_DANRE	1	1	1	12.8%	100%	99%	95%	97%	0	0	0	0	0	0	0	1	1	1	1	0	0	0	0	0	0	0	1	1	1	1	0	0	0	0	0	0	0	7642900	13245000	0	0	0	0	0	0
zgc:110339	Zgc:110339	27 kDa	F1RAM4_DANRE	F1RAM4_DANRE	1	5	5	20.4%	100%	100%	100%	100%	99%	0	0	0	81%	0	0	1	4	1	5	1	0	0	0	1	0	0	1	4	1	5	1	0	0	0	1	0	0	958490	2443600	289160	917190	0	0	0	0
puf60a	Poly-U-binding-splicing factor a	58 kDa	A0A2R8QFM1_DANRE	A0A2R8QFM1_DANRE	1	11	6	41.2%	100%	100%	48%	100%	51%	0	0	0	100%	0	0	7	5	1	11	2	0	0	0	6	0	0	4	3	0	6	0	0	0	0	2	0	0	2577000	1282500	0	0	0	0	0	0
dhx37	DEAH (Asp-Glu-Ala-His) box polypeptide 37	130 kDa	B8JLP0_DANRE	B8JLP0_DANRE	1	5	5	5.64%	100%	100%	8%	100%	59%	14%	0	0	66%	0	0	1	4	0	5	1	0	0	0	0	0	0	1	4	0	5	1	0	0	0	0	0	0	30130	288820	0	176240	0	0	0	0
nop9	Uncharacterized protein	67 kDa	E7EZJ0_DANRE	E7EZJ0_DANRE	1	5	5	12.9%	95%	100%	100%	100%	0	0	0	0	0	0	0	1	2	1	5	0	0	0	0	0	0	0	1	2	1	5	0	0	0	0	0	0	0	0	963500	69618	0	0	0	0	0
surf6	Kynurenine aminotransferase 1	42 kDa	Q6DRK9_DANRE	Q6DRK9_DANRE	1	3	3	9.12%	100%	100%	95%	100%	0	0	0	0	0	0	0	1	2	1	3	0	0	0	0	0	0	0	1	2	1	3	0	0	0	0	0	0	0	171760	753450	0	0	0	0	0	0
kpna6	Importin subunit alpha	60 kDa	E7F7U9_DANRE	E7F7U9_DANRE	1	4	3	7.45%	100%	100%	18%	100%	94%	0	0	0	76%	0	0	2	3	0	4	0	0	0	0	0	0	0	1	2	0	3	0	0	0	0	0	0	0	548500	827730	0	0	0	0	0	0
rcn2	Reticulocalbin 2	37 kDa	A0A2R8Q3H4_DANRE	A0A2R8Q3H4_DANRE	1	4	4	16.8%	100%	100%	100%	90%	97%	16%	0	0	100%	0	0	4	1	1	1	1	0	0	0	1	0	0	4	1	1	1	1	0	0	0	1	0	0	551220	1746200	0	0	0	0	0	0
tjp2a	Tight junction protein 2a (zona occludens 2)	139 kDa	A0A2R8QB05_DANRE	A0A2R8QB05_DANRE	1	4	3	3.84%	100%	100%	65%	100%	99%	0	94%	84%	100%	0	0	3	4	1	4	3	0	0	1	4	0	0	2	2	0	3	0	0	0	0	2	0	0	128800	163860	0	0	0	0	0	0
mphosph8	M-phase phosphoprotein 8	107 kDa	B0S768_DANRE	B0S768_DANRE	1	6	6	9.41%	100%	100%	0	100%	0	24%	0	11%	0	0	0	2	6	0	6	0	0	0	0	0	0	0	2	6	0	6	0	0	0	0	0	0	0	138460	429640	0	0	0	0	0	0
acin1a	Apoptotic chromatin condensation inducer 1a (Fragment)	160 kDa	F1R6R1_DANRE	F1R6R1_DANRE	1	3	3	4.43%	100%	100%	0	100%	0	0	0	0	95%	0	0	3	3	0	2	0	0	0	0	1	0	0	3	3	0	2	0	0	0	0	1	0	0	143920	630010	0	0	0	0	0	0
prdx3	Peroxiredoxin 3	30 kDa	A8E7G6_DANRE	A8E7G6_DANRE	1	2	2	9.25%	100%	0	100%	100%	100%	94%	0	0	100%	99%	39%	2	0	1	0	2	0	0	0	1	1	0	2	0	1	0	2	0	0	0	1	1	0	306650	0	72272	0	0	0	0	0
utp18	UTP18 small subunit processome component	12 kDa	A0A0J9YJH0_DANRE	A0A0J9YJH0_DANRE	1	2	2	23.1%	100%	100%	0	100%	0	0	0	0	86%	0	0	2	2	0	2	0	0	0	0	0	0	0	2	2	0	2	0	0	0	0	0	0	0	1389500	12698000	0	0	0	0	0	0
sin3aa	SIN3 transcription regulator family member Aa	146 kDa	A5D6S0_DANRE	A5D6S0_DANRE	1	9	6	7.76%	100%	100%	100%	100%	0	0	0	0	100%	0	0	7	4	2	9	0	0	0	0	3	0	0	0	2	1	6	0	0	0	0	1	0	0	570670	695450	0	0	0	0	0	0
kri1	Protein KRI1 homolog	92 kDa	KRI1_DANRE	KRI1_DANRE	1	8	8	15%	100%	100%	95%	100%	0	0	0	0	95%	0	0	4	8	1	4	0	0	0	0	1	0	0	4	8	1	4	0	0	0	0	1	0	0	511740	2446000	0	0	0	0	0	0
ngdn	Neuroguidin	36 kDa	NGDN_DANRE	NGDN_DANRE	1	5	5	19.7%	100%	100%	0	100%	0	0	69%	0	100%	0	0	5	1	0	4	0	0	0	0	2	0	0	5	1	0	4	0	0	0	0	2	0	0	1938800	235460	0	0	0	0	0	0
rpf2	Brix domain containing 1	35 kDa	Q6P0C5_DANRE	Q6P0C5_DANRE	1	4	4	16.6%	100%	100%	0	100%	0	0	0	0	97%	0	0	4	2	0	3	0	0	0	0	1	0	0	4	2	0	3	0	0	0	0	1	0	0	835500	495580	0	0	0	0	0	0
pabpc1l	Polyadenylate-binding protein	69 kDa	Q6TGY6_DANRE	Q6TGY6_DANRE	1	13	8	24.5%	100%	100%	82%	100%	92%	46%	5%	0	100%	0	0	7	7	2	13	4	1	1	0	5	0	0	2	2	0	8	0	0	0	0	1	0	0	3370000	5318800	0	0	0	0	0	0
ddx23	DEAD (Asp-Glu-Ala-Asp) box polypeptide 23	94 kDa	Q6P9Z2_DANRE	Q6P9Z2_DANRE	1	6	6	9.05%	100%	100%	95%	100%	0	0	0	0	0	0	0	3	6	1	4	0	0	0	0	0	0	0	3	6	1	4	0	0	0	0	0	0	0	45408	598670	0	0	0	0	0	0
rnf2	E3 ubiquitin-protein ligase RING2	38 kDa	A0A0H2UKC6_DANRE	A0A0H2UKC6_DANRE	1	6	6	22.5%	100%	0	100%	100%	0	0	0	0	0	0	0	3	0	1	6	0	0	0	0	0	0	0	3	0	1	6	0	0	0	0	0	0	0	168920	0	78768	0	0	0	0	0
org	Oogenesis-related gene	24 kDa	A4UU77_DANRE	A4UU77_DANRE	1	3	3	20.5%	100%	100%	0	97%	99%	0	0	0	99%	0	0	3	2	0	1	1	0	0	0	2	0	0	3	2	0	1	1	0	0	0	2	0	0	400750	1944100	0	0	0	0	0	0
nrf1	Nuclear respiratory factor 1	55 kDa	NRF1_DANRE	NRF1_DANRE	1	3	3	5.64%	100%	100%	95%	100%	0	0	0	0	100%	0	0	3	3	1	2	0	0	0	0	2	0	0	3	3	1	2	0	0	0	0	2	0	0	3218700	2969100	0	0	0	0	0	0
pou2f1b	POU domain protein	70 kDa	F1QYS9_DANRE	F1QYS9_DANRE	1	6	6	12.3%	100%	100%	100%	100%	0	0	0	0	100%	0	0	3	5	2	6	0	0	0	0	2	0	0	3	5	2	6	0	0	0	0	2	0	0	2927700	11668000	394090	0	0	0	0	0
clns1a	Chloride channel, nucleotide-sensitive, 1A	27 kDa	A0A0R4IJ12_DANRE	A0A0R4IJ12_DANRE	1	4	4	20.1%	100%	100%	100%	100%	0	0	0	0	0	0	0	4	2	1	3	0	0	0	0	0	0	0	4	2	1	3	0	0	0	0	0	0	0	7135300	4057000	460360	0	0	0	0	0
glyr1	Putative oxidoreductase GLYR1	51 kDa	A0A0R4IMF9_DANRE	A0A0R4IMF9_DANRE	1	3	3	11.7%	100%	100%	68%	100%	0	0	64%	0	15%	0	0	3	1	0	1	0	0	0	0	0	0	0	3	1	0	1	0	0	0	0	0	0	0	253790	92473	0	0	0	0	0	0
zgc:162816	Zgc:162816 (Fragment)	47 kDa	F1QCH7_DANRE	F1QCH7_DANRE	1	5	5	17.5%	100%	99%	0	100%	0	0	0	0	99%	0	0	3	1	0	5	0	0	0	0	1	0	0	3	1	0	5	0	0	0	0	1	0	0	349410	659370	0	0	0	0	0	0
pum2	Pumilio RNA-binding family member 2	130 kDa	F1R4Q6_DANRE	F1R4Q6_DANRE	1	2	2	2.07%	0	100%	100%	100%	70%	0	0	0	0	8%	11%	0	2	2	2	0	0	0	0	0	0	0	0	2	1	1	0	0	0	0	0	0	0	0	512340	61764	0	0	0	0	0
taf1	Transcription initiation factor TFIID subunit	222 kDa	Q1LYC2_DANRE	Q1LYC2_DANRE	1	4	4	2.77%	100%	100%	0	100%	60%	0	0	0	0	0	0	1	4	0	3	0	0	0	0	0	0	0	1	4	0	3	0	0	0	0	0	0	0	16544	250850	0	0	0	0	0	0
prpf4	PRP4 pre-mRNA-processing factor 4 homolog (yeast)	57 kDa	Q6PH45_DANRE	Q6PH45_DANRE	1	6	6	17.6%	100%	100%	12%	100%	0	0	0	0	0	0	0	4	3	0	6	0	0	0	0	0	0	0	4	3	0	6	0	0	0	0	0	0	0	877340	1821000	0	0	0	0	0	0
ehmt2	Euchromatic histone-lysine N-methyltransferase 2	127 kDa	A0A0G2KCN9_DANRE	A0A0G2KCN9_DANRE	1	2	2	1.54%	100%	100%	0	100%	0	0	0	0	0	0	0	1	2	0	1	0	0	0	0	0	0	0	1	2	0	1	0	0	0	0	0	0	0	145320	538810	0	0	0	0	0	0
cdk7	Cdk7	39 kDa	Q2V6H0_DANRE	Q2V6H0_DANRE	1	4	4	8.99%	100%	100%	18%	100%	0	0	0	0	95%	0	0	2	2	0	4	0	0	0	0	2	0	0	2	2	0	4	0	0	0	0	2	0	0	431080	525200	0	0	0	0	0	0
rcor2	REST corepressor 2	60 kDa	RCOR2_DANRE	RCOR2_DANRE	1	4	4	7.84%	100%	100%	100%	100%	0	0	0	0	100%	0	0	2	2	2	4	0	0	0	0	2	0	0	2	2	2	4	0	0	0	0	2	0	0	530650	409590	67951	0	0	0	0	0
tcf3a	Transcription factor 3a	61 kDa	F1R3L1_DANRE	F1R3L1_DANRE	1	9	9	13.8%	100%	100%	0	100%	0	0	0	0	48%	0	0	2	4	0	9	0	0	0	0	0	0	0	2	4	0	9	0	0	0	0	0	0	0	99253	1431000	0	0	0	0	0	0
actr5	Actin-related protein 5	66 kDa	A0A0R4IDJ2_DANRE	A0A0R4IDJ2_DANRE	1	4	4	9.63%	100%	100%	15%	100%	11%	16%	0	0	0	23%	90%	3	4	0	2	0	0	0	0	0	0	1	3	4	0	2	0	0	0	0	0	0	1	172420	559700	0	0	0	0	0	0
si:dkey-219c3.2	Si:dkey-219c3.2	103 kDa	E7FFQ2_DANRE	E7FFQ2_DANRE	1	2	2	3.69%	100%	100%	0	100%	0	0	0	0	5%	0	0	2	1	0	2	0	0	0	0	0	0	0	2	1	0	2	0	0	0	0	0	0	0	111590	48208	0	0	0	0	0	0
rsf1b.1	Remodeling and spacing factor 1b, tandem duplicate 1	216 kDa	F1Q6Y6_DANRE	F1Q6Y6_DANRE	1	5	5	3.51%	100%	100%	42%	100%	0	0	0	0	0	0	6%	1	3	0	5	0	0	0	0	0	0	0	1	3	0	5	0	0	0	0	0	0	0	45880	188570	0	0	0	0	0	0
cpsf3	Cleavage and polyadenylation-specific factor 3	78 kDa	Q5U3T4_DANRE	Q5U3T4_DANRE	1	9	9	15.2%	100%	100%	30%	100%	0	0	0	0	9%	0	0	4	2	0	9	0	0	0	0	0	0	0	4	2	0	9	0	0	0	0	0	0	0	714470	319070	0	0	0	0	0	0
tspy	Testis-specific protein Y-linked	57 kDa	Q6PFI8_DANRE	Q6PFI8_DANRE	1	4	4	11.2%	100%	100%	100%	100%	0	0	0	0	100%	0	0	3	3	1	4	0	0	0	0	3	0	0	3	3	1	4	0	0	0	0	3	0	0	414970	3541800	0	0	0	0	0	0
arid3c	AT-rich interactive domain 3C (BRIGHT-like)	65 kDa	A0A0R4IS23_DANRE	A0A0R4IS23_DANRE	1	11	6	27.2%	100%	100%	100%	100%	0	0	0	74%	98%	0	0	11	9	3	10	0	0	0	0	4	0	0	5	4	1	6	0	0	0	0	1	0	0	8536900	15669000	0	0	0	0	0	0
cdk11b	Cyclin-dependent kinase 11B	93 kDa	A0A0R4IPD5_DANRE	A0A0R4IPD5_DANRE	1	5	4	8%	100%	100%	0	100%	17%	0	0	0	0	0	0	5	2	0	3	0	0	0	0	0	0	0	4	2	0	3	0	0	0	0	0	0	0	745350	230100	0	0	0	0	0	0
alyref	Aly/REF export factor	30 kDa	A0A0R4IU36_DANRE	A0A0R4IU36_DANRE	1	2	2	9.97%	100%	100%	0	100%	0	0	0	0	100%	0	0	2	2	0	1	0	0	0	0	2	0	0	2	2	0	1	0	0	0	0	2	0	0	2105000	392140	0	0	0	0	0	0
znf800a	Zinc finger protein 800a	80 kDa	A0A2R8QPL6_DANRE	A0A2R8QPL6_DANRE	1	7	6	9.73%	100%	100%	0	100%	0	0	0	0	5%	0	0	3	7	0	4	0	0	0	0	0	0	0	3	6	0	3	0	0	0	0	0	0	0	276380	1833000	0	0	0	0	0	0
si:dkey-67c22.2	Si:dkey-67c22.2	121 kDa	B0UYQ8_DANRE	B0UYQ8_DANRE	1	5	5	6.36%	100%	100%	99%	100%	0	0	0	0	95%	0	0	3	4	0	5	0	0	0	0	1	0	0	3	4	0	5	0	0	0	0	1	0	0	396700	894870	0	0	0	0	0	0
zgc:158234	Zgc:158234	102 kDa	E7F1H6_DANRE	E7F1H6_DANRE	1	8	8	13%	100%	100%	97%	100%	84%	0	0	0	9%	0	0	2	4	0	8	0	0	0	0	0	0	0	2	4	0	8	0	0	0	0	0	0	0	56499	585300	0	0	0	0	0	0
ppig	Peptidylprolyl isomerase G (cyclophilin G)	80 kDa	F1QFU5_DANRE	F1QFU5_DANRE	1	2	2	2.62%	95%	100%	100%	100%	96%	0	27%	0	95%	0	0	1	2	2	1	1	0	0	0	1	0	0	1	2	2	1	1	0	0	0	1	0	0	0	1288600	138010	486190	0	0	0	0
mynn	Myoneurin	91 kDa	F1RES6_DANRE	F1RES6_DANRE	1	6	6	13.6%	100%	100%	0	100%	0	0	0	0	0	0	0	3	4	0	6	0	0	0	0	0	0	0	3	4	0	6	0	0	0	0	0	0	0	616750	1157000	0	0	0	0	0	0
tle3a	Transducin-like enhancer protein 3-A	82 kDa	TLE3A_DANRE	TLE3A_DANRE	1	7	6	10.5%	100%	100%	98%	100%	0	0	95%	0	92%	0	0	5	7	0	6	0	0	0	0	1	0	0	3	6	0	3	0	0	0	0	0	0	0	1014200	2375600	0	0	0	0	0	0
rbm12	RNA-binding motif protein 12	94 kDa	A0A0R4INU1_DANRE	A0A0R4INU1_DANRE	1	5	5	5.48%	100%	100%	20%	100%	0	0	0	0	100%	0	0	4	2	0	5	0	0	0	0	1	0	0	4	2	0	5	0	0	0	0	1	0	0	474520	592360	0	0	0	0	0	0
trub1	TruB pseudouridine (psi) synthase family member 1	31 kDa	B3DHG0_DANRE	B3DHG0_DANRE	1	3	3	15.2%	0	100%	100%	100%	0	0	0	0	100%	0	0	0	3	1	3	0	0	0	0	2	0	0	0	3	1	3	0	0	0	0	2	0	0	0	3143400	254240	0	0	0	0	0
fen1	Flap endonuclease 1	43 kDa	FEN1A_DANRE	FEN1A_DANRE	1	4	4	10.8%	100%	100%	95%	100%	0	0	0	0	6%	0	0	1	3	1	4	0	0	0	0	0	0	0	1	3	1	4	0	0	0	0	0	0	0	291790	1413100	0	0	0	0	0	0
atf1	Activating transcription factor 1	33 kDa	Q7T351_DANRE	Q7T351_DANRE;A0A0R4IBY2_DANRE	2	4	4	10.2%	100%	100%	65%	100%	0	0	0	0	98%	0	0	4	2	0	1	0	0	0	0	1	0	0	4	2	0	1	0	0	0	0	1	0	0	2436200	3143900	0	0	0	0	0	0
wrn	Werner syndrome	161 kDa	A0A0R4IHR6_DANRE	A0A0R4IHR6_DANRE	1	5	5	3.2%	0	100%	100%	100%	0	0	0	0	0	0	76%	0	5	1	3	0	0	0	0	0	0	0	0	5	1	3	0	0	0	0	0	0	0	0	250630	5237	0	0	0	0	0
prpf4ba	Pre-mRNA-processing factor 4Ba	114 kDa	B0V1K6_DANRE	B0V1K6_DANRE	1	4	3	4.26%	100%	100%	0	100%	0	0	0	0	96%	0	0	2	3	0	4	0	0	0	0	1	0	0	2	2	0	3	0	0	0	0	0	0	0	121430	222190	0	0	0	0	0	0
cenpt	Si:ch211-225g23.1	103 kDa	E9QIT3_DANRE	E9QIT3_DANRE	1	5	5	7.77%	100%	100%	0	100%	0	0	0	0	0	0	0	2	5	0	3	0	0	0	0	0	0	0	2	5	0	3	0	0	0	0	0	0	0	43575	611310	0	0	0	0	0	0
gna13a	G-protein alpha 13a	44 kDa	Q5YKG3_DANRE	Q5YKG3_DANRE	1	4	2	10.1%	74%	100%	100%	100%	100%	20%	31%	0	53%	0	10%	1	2	2	4	2	0	1	0	1	0	1	0	1	1	2	1	0	0	0	0	0	0	0	842250	261090	565150	0	0	0	0
si:ch73-308l14.2	Si:ch73-308l14.2	65 kDa	A0A0R4ICD2_DANRE	A0A0R4ICD2_DANRE	1	4	4	11.2%	100%	100%	0	95%	0	0	0	0	0	0	0	2	4	0	1	0	0	0	0	0	0	0	2	4	0	1	0	0	0	0	0	0	0	175550	317120	0	0	0	0	0	0
cenpi	Centromere protein I	83 kDa	F1QJK1_DANRE	F1QJK1_DANRE	1	4	4	6.42%	100%	100%	0	100%	0	13%	0	0	33%	0	0	4	3	0	3	0	0	0	0	0	0	0	4	3	0	3	0	0	0	0	0	0	0	594350	1006000	0	0	0	0	0	0
mkrn2	Probable E3 ubiquitin-protein ligase makorin-2	46 kDa	MKRN2_DANRE	MKRN2_DANRE	1	5	5	12.8%	100%	100%	0	100%	0	0	0	0	0	0	0	2	5	0	4	0	0	0	0	0	0	0	2	5	0	4	0	0	0	0	0	0	0	270460	5157600	0	0	0	0	0	0
dpyd	Dihydropyrimidine dehydrogenase [NADP(+)]	111 kDa	DPYD_DANRE	DPYD_DANRE	1	3	3	3.42%	100%	100%	0	100%	0	0	0	0	0	0	0	3	2	0	3	0	0	0	0	0	0	0	3	2	0	3	0	0	0	0	0	0	0	174990	158860	0	0	0	0	0	0
rbl1	Retinoblastoma-like 1 (p107)	120 kDa	F1QY31_DANRE	F1QY31_DANRE	1	6	6	5.58%	100%	100%	70%	100%	0	0	0	0	0	0	0	2	5	0	6	0	0	0	0	0	0	0	2	5	0	6	0	0	0	0	0	0	0	67741	517940	0	0	0	0	0	0
aar2	AAR2-splicing factor	43 kDa	F1R8D9_DANRE	F1R8D9_DANRE	1	5	5	16.1%	100%	100%	30%	100%	0	0	0	0	0	0	0	3	2	0	5	0	0	0	0	0	0	0	3	2	0	5	0	0	0	0	0	0	0	307570	630280	0	0	0	0	0	0
mfap1	Microfibril-associated protein 1	52 kDa	F1R9I6_DANRE	F1R9I6_DANRE	1	3	3	9.61%	100%	100%	0	100%	0	0	0	0	0	0	0	3	3	0	3	0	0	0	0	0	0	0	3	3	0	3	0	0	0	0	0	0	0	945080	2741300	0	0	0	0	0	0
atp6v1ab	ATPase H+-transporting V1 subunit Ab	68 kDa	E7FCD8_DANRE	E7FCD8_DANRE	1	3	3	5.83%	95%	100%	100%	100%	0	0	95%	0	100%	0	0	1	1	2	3	0	0	1	0	2	0	0	1	1	2	3	0	0	1	0	2	0	0	0	151560	36652	0	0	0	0	0
ddx51	ATP-dependent RNA helicase DDX51	73 kDa	F1R9W2_DANRE	F1R9W2_DANRE	1	4	4	9.2%	100%	100%	35%	100%	0	0	69%	0	0	0	0	2	4	0	4	0	0	0	0	0	0	0	2	4	0	4	0	0	0	0	0	0	0	44022	340990	0	0	0	0	0	0
polr3b	DNA-directed RNA polymerase subunit beta	128 kDa	F1QQA2_DANRE	F1QQA2_DANRE;E9QIC8_DANRE	2	3	3	2.48%	100%	99%	18%	100%	12%	0	0	0	0	0	0	2	1	0	3	0	0	0	0	0	0	0	2	1	0	3	0	0	0	0	0	0	0	41396	64305	0	0	0	0	0	0
greb1	Uncharacterized protein	206 kDa	A0A2R8QFH6_DANRE	A0A2R8QFH6_DANRE	1	7	6	4.95%	100%	100%	81%	100%	0	0	0	42%	13%	0	0	2	7	2	7	0	0	0	0	1	0	0	1	4	0	6	0	0	0	0	0	0	0	295290	1547600	0	0	0	0	0	0
ythdc1	YTH domain-containing 1	79 kDa	B8JMA3_DANRE	B8JMA3_DANRE	1	2	2	3.24%	100%	100%	11%	92%	0	0	0	0	0	0	0	2	2	0	0	0	0	0	0	0	0	0	2	2	0	0	0	0	0	0	0	0	0	314540	817490	0	0	0	0	0	0
prpf38b	Pre-mRNA-splicing factor 38B	60 kDa	F1Q7F0_DANRE	F1Q7F0_DANRE	1	5	5	12.2%	100%	100%	100%	100%	0	0	61%	0	81%	0	0	3	1	1	5	0	0	0	0	1	0	0	3	1	1	5	0	0	0	0	1	0	0	1264400	1841100	0	0	0	0	0	0
riox1	Ribosomal oxygenase 1	62 kDa	F1QSS0_DANRE	F1QSS0_DANRE	1	3	3	7.17%	100%	100%	0	100%	0	0	0	0	98%	0	0	2	2	0	3	0	0	0	0	1	0	0	2	2	0	3	0	0	0	0	1	0	0	281260	632370	0	0	0	0	0	0
usf2	Upstream transcription factor 2, c-fos-interacting	36 kDa	Q1L959_DANRE	Q1L959_DANRE	1	4	4	10.4%	100%	100%	60%	100%	0	0	0	0	98%	0	0	4	2	0	1	0	0	0	0	1	0	0	4	2	0	1	0	0	0	0	1	0	0	612850	1164600	0	0	0	0	0	0
ptbp2b	Polypyrimidine tract-binding protein 2b	58 kDa	A5PM68_DANRE	A5PM68_DANRE	1	3	2	6.69%	100%	100%	0	100%	8%	0	0	0	100%	0	0	3	3	0	2	1	0	0	0	3	0	0	1	2	0	1	0	0	0	0	2	0	0	686360	1568100	0	0	0	0	0	0
tfcp2	Transcription factor CP2	58 kDa	E7EYC1_DANRE	E7EYC1_DANRE	1	5	5	17.2%	100%	100%	0	100%	0	0	0	0	0	0	0	5	2	0	4	0	0	0	0	0	0	0	5	2	0	4	0	0	0	0	0	0	0	1501600	1411000	0	0	0	0	0	0
pabpn1	Pabpn1 protein	26 kDa	A7YYD9_DANRE	A7YYD9_DANRE	1	3	3	13.4%	100%	100%	0	100%	0	0	0	0	80%	0	0	3	1	0	1	0	0	0	0	0	0	0	3	1	0	1	0	0	0	0	0	0	0	2764500	1287900	0	0	0	0	0	0
anp32e	Acidic leucine-rich nuclear phosphoprotein 32 family member E	28 kDa	AN32E_DANRE	AN32E_DANRE	1	6	6	29.6%	100%	100%	0	100%	96%	0	0	0	100%	0	0	6	3	0	5	1	0	0	0	2	0	0	6	3	0	5	1	0	0	0	2	0	0	2381100	11089000	0	1720400	0	0	0	0
rbm6	RNA-binding motif protein 6 (Fragment)	162 kDa	E7FD35_DANRE	E7FD35_DANRE	1	4	4	3.35%	100%	100%	0	100%	0	24%	0	0	95%	0	0	2	4	0	3	0	0	0	0	1	0	0	2	4	0	3	0	0	0	0	1	0	0	46928	143180	0	0	0	0	0	0
homezb	Homeobox and leucine zipper encoding b	80 kDa	F1R2I2_DANRE	F1R2I2_DANRE	1	2	2	5.15%	100%	100%	0	95%	12%	0	0	0	0	0	0	2	2	0	1	0	0	0	0	0	0	0	2	2	0	1	0	0	0	0	0	0	0	252040	374120	0	0	0	0	0	0
noc3l	Nucleolar complex protein 3 homolog	92 kDa	NOC3L_DANRE	NOC3L_DANRE	1	4	4	8.38%	100%	100%	48%	100%	96%	0	0	0	0	0	0	3	2	0	4	1	0	0	0	0	0	0	3	2	0	4	1	0	0	0	0	0	0	58564	100730	0	364330	0	0	0	0
zbtb16a	Zinc finger and BTB domain-containing protein 16-A	75 kDa	A0A2R8QFN0_DANRE	A0A2R8QFN0_DANRE	1	5	4	9.39%	100%	100%	0	100%	15%	86%	63%	0	100%	0	0	4	4	0	5	1	0	0	0	2	0	0	2	4	0	2	0	0	0	0	1	0	0	1565800	737720	0	0	0	0	0	0
cwc27	Spliceosome-associated protein CWC27 homolog	53 kDa	CWC27_DANRE	CWC27_DANRE	1	3	3	8.51%	100%	100%	95%	100%	0	0	0	0	0	0	0	3	3	1	3	0	0	0	0	0	0	0	3	3	1	3	0	0	0	0	0	0	0	886760	1284100	0	0	0	0	0	0
eif4enif1	Eukaryotic translation initiation factor 4E nuclear import factor 1	104 kDa	E7FDR0_DANRE	E7FDR0_DANRE	1	5	5	11.8%	100%	100%	0	100%	0	0	0	0	0	0	6%	2	4	0	5	0	0	0	0	0	0	0	2	4	0	5	0	0	0	0	0	0	0	119760	649970	0	0	0	0	0	0
ash2l	Ash2-like, histone lysine methyltransferase complex subunit	66 kDa	F1RAW8_DANRE	F1RAW8_DANRE	1	4	4	9.32%	100%	100%	0	100%	0	0	0	0	0	0	0	2	4	0	3	0	0	0	0	0	0	0	2	4	0	3	0	0	0	0	0	0	0	919210	804780	0	0	0	0	0	0
suds3	SDS3 homolog, SIN3A corepressor complex component	36 kDa	A0A0R4IE96_DANRE	A0A0R4IE96_DANRE	1	3	3	10.5%	100%	100%	0	100%	0	0	0	91%	18%	0	0	2	2	0	3	0	0	0	1	0	0	0	2	2	0	3	0	0	0	1	0	0	0	748970	421720	0	0	0	0	0	0
h1-0	H1 histone family, member 0	21 kDa	Q6NYV3_DANRE	Q6NYV3_DANRE	1	3	2	15.6%	100%	100%	0	50%	22%	0	0	0	9%	0	0	3	3	0	1	1	0	0	0	0	0	0	2	2	0	0	0	0	0	0	0	0	0	45327000	45108000	0	0	0	0	0	0
prpf38a	Pre-mRNA-splicing factor 38A	34 kDa	A0A2R8QGA5_DANRE	A0A2R8QGA5_DANRE	1	4	4	10.9%	100%	100%	0	7%	0	0	0	0	0	0	0	3	4	0	0	0	0	0	0	0	0	0	3	4	0	0	0	0	0	0	0	0	0	522560	1749100	0	0	0	0	0	0
nsun2	NOP2/Sun RNA methyltransferase 2	87 kDa	A5PMI3_DANRE	A5PMI3_DANRE	1	3	3	4.44%	100%	100%	95%	100%	96%	0	0	0	0	97%	0	2	3	1	1	1	0	0	0	0	1	0	2	3	1	1	1	0	0	0	0	1	0	59608	315500	0	32419	0	0	0	0
fxr1	Fragile X mental retardation, autosomal homolog 1 (Fragment)	73 kDa	F8W4G8_DANRE	F8W4G8_DANRE	1	7	6	14.9%	100%	100%	0	100%	21%	0	0	0	0	0	0	2	2	0	7	1	0	0	0	0	0	0	1	1	0	6	0	0	0	0	0	0	0	660000	871290	0	0	0	0	0	0
calua	Calumenin-A	37 kDa	Z4YIA7_DANRE	Z4YIA7_DANRE	1	6	4	25.4%	100%	100%	0	99%	0	94%	88%	75%	99%	0	0	6	4	0	0	0	1	0	1	2	0	0	4	2	0	0	0	0	0	0	0	0	0	8501000	428360	0	0	0	0	0	0
ppil4	Peptidyl-prolyl cis-trans isomerase	53 kDa	A5PM92_DANRE	A5PM92_DANRE	1	2	2	8.59%	100%	100%	27%	100%	0	0	0	0	0	0	0	2	2	0	2	0	0	0	0	0	0	0	2	2	0	2	0	0	0	0	0	0	0	461400	473280	0	0	0	0	0	0
nr2f6b	Nuclear receptor subfamily 2, group F, member 6b	44 kDa	Q6P115_DANRE	Q6P115_DANRE	1	5	4	14.9%	100%	100%	100%	100%	0	0	0	0	95%	0	0	3	3	2	5	0	0	0	0	1	0	0	2	2	1	4	0	0	0	0	1	0	0	2490300	3517900	0	0	0	0	0	0
ints5	Integrator complex subunit 5	111 kDa	A0A0R4IY96_DANRE	A0A0R4IY96_DANRE	1	5	5	6.84%	100%	100%	98%	100%	0	0	0	0	0	0	0	2	3	0	5	0	0	0	0	0	0	0	2	3	0	5	0	0	0	0	0	0	0	183500	598460	0	0	0	0	0	0
gabpb2a	GA-binding protein transcription factor subunit beta 2a	45 kDa	A3KQS6_DANRE	A3KQS6_DANRE	1	4	3	16.7%	100%	100%	95%	100%	99%	0	0	0	0	0	0	4	2	1	2	1	0	0	0	0	0	0	3	2	1	2	1	0	0	0	0	0	0	799300	669470	0	65671	0	0	0	0
phax	Phosphorylated adaptor for RNA export	42 kDa	F1QHC5_DANRE	F1QHC5_DANRE	1	5	5	12.4%	100%	100%	30%	100%	0	6%	0	0	29%	0	0	3	5	0	5	0	0	0	0	0	0	0	3	5	0	5	0	0	0	0	0	0	0	111040	1819700	0	0	0	0	0	0
zgc:77151	Zgc:77151	95 kDa	F1QZ36_DANRE	F1QZ36_DANRE	1	5	5	8.06%	100%	100%	82%	100%	0	0	0	94%	0	0	0	2	5	1	3	0	0	0	1	0	0	0	2	5	1	3	0	0	0	1	0	0	0	63697	378970	0	0	0	0	0	0
cdc45	CDC45 cell division cycle 45 homolog (S. cerevisiae)	66 kDa	Q7ZU79_DANRE	Q7ZU79_DANRE	1	3	3	5.42%	100%	100%	91%	100%	0	0	0	0	98%	0	0	2	3	1	3	0	0	0	0	1	0	0	2	3	1	3	0	0	0	0	1	0	0	295810	1572400	0	0	0	0	0	0
cstf2	Cleavage stimulation factor, 3' pre-RNA, subunit 2	51 kDa	F1QWP0_DANRE	F1QWP0_DANRE	1	3	3	15.3%	100%	100%	0	100%	23%	0	0	0	0	0	8%	2	2	0	3	0	0	0	0	0	0	0	2	2	0	3	0	0	0	0	0	0	0	26737	173780	0	0	0	0	0	0
fbxo44.1	F-box protein 44	34 kDa	F1QSL6_DANRE	F1QSL6_DANRE	1	4	4	15.5%	100%	100%	0	100%	0	11%	5%	0	0	0	0	2	2	0	4	0	0	0	0	0	0	0	2	2	0	4	0	0	0	0	0	0	0	154360	1190300	0	0	0	0	0	0
srp68	Signal recognition particle subunit SRP68	71 kDa	A0A2R8QMV9_DANRE	A0A2R8QMV9_DANRE	1	2	2	4.05%	100%	100%	14%	100%	11%	0	0	0	0	0	0	1	1	0	2	0	0	0	0	0	0	0	1	1	0	2	0	0	0	0	0	0	0	115770	206430	0	0	0	0	0	0
bmb	Protein brambleberry	68 kDa	BMBL_DANRE	BMBL_DANRE	1	4	4	7.19%	100%	100%	0	100%	0	0	0	0	95%	0	0	2	4	0	2	0	0	0	0	1	0	0	2	4	0	2	0	0	0	0	1	0	0	238290	781940	0	0	0	0	0	0
znhit6	Zinc finger HIT-type-containing 6	43 kDa	F8W272_DANRE	F8W272_DANRE	1	2	2	5.18%	100%	100%	20%	100%	15%	0	0	0	93%	0	0	1	2	0	2	0	0	0	0	1	0	0	1	2	0	2	0	0	0	0	1	0	0	141190	347640	0	0	0	0	0	0
tox4a	TOX high mobility group box family member 4 a	72 kDa	F1QXS5_DANRE	F1QXS5_DANRE	1	4	4	9.2%	100%	100%	95%	100%	0	0	0	0	100%	0	0	3	4	1	3	0	0	0	0	1	0	0	3	4	1	3	0	0	0	0	1	0	0	728770	2715900	0	0	0	0	0	0
armc6	Uncharacterized protein	52 kDa	A0A0G2KFS5_DANRE	A0A0G2KFS5_DANRE	1	3	3	8.12%	100%	100%	100%	100%	61%	0	0	0	14%	0	0	1	3	1	2	0	0	0	0	0	0	0	1	3	1	2	0	0	0	0	0	0	0	0	506260	21478	0	0	0	0	0
ino80	INO80 complex subunit	181 kDa	A0A2R8PY80_DANRE	A0A2R8PY80_DANRE	1	3	3	1.89%	100%	100%	0	100%	0	0	0	0	0	0	0	1	3	0	3	0	0	0	0	0	0	0	1	3	0	3	0	0	0	0	0	0	0	42060	285880	0	0	0	0	0	0
larp7	La-related protein 7	64 kDa	E7F7F2_DANRE	E7F7F2_DANRE	1	4	4	8.47%	100%	100%	0	100%	0	0	0	0	100%	0	0	3	4	0	2	0	0	0	0	2	0	0	3	4	0	2	0	0	0	0	2	0	0	526160	1847700	0	0	0	0	0	0
vrk1	Serine/threonine-protein kinase VRK1	48 kDa	F1QA55_DANRE	F1QA55_DANRE	1	2	2	5.18%	100%	100%	0	83%	0	0	0	0	0	0	0	2	1	0	1	0	0	0	0	0	0	0	2	1	0	1	0	0	0	0	0	0	0	319730	88853	0	0	0	0	0	0
zgc:112982	Zgc:112982 (Fragment)	90 kDa	F1R9R5_DANRE	F1R9R5_DANRE	1	7	7	9.04%	100%	100%	0	100%	0	0	0	0	53%	0	6%	3	7	0	3	0	0	0	0	1	0	0	3	7	0	3	0	0	0	0	1	0	0	222760	1413400	0	0	0	0	0	0
hat1	Histone acetyltransferase type B catalytic subunit	47 kDa	A0A2R8PWI2_DANRE	A0A2R8PWI2_DANRE	1	2	2	7.71%	100%	100%	0	100%	98%	88%	0	0	0	0	0	2	2	0	2	1	0	0	0	0	0	0	2	2	0	2	1	0	0	0	0	0	0	349420	729260	0	275110	0	0	0	0
zbtb16b	Zinc finger and BTB domain-containing 16b	74 kDa	E7FGS1_DANRE	E7FGS1_DANRE	1	7	4	12.9%	100%	100%	99%	100%	0	12%	0	0	100%	0	0	4	2	1	7	0	0	0	0	2	0	0	2	2	1	4	0	0	0	0	1	0	0	1416900	777890	47269	0	0	0	0	0
dpf2l	D4, zinc and double PHD fingers family 2,-like	45 kDa	Q58E00_DANRE	Q58E00_DANRE	1	3	3	15.6%	100%	100%	0	100%	0	0	0	0	0	0	0	3	3	0	3	0	0	0	0	0	0	0	3	3	0	3	0	0	0	0	0	0	0	717190	575640	0	0	0	0	0	0
ciz1a	Cdkn1a-interacting zinc finger protein 1a	78 kDa	A0A0R4ITY1_DANRE	A0A0R4ITY1_DANRE	1	3	3	7.56%	100%	100%	0	95%	0	0	0	0	0	0	0	2	3	0	1	0	0	0	0	0	0	0	2	3	0	1	0	0	0	0	0	0	0	337190	528240	0	0	0	0	0	0
znf131	Zinc finger protein 131	63 kDa	A0A2R8QJR9_DANRE	A0A2R8QJR9_DANRE	1	2	2	5.73%	97%	100%	99%	100%	0	0	0	0	53%	0	0	1	2	1	2	0	0	0	0	1	0	0	1	2	1	2	0	0	0	0	1	0	0	0	528980	15637	0	0	0	0	0
senp3a	SUMO-specific peptidase 3a	62 kDa	A2BEN4_DANRE	A2BEN4_DANRE	1	4	3	8.41%	100%	100%	19%	100%	0	0	0	0	0	0	0	2	3	0	4	0	0	0	0	0	0	0	2	3	0	3	0	0	0	0	0	0	0	822730	2113700	0	0	0	0	0	0
lsm14aa	LSM14 homolog A (SCD6, S. cerevisiae)	48 kDa	Q6P111_DANRE	Q6P111_DANRE	1	3	3	11.8%	100%	100%	80%	100%	0	47%	62%	0	96%	41%	0	2	2	1	3	0	0	0	0	1	0	0	1	1	1	3	0	0	0	0	1	0	0	70691	761480	0	0	0	0	0	0
uck2b	Uridine-cytidine kinase 2-B	30 kDa	UCK2B_DANRE	UCK2B_DANRE;A0A0R4IBS8_DANRE	2	3	3	6.9%	100%	100%	43%	100%	0	0	0	99%	0	0	0	2	3	0	2	0	0	0	0	0	0	0	2	3	0	2	0	0	0	0	0	0	0	558150	387340	0	0	0	0	0	0
cpsf6	Cleavage and polyadenylation specificity factor subunit 6	59 kDa	CPSF6_DANRE	CPSF6_DANRE	1	3	3	9.54%	100%	100%	0	100%	58%	0	0	0	95%	0	0	2	2	0	3	0	0	0	0	1	0	0	2	2	0	3	0	0	0	0	1	0	0	367810	821320	0	0	0	0	0	0
srsf9	Serine and arginine-rich-splicing factor 9	28 kDa	F1QVC6_DANRE	F1QVC6_DANRE	1	2	2	7.35%	100%	100%	0	100%	96%	0	0	0	0	0	0	1	2	0	2	0	0	0	0	0	0	0	1	2	0	2	0	0	0	0	0	0	0	328200	509050	0	0	0	0	0	0
sp1	Sp1 transcription factor	62 kDa	F1QW97_DANRE	F1QW97_DANRE	1	4	4	9.76%	100%	100%	6%	95%	0	0	0	0	0	0	0	2	4	0	1	0	0	0	0	0	0	0	2	4	0	1	0	0	0	0	0	0	0	358370	1418500	0	0	0	0	0	0
drg1	Developmentally-regulated GTP-binding protein 1	40 kDa	Q7T340_DANRE	Q7T340_DANRE	1	3	2	7.38%	100%	100%	13%	100%	0	62%	0	0	0	0	0	1	2	0	3	0	1	0	0	0	0	0	1	2	0	2	0	1	0	0	0	0	0	61614	381810	0	260550	0	0	0	0
scaf4b	SR-related CTD-associated factor 4b	100 kDa	R4GE22_DANRE	R4GE22_DANRE	1	2	2	2.32%	100%	99%	11%	100%	0	0	0	0	0	0	0	2	1	1	2	0	0	0	0	0	0	0	2	1	0	1	0	0	0	0	0	0	0	107760	124930	0	0	0	0	0	0
samhd1	Deoxynucleoside triphosphate triphosphohydrolase SAMHD1	72 kDa	F1R861_DANRE	F1R861_DANRE	1	3	3	7.56%	100%	100%	0	100%	0	0	0	0	0	0	0	3	1	0	1	0	0	0	0	0	0	0	3	1	0	1	0	0	0	0	0	0	0	166780	204030	0	0	0	0	0	0
adrm1	Adhesion-regulating molecule 1	43 kDa	A8WGS1_DANRE	A8WGS1_DANRE	1	1	1	3.65%	100%	97%	99%	71%	100%	99%	0	0	98%	0	0	1	1	1	1	1	1	0	0	1	0	0	1	1	1	1	1	1	0	0	1	0	0	41721	0	24423	0	0	0	0	0
rlim	Ring finger protein, LIM domain-interacting	71 kDa	E7FH41_DANRE	E7FH41_DANRE	1	4	4	11%	100%	100%	0	100%	0	0	0	0	0	0	0	2	4	0	3	0	0	0	0	0	0	0	2	4	0	3	0	0	0	0	0	0	0	94113	361920	0	0	0	0	0	0
nol7	Nucleolar protein 7	28 kDa	F1QS46_DANRE	F1QS46_DANRE	1	2	2	10.7%	100%	100%	0	100%	0	0	0	0	0	0	0	2	1	0	1	0	0	0	0	0	0	0	2	1	0	1	0	0	0	0	0	0	0	97290	599060	0	0	0	0	0	0
fbxo11a	F-box protein 11a	95 kDa	A0A0R4IJR2_DANRE	A0A0R4IJR2_DANRE	1	6	6	6.52%	100%	100%	0	23%	0	0	0	0	0	0	0	2	6	0	0	0	0	0	0	0	0	0	2	6	0	0	0	0	0	0	0	0	0	52175	1045500	0	0	0	0	0	0
zgc:101765	Zgc:101765	32 kDa	Q5XJM7_DANRE	Q5XJM7_DANRE	1	3	2	9.03%	100%	100%	0	100%	0	0	0	0	0	0	0	3	2	0	3	0	0	0	0	0	0	0	2	2	0	2	0	0	0	0	0	0	0	197180	719870	0	0	0	0	0	0
mbtd1	Mbt domain-containing 1 (Fragment)	66 kDa	A0A0R4IVS9_DANRE	A0A0R4IVS9_DANRE	1	3	2	5.63%	100%	100%	0	100%	0	0	0	0	0	0	0	2	2	0	3	0	0	0	0	0	0	0	1	2	0	2	0	0	0	0	0	0	0	378170	142560	0	0	0	0	0	0
zgc:163098	Zgc:163098	100 kDa	A0A2R8QLY3_DANRE	A0A2R8QLY3_DANRE	1	6	2	6.41%	100%	100%	0	100%	0	0	0	0	0	0	0	2	5	0	6	0	0	0	0	0	0	0	1	2	0	2	0	0	0	0	0	0	0	304740	1094100	0	0	0	0	0	0
suz12b	Polycomb protein suz12-B	78 kDa	SZ12B_DANRE	SZ12B_DANRE	1	3	2	4.25%	100%	100%	0	100%	0	0	0	0	0	0	0	2	2	0	3	0	0	0	0	0	0	0	1	1	0	2	0	0	0	0	0	0	0	522000	685980	0	0	0	0	0	0
zbtb2b	Zinc finger and BTB domain-containing 2b	58 kDa	F2Z4W3_DANRE	F2Z4W3_DANRE	1	2	2	7.99%	100%	100%	0	95%	0	0	0	0	100%	0	0	2	2	0	1	0	0	0	0	2	0	0	1	2	0	1	0	0	0	0	1	0	0	236380	434690	0	0	0	0	0	0
gpatch4	G patch domain-containing 4	49 kDa	F8W4H1_DANRE	F8W4H1_DANRE	1	2	2	4.34%	100%	100%	0	0	0	0	0	0	0	0	0	2	2	0	0	0	0	0	0	0	0	0	2	2	0	0	0	0	0	0	0	0	0	313430	964690	0	0	0	0	0	0
vtg1	Vitellogenin 1	149 kDa	Q1LWN2_DANRE	Q1LWN2_DANRE;F1QV15_DANRE;A0A2R8Q5K5_DANRE;Q1MTC6_DANRE;A0A2R8QNH7_DANRE;A0A2R8QN47_DANRE;F1Q7L0_DANRE	5	283	252	75%	100%	100%	100%	100%	100%	100%	100%	100%	100%	100%	100%	283	206	276	260	280	225	235	256	288	252	265	252	186	245	234	249	201	213	231	257	223	236	4174800000	2664100000	2486500000	1704100000	5202300000	2431300000	2584600000	1665800000
krt8	Keratin, type II cytoskeletal 8	58 kDa	K2C8_DANRE	K2C8_DANRE;F1QV31_DANRE;F1QK60_DANRE;A9JRS6_DANRE	3	87	80	60.8%	100%	100%	100%	100%	100%	100%	100%	100%	100%	100%	100%	87	39	38	57	33	13	10	11	38	7	8	80	34	33	51	28	9	7	7	36	5	4	190470000	28996000	8693000	36084000	336930000	8552000	39625000	7369900
apobb.1	Apolipoprotein Bb, tandem duplicate 1	413 kDa	Q5TZ29_DANRE	Q5TZ29_DANRE	1	34	34	13.7%	100%	100%	100%	100%	100%	100%	100%	100%	100%	100%	100%	34	7	14	9	30	33	27	27	35	32	24	34	7	14	9	30	33	27	27	35	32	24	798050	164130	261370	50233	818540	473350	292530	690490
cap1	Adenylyl cyclase-associated protein	49 kDa	Q6YBS2_DANRE	Q6YBS2_DANRE	1	16	16	41%	100%	100%	100%	100%	100%	100%	100%	100%	100%	100%	100%	16	8	9	9	14	15	18	11	16	6	5	16	8	9	9	14	15	18	11	16	6	5	7887700	2565400	2967400	2711200	5127400	9515600	13529000	3110000
cct3	T-complex protein 1 subunit gamma	60 kDa	Q7T2P2_DANRE	Q7T2P2_DANRE	1	21	21	40.1%	100%	100%	100%	100%	100%	100%	100%	100%	100%	100%	100%	21	9	13	18	16	8	10	11	16	8	11	21	9	13	18	16	8	10	11	16	8	11	9089600	2358700	1312700	4793900	2527200	1131700	1460600	1188800
vim	Vimentin	53 kDa	F1QAM8_DANRE	F1QAM8_DANRE;Q7SZP4_DANRE	2	35	31	41%	100%	100%	100%	100%	100%	100%	100%	100%	100%	100%	100%	35	6	5	16	10	4	5	5	8	5	6	31	3	1	12	7	2	3	2	7	3	2	6092000	0	0	388050	16465000	0	7428300	532720
tktb	Tkt protein	68 kDa	Q6PHI8_DANRE	Q6PHI8_DANRE	1	17	17	36%	100%	100%	100%	100%	100%	100%	100%	100%	100%	100%	100%	17	5	7	8	13	9	14	8	16	5	7	17	5	7	8	13	9	14	8	16	5	7	10905000	5719200	1293900	1885500	5361300	1867600	3953300	1132700
kpnb1	Karyopherin (importin) beta 1	97 kDa	A0A0R4IMZ8_DANRE	A0A0R4IMZ8_DANRE	1	21	21	32.6%	100%	100%	100%	100%	100%	100%	100%	100%	100%	100%	100%	11	5	7	21	15	3	5	2	16	8	6	11	5	7	21	15	3	5	2	16	8	6	1964400	1247700	335770	2621400	1592200	179810	286570	16764
kpnb3	Karyopherin (importin) beta 3	123 kDa	B8JHR9_DANRE	B8JHR9_DANRE	1	14	14	16.7%	100%	100%	100%	100%	100%	100%	96%	100%	100%	100%	100%	10	12	5	14	6	1	0	1	6	6	3	10	12	5	14	6	1	0	1	6	6	3	1389500	2275700	138400	1635800	328580	24766	0	20338
ppp2cb	Serine/threonine-protein phosphatase	36 kDa	Q803G3_DANRE	Q803G3_DANRE	1	11	10	44.7%	100%	100%	100%	100%	100%	100%	100%	100%	100%	100%	100%	11	5	4	8	7	8	9	9	10	5	5	10	5	4	8	7	8	9	8	9	5	5	11624000	5352500	567360	4662600	1377700	1183800	2804900	730860
cse1l	Exportin-2	110 kDa	XPO2_DANRE	XPO2_DANRE	1	9	9	11.8%	100%	100%	100%	100%	100%	100%	100%	100%	100%	100%	100%	5	2	3	9	9	6	5	1	5	7	4	5	2	3	9	9	6	5	1	5	7	4	316550	0	95076	185630	606520	163320	131890	19366
gyg1a	Glycogenin 1	37 kDa	Q6NV37_DANRE	Q6NV37_DANRE	1	6	6	18.5%	100%	100%	100%	100%	100%	100%	100%	100%	100%	100%	100%	4	1	6	3	6	3	6	1	2	3	4	4	1	6	3	6	3	6	1	2	3	4	3441400	1655600	5099300	1022300	4237300	1389400	4308100	405130
pkma	Pyruvate kinase	58 kDa	Q7ZVT2_DANRE	Q7ZVT2_DANRE	1	9	9	17.3%	100%	100%	100%	100%	100%	100%	100%	100%	100%	100%	100%	6	3	9	5	7	7	3	2	5	6	4	6	3	9	4	7	6	3	2	5	6	4	494620	353430	621780	152910	858920	433450	172720	0
cand1	Cullin-associated and neddylation-dissociated 1	136 kDa	Q5TYZ5_DANRE	Q5TYZ5_DANRE	1	5	5	4.72%	100%	82%	100%	100%	100%	100%	100%	100%	100%	100%	100%	2	1	2	3	5	1	3	0	4	2	2	2	1	2	3	5	1	3	0	4	2	2	104330	0	49927	35248	167870	0	46434	0
aars1	Alanyl-tRNA synthetase	110 kDa	Q1LVL3_DANRE	Q1LVL3_DANRE	1	6	6	8.48%	97%	100%	100%	100%	100%	100%	100%	0	100%	100%	100%	1	2	1	6	6	2	1	0	3	1	2	1	2	1	6	6	2	1	0	3	1	2	0	137340	20944	43802	290830	58790	0	0
[truncated: 5 more columns]
