# Supplementary material for: Actn4 Links Inactive Integrin α5 With Actin in Zebrafish Somites
Source: Mol Cell Proteomics. 2025 Oct 8;25(2):101087. doi: 10.1016/j.mcpro.2025.101087 (PMC12860946; doi:10.1016/j.mcpro.2025.101087)
Supplement: Supplemental Table S2 [file mmc2.xlsx]

## Sheet: TableS2
Supplemental Table S2. Label-Free Mass Spectrometry Peptide Identification Results
Peptide sequence	Peptide identification probability	Mascot Ion score	Mascot Identity score	Mascot Delta Ion Score	Variable modifications identified by spectrum	Observed m/z	Spectrum charge	Exclusive	Protein name	Gene Names	Protein accession numbers	shared proteins	Detected in Itga5WT.1	Detected in Itga5WT.2	Detected in Itga5WT.3	Detected in Itga5LBD.1	Detected in Itga5LBD.2	Detected in Itga5LBD.3	Detected in Itga5AA.1	Detected in Itga5AA.2	Detected in Itga5AA.3	Detected in control.1	Detected in control.2
AYYPGYFLTSVGGQIQTK	99.70%	99.6	28.4	99.6		997.007	2	TRUE	Integrin alpha5	sb:cb665;wu:fe02h07;itga5	Q5I2A9_DANRE		+	+	+				+	+	+
FGSSITPLGDLNQDGYNDVAISSPFGGEDK	99.70%	92.7	27	92.7		1550.73	2	TRUE	Integrin alpha5	sb:cb665;wu:fe02h07;itga5	Q5I2A9_DANRE		+	+	+	+	+	+	+	+	+
FVEYAPcR	99.70%	53.6	25	52.5	c7: Carbamidomethyl (+57.02)	521.244	2	TRUE	Integrin alpha5	sb:cb665;wu:fe02h07;itga5	Q5I2A9_DANRE		+	+	+	+	+	+	+	+	+
GQGYcQGGFSADFTQEGK	99.70%	132	25	132	c5: Carbamidomethyl (+57.02)	968.91	2	TRUE	Integrin alpha5	sb:cb665;wu:fe02h07;itga5	Q5I2A9_DANRE		+	+	+	+	+	+	+	+	+
GTSAILHVR	99.70%	72.2	25	60.1		477.28	2	TRUE	Integrin alpha5	sb:cb665;wu:fe02h07;itga5	Q5I2A9_DANRE		+	+	+	+	+	+	+	+	+
KGQGYcQGGFSADFTQEGK	99.70%	123	25	123	c6: Carbamidomethyl (+57.02)	1032.96	2	TRUE	Integrin alpha5	sb:cb665;wu:fe02h07;itga5	Q5I2A9_DANRE		+	+	+	+	+	+	+	+	+
mPYAILPK	99.70%	45.6	27.8	45.6	m1: Oxidation (+15.99)	474.765	2	TRUE	Integrin alpha5	sb:cb665;wu:fe02h07;itga5	Q5I2A9_DANRE		+	+	+	+	+	+	+	+	+
RTPYGTAmEK	99.70%	66.9	26.4	46.3	m8: Oxidation (+15.99)	585.284	2	TRUE	Integrin alpha5	sb:cb665;wu:fe02h07;itga5	Q5I2A9_DANRE		+	+		+			+	+	+
SHQWFGATVR	99.70%	54.7	27.1	54.6		594.799	2	TRUE	Integrin alpha5	sb:cb665;wu:fe02h07;itga5	Q5I2A9_DANRE		+	+	+	+	+	+	+	+	+
TPYGTAmEK	99.70%	62.7	25	62.2	m7: Oxidation (+15.99)	507.234	2	TRUE	Integrin alpha5	sb:cb665;wu:fe02h07;itga5	Q5I2A9_DANRE		+	+	+	+	+	+	+	+	+
VVLGGPGSYFWQGQVITAFK	99.70%	137	26.8	137		1077.57	2	TRUE	Integrin alpha5	sb:cb665;wu:fe02h07;itga5	Q5I2A9_DANRE	Q5I2A9_DANRE;Q5I2A9_DANRE;Q5I2A9_DANRE	+	+	+				+	+	+
AGLSAIPASFGYALR	96.50%					498.609	3	TRUE	Integrin alpha5	sb:cb665;wu:fe02h07;itga5	Q5I2A9_DANRE		+
ALFLETQLPALHR	99.70%	79.1	25	79.1		754.933	2	TRUE	Integrin alpha5	sb:cb665;wu:fe02h07;itga5	Q5I2A9_DANRE		+	+	+	+	+	+	+	+	+
AQILLDcGEDNIcVPDLK	99.70%	118	28.1	118	c7: Carbamidomethyl (+57.02), c13: Carbamidomethyl (+57.02)	1037	2	TRUE	Integrin alpha5	sb:cb665;wu:fe02h07;itga5	Q5I2A9_DANRE	Q5I2A9_DANRE;Q5I2A9_DANRE;Q5I2A9_DANRE	+	+	+	+	+	+	+	+	+
DLDNNGYPDLIVGAFGADK	99.70%	117	27.7	117		997.479	2	TRUE	Integrin alpha5	sb:cb665;wu:fe02h07;itga5	Q5I2A9_DANRE		+	+	+	+	+	+	+	+	+
DSDGRLEELGR	99.70%	55.2	26.3	37.8		623.805	2	TRUE	Integrin alpha5	sb:cb665;wu:fe02h07;itga5	Q5I2A9_DANRE		+	+	+	+	+	+	+	+	+
DTHKGELSQLTNLScSSVDcWTLmcNVGLLER	99.70%	55.9	25.5	55.9	c15: Carbamidomethyl (+57.02), c20: Carbamidomethyl (+57.02), m24: Oxidation (+15.99), c25: Carbamidomethyl (+57.02)	935.689	4	TRUE	Integrin alpha5	sb:cb665;wu:fe02h07;itga5	Q5I2A9_DANRE		+
DTHNFVQFDLQIR	99.70%	65.6	28.8	55.6		816.91	2	TRUE	Integrin alpha5	sb:cb665;wu:fe02h07;itga5	Q5I2A9_DANRE		+	+		+			+	+	+
EDTPHADTTGScFmSVK	99.70%	64.1	25	64.1	c12: Carbamidomethyl (+57.02), m14: Oxidation (+15.99)	633.602	3	TRUE	Integrin alpha5	sb:cb665;wu:fe02h07;itga5	Q5I2A9_DANRE		+	+	+	+	+	+	+	+	+
EDTPHADTTGScFMSVK	99.70%	77.6	25	77.6	c12: Carbamidomethyl (+57.02)	941.901	2	TRUE	Integrin alpha5	sb:cb665;wu:fe02h07;itga5	Q5I2A9_DANRE		+	+	+		+	+	+	+	+
EKPSQVISGQWASAGLSAIPASFGYALR	99.70%	70.3	26.1	70.3		964.505	3	TRUE	Integrin alpha5	sb:cb665;wu:fe02h07;itga5	Q5I2A9_DANRE		+
EVYmGDDNSLTLTFNAK	99.70%	118	26.3	118	m4: Oxidation (+15.99)	967.446	2	TRUE	Integrin alpha5	sb:cb665;wu:fe02h07;itga5	Q5I2A9_DANRE	Q5I2A9_DANRE;Q5I2A9_DANRE	+	+	+	+	+	+	+	+	+
EVYMGDDNSLTLTFNAK	99.70%	109	26.7	109		959.45	2	TRUE	Integrin alpha5	sb:cb665;wu:fe02h07;itga5	Q5I2A9_DANRE		+	+		+	+		+	+	+
FDDTYmGYSVAVGEFTGDDDEDFVTGVPR	99.70%	164	25	164	m6: Oxidation (+15.99)	1074.12	3	TRUE	Integrin alpha5	sb:cb665;wu:fe02h07;itga5	Q5I2A9_DANRE	Q5I2A9_DANRE;Q5I2A9_DANRE	+	+	+				+	+	+
FDDTYMGYSVAVGEFTGDDDEDFVTGVPR	99.70%	186	25	182		1068.79	3	TRUE	Integrin alpha5	sb:cb665;wu:fe02h07;itga5	Q5I2A9_DANRE		+						+	+	+
FGSSITPLGDLNQDGYNDVAISSPFGGEDKQGLVLIYNGNAGGLR	99.70%	62.7	25.4	62.7		1157.33	4	TRUE	Integrin alpha5	sb:cb665;wu:fe02h07;itga5	Q5I2A9_DANRE		+
GGKDLDNNGYPDLIVGAFGADK	99.70%	92.2	28.2	92.2		1118.55	2	TRUE	Integrin alpha5	sb:cb665;wu:fe02h07;itga5	Q5I2A9_DANRE		+	+	+		+		+	+	+
GPLDLIPQLPHLTGTQmFAR	99.70%	41.3	26.2	41.3	m17: Oxidation (+15.99)	741.066	3	TRUE	Integrin alpha5	sb:cb665;wu:fe02h07;itga5	Q5I2A9_DANRE		+	+	+	+	+	+	+	+	+
GPLDLIPQLPHLTGTQMFAR	99.70%	66.7	26.6	66.7		1103.09	2	TRUE	Integrin alpha5	sb:cb665;wu:fe02h07;itga5	Q5I2A9_DANRE		+		+	+			+	+	+
HGLQPILNYQTAELIEQK	99.70%	122	26.5	122		1048.06	2	TRUE	Integrin alpha5	sb:cb665;wu:fe02h07;itga5	Q5I2A9_DANRE		+	+	+	+	+	+	+	+	+
HLPNHLEFNVEVQLDR	99.70%	46.2	28.2	46.2		654.006	3	TRUE	Integrin alpha5	sb:cb665;wu:fe02h07;itga5	Q5I2A9_DANRE		+
ISHTLLQLK	99.70%	49.5	25	45		526.827	2	TRUE	Integrin alpha5	sb:cb665;wu:fe02h07;itga5	Q5I2A9_DANRE		+	+	+	+	+	+	+	+	+
ITEGGSVFYcPWSLSQSQcSSIEFDR	99.70%	140	25	140	c10: Carbamidomethyl (+57.02), c19: Carbamidomethyl (+57.02)	1014.12	3	TRUE	Integrin alpha5	sb:cb665;wu:fe02h07;itga5	Q5I2A9_DANRE		+	+		+	+	+	+	+	+
IWAETFmENTYK	99.70%	72.1	25.2	72	m7: Oxidation (+15.99)	774.855	2	TRUE	Integrin alpha5	sb:cb665;wu:fe02h07;itga5	Q5I2A9_DANRE		+	+	+	+	+	+	+	+	+
IWAETFMENTYK	99.70%	85.9	25.6	85.9		766.859	2	TRUE	Integrin alpha5	sb:cb665;wu:fe02h07;itga5	Q5I2A9_DANRE		+	+	+	+	+	+	+		+
IYLRDEKDFR	99.70%	33	27.5	29.9		677.859	2	TRUE	Integrin alpha5	sb:cb665;wu:fe02h07;itga5	Q5I2A9_DANRE		+
LKDTHNFVQFDLQIR	99.70%	55.7	28	55.7		625.335	3	TRUE	Integrin alpha5	sb:cb665;wu:fe02h07;itga5	Q5I2A9_DANRE		+
LQQSSTEQPPVR	99.70%	71.2	27.6	68.3		685.357	2	TRUE	Integrin alpha5	sb:cb665;wu:fe02h07;itga5	Q5I2A9_DANRE		+	+	+	+	+	+	+	+	+
MFTGEQmGSYYGYSVAATDINNDGmmDLLVGAPMFmVR	99.70%	26.6	25	26.6	m7: Oxidation (+15.99), m25: Oxidation (+15.99), m26: Oxidation (+15.99), m36: Oxidation (+15.99)	1062.46	4	TRUE	Integrin alpha5	sb:cb665;wu:fe02h07;itga5	Q5I2A9_DANRE		+
mFTGEQmGSYYGYSVAATDINNDGmmDLLVGAPmFmVR	99.70%	39.5	25	39.5	m1: Oxidation (+15.99), m7: Oxidation (+15.99), m25: Oxidation (+15.99), m26: Oxidation (+15.99), m34: Oxidation (+15.99), m36: Oxidation (+15.99)	1070.46	4	TRUE	Integrin alpha5	sb:cb665;wu:fe02h07;itga5	Q5I2A9_DANRE		+
mFTGEQmGSYYGYSVAATDINNDGmmDLLVGAPMFmVR	99.70%	42	25	42	m1: Oxidation (+15.99), m7: Oxidation (+15.99), m25: Oxidation (+15.99), m26: Oxidation (+15.99), m36: Oxidation (+15.99)	1066.46	4	TRUE	Integrin alpha5	sb:cb665;wu:fe02h07;itga5	Q5I2A9_DANRE		+
mFTGEQmGSYYGYSVAATDINNDGmmDLLVGAPmFMVR	99.70%	47	25	47	m1: Oxidation (+15.99), m7: Oxidation (+15.99), m25: Oxidation (+15.99), m26: Oxidation (+15.99), m34: Oxidation (+15.99)	1066.46	4	TRUE	Integrin alpha5	sb:cb665;wu:fe02h07;itga5	Q5I2A9_DANRE		+
mFTGEQmGSYYGYSVAATDINNDGmmDLLVGAPMFMVR	99.70%	56.9	25	56.9	m1: Oxidation (+15.99), m7: Oxidation (+15.99), m25: Oxidation (+15.99), m26: Oxidation (+15.99)	1062.46	4	TRUE	Integrin alpha5	sb:cb665;wu:fe02h07;itga5	Q5I2A9_DANRE		+
MPYAILPK	99.70%	40.7	27.2	35		466.767	2	TRUE	Integrin alpha5	sb:cb665;wu:fe02h07;itga5	Q5I2A9_DANRE		+	+	+	+	+	+	+	+	+
mVTPVVWNK	99.70%	11.8	28.6	11.8	m1: Oxidation (+15.99)	545.292	2	TRUE	Integrin alpha5	sb:cb665;wu:fe02h07;itga5	Q5I2A9_DANRE		+
NDGGGAYEAELYVVLPPEADYSGIAR	99.70%	97.6	27.7	97.6		1363.65	2	TRUE	Integrin alpha5	sb:cb665;wu:fe02h07;itga5	Q5I2A9_DANRE		+	+	+	+	+	+	+	+	+
NFILEcHASYK	99.70%	58	27.8	58	c6: Carbamidomethyl (+57.02)	691.333	2	TRUE	Integrin alpha5	sb:cb665;wu:fe02h07;itga5	Q5I2A9_DANRE		+	+	+	+	+	+	+	+	+
NFILEcHASYKVEK	99.70%	44.2	28.6	44.2	c6: Carbamidomethyl (+57.02)	579.96	3	TRUE	Integrin alpha5	sb:cb665;wu:fe02h07;itga5	Q5I2A9_DANRE		+
NVmVEQNVGPSVQHTYELVNNGPSR	99.70%	106	27.8	106	m3: Oxidation (+15.99)	1392.67	2	TRUE	Integrin alpha5	sb:cb665;wu:fe02h07;itga5	Q5I2A9_DANRE		+	+	+	+	+	+	+	+	+
NVMVEQNVGPSVQHTYELVNNGPSR	99.70%	125	27.5	125		923.453	3	TRUE	Integrin alpha5	sb:cb665;wu:fe02h07;itga5	Q5I2A9_DANRE		+	+	+	+	+	+	+	+	+
PSQVISGQWASAGLSAIPASFGYALR	99.70%	73.8	27	73.8		878.795	3	TRUE	Integrin alpha5	sb:cb665;wu:fe02h07;itga5	Q5I2A9_DANRE		+
QGLVLIYNGNAGGLR	99.70%	83.1	26.9	77.8		772.931	2	TRUE	Integrin alpha5	sb:cb665;wu:fe02h07;itga5	Q5I2A9_DANRE	Q5I2A9_DANRE;Q5I2A9_DANRE	+	+	+	+	+	+	+	+	+
RALFLETQLPALHR	99.70%	60.3	25	47.8		555.658	3	TRUE	Integrin alpha5	sb:cb665;wu:fe02h07;itga5	Q5I2A9_DANRE		+			+
SDVILQGVSR	99.70%	54.7	27.2	44.2		537.301	2	TRUE	Integrin alpha5	sb:cb665;wu:fe02h07;itga5	Q5I2A9_DANRE		+	+			+	+	+	+	+
SDVILQGVSRPDK	99.70%	75.6	26.9	65		707.389	2	TRUE	Integrin alpha5	sb:cb665;wu:fe02h07;itga5	Q5I2A9_DANRE		+	+	+	+	+	+	+	+	+
SGTSLWAGLR	99.70%	71.8	28.9	66.6		524.283	2	TRUE	Integrin alpha5	sb:cb665;wu:fe02h07;itga5	Q5I2A9_DANRE	Q5I2A9_DANRE;Q5I2A9_DANRE	+	+	+	+	+	+	+	+	+
SKNENNSQSEVVPYK	99.70%	24.4	28.4	24.4		861.918	2	TRUE	Integrin alpha5	sb:cb665;wu:fe02h07;itga5	Q5I2A9_DANRE		+						+
SRPIVNTSAILNVYPImINPEEK	99.70%	49.3	25	49.3	m17: Oxidation (+15.99)	872.135	3	TRUE	Integrin alpha5	sb:cb665;wu:fe02h07;itga5	Q5I2A9_DANRE		+				+		+	+
SRPIVNTSAILNVYPIMINPEEK	99.70%	61.2	25	61.2		866.804	3	TRUE	Integrin alpha5	sb:cb665;wu:fe02h07;itga5	Q5I2A9_DANRE		+			+	+		+	+	+
TKEDTPHADTTGScFmSVK	99.70%	97.1	25	97.1	c14: Carbamidomethyl (+57.02), m16: Oxidation (+15.99)	1064.47	2	TRUE	Integrin alpha5	sb:cb665;wu:fe02h07;itga5	Q5I2A9_DANRE		+	+	+	+	+	+	+	+	+
TKEDTPHADTTGScFMSVK	99.70%	81	25.6	81	c14: Carbamidomethyl (+57.02)	704.651	3	TRUE	Integrin alpha5	sb:cb665;wu:fe02h07;itga5	Q5I2A9_DANRE		+		+	+	+	+	+	+	+
TLTVPNGAR	99.70%	33.4	25.9	26.7		464.764	2	TRUE	Integrin alpha5	sb:cb665;wu:fe02h07;itga5	Q5I2A9_DANRE		+	+		+			+	+	+
TPYGTAMEK	99.70%	65	25.7	62.1		499.236	2	TRUE	Integrin alpha5	sb:cb665;wu:fe02h07;itga5	Q5I2A9_DANRE		+	+	+		+	+		+	+
VFFPPPNWK	99.70%	45	28.8	45		566.303	2	TRUE	Integrin alpha5	sb:cb665;wu:fe02h07;itga5	Q5I2A9_DANRE		+	+	+	+	+		+	+	+
VHQDSVLAcAPLYSWR	99.70%	101	28	101	c9: Carbamidomethyl (+57.02)	951.472	2	TRUE	Integrin alpha5	sb:cb665;wu:fe02h07;itga5	Q5I2A9_DANRE		+	+	+	+	+	+	+	+	+
VYVYmQK	98.80%	46	26.1	38	m5: Oxidation (+15.99)	473.739	2	TRUE	Integrin alpha5	sb:cb665;wu:fe02h07;itga5	Q5I2A9_DANRE		+	+		+	+	+	+	+	+
VYVYMQK	98.80%	51.6	25.5	51		465.741	2	TRUE	Integrin alpha5	sb:cb665;wu:fe02h07;itga5	Q5I2A9_DANRE		+	+	+	+	+	+	+	+	+
YLScDLGNPmK	99.70%	78.9	25	72.4	c4: Carbamidomethyl (+57.02), m10: Oxidation (+15.99)	657.296	2	TRUE	Integrin alpha5	sb:cb665;wu:fe02h07;itga5	Q5I2A9_DANRE		+	+	+	+	+	+	+	+	+
YLScDLGNPMK	99.70%	90.3	25.1	90.3	c4: Carbamidomethyl (+57.02)	649.299	2	TRUE	Integrin alpha5	sb:cb665;wu:fe02h07;itga5	Q5I2A9_DANRE		+	+	+		+	+	+	+	+
DEKDFRDK	99.70%	21.1	26.4	21.1		526.754	2	TRUE	Integrin alpha5	sb:cb665;wu:fe02h07;itga5	Q5I2A9_DANRE			+
LSVHGDR	98.80%	42.3	25.8	30.1		392.209	2	TRUE	Integrin alpha5	sb:cb665;wu:fe02h07;itga5	Q5I2A9_DANRE			+		+		+		+	+
LSVHGDRK	99.70%	37.8	25	33.2		456.256	2	TRUE	Integrin alpha5	sb:cb665;wu:fe02h07;itga5	Q5I2A9_DANRE			+
SAIPASFGYALR	99.70%					626.838	2	TRUE	Integrin alpha5	sb:cb665;wu:fe02h07;itga5	Q5I2A9_DANRE			+
VTPSGSK	98.80%	41.8	29.4	37.5		338.187	2	TRUE	Integrin alpha5	sb:cb665;wu:fe02h07;itga5	Q5I2A9_DANRE			+
KEVYmGDDNSLTLTFNAK	99.70%	22.4	27.9	21.7	m5: Oxidation (+15.99)	687.998	3	TRUE	Integrin alpha5	sb:cb665;wu:fe02h07;itga5	Q5I2A9_DANRE					+
GELSQLTNLScSSVDcWTLMcNVGLLER	99.70%	90.9	28.7	90.9	c11: Carbamidomethyl (+57.02), c16: Carbamidomethyl (+57.02), c21: Carbamidomethyl (+57.02)	1081.5	3	TRUE	Integrin alpha5	sb:cb665;wu:fe02h07;itga5	Q5I2A9_DANRE								+		+
LSPIFVALNFSLNPQAAADR	99.70%	36.7	25.5	36.7		715.39	3	TRUE	Integrin alpha5	sb:cb665;wu:fe02h07;itga5	Q5I2A9_DANRE								+
MVTPVVWNK	99.70%	28.2	29.4	28.2		537.294	2	TRUE	Integrin alpha5	sb:cb665;wu:fe02h07;itga5	Q5I2A9_DANRE								+		+
RTPYGTAMEK	99.70%	47.7	27.5	26.4		577.287	2	TRUE	Integrin alpha5	sb:cb665;wu:fe02h07;itga5	Q5I2A9_DANRE								+		+
FQGPTcEIcPTcPGVcTEHK	99.70%	60.3	25	60.3	c6: Carbamidomethyl (+57.02), c9: Carbamidomethyl (+57.02), c12: Carbamidomethyl (+57.02), c16: Carbamidomethyl (+57.02)	1189.5	2	FALSE	Integrin beta	itgb1a	F1QG85_DANRE	F1QG85_DANRE;A0A0R4IR57_DANRE	+	+	+			+	+	+	+
AEDYPIDLYYLmDLSYSmKDDLENVK	99.70%	27.5	26.4	27.5	m12: Oxidation (+15.99), m18: Oxidation (+15.99)	1059.15	3	FALSE	Integrin beta	itgb1a	F1QG85_DANRE	F1QG85_DANRE;A0A2R8Q837_DANRE	+						+	+
cDELESLK	99.70%	58.2	25	49.1	c1: Carbamidomethyl (+57.02)	497.232	2	TRUE	Integrin beta	itgb1a	F1QG85_DANRE		+	+		+	+	+	+	+	+
DDLENVK	98.80%	30.6	26.4	25.6		416.706	2	FALSE	Integrin beta	itgb1a	F1QG85_DANRE	F1QG85_DANRE;A0A2R8Q837_DANRE	+				+
GIcEcGTcR	99.70%	44	25	44	c3: Carbamidomethyl (+57.02), c5: Carbamidomethyl (+57.02), c8: Carbamidomethyl (+57.02)	556.718	2	TRUE	Integrin beta	itgb1a	F1QG85_DANRE		+	+			+	+	+	+	+
KDEVSTEDLDK	99.70%	114	26.8	102		639.808	2	TRUE	Integrin beta	itgb1a	F1QG85_DANRE		+			+	+	+	+	+	+
KDEVSTEDLDKNcR	99.70%	104	25.9	97.1	c13: Carbamidomethyl (+57.02)	854.892	2	TRUE	Integrin beta	itgb1a	F1QG85_DANRE		+			+	+		+	+	+
LGGIVLPNDGR	99.70%	63	25	48.1		555.817	2	TRUE	Integrin beta	itgb1a	F1QG85_DANRE		+	+		+	+	+	+	+	+
LPEGVTITYQSR	99.70%	75	27.6	75		682.365	2	TRUE	Integrin beta	itgb1a	F1QG85_DANRE		+			+		+	+	+	+
LRPEDITQIQPQK	99.70%	69.8	25.7	68.2		783.436	2	TRUE	Integrin beta	itgb1a	F1QG85_DANRE		+	+		+	+	+	+	+	+
LSENNIQTIFAVTEEFQPVYK	99.70%	103	28.6	103		1235.63	2	TRUE	Integrin beta	itgb1a	F1QG85_DANRE		+	+		+	+	+	+	+	+
NLGTSLmK	99.70%	43.1	26.5	37.7	m7: Oxidation (+15.99)	440.233	2	TRUE	Integrin beta	itgb1a	F1QG85_DANRE		+			+			+	+	+
SAVTTVINPK	99.70%	56.5	26.2	46.2		515.301	2	TRUE	Integrin beta	itgb1a	F1QG85_DANRE		+	+	+	+	+	+	+	+	+
TVMPYISTTPAK	99.70%	68.2	28.3	65.3		654.846	2	FALSE	Integrin beta	itgb1a	F1QG85_DANRE	F1QG85_DANRE;A0A2R8Q837_DANRE	+		+	+	+	+	+	+	+
TVmPYISTTPAK	99.70%	74.8	27.7	74.8	m3: Oxidation (+15.99)	662.845	2	FALSE	Integrin beta	itgb1a	F1QG85_DANRE	F1QG85_DANRE;A0A2R8Q837_DANRE	+	+	+	+	+	+	+	+	+
YcEcDNFNcDR	99.70%	77.8	25	77.8	c2: Carbamidomethyl (+57.02), c4: Carbamidomethyl (+57.02), c9: Carbamidomethyl (+57.02)	776.766	2	TRUE	Integrin beta	itgb1a	F1QG85_DANRE		+	+	+		+		+	+	+
ANALScGEcIQVGDK	99.70%	96.4	25.5	96.4	c6: Carbamidomethyl (+57.02), c9: Carbamidomethyl (+57.02)	811.367	2	TRUE	Integrin beta	itgb1a	F1QG85_DANRE			+				+	+	+
AEDYPIDLYYLmDLSYSmK	99.70%	41.9	25.7	41.9	m12: Oxidation (+15.99), m18: Oxidation (+15.99)	788.022	3	FALSE	Integrin beta	itgb1a	F1QG85_DANRE	F1QG85_DANRE;A0A2R8Q837_DANRE				+		+		+
WDTGENPIYK	99.70%	59.2	26.3	59.2		611.791	2	TRUE	Integrin beta	itgb1a	F1QG85_DANRE					+	+	+	+	+	+
NLGTSLMK	99.70%	47	28.1	26.6		432.235	2	TRUE	Integrin beta	itgb1a	F1QG85_DANRE						+		+	+	+
DcSYFNLIEVEDR	99.70%	96.8	25	96.8	c2: Carbamidomethyl (+57.02)	830.371	2	TRUE	Integrin beta	itgb1a	F1QG85_DANRE	F1QG85_DANRE;F1QG85_DANRE						+	+	+	+
DcSYFNLIEVEDRDK	99.70%	46.5	25	46.5	c2: Carbamidomethyl (+57.02)	951.924	2	TRUE	Integrin beta	itgb1a	F1QG85_DANRE							+	+	+	+
AEDYPIDLYYLmDLSYSMKDDLENVK	99.70%	20.4	26.8	20.4	m12: Oxidation (+15.99)	1053.82	3	FALSE	Integrin beta	itgb1a	F1QG85_DANRE	F1QG85_DANRE;A0A2R8Q837_DANRE							+	+
cDELESLKK	99.70%	51.4	27.9	51.4	c1: Carbamidomethyl (+57.02)	561.278	2	TRUE	Integrin beta	itgb1a	F1QG85_DANRE								+	+
cGWcTDAEFLK	99.70%	59.3	25	59.3	c1: Carbamidomethyl (+57.02), c4: Carbamidomethyl (+57.02)	693.795	2	TRUE	Integrin beta	itgb1a	F1QG85_DANRE								+	+	+
DEVSTEDLDK	99.70%	57.3	25	51.8		575.759	2	TRUE	Integrin beta	itgb1a	F1QG85_DANRE								+
DKLPQPVQAFPLmHcK	99.70%	19.7	28.3	19.7	m13: Oxidation (+15.99), c15: Carbamidomethyl (+57.02)	642.333	3	TRUE	Integrin beta	itgb1a	F1QG85_DANRE								+
DKLPQPVQAFPLMHcK	99.70%	53.7	27.9	51.8	c15: Carbamidomethyl (+57.02)	636.998	3	TRUE	Integrin beta	itgb1a	F1QG85_DANRE								+
GcAEDKIENPHGSQR	99.70%	86.9	25.8	86.9	c2: Carbamidomethyl (+57.02)	849.388	2	TRUE	Integrin beta	itgb1a	F1QG85_DANRE								+	+	+
LPQPVQAFPLmHcK	99.70%	16.1	28.1	16.1	m11: Oxidation (+15.99), c13: Carbamidomethyl (+57.02)	561.291	3	TRUE	Integrin beta	itgb1a	F1QG85_DANRE								+
LPQPVQAFPLMHcK	99.70%	43.8	28.7	43.8	c13: Carbamidomethyl (+57.02)	555.958	3	TRUE	Integrin beta	itgb1a	F1QG85_DANRE								+
NGVVNEGESGR	99.70%	55.2	25	55		559.264	2	TRUE	Integrin beta	itgb1a	F1QG85_DANRE								+	+	+
NGVVNEGESGRK	99.70%	45.3	26.8	42.7		623.312	2	TRUE	Integrin beta	itgb1a	F1QG85_DANRE								+	+	+
NSPLcHNGNGSFEcGAcR	99.70%	31.7	25	31.7	c5: Carbamidomethyl (+57.02), c14: Carbamidomethyl (+57.02), c17: Carbamidomethyl (+57.02)	679.611	3	TRUE	Integrin beta	itgb1a	F1QG85_DANRE								+
SGEPQNIK	99.70%	45.8	25.4	35.1		436.727	2	TRUE	Integrin beta	itgb1a	F1QG85_DANRE								+		+
AEDYPIDLYYLMDLSYSMK	99.70%	29.8	26.3	29		1165.53	2	FALSE	Integrin beta	itgb1a	F1QG85_DANRE	F1QG85_DANRE;A0A2R8Q837_DANRE								+
cIcDANYTGSAcDcSLDTSTcLASNK	99.70%	89.9	25	89.9	c1: Carbamidomethyl (+57.02), c3: Carbamidomethyl (+57.02), c12: Carbamidomethyl (+57.02), c14: Carbamidomethyl (+57.02), c21: Carbamidomethyl (+57.02)	982.054	3	TRUE	Integrin beta	itgb1b	A0A0R4IR57_DANRE		+
DANDcWFFFTYATR	99.70%	71.7	25	71.7	c5: Carbamidomethyl (+57.02)	907.387	2	TRUE	Integrin beta	itgb1b	A0A0R4IR57_DANRE		+	+			+		+	+
DEVRTEDLDANcR	99.70%	40	25	40	c12: Carbamidomethyl (+57.02)	531.57	3	TRUE	Integrin beta	itgb1b	A0A0R4IR57_DANRE		+	+
DTcEEQcSYFTMK	99.70%	74.9	25	74.9	c3: Carbamidomethyl (+57.02), c7: Carbamidomethyl (+57.02)	849.822	2	TRUE	Integrin beta	itgb1b	A0A0R4IR57_DANRE		+		+		+	+	+	+	+
DTcEEQcSYFTmK	99.70%	68.2	25	68.2	c3: Carbamidomethyl (+57.02), c7: Carbamidomethyl (+57.02), m12: Oxidation (+15.99)	857.821	2	TRUE	Integrin beta	itgb1b	A0A0R4IR57_DANRE		+	+		+	+	+
EDLPQPNDQPIINHcK	99.70%	25.2	27.2	25.2	c15: Carbamidomethyl (+57.02)	639.974	3	TRUE	Integrin beta	itgb1b	A0A0R4IR57_DANRE		+
FcEcDNFNcDR	99.70%	68.9	25	68.9	c2: Carbamidomethyl (+57.02), c4: Carbamidomethyl (+57.02), c9: Carbamidomethyl (+57.02)	768.768	2	TRUE	Integrin beta	itgb1b	A0A0R4IR57_DANRE		+	+	+	+	+	+	+	+	+
FQGPTcEIcPTcPGVcTEHKDcVQcR	99.70%	31.1	25	31.1	c6: Carbamidomethyl (+57.02), c9: Carbamidomethyl (+57.02), c12: Carbamidomethyl (+57.02), c16: Carbamidomethyl (+57.02), c22: Carbamidomethyl (+57.02), c25: Carbamidomethyl (+57.02)	799.837	4	TRUE	Integrin beta	itgb1b	A0A0R4IR57_DANRE		+
KKEDLPQPNDQPIINHcK	99.70%	56.2	28.3	56.2	c17: Carbamidomethyl (+57.02)	725.373	3	TRUE	Integrin beta	itgb1b	A0A0R4IR57_DANRE		+			+
LGGIVLPNDGK	99.70%	72.7	25	66.6		541.814	2	TRUE	Integrin beta	itgb1b	A0A0R4IR57_DANRE		+	+	+	+	+	+	+	+	+	+	+
LLmIIHDR	99.70%	66.3	25	58.5	m3: Oxidation (+15.99)	513.792	2	FALSE	Integrin beta	itgb1b	A0A0R4IR57_DANRE	A0A0R4IR57_DANRE;F1QG85_DANRE	+			+	+	+	+	+	+
LLVFSTDAGFHFAGDGK	99.70%	99.5	28.7	99.5		891.444	2	FALSE	Integrin beta	itgb1b	A0A0R4IR57_DANRE	A0A0R4IR57_DANRE;F1QG85_DANRE	+			+				+
LPEGVSISYVSHcK	99.70%	107	28.5	107	c13: Carbamidomethyl (+57.02)	788.395	2	TRUE	Integrin beta	itgb1b	A0A0R4IR57_DANRE		+	+	+	+	+	+	+	+	+
LSENNIQTIFAVTEEFQPVYQELK	99.70%	106	28.2	105		1420.72	2	TRUE	Integrin beta	itgb1b	A0A0R4IR57_DANRE		+	+	+	+	+	+	+	+	+
SAVGTLTSDSNNVIK	99.70%	83.7	27.8	83.7		753.394	2	TRUE	Integrin beta	itgb1b	A0A0R4IR57_DANRE		+	+	+	+	+	+	+	+	+	+	+
TEDLDANcR	99.70%	72.3	25	66.6	c8: Carbamidomethyl (+57.02)	547.232	2	TRUE	Integrin beta	itgb1b	A0A0R4IR57_DANRE		+	+	+	+	+	+	+	+	+
VcEcSKDEVRTEDLDANcR	99.70%	27.4	25	27.4	c2: Carbamidomethyl (+57.02), c4: Carbamidomethyl (+57.02), c18: Carbamidomethyl (+57.02)	589.754	4	TRUE	Integrin beta	itgb1b	A0A0R4IR57_DANRE		+				+
VcEcSKDEVR	99.70%	84.9	25	78.1	c2: Carbamidomethyl (+57.02), c4: Carbamidomethyl (+57.02)	641.282	2	TRUE	Integrin beta	itgb1b	A0A0R4IR57_DANRE			+	+	+	+	+	+		+
cHLQDNIYTmSHYYDYPSIAHLVQK	99.70%	42.1	26.7	42.1	c1: Carbamidomethyl (+57.02), m10: Oxidation (+15.99)	778.863	4	TRUE	Integrin beta	itgb1b	A0A0R4IR57_DANRE					+
LIIDAYNSLSSEVILENSK	99.70%	97.8	26.6	97.8		1054.56	2	TRUE	Integrin beta	itgb1b	A0A0R4IR57_DANRE					+		+
DLSFTDVESSSmR	99.70%	56.6	25	49.2	m12: Oxidation (+15.99)	745.33	2	FALSE	Fibronectin 1a	fn1a	F1RBP8_DANRE	F1RBP8_DANRE;B0S602_DANRE	+			+			+	+	+
DLSFTDVESSSMR	99.70%	57.8	25	57.8		737.329	2	FALSE	Fibronectin 1a	fn1a	F1RBP8_DANRE	F1RBP8_DANRE;B0S602_DANRE	+		+				+	+
DSLPLTGTQSTISDAPTDLEVISSTPTSITVR	99.70%	59.2	26.3	59.2		1101.57	3	FALSE	Fibronectin 1a	fn1a	F1RBP8_DANRE	F1RBP8_DANRE;B0S602_DANRE	+	+	+		+		+		+
EGSPAIGTQR	99.70%	52.1	26.1	52.1		508.262	2	FALSE	Fibronectin 1a	fn1a	F1RBP8_DANRE	F1RBP8_DANRE;B0S602_DANRE	+	+		+	+	+	+	+	+
ELTPRPQAAR	99.70%	17	25.5	17		380.216	3	FALSE	Fibronectin 1a	fn1a	F1RBP8_DANRE	F1RBP8_DANRE;B0S602_DANRE	+
EVPYPVTQNAYAEITHLQPGTLYR	99.70%	55.8	27.5	55.8		920.805	3	FALSE	Fibronectin 1a	fn1a	F1RBP8_DANRE	F1RBP8_DANRE;B0S602_DANRE	+						+		+
GDSPASSTPIHVK	99.70%	52.3	27.8	52.3		648.333	2	FALSE	Fibronectin 1a	fn1a	F1RBP8_DANRE	F1RBP8_DANRE;B0S602_DANRE;F1RBP8_DANRE;B0S602_DANRE	+			+			+	+	+
HASLHTTSLGTGSR	99.70%	40	27.9	35.2		475.579	3	FALSE	Fibronectin 1a	fn1a	F1RBP8_DANRE	F1RBP8_DANRE;B0S602_DANRE	+
ISWDSPDGVVSSYR	99.70%	92.3	26.8	92.3		784.372	2	FALSE	Fibronectin 1a	fn1a	F1RBP8_DANRE	F1RBP8_DANRE;B0S602_DANRE	+	+					+	+	+
ISWSKPLAPITGYR	99.70%	48.3	26.6	40.9		530.3	3	FALSE	Fibronectin 1a	fn1a	F1RBP8_DANRE	F1RBP8_DANRE;B0S602_DANRE	+
ITITWTSPSSEVSGYR	99.70%	65.2	28.1	65.2		892.442	2	FALSE	Fibronectin 1a	fn1a	F1RBP8_DANRE	F1RBP8_DANRE;B0S602_DANRE	+						+	+	+
IVALNGAQR	99.70%	52.6	25	32.8		471.28	2	FALSE	Fibronectin 1a	fn1a	F1RBP8_DANRE	F1RBP8_DANRE;B0S602_DANRE	+			+			+	+	+
LIQGIHYR	99.70%	52.3	25.6	31.4		500.292	2	FALSE	Fibronectin 1a	fn1a	F1RBP8_DANRE	F1RBP8_DANRE;B0S602_DANRE	+						+	+	+
LSQYTLLNLQPDTEYSATLHAER	99.70%	55.4	28.1	53.2		888.447	3	FALSE	Fibronectin 1a	fn1a	F1RBP8_DANRE	F1RBP8_DANRE;B0S602_DANRE	+			+			+	+	+
LTVQWNDANIPDITGYR	99.70%	125	28.4	125		988.498	2	FALSE	Fibronectin 1a	fn1a	F1RBP8_DANRE	F1RBP8_DANRE;B0S602_DANRE	+				+		+	+	+
LYQVGNQWQK	99.70%	26.1	28.7	26.1		632.328	2	FALSE	Fibronectin 1a	fn1a	F1RBP8_DANRE	F1RBP8_DANRE;B0S602_DANRE	+
RPGAEVDADLIQPPVR	99.70%	47.4	27.3	47.4		578.317	3	FALSE	Fibronectin 1a	fn1a	F1RBP8_DANRE	F1RBP8_DANRE;B0S602_DANRE	+						+	+
RVVTPLSPPTDLNLESNPNTGK	99.70%	60.6	26.5	60.6		783.752	3	FALSE	Fibronectin 1a	fn1a	F1RBP8_DANRE	F1RBP8_DANRE;B0S602_DANRE	+	+	+	+			+	+	+
SKTEAISGFLVEATPTmGGHNPIQR	99.70%	49.2	28.8	49.2	m17: Oxidation (+15.99)	665.089	4	FALSE	Fibronectin 1a	fn1a	F1RBP8_DANRE	F1RBP8_DANRE;B0S602_DANRE	+
SSDINQYIIR	99.70%	55.8	28	53.5		604.817	2	FALSE	Fibronectin 1a	fn1a	F1RBP8_DANRE	F1RBP8_DANRE;B0S602_DANRE	+						+	+	+
STITGYYVTYEEAGGIPK	99.70%	83.6	28	83.6		974.978	2	FALSE	Fibronectin 1a	fn1a	F1RBP8_DANRE	F1RBP8_DANRE;B0S602_DANRE	+	+					+	+	+
TFASISGLIPGTEYIIK	99.70%	55.3	25	55.3		905.504	2	FALSE	Fibronectin 1a	fn1a	F1RBP8_DANRE	F1RBP8_DANRE;B0S602_DANRE	+	+	+	+	+	+	+	+	+
TVEGSENFVVLR	99.70%	96	27.8	91		675.357	2	FALSE	Fibronectin 1a	fn1a	F1RBP8_DANRE	F1RBP8_DANRE;B0S602_DANRE	+	+	+		+	+	+	+	+
VFYQIGESWDK	99.70%	70.6	25.9	60.4		686.332	2	FALSE	Fibronectin 1a	fn1a	F1RBP8_DANRE	F1RBP8_DANRE;B0S602_DANRE	+	+			+	+	+	+	+
VGDQWDR	98.80%	44.3	25	28.8		438.204	2	FALSE	Fibronectin 1a	fn1a	F1RBP8_DANRE	F1RBP8_DANRE;B0S602_DANRE	+						+	+
VGETYERPK	99.70%	47.8	29.9	42		539.78	2	FALSE	Fibronectin 1a	fn1a	F1RBP8_DANRE	F1RBP8_DANRE;B0S602_DANRE;A2CEW3_DANRE	+		+	+	+	+	+	+
VIALHDQLPSTALVGTQTTGIPGPTR	99.70%	62.5	25	62.5		881.821	3	TRUE	Fibronectin 1a	fn1a	F1RBP8_DANRE		+			+			+	+
VLEDVVTVGNSVPGAGVIPTGR	99.70%	67.6	25	67.6		1068.59	2	TRUE	Fibronectin 1a	fn1a	F1RBP8_DANRE		+	+		+			+	+	+
VLYYSPEEGER	99.70%	67.3	26	67.2		671.32	2	FALSE	Fibronectin 1a	fn1a	F1RBP8_DANRE	F1RBP8_DANRE;B0S602_DANRE	+	+		+	+	+	+	+	+
VVTNVQPAVYHPQGVPEHPVEGScLTEAGVSYAPGMR	99.70%	57.1	26.6	56.7	c24: Carbamidomethyl (+57.02)	983.984	4	FALSE	Fibronectin 1a	fn1a	F1RBP8_DANRE	F1RBP8_DANRE;B0S602_DANRE	+
VYALGQDGESLPLVENVVTTVDKPK	99.70%	97.6	25.9	97.6		891.145	3	FALSE	Fibronectin 1a	fn1a	F1RBP8_DANRE	F1RBP8_DANRE;B0S602_DANRE	+	+	+	+	+		+	+	+
WcGTTYNFDKEQR	99.70%	37.9	25	37.9	c2: Carbamidomethyl (+57.02)	568.919	3	FALSE	Fibronectin 1a	fn1a	F1RBP8_DANRE	F1RBP8_DANRE;B0S602_DANRE	+						+
WDAPSVTVR	99.70%	56.8	27.3	46.4		515.77	2	FALSE	Fibronectin 1a	fn1a	F1RBP8_DANRE	F1RBP8_DANRE;B0S602_DANRE	+	+	+	+	+	+	+	+	+
YHPVDEDDETTER	99.70%	45.6	25	45.6		535.894	3	FALSE	Fibronectin 1a	fn1a	F1RBP8_DANRE	F1RBP8_DANRE;B0S602_DANRE	+	+	+	+	+		+	+	+
VIALHDQSPSTALVGTQTTGIPGPTR	99.70%	71.2	25.8	71.2		873.134	3	TRUE	Fibronectin 1a	fn1a	B0S602_DANRE		+	+	+		+		+	+	+
VLQDVVTVGNSVPGAGVIPTGR	99.70%	67.8	25	67.8		1068.09	2	TRUE	Fibronectin 1a	fn1a	B0S602_DANRE		+						+	+	+
VSVGEVGPDGLIEK	99.70%	82.4	26.7	82.4		699.877	2	TRUE	Fibronectin 1a	fn1a	B0S602_DANRE		+	+	+			+	+	+
LFLTVEGSNPK	99.70%	64.6	28.5	52.8		602.831	2	FALSE	Fibronectin 1a	fn1a	F1RBP8_DANRE	F1RBP8_DANRE;B0S602_DANRE		+						+	+
LQPGTLYR	99.70%	33.6	27.6	22		474.27	2	FALSE	Fibronectin 1a	fn1a	F1RBP8_DANRE	F1RBP8_DANRE;B0S602_DANRE;A2CEW3_DANRE		+					+	+
SEPFTLTATTAK	99.70%	55	27.6	55		633.833	2	FALSE	Fibronectin 1a	fn1a	F1RBP8_DANRE	F1RBP8_DANRE;B0S602_DANRE		+		+				+	+
TFYScTSEGR	99.70%	40.1	25	40.1	c5: Carbamidomethyl (+57.02)	604.256	2	FALSE	Fibronectin 1a	fn1a	F1RBP8_DANRE	F1RBP8_DANRE;B0S602_DANRE		+		+	+	+		+
VVTPLSPPTDLNLESNPNTGK	99.70%	55.4	27.5	54.7		1097.07	2	FALSE	Fibronectin 1a	fn1a	F1RBP8_DANRE	F1RBP8_DANRE;B0S602_DANRE		+					+		+
WTPAAGPISR	99.70%	28.5	25.8	28.5		528.285	2	FALSE	Fibronectin 1a	fn1a	F1RBP8_DANRE	F1RBP8_DANRE;B0S602_DANRE		+			+		+		+
PLAPITGYR	99.70%	66.8	27.9	58		494.285	2	FALSE	Fibronectin 1a	fn1a	F1RBP8_DANRE	F1RBP8_DANRE;B0S602_DANRE			+	+	+		+	+	+
FDFSTVHGSLETSEGETTQPPR	99.70%	82.3	26.3	80.7		808.043	3	FALSE	Fibronectin 1a	fn1a	F1RBP8_DANRE	F1RBP8_DANRE;B0S602_DANRE				+	+		+	+	+
FFIFSLK	98.80%	45.9	30.1	44.3		451.262	2	FALSE	Fibronectin 1a	fn1a	F1RBP8_DANRE	F1RBP8_DANRE;B0S602_DANRE				+
TYTIAGLEPGTNYK	99.70%	55.3	27.7	55.3		764.388	2	FALSE	Fibronectin 1a	fn1a	F1RBP8_DANRE	F1RBP8_DANRE;B0S602_DANRE				+	+		+	+	+
GQQGNSLEEFVK	99.70%	64.1	27.8	64.1		668.331	2	FALSE	Fibronectin 1a	fn1a	F1RBP8_DANRE	F1RBP8_DANRE;B0S602_DANRE					+	+		+	+
LTVRPSQGGEAPR	99.70%	37.4	26.1	37.4		456.585	3	FALSE	Fibronectin 1a	fn1a	F1RBP8_DANRE	F1RBP8_DANRE;B0S602_DANRE					+			+
APITGYR	98.80%	34.9	27.2	27.9		389.216	2	FALSE	Fibronectin 1a	fn1a	F1RBP8_DANRE	F1RBP8_DANRE;B0S602_DANRE;A2CEW3_DANRE							+		+
DGmIWDcTcIGSAR	99.70%	38.7	25	38.7	m3: Oxidation (+15.99), c7: Carbamidomethyl (+57.02), c9: Carbamidomethyl (+57.02)	829.344	2	FALSE	Fibronectin 1a	fn1a	F1RBP8_DANRE	F1RBP8_DANRE;B0S602_DANRE							+
DVTSELGSVLISGLTPGVEYTYSVQPVISGQEHGNPITR	99.70%	43.2	25.9	43.2		1367.36	3	FALSE	Fibronectin 1a	fn1a	F1RBP8_DANRE	F1RBP8_DANRE;B0S602_DANRE							+	+
GEITTPDNISPPR	99.70%	54.5	29.8	54.5		698.859	2	FALSE	Fibronectin 1a	fn1a	F1RBP8_DANRE	F1RBP8_DANRE;B0S602_DANRE							+		+
IScTIANR	99.70%	59.6	28.6	45.4	c3: Carbamidomethyl (+57.02)	467.742	2	FALSE	Fibronectin 1a	fn1a	F1RBP8_DANRE	F1RBP8_DANRE;B0S602_DANRE;A2CEW3_DANRE							+	+
KLNIQcPIEcLRPDLLADAQSPHD	99.70%	38.7	28.3	38.7	c6: Carbamidomethyl (+57.02), c10: Carbamidomethyl (+57.02)	701.603	4	TRUE	Fibronectin 1a	fn1a	F1RBP8_DANRE								+
LNIQcPIEcLRPDLLADAQSPHD	99.70%	21.9	28.9	20.7	c5: Carbamidomethyl (+57.02), c9: Carbamidomethyl (+57.02)	892.436	3	TRUE	Fibronectin 1a	fn1a	F1RBP8_DANRE								+
mSETGFK	98.80%	21.6	25	16.9	m1: Oxidation (+15.99)	408.184	2	FALSE	Fibronectin 1a	fn1a	F1RBP8_DANRE	F1RBP8_DANRE;B0S602_DANRE							+
NDGQLWcSTSSDFEK	99.70%	59.2	25	59.2	c7: Carbamidomethyl (+57.02)	887.373	2	FALSE	Fibronectin 1a	fn1a	F1RBP8_DANRE	F1RBP8_DANRE;B0S602_DANRE							+		+
NDGQLWcSTSSDFEKDYK	99.70%	42	25	42	c7: Carbamidomethyl (+57.02)	727.312	3	FALSE	Fibronectin 1a	fn1a	F1RBP8_DANRE	F1RBP8_DANRE;B0S602_DANRE							+	+	+
NSLTSPR	98.80%	46.9	29.1	41.1		387.709	2	FALSE	Fibronectin 1a	fn1a	F1RBP8_DANRE	F1RBP8_DANRE;B0S602_DANRE							+		+
SKPDAEETcYDK	99.70%	21.9	25	21.9	c9: Carbamidomethyl (+57.02)	721.809	2	FALSE	Fibronectin 1a	fn1a	F1RBP8_DANRE	F1RBP8_DANRE;B0S602_DANRE							+
VKGEITTPDNISPPR	99.70%	60.3	26.8	59.2		812.438	2	FALSE	Fibronectin 1a	fn1a	F1RBP8_DANRE	F1RBP8_DANRE;B0S602_DANRE							+	+	+
YQMTSGGR	99.70%	36.3	25	36.3		450.206	2	FALSE	Fibronectin 1a	fn1a	F1RBP8_DANRE	F1RBP8_DANRE;B0S602_DANRE							+
cDAIDQcQEPETR	99.70%	55.6	25	55.6	c1: Carbamidomethyl (+57.02), c7: Carbamidomethyl (+57.02)	811.332	2	FALSE	Fibronectin 1a	fn1a	F1RBP8_DANRE	F1RBP8_DANRE;B0S602_DANRE								+	+
DDMESVPVFTTVTPDVPK	99.70%	33	27.4	33		988.979	2	FALSE	Fibronectin 1a	fn1a	F1RBP8_DANRE	F1RBP8_DANRE;B0S602_DANRE								+	+
DNTITVR	98.80%	36	30.5	21.2		409.722	2	FALSE	Fibronectin 1a	fn1a	F1RBP8_DANRE	F1RBP8_DANRE;B0S602_DANRE								+
DSSITLTWR	99.70%	42.8	29.9	42.8		539.78	2	FALSE	Fibronectin 1a	fn1a	F1RBP8_DANRE	F1RBP8_DANRE;B0S602_DANRE								+
GEWScIAYSQLK	99.70%	24.8	29	24.8	c5: Carbamidomethyl (+57.02)	721.345	2	FALSE	Fibronectin 1a	fn1a	F1RBP8_DANRE	F1RBP8_DANRE;B0S602_DANRE								+
IGDTWSK	98.80%	49.4	27.7	40.4		403.706	2	FALSE	Fibronectin 1a	fn1a	F1RBP8_DANRE	F1RBP8_DANRE;B0S602_DANRE								+
LPGTSTSATLIGLTSGASYNVLVESVNGDQK	99.70%	81	26.5	81		1027.2	3	FALSE	Fibronectin 1a	fn1a	F1RBP8_DANRE	F1RBP8_DANRE;B0S602_DANRE								+	+
TDIDSPSQMEVTDVK	99.70%	65.2	26.6	65.2		832.89	2	FALSE	Fibronectin 1a	fn1a	F1RBP8_DANRE	F1RBP8_DANRE;B0S602_DANRE								+
TDIDSPSQMEVTDVKDNTITVR	99.70%	28.3	28.2	28.3		822.069	3	FALSE	Fibronectin 1a	fn1a	F1RBP8_DANRE	F1RBP8_DANRE;B0S602_DANRE								+
MSETGFK	98.80%	34.7	25	26.5		400.186	2	FALSE	Fibronectin 1a	fn1a	F1RBP8_DANRE	F1RBP8_DANRE;B0S602_DANRE									+
TEAISGFLVEATPTmGGHNPIQR	99.70%	12.7	27.8	12.7	m15: Oxidation (+15.99)	814.739	3	FALSE	Fibronectin 1a	fn1a	F1RBP8_DANRE	F1RBP8_DANRE;B0S602_DANRE									+
FDFTTTYGSLAK	99.70%	86.8	28.2	84.8		675.833	2	TRUE	Fibronectin 1b	fn1b	A2CEW3_DANRE		+	+	+	+	+		+	+	+
FHIYAVSGGVESEPLIGEK	99.70%	71.2	28.4	66.3		678.018	3	TRUE	Fibronectin 1b	fn1b	A2CEW3_DANRE		+			+			+
GGQGPTFSELVGPER	99.70%	96.2	27.5	96.2		765.88	2	TRUE	Fibronectin 1b	fn1b	A2CEW3_DANRE		+
GRNPLQTLEGIQQTIQEDTQR	99.70%	81.7	27.6	81.7		809.083	3	TRUE	Fibronectin 1b	fn1b	A2CEW3_DANRE		+							+
GSDSSPPLTGEITTADNITPPRR	99.70%	21.2	28.7	21.2		794.734	3	TRUE	Fibronectin 1b	fn1b	A2CEW3_DANRE		+
ILEEVVTAGNTVPGDATSSK	99.70%	69.7	27.6	69.7		994.513	2	TRUE	Fibronectin 1b	fn1b	A2CEW3_DANRE		+	+			+		+	+	+
LILTTTQTTAPDAPTNHEVSNVQETSIVIR	99.70%	57.9	27.1	57.9		1083.91	3	TRUE	Fibronectin 1b	fn1b	A2CEW3_DANRE		+
NNVGQNYATIAGLKPGTEYIIK	99.70%	31.6	26	31.6		788.757	3	TRUE	Fibronectin 1b	fn1b	A2CEW3_DANRE		+			+			+	+
NPLQTLEGIQQTIQEDTQR	99.70%	63.3	28	63.3		738.045	3	TRUE	Fibronectin 1b	fn1b	A2CEW3_DANRE		+								+
SAPLVGTATTQLISGLPSLPSHGGR	99.70%	47.3	25	47.3		806.443	3	TRUE	Fibronectin 1b	fn1b	A2CEW3_DANRE		+			+			+	+	+
VNIQcPIEcLRPELLADAVVNPK	99.70%	31.9	25.9	31.9	c5: Carbamidomethyl (+57.02), c9: Carbamidomethyl (+57.02)	883.47	3	TRUE	Fibronectin 1b	fn1b	A2CEW3_DANRE		+
VTLHSEQGNTLSEGITDTFR	99.70%	70.2	28.6	70.2		735.7	3	TRUE	Fibronectin 1b	fn1b	A2CEW3_DANRE		+			+	+		+	+	+
VTPVmNQVNVLNELIEEGNcK	99.70%	44.7	27.8	44.7	m5: Oxidation (+15.99), c20: Carbamidomethyl (+57.02)	806.065	3	TRUE	Fibronectin 1b	fn1b	A2CEW3_DANRE		+							+
VVTSLSPPTDLNVEPNSVNGELNVR	99.70%	40.7	26.8	40.7		884.129	3	TRUE	Fibronectin 1b	fn1b	A2CEW3_DANRE		+							+
DKLDVPEPDNR	99.70%	48.9	27.3	47.6		649.321	2	TRUE	Fibronectin 1b	fn1b	A2CEW3_DANRE			+						+
GSDSSPPLTGEITTADNITPPR	99.70%	33.6	28.3	33.6		742.704	3	TRUE	Fibronectin 1b	fn1b	A2CEW3_DANRE			+		+
TTQPTGNAPR	99.70%	44.6	26.3	41.6		521.767	2	TRUE	Fibronectin 1b	fn1b	A2CEW3_DANRE			+			+
YNVDVYEVNPEGDTK	99.70%	84	26.1	84		871.399	2	TRUE	Fibronectin 1b	fn1b	A2CEW3_DANRE			+			+		+	+	+
IIALLNNQR	99.70%	68.1	25	59.8		527.822	2	TRUE	Fibronectin 1b	fn1b	A2CEW3_DANRE				+	+	+	+	+	+	+
VLYSSPEEGEREYQPALSGR	94.90%	24.6	28.5	15.5		756.371	3	TRUE	Fibronectin 1b	fn1b	A2CEW3_DANRE				+
EVTIPGHINSYTISGLK	99.70%	36.2	27.3	36.2		610.329	3	TRUE	Fibronectin 1b	fn1b	A2CEW3_DANRE					+			+	+	+
EYQPALSGR	99.70%	32.3	28.9	30.5		510.759	2	TRUE	Fibronectin 1b	fn1b	A2CEW3_DANRE					+	+			+
GVSLEESVR	99.70%	56	28.1	46.7		488.258	2	TRUE	Fibronectin 1b	fn1b	A2CEW3_DANRE					+		+		+	+
SPDITGYR	99.70%	28.3	26.4	28.3		454.727	2	TRUE	Fibronectin 1b	fn1b	A2CEW3_DANRE					+
TTTSVNIQDLLPGR	99.70%	61.6	27.8	60.2		757.912	2	TRUE	Fibronectin 1b	fn1b	A2CEW3_DANRE					+
VLYSSPEEGER	99.70%	66.6	27.2	59.2		633.304	2	TRUE	Fibronectin 1b	fn1b	A2CEW3_DANRE					+	+		+		+
DNSVLLQGLNPGTMYIIK	99.70%	61.3	26.7	61.3		988.532	2	TRUE	Fibronectin 1b	fn1b	A2CEW3_DANRE						+		+	+	+
ESEPVTGIQK	99.70%	36.6	27.9	34.8		544.286	2	TRUE	Fibronectin 1b	fn1b	A2CEW3_DANRE						+		+	+	+
VTPVMNQVNVLNELIEEGNcK	99.70%	55	28.7	55	c20: Carbamidomethyl (+57.02)	800.735	3	TRUE	Fibronectin 1b	fn1b	A2CEW3_DANRE						+		+		+
VPGVTSYR	99.70%	36.7	27.8	33.9		439.74	2	TRUE	Fibronectin 1b	fn1b	A2CEW3_DANRE							+			+
AQVTGYR	98.80%	39.8	25.6	32.8		397.711	2	TRUE	Fibronectin 1b	fn1b	A2CEW3_DANRE								+
AVNNEPMTGFLIEATPK	99.70%	35.9	28.7	31.1		611.312	3	TRUE	Fibronectin 1b	fn1b	A2CEW3_DANRE								+	+	+
DLTFTDVDSTSMLVK	99.70%	50	28	46		836.413	2	TRUE	Fibronectin 1b	fn1b	A2CEW3_DANRE								+	+
DQcVVNGQTYDVNETFDKR	99.70%	50.6	25.2	50.6	c3: Carbamidomethyl (+57.02)	763.346	3	TRUE	Fibronectin 1b	fn1b	A2CEW3_DANRE								+	+
GDSPASSTPVIITHR	99.70%	63.5	27.6	63.5		769.402	2	TRUE	Fibronectin 1b	fn1b	A2CEW3_DANRE								+	+
ITITWTGPPNEVSGYR	99.70%	30.8	28.8	30.8		895.957	2	TRUE	Fibronectin 1b	fn1b	A2CEW3_DANRE								+
IYISGLTPGLEYIYSLQPLFSGR	99.70%	35.4	25.7	35.4		863.133	3	TRUE	Fibronectin 1b	fn1b	A2CEW3_DANRE								+
LFISIGSSSPK	99.70%	52.3	26	37.2		568.322	2	TRUE	Fibronectin 1b	fn1b	A2CEW3_DANRE								+		+
LPNLQPDTEYR	99.70%	48.6	27.2	47.5		673.341	2	TRUE	Fibronectin 1b	fn1b	A2CEW3_DANRE								+	+	+
MSVKPSQSGETPR	99.70%	73	27.4	68.8		468.57	3	TRUE	Fibronectin 1b	fn1b	A2CEW3_DANRE								+	+
PQPYVPQVGETLVYVPQVGPDGGR	99.70%	27.1	27.7	27.1		851.44	3	TRUE	Fibronectin 1b	fn1b	A2CEW3_DANRE								+
QPISQPNQPR	96.10%	25.3	27.8	21.8		582.81	2	TRUE	Fibronectin 1b	fn1b	A2CEW3_DANRE								+
STKPDAPTDLR	99.70%	22.5	29.8	22.5		600.815	2	TRUE	Fibronectin 1b	fn1b	A2CEW3_DANRE								+
VEYELSEEGAQK	99.70%	49.8	26.9	48.8		691.327	2	TRUE	Fibronectin 1b	fn1b	A2CEW3_DANRE								+	+
VGDEWDKR	99.70%	43.7	27.2	35.1		335.498	3	TRUE	Fibronectin 1b	fn1b	A2CEW3_DANRE								+	+
VIQGTPYR	99.70%	36.5	27.7	20.6		467.261	2	TRUE	Fibronectin 1b	fn1b	A2CEW3_DANRE								+	+	+
VPGTSTTATLIGLTSGASYNVIVEALK	99.70%	82.8	25	82.8		888.489	3	TRUE	Fibronectin 1b	fn1b	A2CEW3_DANRE								+	+	+
VTGTPINGQR	99.70%	46	26	44.2		521.786	2	TRUE	Fibronectin 1b	fn1b	A2CEW3_DANRE								+	+
WcGTTADYDR	99.70%	52	25	52	c2: Carbamidomethyl (+57.02)	622.752	2	TRUE	Fibronectin 1b	fn1b	A2CEW3_DANRE								+	+
FTDITDDSALVIWSFPR	99.70%	80.9	28.1	80.9		991.994	2	TRUE	Fibronectin 1b	fn1b	A2CEW3_DANRE									+
TAGGSIASPSDLDVTDIQDNTLTVR	99.70%	60.9	28.2	60.9		849.425	3	TRUE	Fibronectin 1b	fn1b	A2CEW3_DANRE									+
VEYELSEEGAQKR	99.70%	40.7	29.1	40.7		769.378	2	TRUE	Fibronectin 1b	fn1b	A2CEW3_DANRE									+
AGLTYEGQLISILR	99.70%	64.2	25	64.2		767.435	2	TRUE	Fibronectin 1b	fn1b	A2CEW3_DANRE										+
IGETWSK	98.80%	32.2	27.5	22.2		410.713	2	TRUE	Fibronectin 1b	fn1b	A2CEW3_DANRE										+
QAQQQQIHLDTVYEEAR	99.70%	28.9	28.1	28.9		686.339	3	TRUE	Fibronectin 1b	fn1b	A2CEW3_DANRE										+
QTIPSDR	98.80%	28.6	25.6	23.6		408.715	2	TRUE	Fibronectin 1b	fn1b	A2CEW3_DANRE										+
VVcVYDDRESEPVTGIQK	99.70%	22	28	22	c3: Carbamidomethyl (+57.02)	698.678	3	TRUE	Fibronectin 1b	fn1b	A2CEW3_DANRE										+
AGFAGDDAPR	99.70%	82.3	25	78.1		488.728	2	FALSE	Novel actin protein	actc2;CH211-260D9.2-001;zgc:86709;actc1l;actcl;si:ch73-187m15.4;actc1a	Q6IQL9_DANRE,Q6IQR3_DANRE	Q6IQL9_DANRE,Q6IQR3_DANRE;F1QC15_DANRE;A0A0R4IEZ2_DANRE,F1RCB6_DANRE;ACTB1_DANRE	+	+	+	+	+	+	+	+	+	+	+
HQGVmVGmGQK	99.70%	45.5	26.3	45.5	m5: Oxidation (+15.99), m8: Oxidation (+15.99)	401.859	3	FALSE	Novel actin protein	actc2;CH211-260D9.2-001;zgc:86709;actc1l;actcl;si:ch73-187m15.4;actc1a	Q6IQL9_DANRE,Q6IQR3_DANRE	Q6IQL9_DANRE,Q6IQR3_DANRE;F1QC15_DANRE;A0A0R4IEZ2_DANRE,F1RCB6_DANRE;ACTB1_DANRE	+	+	+	+	+	+	+	+	+
DLTDYLmK	99.70%	56.7	25	42	m7: Oxidation (+15.99)	507.745	2	FALSE	Novel actin protein	actc2;CH211-260D9.2-001;zgc:86709;actc1l;actcl;si:ch73-187m15.4;actc1a	Q6IQL9_DANRE,Q6IQR3_DANRE	Q6IQL9_DANRE,Q6IQR3_DANRE;A0A0R4IEZ2_DANRE,F1RCB6_DANRE;F8W3L1_DANRE;ACTB1_DANRE	+	+	+	+	+	+	+	+	+	+	+
DLTDYLMK	98.70%	47.6	25	32.6		499.747	2	FALSE	Novel actin protein	actc2;CH211-260D9.2-001;zgc:86709;actc1l;actcl;si:ch73-187m15.4;actc1a	Q6IQL9_DANRE,Q6IQR3_DANRE	Q6IQL9_DANRE,Q6IQR3_DANRE;A0A0R4IEZ2_DANRE,F1RCB6_DANRE;F8W3L1_DANRE;ACTB1_DANRE	+	+	+	+	+	+	+	+	+	+	+
DLYANNVLSGGTTMYPGIADR	99.70%	12.1	28.3	12.1		743.357	3	FALSE	Novel actin protein	actc2;CH211-260D9.2-001;zgc:86709;actc1l;actcl;si:ch73-187m15.4;actc1a	Q6IQL9_DANRE,Q6IQR3_DANRE	Q6IQL9_DANRE,Q6IQR3_DANRE;F8W3L1_DANRE	+
DLYANNVLSGGTTmYPGIADR	99.70%	72.8	28.5	72.8	m14: Oxidation (+15.99)	748.692	3	FALSE	Novel actin protein	actc2;CH211-260D9.2-001;zgc:86709;actc1l;actcl;si:ch73-187m15.4;actc1a	Q6IQL9_DANRE,Q6IQR3_DANRE	Q6IQL9_DANRE,Q6IQR3_DANRE;F8W3L1_DANRE	+			+
EITALAPSTMK	99.70%	48.8	29.3	42.6		581.311	2	FALSE	Novel actin protein	actc2;CH211-260D9.2-001;zgc:86709;actc1l;actcl;si:ch73-187m15.4;actc1a	Q6IQL9_DANRE,Q6IQR3_DANRE	Q6IQL9_DANRE,Q6IQR3_DANRE;A0A0R4IEZ2_DANRE,F1RCB6_DANRE;F8W3L1_DANRE	+	+	+		+				+
EITALAPSTmK	99.70%	39.1	28.5	35.6	m10: Oxidation (+15.99)	589.31	2	FALSE	Novel actin protein	actc2;CH211-260D9.2-001;zgc:86709;actc1l;actcl;si:ch73-187m15.4;actc1a	Q6IQL9_DANRE,Q6IQR3_DANRE	Q6IQL9_DANRE,Q6IQR3_DANRE;A0A0R4IEZ2_DANRE,F1RCB6_DANRE;F8W3L1_DANRE	+			+	+
GYSFVTTAER	99.70%	50.9	25.5	49.4		565.777	2	FALSE	Novel actin protein	actc2;CH211-260D9.2-001;zgc:86709;actc1l;actcl;si:ch73-187m15.4;actc1a	Q6IQL9_DANRE,Q6IQR3_DANRE	Q6IQL9_DANRE,Q6IQR3_DANRE;A0A0R4IEZ2_DANRE,F1RCB6_DANRE;F8W3L1_DANRE	+			+	+		+	+
IIAPPER	98.80%	45	25	33.2		398.24	2	FALSE	Novel actin protein	actc2;CH211-260D9.2-001;zgc:86709;actc1l;actcl;si:ch73-187m15.4;actc1a	Q6IQL9_DANRE,Q6IQR3_DANRE	Q6IQL9_DANRE,Q6IQR3_DANRE;F8W3L1_DANRE;ACTB1_DANRE	+	+	+		+	+			+
KDLYANNVLSGGTTmYPGIADR	99.70%	39.9	28	33.1	m15: Oxidation (+15.99)	791.389	3	FALSE	Novel actin protein	actc2;CH211-260D9.2-001;zgc:86709;actc1l;actcl;si:ch73-187m15.4;actc1a	Q6IQL9_DANRE,Q6IQR3_DANRE	Q6IQL9_DANRE,Q6IQR3_DANRE;F8W3L1_DANRE	+			+
QEYDEAGPSIVHR	99.70%	72.2	26.2	72.2		750.855	2	FALSE	Novel actin protein	actc2;CH211-260D9.2-001;zgc:86709;actc1l;actcl;si:ch73-187m15.4;actc1a	Q6IQL9_DANRE,Q6IQR3_DANRE	Q6IQL9_DANRE,Q6IQR3_DANRE;F8W3L1_DANRE	+			+					+
VAPEEHPTLLTEAPLNPK	99.70%	48	26.8	48		652.686	3	FALSE	Novel actin protein	actc2;CH211-260D9.2-001;zgc:86709;actc1l;actcl;si:ch73-187m15.4;actc1a	Q6IQL9_DANRE,Q6IQR3_DANRE	Q6IQL9_DANRE,Q6IQR3_DANRE;F8W3L1_DANRE	+		+	+	+		+	+	+
YPIEHGIITNWDDmEK	99.70%	42.4	26.7	42.4	m14: Oxidation (+15.99)	988.957	2	FALSE	Novel actin protein	actc2;CH211-260D9.2-001;zgc:86709;actc1l;actcl;si:ch73-187m15.4;actc1a	Q6IQL9_DANRE,Q6IQR3_DANRE	Q6IQL9_DANRE,Q6IQR3_DANRE;A0A0R4IEZ2_DANRE,F1RCB6_DANRE;F8W3L1_DANRE	+	+		+	+		+	+	+
DGGAGDSLSSHNNQK	99.70%	75.6	25	75.6		743.83	2	TRUE	Uncharacterized protein	LOC100334800	A0A2R8PYX8_DANRE		+	+	+	+	+				+	+
GcAHYSSFSVDcEEDGYK	99.70%	35	25	35	c2: Carbamidomethyl (+57.02), c12: Carbamidomethyl (+57.02)	704.275	3	TRUE	Uncharacterized protein	LOC100334800	A0A2R8PYX8_DANRE		+			+
mDGSLNFYRPWK	99.70%	22.2	26.4	22.2	m1: Oxidation (+15.99)	510.578	3	TRUE	Uncharacterized protein	LOC100334800	A0A2R8PYX8_DANRE		+			+
VDIEDFGGR	99.70%	53.3	26.9	50.3		504.243	2	TRUE	Uncharacterized protein	LOC100334800	A0A2R8PYX8_DANRE		+	+	+	+	+	+		+	+
EFLGGFWYK	99.70%	38.3	27.3	38.3		573.785	2	FALSE	Uncharacterized protein	LOC100334800	A0A2R8PYX8_DANRE		+	+		+					+
MDGSLNFYRPWK	99.70%	23.5	26.8	23.5		505.246	3	TRUE	Uncharacterized protein	LOC100334800	A0A2R8PYX8_DANRE		+
VDIEDFGGRK	99.70%	46.6	28.6	46.6		568.29	2	TRUE	Uncharacterized protein	LOC100334800	A0A2R8PYX8_DANRE		+	+	+	+	+				+
GFGTPEGEHWLGLENIHR	99.70%	31.5	27.8	31.5		683.668	3	TRUE	Uncharacterized protein	LOC100334800	A0A2R8PYX8_DANRE					+
EVDYSDSLTEK	99.70%	55.3	25	55.2		643.293	2	FALSE	Uncharacterized protein	LOC100535713	A0A0G2KS58_DANRE	A0A0G2KS58_DANRE;Q7ZSY3_DANRE	+	+
IQELENLPGSLAGDLR	99.70%	88.2	28.8	88.2		862.963	2	FALSE	Uncharacterized protein	LOC100535713	A0A0G2KS58_DANRE	A0A0G2KS58_DANRE;Q7ZSY3_DANRE	+	+	+	+					+
LTQVLNTHYLAPR	99.70%	84.1	25.3	77.9		763.428	2	FALSE	Uncharacterized protein	LOC100535713	A0A0G2KS58_DANRE	A0A0G2KS58_DANRE;Q7ZSY3_DANRE	+	+		+					+
QLSEVFIQLPSR	99.70%	88	25.9	81.8		708.896	2	FALSE	Uncharacterized protein	LOC100535713	A0A0G2KS58_DANRE	A0A0G2KS58_DANRE;Q7ZSY3_DANRE	+	+
VLLTGTPLQNK	99.70%	51.7	25	43		592.355	2	FALSE	Uncharacterized protein	LOC100535713	A0A0G2KS58_DANRE	A0A0G2KS58_DANRE;Q7ZSY3_DANRE	+	+	+	+					+
LLINGQLK	97.60%					449.79	2	TRUE	Uncharacterized protein	LOC100535713	A0A0G2KS58_DANRE				+
LmEEDELPTWImKDDAEVER	99.70%	37.1	25	37.1	m2: Oxidation (+15.99), m12: Oxidation (+15.99)	827.707	3	FALSE	Uncharacterized protein	LOC100535713	A0A0G2KS58_DANRE	A0A0G2KS58_DANRE;Q7ZSY3_DANRE				+
TIQTIALITYLMEYK	99.70%					900.992	2	TRUE	Uncharacterized protein	LOC100535713	A0A0G2KS58_DANRE					+
TLmNTImQLR	99.70%	50.8	27.8	49.3	m3: Oxidation (+15.99), m7: Oxidation (+15.99)	626.823	2	FALSE	Uncharacterized protein	LOC100535713	A0A0G2KS58_DANRE	A0A0G2KS58_DANRE;Q7ZSY3_DANRE				+
DQGTFEDFVEGLR	99.70%	91.8	26.1	91.8		756.852	2	TRUE	Myosin light chain alkali, smooth-muscle isoform	hm:zehn1575;fb02e09;MLC3SM;wu:fa98e09;wu:fb02e09;zgc:153867	Q6TNS5_DANRE		+	+						+	+
ITYNQcGDVmR	99.70%	42.2	25	42.2	c6: Carbamidomethyl (+57.02), m10: Oxidation (+15.99)	686.8	2	TRUE	Myosin light chain alkali, smooth-muscle isoform	hm:zehn1575;fb02e09;MLC3SM;wu:fa98e09;wu:fb02e09;zgc:153867	Q6TNS5_DANRE		+
LLDFEQFLPmLQAIAK	99.50%	30.9	26.5	30.9	m10: Oxidation (+15.99)	947.012	2	TRUE	Myosin light chain alkali, smooth-muscle isoform	hm:zehn1575;fb02e09;MLC3SM;wu:fa98e09;wu:fb02e09;zgc:153867	Q6TNS5_DANRE		+			+				+
NKDQGTFEDFVEGLR	99.70%	50.9	27.4	50.9		585.616	3	TRUE	Myosin light chain alkali, smooth-muscle isoform	hm:zehn1575;fb02e09;MLC3SM;wu:fa98e09;wu:fb02e09;zgc:153867	Q6TNS5_DANRE		+				+			+	+
ITYNQcGDVMR	99.70%	61	25	61	c6: Carbamidomethyl (+57.02)	678.805	2	TRUE	Myosin light chain alkali, smooth-muscle isoform	hm:zehn1575;fb02e09;MLC3SM;wu:fa98e09;wu:fb02e09;zgc:153867	Q6TNS5_DANRE			+
ITLIDLPK	99.70%	59.6	25	56.7		456.792	2	TRUE	Alpha-2-macroglobulin-like	a2ml	A0A0R4IDD1_DANRE,F6NTZ9_DANRE			+	+		+	+	+	+	+
IATVYSPTLSELIIEDIEQPLK	99.70%	53.1	25	53.1		824.786	3	TRUE	Alpha-2-macroglobulin-like	a2ml	A0A0R4IDD1_DANRE,F6NTZ9_DANRE								+
LNYAENLLK	99.70%	61.9	25.9	46.9		539.301	2	TRUE	Acetoacetyl-CoA synthetase	aacs	A0A0H2UKF2_DANRE		+	+	+		+				+
WLAVLEER	96.10%	26.7	27.6	19.3		508.282	2	TRUE	Acetoacetyl-CoA synthetase	aacs	A0A0H2UKF2_DANRE		+			+
DIPYTISGK	99.70%	15.9	27.2	9.42		497.266	2	TRUE	Acetoacetyl-CoA synthetase	aacs	A0A0H2UKF2_DANRE			+		+
ISDVPEWFK	99.70%	31.1	28	19.3		560.786	2	TRUE	Acetoacetyl-CoA synthetase	aacs	A0A0H2UKF2_DANRE			+
LGITIFGTGAK	99.70%	73.3	25	62.6		539.319	2	TRUE	Acetoacetyl-CoA synthetase	aacs	A0A0H2UKF2_DANRE			+		+
SFSQELVGK	99.70%	31	27	31		497.763	2	TRUE	Acetoacetyl-CoA synthetase	aacs	A0A0H2UKF2_DANRE			+
IPNSVFLEDFLATGK	99.70%	108	27.8	108		825.941	2	TRUE	Acetoacetyl-CoA synthetase	aacs	A0A0H2UKF2_DANRE					+					+
SDGTLNPNGVR	99.70%	31.7	25.6	31.7		565.284	2	TRUE	Acetoacetyl-CoA synthetase	aacs	A0A0H2UKF2_DANRE					+
TGGVVmLGR	99.70%	55	29.1	54.6	m6: Oxidation (+15.99)	453.247	2	TRUE	Acetoacetyl-CoA synthetase	aacs	A0A0H2UKF2_DANRE					+
VcAFSDVIPELQLTHTK	99.70%	23.1	27.8	23.1	c2: Carbamidomethyl (+57.02)	653.339	3	TRUE	AAR2-splicing factor	im:7153138;zgc:92018;aar2	F1R8D9_DANRE		+			+
SADDLEISQNSEEVER	99.70%	82.7	25.2	82.7		910.91	2	TRUE	AAR2-splicing factor	im:7153138;zgc:92018;aar2	F1R8D9_DANRE			+		+
YLGPYPYDTLR	99.70%	61.8	27.6	61.8		679.342	2	TRUE	AAR2-splicing factor	im:7153138;zgc:92018;aar2	F1R8D9_DANRE			+		+
SLLALLcR	96.10%	37.4	26.8	19.5	c7: Carbamidomethyl (+57.02)	473.282	2	TRUE	AAR2-splicing factor	im:7153138;zgc:92018;aar2	F1R8D9_DANRE					+
TGLFLSLKPR	99.70%	40.3	25	23.5		377.901	3	TRUE	AAR2-splicing factor	im:7153138;zgc:92018;aar2	F1R8D9_DANRE					+
ASEWVQEVcPLLDGK	99.70%	55.6	27.9	55.6	c9: Carbamidomethyl (+57.02)	865.926	2	TRUE	Alanyl-tRNA synthetase	AARS;aars;aars1	Q1LVL3_DANRE		+
AVFDETYPDPVR	99.70%	35.7	27.4	35.7		704.842	2	TRUE	Alanyl-tRNA synthetase	AARS;aars;aars1	Q1LVL3_DANRE			+
ESETVLKPLPK	99.70%	33.3	25	33.3		620.861	2	TRUE	Alanyl-tRNA synthetase	AARS;aars;aars1	Q1LVL3_DANRE				+		+				+
GGYVLHIGTVYGTLK	99.70%	15.5	26.8	15.5		526.628	3	TRUE	Alanyl-tRNA synthetase	AARS;aars;aars1	Q1LVL3_DANRE					+
GVAATDDSPK	99.70%	30.5	25.3	26.1		480.735	2	TRUE	Alanyl-tRNA synthetase	AARS;aars;aars1	Q1LVL3_DANRE					+
IVAVTGAEAQK	99.70%	34	26.8	24.8		543.81	2	TRUE	Alanyl-tRNA synthetase	AARS;aars;aars1	Q1LVL3_DANRE						+
NTQcIQEALQLASEFAR	99.70%	50.3	27.7	49.5	c4: Carbamidomethyl (+57.02)	660.326	3	TRUE	Alanyl-tRNA synthetase	AARS;aars;aars1	Q1LVL3_DANRE						+				+
SVLGEADQR	99.70%	38.2	26.4	36.9		487.749	2	TRUE	Alanyl-tRNA synthetase	AARS;aars;aars1	Q1LVL3_DANRE						+					+	+
YTSDDNGNYEFEQAVGTVLALR	99.70%	31.8	27.8	31.8		821.388	3	TRUE	Alanyl-tRNA synthetase	AARS;aars;aars1	Q1LVL3_DANRE						+
GVYALDAPLAAAK	99.70%	50.1	28	50.1		630.353	2	TRUE	Alanyl-tRNA synthetase	AARS;aars;aars1	Q1LVL3_DANRE							+					+
LSLDALAEK	99.70%	46.8	28	38		480.274	2	TRUE	Alanyl-tRNA synthetase	AARS;aars;aars1	Q1LVL3_DANRE							+
ALVTANQLPQPQTFSEFK	99.70%	47.8	28.1	47.8		673.69	3	TRUE	Apoptosis-antagonizing transcription factor	aatf;cb109;sb:cb109;wu:fc13d05;zgc:162071	A0A0R4IHH9_DANRE,A0A2R8Q7L8_DANRE,F1R1W8_DANRE		+	+
DLDENIFDDDDFYHQLLR	99.70%	76.7	25.4	76.7		761.678	3	TRUE	Apoptosis-antagonizing transcription factor	aatf;cb109;sb:cb109;wu:fc13d05;zgc:162071	A0A0R4IHH9_DANRE,A0A2R8Q7L8_DANRE,F1R1W8_DANRE		+
FAAFQPYR	99.70%	38.8	25.8	22.3		500.257	2	TRUE	Apoptosis-antagonizing transcription factor	aatf;cb109;sb:cb109;wu:fc13d05;zgc:162071	A0A0R4IHH9_DANRE,A0A2R8Q7L8_DANRE,F1R1W8_DANRE		+	+		+
FDEGGDENDEELLPGHLR	99.70%	43.2	25	43.2		681.312	3	TRUE	Apoptosis-antagonizing transcription factor	aatf;cb109;sb:cb109;wu:fc13d05;zgc:162071	A0A0R4IHH9_DANRE,A0A2R8Q7L8_DANRE,F1R1W8_DANRE		+			+					+
GFGAFDR	98.80%	32.9	25	23.9		385.185	2	TRUE	Apoptosis-antagonizing transcription factor	aatf;cb109;sb:cb109;wu:fc13d05;zgc:162071	A0A0R4IHH9_DANRE,A0A2R8Q7L8_DANRE,F1R1W8_DANRE		+
SGAILADGDQR	99.70%	48.2	26.9	42.7		551.779	2	TRUE	Apoptosis-antagonizing transcription factor	aatf;cb109;sb:cb109;wu:fc13d05;zgc:162071	A0A0R4IHH9_DANRE,A0A2R8Q7L8_DANRE,F1R1W8_DANRE		+			+
SLLELQDLLLHQNK	99.70%	43.5	25	43.5		555.317	3	TRUE	Apoptosis-antagonizing transcription factor	aatf;cb109;sb:cb109;wu:fc13d05;zgc:162071	A0A0R4IHH9_DANRE,A0A2R8Q7L8_DANRE,F1R1W8_DANRE		+			+
VLGKPEPVTPEIDNTISEGEVAELAVK	99.70%	69	25	69		945.506	3	TRUE	Apoptosis-antagonizing transcription factor	aatf;cb109;sb:cb109;wu:fc13d05;zgc:162071	A0A0R4IHH9_DANRE,A0A2R8Q7L8_DANRE,F1R1W8_DANRE		+
EKVDEEVEK	99.70%	43.7	27.9	39.1		552.775	2	TRUE	Apoptosis-antagonizing transcription factor	aatf;cb109;sb:cb109;wu:fc13d05;zgc:162071	A0A0R4IHH9_DANRE,A0A2R8Q7L8_DANRE,F1R1W8_DANRE					+
ADIFmFDEPSSYLDVK	99.70%	59.7	26.6	59.7	m5: Oxidation (+15.99)	946.936	2	TRUE	ATP-binding cassette, sub-family E (OABP), member 1	ABCE1;wu:fb34c09;wu:fe47b01;wu:fi09g07;zgc:111906;zgc:56045;abce1	Q6TNW3_DANRE		+			+
AIVKPQYVDQIPK	99.70%	25.1	25	24.9		500.292	3	TRUE	ATP-binding cassette, sub-family E (OABP), member 1	ABCE1;wu:fb34c09;wu:fe47b01;wu:fi09g07;zgc:111906;zgc:56045;abce1	Q6TNW3_DANRE		+
VIVFDGIPSR	99.70%	39.9	27.1	26.3		551.816	2	TRUE	ATP-binding cassette, sub-family E (OABP), member 1	ABCE1;wu:fb34c09;wu:fe47b01;wu:fi09g07;zgc:111906;zgc:56045;abce1	Q6TNW3_DANRE		+	+
GSELQNYFTK	99.70%	38.8	26.5	38.8		593.791	2	TRUE	ATP-binding cassette, sub-family E (OABP), member 1	ABCE1;wu:fb34c09;wu:fe47b01;wu:fi09g07;zgc:111906;zgc:56045;abce1	Q6TNW3_DANRE			+		+	+
VAETAAEEEVKK	99.70%	54.7	28.3	54.7		435.229	3	TRUE	ATP-binding cassette, sub-family E (OABP), member 1	ABCE1;wu:fb34c09;wu:fe47b01;wu:fi09g07;zgc:111906;zgc:56045;abce1	Q6TNW3_DANRE				+
EGINIFLDGYVPTENLR	99.70%	56.7	28.3	56.7		975.506	2	TRUE	ATP-binding cassette, sub-family E (OABP), member 1	ABCE1;wu:fb34c09;wu:fe47b01;wu:fi09g07;zgc:111906;zgc:56045;abce1	Q6TNW3_DANRE					+
EVLEALGETLVNKPK	99.70%	42.2	25	42.2		547.314	3	TRUE	ATP-binding cassette, sub-family F (GCN20), member 1	abcf1;wu:fb79c06;wu:fc39a05;wu:fj94a08;zgc:85667	A0A2R8QRC7_DANRE,A3KPX2_DANRE		+
VVFSELScR	99.70%	19.8	27.5	19.8	c8: Carbamidomethyl (+57.02)	548.776	2	TRUE	ATP-binding cassette, sub-family F (GCN20), member 1	abcf1;wu:fb79c06;wu:fc39a05;wu:fj94a08;zgc:85667	A0A2R8QRC7_DANRE,A3KPX2_DANRE			+			+
AIGAAAAEAK	99.70%	21.8	26.9	17.4		436.746	2	TRUE	ATP-binding cassette, sub-family F (GCN20), member 1	abcf1;wu:fb79c06;wu:fc39a05;wu:fj94a08;zgc:85667	A0A2R8QRC7_DANRE,A3KPX2_DANRE					+
LLmGELTPLGGAR	99.70%	51.3	28	46.8	m3: Oxidation (+15.99)	672.37	2	TRUE	ATP-binding cassette, sub-family F (GCN20), member 3	abcf3	E7F784_DANRE					+
LSPPILQLDEVEFGYSPEQR	99.70%	33.8	28.1	33.8		773.063	3	TRUE	ATP-binding cassette, sub-family F (GCN20), member 3	abcf3	E7F784_DANRE					+					+
LLMGELTPLGGAR	99.70%	31.9	26.4	30.7		664.374	2	TRUE	ATP-binding cassette, sub-family F (GCN20), member 3	abcf3	E7F784_DANRE						+
AFTGFIVDADTPGVQPGR	99.70%	57.6	28.8	54.8		924.465	2	TRUE	Acyl-CoA dehydrogenase medium chain	acadm;SO:0001217	A2CG95_DANRE		+								+
AFTGFIVDADTPGVQPGRK	99.70%	20.9	28	20.9		659.346	3	TRUE	Acyl-CoA dehydrogenase medium chain	acadm;SO:0001217	A2CG95_DANRE		+
EEIVPAAPSYDR	99.70%	49.3	28.4	45.9		673.834	2	TRUE	Acyl-CoA dehydrogenase medium chain	acadm;SO:0001217	A2CG95_DANRE		+				+
GITFEDVVIPK	99.70%	30.2	27.8	17		609.343	2	TRUE	Acyl-CoA dehydrogenase medium chain	acadm;SO:0001217	A2CG95_DANRE		+	+		+					+
IYQIYEGTAQIQR	99.70%	53	27.5	51.1		791.916	2	TRUE	Acyl-CoA dehydrogenase medium chain	acadm;SO:0001217	A2CG95_DANRE		+		+
ENVLIGEGAGFK	99.70%	56.2	29.3	56.2		617.329	2	TRUE	Acyl-CoA dehydrogenase medium chain	acadm;SO:0001217	A2CG95_DANRE				+		+
SGEYPFPLIK	99.70%	14.8	28	14.8		575.811	2	TRUE	Acyl-CoA dehydrogenase medium chain	acadm;SO:0001217	A2CG95_DANRE						+
TRPPVAAGATGLAQR	99.70%	33.7	25	33.7		489.28	3	TRUE	Acyl-CoA dehydrogenase medium chain	acadm;SO:0001217	A2CG95_DANRE						+
SKEPVQEDAAQAPQTSVLTSGPHDLER	99.70%	51.8	28.1	51.8		723.357	4	TRUE	Apoptotic chromatin condensation inducer 1a (Fragment)	acin1a	F1R6R1_DANRE		+
TLTGVEDVKK	98.60%	3.22	27	2.92		363.877	3	TRUE	Apoptotic chromatin condensation inducer 1a (Fragment)	acin1a	F1R6R1_DANRE		+
EKGPEEPPAK	99.70%	5.67	27.2	2.61		361.189	3	TRUE	Apoptotic chromatin condensation inducer 1a	acin1a	B0R0I0_DANRE			+
WGSSTAVTAK	99.70%	63.4	27.9	63.4		504.261	2	FALSE	Apoptotic chromatin condensation inducer 1a	acin1a	B0R0I0_DANRE	B0R0I0_DANRE;F1Q511_DANRE		+		+
DVNNEVIQNK	99.70%	34.3	26	34.3		586.798	2	TRUE	Apoptotic chromatin condensation inducer 1a (Fragment)	acin1a	F1R6R1_DANRE			+
DVQSSEPVPQQSPTLATPLSHQSSSK	99.70%	27.9	28.2	27.5		912.452	3	TRUE	Apoptotic chromatin condensation inducer 1a (Fragment)	acin1a	F1R6R1_DANRE			+		+
EKEEALER	95.90%	37.7	27.9	0		502.257	2	TRUE	Apoptotic chromatin condensation inducer 1a (Fragment)	acin1a	F1R6R1_DANRE			+							+
VcQTVAEKPPAPQR	99.70%	28.6	28.5	28.6	c2: Carbamidomethyl (+57.02)	527.613	3	TRUE	Apoptotic chromatin condensation inducer 1a (Fragment)	acin1a	F1R6R1_DANRE			+
DAPVmAPLPSSVGSVLK	99.70%	29.8	26.7	29.8	m5: Oxidation (+15.99)	842.454	2	TRUE	Apoptotic chromatin condensation inducer 1a (Fragment)	acin1a	F1R6R1_DANRE					+
EKQEQALER	99.70%	49.4	28.1	43		565.794	2	TRUE	Apoptotic chromatin condensation inducer 1a (Fragment)	acin1a	F1R6R1_DANRE					+
KEQEEALER	99.70%	28.7	26.9	28.7		566.287	2	TRUE	Apoptotic chromatin condensation inducer 1a (Fragment)	acin1a	F1R6R1_DANRE					+
ASPGVGSSEGEAETASSAGAGR	99.70%	83.3	25	83.3		967.934	2	TRUE	Apoptotic chromatin condensation inducer 1a	acin1a	B0R0I0_DANRE					+
KPSISITTDSLK	99.70%	25.9	25.9	25.9		430.582	3	TRUE	Apoptotic chromatin condensation inducer 1a	acin1a	B0R0I0_DANRE					+
AAPcIYWLPLTDEQATQR	99.70%	32.5	28.1	32.5	c4: Carbamidomethyl (+57.02)	711.684	3	TRUE	Apoptotic chromatin condensation inducer 1b	acin1b	F1Q511_DANRE		+	+
KQESSPDASVETPEcDSQK	99.70%	40.8	25	40.8	c15: Carbamidomethyl (+57.02)	707.979	3	TRUE	Apoptotic chromatin condensation inducer 1b	acin1b	F1Q511_DANRE		+	+		+
LLDDLFHK	99.70%	51.2	26.9	47		334.187	3	TRUE	Apoptotic chromatin condensation inducer 1b	acin1b	F1Q511_DANRE		+	+		+
TEIASSESEPVGGASR	99.70%	95.1	27.4	91.4		788.877	2	TRUE	Apoptotic chromatin condensation inducer 1b	acin1b	F1Q511_DANRE		+	+		+					+
VDFSDQDELDFHK	99.70%	41.5	25	41.5		532.24	3	TRUE	Apoptotic chromatin condensation inducer 1b	acin1b	F1Q511_DANRE		+	+		+
EIFEEEDKK	98.30%	25	27.3	16.9		583.783	2	TRUE	Apoptotic chromatin condensation inducer 1b	acin1b	F1Q511_DANRE			+
EKPEEPPVK	99.70%	23.5	27.7	21.2		526.785	2	TRUE	Apoptotic chromatin condensation inducer 1b	acin1b	F1Q511_DANRE			+		+
VTPSDSLVR	99.70%	41.2	27.9	37.2		487.269	2	TRUE	Apoptotic chromatin condensation inducer 1b	acin1b	F1Q511_DANRE			+	+	+					+
EREEPEEDQGLK	99.70%	19.5	25.5	19.5		486.897	3	TRUE	Apoptotic chromatin condensation inducer 1b	acin1b	F1Q511_DANRE					+
LSVDEDSSGPR	99.70%	30.5	25.9	30.5		581.274	2	TRUE	Apoptotic chromatin condensation inducer 1b	acin1b	F1Q511_DANRE					+
SGVSITIDDPIR	99.70%	83.2	28.1	72.7		636.844	2	TRUE	Apoptotic chromatin condensation inducer 1b	acin1b	F1Q511_DANRE					+					+
TLIPDIKPLQEAVVDLHPDEGR	99.70%	47	25.3	47		614.585	4	TRUE	Apoptotic chromatin condensation inducer 1b	acin1b	F1Q511_DANRE					+
DLISSLTSGLLTIGDR	99.70%	104	26.3	93.1		830.961	2	TRUE	ATP-citrate synthase	aclya	F1QZ09_DANRE		+			+	+	+	+	+	+
EILLPVYK	99.70%	44.2	25	41.7		487.8	2	TRUE	ATP-citrate synthase	aclya	F1QZ09_DANRE		+	+
GVIVPAK	98.80%	32.2	25	31.6		342.226	2	TRUE	ATP-citrate synthase	aclya	F1QZ09_DANRE	F1QZ09_DANRE;F1QZ09_DANRE	+		+		+	+
LImGIGHR	94.90%	29.2	25.4	20.6	m3: Oxidation (+15.99)	304.841	3	TRUE	ATP-citrate synthase	aclya	F1QZ09_DANRE		+
LVVKPDQLIK	99.70%	25.8	25	25.8		384.916	3	FALSE	ATP-citrate synthase	aclya	F1QZ09_DANRE		+		+
NFLIEPFVAHK	99.70%	53.7	26.6	51.8		438.911	3	TRUE	ATP-citrate synthase	aclya	F1QZ09_DANRE		+			+	+				+
SVYDNLVAK	99.70%	18.4	27.2	16.9		504.771	2	TRUE	ATP-citrate synthase	aclya	F1QZ09_DANRE		+		+	+					+
ALEEAGAFVPK	99.70%	60.3	28.7	50.6		566.306	2	TRUE	ATP-citrate synthase	aclya	F1QZ09_DANRE			+			+				+
EAYPEEAYIADLDAK	99.70%	62.4	27	59.7		849.401	2	TRUE	ATP-citrate synthase	aclya	F1QZ09_DANRE			+
GGPNYQEGLR	99.70%	52.2	27.8	43.8		545.768	2	FALSE	ATP-citrate synthase	aclya	F1QZ09_DANRE			+	+			+
GQELIYAGmPITEVFK	99.70%	47.9	27.6	47.9	m9: Oxidation (+15.99)	906.466	2	TRUE	ATP-citrate synthase	aclya	F1QZ09_DANRE			+		+
IGNTGGmLDNILASK	99.70%	74.6	28.1	72.2	m7: Oxidation (+15.99)	760.393	2	FALSE	ATP-citrate synthase	aclya	F1QZ09_DANRE			+	+	+	+	+
SFDELGDVIK	99.70%	46.5	28.1	46.5		561.788	2	FALSE	ATP-citrate synthase	aclya	F1QZ09_DANRE			+		+	+		+	+	+
YANVTAETDWER	99.70%	63	25.8	63		727.833	2	TRUE	ATP-citrate synthase	aclya	F1QZ09_DANRE			+		+
SGGMSNELNNIISR	98.70%	25.4	28	25.4		746.364	2	TRUE	ATP-citrate synthase	aclya	F1QZ09_DANRE				+
DYQDPLKEHEVTIFVR	99.70%	15.9	28.4	15.9		498.008	4	TRUE	ATP-citrate synthase	aclya	F1QZ09_DANRE					+
IDATADYLcK	99.70%	44.5	26.8	31.3	c9: Carbamidomethyl (+57.02)	585.28	2	TRUE	ATP-citrate synthase	aclya	F1QZ09_DANRE					+
LVQDHPWLLTER	99.70%	36	26.7	36		502.94	3	TRUE	ATP-citrate synthase	aclya	F1QZ09_DANRE					+
SASFSEVR	99.70%	47.4	26.2	46.9		441.719	2	TRUE	ATP-citrate synthase	aclya	F1QZ09_DANRE					+
SGGmSNELNNIISR	99.70%	75.7	27.2	75.7	m4: Oxidation (+15.99)	754.36	2	TRUE	ATP-citrate synthase	aclya	F1QZ09_DANRE					+
YQDTPGVK	99.70%	22.6	28.4	18.7		454.23	2	TRUE	ATP-citrate synthase	aclya	F1QZ09_DANRE								+
AKEVNQEVYSFLASAGAK	99.70%	45.1	27.5	37.7		638	3	FALSE	Aconitate hydratase, mitochondrial	aco2	A0A2R8RID5_DANRE	A0A2R8RID5_DANRE;F8W4M7_DANRE	+			+
FKLEPPTGDELPAR	99.70%	36.6	27.5	36.6		523.947	3	FALSE	Aconitate hydratase, mitochondrial	aco2	A0A2R8RID5_DANRE	A0A2R8RID5_DANRE;F8W4M7_DANRE	+			+
IVYGHLDDPAGQEIAR	99.70%	82.2	28.7	82.2		585.297	3	FALSE	Aconitate hydratase, mitochondrial	aco2	A0A2R8RID5_DANRE	A0A2R8RID5_DANRE;F8W4M7_DANRE	+			+	+				+
LTGSLSGWSSPK	99.70%	92.7	28.5	83.3		610.32	2	FALSE	Aconitate hydratase, mitochondrial	aco2	A0A2R8RID5_DANRE	A0A2R8RID5_DANRE;F8W4M7_DANRE	+	+		+			+		+
NDANPATHAFVTSPEIVTALAIAGTLK	99.70%	76.3	25.5	76.3		908.154	3	FALSE	Aconitate hydratase, mitochondrial	aco2	A0A2R8RID5_DANRE	A0A2R8RID5_DANRE;F8W4M7_DANRE	+			+
NLLTGEYSGVPDVAR	99.70%	92.7	28.7	83.2		795.91	2	FALSE	Aconitate hydratase, mitochondrial	aco2	A0A2R8RID5_DANRE	A0A2R8RID5_DANRE;F8W4M7_DANRE	+	+	+	+	+	+	+	+	+	+	+
NTIVTSFNR	99.70%	39.9	26.5	37.8		526.28	2	FALSE	Aconitate hydratase, mitochondrial	aco2	A0A2R8RID5_DANRE	A0A2R8RID5_DANRE;F8W4M7_DANRE	+		+	+	+		+
VDVNPQSNR	99.70%	51.1	25.4	51.1		514.758	2	FALSE	Aconitate hydratase, mitochondrial	aco2	A0A2R8RID5_DANRE	A0A2R8RID5_DANRE;F8W4M7_DANRE	+		+	+	+				+
AQFTVTPGSEQIR	99.70%	53.9	28.8	53.9		717.373	2	FALSE	Aconitate hydratase, mitochondrial	aco2	A0A2R8RID5_DANRE	A0A2R8RID5_DANRE;F8W4M7_DANRE		+	+	+	+	+	+	+	+	+
DFDPGQDTYQHPPADGSALK	99.70%	22.1	25.8	22.1		720.327	3	FALSE	Aconitate hydratase, mitochondrial	aco2	A0A2R8RID5_DANRE	A0A2R8RID5_DANRE;F8W4M7_DANRE		+
EVNQEVYSFLASAGAK	99.70%	52.2	28.5	52.2		571.622	3	FALSE	Aconitate hydratase, mitochondrial	aco2	A0A2R8RID5_DANRE	A0A2R8RID5_DANRE;F8W4M7_DANRE		+		+					+
FEPSSYINYDK	99.70%	59.5	25	49.5		681.814	2	FALSE	Aconitate hydratase, mitochondrial	aco2	A0A2R8RID5_DANRE	A0A2R8RID5_DANRE;F8W4M7_DANRE		+	+	+	+		+	+	+
FNPETDYLTAPNGEK	99.70%	71.8	26.8	71.8		848.397	2	FALSE	Aconitate hydratase, mitochondrial	aco2	A0A2R8RID5_DANRE	A0A2R8RID5_DANRE;F8W4M7_DANRE		+	+	+	+			+	+
QGLLPLTFSNPADYDK	99.70%	69	29	69		889.951	2	FALSE	Aconitate hydratase, mitochondrial	aco2	A0A2R8RID5_DANRE	A0A2R8RID5_DANRE;F8W4M7_DANRE		+		+	+		+		+
VAGILTVK	99.70%	36	25	27		400.766	2	FALSE	Aconitate hydratase, mitochondrial	aco2	A0A2R8RID5_DANRE	A0A2R8RID5_DANRE;F8W4M7_DANRE		+		+			+
DLEDLQVLIK	99.70%	44.7	26.4	31.6		593.34	2	TRUE	Aconitate hydratase, mitochondrial (Fragment)	aco2	F8W4M7_DANRE			+		+					+
SNIDIVR	98.80%	56.6	28.4	35.5		408.732	2	FALSE	Aconitate hydratase, mitochondrial	aco2	A0A2R8RID5_DANRE	A0A2R8RID5_DANRE;F8W4M7_DANRE;Q6ZM82_DANRE			+	+			+	+
cPNVIGVK	99.70%	18.9	26.2	15.1	c1: Carbamidomethyl (+57.02)	443.744	2	FALSE	Aconitate hydratase, mitochondrial	aco2	A0A2R8RID5_DANRE	A0A2R8RID5_DANRE;F8W4M7_DANRE				+
GHLDNISNNLLIGAVNIENDGVNK	99.70%	82	27.4	82		845.106	3	FALSE	Aconitate hydratase, mitochondrial	aco2	A0A2R8RID5_DANRE	A0A2R8RID5_DANRE;F8W4M7_DANRE				+
LNRPLTLSEK	99.70%	30.1	25.4	21.7		585.846	2	FALSE	Aconitate hydratase, mitochondrial	aco2	A0A2R8RID5_DANRE	A0A2R8RID5_DANRE;F8W4M7_DANRE				+	+
LQLLEPFDK	99.70%	32.9	28.1	26		551.811	2	FALSE	Aconitate hydratase, mitochondrial	aco2	A0A2R8RID5_DANRE	A0A2R8RID5_DANRE;F8W4M7_DANRE				+	+				+
SFAPGKPLK	99.70%	27.6	27.3	27.6		472.782	2	FALSE	Aconitate hydratase, mitochondrial	aco2	A0A2R8RID5_DANRE	A0A2R8RID5_DANRE;F8W4M7_DANRE				+
VAVPSTIHcDHLIEAQTGGAQDLQK	99.70%	31.3	28.6	31.3	c9: Carbamidomethyl (+57.02)	672.84	4	FALSE	Aconitate hydratase, mitochondrial	aco2	A0A2R8RID5_DANRE	A0A2R8RID5_DANRE;F8W4M7_DANRE				+
VGLIGScTNSSYEDmGR	99.70%	49	25	49	c7: Carbamidomethyl (+57.02), m15: Oxidation (+15.99)	931.407	2	FALSE	Aconitate hydratase, mitochondrial	aco2	A0A2R8RID5_DANRE	A0A2R8RID5_DANRE;F8W4M7_DANRE				+
cTTDHISAAGPWLK	96.70%	3.76	26.7	3.76	c1: Carbamidomethyl (+57.02)	519.59	3	FALSE	Aconitate hydratase, mitochondrial	aco2	A0A2R8RID5_DANRE	A0A2R8RID5_DANRE;F8W4M7_DANRE					+
DLEELQVLIK	98.20%	26.4	26.3	11.7		600.348	2	TRUE	Aconitate hydratase, mitochondrial	aco2	A0A2R8RID5_DANRE						+
VAMQDATAQmAMLQFISSGLPK	99.70%	59.4	28.4	0	m10: Oxidation (+15.99)	785.388	3	FALSE	Aconitate hydratase, mitochondrial	aco2	A0A2R8RID5_DANRE	A0A2R8RID5_DANRE;F8W4M7_DANRE					+
AQIEYSQR	99.70%	32.7	26.8	32.7		497.751	2	TRUE	Tartrate-resistant acid phosphatase type 5	acp5a;acp5;sb:cb576;TRAP;wu:fb19f01;wu:fb30b03;wu:fi14e01;wu:fj66f03;zgc:63825	Q7SXT1_DANRE		+					+	+	+	+
GVTDVNDPR	99.70%	52.5	25	33		486.74	2	TRUE	Tartrate-resistant acid phosphatase type 5	acp5a;acp5;sb:cb576;TRAP;wu:fb19f01;wu:fb30b03;wu:fi14e01;wu:fj66f03;zgc:63825	Q7SXT1_DANRE		+					+	+	+
QLLWLQER	99.70%	35.2	26.8	27.2		543.31	2	TRUE	Tartrate-resistant acid phosphatase type 5	acp5a;acp5;sb:cb576;TRAP;wu:fb19f01;wu:fb30b03;wu:fi14e01;wu:fj66f03;zgc:63825	Q7SXT1_DANRE		+
DSYVGDEAQSK	99.70%	61.3	25	61.3		599.765	2	FALSE	Actin alpha 2, smooth muscle (Fragment)	acta2	F8W3L1_DANRE	F8W3L1_DANRE;A0A0R4IEZ2_DANRE,F1RCB6_DANRE;Q6IQL9_DANRE,Q6IQR3_DANRE;F1QC15_DANRE;ACTB1_DANRE	+	+	+	+	+	+	+	+	+	+	+
IIAPPERK	99.70%	35.7	25	26.9		462.287	2	FALSE	Actin alpha 2, smooth muscle (Fragment)	acta2	F8W3L1_DANRE	F8W3L1_DANRE;Q6IQL9_DANRE,Q6IQR3_DANRE;ACTB1_DANRE	+	+	+	+	+		+	+	+		+
IKIIAPPER	99.70%	26.8	25	22.8		346.222	3	FALSE	Actin alpha 2, smooth muscle (Fragment)	acta2	F8W3L1_DANRE	F8W3L1_DANRE;Q6IQL9_DANRE,Q6IQR3_DANRE;ACTB1_DANRE			+
AVFPSIVGR	99.70%	52.2	25.9	48.4		473.279	2	FALSE	Actin alpha cardiac muscle 1a	actc1a;zgc:86725	A0A0R4IEZ2_DANRE,F1RCB6_DANRE	A0A0R4IEZ2_DANRE,F1RCB6_DANRE;Q6IQL9_DANRE,Q6IQR3_DANRE;F1QC15_DANRE;ACTB1_DANRE	+	+	+	+	+	+	+	+	+	+	+
SYELPDGQVITIGNER	99.70%	123	29.3	123		895.95	2	FALSE	Actin alpha cardiac muscle 1a	actc1a;zgc:86725	A0A0R4IEZ2_DANRE,F1RCB6_DANRE	A0A0R4IEZ2_DANRE,F1RCB6_DANRE;F8W3L1_DANRE;Q6IQL9_DANRE,Q6IQR3_DANRE;ACTB1_DANRE	+	+	+	+	+	+	+	+	+	+	+
YPIEHGIITNWDDMEK	99.70%	56.7	27.1	56.6		654.308	3	FALSE	Actin alpha cardiac muscle 1a	actc1a;zgc:86725	A0A0R4IEZ2_DANRE,F1RCB6_DANRE	A0A0R4IEZ2_DANRE,F1RCB6_DANRE;F8W3L1_DANRE;Q6IQL9_DANRE,Q6IQR3_DANRE	+	+			+		+		+
ADFPTVIGVTLDR	99.70%	55.6	28.5	44		702.379	2	TRUE	Actin-like 6A	actl6a	F1R473_DANRE		+	+
ADFPTVIGVTLDREDGSTPmETDGEK	99.70%	15.7	26.7	15.7	m20: Oxidation (+15.99)	932.766	3	TRUE	Actin-like 6A	actl6a	F1R473_DANRE		+
AGYAGEDcPK	99.70%	57	25	57	c8: Carbamidomethyl (+57.02)	534.227	2	TRUE	Actin-like 6A	actl6a	F1R473_DANRE		+			+					+
EGTPASWK	99.70%	38.9	26.3	21.5		438.216	2	TRUE	Actin-like 6A	actl6a	F1R473_DANRE		+	+
ELFQELGVEIVPPYmIASK	99.70%	15.5	27	14.5	m15: Oxidation (+15.99)	727.051	3	TRUE	Actin-like 6A	actl6a	F1R473_DANRE		+
ESmEVmSPLK	99.70%	49.8	25.7	49.8	m3: Oxidation (+15.99), m6: Oxidation (+15.99)	591.773	2	TRUE	Actin-like 6A	actl6a	F1R473_DANRE		+			+
IPEGLFDPSNAK	99.70%	29.6	28.2	27.1		644.333	2	TRUE	Actin-like 6A	actl6a	F1R473_DANRE		+			+
LIANNTTVER	99.70%	83.1	28.7	66.2		565.812	2	TRUE	Actin-like 6A	actl6a	F1R473_DANRE		+	+		+	+				+
LKIPEGLFDPSNAK	99.70%	24.4	27.1	24.3		510.284	3	TRUE	Actin-like 6A	actl6a	F1R473_DANRE		+
NGmIEDWDSFQAILDHTYK	99.70%	38.3	26.1	36.4	m3: Oxidation (+15.99)	767.014	3	TRUE	Actin-like 6A	actl6a	F1R473_DANRE		+
QSGTTYFIDTNQLR	99.70%	81.4	27.8	81.4		822.405	2	TRUE	Actin-like 6A	actl6a	F1R473_DANRE		+	+		+					+
SAVLSAFANGR	99.70%	57.1	27.6	57.1		546.794	2	TRUE	Actin-like 6A	actl6a	F1R473_DANRE		+
SQPGLHPVLMSEASWNTR	99.70%	24.1	28	24.1		670.666	3	TRUE	Actin-like 6A	actl6a	F1R473_DANRE		+
SQPGLHPVLmSEASWNTR	99.70%	34	28.2	34	m10: Oxidation (+15.99)	675.999	3	TRUE	Actin-like 6A	actl6a	F1R473_DANRE		+			+
STGLVLDSGATHTTAIPVHDGYVLQQGIVK	99.70%	28.9	25.4	28.9		770.162	4	TRUE	Actin-like 6A	actl6a	F1R473_DANRE		+			+					+
ELFQELGVEIVPPYMIASK	99.70%	18.1	26.9	18.1		721.719	3	TRUE	Actin-like 6A	actl6a	F1R473_DANRE										+
ALDFIASK	99.70%	29.6	25.8	24.5		432.745	2	TRUE	Actinin, alpha 4	wu:fb53f05;zgc:63508;actn4	A0A2R8QDC7_DANRE,Q7SYE2_DANRE		+
DGLAFNALIHR	99.70%	56.2	26	50.6		613.836	2	TRUE	Actinin, alpha 4	wu:fb53f05;zgc:63508;actn4	A0A2R8QDC7_DANRE,Q7SYE2_DANRE		+		+	+	+
DQALQEELTR	99.70%	36.6	27.4	35.2		601.805	2	TRUE	Actinin, alpha 4	wu:fb53f05;zgc:63508;actn4	A0A2R8QDC7_DANRE,Q7SYE2_DANRE		+	+	+		+
GISQEQLHEYR	99.70%	51.5	27	50.3		680.339	2	TRUE	Actinin, alpha 4	wu:fb53f05;zgc:63508;actn4	A0A2R8QDC7_DANRE,Q7SYE2_DANRE		+				+
TIPWLENR	99.70%	44.2	25.2	36.4		514.78	2	TRUE	Actinin, alpha 4	wu:fb53f05;zgc:63508;actn4	A0A2R8QDC7_DANRE,Q7SYE2_DANRE		+			+
FAIQDISVEETSAK	99.70%	75.5	28.3	74.1		769.391	2	TRUE	Actinin, alpha 4	wu:fb53f05;zgc:63508;actn4	A0A2R8QDC7_DANRE,Q7SYE2_DANRE			+	+	+	+			+
DYETASLSEIK	99.70%	39.9	26.5	32.5		628.31	2	TRUE	Actinin, alpha 4	wu:fb53f05;zgc:63508;actn4	A0A2R8QDC7_DANRE,Q7SYE2_DANRE				+			+
LLEVISGER	99.70%	41.4	27.3	26.1		508.293	2	TRUE	Actinin, alpha 4	wu:fb53f05;zgc:63508;actn4	A0A2R8QDC7_DANRE,Q7SYE2_DANRE				+
VGWEQLLTTIAR	99.70%	75.8	26.3	73.4		693.891	2	TRUE	Actinin, alpha 4	wu:fb53f05;zgc:63508;actn4	A0A2R8QDC7_DANRE,Q7SYE2_DANRE				+	+	+		+
AAIHEGWTDGK	99.70%	22.3	26.4	22.3		592.789	2	TRUE	Actinin, alpha 4	wu:fb53f05;zgc:63508;actn4	A0A2R8QDC7_DANRE,Q7SYE2_DANRE					+
AGTQIENIEEDFRDGLK	99.70%	36.3	29.3	36.3		645.654	3	TRUE	Actinin, alpha 4	wu:fb53f05;zgc:63508;actn4	A0A2R8QDC7_DANRE,Q7SYE2_DANRE					+	+
ETTDTDTADQVIASFK	99.70%	110	27.1	110		871.411	2	TRUE	Actinin, alpha 4	wu:fb53f05;zgc:63508;actn4	A0A2R8QDC7_DANRE,Q7SYE2_DANRE					+					+
GYEEWLLNEIR	99.70%	63.7	28.3	53.5		711.356	2	TRUE	Actinin, alpha 4	wu:fb53f05;zgc:63508;actn4	A0A2R8QDC7_DANRE,Q7SYE2_DANRE					+	+
LDHLAEK	98.80%	38.8	25	16.9		413.227	2	TRUE	Actinin, alpha 4	wu:fb53f05;zgc:63508;actn4	A0A2R8QDC7_DANRE,Q7SYE2_DANRE					+
QLESIDELYLEYAK	98.80%	34.8	28	34.8		857.436	2	TRUE	Actinin, alpha 4	wu:fb53f05;zgc:63508;actn4	A0A2R8QDC7_DANRE,Q7SYE2_DANRE					+
TINEIENQVLTR	99.70%	74.4	28.3	58.4		715.387	2	TRUE	Actinin, alpha 4	wu:fb53f05;zgc:63508;actn4	A0A2R8QDC7_DANRE,Q7SYE2_DANRE					+	+
VEQIAAIAQELNELDYYDSPSVNAR	99.70%	72.1	28	72.1		936.787	3	TRUE	Actinin, alpha 4	wu:fb53f05;zgc:63508;actn4	A0A2R8QDC7_DANRE,Q7SYE2_DANRE					+	+		+	+	+
EAIQAIQAEVQK	99.70%	31.6	26.8	31.6		664.365	2	TRUE	Actinin, alpha 4	wu:fb53f05;zgc:63508;actn4	A0A2R8QDC7_DANRE,Q7SYE2_DANRE						+
LAGNNPYTTITPQSIDK	99.70%	44.2	28.1	43.2		916.972	2	TRUE	Actinin, alpha 4	wu:fb53f05;zgc:63508;actn4	A0A2R8QDC7_DANRE,Q7SYE2_DANRE						+
STLPEANKER	99.70%	23	27.7	10.1		572.8	2	TRUE	Actinin, alpha 4	wu:fb53f05;zgc:63508;actn4	A0A2R8QDC7_DANRE,Q7SYE2_DANRE						+
VLAVNQENEHLMEDYEK	99.70%	56.9	26.9	56.9		687.659	3	TRUE	Actinin, alpha 4	wu:fb53f05;zgc:63508;actn4	A0A2R8QDC7_DANRE,Q7SYE2_DANRE						+
VQQLVPQR	99.70%	35	25	32.1		484.288	2	TRUE	Actinin, alpha 4	wu:fb53f05;zgc:63508;actn4	A0A2R8QDC7_DANRE,Q7SYE2_DANRE							+	+	+
AQYTLPDGSTLDIGPAR	99.70%	40	30.1	38.4		887.953	2	TRUE	Actin-related protein 1, centractin	zgc:56317;actr1;Actr1b;hm:zehn1110;wu:fc22g09;wu:fc56d01;wu:fy52e08;zehn1110;actr1b	Q7ZUZ2_DANRE		+			+	+				+
EQLQTFSEEHPVLLTEAPLNPSK	99.70%	61	27.5	61		869.783	3	TRUE	Actin-related protein 1, centractin	zgc:56317;actr1;Actr1b;hm:zehn1110;wu:fc22g09;wu:fc56d01;wu:fy52e08;zehn1110;actr1b	Q7ZUZ2_DANRE		+	+					+
DETLETEK	98.70%	40.3	26.4	24.7		482.727	2	TRUE	Actin-related protein 1, centractin	zgc:56317;actr1;Actr1b;hm:zehn1110;wu:fc22g09;wu:fc56d01;wu:fy52e08;zehn1110;actr1b	Q7ZUZ2_DANRE					+
ISAPQER	98.80%	48.7	25	39.3		400.717	2	TRUE	Actin-related protein 1, centractin	zgc:56317;actr1;Actr1b;hm:zehn1110;wu:fc22g09;wu:fc56d01;wu:fy52e08;zehn1110;actr1b	Q7ZUZ2_DANRE					+
TLFSNIVLSGGSTLLK	99.70%	72.1	25	72.1		825.48	2	TRUE	Actin-related protein 1, centractin	zgc:56317;actr1;Actr1b;hm:zehn1110;wu:fc22g09;wu:fc56d01;wu:fy52e08;zehn1110;actr1b	Q7ZUZ2_DANRE					+	+		+	+	+
VmAGALEGDLFIGPK	99.70%	62.8	28.5	62.8	m2: Oxidation (+15.99)	767.401	2	TRUE	Actin-related protein 1, centractin	zgc:56317;actr1;Actr1b;hm:zehn1110;wu:fc22g09;wu:fc56d01;wu:fy52e08;zehn1110;actr1b	Q7ZUZ2_DANRE					+
AGFAGDQIPK	98.00%	27.3	28.2	27.3		502.264	2	TRUE	Actin-related protein 1, centractin	zgc:56317;actr1;Actr1b;hm:zehn1110;wu:fc22g09;wu:fc56d01;wu:fy52e08;zehn1110;actr1b	Q7ZUZ2_DANRE										+
DLmVGDEASELR	99.70%	75.9	25.4	68.7	m3: Oxidation (+15.99)	675.814	2	TRUE	Actin-related protein 2-A	actr2a;actr2;arp2a	ARP2A_DANRE,F1QF15_DANRE		+			+
GYAFNHSADFETVR	99.70%	25.9	25.6	24.8		538.583	3	TRUE	Actin-related protein 2-A	actr2a;actr2;arp2a	ARP2A_DANRE,F1QF15_DANRE		+			+	+
HIVLSGGSTmYPGLPSR	99.70%	28.5	28.6	20.9	m10: Oxidation (+15.99)	596.642	3	TRUE	Actin-related protein 2-A	actr2a;actr2;arp2a	ARP2A_DANRE,F1QF15_DANRE		+
ILLTEPPmNPTK	99.70%	28.8	26.1	27.1	m8: Oxidation (+15.99)	685.374	2	TRUE	Actin-related protein 2-A	actr2a;actr2;arp2a	ARP2A_DANRE,F1QF15_DANRE		+	+		+
ILLTEPPMNPTK	99.70%	37.8	25.3	37.8		677.376	2	TRUE	Actin-related protein 2-A	actr2a;actr2;arp2a	ARP2A_DANRE,F1QF15_DANRE			+							+
VVVcDNGTGFVK	99.70%	30.9	30.2	30.9	c4: Carbamidomethyl (+57.02)	647.827	2	TRUE	Actin-related protein 2-A	actr2a;actr2;arp2a	ARP2A_DANRE,F1QF15_DANRE					+
DITYFTQQLLR	99.70%	56.8	27.7	48.8		699.375	2	TRUE	Actin-related protein 3	actr3	F1QEB3_DANRE		+			+	+	+		+
GVDDLDFYIGDEAIDKPTYATK	99.70%	52	27.9	52		816.06	3	TRUE	Actin-related protein 3	actr3	F1QEB3_DANRE					+
GGAQVGNDIPNPEPLR	99.70%	69.7	28.5	69.7		817.418	2	TRUE	Actin-related protein 5	actr5	A0A0R4IDJ2_DANRE		+	+
NVFLTGGNLQYPGVK	99.70%	55.3	27.3	55.3		803.934	2	TRUE	Actin-related protein 5	actr5	A0A0R4IDJ2_DANRE		+	+		+
AGWSSGAPELDNPR	99.70%	32.6	26.1	30.1		728.845	2	TRUE	Actin-related protein 5	actr5	A0A0R4IDJ2_DANRE			+
YPANQASITLSR	99.70%	36.4	28.4	32.8		660.849	2	TRUE	Actin-related protein 5	actr5	A0A0R4IDJ2_DANRE			+
FLYSELMK	99.70%	34.2	27.2	29		515.768	2	TRUE	Adenosine deaminase RNA-specific	adar	E9QIW2_DANRE		+
TGELmPELPVSGSTIHDQIAmLSHQR	99.70%	24.7	28.2	24.7	m5: Oxidation (+15.99), m21: Oxidation (+15.99)	720.605	4	TRUE	Adenosine deaminase RNA-specific	adar	E9QIW2_DANRE		+			+
VSVYDSTR	99.70%	46.4	25	38.7		463.733	2	TRUE	Adenosine deaminase RNA-specific	adar	E9QIW2_DANRE		+	+		+
VVSLGTGNR	99.70%	41.4	28	33.7		451.756	2	TRUE	Adenosine deaminase RNA-specific	adar	E9QIW2_DANRE		+	+		+
ESSVNWSQPDQYSVEVLDGTK	99.70%	65.9	26.9	65.9		790.036	3	TRUE	Adenosine deaminase RNA-specific	adar	E9QIW2_DANRE			+
FNALTAR	98.80%	39.2	26	34.5		396.722	2	TRUE	Adenosine deaminase RNA-specific	adar	E9QIW2_DANRE			+
GDTVNDcHAEIISR	99.70%	35.7	25.4	35.7	c7: Carbamidomethyl (+57.02)	529.579	3	TRUE	Adenosine deaminase RNA-specific	adar	E9QIW2_DANRE			+
LFQEASAPSK	99.70%	45.3	28.8	38.4		539.281	2	TRUE	Adenosine deaminase RNA-specific	adar	E9QIW2_DANRE			+
LFQEASAPSKK	99.70%	29.9	27.8	24.2		402.556	3	TRUE	Adenosine deaminase RNA-specific	adar	E9QIW2_DANRE			+		+
LVGQSGPSHEPK	98.00%	29.3	28.4	22.3		618.322	2	TRUE	Adenosine deaminase RNA-specific	adar	E9QIW2_DANRE			+
mAATSFQEAK	99.70%	78.8	25.2	78.6	m1: Oxidation (+15.99)	550.258	2	TRUE	Adenosine deaminase RNA-specific	adar	E9QIW2_DANRE			+		+
VLIGEAEK	95.90%	31.3	26.8	20.9		429.75	2	TRUE	Adenosine deaminase RNA-specific	adar	E9QIW2_DANRE			+		+
ADLLALQSYAHAK	99.70%	46.7	27.2	46.7		467.589	3	TRUE	Adenosine deaminase RNA-specific	adar	E9QIW2_DANRE				+	+
FLYSELmK	99.70%	42.8	27.5	33.5	m7: Oxidation (+15.99)	523.766	2	TRUE	Adenosine deaminase RNA-specific	adar	E9QIW2_DANRE					+
ILATIVmR	96.10%	30.3	25	19.8	m7: Oxidation (+15.99)	466.783	2	TRUE	Adenosine deaminase RNA-specific	adar	E9QIW2_DANRE					+
IQHSLLGR	99.70%	26.1	25	17.2		308.519	3	TRUE	Adenosine deaminase RNA-specific	adar	E9QIW2_DANRE					+
QEAADAALR	99.70%	53.7	25.2	44.1		472.743	2	TRUE	Adenosine deaminase RNA-specific	adar	E9QIW2_DANRE					+					+
SGHPIQFIK	99.70%	31.6	25	31.6		342.863	3	TRUE	Adenosine deaminase RNA-specific	adar	E9QIW2_DANRE					+
SSLPANFTLNHPEVGR	99.70%	37.1	28.7	37.1		580.301	3	TRUE	Adenosine deaminase RNA-specific	adar	E9QIW2_DANRE					+
LAGLTLPSPDIVVDPSVK	99.70%	48.7	25	48.7		911.022	2	TRUE	ADNP homeobox 2b	si:ch211-129n15.3;wu:fc49c08;wu:fi26a03;zgc:152871;adnp2b	A3KQW9_DANRE		+	+		+					+
LALDPAGmELR	99.70%	55.8	27.7	54.7	m8: Oxidation (+15.99)	601.319	2	TRUE	ADNP homeobox 2b	si:ch211-129n15.3;wu:fc49c08;wu:fi26a03;zgc:152871;adnp2b	A3KQW9_DANRE		+			+
LKHDLLIPEIEPEK	99.70%	19.8	25	19.8		558.654	3	TRUE	ADNP homeobox 2b	si:ch211-129n15.3;wu:fc49c08;wu:fi26a03;zgc:152871;adnp2b	A3KQW9_DANRE		+			+
SLIFETDNKK	99.70%	32	27.6	22.7		597.822	2	TRUE	ADNP homeobox 2b	si:ch211-129n15.3;wu:fc49c08;wu:fi26a03;zgc:152871;adnp2b	A3KQW9_DANRE		+		+	+
TDVAcQISSK	99.70%	52.9	27.3	52.7	c5: Carbamidomethyl (+57.02)	554.769	2	TRUE	ADNP homeobox 2b	si:ch211-129n15.3;wu:fc49c08;wu:fi26a03;zgc:152871;adnp2b	A3KQW9_DANRE		+	+							+
cLYcGGVYTGK	99.70%	48.2	25	48.2	c1: Carbamidomethyl (+57.02), c4: Carbamidomethyl (+57.02)	639.284	2	TRUE	ADNP homeobox 2b	si:ch211-129n15.3;wu:fc49c08;wu:fi26a03;zgc:152871;adnp2b	A3KQW9_DANRE			+
QSSGLSTPK	99.70%	36.2	28.8	32.1		452.741	2	TRUE	ADNP homeobox 2b	si:ch211-129n15.3;wu:fc49c08;wu:fi26a03;zgc:152871;adnp2b	A3KQW9_DANRE			+
TEQELVALGDR	99.70%	87.1	29	85.1		615.82	2	TRUE	ADNP homeobox 2b	si:ch211-129n15.3;wu:fc49c08;wu:fi26a03;zgc:152871;adnp2b	A3KQW9_DANRE			+
VGLPNQAQLQPVSR	99.70%	47.6	25	47.6		753.925	2	TRUE	ADNP homeobox 2b	si:ch211-129n15.3;wu:fc49c08;wu:fi26a03;zgc:152871;adnp2b	A3KQW9_DANRE			+
YFNTQPYPLK	99.70%	48.6	27	40.9		635.827	2	TRUE	ADNP homeobox 2b	si:ch211-129n15.3;wu:fc49c08;wu:fi26a03;zgc:152871;adnp2b	A3KQW9_DANRE			+		+
ESDKLTLGLAVTPK	99.70%	33.4	25.5	33.4		491.283	3	TRUE	ADNP homeobox 2b	si:ch211-129n15.3;wu:fc49c08;wu:fi26a03;zgc:152871;adnp2b	A3KQW9_DANRE					+
LYTDDSGNLLFPYFDIR	99.70%	32.8	28.1	32.8		1025	2	TRUE	ADNP homeobox 2b	si:ch211-129n15.3;wu:fc49c08;wu:fi26a03;zgc:152871;adnp2b	A3KQW9_DANRE					+
QFPALAPK	99.70%	35.5	27.1	35.5		436.255	2	TRUE	ADNP homeobox 2b	si:ch211-129n15.3;wu:fc49c08;wu:fi26a03;zgc:152871;adnp2b	A3KQW9_DANRE					+
KPVVLLGFNMR	99.70%	24.5	25	23.1		425.253	3	TRUE	Activity-dependent neuroprotector homeobox a	adnpa	F1QLG5_DANRE		+
LAASLWLWK	99.70%	51.4	27	27.7		544.319	2	TRUE	Activity-dependent neuroprotector homeobox a	adnpa	F1QLG5_DANRE		+
LAHPNEQGDQPTGSPLTFDLTLQQGNLK	99.70%	70.9	27.7	70.9		1007.18	3	TRUE	Activity-dependent neuroprotector homeobox a	adnpa	F1QLG5_DANRE		+			+
NVHREDFESR	99.70%	10.2	25.4	10.2		430.206	3	TRUE	Activity-dependent neuroprotector homeobox a	adnpa	F1QLG5_DANRE		+
QFccSDcPFASK	99.70%	15.1	25	15.1	c3: Carbamidomethyl (+57.02), c4: Carbamidomethyl (+57.02), c7: Carbamidomethyl (+57.02)	753.795	2	TRUE	Activity-dependent neuroprotector homeobox a	adnpa	F1QLG5_DANRE		+
SLPLSSSVHAATATLTSLQAK	99.70%	46.7	25	46.7		695.052	3	TRUE	Activity-dependent neuroprotector homeobox a	adnpa	F1QLG5_DANRE		+			+
SPIGFPADFIGSK	99.70%	57.8	28.4	57.8		668.352	2	TRUE	Activity-dependent neuroprotector homeobox a	adnpa	F1QLG5_DANRE		+	+
SYEALVQHVIEFHER	99.70%	31.9	28.1	31.9		464.988	4	TRUE	Activity-dependent neuroprotector homeobox a	adnpa	F1QLG5_DANRE		+			+
VVGLPVGNHFK	99.70%	20.9	25	20.9		389.561	3	TRUE	Activity-dependent neuroprotector homeobox a	adnpa	F1QLG5_DANRE		+			+					+
AFLTAYFNR	99.70%	29.4	27.8	29.4		551.788	2	TRUE	Activity-dependent neuroprotector homeobox a	adnpa	F1QLG5_DANRE			+
ASANALNTSQTQK	99.70%	85.3	29	85.3		667.338	2	TRUE	Activity-dependent neuroprotector homeobox a	adnpa	F1QLG5_DANRE			+
ELVTPDPSDPKR	98.40%	1.31	27.7	1.31		451.905	3	TRUE	Activity-dependent neuroprotector homeobox a	adnpa	F1QLG5_DANRE			+
FYPTGFAEKPEEPIVLALDPK	99.70%	21.1	27.4	21.1		787.752	3	TRUE	Activity-dependent neuroprotector homeobox a	adnpa	F1QLG5_DANRE			+							+
ILLNcSYcTYSGNK	99.70%	75.2	27.2	75.2	c5: Carbamidomethyl (+57.02), c8: Carbamidomethyl (+57.02)	846.889	2	TRUE	Activity-dependent neuroprotector homeobox a	adnpa	F1QLG5_DANRE			+
LLSDIGLDYcK	99.70%	103	28.3	102	c10: Carbamidomethyl (+57.02)	648.828	2	TRUE	Activity-dependent neuroprotector homeobox a	adnpa	F1QLG5_DANRE			+
LQTNPIQR	99.70%	61.8	25	51.8		485.277	2	TRUE	Activity-dependent neuroprotector homeobox a	adnpa	F1QLG5_DANRE			+			+
QPDTQSDSLVR	99.70%	65	26.2	65		623.307	2	TRUE	Activity-dependent neuroprotector homeobox a	adnpa	F1QLG5_DANRE			+		+
QSLAGNSVPGQPVR	99.70%	90.6	26.9	90.6		705.38	2	TRUE	Activity-dependent neuroprotector homeobox a	adnpa	F1QLG5_DANRE			+		+					+
NVQLLVTTYNMK	99.70%	21.3	26.7	21.3		712.384	2	TRUE	Activity-dependent neuroprotector homeobox a	adnpa	F1QLG5_DANRE				+
TLETHVR	98.80%	43.3	25	11.7		428.238	2	TRUE	Activity-dependent neuroprotector homeobox a	adnpa	F1QLG5_DANRE				+	+
AFVSSAVSHSHSGK	99.70%	62.5	27.2	62.5		467.569	3	TRUE	Activity-dependent neuroprotector homeobox a	adnpa	F1QLG5_DANRE					+
ELPVYYcK	99.70%	26	25.6	26	c7: Carbamidomethyl (+57.02)	536.262	2	TRUE	Activity-dependent neuroprotector homeobox a	adnpa	F1QLG5_DANRE					+
ELVTPDPSDPK	99.70%	28.7	26.1	24.3		599.303	2	TRUE	Activity-dependent neuroprotector homeobox a	adnpa	F1QLG5_DANRE					+
GPISDALAHHLR	99.70%	13.9	28	13.9		429.571	3	TRUE	Activity-dependent neuroprotector homeobox a	adnpa	F1QLG5_DANRE					+
HDmSFDDScLFEVFDDEK	99.70%	63.5	25	63.5	m3: Oxidation (+15.99), c9: Carbamidomethyl (+57.02)	751.299	3	TRUE	Activity-dependent neuroprotector homeobox a	adnpa	F1QLG5_DANRE					+
IcTIcNELFPESAYSAHFEK	99.70%	32.4	26.3	32.4	c2: Carbamidomethyl (+57.02), c5: Carbamidomethyl (+57.02)	806.038	3	TRUE	Activity-dependent neuroprotector homeobox a	adnpa	F1QLG5_DANRE					+
IGHQVTAmIGHTNVIVPR	99.70%	21.2	26.8	11	m8: Oxidation (+15.99)	490.52	4	TRUE	Activity-dependent neuroprotector homeobox a	adnpa	F1QLG5_DANRE					+
TLcPLcFTILK	99.70%	40.3	27.9	38.8	c3: Carbamidomethyl (+57.02), c6: Carbamidomethyl (+57.02)	683.368	2	TRUE	Activity-dependent neuroprotector homeobox a	adnpa	F1QLG5_DANRE					+
SQSAAATPSSGSAAR	99.70%	24	27.1	24		674.827	2	TRUE	Adhesion-regulating molecule 1	adrm1b;adrm1a;fa12d09;wu:fa10g10;wu:fa12d09;zgc:56107;zgc:77256;adrm1	A8WGS1_DANRE,ADRM1_DANRE,E9QIC6_DANRE,E9QJJ5_DANRE		+	+	+
VLQAPSILYGGR	99.70%	45.1	25.9	45.1		637.366	2	TRUE	Protein argonaute-2	ago2	E7EXY4_DANRE		+
LGGVNNILLPQGR	99.70%	55.3	25	55.3		675.896	2	TRUE	Protein argonaute-2	ago2	E7EXY4_DANRE			+		+	+
NLYTAmPLPIGR	99.70%	33.4	27.7	33.4	m6: Oxidation (+15.99)	681.368	2	TRUE	Protein argonaute-2	ago2	E7EXY4_DANRE			+
SANFNTDPYVR	99.70%	36.6	26.5	36.6		642.305	2	TRUE	Protein argonaute-2	ago2	E7EXY4_DANRE			+							+
SFFTPSEGcSNPLGGGR	99.70%	29.7	25.3	29.7	c9: Carbamidomethyl (+57.02)	885.398	2	TRUE	Protein argonaute-2	ago2	E7EXY4_DANRE			+
SGNIPAGTTVDTK	99.70%	30.9	28.3	28.5		630.825	2	TRUE	Protein argonaute-2	ago2	E7EXY4_DANRE			+
DGISEGQFNQVLQHELLAIR	99.70%	101	27.1	101		756.397	3	TRUE	Protein argonaute-2	ago2	E7EXY4_DANRE					+
LPNIPFETIQALDVVmR	99.70%	35.8	26.2	35.8	m16: Oxidation (+15.99)	658.024	3	TRUE	Protein argonaute-2	ago2	E7EXY4_DANRE					+
AFTDQLR	98.80%	41.1	27.7	31.2		425.724	2	TRUE	Protein argonaute-2	ago2	E7EXY4_DANRE										+
ImFVDPTLTVR	99.70%	42.8	26.8	42.8	m2: Oxidation (+15.99)	654.357	2	TRUE	Ag1	ag1;fl24a12;wu:fl24a12;zgc:165571;agr1	F1Q8B0_DANRE		+	+		+		+		+	+
GWGDDISWAQTYEEGLAK	99.70%	85.9	25.3	85.9		1013.46	2	TRUE	Ag1	ag1;fl24a12;wu:fl24a12;zgc:165571;agr1	F1Q8B0_DANRE		+
ILLKEEHEEHDDL	99.70%	22.3	28.3	22.3		540.601	3	TRUE	Ag1	ag1;fl24a12;wu:fl24a12;zgc:165571;agr1	F1Q8B0_DANRE		+
mYTYEPDDIDFLAENmIK	99.70%	34.2	25	34.2	m1: Oxidation (+15.99), m16: Oxidation (+15.99)	747.332	3	TRUE	Ag1	ag1;fl24a12;wu:fl24a12;zgc:165571;agr1	F1Q8B0_DANRE		+
SEFImLNLVHETTDTHLAPDGFYVPR	99.70%	28	28.3	28	m5: Oxidation (+15.99)	755.373	4	TRUE	Ag1	ag1;fl24a12;wu:fl24a12;zgc:165571;agr1	F1Q8B0_DANRE		+
IMFVDPTLTVR	99.70%	29.5	27.2	29.5		646.359	2	TRUE	Ag1	ag1;fl24a12;wu:fl24a12;zgc:165571;agr1	F1Q8B0_DANRE						+				+
AAPEPPPPVEISFISPFGSPAETISK	99.70%	17.8	27.2	17.8		889.129	3	FALSE	AT hook-containing transcription factor 1	ahctf1	A0A286Y877_DANRE	A0A286Y877_DANRE;X1WE68_DANRE	+
DVAPANQIDTTPSLAEEVEELNTTK	99.70%	63.7	28.3	63.7		895.775	3	FALSE	AT hook-containing transcription factor 1	ahctf1	A0A286Y877_DANRE	A0A286Y877_DANRE;X1WE68_DANRE	+	+
GLTLESFQQDPAEDATTLNQPLR	99.70%	104	28.1	104		848.76	3	FALSE	AT hook-containing transcription factor 1	ahctf1	A0A286Y877_DANRE	A0A286Y877_DANRE;X1WE68_DANRE	+
LDLIPLEVHAESPQADALVER	99.70%	58.4	26.8	58.4		772.413	3	FALSE	AT hook-containing transcription factor 1	ahctf1	A0A286Y877_DANRE	A0A286Y877_DANRE;X1WE68_DANRE	+	+		+
LLDLVVQPSSQNSPESSNmPGTPTR	99.70%	18.2	28.1	18.2	m19: Oxidation (+15.99)	890.773	3	FALSE	AT hook-containing transcription factor 1	ahctf1	A0A286Y877_DANRE	A0A286Y877_DANRE;X1WE68_DANRE	+			+
LVSEEIEKHESK	99.70%	29.5	28.8	29.5		476.584	3	FALSE	AT hook-containing transcription factor 1	ahctf1	A0A286Y877_DANRE	A0A286Y877_DANRE;X1WE68_DANRE	+
NVSVVTEIIR	99.70%	47.9	26.7	27		565.333	2	FALSE	AT hook-containing transcription factor 1	ahctf1	A0A286Y877_DANRE	A0A286Y877_DANRE;X1WE68_DANRE	+			+					+
AVNETYVVDDAQLQSVSR	99.70%	81.7	28	81.7		997.497	2	FALSE	AT hook-containing transcription factor 1	ahctf1	A0A286Y877_DANRE	A0A286Y877_DANRE;X1WE68_DANRE		+		+
AVSEASVSK	99.70%	34.2	28.9	26.5		439.235	2	FALSE	AT hook-containing transcription factor 1	ahctf1	A0A286Y877_DANRE	A0A286Y877_DANRE;X1WE68_DANRE		+		+
LSENSASVDDSVAPVAEQR	99.70%	132	28.1	131		987.473	2	FALSE	AT hook-containing transcription factor 1	ahctf1	A0A286Y877_DANRE	A0A286Y877_DANRE;X1WE68_DANRE		+		+
QLQDcEVPVTPR	99.70%	60.4	27.2	57	c5: Carbamidomethyl (+57.02)	721.359	2	FALSE	AT hook-containing transcription factor 1	ahctf1	A0A286Y877_DANRE	A0A286Y877_DANRE;X1WE68_DANRE		+
SDPVcDIKDYQTTSENAADLK	99.70%	16.5	26.3	16.5	c5: Carbamidomethyl (+57.02)	790.698	3	FALSE	AT hook-containing transcription factor 1	ahctf1	A0A286Y877_DANRE	A0A286Y877_DANRE;X1WE68_DANRE		+
TADRPEAQQEVPVER	99.70%	40.9	28.1	40		575.624	3	FALSE	AT hook-containing transcription factor 1	ahctf1	A0A286Y877_DANRE	A0A286Y877_DANRE;X1WE68_DANRE		+		+
VSKPASPAR	99.70%	41.5	25	41.5		304.847	3	FALSE	AT hook-containing transcription factor 1	ahctf1	A0A286Y877_DANRE	A0A286Y877_DANRE;X1WE68_DANRE		+
DLAAQVTSSLLR	99.70%	46	26.8	41.2		637.361	2	TRUE	AT hook-containing transcription factor 1	ahctf1	X1WE68_DANRE			+		+
AAFINNVYSK	99.70%	23.3	26.9	14.9		563.799	2	FALSE	AT hook-containing transcription factor 1	ahctf1	A0A286Y877_DANRE	A0A286Y877_DANRE;X1WE68_DANRE				+
ALASGPVFSAFTPQSILR	99.70%	77.8	26.2	77.8		931.514	2	FALSE	AT hook-containing transcription factor 1	ahctf1	A0A286Y877_DANRE	A0A286Y877_DANRE;X1WE68_DANRE				+					+
EIPLAESTK	99.70%	27.8	28	27.8		494.272	2	FALSE	AT hook-containing transcription factor 1	ahctf1	A0A286Y877_DANRE	A0A286Y877_DANRE;X1WE68_DANRE				+
IDVVIKPELVVPVQEPSSESVPEmSEHLDTR	99.70%	30.2	26.5	30.2	m24: Oxidation (+15.99)	869.449	4	FALSE	AT hook-containing transcription factor 1	ahctf1	A0A286Y877_DANRE	A0A286Y877_DANRE;X1WE68_DANRE				+
LNTEEVmR	96.10%	31.9	27.2	23.8	m7: Oxidation (+15.99)	504.244	2	FALSE	AT hook-containing transcription factor 1	ahctf1	A0A286Y877_DANRE	A0A286Y877_DANRE;X1WE68_DANRE				+
NSILNQYGK	99.70%	18.5	27.9	18.5		518.775	2	FALSE	AT hook-containing transcription factor 1	ahctf1	A0A286Y877_DANRE	A0A286Y877_DANRE;X1WE68_DANRE				+					+
SSLRPTPVATPSASPGR	99.70%	23.7	26.8	23.7		560.972	3	FALSE	AT hook-containing transcription factor 1	ahctf1	A0A286Y877_DANRE	A0A286Y877_DANRE;X1WE68_DANRE				+
TGLLPEGFDDDDVLQLSR	99.70%	42	28.6	31.2		995.497	2	FALSE	AT hook-containing transcription factor 1	ahctf1	A0A286Y877_DANRE	A0A286Y877_DANRE;X1WE68_DANRE				+
FPEVTIDALGEDEVTLDSVLHGK	99.70%	52.6	27.4	50.4		828.757	3	TRUE	AT hook-containing transcription factor 1	ahctf1	X1WE68_DANRE					+
APELSLLQTPQVVK	99.70%	45	25	45		761.947	2	FALSE	AT hook-containing transcription factor 1	ahctf1	A0A286Y877_DANRE	A0A286Y877_DANRE;X1WE68_DANRE									+
LPNTFEEHTAPVER	99.70%	26.2	27.4	23		547.276	3	FALSE	AT hook-containing transcription factor 1	ahctf1	A0A286Y877_DANRE	A0A286Y877_DANRE;X1WE68_DANRE									+
DTFLTSPEELYR	99.70%	46	27.3	43.3		735.859	2	TRUE	AHA1, activator of heat shock protein ATPase homolog 1b	ahsa1b	A0A0R4IE20_DANRE			+
QPTGQAITETSK	99.70%	35.5	28.1	30.4		630.826	2	TRUE	AHA1, activator of heat shock protein ATPase homolog 1b	ahsa1b	A0A0R4IE20_DANRE			+			+
DVTSWSSEK	99.70%	22.1	25.3	22.1		519.74	2	TRUE	AHA1, activator of heat shock protein ATPase homolog 1b	ahsa1b	A0A0R4IE20_DANRE					+
VFLNQELVQAFTR	99.70%	65.3	26.7	65.3		782.928	2	TRUE	AHA1, activator of heat shock protein ATPase homolog 1b	ahsa1b	A0A0R4IE20_DANRE						+				+
AATEQSGTGIR	99.70%	64.2	28.4	49.4		545.778	2	TRUE	Apoptosis-inducing factor mitochondrion-associated 1	aifm1	A2BGE5_DANRE,F1RBU0_DANRE				+		+	+	+	+	+	+	+
AGEEVIKR	99.70%	70.2	28.3	36.3		451.259	2	TRUE	Apoptosis-inducing factor mitochondrion-associated 1	aifm1	A2BGE5_DANRE,F1RBU0_DANRE				+
LSDGSEISYEK	99.70%	50	25.3	35.9		614.291	2	TRUE	Apoptosis-inducing factor mitochondrion-associated 1	aifm1	A2BGE5_DANRE,F1RBU0_DANRE				+
VENGGVAVLTDSK	99.70%	22.9	28.6	22.9		644.84	2	TRUE	Apoptosis-inducing factor mitochondrion-associated 1	aifm1	A2BGE5_DANRE,F1RBU0_DANRE				+			+
VNAELQAR	99.70%	55.8	25	49.9		450.749	2	TRUE	Apoptosis-inducing factor mitochondrion-associated 1	aifm1	A2BGE5_DANRE,F1RBU0_DANRE				+		+			+		+	+
SKVESDLKEVQAEIQQEIK	99.70%	18.6	27	18.6		734.393	3	TRUE	A kinase (PRKA) anchor protein 12b	akap12b	A0A2R8Q9F2_DANRE		+
TSDKPDISEEAPTEPEILSSQEK	99.70%	38.3	27.5	38.3		844.073	3	TRUE	A kinase (PRKA) anchor protein 12b	akap12b	A0A2R8Q9F2_DANRE		+	+	+		+						+
VAVISAVQQEPEILEEPVmAEK	99.70%	46.8	27.1	46.8	m19: Oxidation (+15.99)	809.09	3	TRUE	A kinase (PRKA) anchor protein 12b	akap12b	A0A2R8Q9F2_DANRE		+	+					+
VTVTEDEVHEAQTSGVQAELK	99.70%	62.8	28.2	62.8		757.378	3	TRUE	A kinase (PRKA) anchor protein 12b	akap12b	A0A2R8Q9F2_DANRE		+			+	+		+		+
VTVTEDEVHEAQTSGVQAELKDQPIENAIEEK	99.70%	26.1	27.3	26.1		884.935	4	TRUE	A kinase (PRKA) anchor protein 12b	akap12b	A0A2R8Q9F2_DANRE		+
TEPVQLLTVK	99.70%	25.4	25	25.4		564.337	2	TRUE	A kinase (PRKA) anchor protein 12b	akap12b	A0A2R8Q9F2_DANRE			+		+		+	+	+	+
TTEEScITSAEVK	99.70%	71.5	26.1	67.5	c6: Carbamidomethyl (+57.02)	727.835	2	TRUE	A kinase (PRKA) anchor protein 12b	akap12b	A0A2R8Q9F2_DANRE			+	+	+	+	+	+		+	+
VTASPDTSGETTPVPGDGVER	99.70%	90.1	27.4	90.1		1036.49	2	TRUE	A kinase (PRKA) anchor protein 12b	akap12b	A0A2R8Q9F2_DANRE			+	+	+	+		+		+
ETLMENVPVVLSTGDHK	99.70%	18.3	28.4	18.3		623.653	3	TRUE	A kinase (PRKA) anchor protein 12b	akap12b	A0A2R8Q9F2_DANRE				+
SESVAEEPK	99.70%	38.7	25	38.7		488.236	2	TRUE	A kinase (PRKA) anchor protein 12b	akap12b	A0A2R8Q9F2_DANRE				+		+		+
AEEVTEKAEEPAEQTVVDAPSETEK	99.70%	35.8	27.2	35.3		906.094	3	TRUE	A kinase (PRKA) anchor protein 12b	akap12b	A0A2R8Q9F2_DANRE					+			+	+
AQFEEIKDTPIAETVADIHEVAAVK	99.70%	66.1	26.4	62.3		681.856	4	TRUE	A kinase (PRKA) anchor protein 12b	akap12b	A0A2R8Q9F2_DANRE					+
EGILPWSSFK	99.70%	19.7	28.3	10.2		582.307	2	TRUE	A kinase (PRKA) anchor protein 12b	akap12b	A0A2R8Q9F2_DANRE					+
GDDSANADEITTAEEK	99.70%	78.2	25	78.2		833.358	2	TRUE	A kinase (PRKA) anchor protein 12b	akap12b	A0A2R8Q9F2_DANRE					+		+
IVNEAIQIAETVPVSITDEIK	99.70%	57	25	57		761.421	3	TRUE	A kinase (PRKA) anchor protein 12b	akap12b	A0A2R8Q9F2_DANRE					+	+					+
LFTGAGLK	99.70%	46.9	25	32.2		403.742	2	TRUE	A kinase (PRKA) anchor protein 12b	akap12b	A0A2R8Q9F2_DANRE					+	+
QEEANEVGFK	99.70%	20.3	26.2	20.3		575.772	2	TRUE	A kinase (PRKA) anchor protein 12b	akap12b	A0A2R8Q9F2_DANRE					+
VDAENEPAEGEQIEKPSETVETK	99.70%	18.5	27.2	18.5		843.732	3	TRUE	A kinase (PRKA) anchor protein 12b	akap12b	A0A2R8Q9F2_DANRE					+
AEEVKQESATVTQAK	99.70%	32.3	29.1	32.3		809.916	2	TRUE	A kinase (PRKA) anchor protein 12b	akap12b	A0A2R8Q9F2_DANRE						+	+
FFTQGIFSNLR	99.70%	33.1	28.2	33.1		665.352	2	TRUE	A kinase (PRKA) anchor protein 12b	akap12b	A0A2R8Q9F2_DANRE						+
TVLVAHEK	99.70%	29.6	25	29.6		448.763	2	TRUE	A kinase (PRKA) anchor protein 12b	akap12b	A0A2R8Q9F2_DANRE						+		+		+
DQPIENAIEEK	99.70%	38.7	27.2	38.7		643.317	2	TRUE	A kinase (PRKA) anchor protein 12b	akap12b	A0A2R8Q9F2_DANRE									+	+
ETIcVSSISETTESHSADIAK	99.70%	14.5	27.3	14.5	c4: Carbamidomethyl (+57.02)	755.687	3	TRUE	A kinase (PRKA) anchor protein 12b	akap12b	A0A2R8Q9F2_DANRE										+
SPSWISTTVENVEDETEGNQLSDIPEEGDTAATPK	99.70%	41.8	25.2	39.8		1249.57	3	TRUE	A kinase (PRKA) anchor protein 12b	akap12b	A0A2R8Q9F2_DANRE										+
AEDGGESGVASNQDEGAK	99.70%	112	25	112		860.866	2	FALSE	A kinase (PRKA) anchor protein 8-like	akap8l;wu:fc52f04;wu:fe38d08;wu:fm58f09;zgc:85966	A0A0H2UKW6_DANRE	A0A0H2UKW6_DANRE;A0A0H2UKS3_DANRE	+	+		+
ASLSVAR	98.80%	39.5	30.4	17.9		352.208	2	TRUE	A kinase (PRKA) anchor protein 8-like	akap8l;wu:fc52f04;wu:fe38d08;wu:fm58f09;zgc:85966	A0A0H2UKW6_DANRE		+				+
DAADVKAEDGGESGVASNQDEGAK	99.70%	72.8	25	71.9		774.012	3	FALSE	A kinase (PRKA) anchor protein 8-like (Fragment)	akap8l	A0A0H2UKS3_DANRE	A0A0H2UKS3_DANRE;A0A0H2UKW6_DANRE	+	+
DIGmEQFmR	99.70%	45.4	25	45.4	m4: Oxidation (+15.99), m8: Oxidation (+15.99)	579.749	2	TRUE	A kinase (PRKA) anchor protein 8-like	akap8l;wu:fc52f04;wu:fe38d08;wu:fm58f09;zgc:85966	A0A0H2UKW6_DANRE		+	+		+					+
DIGmEQFMR	99.70%	41.2	25	36.3	m4: Oxidation (+15.99)	571.752	2	TRUE	A kinase (PRKA) anchor protein 8-like	akap8l;wu:fc52f04;wu:fe38d08;wu:fm58f09;zgc:85966	A0A0H2UKW6_DANRE		+
DIGMEQFMR	99.70%	55.9	25.2	46		563.755	2	TRUE	A kinase (PRKA) anchor protein 8-like	akap8l;wu:fc52f04;wu:fe38d08;wu:fm58f09;zgc:85966	A0A0H2UKW6_DANRE		+		+						+
DSFSGSGWGAGQR	99.70%	75.6	25	75.6		656.289	2	FALSE	A kinase (PRKA) anchor protein 8-like	akap8l;wu:fc52f04;wu:fe38d08;wu:fm58f09;zgc:85966	A0A0H2UKW6_DANRE	A0A0H2UKW6_DANRE;A0A0H2UKS3_DANRE	+			+					+
DSMSGGGGYGGGGGYGSER	99.70%	55.7	25	55.7		854.335	2	TRUE	A kinase (PRKA) anchor protein 8-like	akap8l;wu:fc52f04;wu:fe38d08;wu:fm58f09;zgc:85966	A0A0H2UKW6_DANRE		+
DSmSGGGGYGGGGGYGSER	99.70%	134	25	134	m3: Oxidation (+15.99)	862.333	2	TRUE	A kinase (PRKA) anchor protein 8-like	akap8l;wu:fc52f04;wu:fe38d08;wu:fm58f09;zgc:85966	A0A0H2UKW6_DANRE		+	+		+					+
FDQYESFDSR	99.70%	16.4	25	16.4		647.27	2	TRUE	A kinase (PRKA) anchor protein 8-like	akap8l;wu:fc52f04;wu:fe38d08;wu:fm58f09;zgc:85966	A0A0H2UKW6_DANRE		+
GDNPFSGNQDEHDPEDSmVmDVSEADLTAESLGEAK	99.70%	82.7	25	82.7	m18: Oxidation (+15.99), m20: Oxidation (+15.99)	1290.2	3	TRUE	A kinase (PRKA) anchor protein 8-like	akap8l;wu:fc52f04;wu:fe38d08;wu:fm58f09;zgc:85966	A0A0H2UKW6_DANRE		+			+
GDNPFSGNQDEHDPEDSMVMDVSEADLTAESLGEAK	99.70%	98	25	98		1279.54	3	TRUE	A kinase (PRKA) anchor protein 8-like	akap8l;wu:fc52f04;wu:fe38d08;wu:fm58f09;zgc:85966	A0A0H2UKW6_DANRE		+
GDRFDQYESFDSR	99.70%	36.6	25	36.6		541.234	3	TRUE	A kinase (PRKA) anchor protein 8-like	akap8l;wu:fc52f04;wu:fe38d08;wu:fm58f09;zgc:85966	A0A0H2UKW6_DANRE		+			+					+
GGFGLMGGAGGGGAFDGFGSGK	99.70%	110	25	110		930.919	2	TRUE	A kinase (PRKA) anchor protein 8-like	akap8l;wu:fc52f04;wu:fe38d08;wu:fm58f09;zgc:85966	A0A0H2UKW6_DANRE		+			+
GGFGLmGGAGGGGAFDGFGSGK	99.70%	149	25	149	m6: Oxidation (+15.99)	938.916	2	TRUE	A kinase (PRKA) anchor protein 8-like	akap8l;wu:fc52f04;wu:fe38d08;wu:fm58f09;zgc:85966	A0A0H2UKW6_DANRE		+			+
GKLPSLLGQR	99.70%	17.9	25	17.9		356.889	3	FALSE	A kinase (PRKA) anchor protein 8-like	akap8l;wu:fc52f04;wu:fe38d08;wu:fm58f09;zgc:85966	A0A0H2UKW6_DANRE	A0A0H2UKW6_DANRE;A0A0H2UKS3_DANRE	+
GMSGGSLLSSGANADAVIAK	99.70%	111	28.2	111		903.457	2	TRUE	A kinase (PRKA) anchor protein 8-like	akap8l;wu:fc52f04;wu:fe38d08;wu:fm58f09;zgc:85966	A0A0H2UKW6_DANRE		+			+	+				+
GmSGGSLLSSGANADAVIAK	99.70%	159	28.3	159	m2: Oxidation (+15.99)	911.454	2	TRUE	A kinase (PRKA) anchor protein 8-like	akap8l;wu:fc52f04;wu:fe38d08;wu:fm58f09;zgc:85966	A0A0H2UKW6_DANRE		+	+	+	+					+
GPQDFPVR	99.70%	51.6	25.2	51.1		458.238	2	FALSE	A kinase (PRKA) anchor protein 8-like	akap8l;wu:fc52f04;wu:fe38d08;wu:fm58f09;zgc:85966	A0A0H2UKW6_DANRE	A0A0H2UKW6_DANRE;A0A0H2UKS3_DANRE	+	+		+
GSGGYDMYGYK	99.70%	54.1	25	54.1		599.248	2	TRUE	A kinase (PRKA) anchor protein 8-like	akap8l;wu:fc52f04;wu:fe38d08;wu:fm58f09;zgc:85966	A0A0H2UKW6_DANRE		+		+	+					+
GYSSGFSGWGGSGGGGGSSR	99.70%	122	25	122		882.37	2	TRUE	A kinase (PRKA) anchor protein 8-like	akap8l;wu:fc52f04;wu:fe38d08;wu:fm58f09;zgc:85966	A0A0H2UKW6_DANRE		+	+		+					+
KQTLSAGDEPESK	99.70%	89.7	27.9	88.4		695.347	2	FALSE	A kinase (PRKA) anchor protein 8-like	akap8l;wu:fc52f04;wu:fe38d08;wu:fm58f09;zgc:85966	A0A0H2UKW6_DANRE	A0A0H2UKW6_DANRE;A0A0H2UKS3_DANRE	+	+		+					+
LDmLTQLEGGmK	99.70%	56.7	27.1	51.4	m3: Oxidation (+15.99), m11: Oxidation (+15.99)	684.331	2	TRUE	A kinase (PRKA) anchor protein 8-like	akap8l;wu:fc52f04;wu:fe38d08;wu:fm58f09;zgc:85966	A0A0H2UKW6_DANRE		+	+	+	+					+
LDMLTQLEGGmK	99.70%	58.1	27.6	58.1	m11: Oxidation (+15.99)	676.334	2	TRUE	A kinase (PRKA) anchor protein 8-like	akap8l;wu:fc52f04;wu:fe38d08;wu:fm58f09;zgc:85966	A0A0H2UKW6_DANRE		+	+	+	+
LPSLLGQR	99.70%	56.3	25	29.5		442.272	2	FALSE	A kinase (PRKA) anchor protein 8-like	akap8l;wu:fc52f04;wu:fe38d08;wu:fm58f09;zgc:85966	A0A0H2UKW6_DANRE	A0A0H2UKW6_DANRE;A0A0H2UKS3_DANRE	+	+	+	+					+
MYPDSGAFQPQR	99.70%	35.9	25.6	35.9		698.82	2	FALSE	A kinase (PRKA) anchor protein 8-like	akap8l;wu:fc52f04;wu:fe38d08;wu:fm58f09;zgc:85966	A0A0H2UKW6_DANRE	A0A0H2UKW6_DANRE;A0A0H2UKS3_DANRE	+
mYPDSGAFQPQR	99.70%	78	25	78	m1: Oxidation (+15.99)	706.817	2	FALSE	A kinase (PRKA) anchor protein 8-like (Fragment)	akap8l	A0A0H2UKS3_DANRE	A0A0H2UKS3_DANRE;A0A0H2UKW6_DANRE	+	+	+	+	+				+
PTTDFLQEYLNNK	99.70%	103	28	103		791.891	2	FALSE	A kinase (PRKA) anchor protein 8-like (Fragment)	akap8l	A0A0H2UKS3_DANRE	A0A0H2UKS3_DANRE;A0A0H2UKW6_DANRE	+	+		+					+
QDEEEHAAEGADPEAESAAEVVGNGEEHEEmK	99.70%	35.9	25	35.9	m31: Oxidation (+15.99)	1147.14	3	TRUE	A kinase (PRKA) anchor protein 8-like	akap8l;wu:fc52f04;wu:fe38d08;wu:fm58f09;zgc:85966	A0A0H2UKW6_DANRE		+			+
QDEEEHAAEGADPEAESAAEVVGNGEEHEEMK	99.70%	52.8	25	52.8		856.608	4	TRUE	A kinase (PRKA) anchor protein 8-like	akap8l;wu:fc52f04;wu:fe38d08;wu:fm58f09;zgc:85966	A0A0H2UKW6_DANRE		+
QTLSAGDEPESK	99.70%	70	25.2	70		631.297	2	FALSE	A kinase (PRKA) anchor protein 8-like	akap8l;wu:fc52f04;wu:fe38d08;wu:fm58f09;zgc:85966	A0A0H2UKW6_DANRE	A0A0H2UKW6_DANRE;A0A0H2UKS3_DANRE	+	+	+						+
SAGYGYSDSR	99.70%	57.9	25	57.9		531.728	2	TRUE	A kinase (PRKA) anchor protein 8-like	akap8l;wu:fc52f04;wu:fe38d08;wu:fm58f09;zgc:85966	A0A0H2UKW6_DANRE		+	+	+	+	+				+
SFYNEDmIAHMESK	99.70%	51.3	25	51.3	m7: Oxidation (+15.99)	573.245	3	FALSE	A kinase (PRKA) anchor protein 8-like (Fragment)	akap8l	A0A0H2UKS3_DANRE	A0A0H2UKS3_DANRE;A0A0H2UKW6_DANRE	+			+
SFYNEDmIAHmESK	99.70%	26	25	26	m7: Oxidation (+15.99), m11: Oxidation (+15.99)	578.577	3	FALSE	A kinase (PRKA) anchor protein 8-like	akap8l;wu:fc52f04;wu:fe38d08;wu:fm58f09;zgc:85966	A0A0H2UKW6_DANRE	A0A0H2UKW6_DANRE;A0A0H2UKS3_DANRE	+			+
SFYNEDMIAHmESK	99.70%	30.7	25	30.7	m11: Oxidation (+15.99)	573.245	3	FALSE	A kinase (PRKA) anchor protein 8-like	akap8l;wu:fc52f04;wu:fe38d08;wu:fm58f09;zgc:85966	A0A0H2UKW6_DANRE	A0A0H2UKW6_DANRE;A0A0H2UKS3_DANRE	+			+
SFYNEDMIAHMESK	99.70%	59.7	25	59.7		851.364	2	FALSE	A kinase (PRKA) anchor protein 8-like	akap8l;wu:fc52f04;wu:fe38d08;wu:fm58f09;zgc:85966	A0A0H2UKW6_DANRE	A0A0H2UKW6_DANRE;A0A0H2UKS3_DANRE	+								+
VSQMENHSGFVcQIFK	99.70%	51.7	26.8	51.7	c12: Carbamidomethyl (+57.02)	637.635	3	FALSE	A kinase (PRKA) anchor protein 8-like	akap8l;wu:fc52f04;wu:fe38d08;wu:fm58f09;zgc:85966	A0A0H2UKW6_DANRE	A0A0H2UKW6_DANRE;A0A0H2UKS3_DANRE	+			+
YLSNQLSK	99.70%	36	25.2	24.1		476.758	2	FALSE	A kinase (PRKA) anchor protein 8-like	akap8l;wu:fc52f04;wu:fe38d08;wu:fm58f09;zgc:85966	A0A0H2UKW6_DANRE	A0A0H2UKW6_DANRE;A0A0H2UKS3_DANRE	+	+		+					+
QNTPTLAK	99.70%	43.7	26.9	43.7		436.745	2	FALSE	A kinase (PRKA) anchor protein 8-like (Fragment)	akap8l	A0A0H2UKS3_DANRE	A0A0H2UKS3_DANRE;A0A0H2UKW6_DANRE		+	+	+	+
VIFAcSIcK	99.70%	65.6	27	65.6	c5: Carbamidomethyl (+57.02), c8: Carbamidomethyl (+57.02)	549.278	2	TRUE	A kinase (PRKA) anchor protein 8-like (Fragment)	akap8l	A0A0H2UKS3_DANRE			+
YLSNQLSKPTTDFLQEYLNNK	99.70%	61.8	27.9	61.8		839.426	3	FALSE	A kinase (PRKA) anchor protein 8-like (Fragment)	akap8l	A0A0H2UKS3_DANRE	A0A0H2UKS3_DANRE;A0A0H2UKW6_DANRE		+		+					+
GVIFAcSIcK	99.70%	45.3	26.8	44	c6: Carbamidomethyl (+57.02), c9: Carbamidomethyl (+57.02)	577.788	2	TRUE	A kinase (PRKA) anchor protein 8-like	akap8l;wu:fc52f04;wu:fe38d08;wu:fm58f09;zgc:85966	A0A0H2UKW6_DANRE			+
LDMLTQLEGGMK	99.70%	72.4	27.9	72.4		668.334	2	TRUE	A kinase (PRKA) anchor protein 8-like	akap8l;wu:fc52f04;wu:fe38d08;wu:fm58f09;zgc:85966	A0A0H2UKW6_DANRE				+						+
GKQNTPTLAK	98.00%	26.8	25.3	16.3		529.304	2	FALSE	A kinase (PRKA) anchor protein 8-like (Fragment)	akap8l	A0A0H2UKS3_DANRE	A0A0H2UKS3_DANRE;A0A0H2UKW6_DANRE				+
GSGGYDmYGYK	99.70%	71.7	25	71.7	m7: Oxidation (+15.99)	607.245	2	TRUE	A kinase (PRKA) anchor protein 8-like	akap8l;wu:fc52f04;wu:fe38d08;wu:fm58f09;zgc:85966	A0A0H2UKW6_DANRE					+
LDmLTQLEGGMK	99.70%	27	27.8	27	m3: Oxidation (+15.99)	676.334	2	TRUE	A kinase (PRKA) anchor protein 8-like	akap8l;wu:fc52f04;wu:fe38d08;wu:fm58f09;zgc:85966	A0A0H2UKW6_DANRE					+
RGmSGGSLLSSGANADAVIAK	99.70%	36.1	28.6	36.1	m3: Oxidation (+15.99)	660.006	3	TRUE	A kinase (PRKA) anchor protein 8-like	akap8l;wu:fc52f04;wu:fe38d08;wu:fm58f09;zgc:85966	A0A0H2UKW6_DANRE					+
DIGMEQFmR	99.70%	28.9	25	22.2	m8: Oxidation (+15.99)	571.753	2	TRUE	A kinase (PRKA) anchor protein 8-like	akap8l;wu:fc52f04;wu:fe38d08;wu:fm58f09;zgc:85966	A0A0H2UKW6_DANRE										+
NFGGGPR	98.80%	17.8	25	17.8		352.677	2	FALSE	A kinase (PRKA) anchor protein 8-like	akap8l;wu:fc52f04;wu:fe38d08;wu:fm58f09;zgc:85966	A0A0H2UKW6_DANRE	A0A0H2UKW6_DANRE;A0A0H2UKS3_DANRE									+
SHDHNYNR	99.70%	13.5	25	13.5		348.153	3	TRUE	A kinase (PRKA) anchor protein 8-like	akap8l;wu:fc52f04;wu:fe38d08;wu:fm58f09;zgc:85966	A0A0H2UKW6_DANRE										+
TTDAGEQKQESEEKR	99.70%	40.8	27.3	40.8		434.708	4	FALSE	A kinase (PRKA) anchor protein 8-like	akap8l;wu:fc52f04;wu:fe38d08;wu:fm58f09;zgc:85966	A0A0H2UKW6_DANRE	A0A0H2UKW6_DANRE;A0A0H2UKS3_DANRE									+
ATGLSATTSK	99.70%	46.7	26.8	46.7		468.754	2	TRUE	Activated leukocyte cell adhesion molecule b	alcamb;fb53h09;fb80a10;nlcam;si:ch211-190h2.4;wu:fb53h09;wu:fb80a10;wu:fc14b01	F1QE54_DANRE				+		+	+	+	+	+
cSLVDNEILTASK	99.70%	35.4	28.3	32.7	c1: Carbamidomethyl (+57.02)	725.364	2	TRUE	Activated leukocyte cell adhesion molecule b	alcamb;fb53h09;fb80a10;nlcam;si:ch211-190h2.4;wu:fb53h09;wu:fb80a10;wu:fc14b01	F1QE54_DANRE						+
DFGLIITQVSLADQK	99.70%	44.2	27.3	44.2		824.451	2	TRUE	Activated leukocyte cell adhesion molecule b	alcamb;fb53h09;fb80a10;nlcam;si:ch211-190h2.4;wu:fb53h09;wu:fb80a10;wu:fc14b01	F1QE54_DANRE						+			+
ITNDVAVDK	99.70%	83.7	28.5	66.2		487.761	2	TRUE	Activated leukocyte cell adhesion molecule b	alcamb;fb53h09;fb80a10;nlcam;si:ch211-190h2.4;wu:fb53h09;wu:fb80a10;wu:fc14b01	F1QE54_DANRE							+	+			+	+
SIDVSSLVEDVTmDK	99.70%	21.1	27.4	21.1	m13: Oxidation (+15.99)	827.398	2	TRUE	Activated leukocyte cell adhesion molecule b	alcamb;fb53h09;fb80a10;nlcam;si:ch211-190h2.4;wu:fb53h09;wu:fb80a10;wu:fc14b01	F1QE54_DANRE							+
TPLIADGTAIK	99.70%	13	25	11.9		550.321	2	TRUE	Activated leukocyte cell adhesion molecule b	alcamb;fb53h09;fb80a10;nlcam;si:ch211-190h2.4;wu:fb53h09;wu:fb80a10;wu:fc14b01	F1QE54_DANRE							+
ADLLIALSDVEGLYDSPPGSDDAK	99.70%	122	27.2	119		1231.1	2	TRUE	Delta-1-pyrroline-5-carboxylate synthase	cb842;cb899;pycs;sb:cb881;wu:fa91f10;wu:fi05f11;wu:fi17d12;aldh18a1	A4IGC8_DANRE	A4IGC8_DANRE;A4IGC8_DANRE	+	+	+	+	+			+	+
cDYPAAcNAmETLLVHR	99.70%	97.8	25	97.8	c1: Carbamidomethyl (+57.02), c7: Carbamidomethyl (+57.02), m10: Oxidation (+15.99)	679.638	3	TRUE	Delta-1-pyrroline-5-carboxylate synthase	cb842;cb899;pycs;sb:cb881;wu:fa91f10;wu:fi05f11;wu:fi17d12;aldh18a1	A4IGC8_DANRE		+	+		+					+
cDYPAAcNAMETLLVHR	99.70%	99.8	25	99.8	c1: Carbamidomethyl (+57.02), c7: Carbamidomethyl (+57.02)	674.305	3	TRUE	Delta-1-pyrroline-5-carboxylate synthase	cb842;cb899;pycs;sb:cb881;wu:fa91f10;wu:fi05f11;wu:fi17d12;aldh18a1	A4IGC8_DANRE		+				+		+	+	+
DMENAVNTGR	99.70%	66.3	25	65.1		553.749	2	TRUE	Delta-1-pyrroline-5-carboxylate synthase	cb842;cb899;pycs;sb:cb881;wu:fa91f10;wu:fi05f11;wu:fi17d12;aldh18a1	A4IGC8_DANRE		+		+	+	+	+	+		+
DmENAVNTGR	99.70%	63.8	25	55.7	m2: Oxidation (+15.99)	561.747	2	TRUE	Delta-1-pyrroline-5-carboxylate synthase	cb842;cb899;pycs;sb:cb881;wu:fa91f10;wu:fi05f11;wu:fi17d12;aldh18a1	A4IGC8_DANRE		+	+	+	+	+	+	+	+	+
EmmIVTSGAVAFGK	99.70%	76.3	27.1	76.3	m2: Oxidation (+15.99), m3: Oxidation (+15.99)	736.86	2	TRUE	Delta-1-pyrroline-5-carboxylate synthase	cb842;cb899;pycs;sb:cb881;wu:fa91f10;wu:fi05f11;wu:fi17d12;aldh18a1	A4IGC8_DANRE		+			+					+
EmMIVTSGAVAFGK	99.70%	69.8	27.2	69.8	m2: Oxidation (+15.99)	728.866	2	TRUE	Delta-1-pyrroline-5-carboxylate synthase	cb842;cb899;pycs;sb:cb881;wu:fa91f10;wu:fi05f11;wu:fi17d12;aldh18a1	A4IGC8_DANRE		+
FASYLTFSPSEVK	99.70%	73.1	28.3	73.1		738.375	2	TRUE	Delta-1-pyrroline-5-carboxylate synthase	cb842;cb899;pycs;sb:cb881;wu:fa91f10;wu:fi05f11;wu:fi17d12;aldh18a1	A4IGC8_DANRE		+	+	+	+	+				+
GDEcGLALGR	99.70%	78.9	25	78.9	c4: Carbamidomethyl (+57.02)	524.248	2	TRUE	Delta-1-pyrroline-5-carboxylate synthase	cb842;cb899;pycs;sb:cb881;wu:fa91f10;wu:fi05f11;wu:fi17d12;aldh18a1	A4IGC8_DANRE		+	+	+	+	+	+	+	+	+	+
GIPVLGHSEGIcHVYVDHEASIDK	99.70%	37.3	28.3	37.3	c12: Carbamidomethyl (+57.02)	658.826	4	TRUE	Delta-1-pyrroline-5-carboxylate synthase	cb842;cb899;pycs;sb:cb881;wu:fa91f10;wu:fi05f11;wu:fi17d12;aldh18a1	A4IGC8_DANRE		+			+
GPVGLEGLLTTK	99.70%	88.3	25	88.3		592.848	2	TRUE	Delta-1-pyrroline-5-carboxylate synthase	cb842;cb899;pycs;sb:cb881;wu:fa91f10;wu:fi05f11;wu:fi17d12;aldh18a1	A4IGC8_DANRE		+	+		+	+		+		+
HEILLSQSVR	99.70%	52.5	25	47		591.335	2	TRUE	Delta-1-pyrroline-5-carboxylate synthase	cb842;cb899;pycs;sb:cb881;wu:fa91f10;wu:fi05f11;wu:fi17d12;aldh18a1	A4IGC8_DANRE		+		+	+	+		+	+	+
ILHELAQEALSIHGVK	99.70%	100	25	100		879.499	2	TRUE	Delta-1-pyrroline-5-carboxylate synthase	cb842;cb899;pycs;sb:cb881;wu:fa91f10;wu:fi05f11;wu:fi17d12;aldh18a1	A4IGC8_DANRE		+			+
KEEILSANKK	99.70%	81	25.7	65.6		580.337	2	TRUE	Delta-1-pyrroline-5-carboxylate synthase	cb842;cb899;pycs;sb:cb881;wu:fa91f10;wu:fi05f11;wu:fi17d12;aldh18a1	A4IGC8_DANRE		+			+	+		+	+	+
KVGTFFSEVKPAGPTVEQQTEMAR	99.70%	23.6	28.3	23.6		660.088	4	TRUE	Delta-1-pyrroline-5-carboxylate synthase	cb842;cb899;pycs;sb:cb881;wu:fa91f10;wu:fi05f11;wu:fi17d12;aldh18a1	A4IGC8_DANRE		+
KVGTFFSEVKPAGPTVEQQTEmAR	99.70%	49.9	28.1	49.9	m22: Oxidation (+15.99)	664.088	4	TRUE	Delta-1-pyrroline-5-carboxylate synthase	cb842;cb899;pycs;sb:cb881;wu:fa91f10;wu:fi05f11;wu:fi17d12;aldh18a1	A4IGC8_DANRE		+			+
LASIVEQVAMLQNQGR	99.70%	95.6	27.1	94.9		878.972	2	TRUE	Delta-1-pyrroline-5-carboxylate synthase	cb842;cb899;pycs;sb:cb881;wu:fa91f10;wu:fi05f11;wu:fi17d12;aldh18a1	A4IGC8_DANRE		+		+	+	+	+	+	+	+	+
LASIVEQVAmLQNQGR	99.70%	74.8	28	74.8	m10: Oxidation (+15.99)	886.967	2	TRUE	Delta-1-pyrroline-5-carboxylate synthase	cb842;cb899;pycs;sb:cb881;wu:fa91f10;wu:fi05f11;wu:fi17d12;aldh18a1	A4IGC8_DANRE		+	+	+	+	+		+	+	+
LGSAVVTR	99.70%	71.1	29.3	45.9		401.743	2	TRUE	Delta-1-pyrroline-5-carboxylate synthase	cb842;cb899;pycs;sb:cb881;wu:fa91f10;wu:fi05f11;wu:fi17d12;aldh18a1	A4IGC8_DANRE		+	+	+	+		+	+	+	+	+	+
LLDTFYPGDQQSITYGTK	99.70%	80.9	28	80.9		1024	2	TRUE	Delta-1-pyrroline-5-carboxylate synthase	cb842;cb899;pycs;sb:cb881;wu:fa91f10;wu:fi05f11;wu:fi17d12;aldh18a1	A4IGC8_DANRE		+	+	+	+	+	+	+	+	+
LNSLSIGLR	99.70%	66.3	25.8	57.6		486.795	2	TRUE	Delta-1-pyrroline-5-carboxylate synthase	cb842;cb899;pycs;sb:cb881;wu:fa91f10;wu:fi05f11;wu:fi17d12;aldh18a1	A4IGC8_DANRE		+	+	+	+	+	+	+	+	+	+	+
mIDLIIPR	99.70%	54.5	28.4	44	m1: Oxidation (+15.99)	493.789	2	TRUE	Delta-1-pyrroline-5-carboxylate synthase	cb842;cb899;pycs;sb:cb881;wu:fa91f10;wu:fi05f11;wu:fi17d12;aldh18a1	A4IGC8_DANRE		+	+	+	+	+		+	+	+	+
MIDLIIPR	99.70%	55.5	25.1	45.9		485.791	2	TRUE	Delta-1-pyrroline-5-carboxylate synthase	cb842;cb899;pycs;sb:cb881;wu:fa91f10;wu:fi05f11;wu:fi17d12;aldh18a1	A4IGC8_DANRE		+	+	+	+	+		+	+	+
mNIVPIINTNDAVVPPPEPNSDLQGVNVISIK	99.70%	52.1	25	52.1	m1: Oxidation (+15.99)	854.206	4	TRUE	Delta-1-pyrroline-5-carboxylate synthase	cb842;cb899;pycs;sb:cb881;wu:fa91f10;wu:fi05f11;wu:fi17d12;aldh18a1	A4IGC8_DANRE		+			+	+			+	+
MNIVPIINTNDAVVPPPEPNSDLQGVNVISIK	99.70%	51.1	25	51.1		1133.28	3	TRUE	Delta-1-pyrroline-5-carboxylate synthase	cb842;cb899;pycs;sb:cb881;wu:fa91f10;wu:fi05f11;wu:fi17d12;aldh18a1	A4IGC8_DANRE		+	+		+					+
NLNSTLYELLR	99.70%	61.9	27.2	60.1		668.367	2	TRUE	Delta-1-pyrroline-5-carboxylate synthase	cb842;cb899;pycs;sb:cb881;wu:fa91f10;wu:fi05f11;wu:fi17d12;aldh18a1	A4IGC8_DANRE		+	+	+	+	+		+		+		+
QALHSGQNQLK	99.70%	46.2	27.1	43.2		612.329	2	TRUE	Delta-1-pyrroline-5-carboxylate synthase	cb842;cb899;pycs;sb:cb881;wu:fa91f10;wu:fi05f11;wu:fi17d12;aldh18a1	A4IGC8_DANRE		+	+	+	+	+		+	+	+
QIAVSSQDSVGR	99.70%	85.9	28.4	85.9		623.823	2	TRUE	Delta-1-pyrroline-5-carboxylate synthase	cb842;cb899;pycs;sb:cb881;wu:fa91f10;wu:fi05f11;wu:fi17d12;aldh18a1	A4IGC8_DANRE		+	+	+	+	+		+		+
SDIIcALADLLTER	99.70%	112	28.3	107	c5: Carbamidomethyl (+57.02)	795.414	2	TRUE	Delta-1-pyrroline-5-carboxylate synthase	cb842;cb899;pycs;sb:cb881;wu:fa91f10;wu:fi05f11;wu:fi17d12;aldh18a1	A4IGC8_DANRE		+	+		+	+	+	+	+	+		+
TEYGDLEccIEVVDSmQEAIDHIHK	99.70%	68.2	25	68.2	c8: Carbamidomethyl (+57.02), c9: Carbamidomethyl (+57.02), m16: Oxidation (+15.99)	752.584	4	TRUE	Delta-1-pyrroline-5-carboxylate synthase	cb842;cb899;pycs;sb:cb881;wu:fa91f10;wu:fi05f11;wu:fi17d12;aldh18a1	A4IGC8_DANRE		+			+
TEYGDLEccIEVVDSMQEAIDHIHK	99.70%	70.3	25	70.3	c8: Carbamidomethyl (+57.02), c9: Carbamidomethyl (+57.02)	748.585	4	TRUE	Delta-1-pyrroline-5-carboxylate synthase	cb842;cb899;pycs;sb:cb881;wu:fa91f10;wu:fi05f11;wu:fi17d12;aldh18a1	A4IGC8_DANRE		+			+				+	+
TLASLEPEQR	99.70%	69.2	26.1	62.2		572.304	2	TRUE	Delta-1-pyrroline-5-carboxylate synthase	cb842;cb899;pycs;sb:cb881;wu:fa91f10;wu:fi05f11;wu:fi17d12;aldh18a1	A4IGC8_DANRE		+	+	+	+	+	+	+	+	+	+	+
TPVFDQIIDmLR	99.70%	68.7	28.5	68.7	m10: Oxidation (+15.99)	732.382	2	TRUE	Delta-1-pyrroline-5-carboxylate synthase	cb842;cb899;pycs;sb:cb881;wu:fa91f10;wu:fi05f11;wu:fi17d12;aldh18a1	A4IGC8_DANRE		+	+	+	+	+		+	+	+
TPVFDQIIDMLR	99.70%	84.8	28.7	84.8		724.385	2	TRUE	Delta-1-pyrroline-5-carboxylate synthase	cb842;cb899;pycs;sb:cb881;wu:fa91f10;wu:fi05f11;wu:fi17d12;aldh18a1	A4IGC8_DANRE		+			+	+			+	+
VGIGGmEAK	99.70%	53.5	28.3	53.5	m6: Oxidation (+15.99)	439.226	2	TRUE	Delta-1-pyrroline-5-carboxylate synthase	cb842;cb899;pycs;sb:cb881;wu:fa91f10;wu:fi05f11;wu:fi17d12;aldh18a1	A4IGC8_DANRE		+	+	+	+	+		+		+
VGTFFSEVKPAGPTVEQQTEmAR	99.70%	67.7	28	67.7	m21: Oxidation (+15.99)	842.417	3	TRUE	Delta-1-pyrroline-5-carboxylate synthase	cb842;cb899;pycs;sb:cb881;wu:fa91f10;wu:fi05f11;wu:fi17d12;aldh18a1	A4IGC8_DANRE		+	+	+	+	+		+	+	+
VTGHVITDIVEGK	99.70%	78.3	25.5	78.3		684.381	2	TRUE	Delta-1-pyrroline-5-carboxylate synthase	cb842;cb899;pycs;sb:cb881;wu:fa91f10;wu:fi05f11;wu:fi17d12;aldh18a1	A4IGC8_DANRE		+	+	+	+	+		+	+	+
VTGHVITDIVEGKK	99.70%	32.3	25	32.3		499.287	3	TRUE	Delta-1-pyrroline-5-carboxylate synthase	cb842;cb899;pycs;sb:cb881;wu:fa91f10;wu:fi05f11;wu:fi17d12;aldh18a1	A4IGC8_DANRE		+			+
DAIQLVSTR	99.70%	51.2	28.9	41.3		501.782	2	TRUE	Delta-1-pyrroline-5-carboxylate synthase	cb842;cb899;pycs;sb:cb881;wu:fa91f10;wu:fi05f11;wu:fi17d12;aldh18a1	A4IGC8_DANRE			+	+	+	+	+	+	+	+	+
DAIQLVSTREEVEDLcR	99.70%	56.4	28.2	56.4	c16: Carbamidomethyl (+57.02)	678.339	3	TRUE	Delta-1-pyrroline-5-carboxylate synthase	cb842;cb899;pycs;sb:cb881;wu:fa91f10;wu:fi05f11;wu:fi17d12;aldh18a1	A4IGC8_DANRE			+	+	+					+
DNDSLAAR	99.70%	47.9	25	47.8		431.207	2	TRUE	Delta-1-pyrroline-5-carboxylate synthase	cb842;cb899;pycs;sb:cb881;wu:fa91f10;wu:fi05f11;wu:fi17d12;aldh18a1	A4IGC8_DANRE			+	+		+				+
EEVEDLcR	99.70%	51.7	25	40	c7: Carbamidomethyl (+57.02)	525.233	2	TRUE	Delta-1-pyrroline-5-carboxylate synthase	cb842;cb899;pycs;sb:cb881;wu:fa91f10;wu:fi05f11;wu:fi17d12;aldh18a1	A4IGC8_DANRE			+	+	+	+	+	+	+	+		+
DmSLPVLEAR	99.70%	52.2	29	52.2	m2: Oxidation (+15.99)	573.795	2	TRUE	Delta-1-pyrroline-5-carboxylate synthase	cb842;cb899;pycs;sb:cb881;wu:fa91f10;wu:fi05f11;wu:fi17d12;aldh18a1	A4IGC8_DANRE	A4IGC8_DANRE;A4IGC8_DANRE			+	+	+		+	+	+
VGIGGMEAK	99.70%	56.8	29.1	46.6		431.229	2	TRUE	Delta-1-pyrroline-5-carboxylate synthase	cb842;cb899;pycs;sb:cb881;wu:fa91f10;wu:fi05f11;wu:fi17d12;aldh18a1	A4IGC8_DANRE				+	+	+
VGTFFSEVKPAGPTVEQQTEMAR	99.70%	92.6	27.9	66.6		837.081	3	TRUE	Delta-1-pyrroline-5-carboxylate synthase	cb842;cb899;pycs;sb:cb881;wu:fa91f10;wu:fi05f11;wu:fi17d12;aldh18a1	A4IGC8_DANRE				+	+	+		+	+	+
AALWALQGGTSVVIANGTHPK	99.70%	60.8	25.4	60.8		697.717	3	TRUE	Delta-1-pyrroline-5-carboxylate synthase	cb842;cb899;pycs;sb:cb881;wu:fa91f10;wu:fi05f11;wu:fi17d12;aldh18a1	A4IGC8_DANRE					+
FGLGAEVGISTAR	99.70%	45.8	28	45.3		639.346	2	TRUE	Delta-1-pyrroline-5-carboxylate synthase	cb842;cb899;pycs;sb:cb881;wu:fa91f10;wu:fi05f11;wu:fi17d12;aldh18a1	A4IGC8_DANRE					+
GEGHTVADFSEHGSmTYLHENLPVAQLLPGYR	99.70%	53.5	27.6	53.5	m15: Oxidation (+15.99)	886.175	4	TRUE	Delta-1-pyrroline-5-carboxylate synthase	cb842;cb899;pycs;sb:cb881;wu:fa91f10;wu:fi05f11;wu:fi17d12;aldh18a1	A4IGC8_DANRE					+
KEEILSANK	99.70%	55.8	27.4	51.2		516.29	2	TRUE	Delta-1-pyrroline-5-carboxylate synthase	cb842;cb899;pycs;sb:cb881;wu:fa91f10;wu:fi05f11;wu:fi17d12;aldh18a1	A4IGC8_DANRE					+	+	+	+		+
LRHEILLSQSVR	99.70%	58.4	25	52.7		484.29	3	TRUE	Delta-1-pyrroline-5-carboxylate synthase	cb842;cb899;pycs;sb:cb881;wu:fa91f10;wu:fi05f11;wu:fi17d12;aldh18a1	A4IGC8_DANRE					+
LSPAmLK	98.80%	36.6	27.9	20.5	m5: Oxidation (+15.99)	388.223	2	TRUE	Delta-1-pyrroline-5-carboxylate synthase	cb842;cb899;pycs;sb:cb881;wu:fa91f10;wu:fi05f11;wu:fi17d12;aldh18a1	A4IGC8_DANRE					+
PAGPTVEQQTEmAR	99.70%	46.3	26.5	46.3	m12: Oxidation (+15.99)	765.865	2	TRUE	Delta-1-pyrroline-5-carboxylate synthase	cb842;cb899;pycs;sb:cb881;wu:fa91f10;wu:fi05f11;wu:fi17d12;aldh18a1	A4IGC8_DANRE					+
DMSLPVLEAR	99.70%	48.6	28	48.5		565.797	2	TRUE	Delta-1-pyrroline-5-carboxylate synthase	cb842;cb899;pycs;sb:cb881;wu:fa91f10;wu:fi05f11;wu:fi17d12;aldh18a1	A4IGC8_DANRE						+
EEILSANKK	99.70%	15.3	28.4	15.3		516.292	2	TRUE	Delta-1-pyrroline-5-carboxylate synthase	cb842;cb899;pycs;sb:cb881;wu:fa91f10;wu:fi05f11;wu:fi17d12;aldh18a1	A4IGC8_DANRE						+
LSPAMLK	98.80%	51.9	28.8	35.5		380.225	2	TRUE	Delta-1-pyrroline-5-carboxylate synthase	cb842;cb899;pycs;sb:cb881;wu:fa91f10;wu:fi05f11;wu:fi17d12;aldh18a1	A4IGC8_DANRE						+	+	+	+	+
RLSLSSSK	95.50%	33.2	25	0		439.259	2	FALSE	Delta-1-pyrroline-5-carboxylate synthase	cb842;cb899;pycs;sb:cb881;wu:fa91f10;wu:fi05f11;wu:fi17d12;aldh18a1	A4IGC8_DANRE										+
NVSLELGGK	99.70%	22.5	28	11.9		458.758	2	TRUE	Aldehyde dehydrogenase 2 family member, tandem duplicate 1	aldh2.1	A2BGR9_DANRE					+
ANYISHGLR	99.70%	33.7	28.5	32.5		515.777	2	FALSE	Aldehyde dehydrogenase 2 family member, tandem duplicate 2	aldh2.2	F1QZU7_DANRE	F1QZU7_DANRE;A2BGR9_DANRE	+				+				+
IVGDPFDLNTEQGPQVNEDQFK	99.70%	68.2	27.8	68.2		830.732	3	TRUE	Aldehyde dehydrogenase 2 family member, tandem duplicate 2	aldh2.2	F1QZU7_DANRE		+	+		+
LADcIER	98.80%	55.8	26.9	16.1	c4: Carbamidomethyl (+57.02)	438.715	2	FALSE	Aldehyde dehydrogenase 2 family member, tandem duplicate 2	aldh2.2	F1QZU7_DANRE	F1QZU7_DANRE;A2BGR9_DANRE	+	+
TFVQESIYDEFVER	99.70%	41	27.3	40.9		881.419	2	FALSE	Aldehyde dehydrogenase 2 family member, tandem duplicate 2	aldh2.2	F1QZU7_DANRE	F1QZU7_DANRE;A2BGR9_DANRE	+			+	+			+	+
VAEQTPLTALYIASLIK	99.70%	64	25	64		916.033	2	FALSE	Aldehyde dehydrogenase 2 family member, tandem duplicate 2	aldh2.2	F1QZU7_DANRE	F1QZU7_DANRE;A2BGR9_DANRE	+	+	+	+	+		+		+		+
TIPIDGNYFcYTR	99.70%	63	27.8	63	c10: Carbamidomethyl (+57.02)	810.38	2	FALSE	Aldehyde dehydrogenase 2 family member, tandem duplicate 2	aldh2.2	F1QZU7_DANRE	F1QZU7_DANRE;A2BGR9_DANRE	+	+	+		+				+
SLEEVIER	99.70%	47.4	28.3	10.7		487.761	2	FALSE	Aldehyde dehydrogenase 2 family member, tandem duplicate 2	aldh2.2	F1QZU7_DANRE	F1QZU7_DANRE;A2BGR9_DANRE		+		+	+				+		+
VTLELGGK	95.90%	52.6	28	0		408.745	2	TRUE	Aldehyde dehydrogenase 2 family member, tandem duplicate 2	aldh2.2	F1QZU7_DANRE			+		+					+
YGLAGAVFTQDIDK	99.70%	87.5	27.6	87.5		749.385	2	FALSE	Aldehyde dehydrogenase 2 family member, tandem duplicate 2	aldh2.2	F1QZU7_DANRE	F1QZU7_DANRE;A2BGR9_DANRE		+		+
LGPALATGNTVVMK	99.70%	57.1	26.8	56.2		686.387	2	FALSE	Aldehyde dehydrogenase 2 family member, tandem duplicate 2	aldh2.2	F1QZU7_DANRE	F1QZU7_DANRE;A2BGR9_DANRE		+			+				+
GYFIQPTVFGDVK	99.70%	27.8	27.5	27.8		735.884	2	FALSE	Aldehyde dehydrogenase 2 family member, tandem duplicate 2	aldh2.2	F1QZU7_DANRE	F1QZU7_DANRE;A2BGR9_DANRE				+
GYFIQPTVFGDVKDDmTIAR	99.70%	25	28.1	25	m16: Oxidation (+15.99)	763.711	3	FALSE	Aldehyde dehydrogenase 2 family member, tandem duplicate 2	aldh2.2	F1QZU7_DANRE	F1QZU7_DANRE;A2BGR9_DANRE				+
LGPALATGNTVVmK	99.70%	43.5	27.5	43.5	m13: Oxidation (+15.99)	694.386	2	FALSE	Aldehyde dehydrogenase 2 family member, tandem duplicate 2	aldh2.2	F1QZU7_DANRE	F1QZU7_DANRE;A2BGR9_DANRE				+
LmcGGAPAAER	99.70%	34.3	25	34.3	m2: Oxidation (+15.99), c3: Carbamidomethyl (+57.02)	574.762	2	FALSE	Aldehyde dehydrogenase 2 family member, tandem duplicate 2	aldh2.2	F1QZU7_DANRE	F1QZU7_DANRE;A2BGR9_DANRE				+
VAFTGSTDVGHLIQR	99.70%	77.9	27.9	77.9		534.287	3	TRUE	Aldehyde dehydrogenase 2 family member, tandem duplicate 2	aldh2.2	F1QZU7_DANRE					+
VLGYISSGK	99.70%	46.4	25	36.3		462.264	2	FALSE	Aldehyde dehydrogenase 2 family member, tandem duplicate 2	aldh2.2	F1QZU7_DANRE	F1QZU7_DANRE;A2BGR9_DANRE				+	+				+
EEIFGPVMQILK	99.70%	51.4	28	51.4		702.385	2	FALSE	Aldehyde dehydrogenase 2 family member, tandem duplicate 2	aldh2.2	F1QZU7_DANRE	F1QZU7_DANRE;A2BGR9_DANRE					+				+
EMGEYGLENYTEVK	99.70%	28.4	25	28.4		831.371	2	TRUE	Aldehyde dehydrogenase 2 family member, tandem duplicate 2	aldh2.2	F1QZU7_DANRE										+
ASQDAFVTR	99.70%	48.4	26.9	46.1		497.751	2	TRUE	Fructose-bisphosphate aldolase B	aldob	ALDOB_DANRE				+		+	+
ELATIAER	98.70%	42.1	28.3	30.1		451.751	2	TRUE	Fructose-bisphosphate aldolase B	aldob	ALDOB_DANRE				+
QQLSAEELDAQLDAYNAR	99.70%	71.9	27.6	71.9		678.996	3	TRUE	Aly/REF export factor	alyref	A0A0R4IU36_DANRE,F1Q9D1_DANRE		+	+							+
SLGTADVHFER	99.70%	41.2	27.2	33.8		411.207	3	TRUE	Aly/REF export factor	alyref	A0A0R4IU36_DANRE,F1Q9D1_DANRE		+	+		+
AAVHYDR	98.80%	35.6	25.2	27.3		416.209	2	TRUE	Aly/REF export factor	alyref	A0A0R4IU36_DANRE,F1Q9D1_DANRE										+
LEPEADFYR	99.70%	25.3	25.6	8.48		570.273	2	TRUE	Angiopoietin-like 2b	angptl2b	B0UXH5_DANRE		+					+
VPVQPQPQPQPQPQPHPQPR	99.70%	8.8	27.1	8.8		760.738	3	TRUE	Angiopoietin-like 2b	angptl2b	B0UXH5_DANRE		+
NNQITNEIQSDQNLK	99.70%	50.1	27.9	50.1		879.932	2	TRUE	Angiopoietin-like 2b	angptl2b	B0UXH5_DANRE								+	+	+
TFAEYASFR	99.70%	36.6	26.8	36.6		546.26	2	FALSE	Angiopoietin-like 2b	angptl2b	B0UXH5_DANRE								+
DNALELSQLENK	99.70%	31.8	27.6	30.1		687.35	2	TRUE	Angiopoietin-like 2b	angptl2b	B0UXH5_DANRE									+
LLVTLEDWSGR	99.70%	35.9	27.8	35.9		644.848	2	FALSE	Angiopoietin-like 2b	angptl2b	B0UXH5_DANRE										+
AAVAGSEAAAIFLATHGAK	99.70%	22.3	27.5	22.3		585.985	3	TRUE	Ankyrin repeat and FYVE domain-containing 1	ankfy1;wu:fb69g03	A0A0R4IK06_DANRE,A0A2R8RKP9_DANRE					+
ALLTESNVDAEAYNLR	99.70%	75.9	29	75.9		889.953	2	TRUE	Ankyrin repeat and FYVE domain-containing 1	ankfy1;wu:fb69g03	A0A0R4IK06_DANRE,A0A2R8RKP9_DANRE					+
ANALHATNNLQIIPDFSLK	99.70%	36.7	27.7	36.7		694.045	3	TRUE	Ankyrin repeat and FYVE domain-containing 1	ankfy1;wu:fb69g03	A0A0R4IK06_DANRE,A0A2R8RKP9_DANRE					+
SALFLLEHQADINVR	99.70%	31.9	26.6	30.4		575.981	3	TRUE	Ankyrin repeat and FYVE domain-containing 1	ankfy1;wu:fb69g03	A0A0R4IK06_DANRE,A0A2R8RKP9_DANRE					+
GADMSVVNEK	99.70%	22.8	26.2	21.1		525.25	2	TRUE	Ankyrin repeat and FYVE domain-containing 1	ankfy1;wu:fb69g03	A0A0R4IK06_DANRE,A0A2R8RKP9_DANRE						+
LLPQLTYLDGYDLDDR	99.70%	33.6	28.1	33.6		955.48	2	TRUE	Acidic (leucine-rich) nuclear phosphoprotein 32 family, member B	anp32b	F1Q4N7_DANRE		+				+
ELVLDNcR	99.70%	26	27.5	21.4	c7: Carbamidomethyl (+57.02)	509.754	2	TRUE	Acidic (leucine-rich) nuclear phosphoprotein 32 family, member B	anp32b	F1Q4N7_DANRE			+	+
KLELSDNR	99.70%	43.2	28.8	14.1		487.768	2	TRUE	Acidic (leucine-rich) nuclear phosphoprotein 32 family, member B	anp32b	F1Q4N7_DANRE				+
SLDLFNcEVTNLNDYR	99.70%	108	26.8	106	c7: Carbamidomethyl (+57.02)	986.961	2	TRUE	Acidic (leucine-rich) nuclear phosphoprotein 32 family, member B	anp32b	F1Q4N7_DANRE						+
cANLTYLNLSGNK	99.70%	53.6	27.8	53.6	c1: Carbamidomethyl (+57.02)	734.366	2	TRUE	Acidic leucine-rich nuclear phosphoprotein 32 family member E	anp32e;zgc:65995;zgc:85827	AN32E_DANRE		+	+
ELSTLEALQNLK	99.70%	78.8	27.1	70.5		679.88	2	TRUE	Acidic leucine-rich nuclear phosphoprotein 32 family member E	anp32e;zgc:65995;zgc:85827	AN32E_DANRE		+	+		+	+				+
KLELSDNNISGTLETLAEK	99.70%	55.7	27.9	55.7		692.367	3	TRUE	Acidic leucine-rich nuclear phosphoprotein 32 family member E	anp32e;zgc:65995;zgc:85827	AN32E_DANRE		+			+					+
TPAEVAELVVDNcR	99.70%	89.1	27.9	89.1	c13: Carbamidomethyl (+57.02)	786.887	2	TRUE	Acidic leucine-rich nuclear phosphoprotein 32 family member E	anp32e;zgc:65995;zgc:85827	AN32E_DANRE		+	+		+
IKELSTLEALQNLK	99.70%	39.3	25	36.9		533.983	3	TRUE	Acidic leucine-rich nuclear phosphoprotein 32 family member E	anp32e;zgc:65995;zgc:85827	AN32E_DANRE		+			+
VLAINILGR	99.70%	47.5	25	41.7		484.817	2	TRUE	AP-1 complex subunit gamma	ap1g1	A0A0R4IU05_DANRE				+	+					+
YVALTSLLK	99.70%	54.3	25	54.3		504.31	2	TRUE	AP-1 complex subunit gamma	ap1g1	A0A0R4IU05_DANRE					+	+
AVEYNALFK	99.70%	22.1	25.8	21.8		527.782	2	FALSE	AP-1 complex subunit gamma	ap1g1	A0A0R4IU05_DANRE						+				+
GLAVFISDIR	99.70%	29.1	25.2	23.9		545.817	2	TRUE	AP-2 complex subunit alpha	ap2a1	X1WD71_DANRE		+				+
SSPLVQFNLLHSK	99.70%	35.9	25.9	35.9		490.609	3	TRUE	AP-2 complex subunit alpha	ap2a1	X1WD71_DANRE		+			+
STIQEVLR	99.70%	56.1	28.3	33		473.273	2	TRUE	AP-2 complex subunit alpha	ap2a1	X1WD71_DANRE				+			+		+	+		+
ALLLSAYIK	99.70%	38.3	25	34.8		496.313	2	TRUE	AP-2 complex subunit alpha	ap2a1	X1WD71_DANRE					+
DDVQGYAAK	99.70%	35.5	26.9	35.5		483.731	2	TRUE	AP-2 complex subunit alpha	ap2a1	X1WD71_DANRE					+	+
THIETVINALK	99.70%	43.4	25	42.7		413.575	3	TRUE	AP-2 complex subunit alpha	ap2a1	X1WD71_DANRE					+
YGGALQNLSLK	99.70%	54.2	26.4	49.7		582.326	2	TRUE	AP-2 complex subunit alpha	ap2a1	X1WD71_DANRE					+
FLELLPK	98.80%	34	26.5	28		430.268	2	TRUE	AP complex subunit beta	fa16e07;wu:fa16c06;wu:fa16e07;wu:fc18c08;zgc:55659;ap2b1	F6NK19_DANRE,Q6NYJ9_DANRE		+			+
IQPGNPNYTLSLK	99.70%	44.3	27.5	44.3		722.893	2	TRUE	AP complex subunit beta	fa16e07;wu:fa16c06;wu:fa16e07;wu:fc18c08;zgc:55659;ap2b1	F6NK19_DANRE,Q6NYJ9_DANRE		+			+
LASHANIAQVLAELK	99.70%	46	25	45.8		526.638	3	TRUE	AP complex subunit beta	fa16e07;wu:fa16c06;wu:fa16e07;wu:fc18c08;zgc:55659;ap2b1	F6NK19_DANRE,Q6NYJ9_DANRE		+			+	+
LLSTDPVTAK	99.70%	38	25.9	28.6		522.801	2	TRUE	AP complex subunit beta	fa16e07;wu:fa16c06;wu:fa16e07;wu:fc18c08;zgc:55659;ap2b1	F6NK19_DANRE,Q6NYJ9_DANRE		+		+	+	+				+
YNDPIYVK	99.70%	33.6	26.3	31.8		506.262	2	FALSE	AP complex subunit beta	fa16e07;wu:fa16c06;wu:fa16e07;wu:fc18c08;zgc:55659;ap2b1	F6NK19_DANRE,Q6NYJ9_DANRE		+
DcEDPNPLIR	99.70%	23.2	25.4	23.2	c2: Carbamidomethyl (+57.02)	614.785	2	FALSE	AP complex subunit beta	fa16e07;wu:fa16c06;wu:fa16e07;wu:fc18c08;zgc:55659;ap2b1	F6NK19_DANRE,Q6NYJ9_DANRE	F6NK19_DANRE,Q6NYJ9_DANRE;A0A2R8Q6M9_DANRE,A0A2R8QRX3_DANRE,A5PMS9_DANRE		+			+
ALQHmTDFAIQFNK	96.90%	9.14	29	9.14	m5: Oxidation (+15.99)	560.613	3	TRUE	AP complex subunit beta	fa16e07;wu:fa16c06;wu:fa16e07;wu:fc18c08;zgc:55659;ap2b1	F6NK19_DANRE,Q6NYJ9_DANRE					+
cVSTLLDLIQTK	99.70%	49	26.6	41.3	c1: Carbamidomethyl (+57.02)	695.883	2	FALSE	AP complex subunit beta	fa16e07;wu:fa16c06;wu:fa16e07;wu:fc18c08;zgc:55659;ap2b1	F6NK19_DANRE,Q6NYJ9_DANRE	F6NK19_DANRE,Q6NYJ9_DANRE;A0A2R8Q6M9_DANRE,A0A2R8QRX3_DANRE,A5PMS9_DANRE				+
DSDYYNTLLK	99.70%	24	25.3	24		616.297	2	TRUE	AP complex subunit beta	fa16e07;wu:fa16c06;wu:fa16e07;wu:fc18c08;zgc:55659;ap2b1	F6NK19_DANRE,Q6NYJ9_DANRE					+
EYATEVDVDFVR	99.70%	93.3	26.5	93.3		721.845	2	FALSE	AP complex subunit beta	fa16e07;wu:fa16c06;wu:fa16e07;wu:fc18c08;zgc:55659;ap2b1	F6NK19_DANRE,Q6NYJ9_DANRE	F6NK19_DANRE,Q6NYJ9_DANRE;A0A2R8Q6M9_DANRE,A0A2R8QRX3_DANRE,A5PMS9_DANRE				+
GLEISGTFSR	99.70%	23.8	27.7	23.5		533.78	2	TRUE	AP complex subunit beta	fa16e07;wu:fa16c06;wu:fa16e07;wu:fc18c08;zgc:55659;ap2b1	F6NK19_DANRE,Q6NYJ9_DANRE					+
LQSNNVYTIAK	99.70%	42.9	26.7	31.4		625.842	2	TRUE	AP complex subunit beta	fa16e07;wu:fa16c06;wu:fa16e07;wu:fc18c08;zgc:55659;ap2b1	F6NK19_DANRE,Q6NYJ9_DANRE					+
LSHANSAVVLSAVK	99.70%	38.7	25	38.7		465.937	3	FALSE	AP complex subunit beta	fa16e07;wu:fa16c06;wu:fa16e07;wu:fc18c08;zgc:55659;ap2b1	F6NK19_DANRE,Q6NYJ9_DANRE	F6NK19_DANRE,Q6NYJ9_DANRE;A0A2R8Q6M9_DANRE,A0A2R8QRX3_DANRE,A5PMS9_DANRE				+
ALSLPFIDEFPFDLQHmK	99.70%	19.4	28.7	19.4	m17: Oxidation (+15.99)	722.031	3	TRUE	Apolipoprotein Bb, tandem duplicate 1	apobb.1	Q5TZ29_DANRE		+
ATFNDILDQEIGTSDKK	99.70%	41.9	27.9	41.9		632.318	3	TRUE	Apolipoprotein Bb, tandem duplicate 1	apobb.1	Q5TZ29_DANRE		+			+	+		+
DAILSILR	95.50%	27.8	25	13.3		450.779	2	TRUE	Apolipoprotein Bb, tandem duplicate 1	apobb.1	Q5TZ29_DANRE		+						+
EIDVmSIK	99.70%	14.9	27.3	7.79	m5: Oxidation (+15.99)	475.747	2	TRUE	Apolipoprotein Bb, tandem duplicate 1	apobb.1	Q5TZ29_DANRE		+
EIITSGTPSDAAIQR	99.70%	63.3	27.9	61.1		779.909	2	TRUE	Apolipoprotein Bb, tandem duplicate 1	apobb.1	Q5TZ29_DANRE		+		+		+	+	+	+	+	+	+
GHISVLEK	99.70%	19.8	25	18.8		441.756	2	TRUE	Apolipoprotein Bb, tandem duplicate 1	apobb.1	Q5TZ29_DANRE		+
GLEPTVDALIGIDGFFR	99.70%	46.6	27.8	46.6		607.326	3	TRUE	Apolipoprotein Bb, tandem duplicate 1	apobb.1	Q5TZ29_DANRE		+						+	+
GLISALAAPVLEEDRNR	99.70%	27.4	25	27.4		608.672	3	TRUE	Apolipoprotein Bb, tandem duplicate 1	apobb.1	Q5TZ29_DANRE		+						+
ILNALQGNEISTSTDPTK	99.70%	117	28.3	117		951.495	2	TRUE	Apolipoprotein Bb, tandem duplicate 1	apobb.1	Q5TZ29_DANRE		+	+	+		+	+	+	+	+	+	+
IPALPEFTFPK	99.70%	59.3	27.9	59.3		630.355	2	TRUE	Apolipoprotein Bb, tandem duplicate 1	apobb.1	Q5TZ29_DANRE		+		+		+			+	+	+
ITHSVLAIDHQSSVSLYGLSAQASSK	99.70%	27.5	26.7	27.5		675.606	4	TRUE	Apolipoprotein Bb, tandem duplicate 1	apobb.1	Q5TZ29_DANRE		+
KLFLNAEGAAK	99.70%	17.5	25.5	17.5		387.892	3	TRUE	Apolipoprotein Bb, tandem duplicate 1	apobb.1	Q5TZ29_DANRE		+
LINEAQFK	99.70%	65.5	27.3	56.7		481.769	2	TRUE	Apolipoprotein Bb, tandem duplicate 1	apobb.1	Q5TZ29_DANRE		+	+	+		+				+
LLGAEMGYLK	99.70%	21.5	27	10.8		547.799	2	TRUE	Apolipoprotein Bb, tandem duplicate 1	apobb.1	Q5TZ29_DANRE		+
NcQAmSFVNSHLR	99.70%	15.5	25.9	15.5	c2: Carbamidomethyl (+57.02), m5: Oxidation (+15.99)	527.242	3	TRUE	Apolipoprotein Bb, tandem duplicate 1	apobb.1	Q5TZ29_DANRE		+
SFDYNAFVDEANQK	99.70%	59	25	59		824.365	2	TRUE	Apolipoprotein Bb, tandem duplicate 1	apobb.1	Q5TZ29_DANRE		+					+			+	+
STAFQDNLIHVAELAYK	99.70%	42.5	28.6	42.5		640.667	3	TRUE	Apolipoprotein Bb, tandem duplicate 1	apobb.1	Q5TZ29_DANRE		+			+					+
TNDVEDmAYSAALLTK	99.70%	127	26.9	127	m7: Oxidation (+15.99)	879.417	2	TRUE	Apolipoprotein Bb, tandem duplicate 1	apobb.1	Q5TZ29_DANRE		+				+	+		+	+
VIGNMAAAVGAASPALK	99.70%	84.1	25.5	84.1		770.929	2	TRUE	Apolipoprotein Bb, tandem duplicate 1	apobb.1	Q5TZ29_DANRE		+				+				+	+
VIGNmAAAVGAASPALK	99.70%	59.2	26.5	59.2	m5: Oxidation (+15.99)	778.927	2	TRUE	Apolipoprotein Bb, tandem duplicate 1	apobb.1	Q5TZ29_DANRE		+									+	+
VILAETLK	99.70%	59	25	47.6		443.784	2	TRUE	Apolipoprotein Bb, tandem duplicate 1	apobb.1	Q5TZ29_DANRE		+				+	+				+	+
VVTTATDAcSAVMQVIQNILK	99.70%	49.6	27.3	49.6	c9: Carbamidomethyl (+57.02)	754.733	3	TRUE	Apolipoprotein Bb, tandem duplicate 1	apobb.1	Q5TZ29_DANRE		+
YAFAPDDDVDILSVR	99.70%	100	28.3	99.2		848.418	2	TRUE	Apolipoprotein Bb, tandem duplicate 1	apobb.1	Q5TZ29_DANRE		+				+	+			+	+
FTDILNSFNEK	99.70%	52.3	26.7	52.3		664.331	2	TRUE	Apolipoprotein Bb, tandem duplicate 1	apobb.1	Q5TZ29_DANRE			+				+		+
ISNNLNALNIK	99.70%	78.2	25.8	61		607.35	2	TRUE	Apolipoprotein Bb, tandem duplicate 1	apobb.1	Q5TZ29_DANRE			+			+		+		+	+	+
NILSSTTSETGELR	99.70%	98.5	28.3	98.5		754.383	2	TRUE	Apolipoprotein Bb, tandem duplicate 1	apobb.1	Q5TZ29_DANRE			+	+		+	+		+	+	+	+
SAVIQcINQPAASPEVQQAAIQVFR	99.70%	43.8	27.3	43.8	c6: Carbamidomethyl (+57.02)	909.144	3	TRUE	Apolipoprotein Bb, tandem duplicate 1	apobb.1	Q5TZ29_DANRE			+
FNSDLHAAAVPFR	99.70%	52.7	27.3	52.7		482.249	3	TRUE	Apolipoprotein Bb, tandem duplicate 1	apobb.1	Q5TZ29_DANRE				+		+		+		+	+	+
FTSNNEANVGSFNTK	99.70%	110	26.7	110		815.378	2	TRUE	Apolipoprotein Bb, tandem duplicate 1	apobb.1	Q5TZ29_DANRE				+		+		+		+	+	+
IDTNVDTLFGNR	99.70%	68.3	28.2	64		682.844	2	TRUE	Apolipoprotein Bb, tandem duplicate 1	apobb.1	Q5TZ29_DANRE				+		+	+	+	+	+
IPTEQISK	99.70%	34.7	27.8	17.5		458.26	2	TRUE	Apolipoprotein Bb, tandem duplicate 1	apobb.1	Q5TZ29_DANRE				+
LATYVSDFVNELNLEEK	99.70%	72	28.5	72		992.501	2	TRUE	Apolipoprotein Bb, tandem duplicate 1	apobb.1	Q5TZ29_DANRE				+		+	+		+	+	+
LEGTSSLSTK	99.70%	65.9	27.5	49.6		511.772	2	TRUE	Apolipoprotein Bb, tandem duplicate 1	apobb.1	Q5TZ29_DANRE				+		+	+	+	+	+		+
LNLVEPLSAK	99.70%	39.2	25	28.7		542.324	2	TRUE	Apolipoprotein Bb, tandem duplicate 1	apobb.1	Q5TZ29_DANRE				+	+			+	+	+
SLLNmFPTDFLR	99.70%	33.8	28.5	33.8	m5: Oxidation (+15.99)	735.376	2	TRUE	Apolipoprotein Bb, tandem duplicate 1	apobb.1	Q5TZ29_DANRE				+				+	+	+		+
SPVYTTDVR	99.70%	49.9	28	45.9		519.268	2	TRUE	Apolipoprotein Bb, tandem duplicate 1	apobb.1	Q5TZ29_DANRE				+			+				+	+
AIVLTVIEAIEK	99.70%	69	25	69		649.901	2	TRUE	Apolipoprotein Bb, tandem duplicate 1	apobb.1	Q5TZ29_DANRE					+		+	+	+	+
GLISALAAPVLEEDR	99.70%	50.8	25	40.8		777.432	2	TRUE	Apolipoprotein Bb, tandem duplicate 1	apobb.1	Q5TZ29_DANRE					+	+	+	+	+	+
HVLTDFDQAIDVDAK	99.70%	39.5	27.5	34.2		562.948	3	TRUE	Apolipoprotein Bb, tandem duplicate 1	apobb.1	Q5TZ29_DANRE					+
ATPGVSELSQLFR	99.70%	69.3	28.1	69.3		702.878	2	TRUE	Apolipoprotein Bb, tandem duplicate 1	apobb.1	Q5TZ29_DANRE						+						+
DPQPTELAQLVAALPNNK	99.70%	47.8	26.7	47.8		640.348	3	TRUE	Apolipoprotein Bb, tandem duplicate 1	apobb.1	Q5TZ29_DANRE						+			+	+
IDILSTIK	99.70%	57.7	25	43.5		451.781	2	TRUE	Apolipoprotein Bb, tandem duplicate 1	apobb.1	Q5TZ29_DANRE						+	+				+
LTSVPDEGR	99.70%	44.1	25.8	32.7		487.251	2	TRUE	Apolipoprotein Bb, tandem duplicate 1	apobb.1	Q5TZ29_DANRE						+	+	+	+			+
QLLNLLGNR	99.70%	41.3	25	19.6		520.815	2	TRUE	Apolipoprotein Bb, tandem duplicate 1	apobb.1	Q5TZ29_DANRE						+	+	+		+
QSLILLPFKPELK	99.70%	29.9	25	29.9		509.315	3	TRUE	Apolipoprotein Bb, tandem duplicate 1	apobb.1	Q5TZ29_DANRE						+			+
SQFIAALDANGLDVK	99.70%	83.9	27.9	81.4		781.414	2	TRUE	Apolipoprotein Bb, tandem duplicate 1	apobb.1	Q5TZ29_DANRE						+		+			+	+
TFISAETLIK	99.70%	21.4	25	21.4		561.823	2	TRUE	Apolipoprotein Bb, tandem duplicate 1	apobb.1	Q5TZ29_DANRE						+
TGGNGDLNYGDFK	99.70%	40.7	25	40.7		679.306	2	TRUE	Apolipoprotein Bb, tandem duplicate 1	apobb.1	Q5TZ29_DANRE						+
VEYADIK	98.80%	34.5	25.4	28.5		419.222	2	TRUE	Apolipoprotein Bb, tandem duplicate 1	apobb.1	Q5TZ29_DANRE						+
VMTVAEFQQNVQSILR	99.70%	21	27.8	21		621.666	3	TRUE	Apolipoprotein Bb, tandem duplicate 1	apobb.1	Q5TZ29_DANRE						+
DLVEEMLEMAK	99.70%	89.2	28.5	78.5		654.314	2	TRUE	Apolipoprotein Bb, tandem duplicate 1	apobb.1	Q5TZ29_DANRE							+	+	+	+	+	+
DQAVVNELK	99.70%	38.3	26.3	25.6		508.275	2	TRUE	Apolipoprotein Bb, tandem duplicate 1	apobb.1	Q5TZ29_DANRE							+			+	+	+
FGVITASEFESLK	99.70%	42.2	28.6	41.2		714.376	2	TRUE	Apolipoprotein Bb, tandem duplicate 1	apobb.1	Q5TZ29_DANRE							+
IEGSTFLVGR	99.70%	41.7	27.1	30.5		539.797	2	TRUE	Apolipoprotein Bb, tandem duplicate 1	apobb.1	Q5TZ29_DANRE							+		+	+	+
LFPENDEPANILNFK	99.70%	21.1	28.6	21.1		880.945	2	TRUE	Apolipoprotein Bb, tandem duplicate 1	apobb.1	Q5TZ29_DANRE							+
LSSGTDELK	99.40%	40.8	28.3	22.1		475.245	2	TRUE	Apolipoprotein Bb, tandem duplicate 1	apobb.1	Q5TZ29_DANRE							+		+
LVTELDTYVVEIEK	99.70%	58.2	27.2	58.2		825.946	2	TRUE	Apolipoprotein Bb, tandem duplicate 1	apobb.1	Q5TZ29_DANRE							+			+
NVVVTSQK	99.70%	43.8	28.6	34.9		437.754	2	TRUE	Apolipoprotein Bb, tandem duplicate 1	apobb.1	Q5TZ29_DANRE							+		+	+	+	+
TINYAADK	99.70%	28.8	25.7	20.2		448.23	2	TRUE	Apolipoprotein Bb, tandem duplicate 1	apobb.1	Q5TZ29_DANRE							+
TLADTLK	98.80%	53.7	27.6	26.1		381.224	2	TRUE	Apolipoprotein Bb, tandem duplicate 1	apobb.1	Q5TZ29_DANRE							+	+			+
VALSGTFAPGVK	99.70%	34.4	26.9	29.1		573.83	2	TRUE	Apolipoprotein Bb, tandem duplicate 1	apobb.1	Q5TZ29_DANRE							+
VLLVTGNIK	97.90%	27.4	25	17.1		478.811	2	TRUE	Apolipoprotein Bb, tandem duplicate 1	apobb.1	Q5TZ29_DANRE							+
YEDLVATAK	99.70%	36.6	27.4	36.6		505.265	2	TRUE	Apolipoprotein Bb, tandem duplicate 1	apobb.1	Q5TZ29_DANRE							+
YTLDSTAR	99.70%	34.1	25	31.9		463.733	2	TRUE	Apolipoprotein Bb, tandem duplicate 1	apobb.1	Q5TZ29_DANRE							+		+			+
VQDNPEAmIYLR	99.70%	28.1	28.1	28.1	m8: Oxidation (+15.99)	732.861	2	TRUE	Apolipoprotein Bb, tandem duplicate 1	apobb.1	Q5TZ29_DANRE								+
YDAEEIEAEVSSDVTTEIHNIITTDAIK	99.70%	32.6	28	32.6		1036.17	3	TRUE	Apolipoprotein Bb, tandem duplicate 1	apobb.1	Q5TZ29_DANRE								+		+
AEGITFESIVK	99.70%	15	27.7	11.7		597.325	2	TRUE	Apolipoprotein Bb, tandem duplicate 1	apobb.1	Q5TZ29_DANRE									+
QDIATDVVLNR	99.70%	48.7	27.5	48.7		622.336	2	TRUE	Apolipoprotein Bb, tandem duplicate 1	apobb.1	Q5TZ29_DANRE									+			+
NFVTSAR	98.80%	34	26.2	31.4		397.711	2	TRUE	Apolipoprotein Bb, tandem duplicate 1	apobb.1	Q5TZ29_DANRE										+
SILTPVTELVDK	99.70%	18.6	26.1	17.9		657.88	2	TRUE	Apolipoprotein Bb, tandem duplicate 1	apobb.1	Q5TZ29_DANRE										+
AKLDGNAPDYK	99.70%	31.4	28.6	31.4		596.304	2	TRUE	Apolipoprotein Bb, tandem duplicate 1	apobb.1	Q5TZ29_DANRE											+
VVDVVKK	98.80%	36.2	25	30		393.757	2	TRUE	Apolipoprotein Bb, tandem duplicate 1	apobb.1	Q5TZ29_DANRE											+
LDGNAPDYK	99.70%	32.5	26.6	27.3		496.738	2	TRUE	Apolipoprotein Bb, tandem duplicate 1	apobb.1	Q5TZ29_DANRE												+
MNAIYTNVR	98.20%	27.8	27.9	25.5		541.277	2	TRUE	Apolipoprotein Bb, tandem duplicate 1	apobb.1	Q5TZ29_DANRE												+
NDLTSELSFK	99.70%	34.2	27	27.1		577.294	2	TRUE	Apolipoprotein Bb, tandem duplicate 1	apobb.1	Q5TZ29_DANRE												+
DLQLLAGK	97.80%	31.3	26	24.6		429.258	2	TRUE	Apolipoprotein Eb	apoeb;apoe	APOEB_DANRE		+
EKLEETAENLR	99.70%	39.9	27.5	32.7		666.344	2	TRUE	Apolipoprotein Eb	apoeb;apoe	APOEB_DANRE		+
STQYLQELK	99.70%	41.4	27.2	31		555.297	2	TRUE	Apolipoprotein Eb	apoeb;apoe	APOEB_DANRE		+
VDELTSLLAPYSQK	99.70%	40.4	27.7	37.8		782.416	2	TRUE	Apolipoprotein Eb	apoeb;apoe	APOEB_DANRE		+					+
AQAQEVSEQLEVQAGALK	99.60%	29.7	27.2	29.7		949.994	2	TRUE	Apolipoprotein Eb	apoeb;apoe	APOEB_DANRE						+
LEETAENLR	99.70%	35.5	27.7	22		537.775	2	TRUE	Apolipoprotein Eb	apoeb;apoe	APOEB_DANRE							+
NSNILEDLETLR	99.70%	83.5	28.2	82.3		708.872	2	FALSE	Coatomer subunit delta	arcn1;cb334;id:ibd3027;arcn1a	Q7ZW27_DANRE	Q7ZW27_DANRE;Q7ZU89_DANRE	+		+	+	+	+	+	+	+
ENVNLAQIR	99.70%	50.6	25.1	27.9		528.793	2	FALSE	Coatomer subunit delta	arcn1;cb334;id:ibd3027;arcn1a	Q7ZW27_DANRE	Q7ZW27_DANRE;Q7ZU89_DANRE				+	+	+			+
LFTLDSVIGLK	99.70%	62.9	25	54		603.361	2	TRUE	Coatomer subunit delta	arcn1;cb334;id:ibd3027;arcn1a	Q7ZW27_DANRE					+
SEGENVILPGTGK	99.70%	44.3	27.5	44.3		650.84	2	TRUE	Coatomer subunit delta	arcn1;cb334;id:ibd3027;arcn1a	Q7ZW27_DANRE					+
VSQVDGDSPVR	99.70%	40.5	26.8	40.5		579.79	2	TRUE	Coatomer subunit delta	arcn1;cb334;id:ibd3027;arcn1a	Q7ZW27_DANRE					+	+
VTYVEGGSPVK	99.70%	44.1	27.5	38.9		568.303	2	TRUE	Coatomer subunit delta	arcn1l;wu:fa10d11;wu:fb01b08;wu:fb76d02;wu:fc52b08;arcn1b	Q7ZU89_DANRE		+			+				+	+
TRVEGLLAAFPK	99.70%	39.6	25	39.2		434.591	3	FALSE	Coatomer subunit delta	arcn1l;wu:fa10d11;wu:fb01b08;wu:fb76d02;wu:fc52b08;arcn1b	Q7ZU89_DANRE	Q7ZU89_DANRE;Q7ZW27_DANRE	+			+
KNILEWSLPVIDEK	99.70%	31.8	26.8	31.8		561.981	3	TRUE	Coatomer subunit delta	arcn1l;wu:fa10d11;wu:fb01b08;wu:fb76d02;wu:fc52b08;arcn1b	Q7ZU89_DANRE		+
LFTNESLIGLK	99.70%	70.7	26.7	63		617.856	2	TRUE	Coatomer subunit delta	arcn1l;wu:fa10d11;wu:fb01b08;wu:fb76d02;wu:fc52b08;arcn1b	Q7ZU89_DANRE		+		+	+	+		+		+
SFPLNSDLGVLK	99.70%	52.5	27.8	36.5		645.358	2	TRUE	Coatomer subunit delta	arcn1l;wu:fa10d11;wu:fb01b08;wu:fb76d02;wu:fc52b08;arcn1b	Q7ZU89_DANRE		+			+	+				+
VAPASVRPSGSSK	99.70%	18.7	26.3	17.6		621.841	2	TRUE	Coatomer subunit delta	arcn1l;wu:fa10d11;wu:fb01b08;wu:fb76d02;wu:fc52b08;arcn1b	Q7ZU89_DANRE			+		+
IIIVVNNNDKK	99.70%	26.6	25	26.6		423.923	3	TRUE	Coatomer subunit delta	arcn1l;wu:fa10d11;wu:fb01b08;wu:fb76d02;wu:fc52b08;arcn1b	Q7ZU89_DANRE					+
TFTEmDSHEEK	99.70%	23	25	23	m5: Oxidation (+15.99)	685.285	2	FALSE	Coatomer subunit delta	arcn1l;wu:fa10d11;wu:fb01b08;wu:fb76d02;wu:fc52b08;arcn1b	Q7ZU89_DANRE	Q7ZU89_DANRE;Q7ZW27_DANRE				+
VEGLLAAFPK	99.70%	59.7	26.9	57		522.808	2	FALSE	Coatomer subunit delta	arcn1l;wu:fa10d11;wu:fb01b08;wu:fb76d02;wu:fc52b08;arcn1b	Q7ZU89_DANRE	Q7ZU89_DANRE;Q7ZW27_DANRE				+	+				+
SEGENIVTTSAGR	99.70%	51.6	27.2	48.4		660.822	2	TRUE	Coatomer subunit delta	arcn1l;wu:fa10d11;wu:fb01b08;wu:fb76d02;wu:fc52b08;arcn1b	Q7ZU89_DANRE						+				+
QHTFVETDSVR	99.70%	25.1	27.4	25.1		440.218	3	TRUE	Coatomer subunit delta	arcn1l;wu:fa10d11;wu:fb01b08;wu:fb76d02;wu:fc52b08;arcn1b	Q7ZU89_DANRE										+
TSFIGSDDELGGTPK	99.70%	13.4	27.6	13.4		762.364	2	TRUE	Rho GTPase-activating protein 35a	LOC100004299;arhgap35a	E7F8G5_DANRE		+
DSQQSTEGDLR	99.70%	38.9	25	38.9		618.278	2	TRUE	Rho GTPase-activating protein 35a	LOC100004299;arhgap35a	E7F8G5_DANRE			+		+
FVTNLYNQLAK	99.70%	27.1	25.8	26.3		655.859	2	TRUE	Rho GTPase-activating protein 35a	LOC100004299;arhgap35a	E7F8G5_DANRE			+
IIPYFEALK	99.70%	28.4	25	25.2		547.318	2	TRUE	Rho GTPase-activating protein 35a	LOC100004299;arhgap35a	E7F8G5_DANRE			+
INLVILGK	99.70%	53.4	25	33.1		435.295	2	TRUE	Rho GTPase-activating protein 35a	LOC100004299;arhgap35a	E7F8G5_DANRE			+		+	+				+
LTcSPFVTPGK	99.70%	39.5	28.7	39.4	c3: Carbamidomethyl (+57.02)	603.813	2	TRUE	Rho GTPase-activating protein 35a	LOC100004299;arhgap35a	E7F8G5_DANRE			+
NLQVVESSAR	99.70%	43.8	27.3	38.1		551.796	2	TRUE	Rho GTPase-activating protein 35a	LOC100004299;arhgap35a	E7F8G5_DANRE			+		+
ESLSYVVDSIEK	99.70%	23.8	27.8	23.8		684.848	2	TRUE	Rho GTPase-activating protein 35a	LOC100004299;arhgap35a	E7F8G5_DANRE					+
ETNLVQLPLSLLLVTK	99.70%	16.8	25	16.8		891.041	2	TRUE	Rho GTPase-activating protein 35a	LOC100004299;arhgap35a	E7F8G5_DANRE						+
LPDLEGDSYSLISEITNLENK	99.70%	46	28.2	46		784.063	3	TRUE	Rho GTPase-activating protein 35a	LOC100004299;arhgap35a	E7F8G5_DANRE										+
VTLFSDLVEATGGQNVTVPTNSR	99.70%	34.4	27.7	34.4		802.417	3	TRUE	Rho/rac guanine nucleotide exchange factor (GEF) 2	arhgef2	A0A2R8Q3N3_DANRE,E7F4U1_DANRE		+			+	+
DREVLELLQER	99.70%	35	27.9	28.9		467.256	3	TRUE	Rho/rac guanine nucleotide exchange factor (GEF) 2	arhgef2	A0A2R8Q3N3_DANRE,E7F4U1_DANRE					+
LLNEAIVEVDR	99.70%	74	26.9	68.7		635.854	2	TRUE	Rho/rac guanine nucleotide exchange factor (GEF) 2	arhgef2	A0A2R8Q3N3_DANRE,E7F4U1_DANRE					+	+				+
LVNLSTQLHSIQAAVIR	99.70%	43.6	25	34.2		621.698	3	TRUE	Rho/rac guanine nucleotide exchange factor (GEF) 2	arhgef2	A0A2R8Q3N3_DANRE,E7F4U1_DANRE					+
ESQAPSLPLSSEEHR	99.70%	14.5	28.2	14.5		556.272	3	TRUE	AT-rich interactive domain 1Aa (SWI-like)	arid1aa	A0A0R4IKJ3_DANRE,A0A0R4IVD0_DANRE		+	+		+
SAPQAQAVGGQSAK	99.70%	15.8	27.5	15.8		650.335	2	TRUE	AT-rich interactive domain 1Aa (SWI-like)	arid1aa	A0A0R4IKJ3_DANRE,A0A0R4IVD0_DANRE		+
SLSFVPGNDTEmSK	99.70%	18.8	26.1	18.8	m12: Oxidation (+15.99)	764.354	2	TRUE	AT-rich interactive domain 1Aa (SWI-like)	arid1aa	A0A0R4IKJ3_DANRE,A0A0R4IVD0_DANRE		+
EDSQGIEGESSAETK	99.70%	56.4	25	56.4		783.84	2	TRUE	AT-rich interactive domain 1Aa (SWI-like)	arid1aa	A0A0R4IKJ3_DANRE,A0A0R4IVD0_DANRE			+
EIGGLTQVNK	99.70%	39.1	27	30		529.796	2	FALSE	AT-rich interactive domain 1Aa (SWI-like)	arid1aa	A0A0R4IKJ3_DANRE,A0A0R4IVD0_DANRE	A0A0R4IKJ3_DANRE,A0A0R4IVD0_DANRE;A0A2R8QFG7_DANRE		+		+					+
ALLALAK	98.80%	40.3	25	0		350.241	2	TRUE	AT-rich interactive domain 1Aa (SWI-like)	arid1aa	A0A0R4IKJ3_DANRE,A0A0R4IVD0_DANRE				+
EIGTPEAWR	99.70%	23.6	26.5	22.8		529.767	2	TRUE	AT-rich interactive domain 1Aa (SWI-like)	arid1aa	A0A0R4IKJ3_DANRE,A0A0R4IVD0_DANRE					+
LSVQDNNVDLILATAPFSR	99.70%	40.8	26.9	40.8		691.705	3	TRUE	AT-rich interactive domain 1Aa (SWI-like)	arid1aa	A0A0R4IKJ3_DANRE,A0A0R4IVD0_DANRE					+
YLAFIEEK	99.70%	47.8	25.7	41.2		506.772	2	TRUE	AT-rich interactive domain 1Aa (SWI-like)	arid1aa	A0A0R4IKJ3_DANRE,A0A0R4IVD0_DANRE					+
AmGmSNLPAVGR	99.70%	55.7	27.3	55.7	m2: Oxidation (+15.99), m4: Oxidation (+15.99)	618.297	2	TRUE	AT-rich interactive domain 1Ab (SWI-like)	arid1ab	A0A2R8QFG7_DANRE		+			+
HPGLLLLLGR	99.70%	41.6	25	40.9		363.57	3	FALSE	AT-rich interactive domain 1Ab (SWI-like)	arid1ab	A0A2R8QFG7_DANRE	A0A2R8QFG7_DANRE;A0A0R4IKJ3_DANRE,A0A0R4IVD0_DANRE	+
LVLETLSK	99.70%	49.2	25	30.9		451.781	2	TRUE	AT-rich interactive domain 1Ab (SWI-like)	arid1ab	A0A2R8QFG7_DANRE		+		+	+
LYELGPEPER	99.70%	56.5	27.5	56.5		601.805	2	FALSE	AT-rich interactive domain 1Ab (SWI-like)	arid1ab	A0A2R8QFG7_DANRE	A0A2R8QFG7_DANRE;A0A0R4IKJ3_DANRE,A0A0R4IVD0_DANRE	+	+		+
NTFLFGIDLAQQSR	99.70%	38	27.2	38		805.424	2	TRUE	AT-rich interactive domain 1Ab (SWI-like)	arid1ab	A0A2R8QFG7_DANRE		+
VEENHSEFTLYESR	99.70%	54.1	25.3	54.1		580.6	3	FALSE	AT-rich interactive domain 1Ab (SWI-like)	arid1ab	A0A2R8QFG7_DANRE	A0A2R8QFG7_DANRE;A0A0R4IKJ3_DANRE,A0A0R4IVD0_DANRE	+			+
YLAFAEEK	99.70%	34.3	25.6	27.5		485.747	2	TRUE	AT-rich interactive domain 1Ab (SWI-like)	arid1ab	A0A2R8QFG7_DANRE		+
QQYPYGPGYDR	99.70%	23.9	25	23.9		672.304	2	TRUE	AT-rich interactive domain 1Ab (SWI-like)	arid1ab	A0A2R8QFG7_DANRE			+
SSTPLQDTSASQERPK	99.70%	64.9	27.8	64.9		577.956	3	TRUE	AT-rich interactive domain 1Ab (SWI-like)	arid1ab	A0A2R8QFG7_DANRE			+
VQTNEGPQQVQVLASK	99.70%	96	27.1	95.4		863.462	2	TRUE	AT-rich interactive domain 1Ab (SWI-like)	arid1ab	A0A2R8QFG7_DANRE			+		+
VSQILETVTGEAEK	99.70%	54.9	28	45.4		752.398	2	TRUE	AT-rich interactive domain 1Ab (SWI-like)	arid1ab	A0A2R8QFG7_DANRE			+		+
ELATNLNVGTSSSAASSLK	99.70%	32.8	28.8	32.8		925.479	2	FALSE	AT-rich interactive domain 1Ab (SWI-like)	arid1ab	A0A2R8QFG7_DANRE	A0A2R8QFG7_DANRE;A0A0R4IKJ3_DANRE,A0A0R4IVD0_DANRE				+
EYEVGDPGQR	99.70%	40.2	25	37.1		575.262	2	FALSE	AT-rich interactive domain 1Ab (SWI-like)	arid1ab	A0A2R8QFG7_DANRE	A0A2R8QFG7_DANRE;A0A0R4IKJ3_DANRE,A0A0R4IVD0_DANRE				+
GPSPSPVGSPASGPASR	99.70%	37.3	28.2	37.3		754.377	2	TRUE	AT-rich interactive domain 1Ab (SWI-like)	arid1ab	A0A2R8QFG7_DANRE					+
ILEDEPHSKDETPLcTLSDWQDALAR	99.70%	23.8	27.4	23.8	c15: Carbamidomethyl (+57.02)	760.615	4	TRUE	AT-rich interactive domain 1Ab (SWI-like)	arid1ab	A0A2R8QFG7_DANRE					+
mGPFEPNKDPFGGmR	99.60%	9.65	25	8.63	m1: Oxidation (+15.99), m14: Oxidation (+15.99)	571.259	3	TRUE	AT-rich interactive domain 1Ab (SWI-like)	arid1ab	A0A2R8QFG7_DANRE					+
STTTSSTSTSITATIDDVLSAR	99.70%	46.7	28.3	46.7		739.039	3	TRUE	AT-rich interactive domain 1Ab (SWI-like)	arid1ab	A0A2R8QFG7_DANRE										+
AHGALGLAEDTAR	99.70%	46.3	27.7	46.3		427.889	3	TRUE	AT-rich interactive domain 2 (ARID, RFX-like)	arid2;fi45a01;si:ch211-132p20.1;wu:fi45a01;zgc:152901	E7F3J3_DANRE,F6NXG0_DANRE		+			+
IVTISDPNNAGNSATmVAVPAGADPSTVAK	99.70%	38.6	29.4	37.4	m16: Oxidation (+15.99)	962.145	3	TRUE	AT-rich interactive domain 2 (ARID, RFX-like)	arid2;fi45a01;si:ch211-132p20.1;wu:fi45a01;zgc:152901	E7F3J3_DANRE,F6NXG0_DANRE		+			+
LTAALTLK	99.70%	53.4	25	32.9		415.771	2	TRUE	AT-rich interactive domain 2 (ARID, RFX-like)	arid2;fi45a01;si:ch211-132p20.1;wu:fi45a01;zgc:152901	E7F3J3_DANRE,F6NXG0_DANRE		+			+
LVSVDLQTFGPDALTAVK	99.70%	70	25	70		937.522	2	TRUE	AT-rich interactive domain 2 (ARID, RFX-like)	arid2;fi45a01;si:ch211-132p20.1;wu:fi45a01;zgc:152901	E7F3J3_DANRE,F6NXG0_DANRE		+			+					+
SIDLLVR	98.80%	23.9	26.1	9.48		408.253	2	TRUE	AT-rich interactive domain 2 (ARID, RFX-like)	arid2;fi45a01;si:ch211-132p20.1;wu:fi45a01;zgc:152901	E7F3J3_DANRE,F6NXG0_DANRE		+
VLQVAMILR	99.70%	31.7	25	22		521.826	2	TRUE	AT-rich interactive domain 2 (ARID, RFX-like)	arid2;fi45a01;si:ch211-132p20.1;wu:fi45a01;zgc:152901	E7F3J3_DANRE,F6NXG0_DANRE		+
VLQVAmILR	99.70%	38.3	25	32.3	m6: Oxidation (+15.99)	529.824	2	TRUE	AT-rich interactive domain 2 (ARID, RFX-like)	arid2;fi45a01;si:ch211-132p20.1;wu:fi45a01;zgc:152901	E7F3J3_DANRE,F6NXG0_DANRE		+	+		+
DFTDDKEGPVTK	99.70%	51.8	27.6	44.8		676.324	2	TRUE	AT-rich interactive domain 2 (ARID, RFX-like)	arid2;fi45a01;si:ch211-132p20.1;wu:fi45a01;zgc:152901	E7F3J3_DANRE,F6NXG0_DANRE			+		+
ELDLGALYVR	99.70%	58.7	26	51.7		574.819	2	TRUE	AT-rich interactive domain 2 (ARID, RFX-like)	arid2;fi45a01;si:ch211-132p20.1;wu:fi45a01;zgc:152901	E7F3J3_DANRE,F6NXG0_DANRE			+	+
GGVLTSNNFYK	99.70%	46.2	27.2	46.2		600.307	2	TRUE	AT-rich interactive domain 2 (ARID, RFX-like)	arid2;fi45a01;si:ch211-132p20.1;wu:fi45a01;zgc:152901	E7F3J3_DANRE,F6NXG0_DANRE			+
LEEQTQGSNPNTSK	99.70%	67.8	25.9	61.1		766.863	2	TRUE	AT-rich interactive domain 2 (ARID, RFX-like)	arid2;fi45a01;si:ch211-132p20.1;wu:fi45a01;zgc:152901	E7F3J3_DANRE,F6NXG0_DANRE			+
LILPAPQVPAPVSTR	99.70%	25.4	25	25.4		779.969	2	TRUE	AT-rich interactive domain 2 (ARID, RFX-like)	arid2;fi45a01;si:ch211-132p20.1;wu:fi45a01;zgc:152901	E7F3J3_DANRE,F6NXG0_DANRE			+
QFQPTPPPAASPVQPTSTESSLIK	99.70%	29.6	27.1	29.6		836.768	3	TRUE	AT-rich interactive domain 2 (ARID, RFX-like)	arid2;fi45a01;si:ch211-132p20.1;wu:fi45a01;zgc:152901	E7F3J3_DANRE,F6NXG0_DANRE			+
ScTPQNGLELR	99.70%	45.1	26.9	45.1	c2: Carbamidomethyl (+57.02)	637.81	2	TRUE	AT-rich interactive domain 2 (ARID, RFX-like)	arid2;fi45a01;si:ch211-132p20.1;wu:fi45a01;zgc:152901	E7F3J3_DANRE,F6NXG0_DANRE			+
VVSLGGFAK	99.70%	48.8	25	39.9		439.26	2	TRUE	AT-rich interactive domain 2 (ARID, RFX-like)	arid2;fi45a01;si:ch211-132p20.1;wu:fi45a01;zgc:152901	E7F3J3_DANRE,F6NXG0_DANRE			+
NTGIGDVEGQR	99.70%	60.1	26.7	49.2		573.281	2	TRUE	AT-rich interactive domain 2 (ARID, RFX-like)	arid2;fi45a01;si:ch211-132p20.1;wu:fi45a01;zgc:152901	E7F3J3_DANRE,F6NXG0_DANRE				+	+					+
AmEILGNLSK	99.70%	35.5	29.2	31	m2: Oxidation (+15.99)	546.293	2	TRUE	AT-rich interactive domain 2 (ARID, RFX-like)	arid2;fi45a01;si:ch211-132p20.1;wu:fi45a01;zgc:152901	E7F3J3_DANRE,F6NXG0_DANRE					+
EALIAALK	99.70%	40.3	25.3	0		414.763	2	TRUE	AT-rich interactive domain 2 (ARID, RFX-like)	arid2;fi45a01;si:ch211-132p20.1;wu:fi45a01;zgc:152901	E7F3J3_DANRE,F6NXG0_DANRE					+
GQAFLDELR	99.70%	50.2	28.7	45.7		524.773	2	TRUE	AT-rich interactive domain 2 (ARID, RFX-like)	arid2;fi45a01;si:ch211-132p20.1;wu:fi45a01;zgc:152901	E7F3J3_DANRE,F6NXG0_DANRE					+					+
NLSFEEANIK	99.70%	26.2	28.3	23.6		582.799	2	TRUE	AT-rich interactive domain 2 (ARID, RFX-like)	arid2;fi45a01;si:ch211-132p20.1;wu:fi45a01;zgc:152901	E7F3J3_DANRE,F6NXG0_DANRE					+
TLFPNHTVK	99.70%	16.3	25.4	16.3		352.866	3	TRUE	AT-rich interactive domain 2 (ARID, RFX-like)	arid2;fi45a01;si:ch211-132p20.1;wu:fi45a01;zgc:152901	E7F3J3_DANRE,F6NXG0_DANRE					+
VAFQNIAPK	99.70%	40.9	27.8	34.5		494.284	2	TRUE	AT-rich interactive domain 2 (ARID, RFX-like)	arid2;fi45a01;si:ch211-132p20.1;wu:fi45a01;zgc:152901	E7F3J3_DANRE,F6NXG0_DANRE					+
AATLEQLR	99.70%	51	28.3	44.9		451.259	2	TRUE	AT-rich interactive domain 3B (BRIGHT-like)	arid3b;wu:fc16g09;wu:fc87c02;zgc:158235	A0A0R4IZF6_DANRE		+	+	+
AQGAPLTPDFYSK	99.70%	55.3	28.2	55.3		697.851	2	TRUE	AT-rich interactive domain 3B (BRIGHT-like)	arid3b;wu:fc16g09;wu:fc87c02;zgc:158235	A0A0R4IZF6_DANRE		+	+	+	+	+				+
AQVPSLSQDSSLASAFSQAAFASSAGVK	99.70%	142	27.6	142		904.787	3	TRUE	AT-rich interactive domain 3B (BRIGHT-like)	arid3b;wu:fc16g09;wu:fc87c02;zgc:158235	A0A0R4IZF6_DANRE		+	+	+	+
ATVPEDSPASmLPAR	99.70%	78.7	27.3	78.3	m11: Oxidation (+15.99)	779.383	2	TRUE	AT-rich interactive domain 3B (BRIGHT-like)	arid3b;wu:fc16g09;wu:fc87c02;zgc:158235	A0A0R4IZF6_DANRE		+	+	+	+					+
LETGmGAGAVNAGPAVVEGPER	99.70%	101	27.8	99.3	m5: Oxidation (+15.99)	1049.51	2	TRUE	AT-rich interactive domain 3B (BRIGHT-like)	arid3b;wu:fc16g09;wu:fc87c02;zgc:158235	A0A0R4IZF6_DANRE	A0A0R4IZF6_DANRE;A0A0R4IZF6_DANRE	+	+		+					+
LPLALALGHQQQLAR	99.70%	90.8	25	90.8		814.983	2	TRUE	AT-rich interactive domain 3B (BRIGHT-like)	arid3b;wu:fc16g09;wu:fc87c02;zgc:158235	A0A0R4IZF6_DANRE		+	+	+	+					+
GLSSPGELQAAIDSNR	99.70%	107	27.5	107		807.906	2	FALSE	AT-rich interactive domain 3B (BRIGHT-like)	arid3b;wu:fc16g09;wu:fc87c02;zgc:158235	A0A0R4IZF6_DANRE	A0A0R4IZF6_DANRE;A0A0R4IS23_DANRE	+	+		+
ATVPEDSPASMLPAR	99.70%	70.1	27.7	68		771.386	2	TRUE	AT-rich interactive domain 3B (BRIGHT-like)	arid3b;wu:fc16g09;wu:fc87c02;zgc:158235	A0A0R4IZF6_DANRE		+	+							+
EAHILYAQQLAAQQAImASAR	99.70%	109	28	109	m17: Oxidation (+15.99)	767.399	3	TRUE	AT-rich interactive domain 3B (BRIGHT-like)	arid3b;wu:fc16g09;wu:fc87c02;zgc:158235	A0A0R4IZF6_DANRE		+			+
EFLDDLFAYmQK	99.70%	62.7	25.5	62.7	m10: Oxidation (+15.99)	768.357	2	TRUE	AT-rich interactive domain 3B (BRIGHT-like)	arid3b;wu:fc16g09;wu:fc87c02;zgc:158235	A0A0R4IZF6_DANRE		+	+		+					+
LEAVMEQLQR	99.70%	77.6	28.3	60.4		608.824	2	TRUE	AT-rich interactive domain 3B (BRIGHT-like)	arid3b;wu:fc16g09;wu:fc87c02;zgc:158235	A0A0R4IZF6_DANRE		+	+		+
LEAVmEQLQR	99.70%	90.5	28.6	85.2	m5: Oxidation (+15.99)	616.819	2	TRUE	AT-rich interactive domain 3B (BRIGHT-like)	arid3b;wu:fc16g09;wu:fc87c02;zgc:158235	A0A0R4IZF6_DANRE		+	+	+	+					+
LETGMGAGAVNAGPAVVEGPER	99.70%	71.3	28	71.3		694.681	3	TRUE	AT-rich interactive domain 3B (BRIGHT-like)	arid3b;wu:fc16g09;wu:fc87c02;zgc:158235	A0A0R4IZF6_DANRE		+	+		+					+
LETGmGAGAVNAGPAVVEGPERK	99.70%	73	28.2	73	m5: Oxidation (+15.99)	742.71	3	TRUE	AT-rich interactive domain 3B (BRIGHT-like)	arid3b;wu:fc16g09;wu:fc87c02;zgc:158235	A0A0R4IZF6_DANRE		+
LLQQAFQQNLLAmASQVNPTNLR	99.70%	89.5	25.9	89.5	m13: Oxidation (+15.99)	872.13	3	TRUE	AT-rich interactive domain 3B (BRIGHT-like)	arid3b;wu:fc16g09;wu:fc87c02;zgc:158235	A0A0R4IZF6_DANRE		+	+	+	+					+
LYELDNDPK	99.70%	65.7	28	53.3		553.772	2	TRUE	AT-rich interactive domain 3B (BRIGHT-like)	arid3b;wu:fc16g09;wu:fc87c02;zgc:158235	A0A0R4IZF6_DANRE		+	+		+	+				+
QSLALQQAAVGVPPYSFPVYTASPSAAK	99.70%	85.1	26.3	85.1		950.169	3	TRUE	AT-rich interactive domain 3B (BRIGHT-like)	arid3b;wu:fc16g09;wu:fc87c02;zgc:158235	A0A0R4IZF6_DANRE		+	+
QVLDLYmLYK	99.70%	55.9	27.8	51.9	m7: Oxidation (+15.99)	651.344	2	TRUE	AT-rich interactive domain 3B (BRIGHT-like)	arid3b;wu:fc16g09;wu:fc87c02;zgc:158235	A0A0R4IZF6_DANRE		+			+
SGSVPTAVTAmFPGHTSTLSPGVASSSSSSSSK	99.70%	88.4	26.8	88.4	m11: Oxidation (+15.99)	1038.16	3	TRUE	AT-rich interactive domain 3B (BRIGHT-like)	arid3b;wu:fc16g09;wu:fc87c02;zgc:158235	A0A0R4IZF6_DANRE		+	+		+
TASDLAHEEDAADEMDR	99.70%	49.5	25	49.5		625.925	3	TRUE	AT-rich interactive domain 3B (BRIGHT-like)	arid3b;wu:fc16g09;wu:fc87c02;zgc:158235	A0A0R4IZF6_DANRE		+			+					+
TASDLAHEEDAADEmDR	99.70%	55.2	25	55.2	m15: Oxidation (+15.99)	946.386	2	TRUE	AT-rich interactive domain 3B (BRIGHT-like)	arid3b;wu:fc16g09;wu:fc87c02;zgc:158235	A0A0R4IZF6_DANRE		+			+
NIVEVLGGK	99.70%	39.9	25.4	0		464.777	2	TRUE	AT-rich interactive domain 3B (BRIGHT-like)	arid3b	A0A0R4IZF6_DANRE-DECOY		+	+		+
FSPSPSGAAPHLLSPPK	99.70%	59.9	27.5	59.9		563.97	3	TRUE	AT-rich interactive domain 3B (BRIGHT-like)	arid3b;wu:fc16g09;wu:fc87c02;zgc:158235	A0A0R4IZF6_DANRE			+
GGQGPLAAR	99.70%	46.9	25.6	44.5		413.73	2	TRUE	AT-rich interactive domain 3B (BRIGHT-like)	arid3b;wu:fc16g09;wu:fc87c02;zgc:158235	A0A0R4IZF6_DANRE			+	+						+
QNGNSSWNEEGDGGR	99.70%	78.6	25	78.6		803.828	2	TRUE	AT-rich interactive domain 3B (BRIGHT-like)	arid3b;wu:fc16g09;wu:fc87c02;zgc:158235	A0A0R4IZF6_DANRE			+
LAEEQQR	98.80%	64.9	26.2	52.8		437.224	2	TRUE	AT-rich interactive domain 3B (BRIGHT-like)	arid3b;wu:fc16g09;wu:fc87c02;zgc:158235	A0A0R4IZF6_DANRE			+
LETGMGAGAVNAGPAVVEGPERK	99.70%	35	28.2	35		737.38	3	TRUE	AT-rich interactive domain 3B (BRIGHT-like)	arid3b;wu:fc16g09;wu:fc87c02;zgc:158235	A0A0R4IZF6_DANRE				+
EFLDDLFAYMQK	99.70%	50.8	27.6	50.8		760.361	2	TRUE	AT-rich interactive domain 3B (BRIGHT-like)	arid3b;wu:fc16g09;wu:fc87c02;zgc:158235	A0A0R4IZF6_DANRE					+					+
KATVPEDSPASmLPAR	99.70%	43.8	27.6	43.8	m12: Oxidation (+15.99)	562.622	3	TRUE	AT-rich interactive domain 3B (BRIGHT-like)	arid3b;wu:fc16g09;wu:fc87c02;zgc:158235	A0A0R4IZF6_DANRE					+
QVLDLYMLYK	99.70%	49.9	26.9	40.7		643.348	2	TRUE	AT-rich interactive domain 3B (BRIGHT-like)	arid3b;wu:fc16g09;wu:fc87c02;zgc:158235	A0A0R4IZF6_DANRE					+
RPGYSNSLYR	99.70%	23.1	26.3	20.2		404.876	3	TRUE	AT-rich interactive domain 3B (BRIGHT-like)	arid3b;wu:fc16g09;wu:fc87c02;zgc:158235	A0A0R4IZF6_DANRE					+
VKDEPEDSLSDQQSFNTPNGmGDWNLDDSFK	99.70%	32.3	25	28	m21: Oxidation (+15.99)	1177.84	3	TRUE	AT-rich interactive domain 3B (BRIGHT-like)	arid3b;wu:fc16g09;wu:fc87c02;zgc:158235	A0A0R4IZF6_DANRE					+
SGSVPTAVTAMFPGHTSTLSPGVASSSSSSSSK	99.70%	31.7	28.8	31.7		1032.83	3	TRUE	AT-rich interactive domain 3B (BRIGHT-like)	arid3b;wu:fc16g09;wu:fc87c02;zgc:158235	A0A0R4IZF6_DANRE										+
GAFAAGVPNSSSGHPLER	99.70%	44.3	28.8	44.3		585.292	3	TRUE	AT-rich interactive domain 3C (BRIGHT-like)	arid3c;arid3a;si:ch211-113n10.6	A0A0R4IS23_DANRE		+	+		+
GLSSPGELQAAIDSNRR	99.70%	31.1	27.7	31.1		590.975	3	FALSE	AT-rich interactive domain 3C (BRIGHT-like)	arid3c;arid3a;si:ch211-113n10.6	A0A0R4IS23_DANRE	A0A0R4IS23_DANRE;A0A0R4IZF6_DANRE	+	+		+
ImQHALQQNLFAmATQLPmNIK	99.70%	6.84	26.9	6.84	m2: Oxidation (+15.99), m13: Oxidation (+15.99), m19: Oxidation (+15.99)	863.774	3	TRUE	AT-rich interactive domain 3C (BRIGHT-like)	arid3c;arid3a;si:ch211-113n10.6	A0A0R4IS23_DANRE		+
QVLDLYTLYK	99.70%	42	25.9	42		628.351	2	TRUE	AT-rich interactive domain 3C (BRIGHT-like)	arid3c;arid3a;si:ch211-113n10.6	A0A0R4IS23_DANRE		+			+					+
SALQAAFSSASSLPLLVSSPGAHGQSGGGGGmK	99.70%	0.99	27.7	0.99	m32: Oxidation (+15.99)	758.377	4	TRUE	AT-rich interactive domain 3C (BRIGHT-like)	arid3c;arid3a;si:ch211-113n10.6	A0A0R4IS23_DANRE		+
STPIHLSR	99.70%	18.5	25.2	11.5		304.175	3	TRUE	AT-rich interactive domain 3C (BRIGHT-like)	arid3c;arid3a;si:ch211-113n10.6	A0A0R4IS23_DANRE		+			+
YLYPYEcEK	99.70%	39.5	25	39.5	c7: Carbamidomethyl (+57.02)	632.781	2	FALSE	AT-rich interactive domain 3C (BRIGHT-like)	arid3c;arid3a;si:ch211-113n10.6	A0A0R4IS23_DANRE	A0A0R4IS23_DANRE;A0A0R4IZF6_DANRE	+	+							+
SmVESQIQQQALAFR	99.70%	58.6	28.1	58.6	m2: Oxidation (+15.99)	876.436	2	TRUE	AT-rich interactive domain 3C (BRIGHT-like)	arid3c;arid3a;si:ch211-113n10.6	A0A0R4IS23_DANRE			+
SNSPGLSSHIQPSSSASSSASSHGPATSP	99.70%	44.7	26	44.7		903.748	3	TRUE	AT-rich interactive domain 3C (BRIGHT-like)	arid3c;arid3a;si:ch211-113n10.6	A0A0R4IS23_DANRE			+		+
DSSVAFGGGGSSSLIQELYELDDDEKRK	99.70%	22.8	27.6	22.8		751.362	4	TRUE	AT-rich interactive domain 3C (BRIGHT-like)	arid3c;arid3a;si:ch211-113n10.6	A0A0R4IS23_DANRE					+
LEAVmENLQR	99.70%	83.5	27.9	76.4	m5: Oxidation (+15.99)	609.81	2	TRUE	AT-rich interactive domain 3C (BRIGHT-like)	arid3c;arid3a;si:ch211-113n10.6	A0A0R4IS23_DANRE					+
VLTEQVNNVASALK	99.70%	81.2	26.3	81.2		743.417	2	TRUE	RBR-type E3 ubiquitin transferase	wu:fa09c12;zgc:64093;arih2	Q7T355_DANRE		+			+	+
mPEDFVLPLLPSEELKDK	99.70%	20.3	27.9	19.9	m1: Oxidation (+15.99)	706.035	3	TRUE	RBR-type E3 ubiquitin transferase	wu:fa09c12;zgc:64093;arih2	Q7T355_DANRE		+			+
MPEDFVLPLLPSEELKDK	99.70%	31.2	27	31.2		700.705	3	TRUE	RBR-type E3 ubiquitin transferase	wu:fa09c12;zgc:64093;arih2	Q7T355_DANRE		+								+
SLQLEAQTYQR	99.70%	66.8	27.7	66.8		668.848	2	TRUE	RBR-type E3 ubiquitin transferase	wu:fa09c12;zgc:64093;arih2	Q7T355_DANRE		+	+		+
SNSSQLLcEAYAQPTTTcR	99.70%	23.4	25.7	23.4	c8: Carbamidomethyl (+57.02), c18: Carbamidomethyl (+57.02)	729.666	3	TRUE	RBR-type E3 ubiquitin transferase	wu:fa09c12;zgc:64093;arih2	Q7T355_DANRE			+		+
YKENPDIVNQSQQAQAR	99.70%	64.5	28.1	63		663.665	3	TRUE	RBR-type E3 ubiquitin transferase	wu:fa09c12;zgc:64093;arih2	Q7T355_DANRE			+		+					+
LFTDQcNLGFAQR	99.70%	23.7	27.4	23.7	c6: Carbamidomethyl (+57.02)	785.372	2	TRUE	Uncharacterized protein	armc6	A0A0G2KFS5_DANRE			+
SAVSSSSTSVLDDLR	99.70%	111	27.9	111		762.382	2	TRUE	Uncharacterized protein	armc6	A0A0G2KFS5_DANRE			+	+
AGVLPLLAGSITR	99.70%	45.8	25	42.5		634.39	2	TRUE	Uncharacterized protein	armc6	A0A0G2KFS5_DANRE					+
AHPENTSVLSELcATLSR	99.70%	36.7	28	32.3	c13: Carbamidomethyl (+57.02)	662.33	3	TRUE	Uncharacterized protein	armc6	A0A0G2KFS5_DANRE					+
LAWVSHDSTVTVVDPTISSTPSQLK	99.70%	56.6	27.3	56.6		890.134	3	TRUE	Actin-related protein 2/3 complex subunit	ARPC1A;wu:fk93e03;arpc1a	Q7ZUQ0_DANRE		+
TLESSIQGLR	99.70%	65.5	28.2	53.6		552.306	2	TRUE	Actin-related protein 2/3 complex subunit	ARPC1A;wu:fk93e03;arpc1a	Q7ZUQ0_DANRE		+			+	+
NAYVWSQK	97.80%	31.7	26.3	31		498.252	2	TRUE	Actin-related protein 2/3 complex subunit	ARPC1A;wu:fk93e03;arpc1a	Q7ZUQ0_DANRE					+
FAVGSGAR	99.70%	40.6	26.1	11.4		382.706	2	TRUE	Actin-related protein 2/3 complex subunit	ARPC1A;wu:fk93e03;arpc1a	Q7ZUQ0_DANRE						+
STVLSLDWHPNNVLLAAGScDFK	99.70%	26.5	28.1	26.5	c20: Carbamidomethyl (+57.02)	848.76	3	TRUE	Actin-related protein 2/3 complex subunit	ARPC1A;wu:fk93e03;arpc1a	Q7ZUQ0_DANRE						+
DNTINLIHTFR	99.70%	42.9	29	37.4		672.357	2	TRUE	Arp2/3 complex 34 kDa subunit	arpc2;fk84a07;wu:fa22f07;wu:fk84a07;zgc:77769;SO:0001217	Q6P2T5_DANRE		+
DTDAAVGDNIGYITFVLFPR	99.70%	49.2	28.2	49.2		728.703	3	TRUE	Arp2/3 complex 34 kDa subunit	arpc2;fk84a07;wu:fa22f07;wu:fk84a07;zgc:77769;SO:0001217	Q6P2T5_DANRE		+				+
ELQEHGADELLK	99.70%	38.4	27.8	36.7		691.353	2	TRUE	Arp2/3 complex 34 kDa subunit	arpc2;fk84a07;wu:fa22f07;wu:fk84a07;zgc:77769;SO:0001217	Q6P2T5_DANRE		+			+					+
NcFASVFEK	99.70%	34.6	25	34.6	c2: Carbamidomethyl (+57.02)	551.256	2	TRUE	Arp2/3 complex 34 kDa subunit	arpc2;fk84a07;wu:fa22f07;wu:fk84a07;zgc:77769;SO:0001217	Q6P2T5_DANRE		+
IIEETLSLK	99.70%	27	26.1	21.5		523.311	2	TRUE	Arp2/3 complex 34 kDa subunit	arpc2;fk84a07;wu:fa22f07;wu:fk84a07;zgc:77769;SO:0001217	Q6P2T5_DANRE						+
ELLLQPVVISR	99.00%	30.1	25	29.8		633.893	2	TRUE	Actin-related protein 2/3 complex subunit 4	arpc4;arpc4l;fa07b12;wu:fa07b12;wu:fb63b05;zgc:101093;zgc:77932	Q6NZZ2_DANRE			+		+
AENFFILR	99.70%	35.6	26.3	35		505.278	2	TRUE	Actin-related protein 2/3 complex subunit 4	arpc4;arpc4l;fa07b12;wu:fa07b12;wu:fb63b05;zgc:101093;zgc:77932	Q6NZZ2_DANRE						+
FRPVPLGQSFVGIK	99.70%	43.5	25	43.5		515.637	3	TRUE	Activating signal cointegrator 1 complex subunit 3	ascc3	E7FCJ6_DANRE		+
TNIAMLTILHEIR	99.70%	25.2	25	25.2		508.957	3	TRUE	Activating signal cointegrator 1 complex subunit 3	ascc3	E7FCJ6_DANRE		+
EQALLAAR	99.70%	27.2	25.6	27.2		436.254	2	TRUE	Activating signal cointegrator 1 complex subunit 3	ascc3	E7FCJ6_DANRE			+
GEVDSFSLISDLSYVAQNAAR	99.70%	42	28.4	39.5		748.037	3	TRUE	Activating signal cointegrator 1 complex subunit 3	ascc3	E7FCJ6_DANRE			+
SVGDVALSQVVR	99.70%	62.2	28.2	49.7		615.346	2	TRUE	Activating signal cointegrator 1 complex subunit 3	ascc3	E7FCJ6_DANRE			+		+
TSAFIGGSK	99.70%	10.1	25.8	10.1		434.234	2	TRUE	Activating signal cointegrator 1 complex subunit 3	ascc3	E7FCJ6_DANRE			+
TNFISSHTSK	98.10%	28.8	28.8	0		561.284	2	TRUE	Activating signal cointegrator 1 complex subunit 3	ascc3	E7FCJ6_DANRE				+	+
AIAQADLIVTTPEK	99.70%	83.9	25.6	71.9		735.413	2	TRUE	Activating signal cointegrator 1 complex subunit 3	ascc3	E7FCJ6_DANRE					+
ALFEmALR	99.70%	45.5	29.2	33.9	m5: Oxidation (+15.99)	483.758	2	TRUE	Activating signal cointegrator 1 complex subunit 3	ascc3	E7FCJ6_DANRE					+
ANPLAYGINHK	99.70%	15.8	26.1	15.8		399.884	3	TRUE	Activating signal cointegrator 1 complex subunit 3	ascc3	E7FCJ6_DANRE					+
AVILVHDIK	99.70%	30.2	25	17.7		336.546	3	TRUE	Activating signal cointegrator 1 complex subunit 3	ascc3	E7FCJ6_DANRE					+
EmTDIIATIR	99.70%	28.9	28.3	28.9	m2: Oxidation (+15.99)	589.808	2	TRUE	Activating signal cointegrator 1 complex subunit 3	ascc3	E7FCJ6_DANRE					+
LTALDLIAFLATEDDPK	96.70%	26.8	27.1	21		615.999	3	TRUE	Activating signal cointegrator 1 complex subunit 3	ascc3	E7FCJ6_DANRE					+
LVAQIGESQVEAFIQTQSSLK	99.70%	67.1	26	67.1		759.41	3	TRUE	Activating signal cointegrator 1 complex subunit 3	ascc3	E7FCJ6_DANRE					+
LVmNPSYYNLDDISHETINK	99.70%	46.9	27.6	46.9	m3: Oxidation (+15.99)	794.716	3	TRUE	Activating signal cointegrator 1 complex subunit 3	ascc3	E7FCJ6_DANRE					+
TNIAmLTILHEIR	99.70%	51.2	25.7	51.2	m5: Oxidation (+15.99)	514.29	3	TRUE	Activating signal cointegrator 1 complex subunit 3	ascc3	E7FCJ6_DANRE					+
YGEGTIITTHDK	99.70%	24.2	28.7	24.2		667.829	2	TRUE	Activating signal cointegrator 1 complex subunit 3	ascc3	E7FCJ6_DANRE					+
YNTIESFNELFNAQNTEADVLSIVSK	99.70%	19.2	27.9	19.2		982.817	3	TRUE	Activating signal cointegrator 1 complex subunit 3	ascc3	E7FCJ6_DANRE					+
FGLLDQDLGNIGPSYDNQK	99.70%	27.1	28	27.1		698.676	3	TRUE	Ash2-like, histone lysine methyltransferase complex subunit	ash2l	F1RAW8_DANRE		+	+
SDPLFSAQR	99.70%	41	29.2	41		510.759	2	TRUE	Ash2-like, histone lysine methyltransferase complex subunit	ash2l	F1RAW8_DANRE		+	+		+
ALPDTYKDK	99.70%	18.6	27.3	18.6		525.776	2	TRUE	Ash2-like, histone lysine methyltransferase complex subunit	ash2l	F1RAW8_DANRE	F1RAW8_DANRE;F1RAW8_DANRE		+		+
LGWSQPLGNLQAPLGYDK	99.70%	18.8	26.9	18.6		653.012	3	TRUE	Ash2-like, histone lysine methyltransferase complex subunit	ash2l	F1RAW8_DANRE			+
EHPDPGSKDPEEDYPK	99.70%	13.4	25	13.4		613.938	3	TRUE	Ash2-like, histone lysine methyltransferase complex subunit	ash2l	F1RAW8_DANRE					+
AGGYGIQALGGmLVEYVR	99.70%	80.3	28.2	80.3	m12: Oxidation (+15.99)	935.479	2	FALSE	Acetylserotonin O-methyltransferase-like	asmtl	B0S731_DANRE	B0S731_DANRE;A0A2R8PZN8_DANRE	+			+	+		+	+	+
ALLQALSmTEGK	99.70%	71.5	27.9	71.5	m8: Oxidation (+15.99)	639.342	2	FALSE	Acetylserotonin O-methyltransferase-like	asmtl	B0S731_DANRE	B0S731_DANRE;A0A2R8PZN8_DANRE	+		+			+	+	+	+	+
DcDEAWTLVNK	99.70%	72.8	25.1	72.8	c2: Carbamidomethyl (+57.02)	675.804	2	FALSE	Acetylserotonin O-methyltransferase-like	asmtl	A0A2R8PZN8_DANRE	A0A2R8PZN8_DANRE;B0S731_DANRE	+	+		+		+		+
DKNSSVTDYK	99.70%	68.2	26.1	68.2		578.778	2	FALSE	Acetylserotonin O-methyltransferase-like	asmtl	A0A2R8PZN8_DANRE	A0A2R8PZN8_DANRE;B0S731_DANRE	+		+		+	+	+	+	+	+	+
FEVVPSWFK	99.70%	49.3	27.8	45.1		569.8	2	FALSE	Acetylserotonin O-methyltransferase-like	asmtl	B0S731_DANRE	B0S731_DANRE;A0A2R8PZN8_DANRE	+	+	+	+	+			+	+		+
GDFLNVVGFPLNHFcK	99.70%	37.9	28.6	37.9	c15: Carbamidomethyl (+57.02)	621.978	3	FALSE	Acetylserotonin O-methyltransferase-like	asmtl	B0S731_DANRE	B0S731_DANRE;A0A2R8PZN8_DANRE	+			+	+		+	+	+
HPcEYAVETAK	99.70%	55.3	25	52.7	c3: Carbamidomethyl (+57.02)	652.8	2	FALSE	Acetylserotonin O-methyltransferase-like	asmtl	B0S731_DANRE	B0S731_DANRE;A0A2R8PZN8_DANRE	+			+	+	+	+	+	+		+
HTDNLLDAMLFVK	99.70%	65.6	27.8	64.9		506.266	3	FALSE	Acetylserotonin O-methyltransferase-like	asmtl	A0A2R8PZN8_DANRE	A0A2R8PZN8_DANRE;B0S731_DANRE	+			+			+	+	+
KKEDVFQDVYYSK	99.70%	19.4	29.2	19.4		550.28	3	FALSE	Acetylserotonin O-methyltransferase-like	asmtl	B0S731_DANRE	B0S731_DANRE;A0A2R8PZN8_DANRE	+
LLEAAVSLGLLER	99.70%	55.5	25	55.5		692.416	2	FALSE	Acetylserotonin O-methyltransferase-like	asmtl	B0S731_DANRE	B0S731_DANRE;A0A2R8PZN8_DANRE	+			+
LVVLASASPR	99.70%	63.8	25	63.8		506.811	2	FALSE	Acetylserotonin O-methyltransferase-like	asmtl	B0S731_DANRE	B0S731_DANRE;A0A2R8PZN8_DANRE	+	+	+	+	+	+	+	+	+		+
PLNPVISK	98.50%	38.4	25	0		434.269	2	FALSE	Acetylserotonin O-methyltransferase-like	asmtl	B0S731_DANRE	B0S731_DANRE;A0A2R8PZN8_DANRE	+	+			+	+	+	+	+		+
QDVPHSIISLLDGFK	99.70%	52.1	26.8	52.1		556.971	3	FALSE	Acetylserotonin O-methyltransferase-like	asmtl	A0A2R8PZN8_DANRE	A0A2R8PZN8_DANRE;B0S731_DANRE	+			+	+		+	+	+
RLEILSNAGLR	99.70%	55.9	25.6	49.1		414.582	3	FALSE	Acetylserotonin O-methyltransferase-like	asmtl	B0S731_DANRE	B0S731_DANRE;A0A2R8PZN8_DANRE	+			+		+		+	+		+
STAEYSALLDK	99.70%	56.2	26.7	55.2		599.304	2	FALSE	Acetylserotonin O-methyltransferase-like	asmtl	B0S731_DANRE	B0S731_DANRE;A0A2R8PZN8_DANRE	+				+	+	+		+		+
TLFTASK	98.80%	41.2	25	31.6		384.218	2	FALSE	Acetylserotonin O-methyltransferase-like	asmtl	A0A2R8PZN8_DANRE	A0A2R8PZN8_DANRE;B0S731_DANRE	+			+	+	+	+	+	+
VFDVLNTPGGLTLEEVAGQINASLLGTER	99.70%	116	25.6	116		1005.2	3	FALSE	Acetylserotonin O-methyltransferase-like	asmtl	B0S731_DANRE	B0S731_DANRE;A0A2R8PZN8_DANRE	+				+		+	+	+
VRQEEISVYR	99.70%	37.3	28.5	17.5		426.898	3	FALSE	Acetylserotonin O-methyltransferase-like	asmtl	A0A2R8PZN8_DANRE	A0A2R8PZN8_DANRE;B0S731_DANRE	+			+
VSFVAGDFFK	99.70%	44.8	28.2	44.8		558.79	2	FALSE	Acetylserotonin O-methyltransferase-like	asmtl	B0S731_DANRE	B0S731_DANRE;A0A2R8PZN8_DANRE	+			+					+
VSFVAGDFFKDDLPK	99.70%	45.1	27.8	45.1		562.291	3	FALSE	Acetylserotonin O-methyltransferase-like	asmtl	B0S731_DANRE	B0S731_DANRE;A0A2R8PZN8_DANRE	+				+		+		+
VVDFYEETK	99.70%	59.6	25	59.6		565.274	2	FALSE	Acetylserotonin O-methyltransferase-like	asmtl	A0A2R8PZN8_DANRE	A0A2R8PZN8_DANRE;B0S731_DANRE	+	+	+	+	+	+	+	+	+	+	+
DLATAFDLScYK	99.70%	79.9	26.5	77.8	c10: Carbamidomethyl (+57.02)	702.33	2	TRUE	Acetylserotonin O-methyltransferase-like	asmtl	B0S731_DANRE			+	+	+							+
ADLYILAR	99.70%	54	25.7	44.1		467.772	2	FALSE	Acetylserotonin O-methyltransferase-like	asmtl	A0A2R8PZN8_DANRE	A0A2R8PZN8_DANRE;B0S731_DANRE;A0A2R8PZN8_DANRE;B0S731_DANRE			+	+	+	+	+	+	+	+	+
ALLQALSMTEGK	99.70%	79	27.7	79		631.345	2	FALSE	Acetylserotonin O-methyltransferase-like	asmtl	B0S731_DANRE	B0S731_DANRE;A0A2R8PZN8_DANRE			+	+	+	+	+	+	+
FMDAMHSIAR	99.70%	40.9	26.2	40.9		393.519	3	FALSE	Acetylserotonin O-methyltransferase-like	asmtl	B0S731_DANRE	B0S731_DANRE;A0A2R8PZN8_DANRE			+				+		+
LEILSNAGLR	99.40%	64.4	25.7	46.6		543.32	2	FALSE	Acetylserotonin O-methyltransferase-like	asmtl	A0A2R8PZN8_DANRE	A0A2R8PZN8_DANRE;B0S731_DANRE			+			+	+
VTGQDLATAFDLScYK	99.70%	95.6	26.7	95.6	c14: Carbamidomethyl (+57.02)	894.926	2	TRUE	Acetylserotonin O-methyltransferase-like	asmtl	A0A2R8PZN8_DANRE				+	+	+	+		+
FmDAmHSIAR	99.70%	42.8	25	42.8	m2: Oxidation (+15.99), m5: Oxidation (+15.99)	404.183	3	FALSE	Acetylserotonin O-methyltransferase-like	asmtl	A0A2R8PZN8_DANRE	A0A2R8PZN8_DANRE;B0S731_DANRE				+
HTDNLLDAmLFVK	99.70%	19.8	27.8	19.8	m9: Oxidation (+15.99)	511.598	3	FALSE	Acetylserotonin O-methyltransferase-like	asmtl	A0A2R8PZN8_DANRE	A0A2R8PZN8_DANRE;B0S731_DANRE				+
NSSVTDYK	99.70%	57.2	25	57.2		457.217	2	FALSE	Acetylserotonin O-methyltransferase-like	asmtl	A0A2R8PZN8_DANRE	A0A2R8PZN8_DANRE;B0S731_DANRE				+	+	+	+	+	+	+	+
TAcDIGGcTGAMAYEFTK	99.70%	48.3	25	48.3	c3: Carbamidomethyl (+57.02), c8: Carbamidomethyl (+57.02)	976.913	2	FALSE	Acetylserotonin O-methyltransferase-like	asmtl	A0A2R8PZN8_DANRE	A0A2R8PZN8_DANRE;B0S731_DANRE					+		+
ALEVAQR	98.80%	54.2	27.1	28.4		393.727	2	FALSE	Acetylserotonin O-methyltransferase-like	asmtl	A0A2R8PZN8_DANRE	A0A2R8PZN8_DANRE;B0S731_DANRE						+	+	+		+	+
TLLGcSSASIETAELE	99.70%	27.6	27.5	27.6	c5: Carbamidomethyl (+57.02)	840.902	2	FALSE	Acetylserotonin O-methyltransferase-like	asmtl	A0A2R8PZN8_DANRE	A0A2R8PZN8_DANRE;B0S731_DANRE						+
AGGYGIQALGGMLVEYVR	99.70%	80.8	27.8	80.8		927.483	2	FALSE	Acetylserotonin O-methyltransferase-like	asmtl	B0S731_DANRE	B0S731_DANRE;A0A2R8PZN8_DANRE								+	+
EDVFQDVYYSKDEVK	99.70%	16.2	26.4	16.2		621.958	3	FALSE	Acetylserotonin O-methyltransferase-like	asmtl	B0S731_DANRE	B0S731_DANRE;A0A2R8PZN8_DANRE								+	+
FAELSEEmLWEYINSGEPmDK	99.70%	17.2	25	17.2	m8: Oxidation (+15.99), m19: Oxidation (+15.99)	850.705	3	FALSE	Acetylserotonin O-methyltransferase-like	asmtl	B0S731_DANRE	B0S731_DANRE;A0A2R8PZN8_DANRE								+	+
VVDFYEETKVK	96.30%	23	26.8	23		452.906	3	FALSE	Acetylserotonin O-methyltransferase-like	asmtl	A0A2R8PZN8_DANRE	A0A2R8PZN8_DANRE;B0S731_DANRE											+
EAVLQALEVLPVAPPPPPR	99.70%	75.8	25	75.8		665.054	3	TRUE	ATPase family AAA domain-containing 2	atad2	E7EXJ5_DANRE		+	+		+					+
LITNTAEAVLQK	99.70%	118	26.2	100		650.877	2	TRUE	ATPase family AAA domain-containing 2	atad2	E7EXJ5_DANRE		+	+
LLLcGTSGSAQTSHLAPAILHTLEK	99.70%	15.3	26	15.3	c4: Carbamidomethyl (+57.02)	655.351	4	TRUE	ATPase family AAA domain-containing 2	atad2	E7EXJ5_DANRE		+
LLLDVESIcVSGR	99.70%	61.5	28.4	61.5	c9: Carbamidomethyl (+57.02)	730.895	2	TRUE	ATPase family AAA domain-containing 2	atad2	E7EXJ5_DANRE		+			+
AFTKPVDTEEVPDYTTVIK	99.70%	20.9	28.6	20.9		718.372	3	TRUE	ATPase family AAA domain-containing 2	atad2	E7EXJ5_DANRE			+
ALANEcSQGER	99.70%	47.5	25	47.5	c6: Carbamidomethyl (+57.02)	617.777	2	TRUE	ATPase family AAA domain-containing 2	atad2	E7EXJ5_DANRE			+
EATPLSAQAVISPR	99.70%	91.1	25.6	88.6		720.396	2	TRUE	ATPase family AAA domain-containing 2	atad2	E7EXJ5_DANRE			+		+
FFEDLILNQAAK	99.70%	66.7	27.9	66.7		704.878	2	TRUE	ATPase family AAA domain-containing 2	atad2	E7EXJ5_DANRE			+
GEVVVIGATNR	99.70%	38.7	27.3	32.8		557.815	2	TRUE	ATPase family AAA domain-containing 2	atad2	E7EXJ5_DANRE			+		+
IGASLADVDPmQIDQTVR	99.70%	16.7	28.5	16.4	m11: Oxidation (+15.99)	648.996	3	TRUE	ATPase family AAA domain-containing 2	atad2	E7EXJ5_DANRE			+
LEEQEEDTLR	99.70%	76	25.1	68.3		631.299	2	TRUE	ATPase family AAA domain-containing 2	atad2	E7EXJ5_DANRE			+		+
NVPLIVDHNK	99.70%	18	26.3	18		383.552	3	TRUE	ATPase family AAA domain-containing 2	atad2	E7EXJ5_DANRE			+		+
SADEHTDEVDSTPTSR	99.70%	21.3	25	21.3		582.918	3	TRUE	ATPase family AAA domain-containing 2	atad2	E7EXJ5_DANRE			+		+
YQAPLEEPK	99.70%	21.7	28.6	21.7		537.777	2	TRUE	ATPase family AAA domain-containing 2	atad2	E7EXJ5_DANRE			+
FDSIGGLGK	99.70%	41.5	26.7	35.5		447.24	2	TRUE	ATPase family AAA domain-containing 2	atad2	E7EXJ5_DANRE				+	+
EFLFNLPDR	99.70%	36.8	27.4	30.1		575.798	2	TRUE	ATPase family AAA domain-containing 2	atad2	E7EXJ5_DANRE					+
EmVVFPLLYPEVFEK	99.70%	26.3	27.5	26.3	m2: Oxidation (+15.99)	928.479	2	TRUE	ATPase family AAA domain-containing 2	atad2	E7EXJ5_DANRE					+
HWDPQLSDAFLEELADK	99.70%	29.1	28.1	29		671.99	3	TRUE	ATPase family AAA domain-containing 2	atad2	E7EXJ5_DANRE					+
SALQQPTSFRPR	99.70%	20.9	28	20.5		463.253	3	TRUE	ATPase family AAA domain-containing 2	atad2	E7EXJ5_DANRE					+
ALANEcSQGDR	99.70%	63.5	25	63.5	c6: Carbamidomethyl (+57.02)	610.77	2	FALSE	ATPase family AAA domain-containing 2B (Fragment)	atad2b	F8W5Z5_DANRE	F8W5Z5_DANRE;E7FE14_DANRE	+	+
GEIVVIGATNR	99.70%	43.3	27.4	25		564.824	2	FALSE	ATPase family AAA domain-containing 2B (Fragment)	atad2b	F8W5Z5_DANRE	F8W5Z5_DANRE;E7FE14_DANRE	+								+
LAEPFIDELAER	99.70%	80	28.5	79.5		701.865	2	FALSE	ATPase family AAA domain-containing 2B (Fragment)	atad2b	F8W5Z5_DANRE	F8W5Z5_DANRE;E7FE14_DANRE	+	+	+	+					+
LDLPTLYSVSAK	99.70%	54.4	25	54.4		653.87	2	FALSE	ATPase family AAA domain-containing 2B (Fragment)	atad2b	F8W5Z5_DANRE	F8W5Z5_DANRE;E7FE14_DANRE	+	+		+
LDSIDPALR	99.70%	47.8	25.2	40.4		500.277	2	FALSE	ATPase family AAA domain-containing 2B	atad2b	E7FE14_DANRE	E7FE14_DANRE;E7EXJ5_DANRE	+	+	+	+
LLFDQAYLMR	99.70%	70.7	26.4	62.6		635.339	2	FALSE	ATPase family AAA domain-containing 2B (Fragment)	atad2b	F8W5Z5_DANRE	F8W5Z5_DANRE;E7FE14_DANRE	+
TPEEScAQVFR	99.70%	74.8	27.3	74.8	c6: Carbamidomethyl (+57.02)	662.305	2	FALSE	ATPase family AAA domain-containing 2B (Fragment)	atad2b	F8W5Z5_DANRE	F8W5Z5_DANRE;E7FE14_DANRE	+	+	+	+
ALLEQAVVK	99.70%	52	25	51		485.801	2	TRUE	ATPase family AAA domain-containing 2B	atad2b	E7FE14_DANRE		+	+		+					+
FFSDLILVQAAK	99.70%	67.1	25	65.2		676.386	2	TRUE	ATPase family AAA domain-containing 2B	atad2b	E7FE14_DANRE		+			+
LQEAVQLPPPPDLVVDHQR	99.70%	52.9	26.2	52.9		717.724	3	TRUE	ATPase family AAA domain-containing 2B	atad2b	E7FE14_DANRE		+	+		+
QLSAEEQR	99.70%	35.6	26.5	25		480.741	2	TRUE	ATPase family AAA domain-containing 2B	atad2b	E7FE14_DANRE		+	+
SEGFSVDHLER	99.70%	34.2	25.3	30.4		638.303	2	TRUE	ATPase family AAA domain-containing 2B	atad2b	E7FE14_DANRE		+			+
AEDLASGVLR	99.70%	43.5	27.9	37.6		515.78	2	FALSE	ATPase family AAA domain-containing 2B (Fragment)	atad2b	F8W5Z5_DANRE	F8W5Z5_DANRE;E7FE14_DANRE		+
ALANEcSQGDRK	99.70%	25.2	25.7	25.2	c6: Carbamidomethyl (+57.02)	450.213	3	FALSE	ATPase family AAA domain-containing 2B (Fragment)	atad2b	F8W5Z5_DANRE	F8W5Z5_DANRE;E7FE14_DANRE		+
NNPNLDEHNSR	99.70%	28.8	25	28.8		437.2	3	FALSE	ATPase family AAA domain-containing 2B (Fragment)	atad2b	F8W5Z5_DANRE	F8W5Z5_DANRE;E7FE14_DANRE		+
SIVPAGQR	99.70%	23.9	25.1	19.3		414.24	2	FALSE	ATPase family AAA domain-containing 2B (Fragment)	atad2b	F8W5Z5_DANRE	F8W5Z5_DANRE;E7FE14_DANRE		+
YEAPPIEPVNR	99.70%	38	26.7	37.6		642.833	2	FALSE	ATPase family AAA domain-containing 2B (Fragment)	atad2b	F8W5Z5_DANRE	F8W5Z5_DANRE;E7FE14_DANRE		+		+
cVGYcGADIK	99.70%	30.6	25	27.1	c1: Carbamidomethyl (+57.02), c5: Carbamidomethyl (+57.02)	571.753	2	FALSE	ATPase family AAA domain-containing 2B (Fragment)	atad2b	F8W5Z5_DANRE	F8W5Z5_DANRE;E7FE14_DANRE				+
EFLFNLPDK	99.70%	46.1	28.1	32.5		561.795	2	FALSE	ATPase family AAA domain-containing 2B (Fragment)	atad2b	F8W5Z5_DANRE	F8W5Z5_DANRE;E7FE14_DANRE				+
GcLFYGPPGTGK	99.70%	27.2	26.9	27.2	c2: Carbamidomethyl (+57.02)	627.302	2	FALSE	ATPase family AAA domain-containing 2B (Fragment)	atad2b	F8W5Z5_DANRE	F8W5Z5_DANRE;E7EXJ5_DANRE;E7FE14_DANRE				+
LLFDQAYLmR	99.70%	50.6	26.5	50.6	m9: Oxidation (+15.99)	643.334	2	FALSE	ATPase family AAA domain-containing 2B (Fragment)	atad2b	F8W5Z5_DANRE	F8W5Z5_DANRE;E7FE14_DANRE				+
YQLDVASIVLGPQDFGR	99.70%	122	28.3	122		939.494	2	FALSE	ATPase family AAA domain-containing 2B (Fragment)	atad2b	F8W5Z5_DANRE	F8W5Z5_DANRE;E7FE14_DANRE				+
RLEEQEENTLR	99.70%	35	28	26.3		708.859	2	TRUE	ATPase family AAA domain-containing 2B	atad2b	E7FE14_DANRE					+
ALcTEAALAALR	99.70%	35.3	27.6	35.3	c3: Carbamidomethyl (+57.02)	630.345	2	FALSE	ATPase family AAA domain-containing 2B	atad2b	E7FE14_DANRE										+
LAPLFVEK	99.70%	44.1	26	30.4		458.778	2	TRUE	ATPase family AAA domain-containing 5a	atad5a	E7FE92_DANRE		+	+
SWDLLSEAHR	99.70%	35.1	26.9	28.6		405.203	3	TRUE	ATPase family AAA domain-containing 5a	atad5a	E7FE92_DANRE		+
AGDFEISSPLSAQELNAAK	99.70%	62.2	28.1	62.2		974.483	2	TRUE	ATPase family AAA domain-containing 5a	atad5a	E7FE92_DANRE			+
DPAQSTNVETADVPEAAPK	99.70%	79.9	28	79.9		970.464	2	TRUE	ATPase family AAA domain-containing 5a	atad5a	E7FE92_DANRE			+		+
EASENSQDDEQFR	99.70%	70.3	25	70.3		777.819	2	TRUE	ATPase family AAA domain-containing 5a	atad5a	E7FE92_DANRE			+		+
ISNPSFPHQR	99.70%	24.4	27.2	23.7		394.872	3	TRUE	ATPase family AAA domain-containing 5a	atad5a	E7FE92_DANRE			+
LESLDEPSDDGSPLK	99.70%	64.1	27.1	64.1		801.379	2	TRUE	ATPase family AAA domain-containing 5a	atad5a	E7FE92_DANRE			+
LLcLAENLR	99.70%	46.6	27.7	31.7	c3: Carbamidomethyl (+57.02)	551.308	2	TRUE	ATPase family AAA domain-containing 5a	atad5a	E7FE92_DANRE			+
NATEDDSSTLTVNK	99.70%	86.2	26.2	86.2		747.847	2	TRUE	ATPase family AAA domain-containing 5a	atad5a	E7FE92_DANRE			+
QSFSLTQTTPcEPR	99.70%	66.6	26.6	66.6	c11: Carbamidomethyl (+57.02)	826.387	2	TRUE	ATPase family AAA domain-containing 5a	atad5a	E7FE92_DANRE			+
TITNYFAPK	99.70%	34.7	26.1	32		527.782	2	TRUE	ATPase family AAA domain-containing 5a	atad5a	E7FE92_DANRE			+
VFEVNSSSQR	99.70%	54.5	28	54.5		576.786	2	TRUE	ATPase family AAA domain-containing 5a	atad5a	E7FE92_DANRE			+		+
AAVALDYLPcLR	99.70%	61.5	28.1	61.1	c10: Carbamidomethyl (+57.02)	681.365	2	TRUE	ATPase family AAA domain-containing 5a	atad5a	E7FE92_DANRE					+
HEPSDLESIK	99.70%	27.3	26.9	27.3		577.789	2	TRUE	ATPase family AAA domain-containing 5a	atad5a	E7FE92_DANRE					+
SKEEDAQVVTDDVVLIESPGDSK	99.70%	53.8	27.3	53.8		820.737	3	TRUE	ATPase family AAA domain-containing 5a	atad5a	E7FE92_DANRE					+
SLNEVLGK	99.70%	36.4	27.8	24.6		430.248	2	TRUE	ATPase family AAA domain-containing 5a	atad5a	E7FE92_DANRE					+
VAVLENQNK	99.70%	52.5	25.7	44.4		507.783	2	FALSE	Activating transcription factor 1	wu:fc92c07;zgc:64099;atf1	Q7T351_DANRE		+	+		+					+
SSSSSLPQTVVmTSPVINSQGK	99.70%	27.9	28.5	27.9	m12: Oxidation (+15.99)	750.714	3	TRUE	Activating transcription factor 1	wu:fc92c07;zgc:64099;atf1	Q7T351_DANRE		+
SSSSSLPQTVVMTSPVINSQGK	99.70%	34.5	28.2	34.5		745.382	3	TRUE	Activating transcription factor 1	wu:fc92c07;zgc:64099;atf1	Q7T351_DANRE			+
TAGNVSSATSSAPAVSLAR	99.70%	71.2	28.4	71.2		873.951	2	TRUE	Activating transcription factor 7-interacting protein 1	atf7ip;mcaf1;si:dkey-48a12.2;zgc:152981	A0A0R4IKD6_DANRE,F8W5Q4_DANRE,MCAF1_DANRE		+	+
VLQLTVFDR	99.70%	49	25.3	47.4		545.817	2	TRUE	Activating transcription factor 7-interacting protein 1	atf7ip;mcaf1;si:dkey-48a12.2;zgc:152981	A0A0R4IKD6_DANRE,F8W5Q4_DANRE,MCAF1_DANRE		+	+		+
AVYPGGTGTVSSPNTGISVTTAR	99.70%	51.5	27.4	51.5		731.715	3	TRUE	Activating transcription factor 7-interacting protein 1	atf7ip;mcaf1;si:dkey-48a12.2;zgc:152981	A0A0R4IKD6_DANRE,F8W5Q4_DANRE,MCAF1_DANRE			+
SSGPPPLVSSTPNTGTGVR	99.70%	67.7	28.2	67.7		905.969	2	TRUE	Activating transcription factor 7-interacting protein 1	atf7ip;mcaf1;si:dkey-48a12.2;zgc:152981	A0A0R4IKD6_DANRE,F8W5Q4_DANRE,MCAF1_DANRE			+		+
TQDAQAAAAAAQANNATNATTPQR	99.70%	21	28	21		786.047	3	TRUE	Activating transcription factor 7-interacting protein 1	atf7ip;mcaf1;si:dkey-48a12.2;zgc:152981	A0A0R4IKD6_DANRE,F8W5Q4_DANRE,MCAF1_DANRE			+
GSVIDLTEDDDDVQVTGVQK	99.70%	77.8	28.5	77.8		1067.01	2	TRUE	Activating transcription factor 7-interacting protein 1	atf7ip;mcaf1;si:dkey-48a12.2;zgc:152981	A0A0R4IKD6_DANRE,F8W5Q4_DANRE,MCAF1_DANRE					+
LSSSPTVSNSTAVPAQPK	99.70%	68.6	27.9	68.6		885.964	2	TRUE	Activating transcription factor 7-interacting protein 1	atf7ip;mcaf1;si:dkey-48a12.2;zgc:152981	A0A0R4IKD6_DANRE,F8W5Q4_DANRE,MCAF1_DANRE					+
mVQQLVEER	99.70%	55.4	27.8	55.2	m1: Oxidation (+15.99)	574.292	2	TRUE	Activating transcription factor 7-interacting protein 1	atf7ip;mcaf1;si:dkey-48a12.2;zgc:152981	A0A0R4IKD6_DANRE,F8W5Q4_DANRE,MCAF1_DANRE					+
ADNWWLR	98.80%	44.7	27.2	30		480.738	2	TRUE	5-aminoimidazole-4-carboxamide ribonucleotide formyltransferase/IMP cyclohydrolase	atic	A2CEW4_DANRE		+
AFTHTAQYDEAISDYFR	99.70%	59.2	25.6	59.2		678.98	3	TRUE	5-aminoimidazole-4-carboxamide ribonucleotide formyltransferase/IMP cyclohydrolase	atic	A2CEW4_DANRE		+			+
DVSEITGFPEmLGGR	99.70%	26.4	27.5	26.4	m11: Oxidation (+15.99)	812.388	2	TRUE	5-aminoimidazole-4-carboxamide ribonucleotide formyltransferase/IMP cyclohydrolase	atic	A2CEW4_DANRE		+
EVSDGIVAPGYEEDALR	99.70%	57.1	27.6	57.1		910.435	2	TRUE	5-aminoimidazole-4-carboxamide ribonucleotide formyltransferase/IMP cyclohydrolase	atic	A2CEW4_DANRE		+	+		+	+	+		+	+
NGAVIDKELFSNIVSK	99.70%	25.3	26.6	25.3		578.653	3	TRUE	5-aminoimidazole-4-carboxamide ribonucleotide formyltransferase/IMP cyclohydrolase	atic	A2CEW4_DANRE		+
TGLVEFAR	99.70%	52.4	27.9	41.9		446.748	2	TRUE	5-aminoimidazole-4-carboxamide ribonucleotide formyltransferase/IMP cyclohydrolase	atic	A2CEW4_DANRE	A2CEW4_DANRE;A2CEW4_DANRE;A2CEW4_DANRE	+		+	+	+		+		+
VLFGLHLK	99.70%	18.7	25	18.6		309.532	3	TRUE	5-aminoimidazole-4-carboxamide ribonucleotide formyltransferase/IMP cyclohydrolase	atic	A2CEW4_DANRE		+
aSEIALLSVSDK	99.70%				n-term: Sn+42 (+42.01)	637.844	2	TRUE	5-aminoimidazole-4-carboxamide ribonucleotide formyltransferase/IMP cyclohydrolase	atic	A2CEW4_DANRE			+
DGQVIGIGAGQQSR	99.70%	46.7	29.8	46.7		693.36	2	TRUE	5-aminoimidazole-4-carboxamide ribonucleotide formyltransferase/IMP cyclohydrolase	atic	A2CEW4_DANRE			+	+	+	+	+	+		+	+	+
LGFSLVR	98.80%	54.7	25	29.9		396.242	2	TRUE	5-aminoimidazole-4-carboxamide ribonucleotide formyltransferase/IMP cyclohydrolase	atic	A2CEW4_DANRE			+							+
VAVcNLYPFVK	99.70%	34.2	26.8	34.2	c4: Carbamidomethyl (+57.02)	655.352	2	TRUE	5-aminoimidazole-4-carboxamide ribonucleotide formyltransferase/IMP cyclohydrolase	atic	A2CEW4_DANRE			+
ALGLPAATSFK	99.70%	35	26.5	34.3		538.311	2	TRUE	5-aminoimidazole-4-carboxamide ribonucleotide formyltransferase/IMP cyclohydrolase	atic	A2CEW4_DANRE				+		+
DVSEITGFPEMLGGR	99.70%	54.3	28.2	44.8		804.393	2	TRUE	5-aminoimidazole-4-carboxamide ribonucleotide formyltransferase/IMP cyclohydrolase	atic	A2CEW4_DANRE				+
YTQSNSVcYAK	99.70%	52.5	25	51.3	c8: Carbamidomethyl (+57.02)	660.797	2	TRUE	5-aminoimidazole-4-carboxamide ribonucleotide formyltransferase/IMP cyclohydrolase	atic	A2CEW4_DANRE				+		+
DLIVASIAVK	95.10%	22.5	25	17.6		514.822	2	TRUE	5-aminoimidazole-4-carboxamide ribonucleotide formyltransferase/IMP cyclohydrolase	atic	A2CEW4_DANRE					+
TVSSPGVTVEDAVEQIDIGGVTLLR	99.70%	68.8	25	68.8		852.458	3	TRUE	5-aminoimidazole-4-carboxamide ribonucleotide formyltransferase/IMP cyclohydrolase	atic	A2CEW4_DANRE					+	+
GLFEEVPEPLSEVEKK	97.00%	4.86	27.7	4.86		610.656	3	TRUE	5-aminoimidazole-4-carboxamide ribonucleotide formyltransferase/IMP cyclohydrolase	atic	A2CEW4_DANRE						+				+
HVSPAGAAVGVPLSEDEAK	99.70%	21.3	28.8	21.3		611.983	3	TRUE	5-aminoimidazole-4-carboxamide ribonucleotide formyltransferase/IMP cyclohydrolase	atic	A2CEW4_DANRE						+
MDPEYEPDEEEVR	99.70%	41.6	25	41.6		819.336	2	TRUE	5-aminoimidazole-4-carboxamide ribonucleotide formyltransferase/IMP cyclohydrolase	atic	A2CEW4_DANRE						+
EVGTAIDQATGVILEQATDVLNK	99.70%	78.5	26.8	66.5		795.756	3	TRUE	Atlastin 3	atl3	A2CEM4_DANRE		+				+	+	+		+
SEPGPVQIVTVNK	99.70%	44.2	25.6	41.2		684.38	2	TRUE	Atlastin 3	atl3	A2CEM4_DANRE			+		+	+		+
ILLVPEVR	96.10%	43.2	25	41		469.805	2	TRUE	Atlastin 3	atl3	A2CEM4_DANRE					+		+
AHGGYSVFAGVGER	99.70%	45.4	28.9	45.4		469.565	3	TRUE	ATP synthase subunit beta	atp5b;fj13e04;fj55c09;hm:zehn0534;im:6793121;wu:fj13e04;wu:fj38d01;wu:fj55c09;atp5f1b;zgc:111961	A8WGC6_DANRE		+			+
AIAELGIYPAVDPLDSTSR	99.70%	70.5	27.7	70.5		994.52	2	TRUE	ATP synthase subunit beta	atp5b;fj13e04;fj55c09;hm:zehn0534;im:6793121;wu:fj13e04;wu:fj38d01;wu:fj55c09;atp5f1b;zgc:111961	A8WGC6_DANRE		+	+	+	+	+	+	+	+	+
EGNDLYHEmIESGVINLK	99.70%	37.2	27.6	36	m9: Oxidation (+15.99)	692.998	3	TRUE	ATP synthase subunit beta	atp5b;fj13e04;fj55c09;hm:zehn0534;im:6793121;wu:fj13e04;wu:fj38d01;wu:fj55c09;atp5f1b;zgc:111961	A8WGC6_DANRE		+				+
FLSQPFQVAEVFTGHLGK	99.70%	74.3	27.6	74.3		669.023	3	TRUE	ATP synthase subunit beta	atp5b;fj13e04;fj55c09;hm:zehn0534;im:6793121;wu:fj13e04;wu:fj38d01;wu:fj55c09;atp5f1b;zgc:111961	A8WGC6_DANRE		+				+
FTQAGSEVSALLGR	99.70%	91.1	28.4	91.1		718.382	2	TRUE	ATP synthase subunit beta	atp5b;fj13e04;fj55c09;hm:zehn0534;im:6793121;wu:fj13e04;wu:fj38d01;wu:fj55c09;atp5f1b;zgc:111961	A8WGC6_DANRE		+		+	+	+	+	+		+	+	+
IGLFGGAGVGK	99.70%	72.3	26.1	62.5		488.285	2	TRUE	ATP synthase subunit beta	atp5b;fj13e04;fj55c09;hm:zehn0534;im:6793121;wu:fj13e04;wu:fj38d01;wu:fj55c09;atp5f1b;zgc:111961	A8WGC6_DANRE		+	+	+	+	+	+	+	+	+	+	+
ImDPNIVGTEHYDVAR	99.70%	51.7	27.2	51.7	m2: Oxidation (+15.99)	923.443	2	TRUE	ATP synthase subunit beta	atp5b;fj13e04;fj55c09;hm:zehn0534;im:6793121;wu:fj13e04;wu:fj38d01;wu:fj55c09;atp5f1b;zgc:111961	A8WGC6_DANRE		+		+		+		+
ImNVIGEPIDER	99.70%	65.4	27.6	53.2	m2: Oxidation (+15.99)	701.356	2	TRUE	ATP synthase subunit beta	atp5b;fj13e04;fj55c09;hm:zehn0534;im:6793121;wu:fj13e04;wu:fj38d01;wu:fj55c09;atp5f1b;zgc:111961	A8WGC6_DANRE		+		+	+	+	+	+	+	+
IPSAVGYQPTLATDmGTmQER	99.70%	58.6	28	58.6	m15: Oxidation (+15.99), m18: Oxidation (+15.99)	766.696	3	TRUE	ATP synthase subunit beta	atp5b;fj13e04;fj55c09;hm:zehn0534;im:6793121;wu:fj13e04;wu:fj38d01;wu:fj55c09;atp5f1b;zgc:111961	A8WGC6_DANRE		+			+
IPVGPETLGR	99.70%	46.6	25	46.6		519.801	2	TRUE	ATP synthase subunit beta	atp5b;fj13e04;fj55c09;hm:zehn0534;im:6793121;wu:fj13e04;wu:fj38d01;wu:fj55c09;atp5f1b;zgc:111961	A8WGC6_DANRE		+	+		+	+	+
KGSITSVQAIYVPADDLTDPAPATTFAHLDATTVLSR	99.70%	24.9	25.6	24.9		961.501	4	TRUE	ATP synthase subunit beta	atp5b;fj13e04;fj55c09;hm:zehn0534;im:6793121;wu:fj13e04;wu:fj38d01;wu:fj55c09;atp5f1b;zgc:111961	A8WGC6_DANRE		+
LVLEVAQHLGENTVR	99.70%	75.1	25	75.1		839.469	2	TRUE	ATP synthase subunit beta	atp5b;fj13e04;fj55c09;hm:zehn0534;im:6793121;wu:fj13e04;wu:fj38d01;wu:fj55c09;atp5f1b;zgc:111961	A8WGC6_DANRE		+		+		+		+		+
LVPLKETIK	99.70%	27.8	25	27.8		347.562	3	TRUE	ATP synthase subunit beta	atp5b;fj13e04;fj55c09;hm:zehn0534;im:6793121;wu:fj13e04;wu:fj38d01;wu:fj55c09;atp5f1b;zgc:111961	A8WGC6_DANRE		+
QTAPIHAEAPEFTDmSVEQEILVTGIK	99.70%	81.6	27.7	81.4	m15: Oxidation (+15.99)	990.831	3	TRUE	ATP synthase subunit beta	atp5b;fj13e04;fj55c09;hm:zehn0534;im:6793121;wu:fj13e04;wu:fj38d01;wu:fj55c09;atp5f1b;zgc:111961	A8WGC6_DANRE		+
SILGGEYDALPEQAFYmVGPIEEVVQK	99.70%	56.9	28.2	56.9	m17: Oxidation (+15.99)	1000.17	3	TRUE	ATP synthase subunit beta	atp5b;fj13e04;fj55c09;hm:zehn0534;im:6793121;wu:fj13e04;wu:fj38d01;wu:fj55c09;atp5f1b;zgc:111961	A8WGC6_DANRE		+				+		+		+
SLQDIIAILGmDELSEEDKLTVAR	99.70%	42.6	27.3	42.1	m11: Oxidation (+15.99)	892.467	3	TRUE	ATP synthase subunit beta	atp5b;fj13e04;fj55c09;hm:zehn0534;im:6793121;wu:fj13e04;wu:fj38d01;wu:fj55c09;atp5f1b;zgc:111961	A8WGC6_DANRE		+
TVLImELINNVAK	99.70%	84.1	26.6	84.1	m5: Oxidation (+15.99)	737.421	2	TRUE	ATP synthase subunit beta	atp5b;fj13e04;fj55c09;hm:zehn0534;im:6793121;wu:fj13e04;wu:fj38d01;wu:fj55c09;atp5f1b;zgc:111961	A8WGC6_DANRE		+			+	+	+
TVLIMELINNVAK	99.70%	64.2	25	60.9		729.424	2	TRUE	ATP synthase subunit beta	atp5b;fj13e04;fj55c09;hm:zehn0534;im:6793121;wu:fj13e04;wu:fj38d01;wu:fj55c09;atp5f1b;zgc:111961	A8WGC6_DANRE		+				+	+
VALTGLTVAEYFR	99.70%	95.1	25.1	95.1		720.399	2	TRUE	ATP synthase subunit beta	atp5b;fj13e04;fj55c09;hm:zehn0534;im:6793121;wu:fj13e04;wu:fj38d01;wu:fj55c09;atp5f1b;zgc:111961	A8WGC6_DANRE		+		+		+	+	+	+	+
VLDTGAPIR	99.70%	62.8	25	60.1		471.275	2	TRUE	ATP synthase subunit beta	atp5b;fj13e04;fj55c09;hm:zehn0534;im:6793121;wu:fj13e04;wu:fj38d01;wu:fj55c09;atp5f1b;zgc:111961	A8WGC6_DANRE		+	+	+		+	+	+		+
VVDLLAPYAK	99.70%	79.5	26.4	79.5		544.821	2	TRUE	ATP synthase subunit beta	atp5b;fj13e04;fj55c09;hm:zehn0534;im:6793121;wu:fj13e04;wu:fj38d01;wu:fj55c09;atp5f1b;zgc:111961	A8WGC6_DANRE		+	+	+	+	+	+	+		+
IMNVIGEPIDER	99.70%	60	29.9	48.3		693.358	2	TRUE	ATP synthase subunit beta	atp5b;fj13e04;fj55c09;hm:zehn0534;im:6793121;wu:fj13e04;wu:fj38d01;wu:fj55c09;atp5f1b;zgc:111961	A8WGC6_DANRE			+	+		+	+	+	+	+
TIAMDGTEGLVR	99.70%	62	28.7	61.7		631.825	2	TRUE	ATP synthase subunit beta	atp5b;fj13e04;fj55c09;hm:zehn0534;im:6793121;wu:fj13e04;wu:fj38d01;wu:fj55c09;atp5f1b;zgc:111961	A8WGC6_DANRE			+	+				+	+	+	+
TIAmDGTEGLVR	99.70%	66	28.5	65.3	m4: Oxidation (+15.99)	639.824	2	TRUE	ATP synthase subunit beta	atp5b;fj13e04;fj55c09;hm:zehn0534;im:6793121;wu:fj13e04;wu:fj38d01;wu:fj55c09;atp5f1b;zgc:111961	A8WGC6_DANRE				+	+	+			+	+
VLDTGAPIRIPVGPETLGR	96.30%	26.1	25	26.1		654.377	3	TRUE	ATP synthase subunit beta	atp5b;fj13e04;fj55c09;hm:zehn0534;im:6793121;wu:fj13e04;wu:fj38d01;wu:fj55c09;atp5f1b;zgc:111961	A8WGC6_DANRE				+
DQEGQDVLLFIDNIFR	99.70%	49.8	28.2	49.4		641.326	3	TRUE	ATP synthase subunit beta	atp5b;fj13e04;fj55c09;hm:zehn0534;im:6793121;wu:fj13e04;wu:fj38d01;wu:fj55c09;atp5f1b;zgc:111961	A8WGC6_DANRE						+		+
EGNDLYHEMIESGVINLK	99.70%	28.2	28.3	28.2		687.67	3	TRUE	ATP synthase subunit beta	atp5b;fj13e04;fj55c09;hm:zehn0534;im:6793121;wu:fj13e04;wu:fj38d01;wu:fj55c09;atp5f1b;zgc:111961	A8WGC6_DANRE						+
IMDPNIVGTEHYDVAR	99.70%	32.6	27.8	32.6		610.632	3	TRUE	ATP synthase subunit beta	atp5b;fj13e04;fj55c09;hm:zehn0534;im:6793121;wu:fj13e04;wu:fj38d01;wu:fj55c09;atp5f1b;zgc:111961	A8WGC6_DANRE						+	+	+		+
VALVYGQmNEPPGAR	99.70%	36	28	19	m8: Oxidation (+15.99)	809.405	2	TRUE	ATP synthase subunit beta	atp5b;fj13e04;fj55c09;hm:zehn0534;im:6793121;wu:fj13e04;wu:fj38d01;wu:fj55c09;atp5f1b;zgc:111961	A8WGC6_DANRE						+
VALVYGQMNEPPGAR	99.10%	32	28.2	29		801.409	2	TRUE	ATP synthase subunit beta	atp5b;fj13e04;fj55c09;hm:zehn0534;im:6793121;wu:fj13e04;wu:fj38d01;wu:fj55c09;atp5f1b;zgc:111961	A8WGC6_DANRE							+	+
QTAPIHAEAPEFTDMSVEQEILVTGIK	99.70%	57.5	27.6	57.5		985.499	3	TRUE	ATP synthase subunit beta	atp5b;fj13e04;fj55c09;hm:zehn0534;im:6793121;wu:fj13e04;wu:fj38d01;wu:fj55c09;atp5f1b;zgc:111961	A8WGC6_DANRE								+		+
SILGGEYDALPEQAFYMVGPIEEVVQK	99.70%	23.9	28.4	23.6		994.833	3	TRUE	ATP synthase subunit beta	atp5b;fj13e04;fj55c09;hm:zehn0534;im:6793121;wu:fj13e04;wu:fj38d01;wu:fj55c09;atp5f1b;zgc:111961	A8WGC6_DANRE								+		+
APGIIPR	98.80%	66	25	53.8		362.229	2	TRUE	ATP synthase subunit alpha	atp5a1;zgc:154103;atp5fa1	Q08BA1_DANRE		+		+		+	+		+	+	+	+
AVDSLVPIGR	99.70%	65.7	25	49.1		513.801	2	TRUE	ATP synthase subunit alpha	atp5a1;zgc:154103;atp5fa1	Q08BA1_DANRE		+	+	+	+	+	+	+	+	+	+	+
EAYPGDVFYLHSR	99.70%	62.2	27.7	62.2		518.585	3	TRUE	ATP synthase subunit alpha	atp5a1;zgc:154103;atp5fa1	Q08BA1_DANRE		+		+	+			+
EVAAFAQFGSDLDAATQQLLNR	99.70%	145	28	145		1183.09	2	TRUE	ATP synthase subunit alpha	atp5a1;zgc:154103;atp5fa1	Q08BA1_DANRE		+		+		+	+	+	+	+		+
FNEGTEEK	99.70%	46	25	46		477.214	2	TRUE	ATP synthase subunit alpha	atp5a1;zgc:154103;atp5fa1	Q08BA1_DANRE		+		+		+	+	+	+
GIRPAINVGLSVSR	99.70%	48.8	25	48.8		480.288	3	TRUE	ATP synthase subunit alpha	atp5a1;zgc:154103;atp5fa1	Q08BA1_DANRE		+
GmSLNLEPDNVGVVVFGNDK	99.70%	66.6	28.8	66.6	m2: Oxidation (+15.99)	1060.52	2	TRUE	ATP synthase subunit alpha	atp5a1;zgc:154103;atp5fa1	Q08BA1_DANRE		+				+	+	+
HALIIYDDLSK	99.70%	90.8	28.1	84		644.349	2	TRUE	ATP synthase subunit alpha	atp5a1;zgc:154103;atp5fa1	Q08BA1_DANRE		+			+	+	+		+	+
ILGADTGAELEETGR	99.70%	121	28.3	117		766.383	2	TRUE	ATP synthase subunit alpha	atp5a1;zgc:154103;atp5fa1	Q08BA1_DANRE		+	+	+	+	+	+	+	+	+	+	+
QGQYSPmAIEEQVAVIYAGVR	99.70%	43.7	27.7	43.7	m7: Oxidation (+15.99)	775.724	3	TRUE	ATP synthase subunit alpha	atp5a1;zgc:154103;atp5fa1	Q08BA1_DANRE		+
TAIAIDTIINQK	99.70%	82.8	26.3	80.4		650.877	2	TRUE	ATP synthase subunit alpha	atp5a1;zgc:154103;atp5fa1	Q08BA1_DANRE		+	+	+	+	+	+	+	+	+
TGAIVDVPVGEELLGR	99.70%	70.8	26.4	70.8		542.301	3	TRUE	ATP synthase subunit alpha	atp5a1;zgc:154103;atp5fa1	Q08BA1_DANRE		+	+	+	+	+	+	+		+	+	+
TGTAEVSSILEEK	99.70%	92.9	28.5	92.9		682.352	2	TRUE	ATP synthase subunit alpha	atp5a1;zgc:154103;atp5fa1	Q08BA1_DANRE		+	+	+	+	+	+		+	+	+	+
VLSIGDGIAR	99.70%	55.5	25.9	41.8		500.793	2	TRUE	ATP synthase subunit alpha	atp5a1;zgc:154103;atp5fa1	Q08BA1_DANRE		+	+	+	+	+	+	+		+	+	+
LTDADAMK	98.50%	46.2	26.8	25.2		432.71	2	TRUE	ATP synthase subunit alpha	atp5a1;zgc:154103;atp5fa1	Q08BA1_DANRE			+				+			+
EGDIVKR	98.80%	46.5	28.4	0		408.733	2	TRUE	ATP synthase subunit alpha	atp5a1;zgc:154103;atp5fa1	Q08BA1_DANRE				+
EPmQTGIK	95.50%	23.2	27.9	21.9	m3: Oxidation (+15.99)	460.231	2	TRUE	ATP synthase subunit alpha	atp5a1;zgc:154103;atp5fa1	Q08BA1_DANRE				+
QmSLLLR	98.80%	45.9	27	38.6	m2: Oxidation (+15.99)	438.752	2	TRUE	ATP synthase subunit alpha	atp5a1;zgc:154103;atp5fa1	Q08BA1_DANRE				+		+
STVAQLVK	99.70%	26.9	28.3	26.1		423.258	2	TRUE	ATP synthase subunit alpha	atp5a1;zgc:154103;atp5fa1	Q08BA1_DANRE					+					+
GMSLNLEPDNVGVVVFGNDK	99.70%	47	27.8	43.4		1052.52	2	TRUE	ATP synthase subunit alpha	atp5a1;zgc:154103;atp5fa1	Q08BA1_DANRE						+		+	+	+
LTDADAmK	99.70%	46.9	26	28.8	m7: Oxidation (+15.99)	440.708	2	TRUE	ATP synthase subunit alpha	atp5a1;zgc:154103;atp5fa1	Q08BA1_DANRE						+	+
EIVLNFLSSFE	95.80%	23.2	27.5	15.6		649.337	2	TRUE	ATP synthase subunit alpha	atp5a1;zgc:154103;atp5fa1	Q08BA1_DANRE									+
LELAQYR	98.80%	33.7	27.9	23.8		446.748	2	TRUE	ATP synthase subunit alpha	atp5a1;zgc:154103;atp5fa1	Q08BA1_DANRE									+
EPMQTGIK	99.70%	17.3	28.2	17.3		452.235	2	TRUE	ATP synthase subunit alpha	atp5a1;zgc:154103;atp5fa1	Q08BA1_DANRE										+
DDEVQVVR	99.70%	47.1	25	47.1		480.243	2	TRUE	Ribosomal protein L26	atp6v0e1;hm:zehn2026;rpl26;wu:fa92f05;zgc:66190	Q7SXA1_DANRE			+		+	+				+
LNTFVTSSR	99.70%	59.5	26	57.8		512.775	2	TRUE	Ribosomal protein L26	atp6v0e1;hm:zehn2026;rpl26;wu:fa92f05;zgc:66190	Q7SXA1_DANRE			+	+	+					+
YVIYIER	98.80%	44.6	25.4	35.1		478.266	2	TRUE	Ribosomal protein L26	atp6v0e1;hm:zehn2026;rpl26;wu:fa92f05;zgc:66190	Q7SXA1_DANRE			+
YKEETIEK	99.70%	40.6	27.6	29.5		520.269	2	TRUE	Ribosomal protein L26	atp6v0e1;hm:zehn2026;rpl26;wu:fa92f05;zgc:66190	Q7SXA1_DANRE					+					+
ImSSPLSK	99.70%	34.6	28.5	20.3	m2: Oxidation (+15.99)	439.737	2	TRUE	Ribosomal protein L26	atp6v0e1;hm:zehn2026;rpl26;wu:fa92f05;zgc:66190	Q7SXA1_DANRE										+
VGHSELVGEIIR	99.70%	19.6	25.8	19.4		436.914	3	TRUE	ATPase H+-transporting V1 subunit Ab	atp6v1ab	E7FCD8_DANRE		+		+
TVISQSLSK	99.70%	33.1	25.4	21.5		481.78	2	TRUE	ATPase H+-transporting V1 subunit Ab	atp6v1ab	E7FCD8_DANRE			+		+
DFPELTmEVGGK	99.70%	22.6	25.7	22.6	m7: Oxidation (+15.99)	669.813	2	TRUE	ATPase H+-transporting V1 subunit Ab	atp6v1ab	E7FCD8_DANRE					+
TALVANTSNmPVAAR	99.70%	78.2	28.2	78.2	m10: Oxidation (+15.99)	766.398	2	TRUE	ATPase H+-transporting V1 subunit Ab	atp6v1ab	E7FCD8_DANRE					+
EILQEEEDLAEIVQLVGK	99.70%	48.3	26.9	48.3		685.701	3	TRUE	ATPase H+-transporting V1 subunit Ab	atp6v1ab	E7FCD8_DANRE								+		+
AHAALEESLENEFESK	99.70%	70.2	27.2	70.2		601.951	3	TRUE	ATRX chromatin remodeler	atrx	A0A2R8QG02_DANRE,E7F4M2_DANRE		+
ENLLGSVK	99.70%	31.2	26.9	25.7		430.249	2	TRUE	ATRX chromatin remodeler	atrx	A0A2R8QG02_DANRE,E7F4M2_DANRE		+	+		+
ENPSLPEAQVHSmALGR	99.70%	25.2	28.2	25.2	m13: Oxidation (+15.99)	617.974	3	TRUE	ATRX chromatin remodeler	atrx	A0A2R8QG02_DANRE,E7F4M2_DANRE		+	+
FINPIQNGQcADSTLVDVR	99.70%	84.4	27.8	84.3	c10: Carbamidomethyl (+57.02)	716.357	3	TRUE	ATRX chromatin remodeler	atrx	A0A2R8QG02_DANRE,E7F4M2_DANRE		+
FLAQGTmEEK	99.70%	46.6	27	36.9	m7: Oxidation (+15.99)	585.279	2	TRUE	ATRX chromatin remodeler	atrx	A0A2R8QG02_DANRE,E7F4M2_DANRE		+	+		+
LFQDFQMLSR	99.70%	37	26.1	34.3		642.824	2	TRUE	ATRX chromatin remodeler	atrx	A0A2R8QG02_DANRE,E7F4M2_DANRE		+
LFQDFQmLSR	99.70%	44.3	25.5	43.6	m7: Oxidation (+15.99)	650.821	2	TRUE	ATRX chromatin remodeler	atrx	A0A2R8QG02_DANRE,E7F4M2_DANRE		+	+
LVLDEDEETKEPLVQVHR	99.70%	45.4	27.8	45.4		538.034	4	TRUE	ATRX chromatin remodeler	atrx	A0A2R8QG02_DANRE,E7F4M2_DANRE		+			+
YYLDHFTGVGSALESGK	99.70%	72.5	27.5	72.5		615.3	3	TRUE	ATRX chromatin remodeler	atrx	A0A2R8QG02_DANRE,E7F4M2_DANRE		+			+
AGSLGINLVAANR	99.70%	86.9	27.4	72		628.359	2	FALSE	ATRX chromatin remodeler	atrx	A0A2R8QG02_DANRE,E7F4M2_DANRE	A0A2R8QG02_DANRE,E7F4M2_DANRE;A0A0R4IS87_DANRE,A0A2R8PZH8_DANRE		+		+
ELSEImSEQSK	99.70%	41.9	26.2	33.5	m6: Oxidation (+15.99)	648.803	2	TRUE	ATRX chromatin remodeler	atrx	A0A2R8QG02_DANRE,E7F4M2_DANRE			+
ENNDDNLTDSSDNKSNTEVVESK	99.70%	22.1	25	22.1		852.038	3	TRUE	ATRX chromatin remodeler	atrx	A0A2R8QG02_DANRE,E7F4M2_DANRE			+
ESSQVTcPITTK	99.70%	44.8	28.1	44.8	c7: Carbamidomethyl (+57.02)	675.831	2	TRUE	ATRX chromatin remodeler	atrx	A0A2R8QG02_DANRE,E7F4M2_DANRE			+	+	+
LPQGTVVVKPEPVANETK	99.70%	15.6	25	15.6		636.026	3	TRUE	ATRX chromatin remodeler	atrx	A0A2R8QG02_DANRE,E7F4M2_DANRE			+
LSPIQcK	98.80%	38.8	30	27.9	c6: Carbamidomethyl (+57.02)	423.231	2	TRUE	ATRX chromatin remodeler	atrx	A0A2R8QG02_DANRE,E7F4M2_DANRE			+		+
LTPVPLK	98.80%	21.9	25	21.9		384.255	2	TRUE	ATRX chromatin remodeler	atrx	A0A2R8QG02_DANRE,E7F4M2_DANRE			+
TFVQFLQQTSK	99.70%	62.2	26.4	62.2		663.857	2	TRUE	ATRX chromatin remodeler	atrx	A0A2R8QG02_DANRE,E7F4M2_DANRE			+	+						+
VLEASSALK	99.70%	64.3	27.6	41.3		459.269	2	TRUE	ATRX chromatin remodeler	atrx	A0A2R8QG02_DANRE,E7F4M2_DANRE			+		+					+
VLLNLESSSR	99.70%	57.2	27.8	55		559.315	2	TRUE	ATRX chromatin remodeler	atrx	A0A2R8QG02_DANRE,E7F4M2_DANRE			+	+
VVDQQQIER	99.70%	78.5	26.6	69.4		557.796	2	TRUE	ATRX chromatin remodeler	atrx	A0A2R8QG02_DANRE,E7F4M2_DANRE			+	+	+
EALEDIVAQVWK	99.70%	60.7	29.2	59.9		700.875	2	TRUE	ATRX chromatin remodeler	atrx	A0A2R8QG02_DANRE,E7F4M2_DANRE				+	+	+
ELSEIMSEQSK	99.10%	28.3	26.2	20.1		640.804	2	TRUE	ATRX chromatin remodeler	atrx	A0A2R8QG02_DANRE,E7F4M2_DANRE				+
LDGSTNALTR	99.70%	51.1	29.2	49.2		524.275	2	TRUE	ATRX chromatin remodeler	atrx	A0A2R8QG02_DANRE,E7F4M2_DANRE				+	+
DPVLAELLHSYK	99.70%	43.4	27.5	43.4		692.877	2	TRUE	ATRX chromatin remodeler	atrx	A0A2R8QG02_DANRE,E7F4M2_DANRE					+
EFVSEEDAEVLTHSGK	99.70%	68.9	27.1	68.9		592.948	3	TRUE	ATRX chromatin remodeler	atrx	A0A2R8QG02_DANRE,E7F4M2_DANRE					+
LPQGTVVVKPEPVANETKDEFR	99.70%	16.1	27.3	16.1		614.08	4	TRUE	ATRX chromatin remodeler	atrx	A0A2R8QG02_DANRE,E7F4M2_DANRE					+
TLVDPGPDFVIcDEGHVLK	99.70%	24.7	28.4	24.7	c12: Carbamidomethyl (+57.02)	704.355	3	TRUE	ATRX chromatin remodeler	atrx	A0A2R8QG02_DANRE,E7F4M2_DANRE					+
WAEDFNDISNVR	99.70%	73.4	26.5	71.9		733.339	2	TRUE	ATRX chromatin remodeler	atrx	A0A2R8QG02_DANRE,E7F4M2_DANRE					+
YYmSDDISK	99.70%	26.8	25	26.8	m3: Oxidation (+15.99)	569.243	2	FALSE	ATRX chromatin remodeler	atrx	A0A2R8QG02_DANRE,E7F4M2_DANRE	A0A2R8QG02_DANRE,E7F4M2_DANRE;A0A0R4IS87_DANRE,A0A2R8PZH8_DANRE				+
AVLDDLQAANR	99.70%	63.4	25.8	59.9		593.314	2	TRUE	ATRX chromatin remodeler,-like	atrxl	A0A0R4IS87_DANRE,A0A2R8PZH8_DANRE		+	+	+	+
ELSTILEEERK	99.70%	25.3	28.4	24.9		449.577	3	TRUE	ATRX chromatin remodeler,-like	atrxl	A0A0R4IS87_DANRE,A0A2R8PZH8_DANRE		+			+
ALQEALDHELTGSK	99.70%	72.1	27.4	72.1		756.389	2	TRUE	ATRX chromatin remodeler,-like	atrxl	A0A0R4IS87_DANRE,A0A2R8PZH8_DANRE			+	+	+
AVLEQSSELTK	99.70%	40.8	28.6	40.8		602.826	2	TRUE	ATRX chromatin remodeler,-like	atrxl	A0A0R4IS87_DANRE,A0A2R8PZH8_DANRE			+		+
GAAYLLGPGGGPVPSAGLYQR	99.70%	49.6	27.4	46.5		1001.03	2	TRUE	ATRX chromatin remodeler,-like	atrxl	A0A0R4IS87_DANRE,A0A2R8PZH8_DANRE			+
LDGTTSAcAR	97.00%	22.5	25	18.6	c8: Carbamidomethyl (+57.02)	526.245	2	TRUE	ATRX chromatin remodeler,-like	atrxl	A0A0R4IS87_DANRE,A0A2R8PZH8_DANRE			+
EYLDEQAR	99.70%	40.7	26	40.7		512.241	2	TRUE	ATRX chromatin remodeler,-like	atrxl	A0A0R4IS87_DANRE,A0A2R8PZH8_DANRE				+	+					+
LGELIGR	98.80%	48.6	28.5	14.6		379.232	2	TRUE	ATRX chromatin remodeler,-like	atrxl	A0A0R4IS87_DANRE,A0A2R8PZH8_DANRE				+	+
AVVQSEKEDEGKLER	99.70%	34.8	28	34.8		572.963	3	TRUE	ATRX chromatin remodeler,-like	atrxl	A0A0R4IS87_DANRE,A0A2R8PZH8_DANRE					+
FAEEAGGPSEVGmLSSR	99.70%	37.8	25.7	37.8	m13: Oxidation (+15.99)	870.401	2	TRUE	ATRX chromatin remodeler,-like	atrxl	A0A0R4IS87_DANRE,A0A2R8PZH8_DANRE					+
GGAVSTLPNR	99.70%	45.8	25.1	36.4		486.267	2	TRUE	Ataxin 2-like	wu:fc31f08;wu:fi19h05;zgc:66471;atxn2l;SO:0001217	F1QA42_DANRE		+	+	+						+
VALENDEGRTDEDKFSAVVR	99.70%	26.6	28.1	26.6		563.282	4	TRUE	Ataxin 2-like	wu:fc31f08;wu:fi19h05;zgc:66471;atxn2l;SO:0001217	F1QA42_DANRE		+			+
DTFTDSAIGSSR	99.70%	57	25.6	55.3		628.791	2	TRUE	Ataxin 2-like	wu:fc31f08;wu:fi19h05;zgc:66471;atxn2l;SO:0001217	F1QA42_DANRE			+		+
LANEIEASSQYR	99.70%	36	27.8	30.5		690.843	2	TRUE	Ataxin 2-like	wu:fc31f08;wu:fi19h05;zgc:66471;atxn2l;SO:0001217	F1QA42_DANRE			+		+
TPGSEDGKPEAPER	99.70%	11.3	26.1	11.3		490.567	3	TRUE	Ataxin 2-like	wu:fc31f08;wu:fi19h05;zgc:66471;atxn2l;SO:0001217	F1QA42_DANRE			+
TPSQSPPVFEGVYNNSR	99.70%	33.4	28.1	30.5		939.952	2	TRUE	Ataxin 2-like	wu:fc31f08;wu:fi19h05;zgc:66471;atxn2l;SO:0001217	F1QA42_DANRE			+
DVDLNYATR	99.70%	41.8	27.6	40.9		533.76	2	TRUE	Ataxin 2-like	wu:fc31f08;wu:fi19h05;zgc:66471;atxn2l;SO:0001217	F1QA42_DANRE				+	+					+
FNEETYGVK	99.70%	58.4	25	58.1		543.759	2	TRUE	Ataxin 2-like	wu:fc31f08;wu:fi19h05;zgc:66471;atxn2l;SO:0001217	F1QA42_DANRE					+
SQISEELRK	99.70%	25.3	28.6	18.8		363.868	3	TRUE	Ataxin 2-like	wu:fc31f08;wu:fi19h05;zgc:66471;atxn2l;SO:0001217	F1QA42_DANRE					+
ILNLVGEALR	99.70%	54	25	36.9		549.338	2	TRUE	BCL2-associated athanogene 6	bag6	A0A2R8QDI1_DANRE,F1QIQ2_DANRE		+		+	+
LLGNALVALSDLR	99.70%	79.4	25	75.7		677.907	2	TRUE	BCL2-associated athanogene 6	bag6	A0A2R8QDI1_DANRE,F1QIQ2_DANRE		+	+		+			+	+	+
LLLAENLLR	99.70%	59.1	25	42.9		527.835	2	TRUE	BCL2-associated athanogene 6	bag6	A0A2R8QDI1_DANRE,F1QIQ2_DANRE		+	+	+		+	+			+	+
LSLSEAVSQAAR	99.70%	76.1	28.5	70.3		616.334	2	TRUE	BCL2-associated athanogene 6	bag6	A0A2R8QDI1_DANRE,F1QIQ2_DANRE		+		+			+
DGEGAVGGEETGR	98.80%	25.9	25	14.7		617.271	2	TRUE	BCL2-associated athanogene 6	bag6	A0A2R8QDI1_DANRE,F1QIQ2_DANRE			+
TLTEYNVDGK	99.70%	40.2	26.1	39.2		570.282	2	TRUE	BCL2-associated athanogene 6	bag6	A0A2R8QDI1_DANRE,F1QIQ2_DANRE			+							+
EHISPSVGIPVDK	99.70%	37.8	27.5	37.8		459.918	3	TRUE	BCL2-associated athanogene 6	bag6	A0A2R8QDI1_DANRE,F1QIQ2_DANRE					+
DTNAVIQR	99.70%	36.9	27.8	33.2		458.745	2	TRUE	BCL2-associated athanogene 6	bag6	A0A2R8QDI1_DANRE,F1QIQ2_DANRE							+	+	+	+
EGVDITQTNR	99.70%	28.6	27.3	28.6		566.783	2	TRUE	BCL2-associated athanogene 6	bag6	A0A2R8QDI1_DANRE,F1QIQ2_DANRE										+
DLLLDIEDR	99.70%	35.7	29.8	24.5		551.293	2	FALSE	Bromodomain adjacent to zinc finger domain, 1A (Fragment)	baz1a	X1WD55_DANRE	X1WD55_DANRE;F1QD11_DANRE	+
IILAPTTTSSSR	99.70%	47.8	27.6	42.6		623.853	2	TRUE	Bromodomain adjacent to zinc finger domain, 1A (Fragment)	baz1a	X1WD55_DANRE		+	+		+
IYQGTLGSIK	99.70%	49.2	26.8	39.1		540.309	2	FALSE	Bromodomain adjacent to zinc finger domain, 1A (Fragment)	baz1a	X1WD55_DANRE	X1WD55_DANRE;F1QD11_DANRE	+	+	+	+
KPIALSTIR	99.70%	24.8	25	24.8		499.822	2	TRUE	Bromodomain adjacent to zinc finger domain, 1A (Fragment)	baz1a	X1WD55_DANRE		+
LQAFFHSELQR	99.70%	40.2	28.8	40.2		459.242	3	TRUE	Bromodomain adjacent to zinc finger domain, 1A (Fragment)	baz1a	X1WD55_DANRE		+			+
LSLEVISTNDTTGK	99.70%	84.9	28.2	73.5		739.391	2	TRUE	Bromodomain adjacent to zinc finger domain, 1A (Fragment)	baz1a	X1WD55_DANRE		+			+
FFPGEmVDITSR	99.70%	50.5	25.9	50.5	m6: Oxidation (+15.99)	707.838	2	TRUE	Bromodomain adjacent to zinc finger domain, 1A	baz1a	F1QD11_DANRE		+	+		+
GRPPNNASSTEINYIEEK	99.70%	24.4	28.3	24.4		673.667	3	TRUE	Bromodomain adjacent to zinc finger domain, 1A	baz1a	F1QD11_DANRE		+
LLTLVSTR	99.70%	47.3	25	38		451.787	2	TRUE	Bromodomain adjacent to zinc finger domain, 1A	baz1a	F1QD11_DANRE		+	+	+	+					+
VQPVSPEAcEPVIVK	99.70%	57.9	27	57.9	c9: Carbamidomethyl (+57.02)	826.44	2	TRUE	Bromodomain adjacent to zinc finger domain, 1A	baz1a	F1QD11_DANRE		+	+		+
APLGDEDAKK	99.70%	11.9	26.7	11.9		348.518	3	FALSE	Bromodomain adjacent to zinc finger domain, 1A (Fragment)	baz1a	X1WD55_DANRE	X1WD55_DANRE;F1QD11_DANRE		+
SEQSSPAAGNAESR	99.70%	53.6	25	47.4		695.815	2	TRUE	Bromodomain adjacent to zinc finger domain, 1A (Fragment)	baz1a	X1WD55_DANRE			+
DFIEDNADEQR	99.70%	74.3	25	74.3		676.292	2	TRUE	Bromodomain adjacent to zinc finger domain, 1A	baz1a	F1QD11_DANRE			+		+
DNLSPEELQLQQLK	99.70%	35.1	27.3	35.1		827.936	2	TRUE	Bromodomain adjacent to zinc finger domain, 1A	baz1a	F1QD11_DANRE			+
LPLQNNK	98.80%	24.9	25	5.15		413.743	2	TRUE	Bromodomain adjacent to zinc finger domain, 1A (Fragment)	baz1a	X1WD55_DANRE					+
LRDLLLDIEDR	99.70%	52.3	26.5	37.9		457.592	3	FALSE	Bromodomain adjacent to zinc finger domain, 1A (Fragment)	baz1a	X1WD55_DANRE	X1WD55_DANRE;F1QD11_DANRE				+
TQVPDYYDIIK	99.70%	33.1	28.3	33.1		677.849	2	TRUE	Bromodomain adjacent to zinc finger domain, 1A (Fragment)	baz1a	X1WD55_DANRE					+					+
IFQLmESNAAQR	99.70%	75.3	27.3	75.3	m5: Oxidation (+15.99)	712.356	2	TRUE	Bromodomain adjacent to zinc finger domain, 1A	baz1a	F1QD11_DANRE					+
PGLTYQEALESEK	99.70%	91.2	28.2	91.2		732.864	2	TRUE	Bromodomain adjacent to zinc finger domain, 1A	baz1a	F1QD11_DANRE					+
QGGFGSTDDPcVELR	99.70%	76.4	25	70.1	c11: Carbamidomethyl (+57.02)	819.364	2	TRUE	Bromodomain adjacent to zinc finger domain, 1A	baz1a	F1QD11_DANRE					+
TYDEFFER	99.70%	25.2	25	25.2		553.743	2	TRUE	Bromodomain adjacent to zinc finger domain, 1A	baz1a	F1QD11_DANRE					+
AAPSSPVDIDELVR	99.70%	68.4	27.3	68.4		734.886	2	TRUE	Tyrosine-protein kinase BAZ1B	baz1b	A0A0R4IQQ6_DANRE		+	+	+	+					+
AGFLYLNR	99.70%	52.9	26.6	52.9		477.263	2	TRUE	Tyrosine-protein kinase BAZ1B	baz1b	A0A0R4IQQ6_DANRE		+	+
DFDELLESLHPQGVR	99.70%	28.6	28.3	28.6		585.628	3	TRUE	Tyrosine-protein kinase BAZ1B	baz1b	A0A0R4IQQ6_DANRE		+
DSQNIPLSPTIWSHmQVK	99.70%	37.9	28.9	37.9	m15: Oxidation (+15.99)	699.687	3	TRUE	Tyrosine-protein kinase BAZ1B	baz1b	A0A0R4IQQ6_DANRE		+
FLAENPSTK	99.70%	36.1	27.8	26.5		503.764	2	TRUE	Tyrosine-protein kinase BAZ1B	baz1b	A0A0R4IQQ6_DANRE		+		+	+
FLQGFmAPK	99.70%	39.4	25.7	39.4	m6: Oxidation (+15.99)	527.773	2	TRUE	Tyrosine-protein kinase BAZ1B	baz1b	A0A0R4IQQ6_DANRE		+			+
GGLGYLEDTSEFEEFEER	99.70%	104	25	104		1053.96	2	TRUE	Tyrosine-protein kinase BAZ1B	baz1b	A0A0R4IQQ6_DANRE		+	+
IPAGEWLcPAcQPTIAR	99.70%	87.5	28.4	87.5	c8: Carbamidomethyl (+57.02), c11: Carbamidomethyl (+57.02)	970.48	2	TRUE	Tyrosine-protein kinase BAZ1B	baz1b	A0A0R4IQQ6_DANRE		+	+
KSDEENVLGTPK	99.70%	39.1	27.9	39.1		658.839	2	TRUE	Tyrosine-protein kinase BAZ1B	baz1b	A0A0R4IQQ6_DANRE		+	+	+	+
LGSGESAPWVVEDELVK	99.70%	57.4	28.3	57.4		907.963	2	TRUE	Tyrosine-protein kinase BAZ1B	baz1b	A0A0R4IQQ6_DANRE		+	+	+	+					+
LGSGESAPWVVEDELVKK	99.70%	64.7	27.6	64.7		648.344	3	TRUE	Tyrosine-protein kinase BAZ1B	baz1b	A0A0R4IQQ6_DANRE		+			+
LIFSNAEEYNQPSSNVLTcMSR	99.70%	50.6	26.8	50.6	c19: Carbamidomethyl (+57.02)	854.064	3	TRUE	Tyrosine-protein kinase BAZ1B	baz1b	A0A0R4IQQ6_DANRE		+
LPEFGEcVIALQESVIKK	99.70%	26	26.3	26	c7: Carbamidomethyl (+57.02)	687.376	3	TRUE	Tyrosine-protein kinase BAZ1B	baz1b	A0A0R4IQQ6_DANRE		+
SDIIEVASR	99.70%	39.9	28.8	20.5		495.267	2	TRUE	Tyrosine-protein kinase BAZ1B	baz1b	A0A0R4IQQ6_DANRE		+	+		+
TcDGHQELLK	99.70%	38.2	25	38.2	c2: Carbamidomethyl (+57.02)	600.785	2	TRUE	Tyrosine-protein kinase BAZ1B	baz1b	A0A0R4IQQ6_DANRE		+
TDGDVLIK	94.90%	30.2	27.7	30.2		430.74	2	TRUE	Tyrosine-protein kinase BAZ1B	baz1b	A0A0R4IQQ6_DANRE		+
TEEAFVELLQK	99.70%	44.7	27.9	37.3		653.847	2	TRUE	Tyrosine-protein kinase BAZ1B	baz1b	A0A0R4IQQ6_DANRE		+			+
TGGEESTTAEEVDDQKK	99.70%	92.1	26.2	92.1		608.611	3	TRUE	Tyrosine-protein kinase BAZ1B	baz1b	A0A0R4IQQ6_DANRE		+	+	+	+
TTLSSLLSK	99.70%	40.2	25	13.8		475.282	2	TRUE	Tyrosine-protein kinase BAZ1B	baz1b	A0A0R4IQQ6_DANRE		+	+
VISDVPADNLFR	99.70%	66.4	28.8	51.9		673.361	2	TRUE	Tyrosine-protein kinase BAZ1B	baz1b	A0A0R4IQQ6_DANRE		+	+	+	+
FSDFLLDPHK	99.70%	43.1	28.6	34.3		406.877	3	TRUE	Tyrosine-protein kinase BAZ1B	baz1b	A0A0R4IQQ6_DANRE			+
LETAEVFELDPQEK	99.70%	55.2	28.2	55.2		824.406	2	TRUE	Tyrosine-protein kinase BAZ1B	baz1b	A0A0R4IQQ6_DANRE			+		+					+
QGQNLWFVcDTPK	99.70%	65.7	27.3	65.7	c9: Carbamidomethyl (+57.02)	796.879	2	TRUE	Tyrosine-protein kinase BAZ1B	baz1b	A0A0R4IQQ6_DANRE			+
SDEENVLGTPK	99.70%	43	26.7	43		594.792	2	TRUE	Tyrosine-protein kinase BAZ1B	baz1b	A0A0R4IQQ6_DANRE			+
SLPGVSYLR	98.80%	26.6	26.9	19.4		496.282	2	TRUE	Tyrosine-protein kinase BAZ1B	baz1b	A0A0R4IQQ6_DANRE			+
AFQDAVTK	99.70%	27.1	26.8	27.1		440.232	2	TRUE	Tyrosine-protein kinase BAZ1B	baz1b	A0A0R4IQQ6_DANRE				+	+
SLSSPEGKPR	99.70%	48	25.7	46.5		529.286	2	TRUE	Tyrosine-protein kinase BAZ1B	baz1b	A0A0R4IQQ6_DANRE				+	+
VLPKEEPEPEDMISTVK	99.70%	34.4	28.4	34.4		647.668	3	TRUE	Tyrosine-protein kinase BAZ1B	baz1b	A0A0R4IQQ6_DANRE				+
IHPLENPPEENAEK	99.70%	16.6	27.5	16.2		539.602	3	TRUE	Tyrosine-protein kinase BAZ1B	baz1b	A0A0R4IQQ6_DANRE					+
LVDQVWVEILTK	99.70%	48.7	25.9	48.7		721.917	2	TRUE	Tyrosine-protein kinase BAZ1B	baz1b	A0A0R4IQQ6_DANRE					+
LVNEDKVISDVPADNLFR	99.70%	26.5	27.4	26.5		682.03	3	TRUE	Tyrosine-protein kinase BAZ1B	baz1b	A0A0R4IQQ6_DANRE					+
QmTLLDLAK	99.70%	49.1	28.6	39.8	m2: Oxidation (+15.99)	524.79	2	TRUE	Tyrosine-protein kinase BAZ1B	baz1b	A0A0R4IQQ6_DANRE					+
RYEDQELEGK	99.70%	60.4	26.4	51.4		633.801	2	TRUE	Tyrosine-protein kinase BAZ1B	baz1b	A0A0R4IQQ6_DANRE					+					+
SSEYHSASDFIEDmK	99.70%	14.4	25	14.4	m14: Oxidation (+15.99)	587.912	3	TRUE	Tyrosine-protein kinase BAZ1B	baz1b	A0A0R4IQQ6_DANRE					+
VLPKEEPEPEDmISTVK	99.70%	14.5	28.1	14.5	m12: Oxidation (+15.99)	653	3	TRUE	Tyrosine-protein kinase BAZ1B	baz1b	A0A0R4IQQ6_DANRE					+
VSLLLALcHR	99.70%	22.1	25	18.2	c8: Carbamidomethyl (+57.02)	394.566	3	TRUE	Tyrosine-protein kinase BAZ1B	baz1b	A0A0R4IQQ6_DANRE					+
ASILAFVVEELNASNIVTR	99.70%	92.6	25	92.4		682.714	3	TRUE	Bromodomain adjacent to zinc finger domain, 2A	baz2a	A0A0R4IVN8_DANRE		+			+
EPEELTAILSALHPR	99.70%	40.7	27.6	40.7		559.305	3	TRUE	Bromodomain adjacent to zinc finger domain, 2A	baz2a	A0A0R4IVN8_DANRE		+								+
FTEGFmIDDSR	99.70%	47.9	25	47.9	m6: Oxidation (+15.99)	667.29	2	TRUE	Bromodomain adjacent to zinc finger domain, 2A	baz2a	A0A0R4IVN8_DANRE		+	+
HPAASSTPTSVADK	99.70%	82.8	27.8	78.8		684.841	2	TRUE	Bromodomain adjacent to zinc finger domain, 2A	baz2a	A0A0R4IVN8_DANRE		+	+		+
IASEEQVQFPLAHGWK	99.70%	45.5	27.6	45.5		613.985	3	TRUE	Bromodomain adjacent to zinc finger domain, 2A	baz2a	A0A0R4IVN8_DANRE		+			+
LVDLELNHSTVSEVLR	99.70%	58	25.7	58		608.667	3	TRUE	Bromodomain adjacent to zinc finger domain, 2A	baz2a	A0A0R4IVN8_DANRE		+			+	+
LVESALHDPGLPSYYQSVK	99.70%	38.4	28	38.4		701.697	3	TRUE	Bromodomain adjacent to zinc finger domain, 2A	baz2a	A0A0R4IVN8_DANRE		+			+					+
SPQVSATPLSLAASPSVVSTPPALASLK	99.70%	59.6	25	59.6		892.832	3	TRUE	Bromodomain adjacent to zinc finger domain, 2A	baz2a	A0A0R4IVN8_DANRE		+	+		+
SQGELLDLLIK	99.70%	35	26.9	35		614.861	2	TRUE	Bromodomain adjacent to zinc finger domain, 2A	baz2a	A0A0R4IVN8_DANRE		+	+							+
VEDGDALQEVSK	99.70%	95.4	26.3	82.1		645.313	2	TRUE	Bromodomain adjacent to zinc finger domain, 2A	baz2a	A0A0R4IVN8_DANRE		+	+		+
VLIHDSNLINNESLITQPK	99.70%	70.9	25.5	70.4		716.728	3	TRUE	Bromodomain adjacent to zinc finger domain, 2A	baz2a	A0A0R4IVN8_DANRE		+			+
VPSNPLDLAILR	99.70%	76.7	25	76.7		654.386	2	TRUE	Bromodomain adjacent to zinc finger domain, 2A	baz2a	A0A0R4IVN8_DANRE		+	+	+	+	+				+
VVEFLHGYGK	99.70%	54	27.5	54		383.541	3	TRUE	Bromodomain adjacent to zinc finger domain, 2A	baz2a	A0A0R4IVN8_DANRE		+			+					+
VVGADLQLK	99.70%	45.1	25	36.3		471.784	2	TRUE	Bromodomain adjacent to zinc finger domain, 2A	baz2a	A0A0R4IVN8_DANRE		+		+	+					+
VVVPAAETFDPEQASPIK	99.70%	79.9	27.3	79.9		949.499	2	TRUE	Bromodomain adjacent to zinc finger domain, 2A	baz2a	A0A0R4IVN8_DANRE		+	+	+	+
YFTQLVVRPIPLEMVK	99.70%	23.4	25	23.4		645.038	3	TRUE	Bromodomain adjacent to zinc finger domain, 2A	baz2a	A0A0R4IVN8_DANRE		+
YFTQLVVRPIPLEmVK	99.70%	28.4	25	28.4	m14: Oxidation (+15.99)	650.37	3	TRUE	Bromodomain adjacent to zinc finger domain, 2A	baz2a	A0A0R4IVN8_DANRE		+			+
DIPSLITLQEGLLGmEK	99.70%	40.7	27.3	40.7	m15: Oxidation (+15.99)	937.004	2	TRUE	Bromodomain adjacent to zinc finger domain, 2A	baz2a	A0A0R4IVN8_DANRE			+		+
EAmGLPSDTSTPSSFPPLLDPK	99.70%	12.3	27.8	12.3	m3: Oxidation (+15.99)	768.375	3	TRUE	Bromodomain adjacent to zinc finger domain, 2A	baz2a	A0A0R4IVN8_DANRE			+
EDLTEEEKEK	99.70%	61.3	27.2	47.2		625.294	2	TRUE	Bromodomain adjacent to zinc finger domain, 2A	baz2a	A0A0R4IVN8_DANRE			+
EQGLDNGDLSLPFSQSSESTLSASEGPK	99.70%	66.6	27.7	66.6		960.783	3	TRUE	Bromodomain adjacent to zinc finger domain, 2A	baz2a	A0A0R4IVN8_DANRE			+
ETPAPSSSSSSTSISPSK	99.70%	50.1	27.3	50.1		868.915	2	TRUE	Bromodomain adjacent to zinc finger domain, 2A	baz2a	A0A0R4IVN8_DANRE			+		+
EWSDLLR	98.80%	34.6	28.2	24.7		459.736	2	TRUE	Bromodomain adjacent to zinc finger domain, 2A	baz2a	A0A0R4IVN8_DANRE			+
GPQEASPLTGQSPK	99.70%	57.7	29.6	57.7		698.857	2	TRUE	Bromodomain adjacent to zinc finger domain, 2A	baz2a	A0A0R4IVN8_DANRE			+		+
ILGLQVPK	95.90%	26.8	25	23.4		434.287	2	TRUE	Bromodomain adjacent to zinc finger domain, 2A	baz2a	A0A0R4IVN8_DANRE			+
LFQEVQLK	99.70%	45.9	25.6	29.5		502.792	2	TRUE	Bromodomain adjacent to zinc finger domain, 2A	baz2a	A0A0R4IVN8_DANRE			+	+	+					+
LSGLAFSNcLR	99.70%	46	28.8	38.1	c9: Carbamidomethyl (+57.02)	619.321	2	TRUE	Bromodomain adjacent to zinc finger domain, 2A	baz2a	A0A0R4IVN8_DANRE			+
LSLTDLDALPGEASLmSTPR	99.70%	19.1	28	16.6	m16: Oxidation (+15.99)	1052.04	2	TRUE	Bromodomain adjacent to zinc finger domain, 2A	baz2a	A0A0R4IVN8_DANRE			+
QKETPAPSSSSSSTSISPSK	99.70%	81.9	28.1	81.9		664.994	3	TRUE	Bromodomain adjacent to zinc finger domain, 2A	baz2a	A0A0R4IVN8_DANRE			+
SLEPAFIVPK	99.70%	39.3	27.1	32		550.821	2	TRUE	Bromodomain adjacent to zinc finger domain, 2A	baz2a	A0A0R4IVN8_DANRE			+		+
SVNDPIFQmK	99.70%	41.5	28.2	39.4	m9: Oxidation (+15.99)	597.794	2	TRUE	Bromodomain adjacent to zinc finger domain, 2A	baz2a	A0A0R4IVN8_DANRE			+
TPQATAEIGTPDSK	99.70%	91.7	27	84.8		708.353	2	TRUE	Bromodomain adjacent to zinc finger domain, 2A	baz2a	A0A0R4IVN8_DANRE			+		+
TSGKPEAcGSQSIDGVK	99.70%	69.3	27.8	61.8	c8: Carbamidomethyl (+57.02)	574.278	3	TRUE	Bromodomain adjacent to zinc finger domain, 2A	baz2a	A0A0R4IVN8_DANRE			+
VEDGDALQEVSKQEWQEQER	99.70%	31.8	27.1	31.8		801.708	3	TRUE	Bromodomain adjacent to zinc finger domain, 2A	baz2a	A0A0R4IVN8_DANRE			+		+
VLQVPDGDWFcPNcVAK	99.70%	31.3	26.3	31.3	c11: Carbamidomethyl (+57.02), c14: Carbamidomethyl (+57.02)	1002.97	2	TRUE	Bromodomain adjacent to zinc finger domain, 2A	baz2a	A0A0R4IVN8_DANRE			+
VTcQVcR	98.80%	44.4	26.1	42.2	c3: Carbamidomethyl (+57.02), c6: Carbamidomethyl (+57.02)	461.715	2	TRUE	Bromodomain adjacent to zinc finger domain, 2A	baz2a	A0A0R4IVN8_DANRE			+		+
EIDNTLENmATYR	99.70%	53.2	26.4	52.2	m9: Oxidation (+15.99)	793.362	2	TRUE	Bromodomain adjacent to zinc finger domain, 2A	baz2a	A0A0R4IVN8_DANRE					+
IKPEVELHLR	99.70%	35.3	25	35.3		309.188	4	TRUE	Bromodomain adjacent to zinc finger domain, 2A	baz2a	A0A0R4IVN8_DANRE					+
LAPLTPPPGGEEVPLDAVSLESEITPR	99.70%	40.1	25.4	40.1		928.827	3	TRUE	Bromodomain adjacent to zinc finger domain, 2A	baz2a	A0A0R4IVN8_DANRE					+					+
LSLPAFSALPVVVSGSR	99.70%	52	25	52		850.492	2	TRUE	Bromodomain adjacent to zinc finger domain, 2A	baz2a	A0A0R4IVN8_DANRE					+
QEWQEQER	99.70%	37.8	25	22.3		566.755	2	TRUE	Bromodomain adjacent to zinc finger domain, 2A	baz2a	A0A0R4IVN8_DANRE					+
SSSQLSLcLLQLEK	99.70%	76.7	28.3	69.5	c8: Carbamidomethyl (+57.02)	803.434	2	TRUE	Bromodomain adjacent to zinc finger domain, 2A	baz2a	A0A0R4IVN8_DANRE					+
YHENLQGVSR	99.70%	30.7	27.7	30.7		601.799	2	TRUE	Bromodomain adjacent to zinc finger domain, 2A	baz2a	A0A0R4IVN8_DANRE					+
ALISTGQQLVAQLIQGITQR	99.70%	102	25	102		713.415	3	TRUE	Protein brambleberry	bmb	BMBL_DANRE		+			+
NLGVFLETVNR	99.70%	50.1	27.7	21.7		631.35	2	TRUE	Protein brambleberry	bmb	BMBL_DANRE		+			+
ATcSGLSEEQLAK	99.70%	60.1	26.9	60.1	c3: Carbamidomethyl (+57.02)	697.335	2	TRUE	Protein brambleberry	bmb	BMBL_DANRE			+
GSAQDIYEK	99.70%	40.3	25.9	35.5		505.744	2	TRUE	Protein brambleberry	bmb	BMBL_DANRE			+
SVcYATR	98.80%	15.4	25	15.4	c3: Carbamidomethyl (+57.02)	428.702	2	TRUE	Protein brambleberry	bmb	BMBL_DANRE			+
SSSPNQSLASSSSFSGR	99.70%	22	26.3	22		843.392	2	TRUE	Protein brambleberry	bmb	BMBL_DANRE										+
AGFAANFFK	98.80%	29	25.8	22		486.75	2	FALSE	Metalloendopeptidase	bmp1a	A0A2R8QEK5_DANRE,F1REM3_DANRE	A0A2R8QEK5_DANRE,F1REM3_DANRE;TLL1_DANRE				+		+
GIFLDTILPR	99.70%	28.9	25	26.8		572.84	2	TRUE	Metalloendopeptidase	bmp1a	A0A2R8QEK5_DANRE,F1REM3_DANRE					+
ISVTPGEK	97.00%	35.9	27.5	25.6		415.734	2	FALSE	Metalloendopeptidase	bmp1a	A0A2R8QEK5_DANRE,F1REM3_DANRE	A0A2R8QEK5_DANRE,F1REM3_DANRE;TLL1_DANRE				+		+	+
DGNSESSPLLGR	99.70%	54.3	26.7	53.9		616.3	2	TRUE	Metalloendopeptidase	bmp1a	A0A2R8QEK5_DANRE,F1REM3_DANRE							+		+	+
FVSDGSVNK	99.70%	31.5	26	26.1		476.74	2	TRUE	Metalloendopeptidase	bmp1a	A0A2R8QEK5_DANRE,F1REM3_DANRE								+
GGGPQAISIGK	99.70%	19.9	25	17.3		492.778	2	TRUE	Metalloendopeptidase	bmp1a	A0A2R8QEK5_DANRE,F1REM3_DANRE									+
AFSVQSAVR	99.70%	50.4	27.3	41.5		482.764	2	TRUE	BMS1 ribosome biogenesis factor	bms1	E7F349_DANRE		+	+
FDAQYDDGDATYFDDLKEEmQK	99.70%	36.4	25	36.4	m20: Oxidation (+15.99)	887.368	3	TRUE	BMS1 ribosome biogenesis factor	bms1	E7F349_DANRE		+			+
FQPDSSHDWDQEEMLASIR	99.70%	65	25	65		764.339	3	TRUE	BMS1 ribosome biogenesis factor	bms1	E7F349_DANRE		+
FQTIPLYYIEDHNGR	99.70%	34.1	28.7	34.1		622.644	3	TRUE	BMS1 ribosome biogenesis factor	bms1	E7F349_DANRE		+
FWTEVFQGAK	99.70%	42.5	26	41.1		606.807	2	TRUE	BMS1 ribosome biogenesis factor	bms1	E7F349_DANRE		+			+
ImGVLTHLDSFK	99.70%	46.6	28.3	45.7	m2: Oxidation (+15.99)	459.58	3	TRUE	BMS1 ribosome biogenesis factor	bms1	E7F349_DANRE		+			+
KQQEEVRPTTELVQSLIGTQATLDAK	99.70%	34.6	25	34.6		721.641	4	TRUE	BMS1 ribosome biogenesis factor	bms1	E7F349_DANRE		+			+
LIGYPYK	98.80%	34.6	25.9	23.8		427.244	2	TRUE	BMS1 ribosome biogenesis factor	bms1	E7F349_DANRE		+	+
LLMSDIVFLR	99.50%	64.6	25.1	57.3		603.85	2	TRUE	BMS1 ribosome biogenesis factor	bms1	E7F349_DANRE		+			+
LSDIcGPVTIVSGK	99.70%	66.1	28.1	59.1	c5: Carbamidomethyl (+57.02)	723.387	2	TRUE	BMS1 ribosome biogenesis factor	bms1	E7F349_DANRE		+	+		+					+
LYNPVTSLLmPVGQK	99.70%	50.7	27.1	50.6	m10: Oxidation (+15.99)	838.457	2	TRUE	BMS1 ribosome biogenesis factor	bms1	E7F349_DANRE		+
mEDLTDPEAIR	99.70%	62.6	25.7	62.6	m1: Oxidation (+15.99)	653.303	2	TRUE	BMS1 ribosome biogenesis factor	bms1	E7F349_DANRE		+		+	+
QAELNRQEFEDVDDEIR	99.70%	70.3	27.1	67.5		702.663	3	TRUE	BMS1 ribosome biogenesis factor	bms1	E7F349_DANRE		+			+
TRDPLILSLGWR	99.70%	16.1	25.4	16.1		476.276	3	TRUE	BMS1 ribosome biogenesis factor	bms1	E7F349_DANRE		+
TVSLYGYLR	98.80%	30.3	27.2	29.1		536.295	2	TRUE	BMS1 ribosome biogenesis factor	bms1	E7F349_DANRE		+
FEGASIR	98.80%	41.8	26.6	18.8		390.206	2	TRUE	BMS1 ribosome biogenesis factor	bms1	E7F349_DANRE			+		+
IAATGVVLDLDK	99.70%	63.8	26.4	50.5		607.853	2	TRUE	BMS1 ribosome biogenesis factor	bms1	E7F349_DANRE			+
QEFEDVDDEIR	99.70%	72.8	25	70.7		697.804	2	TRUE	BMS1 ribosome biogenesis factor	bms1	E7F349_DANRE			+		+
SWYPVSVPR	99.70%	25.5	28.3	25.4		545.788	2	TRUE	BMS1 ribosome biogenesis factor	bms1	E7F349_DANRE			+
VAALLDALTTVYSYK	99.70%	60.6	26.2	60.6		814.451	2	TRUE	BMS1 ribosome biogenesis factor	bms1	E7F349_DANRE			+	+	+
VSLFTGTAALTPEEVEENGKQNPTESR	99.70%	41.1	27.4	41.1		968.812	3	TRUE	BMS1 ribosome biogenesis factor	bms1	E7F349_DANRE			+
LDDDEVQK	99.70%	46.1	25	37.8		481.227	2	TRUE	BMS1 ribosome biogenesis factor	bms1	E7F349_DANRE				+	+					+
QQEEVRPTTELVQSLIGTQATLDAK	99.70%	43.3	25.5	43.3		919.153	3	TRUE	BMS1 ribosome biogenesis factor	bms1	E7F349_DANRE					+
LYNPVTSLLMPVGQK	99.70%	67.5	26.8	67.3		830.461	2	TRUE	BMS1 ribosome biogenesis factor	bms1	E7F349_DANRE										+
DLQPFPTTQSLVYR	99.70%	96	27.7	96		555.627	3	TRUE	Ribosome biogenesis protein BOP1	bop1	G3N3Y4_DANRE		+	+		+					+
EDPNSILGR	99.70%	54.5	25.8	54.5		500.756	2	TRUE	Ribosome biogenesis protein BOP1	bop1	G3N3Y4_DANRE		+	+	+	+
FWEVSTAR	94.90%	31.6	26.4	13.4		498.25	2	TRUE	Ribosome biogenesis protein BOP1	bop1	G3N3Y4_DANRE		+			+
LAWFDLDLSTKPYK	99.70%	46.4	27	46.4		566.304	3	TRUE	Ribosome biogenesis protein BOP1	bop1	G3N3Y4_DANRE		+
LPGHEESYNPPPEYLLSEEER	99.70%	47.8	26.3	47.8		829.054	3	TRUE	Ribosome biogenesis protein BOP1	bop1	G3N3Y4_DANRE		+			+
LSDEQVDLVHR	99.70%	80.4	27.7	80.4		437.562	3	TRUE	Ribosome biogenesis protein BOP1	bop1	G3N3Y4_DANRE		+	+		+
mKLPGHEESYNPPPEYLLSEEER	99.70%	28.9	27.3	28.9	m1: Oxidation (+15.99)	690.827	4	TRUE	Ribosome biogenesis protein BOP1	bop1	G3N3Y4_DANRE		+
VNVNPEDLIPK	99.70%	26.5	25.4	26.5		619.344	2	TRUE	Ribosome biogenesis protein BOP1	bop1	G3N3Y4_DANRE		+			+
DGGEEDVASGR	99.70%	75.3	25	75.3		546.234	2	TRUE	Ribosome biogenesis protein BOP1	bop1	G3N3Y4_DANRE			+		+
LAWAAQDPEDR	99.70%	50.1	25.6	50.1		636.304	2	TRUE	Ribosome biogenesis protein BOP1	bop1	G3N3Y4_DANRE			+		+
SISVSPSGQWLVSGSDDcTVR	99.70%	63.6	27.7	63.6	c18: Carbamidomethyl (+57.02)	1119.03	2	TRUE	Ribosome biogenesis protein BOP1	bop1	G3N3Y4_DANRE			+
HLEENEEEQLPIFDK	99.70%	1.8	27.5	1.8		623.967	3	TRUE	Ribosome biogenesis protein BOP1	bop1	G3N3Y4_DANRE					+
SFIPSLIEK	99.70%	39.1	25	32.8		517.3	2	TRUE	Ribosome biogenesis protein BOP1	bop1	G3N3Y4_DANRE										+
LSALLFK	98.80%	54.2	25	49		396.255	2	TRUE	Bromodomain PHD finger transcription factor	bptf	E7F366_DANRE		+			+
QAPTSKPLTETAVENK	99.70%	28.5	27.8	28.5		571.972	3	TRUE	Bromodomain PHD finger transcription factor	bptf	E7F366_DANRE		+	+
EQAQQHVSQSDLIQK	99.70%	29.3	28.6	19.5		580.295	3	TRUE	Bromodomain PHD finger transcription factor	bptf	E7F366_DANRE			+		+
IQQLcEQQQQK	99.70%	44.5	27.2	44.5	c5: Carbamidomethyl (+57.02)	715.858	2	TRUE	Bromodomain PHD finger transcription factor	bptf	E7F366_DANRE			+
SPLQQATTLGK	99.70%	64.1	28	63.1		572.324	2	TRUE	Bromodomain PHD finger transcription factor	bptf	E7F366_DANRE			+
TETSDTDITTTEIIK	99.70%	97.7	27.7	97.5		834.416	2	TRUE	Bromodomain PHD finger transcription factor	bptf	E7F366_DANRE			+		+
TGmDNQAALPGAPK	99.70%	35.3	26.5	31	m3: Oxidation (+15.99)	693.837	2	TRUE	Bromodomain PHD finger transcription factor	bptf	E7F366_DANRE			+
TLTDTTSSPSGSTVK	99.70%	40.6	28.2	40.6		741.369	2	TRUE	Bromodomain PHD finger transcription factor	bptf	E7F366_DANRE			+
VVVEEDGEDDSK	99.70%	89.1	25	89.1		660.794	2	TRUE	Bromodomain PHD finger transcription factor	bptf	E7F366_DANRE			+		+
LNDSVELAPK	99.70%	93.5	26.4	86.8		543.296	2	TRUE	Bromodomain PHD finger transcription factor	bptf	E7F366_DANRE					+
VQLGELLELLDK	99.70%	52	25	52		685.402	2	TRUE	Bromodomain PHD finger transcription factor	bptf	E7F366_DANRE					+
VVVGSISGQVTSTPK	99.70%	33	26.2	33		729.912	2	TRUE	Bromodomain PHD finger transcription factor	bptf	E7F366_DANRE					+
IFAQPVSVTEVPDYLDHIK	99.70%	16.8	27.3	16.8		724.384	3	TRUE	Bromodomain-containing 1b	brd1b	F1R0J6_DANRE		+
KPESEPDTVVPTVSGPSITPK	99.70%	41.9	27	41.9		722.384	3	TRUE	Bromodomain-containing 1b	brd1b	F1R0J6_DANRE		+	+		+
TFLSVVIPR	99.70%	49.2	25	48.3		516.317	2	TRUE	Bromodomain-containing 1b	brd1b	F1R0J6_DANRE		+		+	+
ELLNcTEPGNISK	99.70%	53	28.1	53	c5: Carbamidomethyl (+57.02)	737.863	2	TRUE	Bromodomain-containing 1b	brd1b	F1R0J6_DANRE			+
GVGAcIQcSK	99.70%	20.2	26.2	19.6	c5: Carbamidomethyl (+57.02), c8: Carbamidomethyl (+57.02)	540.251	2	TRUE	Bromodomain-containing 1b	brd1b	F1R0J6_DANRE			+
LDTGLSNGFSEPK	99.70%	29.7	28.2	29.3		682.838	2	TRUE	Bromodomain-containing 1b	brd1b	F1R0J6_DANRE			+
SFNTILNQVSVQK	99.70%	71.3	26.7	71.3		739.406	2	TRUE	Bromodomain-containing 1b	brd1b	F1R0J6_DANRE			+
VALDQLQEKDQAK	99.70%	28.7	27.4	28.7		743.399	2	TRUE	Bromodomain-containing 1b	brd1b	F1R0J6_DANRE			+
VLNPANR	98.80%	33.6	25	19.6		392.227	2	TRUE	Bromodomain-containing 1b	brd1b	F1R0J6_DANRE			+
LETLLQHR	99.70%	33.1	25.1	25.5		337.197	3	TRUE	Bromodomain-containing 1b	brd1b	F1R0J6_DANRE					+
LLLELIR	98.80%	31.6	25	0		435.295	2	TRUE	Bromodomain-containing 1b	brd1b	F1R0J6_DANRE					+
mVEYNLPAVPR	99.70%	25.7	28.8	21	m1: Oxidation (+15.99)	652.835	2	TRUE	Bromodomain-containing 1b	brd1b	F1R0J6_DANRE					+
DTNPEEIEIDFETLKPSTLR	99.70%	45.8	28	45.8		783.06	3	TRUE	Bromodomain-containing 2	brd2;fe47f02;fi85h05;ring3;wu:fe47f02;wu:fi85h05;brd2a;CH211-51F10.8-001	Q1LWX7_DANRE		+	+		+
QLSLDINRLPGEK	99.70%	19.2	25.1	19.2		494.948	3	FALSE	Bromodomain-containing 2	brd2;fe47f02;fi85h05;ring3;wu:fe47f02;wu:fi85h05;brd2a;CH211-51F10.8-001	Q1LWX7_DANRE	Q1LWX7_DANRE;F1QQP6_DANRE	+
LAQLQEQLR	99.70%	33.7	25.1	33.7		549.817	2	TRUE	Bromodomain-containing 2	brd2;fe47f02;fi85h05;ring3;wu:fe47f02;wu:fi85h05;brd2a;CH211-51F10.8-001	Q1LWX7_DANRE			+
LQDVSGQLNSVK	99.70%	57.9	28.1	49.1		644.349	2	TRUE	Bromodomain-containing 2	brd2;fe47f02;fi85h05;ring3;wu:fe47f02;wu:fi85h05;brd2a;CH211-51F10.8-001	Q1LWX7_DANRE			+
AVHEQLAALSSTPIIKPK	99.70%	13.7	25	13.7		635.039	3	TRUE	Bromodomain-containing 2	brd2;fe47f02;fi85h05;ring3;wu:fe47f02;wu:fi85h05;brd2a;CH211-51F10.8-001	Q1LWX7_DANRE					+
DLPDSQNQHQPVR	99.70%	24.9	27.2	24.9		511.919	3	TRUE	Bromodomain-containing 2	brd2;fe47f02;fi85h05;ring3;wu:fe47f02;wu:fi85h05;brd2a;CH211-51F10.8-001	Q1LWX7_DANRE					+
QLSLDINR	99.70%	52.1	28.4	44.4		479.77	2	FALSE	Bromodomain-containing 3a	brd3a;brd3;fc01d09;fc74a08;fi36b10;wu:fa13h06;wu:fc01d09;wu:fc74a08;wu:fi04h10;wu:fi36b10	F1QQP6_DANRE	F1QQP6_DANRE;Q1LWX7_DANRE	+	+
DSNPDEIEIDFETLKPSTLR	99.70%	45.9	28.4	45.9		773.717	3	TRUE	Bromodomain-containing 3a	brd3a;brd3;fc01d09;fc74a08;fi36b10;wu:fa13h06;wu:fc01d09;wu:fc74a08;wu:fi04h10;wu:fi36b10	F1QQP6_DANRE		+	+		+					+
EYQDAQTFAADVR	99.70%	105	25.1	104		757.349	2	TRUE	Bromodomain-containing 3a	brd3a;brd3;fc01d09;fc74a08;fi36b10;wu:fa13h06;wu:fc01d09;wu:fc74a08;wu:fi04h10;wu:fi36b10	F1QQP6_DANRE		+	+
VALmPQEEVELLPPAPK	99.70%	25.9	26.5	25.9	m4: Oxidation (+15.99)	939.008	2	TRUE	Bromodomain-containing 3a	brd3a;brd3;fc01d09;fc74a08;fi36b10;wu:fa13h06;wu:fc01d09;wu:fc74a08;wu:fi04h10;wu:fi36b10	F1QQP6_DANRE		+
ADTTTPTTSAITASR	99.70%	51.3	28.5	50.9		747.377	2	TRUE	Bromodomain-containing 3a	brd3a;brd3;fc01d09;fc74a08;fi36b10;wu:fa13h06;wu:fc01d09;wu:fc74a08;wu:fi04h10;wu:fi36b10	F1QQP6_DANRE			+
KADTTTPTTSAITASR	99.70%	50.2	28.3	50.2		541.285	3	TRUE	Bromodomain-containing 3a	brd3a;brd3;fc01d09;fc74a08;fi36b10;wu:fa13h06;wu:fc01d09;wu:fc74a08;wu:fi04h10;wu:fi36b10	F1QQP6_DANRE			+		+
AVHEQLAALSQAPVSKPK	99.70%	50.3	25	50.3		625.354	3	TRUE	Bromodomain-containing 3a	brd3a;brd3;fc01d09;fc74a08;fi36b10;wu:fa13h06;wu:fc01d09;wu:fc74a08;wu:fi04h10;wu:fi36b10	F1QQP6_DANRE					+
EQYQSLEELKLDFR	99.70%	45.1	27.9	45.1		599.972	3	TRUE	Bromodomain-containing 7	brd7	B0S7E1_DANRE		+
LADNVLDALTSGEHSK	99.70%	53.9	28.2	53.9		557.284	3	TRUE	Bromodomain-containing 7	brd7	B0S7E1_DANRE		+			+
LDETTLLLR	99.70%	66.8	26.7	56.2		537.314	2	TRUE	Bromodomain-containing 7	brd7	B0S7E1_DANRE		+		+	+					+
EQYQSLEELK	99.70%	55.4	28.5	47.9		633.815	2	TRUE	Bromodomain-containing 7	brd7	B0S7E1_DANRE			+		+
LQTGINTLQGFK	99.70%	48.5	27.2	48.5		660.37	2	TRUE	Bromodomain-containing 7	brd7	B0S7E1_DANRE			+		+
SLQcELEFER	99.70%	37.9	25.5	37.9	c4: Carbamidomethyl (+57.02)	655.806	2	TRUE	Bromodomain-containing 7	brd7	B0S7E1_DANRE			+
TSDGLTTLGILNPVDLSAGDPGYcPVK	99.70%	38.9	28.3	38.9	c24: Carbamidomethyl (+57.02)	920.799	3	TRUE	Bromodomain-containing 7	brd7	B0S7E1_DANRE			+
SSVmYTSDNSQSPR	99.70%	39.6	25	39.6	m4: Oxidation (+15.99)	787.84	2	TRUE	Bromodomain-containing 7	brd7	B0S7E1_DANRE					+
VAVEYLDPSLEVQK	99.70%	69.3	28.4	68.4		795.423	2	TRUE	BUB3 mitotic checkpoint protein	bub3;zgc:101571	U3JAH9_DANRE		+		+	+					+
LIVGTAGR	94.90%	34.1	27.1	22.6		393.746	2	TRUE	BUB3 mitotic checkpoint protein	bub3;zgc:101571	U3JAH9_DANRE		+								+
VLVWDLR	98.80%	52.8	27.1	43		450.769	2	TRUE	BUB3 mitotic checkpoint protein	bub3;zgc:101571	U3JAH9_DANRE		+				+
VYTLSVAGDR	99.70%	52.4	27.5	52.4		540.788	2	TRUE	BUB3 mitotic checkpoint protein	bub3;zgc:101571	U3JAH9_DANRE		+	+		+
LAQGPEDSVSAVK	99.70%	23.4	27.7	18.9		650.841	2	TRUE	BUB3 mitotic checkpoint protein	bub3;zgc:101571	U3JAH9_DANRE			+
THDLNTDQDTIVGTHDAPIR	99.70%	82.9	28.7	82.5		740.363	3	TRUE	BUB3 mitotic checkpoint protein	bub3;zgc:101571	U3JAH9_DANRE					+
LFVVNEVcEIK	99.70%	47.2	28	45.4	c8: Carbamidomethyl (+57.02)	675.361	2	TRUE	Brix domain-containing 2	bxdc2	A0A0R4IBJ2_DANRE		+	+
NYQIVEEDASLVEIGPR	99.70%	45.9	28	45.9		966.489	2	TRUE	Brix domain-containing 2	bxdc2	A0A0R4IBJ2_DANRE		+
GSRPLLSFDPAFDSEPQYALLK	99.70%	57.7	27.7	57.7		817.758	3	TRUE	Brix domain-containing 2	bxdc2	A0A0R4IBJ2_DANRE		+			+
SQPFVDHVISFSIADHR	99.70%	20.6	28.5	18.4		489.5	4	TRUE	Brix domain-containing 2	bxdc2	A0A0R4IBJ2_DANRE		+			+
FVLNPIR	98.80%	35.8	26.7	31.1		429.763	2	TRUE	Brix domain-containing 2	bxdc2	A0A0R4IBJ2_DANRE			+	+
NIISVPPPVSAGK	98.20%	30	25	11.8		639.874	2	TRUE	Brix domain-containing 2	bxdc2	A0A0R4IBJ2_DANRE									+
FLVQNVHTLAELK	98.10%	32	25	28		504.623	3	TRUE	Brix domain-containing 2	bxdc2	A0A0R4IBJ2_DANRE										+
FYNLVLLPR	99.70%	36.7	25	36.7		567.837	2	TRUE	Bystin-like (Fragment)	bysl	F1R7L3_DANRE		+		+						+
GQEEQQEFVDEK	99.70%	87.1	25	87.1		733.327	2	TRUE	Bystin-like (Fragment)	bysl	F1R7L3_DANRE		+	+		+
TLADIImEK	99.70%	43.1	27.8	23.5	m7: Oxidation (+15.99)	525.281	2	TRUE	Bystin-like (Fragment)	bysl	F1R7L3_DANRE		+
ALFKPAAWFK	97.40%	4.52	25	3.77		393.562	3	TRUE	Bystin-like (Fragment)	bysl	F1R7L3_DANRE		+
ELQSAEPR	99.70%	36.3	25.3	30.7		465.238	2	TRUE	Bystin-like (Fragment)	bysl	F1R7L3_DANRE		+	+		+
GILLPLcESGScTLR	99.70%	41.6	28.9	41.6	c7: Carbamidomethyl (+57.02), c12: Carbamidomethyl (+57.02)	838.428	2	TRUE	Bystin-like (Fragment)	bysl	F1R7L3_DANRE		+	+
GRGQEEQQEFVDEK	96.30%	7.27	26.5	7.27		560.258	3	TRUE	Bystin-like (Fragment)	bysl	F1R7L3_DANRE		+
LNFHLYSALK	99.70%	44.2	27.1	42.6		402.561	3	TRUE	Bystin-like (Fragment)	bysl	F1R7L3_DANRE		+			+
TLADIIMEK	99.70%	21.9	28.8	20		517.284	2	TRUE	Bystin-like (Fragment)	bysl	F1R7L3_DANRE		+
EALLELLK	96.20%	23.6	25	0		464.789	2	TRUE	Bystin-like (Fragment)	bysl	F1R7L3_DANRE					+
IVVLLYK	98.80%	55.1	25	44.7		424.286	2	TRUE	Basic leucine zipper and W2 domain-containing protein 1-A	bzw1a	BZW1A_DANRE		+										+
FLDASGAK	98.70%	41.7	27.3	27.7		404.714	2	TRUE	Basic leucine zipper and W2 domain-containing protein 1-A	bzw1a	BZW1A_DANRE				+	+
GFEEEIKK	95.00%	21	26.9	19.6		490.259	2	FALSE	Basic leucine zipper and W2 domain-containing protein 1-A	bzw1a	BZW1A_DANRE	BZW1A_DANRE;A0A0R4IMX3_DANRE,BZW1B_DANRE				+
ADVLSEEVILK	99.70%	39.7	27.7	25.7		608.347	2	TRUE	Basic leucine zipper and W2 domain-containing protein 1-A	bzw1a	BZW1A_DANRE						+
FDPSQFQESIVQGLNQTGTDLEAVAK	99.70%	39.8	28.7	39.8		941.466	3	FALSE	Basic leucine zipper and W2 domain-containing protein 1-A	bzw1a	BZW1A_DANRE	BZW1A_DANRE;A0A0R4IMX3_DANRE,BZW1B_DANRE					+
EATSYAVLALVK	99.70%	12.7	25	12.7		632.859	2	TRUE	Complement component c3a, duplicate 1	c3a.1	B8JKW4_DANRE		+
EYVLPTFEVK	99.70%	38.4	27.6	38.4		612.829	2	FALSE	Complement component c3a, duplicate 1	c3a.1	B8JKW4_DANRE	B8JKW4_DANRE;F1QV29_DANRE	+		+	+	+	+	+	+	+	+
VGLVVVDK	99.70%	51.7	25.3	45.1		414.763	2	FALSE	Complement component c3a, duplicate 1	c3a.1	B8JKW4_DANRE	B8JKW4_DANRE;F1QV29_DANRE	+	+	+	+	+	+	+	+	+		+
VVSEGVLFPLQRPNVELNPVK	99.70%	14.5	25	14.5		778.778	3	TRUE	Complement component c3a, duplicate 1	c3a.1	B8JKW4_DANRE		+
AAAYDAVYTDGVR	99.70%	52.3	26.2	52		686.329	2	TRUE	Complement component c3a, duplicate 1	c3a.1	B8JKW4_DANRE				+						+
EGTDQVIEGQVK	99.70%	54.4	27.8	54.4		651.83	2	TRUE	Complement component c3a, duplicate 1	c3a.1	B8JKW4_DANRE				+		+		+		+
SDDDDDYYTDSEEIVSR	99.70%	51.1	25	51.1		1012.4	2	TRUE	Complement component c3a, duplicate 1	c3a.1	B8JKW4_DANRE				+		+	+	+
TFTAEFEVK	99.70%	40.8	25.8	34.6		536.272	2	FALSE	Complement component c3a, duplicate 1	c3a.1	B8JKW4_DANRE	B8JKW4_DANRE;F1QV29_DANRE			+		+	+	+	+	+
EMVPSFR	98.80%	35.7	26.7	34.5		433.216	2	FALSE	Complement component c3a, duplicate 1	c3a.1	B8JKW4_DANRE	B8JKW4_DANRE;F1QV29_DANRE					+				+
IPDDQNLFSDDPLEK	99.70%	19.6	27.1	19.1		873.412	2	TRUE	Complement component c3a, duplicate 1	c3a.1	B8JKW4_DANRE						+
TGITGSLQK	99.70%	32	27.6	29.6		452.759	2	TRUE	Complement component c3a, duplicate 1	c3a.1	B8JKW4_DANRE						+
YIGITELENMLTK	99.70%	74.9	27.8	72.1		762.903	2	TRUE	Complement component c3a, duplicate 1	c3a.1	B8JKW4_DANRE						+
ESLGFVQGK	99.70%	20	27.5	18		482.76	2	TRUE	Complement component c3a, duplicate 1	c3a.1	B8JKW4_DANRE							+
EmVPSFR	98.80%	21.6	26.1	21.6	m2: Oxidation (+15.99)	441.212	2	FALSE	Complement component c3a, duplicate 1	c3a.1	B8JKW4_DANRE	B8JKW4_DANRE;F1QV29_DANRE									+
DQDYTYMILSK	99.70%	44.1	25.8	44.1		688.823	2	FALSE	Complement component c3a, duplicate 2 (Fragment)	c3a.2	F1QV29_DANRE		+
GQIVLAER	99.70%	49.3	25.2	48.2		443.261	2	TRUE	Complement component c3a, duplicate 2 (Fragment)	c3a.2	F1QV29_DANRE		+	+		+	+	+	+	+	+	+
NTEYTSEQQAVK	99.70%	91.2	27.4	87.8		699.332	2	TRUE	Complement component c3a, duplicate 2 (Fragment)	c3a.2	F1QV29_DANRE		+	+	+	+	+	+	+	+	+	+	+
NTYETGNDVNLHITGDPGAR	99.70%	39.7	27.8	38.2		1072.51	2	TRUE	Complement component c3a, duplicate 2 (Fragment)	c3a.2	F1QV29_DANRE		+		+	+	+	+	+		+	+
QYVYLQAHFPSVTLEK	99.70%	37	27.9	37		641.672	3	TRUE	Complement component c3a, duplicate 2 (Fragment)	c3a.2	F1QV29_DANRE		+			+	+		+	+	+
SDEDEEGDYKDYDDITSR	99.70%	62	25	62		1076.43	2	TRUE	Complement component c3a, duplicate 2 (Fragment)	c3a.2	F1QV29_DANRE		+	+	+	+	+	+	+	+
SSIYNIPDVTSLGMWK	99.70%	63.3	28.4	61.1		905.956	2	TRUE	Complement component c3a, duplicate 2 (Fragment)	c3a.2	F1QV29_DANRE		+						+	+	+	+	+
TSQFFKPGMPLGVSVYVTNPDETPAK	99.70%	51.7	27.8	51.7		937.475	3	TRUE	Complement component c3a, duplicate 2 (Fragment)	c3a.2	F1QV29_DANRE		+
VGSSENVFVEAQDYSGEPLR	99.70%	110	27.6	110		1092.02	2	TRUE	Complement component c3a, duplicate 2 (Fragment)	c3a.2	F1QV29_DANRE		+	+	+	+	+	+	+	+	+	+	+
VKVNTPGGASTLK	96.80%	25.5	26.3	20.7		636.369	2	TRUE	Complement component c3a, duplicate 2 (Fragment)	c3a.2	F1QV29_DANRE		+									+
VNTPGGASTLK	99.70%	54.6	27.1	48.5		522.788	2	TRUE	Complement component c3a, duplicate 2 (Fragment)	c3a.2	F1QV29_DANRE		+	+	+				+	+	+
VPVVNGVGTAELTR	99.70%	80	25.5	80		706.398	2	TRUE	Complement component c3a, duplicate 2 (Fragment)	c3a.2	F1QV29_DANRE		+	+		+		+	+	+	+	+	+
YQILTDIEIPDDK	99.70%	42.8	28.6	42.8		781.902	2	TRUE	Complement component c3a, duplicate 2 (Fragment)	c3a.2	F1QV29_DANRE		+									+
YQILTDIEIPDDKNFFSDDEK	99.70%	34.5	28	34.5		849.072	3	TRUE	Complement component c3a, duplicate 2 (Fragment)	c3a.2	F1QV29_DANRE		+			+	+			+
LTPSSFFYYVGDNK	99.70%	32.4	27.8	32.4		819.398	2	TRUE	Complement component c3a, duplicate 2 (Fragment)	c3a.2	F1QV29_DANRE			+
TSIVNSLQK	99.70%	56.1	27	45.5		495.285	2	TRUE	Complement component c3a, duplicate 2 (Fragment)	c3a.2	F1QV29_DANRE			+	+		+	+	+	+	+	+	+
TVTLTGEK	99.70%	48.7	27.9	30		424.74	2	TRUE	Complement component c3a, duplicate 2 (Fragment)	c3a.2	F1QV29_DANRE			+		+	+	+		+
VWDVIEK	98.80%	35.4	29.3	19.9		444.745	2	TRUE	Complement component c3a, duplicate 2 (Fragment)	c3a.2	F1QV29_DANRE			+					+	+
YTNTPLK	98.80%	37.1	26.6	24.1		418.729	2	TRUE	Complement component c3a, duplicate 2 (Fragment)	c3a.2	F1QV29_DANRE			+			+			+	+
ASISDYEDGVRK	99.70%	31.4	28	31.3		447.22	3	TRUE	Complement component c3a, duplicate 2 (Fragment)	c3a.2	F1QV29_DANRE				+
GIQIVTSPYTIHYK	99.70%	80.6	27	78.7		810.443	2	TRUE	Complement component c3a, duplicate 2 (Fragment)	c3a.2	F1QV29_DANRE				+	+	+		+	+	+
TMTAQAYK	99.70%	56.3	25.4	51.3		457.227	2	TRUE	Complement component c3a, duplicate 2 (Fragment)	c3a.2	F1QV29_DANRE				+		+		+	+		+
DSmGVFSDAGLIFESNTAGGTDTR	99.70%	75.8	25	73.8	m3: Oxidation (+15.99)	822.032	3	TRUE	Complement component c3a, duplicate 2 (Fragment)	c3a.2	F1QV29_DANRE					+		+	+	+	+	+
TSQFFKPGmPLGVSVYVTNPDETPAK	99.70%	67.3	27.9	67.3	m9: Oxidation (+15.99)	942.81	3	TRUE	Complement component c3a, duplicate 2 (Fragment)	c3a.2	F1QV29_DANRE					+			+		+
DSMGVFSDAGLIFESNTAGGTDTR	99.70%	111	25.3	110		816.701	3	TRUE	Complement component c3a, duplicate 2 (Fragment)	c3a.2	F1QV29_DANRE						+	+	+	+
MDGNAFVVFGVMDGAAK	99.70%	87.4	26.9	87.4		864.907	2	TRUE	Complement component c3a, duplicate 2 (Fragment)	c3a.2	F1QV29_DANRE						+
VSLGLVEGK	99.70%	40.9	25.8	40.9		451.272	2	TRUE	Complement component c3a, duplicate 2 (Fragment)	c3a.2	F1QV29_DANRE						+
PIYTPGSNVQYR	99.70%	32.6	27.9	25.9		697.857	2	TRUE	Complement component c3a, duplicate 2 (Fragment)	c3a.2	F1QV29_DANRE							+			+
DQDYTYmILSK	99.70%	42.1	25.7	42.1	m7: Oxidation (+15.99)	696.822	2	FALSE	Complement component c3a, duplicate 2 (Fragment)	c3a.2	F1QV29_DANRE								+	+
NVEMMQK	98.80%	29	26.2	19.7		440.207	2	TRUE	Complement component c3a, duplicate 2 (Fragment)	c3a.2	F1QV29_DANRE								+	+
YQILTDIEIPDDKNFFSDDEKK	99.70%	47.7	28.3	47.7		669.079	4	TRUE	Complement component c3a, duplicate 2 (Fragment)	c3a.2	F1QV29_DANRE								+	+
mDGNAFVVFGVMDGAAK	99.70%	61	25.7	61	m1: Oxidation (+15.99)	872.906	2	TRUE	Complement component c3a, duplicate 2 (Fragment)	c3a.2	F1QV29_DANRE									+
SSIYNIPDVTSLGmWK	99.70%	56.7	27.8	56.7	m14: Oxidation (+15.99)	913.955	2	TRUE	Complement component c3a, duplicate 2 (Fragment)	c3a.2	F1QV29_DANRE									+	+
KNTYETGNDVNLHITGDPGAR	99.70%	21	28.5	20.2		758.038	3	TRUE	Complement component c3a, duplicate 2 (Fragment)	c3a.2	F1QV29_DANRE										+
SVETTVYVLLNTLTR	96.40%	26.7	25	26.7		570.322	3	TRUE	Complement component 5	c5	E7FCV2_DANRE		+
AAIDFLMDAPLSQVR	99.70%	38.3	28.2	37.9		823.936	2	TRUE	Complement component 5	c5	E7FCV2_DANRE								+
ENAENIILSR	99.70%	24.1	28.4	23.4		579.809	2	TRUE	Complement component 5	c5	E7FCV2_DANRE								+
TVTLTFQDPR	99.70%	18.5	28.5	4.03		589.315	2	TRUE	Complement component 5	c5	E7FCV2_DANRE										+
ATLGYNALTGSFVSR	99.70%	56.1	27.7	56.1		778.909	2	TRUE	Complement component 8, alpha polypeptide	c8a	F1Q6F3_DANRE		+
GGNTASSAGSLGIK	99.70%	34.4	28.9	34.4		610.317	2	TRUE	Complement component 8, alpha polypeptide	c8a	F1Q6F3_DANRE		+				+		+		+
LSTAAEQLSSK	99.70%	41.2	27.9	41.2		567.803	2	TRUE	Complement component 8, alpha polypeptide	c8a	F1Q6F3_DANRE		+						+
NLASLAVLKDD	97.40%					579.822	2	TRUE	Calcineurin-binding protein 1	cabin1	F1Q598_DANRE		+
DVLLGSSVPWQQLK	99.70%	45.8	26.1	45.8		785.434	2	TRUE	Calcineurin-binding protein 1	cabin1	F1Q598_DANRE		+	+		+
LANNLIQLIATSMVLPDDPK	99.70%	61.7	25	61.7		722.735	3	FALSE	Calcineurin-binding protein 1	cabin1	F1Q598_DANRE		+			+					+
DcGDLDSPETR	99.70%	31	25	31	c2: Carbamidomethyl (+57.02)	632.758	2	FALSE	Calcineurin-binding protein 1	cabin1	F1Q598_DANRE			+
LLIPSTVTK	99.70%	38.6	25	18.6		486.311	2	TRUE	Calcineurin-binding protein 1	cabin1	F1Q598_DANRE			+
QVDEDVALDQAVK	99.70%	60.2	27.4	60.2		715.361	2	TRUE	Calcineurin-binding protein 1	cabin1	F1Q598_DANRE			+
SAAEETEKLPESSR	99.70%	42.2	27.1	42.2		511.918	3	TRUE	Calcineurin-binding protein 1	cabin1	F1Q598_DANRE			+
TSTVSADLANLLK	99.70%	60.4	27	53.4		666.87	2	FALSE	Calcineurin-binding protein 1	cabin1	F1Q598_DANRE			+
ASELSLEELSISTK	99.70%	43.3	28	43.1		753.899	2	TRUE	Calcineurin-binding protein 1	cabin1	F1Q598_DANRE					+
EEWISTITALLK	99.70%	62	26	62		702.395	2	FALSE	Calcineurin-binding protein 1	cabin1	F1Q598_DANRE	F1Q598_DANRE;B8JLH9_DANRE				+
IAALNAASQAADEHEDAFR	99.70%	83.1	26.7	83.1		667.316	3	FALSE	Calcineurin-binding protein 1	cabin1	F1Q598_DANRE	F1Q598_DANRE;B8JLH9_DANRE				+
LANNLIQLIATSmVLPDDPK	99.70%	25.1	25	25.1	m13: Oxidation (+15.99)	728.066	3	FALSE	Calcineurin-binding protein 1	cabin1	F1Q598_DANRE	F1Q598_DANRE;B8JLH9_DANRE				+
LLENVENTGEQAETK	99.70%	77.1	27.7	76.1		837.912	2	TRUE	Calcineurin-binding protein 1	cabin1	F1Q598_DANRE					+
LLQPTLSFGHGAAR	99.70%	35.2	25.6	35.2		489.94	3	FALSE	Calcineurin-binding protein 1	cabin1	F1Q598_DANRE	F1Q598_DANRE;B8JLH9_DANRE				+
TLLLDAYR	99.70%	28.5	25.4	23.2		482.777	2	TRUE	Calcineurin-binding protein 1	cabin1	F1Q598_DANRE					+
EQGIPGLQGVDTR	99.70%	24.8	27.2	24.8		685.358	2	TRUE	Carbamoyl-phosphate synthetase 2, aspartate transcarbamylase, and dihydroorotase	cad	U3JAV8_DANRE		+	+							+
KNILLSIGSYK	99.70%	39.1	25	29.3		412.583	3	TRUE	Carbamoyl-phosphate synthetase 2, aspartate transcarbamylase, and dihydroorotase	cad	U3JAV8_DANRE		+			+
LFVQALK	98.80%	29.4	25	18.5		409.761	2	TRUE	Carbamoyl-phosphate synthetase 2, aspartate transcarbamylase, and dihydroorotase	cad	U3JAV8_DANRE		+
LGYPVLVR	99.70%	44.8	25	35.2		458.785	2	TRUE	Carbamoyl-phosphate synthetase 2, aspartate transcarbamylase, and dihydroorotase	cad	U3JAV8_DANRE		+	+	+
LTVDDIIK	99.70%	37.5	27.5	0		458.77	2	TRUE	Carbamoyl-phosphate synthetase 2, aspartate transcarbamylase, and dihydroorotase	cad	U3JAV8_DANRE	U3JAV8_DANRE;U3JAV8_DANRE	+	+		+	+		+	+	+
MALLATVLGR	99.70%	65.1	26.4	43.9		522.816	2	TRUE	Carbamoyl-phosphate synthetase 2, aspartate transcarbamylase, and dihydroorotase	cad	U3JAV8_DANRE		+			+	+				+
TLGVDLVALATR	99.70%	45.8	25	44.6		614.868	2	TRUE	Carbamoyl-phosphate synthetase 2, aspartate transcarbamylase, and dihydroorotase	cad	U3JAV8_DANRE		+								+
VILGEEVEAVGLmR	99.70%	38.5	28.2	38.5	m13: Oxidation (+15.99)	765.911	2	TRUE	Carbamoyl-phosphate synthetase 2, aspartate transcarbamylase, and dihydroorotase	cad	U3JAV8_DANRE		+
ATGYPLAYVAAK	99.70%	20	26.5	20		612.837	2	TRUE	Carbamoyl-phosphate synthetase 2, aspartate transcarbamylase, and dihydroorotase	cad	U3JAV8_DANRE			+
FLSSAVAVSK	99.70%	57.2	25.1	40.6		504.789	2	TRUE	Carbamoyl-phosphate synthetase 2, aspartate transcarbamylase, and dihydroorotase	cad	U3JAV8_DANRE			+		+	+
ILGTSPEFIDNAENR	99.70%	91.1	28.3	89.6		838.417	2	TRUE	Carbamoyl-phosphate synthetase 2, aspartate transcarbamylase, and dihydroorotase	cad	U3JAV8_DANRE				+			+
EIEYEVVR	99.70%	30.3	27.7	30.1		518.77	2	TRUE	Carbamoyl-phosphate synthetase 2, aspartate transcarbamylase, and dihydroorotase	cad	U3JAV8_DANRE					+		+			+
LSLGIPLPVLK	99.70%	45.2	25	42.6		575.384	2	TRUE	Carbamoyl-phosphate synthetase 2, aspartate transcarbamylase, and dihydroorotase	cad	U3JAV8_DANRE					+	+	+			+	+	+
mAIDFSVPLITDIK	99.70%	59	27.4	57.8	m1: Oxidation (+15.99)	789.926	2	TRUE	Carbamoyl-phosphate synthetase 2, aspartate transcarbamylase, and dihydroorotase	cad	U3JAV8_DANRE					+
mALLATVLGR	99.70%	41	26.7	31.7	m1: Oxidation (+15.99)	530.813	2	TRUE	Carbamoyl-phosphate synthetase 2, aspartate transcarbamylase, and dihydroorotase	cad	U3JAV8_DANRE					+
mLDTIGISQPR	99.70%	37.4	28.4	37.4	m1: Oxidation (+15.99)	623.828	2	TRUE	Carbamoyl-phosphate synthetase 2, aspartate transcarbamylase, and dihydroorotase	cad	U3JAV8_DANRE					+
NLSmPAEIIDFVASK	99.70%	13.9	28.3	13.9	m4: Oxidation (+15.99)	825.925	2	TRUE	Carbamoyl-phosphate synthetase 2, aspartate transcarbamylase, and dihydroorotase	cad	U3JAV8_DANRE					+
QIAQAVQSTELAVR	99.70%	79.2	27.3	68.7		757.421	2	TRUE	Carbamoyl-phosphate synthetase 2, aspartate transcarbamylase, and dihydroorotase	cad	U3JAV8_DANRE					+	+		+		+	+
SFEEAFQK	95.50%	41.2	25	38.7		493.235	2	TRUE	Carbamoyl-phosphate synthetase 2, aspartate transcarbamylase, and dihydroorotase	cad	U3JAV8_DANRE					+		+	+	+	+	+
VPQFSFSR	99.70%	26.1	26.6	24.8		484.253	2	TRUE	Carbamoyl-phosphate synthetase 2, aspartate transcarbamylase, and dihydroorotase	cad	U3JAV8_DANRE					+
VYFLPITPEYVTQVIK	99.70%	29.6	25	29.6		955.537	2	TRUE	Carbamoyl-phosphate synthetase 2, aspartate transcarbamylase, and dihydroorotase	cad	U3JAV8_DANRE					+
ETVENIRK	99.70%	10.6	29.3	0		330.186	3	TRUE	Carbamoyl-phosphate synthetase 2, aspartate transcarbamylase, and dihydroorotase	cad	U3JAV8_DANRE						+
MYLNDTYSTLK	99.70%	9.97	27.5	9.97		674.827	2	TRUE	Carbamoyl-phosphate synthetase 2, aspartate transcarbamylase, and dihydroorotase	cad	U3JAV8_DANRE						+
QAAPVDVVR	99.70%	41.2	25	41.2		477.772	2	TRUE	Carbamoyl-phosphate synthetase 2, aspartate transcarbamylase, and dihydroorotase	cad	U3JAV8_DANRE						+
ISEKPPPGYPGLETMLPLLFTAVSEGR	99.70%	38.6	25	38.6		967.182	3	TRUE	Carbamoyl-phosphate synthetase 2, aspartate transcarbamylase, and dihydroorotase	cad	U3JAV8_DANRE								+
SVGEVMAIGR	99.70%	21.2	28.7	19.2		509.771	2	TRUE	Carbamoyl-phosphate synthetase 2, aspartate transcarbamylase, and dihydroorotase	cad	U3JAV8_DANRE									+
MASLVLEDGTTFK	99.70%	32	27.7	32		706.36	2	TRUE	Carbamoyl-phosphate synthetase 2, aspartate transcarbamylase, and dihydroorotase	cad	U3JAV8_DANRE										+
DQPLVIQFSVK	99.70%	50	26.8	50		637.361	2	TRUE	Calreticulin	calr	F1Q8W8_DANRE		+			+		+	+		+
EQFEDGDSWR	99.70%	39.7	25	39.7		634.761	2	TRUE	Calreticulin	calr	F1Q8W8_DANRE		+	+			+	+	+	+	+
FYGDAEKDK	99.70%	46.3	25	43.6		358.17	3	FALSE	Calreticulin	calr	F1Q8W8_DANRE	F1Q8W8_DANRE;A0A0R4IL29_DANRE	+			+	+				+
GLQTSQDAHFYAmSAR	99.70%	25.3	26	25.3	m13: Oxidation (+15.99)	600.277	3	TRUE	Calreticulin	calr	F1Q8W8_DANRE		+
KVESGSLEEDWDFLPSKK	99.70%	52.9	27.9	52.9		698.685	3	TRUE	Calreticulin	calr	F1Q8W8_DANRE		+
LAEEVGTETWGATK	99.70%	74.1	28.1	74.1		746.37	2	TRUE	Calreticulin	calr	F1Q8W8_DANRE		+	+		+	+	+	+	+	+
SGTIFDNFLITNDPK	99.70%	83	28.2	83		841.425	2	TRUE	Calreticulin	calr	F1Q8W8_DANRE		+	+		+	+	+	+	+	+	+
VHVIFNYK	99.70%	44.6	26.7	40.9		510.289	2	FALSE	Calreticulin	calr	F1Q8W8_DANRE	F1Q8W8_DANRE;Q6PE26_DANRE;A0A0R4IL29_DANRE	+			+			+	+
WVHPEIDNPEYTADSEIYK	99.70%	61.4	26.9	58.9		769.359	3	TRUE	Calreticulin	calr	F1Q8W8_DANRE		+			+	+	+	+	+
YDSIGVIGLDLWQVK	99.70%	90.2	28	90.2		853.461	2	TRUE	Calreticulin	calr	F1Q8W8_DANRE		+				+	+	+	+	+
cKDDEYSHLYTLIVNPDNTYEVK	99.70%	11	27.1	11	c1: Carbamidomethyl (+57.02)	704.834	4	TRUE	Calreticulin	calr	F1Q8W8_DANRE		+
IDDPEDQKPEEWDKPENIPDPDAK	99.70%	14.3	25.8	14.3		705.827	4	TRUE	Calreticulin	calr	F1Q8W8_DANRE		+
KVESGSLEEDWDFLPSK	99.70%	38	28.5	38		655.986	3	TRUE	Calreticulin	calr	F1Q8W8_DANRE		+			+
KVHVIFNYK	99.70%	36.6	25.8	36.6		574.334	2	FALSE	Calreticulin	calr	F1Q8W8_DANRE	F1Q8W8_DANRE;Q6PE26_DANRE;A0A0R4IL29_DANRE	+
VESGSLEEDWDFLPSKK	99.70%	35.1	28.3	35.1		655.987	3	TRUE	Calreticulin	calr	F1Q8W8_DANRE		+
QIDNPAYK	99.70%	25.8	27.7	25.3		474.743	2	TRUE	Calreticulin	calr	F1Q8W8_DANRE			+
FGDFNNK	98.80%	53.1	25.2	42.9		421.196	2	TRUE	Calreticulin	calr	F1Q8W8_DANRE					+		+
HEQNIDcGGGYIK	99.70%	40.7	25.2	39.9	c7: Carbamidomethyl (+57.02)	745.838	2	TRUE	Calreticulin	calr	F1Q8W8_DANRE					+			+	+	+
KPEDWDER	99.70%	30.1	25	30.1		537.746	2	TRUE	Calreticulin	calr	F1Q8W8_DANRE										+
EQFLDGDGWK	99.70%	49.5	25.4	49.5		597.775	2	TRUE	Calr protein	calr;zgc:85636;calr3a	Q6PE26_DANRE		+			+		+	+	+
FDSFSNEGK	99.70%	51.8	25	44.3		515.728	2	TRUE	Calr protein	calr;zgc:85636;calr3a	Q6PE26_DANRE		+	+	+	+	+	+	+	+	+
FDSIGVLGLDLWQVK	99.70%	77.2	26.2	77.2		845.465	2	TRUE	Calr protein	calr;zgc:85636;calr3a	Q6PE26_DANRE		+			+			+	+	+
FGTDTWGATK	99.70%	50.9	27	46.3		542.259	2	TRUE	Calr protein	calr;zgc:85636;calr3a	Q6PE26_DANRE		+				+		+		+
FYGDAELDK	99.70%	50.1	25	50.1		529.246	2	TRUE	Calr protein	calr;zgc:85636;calr3a	Q6PE26_DANRE		+	+		+		+	+
FYGDAELDKGLQTSQDAR	99.70%	124	27.7	124		1007.48	2	TRUE	Calr protein	calr;zgc:85636;calr3a	Q6PE26_DANRE		+			+	+	+	+	+	+
GLQTSQDAR	99.70%	50.8	27.6	43.9		488.246	2	FALSE	Calr protein	calr;zgc:85636;calr3a	Q6PE26_DANRE	Q6PE26_DANRE;A0A0R4IL29_DANRE	+	+	+	+	+	+	+		+	+	+
IDcGGGYVK	99.70%	54.3	25.5	45	c3: Carbamidomethyl (+57.02)	484.729	2	FALSE	Calr protein	calr;zgc:85636;calr3a	Q6PE26_DANRE	Q6PE26_DANRE;A0A0R4IL29_DANRE	+	+		+	+	+	+	+	+	+	+
IDDPEDTKPEDWDKPENIPDPDAK	99.70%	40.2	26.1	40.2		695.57	4	TRUE	Calr protein	calr;zgc:85636;calr3a	Q6PE26_DANRE		+	+	+	+	+		+	+	+
SGTIFDNFLITDDVEEAEK	99.70%	128	27.7	128		1072.01	2	TRUE	Calr protein	calr;zgc:85636;calr3a	Q6PE26_DANRE	Q6PE26_DANRE;Q6PE26_DANRE;Q6PE26_DANRE	+	+		+	+	+	+	+	+
SGTIFDNFLITDDVEEAEKFGTDTWGATK	99.70%	53.1	27.9	53.1		1069.84	3	TRUE	Calr protein	calr;zgc:85636;calr3a	Q6PE26_DANRE		+						+	+	+
VESGSLEEDWDFLPPKK	99.70%	59.1	27.9	59.1		659.327	3	FALSE	Calr protein	calr;zgc:85636;calr3a	Q6PE26_DANRE	Q6PE26_DANRE;A0A0R4IL29_DANRE	+
GTWVHPEIDNPEYAADDAIYK	99.70%	66.6	26.3	66.6		802.041	3	TRUE	Calr protein	calr;zgc:85636;calr3a	Q6PE26_DANRE		+	+		+			+	+			+
KPDDWDDR	99.70%	52.1	25	41		523.728	2	TRUE	Calr protein	calr;zgc:85636;calr3a	Q6PE26_DANRE		+					+	+	+
KPDDWDEDmDGEWEPAmIPNPEYK	99.70%	15.3	25	15.3	m9: Oxidation (+15.99), m17: Oxidation (+15.99)	980.403	3	TRUE	Calr protein	calr;zgc:85636;calr3a	Q6PE26_DANRE		+
TLVIQFTVK	99.70%	34.9	25	28.9		524.823	2	FALSE	Calr protein	calr;zgc:85636;calr3a	Q6PE26_DANRE	Q6PE26_DANRE;A0A0R4IL29_DANRE	+			+	+			+	+
QIDNPSYK	99.70%	44.3	27.5	40.1		482.74	2	TRUE	Calr protein	calr;zgc:85636;calr3a	Q6PE26_DANRE			+				+	+	+
DKGLQTSQDAR	99.70%	53.9	27.8	49.4		609.808	2	FALSE	Calr protein	calr;zgc:85636;calr3a	Q6PE26_DANRE	Q6PE26_DANRE;A0A0R4IL29_DANRE		+		+	+		+
FYALSSR	98.80%	45.1	25	20.7		422.222	2	TRUE	Calr protein	calr;zgc:85636;calr3a	Q6PE26_DANRE					+		+			+
GQNHLIK	98.80%	37.7	25	23.7		405.235	2	FALSE	Calr protein	calr;zgc:85636;calr3a	Q6PE26_DANRE	Q6PE26_DANRE;A0A0R4IL29_DANRE				+	+	+	+
cKDDELTHLYTLILNPDQTYEVK	99.70%	34.5	28.4	29	c1: Carbamidomethyl (+57.02)	702.849	4	TRUE	Calreticulin 3b	calr3b	A0A0R4IL29_DANRE		+
EAEEFGNETWGATK	99.70%	75.8	25	75.8		784.846	2	TRUE	Calreticulin 3b	calr3b	A0A0R4IL29_DANRE		+	+		+		+	+		+
FDNIGVLGLDLWQVK	99.70%	88.4	26.2	87.7		858.97	2	TRUE	Calreticulin 3b	calr3b	A0A0R4IL29_DANRE		+			+	+	+	+		+
FEPFSNEGK	99.70%	54	25.8	54		527.746	2	TRUE	Calreticulin 3b	calr3b	A0A0R4IL29_DANRE		+	+	+	+	+	+	+	+	+	+	+
GAWVHPEIDNPEHVPDDQIYK	99.70%	27.3	27.5	26.5		820.389	3	TRUE	Calreticulin 3b	calr3b	A0A0R4IL29_DANRE		+			+			+
IDDETDTKPEDWDKPENIPDPDAK	99.70%	52.2	25	52.2		928.421	3	TRUE	Calreticulin 3b	calr3b	A0A0R4IL29_DANRE		+	+		+		+	+		+
KPEDWDEDmDGEWEPAmIPNPEYK	99.70%	61.7	25	61.7	m9: Oxidation (+15.99), m17: Oxidation (+15.99)	985.077	3	TRUE	Calreticulin 3b	calr3b	A0A0R4IL29_DANRE		+			+
LTAGNFYGDAEK	99.70%	83.7	25.6	83.7		643.307	2	TRUE	Calreticulin 3b	calr3b	A0A0R4IL29_DANRE		+	+	+	+	+	+	+	+	+
LTAGNFYGDAEKDK	99.70%	84.6	26.6	84.6		764.867	2	TRUE	Calreticulin 3b	calr3b	A0A0R4IL29_DANRE		+	+	+	+	+	+	+	+	+
QIDNPNYK	99.70%	53.5	27.1	53.5		496.246	2	TRUE	Calreticulin 3b	calr3b	A0A0R4IL29_DANRE		+	+			+		+
SDYGQFK	98.80%	34.7	25	34.7		422.695	2	TRUE	Calreticulin 3b	calr3b	A0A0R4IL29_DANRE		+	+
SGTIFDNFFISDDVK	99.70%	81.6	27.5	81.6		852.91	2	TRUE	Calreticulin 3b	calr3b	A0A0R4IL29_DANRE		+	+		+	+	+	+	+	+
SGTIFDNFFISDDVKEAEEFGNETWGATK	99.70%	149	26.9	149		1085.5	3	TRUE	Calreticulin 3b	calr3b	A0A0R4IL29_DANRE		+								+
KPEDWDEDMDGEWEPAmIPNPEYK	99.70%	20.1	25	20.1	m17: Oxidation (+15.99)	979.749	3	TRUE	Calreticulin 3b	calr3b	A0A0R4IL29_DANRE		+
FYATSVR	98.80%	30.8	25	19.2		422.222	2	TRUE	Calreticulin 3b	calr3b	A0A0R4IL29_DANRE					+
KPEDWDDR	99.70%	45.3	25	38.2		530.738	2	TRUE	Calreticulin 3b	calr3b	A0A0R4IL29_DANRE					+		+	+	+
KPEDWDEDmDGEWEPAMIPNPEYK	99.70%	27.1	25	27.1	m9: Oxidation (+15.99)	979.746	3	TRUE	Calreticulin 3b	calr3b	A0A0R4IL29_DANRE						+
DDELTHLYTLILNPDQTYEVK	99.70%	27.6	28.7	27.6		840.759	3	TRUE	Calreticulin 3b	calr3b	A0A0R4IL29_DANRE						+
KPEDWDEDMDGEWEPAMIPNPEYK	96.70%	19.1	25	19.1		974.413	3	TRUE	Calreticulin 3b	calr3b	A0A0R4IL29_DANRE								+
IDADEDGFVTEAELK	99.70%	98.7	26.7	96.9		826.385	2	TRUE	Calumenin-A	calua;si:ch211-266a5.5;calu;wu:fd50c05;zgc:86677	CALUA_DANRE,Z4YIA7_DANRE		+	+
mDREETmDWILPADYDHAEAEAK	99.50%	13.5	25	13.5	m1: Oxidation (+15.99), m7: Oxidation (+15.99)	692.8	4	TRUE	Calumenin-A	calua;si:ch211-266a5.5;calu;wu:fd50c05;zgc:86677	CALUA_DANRE,Z4YIA7_DANRE		+
TFDDLTPEESK	99.70%	41.2	25.4	41.2		641.295	2	TRUE	Calumenin-A	calua;si:ch211-266a5.5;calu;wu:fd50c05;zgc:86677	CALUA_DANRE,Z4YIA7_DANRE		+	+
ANKEEFTAFLHPEEFDYMK	99.70%	17.1	26.7	17.1		782.695	3	TRUE	Calumenin-B	calub	CALUB_DANRE		+
DATYGYILDEADPEDGFNYR	99.70%	21.2	25	19.3		775.338	3	TRUE	Calumenin-B	calub	CALUB_DANRE		+
DIVVLETMEDIDK	99.70%	79.3	27.9	71.6		760.382	2	FALSE	Calumenin-B	calub	CALUB_DANRE	CALUB_DANRE;CALUA_DANRE,Z4YIA7_DANRE	+	+				+		+	+
DIVVLETmEDIDK	99.70%	71.9	28.4	70.5	m8: Oxidation (+15.99)	768.379	2	FALSE	Calumenin-B	calub	CALUB_DANRE	CALUB_DANRE;CALUA_DANRE,Z4YIA7_DANRE	+
DWILPADYDHAEAEAK	99.70%	73.6	25.8	73.6		615.288	3	FALSE	Calumenin-B	calub	CALUB_DANRE	CALUB_DANRE;CALUA_DANRE,Z4YIA7_DANRE	+			+			+		+
EQFTEFR	98.80%	34.6	26.9	18.9		478.728	2	TRUE	Calumenin-B	calub	CALUB_DANRE	CALUB_DANRE;CALUB_DANRE	+		+				+	+	+
HLLYESDADKDGR	99.70%	80.6	26.5	80.6		506.911	3	TRUE	Calumenin-B	calub	CALUB_DANRE		+			+	+				+
IDEDHDGFVTADEmK	99.40%	32.4	25	28.1	m14: Oxidation (+15.99)	869.366	2	TRUE	Calumenin-B	calub	CALUB_DANRE		+			+					+
IDEDHDGFVTADEmKR	99.70%	37.2	25	36.6	m14: Oxidation (+15.99)	631.947	3	TRUE	Calumenin-B	calub	CALUB_DANRE		+			+
IVEKIDEDHDGFVTADEMK	98.90%	30.6	27.7	30.6		731.013	3	TRUE	Calumenin-B	calub	CALUB_DANRE		+
IVEKIDEDHDGFVTADEmK	99.70%	23.1	27.2	23.1	m18: Oxidation (+15.99)	736.343	3	TRUE	Calumenin-B	calub	CALUB_DANRE		+
mADQDGDLR	99.70%	64.6	25	60.5	m1: Oxidation (+15.99)	518.722	2	TRUE	Calumenin-B	calub	CALUB_DANRE		+	+	+	+	+	+	+	+	+	+	+
MADQDGDLR	99.70%	59.8	25	59.8		510.724	2	TRUE	Calumenin-B	calub	CALUB_DANRE		+	+	+			+		+
QEIVDKYDLFVGSQATDFGDALVR	99.70%	74.3	28.1	73.8		896.117	3	TRUE	Calumenin-B	calub	CALUB_DANRE		+			+	+		+	+	+
QWQAHDLNSDSFVSWEEYK	99.70%	51.5	25	51.5		790.354	3	TRUE	Calumenin-B	calub	CALUB_DANRE		+
RWIYEDVDR	99.70%	43.7	28.1	37.7		417.875	3	TRUE	Calumenin-B	calub	CALUB_DANRE		+
TFDQLTPEESK	99.70%	56.4	26.9	52.9		647.81	2	FALSE	Calumenin-B	calub	CALUB_DANRE	CALUB_DANRE;F1R369_DANRE	+	+		+
TFDQLTPEESKER	99.70%	70.8	27.4	69.9		790.382	2	TRUE	Calumenin-B	calub	CALUB_DANRE		+	+	+	+	+	+	+	+	+	+	+
WIYEDVDR	99.70%	62.9	26.3	55.6		548.259	2	TRUE	Calumenin-B	calub	CALUB_DANRE		+	+				+	+	+
YDLFVGSQATDFGDALVR	99.70%	76.2	28.1	72.6		987.485	2	TRUE	Calumenin-B	calub	CALUB_DANRE		+						+		+
IDEDHDGFVTADEMK	99.70%	47	25	45.7		861.368	2	TRUE	Calumenin-B	calub	CALUB_DANRE							+			+
ADVFHAYLSLLK	99.70%	29.7	26.8	29.7		459.591	3	TRUE	Cullin-associated and neddylation-dissociated 1	cand1	Q5TYZ5_DANRE		+
ALTLIAGSPLK	99.70%	52.7	25	42.1		542.343	2	TRUE	Cullin-associated and neddylation-dissociated 1	cand1	Q5TYZ5_DANRE		+				+	+			+		+
EGPAVVGQFIQDVK	99.70%	24.7	27.4	24.5		743.898	2	TRUE	Cullin-associated and neddylation-dissociated 1	cand1	Q5TYZ5_DANRE				+		+
AVVALLTIPEAEK	99.70%	51.7	25	51.7		677.406	2	TRUE	Cullin-associated and neddylation-dissociated 1	cand1	Q5TYZ5_DANRE					+
LSTLAALDILVK	99.70%	33	25	33		628.895	2	TRUE	Cullin-associated and neddylation-dissociated 1	cand1	Q5TYZ5_DANRE					+			+
FTISDHPQTIDPLLK	99.70%	12.7	28.7	12.2		575.645	3	TRUE	Cullin-associated and neddylation-dissociated 1	cand1	Q5TYZ5_DANRE						+		+
NcIGDFLK	99.70%	20.9	27.4	17	c2: Carbamidomethyl (+57.02)	483.738	2	TRUE	Cullin-associated and neddylation-dissociated 1	cand1	Q5TYZ5_DANRE						+				+
NGEVQNLAVK	99.70%	13.9	27.3	13.9		536.294	2	TRUE	Cullin-associated and neddylation-dissociated 1	cand1	Q5TYZ5_DANRE						+
NVVAEcLGK	99.70%	15.7	28.4	15.7	c6: Carbamidomethyl (+57.02)	495.258	2	TRUE	Cullin-associated and neddylation-dissociated 1	cand1	Q5TYZ5_DANRE								+
LTLIDPETLLPR	99.70%	30.3	25	30.1		690.909	2	TRUE	Cullin-associated and neddylation-dissociated 1	cand1	Q5TYZ5_DANRE											+
GTLQGWVLSQAK	99.70%	76.1	27.2	72.2		644.357	2	TRUE	Calnexin	canx;wu:fe06b12;zgc:63524;SO:0001217	F1QKS4_DANRE		+	+	+	+	+	+	+	+	+	+
IQDPDAVKPEDWDEDAPAK	99.70%	75.9	27	75.9		1070	2	TRUE	Calnexin	canx;wu:fe06b12;zgc:63524;SO:0001217	F1QKS4_DANRE		+	+	+	+	+	+	+	+	+		+
APAPPSAPTVTYK	99.70%	61.8	26.7	61.8		650.35	2	TRUE	Calnexin	canx;wu:fe06b12;zgc:63524;SO:0001217	F1QKS4_DANRE		+			+	+	+	+	+	+
APEPMGEHYFAEAFDK	99.70%	72.1	25	72.1		919.905	2	TRUE	Calnexin	canx;wu:fe06b12;zgc:63524;SO:0001217	F1QKS4_DANRE		+			+	+		+	+	+
APEPmGEHYFAEAFDK	99.70%	81.5	25	81.5	m5: Oxidation (+15.99)	618.938	3	TRUE	Calnexin	canx;wu:fe06b12;zgc:63524;SO:0001217	F1QKS4_DANRE		+	+		+	+	+	+	+	+		+
APEPmGEHYFAEAFDKGTLQGWVLSQAK	99.70%	41.7	27.2	41.7	m5: Oxidation (+15.99)	781.627	4	TRUE	Calnexin	canx;wu:fe06b12;zgc:63524;SO:0001217	F1QKS4_DANRE		+
DGIDEDIAK	99.70%	51	25	51		488.235	2	TRUE	Calnexin	canx;wu:fe06b12;zgc:63524;SO:0001217	F1QKS4_DANRE		+	+	+	+	+	+	+	+	+	+
IPNPDFFEDLHPFR	99.70%	53.8	27.4	53.8		581.954	3	TRUE	Calnexin	canx;wu:fe06b12;zgc:63524;SO:0001217	F1QKS4_DANRE		+			+	+		+	+	+
KDGIDEDIAK	99.70%	72.5	27	62.5		552.282	2	TRUE	Calnexin	canx;wu:fe06b12;zgc:63524;SO:0001217	F1QKS4_DANRE		+	+	+	+	+	+	+	+	+		+
KIPNPDFFEDLHPFR	99.70%	87.2	27.9	87.2		624.653	3	TRUE	Calnexin	canx;wu:fe06b12;zgc:63524;SO:0001217	F1QKS4_DANRE		+			+			+
LLSQTPDLDLEEFVDK	99.70%	112	28.4	112		931.477	2	TRUE	Calnexin	canx;wu:fe06b12;zgc:63524;SO:0001217	F1QKS4_DANRE		+	+	+	+	+		+	+	+		+
LLSQTPDLDLEEFVDKTPYTImFGPDK	99.70%	44.2	27.8	44.2	m22: Oxidation (+15.99)	1043.52	3	TRUE	Calnexin	canx;wu:fe06b12;zgc:63524;SO:0001217	F1QKS4_DANRE		+							+
PmIDNPNYK	99.70%	59.1	26.4	55.1	m2: Oxidation (+15.99)	554.264	2	TRUE	Calnexin	canx;wu:fe06b12;zgc:63524;SO:0001217	F1QKS4_DANRE		+			+	+	+	+	+	+
PMIDNPNYK	99.70%	57.6	26.8	57.6		546.263	2	TRUE	Calnexin	canx;wu:fe06b12;zgc:63524;SO:0001217	F1QKS4_DANRE	F1QKS4_DANRE;F1QKS4_DANRE	+				+	+	+	+	+
SEDDILRR	99.70%	21.9	28	21.9		335.177	3	TRUE	Calnexin	canx;wu:fe06b12;zgc:63524;SO:0001217	F1QKS4_DANRE		+								+
SSASTPAAEYK	99.70%	63.7	27	63.7		556.268	2	TRUE	Calnexin	canx;wu:fe06b12;zgc:63524;SO:0001217	F1QKS4_DANRE		+		+		+	+	+	+	+
TDEPQPDVKEEAEEEEAKDEEPEAK	99.70%	54.1	25	54.1		957.753	3	TRUE	Calnexin	canx;wu:fe06b12;zgc:63524;SO:0001217	F1QKS4_DANRE		+	+	+	+	+	+	+	+	+		+
TPYTImFGPDK	99.70%	55	26.6	52.2	m6: Oxidation (+15.99)	643.311	2	TRUE	Calnexin	canx;wu:fe06b12;zgc:63524;SO:0001217	F1QKS4_DANRE		+	+		+	+		+	+	+
WANDGWGLKK	99.70%	41.8	28.3	41.8		392.205	3	TRUE	Calnexin	canx;wu:fe06b12;zgc:63524;SO:0001217	F1QKS4_DANRE		+			+	+
YDGKWEVEEmQDSK	99.70%	70.2	25	70.2	m10: Oxidation (+15.99)	587.254	3	TRUE	Calnexin	canx;wu:fe06b12;zgc:63524;SO:0001217	F1QKS4_DANRE		+			+
YDGKWEVEEmQDSKLPGDK	99.70%	15.2	25.7	15.2	m10: Oxidation (+15.99)	757.345	3	TRUE	Calnexin	canx;wu:fe06b12;zgc:63524;SO:0001217	F1QKS4_DANRE		+
SEDDILR	98.80%	50.1	26.9	35.8		424.21	2	TRUE	Calnexin	canx;wu:fe06b12;zgc:63524;SO:0001217	F1QKS4_DANRE			+		+				+	+
SSASTPAAEYKK	99.70%	50.2	27.3	50.2		620.315	2	TRUE	Calnexin	canx;wu:fe06b12;zgc:63524;SO:0001217	F1QKS4_DANRE			+	+	+	+	+	+	+	+
WANDGWGLK	99.70%	39	26.2	28.1		523.757	2	TRUE	Calnexin	canx;wu:fe06b12;zgc:63524;SO:0001217	F1QKS4_DANRE			+					+
TGEFEEK	98.80%	34.4	25	28.8		420.193	2	TRUE	Calnexin	canx;wu:fe06b12;zgc:63524;SO:0001217	F1QKS4_DANRE				+					+	+
EEAEEEEAKDEEPEAK	99.70%	37.1	25	37.1		931.396	2	TRUE	Calnexin	canx;wu:fe06b12;zgc:63524;SO:0001217	F1QKS4_DANRE					+		+	+
SPmIDNPNYQGVWKPR	99.70%	77.9	27.5	77.9	m3: Oxidation (+15.99)	639.981	3	TRUE	Calnexin	canx;wu:fe06b12;zgc:63524;SO:0001217	F1QKS4_DANRE					+			+	+	+
SPMIDNPNYQGVWKPR	99.70%	71.8	28	71.8		634.651	3	TRUE	Calnexin	canx;wu:fe06b12;zgc:63524;SO:0001217	F1QKS4_DANRE					+	+		+	+	+
WEVEEmQDSK	99.70%	48	25	44	m6: Oxidation (+15.99)	648.775	2	TRUE	Calnexin	canx;wu:fe06b12;zgc:63524;SO:0001217	F1QKS4_DANRE						+	+	+		+
YDGKWEVEEMQDSK	99.70%	44.6	25	44.6		872.378	2	TRUE	Calnexin	canx;wu:fe06b12;zgc:63524;SO:0001217	F1QKS4_DANRE						+
TDEPQPDVK	99.70%	51	25	45.2		514.749	2	TRUE	Calnexin	canx;wu:fe06b12;zgc:63524;SO:0001217	F1QKS4_DANRE							+	+		+
TPYTIMFGPDK	99.70%	51.6	27.1	51.5		635.313	2	TRUE	Calnexin	canx;wu:fe06b12;zgc:63524;SO:0001217	F1QKS4_DANRE							+
LLSQTPDLDLEEFVDKTPYTIMFGPDK	99.70%	29.4	27.7	29.4		1038.19	3	TRUE	Calnexin	canx;wu:fe06b12;zgc:63524;SO:0001217	F1QKS4_DANRE										+
AIQDVQAFR	99.70%	65.3	28.5	55.5		524.282	2	TRUE	Adenylyl cyclase-associated protein	zgc:63872;fj98f01;wu:fj98f01;cap1	Q6YBS2_DANRE		+	+	+	+	+	+	+	+	+	+	+
DSLScEIVSAK	99.70%	62.9	27.6	54.9	c5: Carbamidomethyl (+57.02)	604.795	2	TRUE	Adenylyl cyclase-associated protein	zgc:63872;fj98f01;wu:fj98f01;cap1	Q6YBS2_DANRE		+	+		+		+
EmQDAAmFYTNR	99.70%	78.7	25	78.7	m2: Oxidation (+15.99), m7: Oxidation (+15.99)	754.811	2	TRUE	Adenylyl cyclase-associated protein	zgc:63872;fj98f01;wu:fj98f01;cap1	Q6YBS2_DANRE		+			+		+	+		+
GQTGPSVSGPK	99.70%	63.2	26.7	58.4		507.764	2	TRUE	Adenylyl cyclase-associated protein	zgc:63872;fj98f01;wu:fj98f01;cap1	Q6YBS2_DANRE		+				+	+	+	+	+	+	+
PFTPRPTATASPAR	99.70%	28	26.7	28		490.6	3	TRUE	Adenylyl cyclase-associated protein	zgc:63872;fj98f01;wu:fj98f01;cap1	Q6YBS2_DANRE		+		+	+
QLLATAScSQKPSDPVLNALLAPVSK	99.70%	63.2	25	63.2	c8: Carbamidomethyl (+57.02)	903.493	3	TRUE	Adenylyl cyclase-associated protein	zgc:63872;fj98f01;wu:fj98f01;cap1	Q6YBS2_DANRE		+				+		+	+	+
SSEmNVLVPNKDGEFTEIPVPEQFK	99.70%	35.2	28	35.2	m4: Oxidation (+15.99)	950.801	3	TRUE	Adenylyl cyclase-associated protein	zgc:63872;fj98f01;wu:fj98f01;cap1	Q6YBS2_DANRE		+								+
SSPFFNHLSAVSESVPALGWVAmAPK	99.70%	42.3	28.8	42.3	m23: Oxidation (+15.99)	915.794	3	TRUE	Adenylyl cyclase-associated protein	zgc:63872;fj98f01;wu:fj98f01;cap1	Q6YBS2_DANRE		+				+		+
VENQEGAQNLVISDTELK	99.70%	114	28.6	114		994.003	2	TRUE	Adenylyl cyclase-associated protein	zgc:63872;fj98f01;wu:fj98f01;cap1	Q6YBS2_DANRE		+	+	+	+	+	+	+	+	+
VPTISINK	99.70%	47.1	25	36		436.266	2	TRUE	Adenylyl cyclase-associated protein	zgc:63872;fj98f01;wu:fj98f01;cap1	Q6YBS2_DANRE		+		+	+	+	+	+	+	+	+	+
WKVENQEGAQNLVISDTELK	99.70%	28	27.4	28		767.729	3	TRUE	Adenylyl cyclase-associated protein	zgc:63872;fj98f01;wu:fj98f01;cap1	Q6YBS2_DANRE		+								+
NALFASINK	99.70%	54.7	26.7	54.7		489.274	2	TRUE	Adenylyl cyclase-associated protein	zgc:63872;fj98f01;wu:fj98f01;cap1	Q6YBS2_DANRE		+		+	+	+	+	+	+	+	+	+
EMQDAAMFYTNR	99.70%	67.4	25	67.4		738.817	2	TRUE	Adenylyl cyclase-associated protein	zgc:63872;fj98f01;wu:fj98f01;cap1	Q6YBS2_DANRE			+					+		+
PTATASPAR	99.70%	54	25	41.4		436.235	2	TRUE	Adenylyl cyclase-associated protein	zgc:63872;fj98f01;wu:fj98f01;cap1	Q6YBS2_DANRE			+	+			+	+			+
SLPPVLELDGKK	99.70%	42.3	25	42.3		432.591	3	TRUE	Adenylyl cyclase-associated protein	zgc:63872;fj98f01;wu:fj98f01;cap1	Q6YBS2_DANRE				+	+	+	+	+	+	+	+
EMQDAAmFYTNR	99.70%	52.6	25	52.6	m7: Oxidation (+15.99)	746.813	2	TRUE	Adenylyl cyclase-associated protein	zgc:63872;fj98f01;wu:fj98f01;cap1	Q6YBS2_DANRE						+	+	+		+
EmQDAAMFYTNR	99.70%	49.8	25	49.8	m2: Oxidation (+15.99)	746.813	2	TRUE	Adenylyl cyclase-associated protein	zgc:63872;fj98f01;wu:fj98f01;cap1	Q6YBS2_DANRE						+			+	+
LEVAVGR	98.80%	36.7	27.2	12		372.224	2	TRUE	Adenylyl cyclase-associated protein	zgc:63872;fj98f01;wu:fj98f01;cap1	Q6YBS2_DANRE						+
SLPPVLELDGK	99.70%	21.5	25.1	21.5		584.335	2	TRUE	Adenylyl cyclase-associated protein	zgc:63872;fj98f01;wu:fj98f01;cap1	Q6YBS2_DANRE						+	+
IGGDVLK	98.80%	39.5	27.4	26.5		351.213	2	TRUE	Adenylyl cyclase-associated protein	zgc:63872;fj98f01;wu:fj98f01;cap1	Q6YBS2_DANRE							+
INSITLDNcK	99.70%	58.1	28.6	53.8	c9: Carbamidomethyl (+57.02)	589.298	2	TRUE	Adenylyl cyclase-associated protein	zgc:63872;fj98f01;wu:fj98f01;cap1	Q6YBS2_DANRE							+		+
DGEFTEIPVPEQFK	99.70%	34.1	27.7	34.1		818.399	2	TRUE	Adenylyl cyclase-associated protein	zgc:63872;fj98f01;wu:fj98f01;cap1	Q6YBS2_DANRE							+	+
TDGcHVYLSK	99.70%	47.8	25.8	31.9	c4: Carbamidomethyl (+57.02)	590.276	2	TRUE	Adenylyl cyclase-associated protein	zgc:63872;fj98f01;wu:fj98f01;cap1	Q6YBS2_DANRE							+	+		+
cNNSTLQVK	99.70%	54	27.9	47.1	c1: Carbamidomethyl (+57.02)	532.265	2	TRUE	Adenylyl cyclase-associated protein	zgc:63872;fj98f01;wu:fj98f01;cap1	Q6YBS2_DANRE								+	+	+
SSEMNVLVPNKDGEFTEIPVPEQFK	99.70%	28.2	27.9	28.2		945.469	3	TRUE	Adenylyl cyclase-associated protein	zgc:63872;fj98f01;wu:fj98f01;cap1	Q6YBS2_DANRE								+		+
GQTGPSVSGPKPFTPR	99.70%	25.2	26.7	25.2		538.287	3	TRUE	Adenylyl cyclase-associated protein	zgc:63872;fj98f01;wu:fj98f01;cap1	Q6YBS2_DANRE								+
SSEMNVLVPNK	99.70%	42.7	27.8	27.9		609.312	2	TRUE	Adenylyl cyclase-associated protein	zgc:63872;fj98f01;wu:fj98f01;cap1	Q6YBS2_DANRE										+
ILQLLGLR	95.50%	47.4	25	29.9		463.314	2	TRUE	Calpain 9	capn9	F1RCJ4_DANRE		+			+	+			+	+
AGAIEVGNK	99.70%	24.8	26.6	19.8		429.738	2	TRUE	Calpain 9	capn9	F1RCJ4_DANRE					+
NYIDTFWTNPQFK	99.70%	53.3	27.4	51		837.398	2	TRUE	Calpain 9	capn9	F1RCJ4_DANRE					+
EADFLIR	98.80%	39.9	29.2	23.5		432.233	2	TRUE	Calpain 9	capn9	F1RCJ4_DANRE						+
SNYDKVEIcNLSPDALSDDVSK	99.70%	17.5	28	17.5	c9: Carbamidomethyl (+57.02)	823.724	3	TRUE	Calpain 9	capn9	F1RCJ4_DANRE						+
DAVDEALR	97.80%	31.8	25.6	28.6		444.725	2	TRUE	F-actin-capping protein subunit alpha	capza1a	Q6NWK1_DANRE		+
DVQDSLVISTEVQTAK	96.50%	26.7	28.1	20.2		866.952	2	TRUE	F-actin-capping protein subunit alpha	capza1a	Q6NWK1_DANRE		+
EASEAQSYEGEAALRPWR	99.70%	32	27.6	32		683.992	3	TRUE	F-actin-capping protein subunit alpha	capza1a	Q6NWK1_DANRE		+
EGAAHAFAQYNMDQFTPAK	99.70%	26.4	26	26.4		699.655	3	TRUE	F-actin-capping protein subunit alpha	capza1a	Q6NWK1_DANRE		+
EGAAHAFAQYNmDQFTPAK	99.70%	29	25.5	25.3	m12: Oxidation (+15.99)	704.987	3	TRUE	F-actin-capping protein subunit alpha	capza1a	Q6NWK1_DANRE		+
FSISQATAQVVGVLK	99.70%	81.9	25	81.9		774.443	2	TRUE	F-actin-capping protein subunit alpha	capza1a	Q6NWK1_DANRE		+			+	+			+	+
LDGSEDQVLITEHGDLGHGR	99.70%	66.2	28	66.2		716.682	3	TRUE	F-actin-capping protein subunit alpha	capza1a	Q6NWK1_DANRE		+
TIIAcIEGHR	99.70%	38.9	26.9	37.1	c5: Carbamidomethyl (+57.02)	390.541	3	TRUE	F-actin-capping protein subunit alpha	capza1a	Q6NWK1_DANRE		+
DAcDDALSAYVK	99.70%	69.2	25	67.6	c3: Carbamidomethyl (+57.02)	664.295	2	TRUE	F-actin-capping protein subunit alpha	capza1b	A0A0R4IEP3_DANRE		+			+					+
EASDPQPYEGESALR	99.70%	40.6	25	40.6		824.873	2	TRUE	F-actin-capping protein subunit alpha	capza1b	A0A0R4IEP3_DANRE		+				+
EGAAHAFAQYNmDQFTPVK	99.70%	42.7	26.5	41.4	m12: Oxidation (+15.99)	714.33	3	TRUE	F-actin-capping protein subunit alpha	capza1b	A0A0R4IEP3_DANRE		+			+
EGAAHAFAQYNMDQFTPVK	99.70%	45.3	26.9	45.3		708.999	3	TRUE	F-actin-capping protein subunit alpha	capza1b	A0A0R4IEP3_DANRE		+
EVEESIVVTNEVQTAK	99.70%	21.3	30.2	21.3		887.953	2	TRUE	F-actin-capping protein subunit alpha	capza1b	A0A0R4IEP3_DANRE		+
FNISQSSAQVVGVLK	99.70%	107	26.7	107		788.939	2	TRUE	F-actin-capping protein subunit alpha	capza1b	A0A0R4IEP3_DANRE		+				+		+		+
IAANFVTHAPPGEFNEVFNDVR	99.70%	55.5	27.6	55.5		815.405	3	TRUE	F-actin-capping protein subunit alpha	capza1b	A0A0R4IEP3_DANRE		+			+					+
IIENAENDYQTAISENYQTmSDTTFK	99.70%	46.4	25	46.4	m20: Oxidation (+15.99)	1014.79	3	TRUE	F-actin-capping protein subunit alpha	capza1b	A0A0R4IEP3_DANRE		+
KEASDPQPYEGESALR	99.70%	26.1	27.6	26.1		592.953	3	TRUE	F-actin-capping protein subunit alpha	capza1b	A0A0R4IEP3_DANRE		+
LDGSEESVLITEHGDLGQGR	99.70%	72.1	28	72.1		704.679	3	TRUE	F-actin-capping protein subunit alpha	capza1b	A0A0R4IEP3_DANRE		+			+
LLLNNDNLLR	99.70%	71.1	25	57.2		599.351	2	FALSE	F-actin-capping protein subunit alpha	capza1b	A0A0R4IEP3_DANRE	A0A0R4IEP3_DANRE;Q6NWK1_DANRE	+	+		+	+				+
RQLPVTR	98.80%	32.4	25	15.4		435.269	2	FALSE	F-actin-capping protein subunit alpha	capza1b	A0A0R4IEP3_DANRE	A0A0R4IEP3_DANRE;Q6NWK1_DANRE	+
TVDGQQTIIAcIEGHK	99.70%	29.6	27.7	29.2	c11: Carbamidomethyl (+57.02)	590.634	3	TRUE	F-actin-capping protein subunit alpha	capza1b	A0A0R4IEP3_DANRE		+
DETVSESSPHIANIGR	96.70%	4.65	27.9	4.65		571.281	3	TRUE	F-actin-capping protein subunit beta	wu:fk65f06;zgc:66149;capzb	Q7SXP1_DANRE		+
DYLLcDYNR	99.70%	47.2	25	44.9	c5: Carbamidomethyl (+57.02)	616.275	2	TRUE	F-actin-capping protein subunit beta	wu:fk65f06;zgc:66149;capzb	Q7SXP1_DANRE		+	+		+		+
KLEVEANNAFDQYR	99.70%	65.4	27.8	64.2		848.917	2	TRUE	F-actin-capping protein subunit beta	wu:fk65f06;zgc:66149;capzb	Q7SXP1_DANRE		+
LEVEANNAFDQYR	99.70%	97.5	27.1	95.8		784.87	2	TRUE	F-actin-capping protein subunit beta	wu:fk65f06;zgc:66149;capzb	Q7SXP1_DANRE		+			+	+				+
LVEEmENK	99.70%	43.6	27.4	37.5	m5: Oxidation (+15.99)	504.239	2	TRUE	F-actin-capping protein subunit beta	wu:fk65f06;zgc:66149;capzb	Q7SXP1_DANRE		+
LVEEMENK	99.70%	47.5	26.3	34.3		496.242	2	TRUE	F-actin-capping protein subunit beta	wu:fk65f06;zgc:66149;capzb	Q7SXP1_DANRE		+	+
QEALKNDLIQALSQR	99.70%	42.9	25.7	39.9		576.32	3	TRUE	F-actin-capping protein subunit beta	wu:fk65f06;zgc:66149;capzb	Q7SXP1_DANRE		+
QmEKDETVSESSPHIANIGR	99.70%	43	28.3	42.1	m2: Oxidation (+15.99)	748.691	3	TRUE	F-actin-capping protein subunit beta	wu:fk65f06;zgc:66149;capzb	Q7SXP1_DANRE		+
SPWSNKYEPPIDDGAmPSAR	99.70%	37.8	27.2	37.8	m16: Oxidation (+15.99)	745.348	3	TRUE	F-actin-capping protein subunit beta	wu:fk65f06;zgc:66149;capzb	Q7SXP1_DANRE		+
STLNEIYFGK	99.70%	48.9	27.4	48.5		586.303	2	TRUE	F-actin-capping protein subunit beta	wu:fk65f06;zgc:66149;capzb	Q7SXP1_DANRE		+								+
TGSGTmNLGGSLTR	99.70%	46.6	27.4	46.6	m6: Oxidation (+15.99)	684.331	2	TRUE	F-actin-capping protein subunit beta	wu:fk65f06;zgc:66149;capzb	Q7SXP1_DANRE		+								+
TKDIVNGLR	95.30%	27.8	27.3	14.2		508.298	2	TRUE	F-actin-capping protein subunit beta	wu:fk65f06;zgc:66149;capzb	Q7SXP1_DANRE		+
NLSDLIDLVPSLcEDLLSSVDQPLK	99.70%	37.4	27.4	33.8	c13: Carbamidomethyl (+57.02)	928.485	3	TRUE	F-actin-capping protein subunit beta	wu:fk65f06;zgc:66149;capzb	Q7SXP1_DANRE		+
TGSGTMNLGGSLTR	99.70%	29.7	27.9	29.2		676.34	2	TRUE	F-actin-capping protein subunit beta	wu:fk65f06;zgc:66149;capzb	Q7SXP1_DANRE			+							+
SVQPLADK	99.70%	39.7	25.5	39.7		429.24	2	TRUE	F-actin-capping protein subunit beta	wu:fk65f06;zgc:66149;capzb	Q7SXP1_DANRE					+					+
YEPPIDDGAmPSAR	99.70%	55.9	25	54.2	m10: Oxidation (+15.99)	767.846	2	TRUE	F-actin-capping protein subunit beta	wu:fk65f06;zgc:66149;capzb	Q7SXP1_DANRE					+
NDLIQALSQR	99.70%	47.8	27.8	42		579.318	2	TRUE	F-actin-capping protein subunit beta	wu:fk65f06;zgc:66149;capzb	Q7SXP1_DANRE						+				+
GTELDPGVETDHPDHPDIPDGR	99.70%	37.9	25.5	37.9		593.021	4	TRUE	Caspase 3, apoptosis-related cysteine peptidase a	casp3a	B8JK21_DANRE		+			+
VYNDQTVAQImQVLTTVAHDDHSR	99.70%	62.7	27.9	62.7	m11: Oxidation (+15.99)	690.088	4	TRUE	Caspase 3, apoptosis-related cysteine peptidase a	casp3a	B8JK21_DANRE		+			+
YSLNYPNIGHcIIINNK	99.70%	13.5	28.2	13.5	c11: Carbamidomethyl (+57.02)	678.351	3	TRUE	Caspase 3, apoptosis-related cysteine peptidase a	casp3a	B8JK21_DANRE		+
VALDFESTSNmPGFDAK	99.70%	77.9	25.8	70.9	m11: Oxidation (+15.99)	922.921	2	TRUE	Caspase 3, apoptosis-related cysteine peptidase a	casp3a	B8JK21_DANRE			+
YGSELELLQImTR	99.70%	60.2	28.3	60.2	m11: Oxidation (+15.99)	784.903	2	TRUE	Caspase 3, apoptosis-related cysteine peptidase a	casp3a	B8JK21_DANRE			+		+
LFFIQAcR	99.70%	41.1	26	0	c7: Carbamidomethyl (+57.02)	527.778	2	TRUE	Caspase 3, apoptosis-related cysteine peptidase a	casp3a	B8JK21_DANRE				+	+
DGASASQPmQVDAKPQSHAFR	99.70%	30.5	27.9	28.5	m9: Oxidation (+15.99)	748.686	3	TRUE	Caspase 3, apoptosis-related cysteine peptidase a	casp3a	B8JK21_DANRE					+
VYNDQTVAQIMQVLTTVAHDDHSR	99.70%	57.7	28.5	56.5		686.089	4	TRUE	Caspase 3, apoptosis-related cysteine peptidase a	casp3a	B8JK21_DANRE					+
NGTDVDAGNVMNVFR	99.70%	28.4	27.3	27.2		804.877	2	TRUE	Caspase 3, apoptosis-related cysteine peptidase a	casp3a	B8JK21_DANRE						+
VALDFESTSNMPGFDAK	99.70%	15.1	26.7	15.1		914.922	2	TRUE	Caspase 3, apoptosis-related cysteine peptidase a	casp3a	B8JK21_DANRE						+
LAATDPDYSIR	99.70%	44.9	27.8	40		611.31	2	TRUE	Catalase	cat;SO:0001217	A0A0R4II89_DANRE				+			+			+
YNSADDDNVTQVR	99.70%	80.3	25	79.8		748.834	2	TRUE	Catalase	cat;SO:0001217	A0A0R4II89_DANRE				+		+		+				+
NIPVEEADR	99.70%	25.1	26.9	22.8		521.763	2	TRUE	Catalase	cat;SO:0001217	A0A0R4II89_DANRE						+
TFFTQVLNEAER	99.70%	71.3	27.6	62.9		727.867	2	TRUE	Catalase	cat;SO:0001217	A0A0R4II89_DANRE						+		+
FQTSQQALK	99.70%	23.2	27.9	22.3		525.783	2	TRUE	Chromobox homolog 2 (Drosophila Pc class)	cbx2	F1Q982_DANRE		+	+
SIGSVSSSPTLNR	99.70%	51.5	28.7	45.8		652.843	2	TRUE	Chromobox homolog 2 (Drosophila Pc class)	cbx2	F1Q982_DANRE		+	+
ESPTSVGFFSIR	99.70%	68.2	27.4	67.3		663.838	2	TRUE	Chromobox homolog 2 (Drosophila Pc class)	cbx2	F1Q982_DANRE			+		+
SSGFNTSSAPNTPSK	99.70%	64	27.2	64		741.346	2	TRUE	Chromobox homolog 2 (Drosophila Pc class)	cbx2	F1Q982_DANRE			+		+
LLVAFNK	98.80%	35.5	25	14.7		402.753	2	TRUE	Chromobox homolog 2 (Drosophila Pc class)	cbx2	F1Q982_DANRE					+
EVQEIEEFVVEK	99.70%	61.4	28.3	56.6		739.375	2	TRUE	Chromobox homolog 3a (HP1 gamma homolog, Drosophila)	cbx3a;cbx3;wu:fb61b02;zgc:153397	F1QNF2_DANRE		+	+							+
GVVEKPEAVK	99.70%	43	25	30.4		528.308	2	TRUE	Chromobox homolog 3a (HP1 gamma homolog, Drosophila)	cbx3a;cbx3;wu:fb61b02;zgc:153397	F1QNF2_DANRE		+	+	+	+	+				+
IIGATDSSGELMFLMK	99.70%	94.2	28.5	93.3		856.934	2	FALSE	Chromobox homolog 3a (HP1 gamma homolog, Drosophila)	cbx3a;cbx3;wu:fb61b02;zgc:153397	F1QNF2_DANRE	F1QNF2_DANRE;F1QM86_DANRE,Q7ZVR4_DANRE	+	+
IIGATDSSGELmFLmK	99.70%	82.7	27.8	82.7	m12: Oxidation (+15.99), m15: Oxidation (+15.99)	872.93	2	FALSE	Chromobox homolog 3a (HP1 gamma homolog, Drosophila)	cbx3a;cbx3;wu:fb61b02;zgc:153397	F1QNF2_DANRE		+			+
WKDSDEADLVPAR	99.70%	45.4	26.6	45.4		501.248	3	TRUE	Chromobox homolog 3a (HP1 gamma homolog, Drosophila)	cbx3a;cbx3;wu:fb61b02;zgc:153397	F1QNF2_DANRE		+			+
LTWHScPEDEQQ	99.70%	52.1	25	51.8	c6: Carbamidomethyl (+57.02)	765.318	2	TRUE	Chromobox homolog 3a (HP1 gamma homolog, Drosophila)	cbx3a;cbx3;wu:fb61b02;zgc:153397	F1QNF2_DANRE			+		+
SSTDEPETEESK	99.70%	43.8	25	43.8		669.782	2	TRUE	Chromobox homolog 3a (HP1 gamma homolog, Drosophila)	cbx3a;cbx3;wu:fb61b02;zgc:153397	F1QNF2_DANRE			+		+
GFTDADNTWEPEENLDcPELIAAFLESQK	99.70%	96.6	25.9	96.6	c17: Carbamidomethyl (+57.02)	1113.84	3	TRUE	Chromobox homolog 3a (HP1 gamma homolog, Drosophila)	cbx3a;cbx3;wu:fb61b02;zgc:153397	F1QNF2_DANRE					+
GVVEKPEAVKR	99.70%	16.8	25	15.6		404.575	3	TRUE	Chromobox homolog 3a (HP1 gamma homolog, Drosophila)	cbx3a;cbx3;wu:fb61b02;zgc:153397	F1QNF2_DANRE					+
LADTAQNATLR	99.70%	57.9	28.5	45		587.317	2	TRUE	Coiled-coil domain-containing 88C	ccdc88c	A0A2R8QCI3_DANRE,F1QG38_DANRE			+
LQQTLENSSTK	99.70%	40.5	28.5	40.5		624.825	2	TRUE	Coiled-coil domain-containing 88C	ccdc88c	A0A2R8QCI3_DANRE,F1QG38_DANRE					+					+
NTLILGENR	99.70%	48.2	28.7	40.6		515.287	2	TRUE	Coiled-coil domain-containing 88C	ccdc88c	A0A2R8QCI3_DANRE,F1QG38_DANRE					+
TSLNESQLELNR	99.70%	62.3	28.3	52.8		702.362	2	TRUE	Coiled-coil domain-containing 88C	ccdc88c	A0A2R8QCI3_DANRE,F1QG38_DANRE							+		+	+
LSSFIGAIAIGDLVK	99.70%	72.1	25	72.1		752.443	2	TRUE	Chaperonin-containing TCP1, subunit 2 (beta) (Fragment)	cct2	A0A1L1QZG0_DANRE		+		+	+	+	+	+	+	+	+
VQDDEVGDGTTSVTVLAAELLR	99.70%	132	28.1	132		1144.59	2	TRUE	Chaperonin-containing TCP1, subunit 2 (beta) (Fragment)	cct2	A0A1L1QZG0_DANRE		+	+	+	+	+	+	+	+	+	+	+
ALmmLPTIIADNAGYDSAELVSQLR	99.70%	117	27.1	117	m3: Oxidation (+15.99), m4: Oxidation (+15.99)	908.794	3	TRUE	Chaperonin-containing TCP1, subunit 2 (beta)	cct2	A0A0G2KUJ0_DANRE		+			+			+	+	+
LALVTGGEITSTFDHPELVK	99.70%	72.8	26.4	72.8		709.717	3	TRUE	Chaperonin-containing TCP1, subunit 2 (beta)	cct2	A0A0G2KUJ0_DANRE		+			+			+	+	+
VAEIETAEKEK	99.70%	69.4	28.6	64.3		623.829	2	TRUE	Chaperonin-containing TCP1, subunit 2 (beta)	cct2	A0A0G2KUJ0_DANRE		+	+	+	+	+	+	+	+	+	+	+
ALMmLPTIIADNAGYDSAELVSQLR	99.70%	86.7	28.4	0	m4: Oxidation (+15.99)	903.461	3	TRUE	Chaperonin-containing TCP1, subunit 2 (beta)	cct2	A0A0G2KUJ0_DANRE		+						+		+
EAVAMESFAK	99.70%	44	25.8	44		541.763	2	TRUE	Chaperonin-containing TCP1, subunit 2 (beta)	cct2	A0A0G2KUJ0_DANRE		+		+	+	+	+	+		+		+
EAVAmESFAK	99.70%	50.8	25.3	50.8	m5: Oxidation (+15.99)	549.76	2	TRUE	Chaperonin-containing TCP1, subunit 2 (beta)	cct2	A0A0G2KUJ0_DANRE		+		+	+	+				+
GATQQILDEAER	99.70%	82.1	27.9	50.5		665.833	2	TRUE	Chaperonin-containing TCP1, subunit 2 (beta)	cct2	A0A0G2KUJ0_DANRE		+	+	+	+	+	+	+	+	+	+
QVLLSAAEAAEmILR	99.70%	76.4	27.6	67.5	m12: Oxidation (+15.99)	815.947	2	TRUE	Chaperonin-containing TCP1, subunit 2 (beta)	cct2	A0A0G2KUJ0_DANRE		+			+	+		+	+	+	+	+
SLHDALcVLAQTVK	99.70%	45.4	27.3	45.4	c7: Carbamidomethyl (+57.02)	518.949	3	TRUE	Chaperonin-containing TCP1, subunit 2 (beta)	cct2	A0A0G2KUJ0_DANRE		+			+					+
VAEIETAEK	99.70%	65.6	27.7	48.6		495.262	2	TRUE	Chaperonin-containing TCP1, subunit 2 (beta)	cct2	A0A0G2KUJ0_DANRE		+		+	+	+	+	+	+	+		+
AIGVDNPAAK	99.70%	45.3	25	32		478.264	2	TRUE	Chaperonin-containing TCP1, subunit 2 (beta) (Fragment)	cct2	A0A1L1QZG0_DANRE		+	+			+	+	+	+	+	+
ESTVTVTNDGATILK	99.70%	63	27.8	61.7		774.909	2	TRUE	Chaperonin-containing TCP1, subunit 2 (beta) (Fragment)	cct2	A0A1L1QZG0_DANRE		+			+	+	+	+	+	+
AVSDLANHTPGK	99.70%	69.8	28.1	69.8		605.315	2	TRUE	Chaperonin-containing TCP1, subunit 2 (beta)	cct2	A0A0G2KUJ0_DANRE					+	+	+	+	+	+	+	+
TVYGGGcSEmLmAK	99.70%	27.5	25	27.5	c7: Carbamidomethyl (+57.02), m10: Oxidation (+15.99), m12: Oxidation (+15.99)	768.331	2	TRUE	Chaperonin-containing TCP1, subunit 2 (beta)	cct2	A0A0G2KUJ0_DANRE					+
ALmMLPTIIADNAGYDSAELVSQLR	99.70%	160	28.2	8.28	m3: Oxidation (+15.99)	903.462	3	TRUE	Chaperonin-containing TCP1, subunit 2 (beta)	cct2	A0A0G2KUJ0_DANRE								+		+
VLVDMSK	98.80%	36.3	27.6	26.4		396.22	2	TRUE	Chaperonin-containing TCP1, subunit 2 (beta) (Fragment)	cct2	A0A1L1QZG0_DANRE										+
QVLLSAAEAAEMILR	99.70%	58.7	26.8	49.2		807.949	2	TRUE	Chaperonin-containing TCP1, subunit 2 (beta)	cct2	A0A0G2KUJ0_DANRE										+
AVAQALEVVPR	99.70%	78.5	25	76.1		576.84	2	TRUE	T-complex protein 1 subunit gamma	cct3	Q7T2P2_DANRE		+	+		+	+	+			+	+	+
DISTPVDVSNR	99.70%	54.2	27.6	49.7		601.803	2	TRUE	T-complex protein 1 subunit gamma	cct3	Q7T2P2_DANRE		+	+		+	+	+	+		+		+
IINSAINTK	99.70%	47.1	26.3	28.9		487.288	2	TRUE	T-complex protein 1 subunit gamma	cct3	Q7T2P2_DANRE		+				+		+	+		+	+
IVLLDcSLEYK	99.70%	67.1	27.7	60.8	c6: Carbamidomethyl (+57.02)	676.86	2	TRUE	T-complex protein 1 subunit gamma	cct3	Q7T2P2_DANRE		+		+	+	+			+	+
TDELTEDDVGTGAGLFEVK	99.70%	120	27.5	120		998.473	2	TRUE	T-complex protein 1 subunit gamma	cct3	Q7T2P2_DANRE		+	+		+	+		+		+	+	+
VPGGIIEDScVLR	99.70%	29.1	28.3	29	c10: Carbamidomethyl (+57.02)	707.874	2	TRUE	T-complex protein 1 subunit gamma	cct3	Q7T2P2_DANRE		+	+
AmTGVEQWPYR	99.70%	44.1	26.6	44.1	m2: Oxidation (+15.99)	677.317	2	TRUE	T-complex protein 1 subunit gamma	cct3	Q7T2P2_DANRE		+		+	+					+
ANITAIR	98.80%	47.7	27.8	19.8		379.73	2	TRUE	T-complex protein 1 subunit gamma	cct3	Q7T2P2_DANRE	Q7T2P2_DANRE;Q7T2P2_DANRE	+			+	+					+
GISDLAQHYLmK	99.70%	57.8	28.2	57.8	m11: Oxidation (+15.99)	696.354	2	TRUE	T-complex protein 1 subunit gamma	cct3	Q7T2P2_DANRE		+			+
IDDIVSGHK	99.70%	58.5	25.2	57.3		492.262	2	TRUE	T-complex protein 1 subunit gamma	cct3	Q7T2P2_DANRE		+		+		+	+	+	+	+		+
IGDEYFTFVTEcKDPK	99.70%	20	27	19.3	c12: Carbamidomethyl (+57.02)	650.304	3	TRUE	T-complex protein 1 subunit gamma	cct3	Q7T2P2_DANRE		+
KVQIGNISAAK	99.70%	54.5	25.3	43.7		564.84	2	TRUE	T-complex protein 1 subunit gamma	cct3	Q7T2P2_DANRE		+				+
LKPDLIFTEK	99.70%	26.7	25	22.7		602.352	2	TRUE	T-complex protein 1 subunit gamma	cct3	Q7T2P2_DANRE		+		+						+
NVLLDPYLLPGGGAVEmEVSHR	99.70%	13	28.2	13	m17: Oxidation (+15.99)	794.744	3	TRUE	T-complex protein 1 subunit gamma	cct3	Q7T2P2_DANRE		+
PVLVLSQNIK	99.70%	52.1	25	48.6		555.848	2	TRUE	T-complex protein 1 subunit gamma	cct3	Q7T2P2_DANRE		+	+	+	+	+	+	+	+			+
QALDDMLNILK	99.70%	70.3	28.6	68.8		637.345	2	TRUE	T-complex protein 1 subunit gamma	cct3	Q7T2P2_DANRE		+		+		+		+
TAVETAILLLR	99.70%	77.2	25	70.4		600.372	2	TRUE	T-complex protein 1 subunit gamma	cct3	Q7T2P2_DANRE		+		+	+	+	+	+	+	+
TIADIIR	98.80%	47.1	26.8	22.9		401.245	2	TRUE	T-complex protein 1 subunit gamma	cct3	Q7T2P2_DANRE		+			+
TLIQNcGASAIR	99.70%	68.7	28.5	61.3	c6: Carbamidomethyl (+57.02)	652.342	2	TRUE	T-complex protein 1 subunit gamma	cct3	Q7T2P2_DANRE		+	+	+	+	+		+	+	+	+	+
EILAEVER	98.70%	41.2	26.9	21.9		479.763	2	TRUE	T-complex protein 1 subunit gamma	cct3	Q7T2P2_DANRE			+	+	+						+
EIQVQHPAAK	99.70%	43.9	27.7	43.1		560.809	2	TRUE	T-complex protein 1 subunit gamma	cct3	Q7T2P2_DANRE				+	+							+
NLQDAMQVcR	99.70%	41.3	25.6	38.2	c9: Carbamidomethyl (+57.02)	617.786	2	TRUE	T-complex protein 1 subunit gamma	cct3	Q7T2P2_DANRE				+						+
AcTILLR	98.80%	44.5	29.1	0	c2: Carbamidomethyl (+57.02)	423.747	2	TRUE	T-complex protein 1 subunit gamma	cct3	Q7T2P2_DANRE					+					+
KGESQTDIEIAR	99.70%	63.2	28.1	51.9		673.849	2	TRUE	T-complex protein 1 subunit gamma	cct3	Q7T2P2_DANRE					+					+
KGESQTDIEIAREEDFAR	99.60%	12.2	27.8	12.2		698.676	3	TRUE	T-complex protein 1 subunit gamma	cct3	Q7T2P2_DANRE					+
NLQDAmQVcR	98.20%	33.9	25	30	m6: Oxidation (+15.99), c9: Carbamidomethyl (+57.02)	625.785	2	TRUE	T-complex protein 1 subunit gamma	cct3	Q7T2P2_DANRE						+				+
TVELEENGRK	99.70%	45.7	28.5	28.6		587.807	2	TRUE	T-complex protein 1 subunit gamma	cct3	Q7T2P2_DANRE						+			+	+	+
VQIGNISAAK	99.70%	50.6	25.9	50.6		500.793	2	TRUE	T-complex protein 1 subunit gamma	cct3	Q7T2P2_DANRE							+
ILQmEEEYVQQIcEDIIR	99.70%	29.8	28	26.7	m4: Oxidation (+15.99), c13: Carbamidomethyl (+57.02)	775.71	3	TRUE	T-complex protein 1 subunit gamma	cct3	Q7T2P2_DANRE									+
WSTLAcNIALDAVR	99.70%	80.8	28.3	80.8	c6: Carbamidomethyl (+57.02)	795.409	2	TRUE	T-complex protein 1 subunit gamma	cct3	Q7T2P2_DANRE									+	+
ALIAGGGAPEIELALR	99.70%	107	25	102		775.95	2	TRUE	T-complex protein 1 subunit delta	zgc:77192;zgc:65789;cct4	Q6PH46_DANRE		+	+	+	+	+	+			+	+	+
AYADALEVIPSTLAENAGLNPISTVTELR	99.70%	84.7	25.7	84.7		1010.2	3	TRUE	T-complex protein 1 subunit delta	zgc:77192;zgc:65789;cct4	Q6PH46_DANRE		+	+		+				+	+
DALSDLALHFLNK	99.70%	70.9	27.3	70.9		728.894	2	TRUE	T-complex protein 1 subunit delta	zgc:77192;zgc:65789;cct4	Q6PH46_DANRE		+			+	+		+		+	+
ESLLNSASTSLcSK	99.70%	86	28.1	86	c12: Carbamidomethyl (+57.02)	748.867	2	TRUE	T-complex protein 1 subunit delta	zgc:77192;zgc:65789;cct4	Q6PH46_DANRE		+			+	+	+	+	+	+
GDVTITNDGATILK	99.70%	69.4	28.4	67.6		709.382	2	FALSE	T-complex protein 1 subunit delta	zgc:77192;zgc:65789;cct4	Q6PH46_DANRE	Q6PH46_DANRE;Q803P2_DANRE	+	+		+	+	+		+	+
GIHPTIISESFQK	99.70%	53.9	27.2	53.9		728.893	2	TRUE	T-complex protein 1 subunit delta	zgc:77192;zgc:65789;cct4	Q6PH46_DANRE		+		+	+			+
GVEVLTSISTPLLLSDR	99.70%	80.7	25	70.6		900.509	2	TRUE	T-complex protein 1 subunit delta	zgc:77192;zgc:65789;cct4	Q6PH46_DANRE		+			+	+	+		+	+
LVIEEAER	99.70%	46.4	26.9	38.1		479.764	2	TRUE	T-complex protein 1 subunit delta	zgc:77192;zgc:65789;cct4	Q6PH46_DANRE		+	+
VIDPATATSVDLR	99.70%	101	27.4	101		679.367	2	TRUE	T-complex protein 1 subunit delta	zgc:77192;zgc:65789;cct4	Q6PH46_DANRE		+	+	+	+	+	+	+	+	+	+	+
AYILNLVK	99.70%	45.1	25	33.9		467.291	2	TRUE	T-complex protein 1 subunit delta	zgc:77192;zgc:65789;cct4	Q6PH46_DANRE		+	+	+				+		+	+	+
DIEREEIEFIcK	99.70%	23.2	28.2	23.2	c11: Carbamidomethyl (+57.02)	527.592	3	TRUE	T-complex protein 1 subunit delta	zgc:77192;zgc:65789;cct4	Q6PH46_DANRE		+			+
IDDLVNTR	99.70%	53.9	27.6	18.2		473.253	2	TRUE	T-complex protein 1 subunit delta	zgc:77192;zgc:65789;cct4	Q6PH46_DANRE		+	+		+	+	+	+	+	+	+	+
IGLIQFcLSPPK	99.70%	60.8	27	60.8	c7: Carbamidomethyl (+57.02)	686.888	2	TRUE	T-complex protein 1 subunit delta	zgc:77192;zgc:65789;cct4	Q6PH46_DANRE		+	+
mIQDGKGDVTITNDGATILK	99.70%	52.4	28.4	52.4	m1: Oxidation (+15.99)	702.695	3	TRUE	T-complex protein 1 subunit delta	zgc:77192;zgc:65789;cct4	Q6PH46_DANRE		+		+						+
SIHDALcVIR	99.70%	38.1	26.6	30.8	c7: Carbamidomethyl (+57.02)	395.214	3	TRUE	T-complex protein 1 subunit delta	zgc:77192;zgc:65789;cct4	Q6PH46_DANRE		+		+	+	+		+		+
TIGTKPIAHIDQFTPEmLGSAELVEEVSLDGSGK	99.70%	45.8	27.1	45.8	m17: Oxidation (+15.99)	897.206	4	TRUE	T-complex protein 1 subunit delta	zgc:77192;zgc:65789;cct4	Q6PH46_DANRE		+
AGcTVLLIQK	99.70%	56.5	27.5	48.9	c3: Carbamidomethyl (+57.02)	551.818	2	TRUE	T-complex protein 1 subunit delta	zgc:77192;zgc:65789;cct4	Q6PH46_DANRE			+	+	+	+	+	+	+	+		+
PEAVVAASGIK	99.70%	63.2	25	63.2		521.3	2	TRUE	T-complex protein 1 subunit delta	zgc:77192;zgc:65789;cct4	Q6PH46_DANRE			+		+	+	+	+	+		+	+
VASTGVSR	98.40%	41.8	29.4	15.3		388.717	2	TRUE	T-complex protein 1 subunit delta	zgc:77192;zgc:65789;cct4	Q6PH46_DANRE			+					+
YSNINAGK	99.70%	59.1	27.4	50.6		433.722	2	TRUE	T-complex protein 1 subunit delta	zgc:77192;zgc:65789;cct4	Q6PH46_DANRE			+	+	+	+	+	+	+	+	+	+
VVSQNSSLLAPMSVDAVMK	98.50%	30.2	28	27.4		988.509	2	TRUE	T-complex protein 1 subunit delta	zgc:77192;zgc:65789;cct4	Q6PH46_DANRE				+
HAQGETTAGINVR	99.70%	40.3	27.8	39.9		677.348	2	TRUE	T-complex protein 1 subunit delta	zgc:77192;zgc:65789;cct4	Q6PH46_DANRE					+					+
ITGcASPGK	99.70%	29.6	27.7	19.7	c4: Carbamidomethyl (+57.02)	445.724	2	TRUE	T-complex protein 1 subunit delta	zgc:77192;zgc:65789;cct4	Q6PH46_DANRE					+
TDmDNQIVVSDYAQmDR	99.70%	46.1	25	46.1	m3: Oxidation (+15.99), m15: Oxidation (+15.99)	1016.93	2	TRUE	T-complex protein 1 subunit delta	zgc:77192;zgc:65789;cct4	Q6PH46_DANRE					+	+			+
SLGGmEAYcVR	99.70%	49.9	25	49.9	m5: Oxidation (+15.99), c9: Carbamidomethyl (+57.02)	629.78	2	TRUE	T-complex protein 1 subunit delta	zgc:77192;zgc:65789;cct4	Q6PH46_DANRE					+
MIQDGKGDVTITNDGATILK	99.70%	7.95	27.6	7.95		697.366	3	TRUE	T-complex protein 1 subunit delta	zgc:77192;zgc:65789;cct4	Q6PH46_DANRE										+
AVTIFIR	98.80%	43.3	25	33.2		410.258	2	TRUE	Chaperonin-containing TCP1, subunit 5 (epsilon)	unm_tf212;CCT5;wu:fb54h08;cct5	Q6NVI6_DANRE		+							+	+
IAIEQLDK	99.70%	47.3	26.4	28.8		465.269	2	TRUE	Chaperonin-containing TCP1, subunit 5 (epsilon)	unm_tf212;CCT5;wu:fb54h08;cct5	Q6NVI6_DANRE		+		+	+	+	+	+	+	+
IGDSFPVDPNNTESLVQTAmTTLGSK	99.70%	68.8	28.1	68.8	m20: Oxidation (+15.99)	913.444	3	TRUE	Chaperonin-containing TCP1, subunit 5 (epsilon)	unm_tf212;CCT5;wu:fb54h08;cct5	Q6NVI6_DANRE		+	+		+	+	+	+	+	+
LEDTQLIK	99.70%	50.3	28	27.6		480.274	2	TRUE	Chaperonin-containing TCP1, subunit 5 (epsilon)	unm_tf212;CCT5;wu:fb54h08;cct5	Q6NVI6_DANRE		+	+		+	+	+	+	+	+	+	+
LGTAGLVK	99.70%	53.5	26.5	37.4		379.742	2	TRUE	Chaperonin-containing TCP1, subunit 5 (epsilon)	unm_tf212;CCT5;wu:fb54h08;cct5	Q6NVI6_DANRE		+	+	+		+	+	+	+	+	+	+
AFADALEVIPmALAENSGLNPIQTmTEVR	99.70%	67	27.4	67	m11: Oxidation (+15.99), m25: Oxidation (+15.99)	1045.19	3	TRUE	Chaperonin-containing TCP1, subunit 5 (epsilon)	unm_tf212;CCT5;wu:fb54h08;cct5	Q6NVI6_DANRE		+
cPSLEQYAmR	99.70%	39.2	25	39.2	c1: Carbamidomethyl (+57.02), m9: Oxidation (+15.99)	635.78	2	TRUE	Chaperonin-containing TCP1, subunit 5 (epsilon)	unm_tf212;CCT5;wu:fb54h08;cct5	Q6NVI6_DANRE		+			+					+
ENNSALGIDcLHLSTNDMK	99.70%	48.7	26.4	48.7	c10: Carbamidomethyl (+57.02)	711.33	3	TRUE	Chaperonin-containing TCP1, subunit 5 (epsilon)	unm_tf212;CCT5;wu:fb54h08;cct5	Q6NVI6_DANRE		+		+				+		+	+
ENNSALGIDcLHLSTNDmK	99.70%	32.7	26	32.7	c10: Carbamidomethyl (+57.02), m18: Oxidation (+15.99)	716.661	3	TRUE	Chaperonin-containing TCP1, subunit 5 (epsilon)	unm_tf212;CCT5;wu:fb54h08;cct5	Q6NVI6_DANRE		+
IADGYDQAAK	99.70%	71.2	26.3	57.8		526.257	2	TRUE	Chaperonin-containing TCP1, subunit 5 (epsilon)	unm_tf212;CCT5;wu:fb54h08;cct5	Q6NVI6_DANRE		+	+	+	+	+		+	+	+
IDDIRGPGEPED	99.70%	39.1	25.5	39.1		656.804	2	TRUE	Chaperonin-containing TCP1, subunit 5 (epsilon)	unm_tf212;CCT5;wu:fb54h08;cct5	Q6NVI6_DANRE		+	+				+	+	+	+
IVYGGGASEIAcALAVNEAADK	99.70%	90.1	28	88.9	c12: Carbamidomethyl (+57.02)	1090.04	2	TRUE	Chaperonin-containing TCP1, subunit 5 (epsilon)	unm_tf212;CCT5;wu:fb54h08;cct5	Q6NVI6_DANRE		+			+		+	+	+	+
LTGLEALK	99.70%	42.7	25.1	30.2		422.761	2	TRUE	Chaperonin-containing TCP1, subunit 5 (epsilon)	unm_tf212;CCT5;wu:fb54h08;cct5	Q6NVI6_DANRE		+	+		+	+
QQISLATQVVK	99.70%	37	25.8	33.5		607.859	2	TRUE	Chaperonin-containing TCP1, subunit 5 (epsilon)	unm_tf212;CCT5;wu:fb54h08;cct5	Q6NVI6_DANRE		+	+		+	+	+	+		+
SQDDEIGDGTTGVVVLAGALLEQAEQLLDR	99.70%	93.1	27.5	93.1		1038.19	3	TRUE	Chaperonin-containing TCP1, subunit 5 (epsilon)	unm_tf212;CCT5;wu:fb54h08;cct5	Q6NVI6_DANRE		+						+
TSLGPNGLDK	99.70%	39.8	27.2	35.9		501.267	2	TRUE	Chaperonin-containing TCP1, subunit 5 (epsilon)	unm_tf212;CCT5;wu:fb54h08;cct5	Q6NVI6_DANRE		+	+			+	+	+	+	+		+
DVDFELIK	95.50%	35.5	27.3	35.5		489.761	2	TRUE	Chaperonin-containing TCP1, subunit 5 (epsilon)	unm_tf212;CCT5;wu:fb54h08;cct5	Q6NVI6_DANRE			+			+	+	+		+
FcELTPEK	99.70%	40.7	26.7	35.1	c2: Carbamidomethyl (+57.02)	512.244	2	TRUE	Chaperonin-containing TCP1, subunit 5 (epsilon)	unm_tf212;CCT5;wu:fb54h08;cct5	Q6NVI6_DANRE			+	+			+		+
IAILTcPFEPPKPK	99.70%	15.4	25	15.4	c6: Carbamidomethyl (+57.02)	537.638	3	TRUE	Chaperonin-containing TCP1, subunit 5 (epsilon)	unm_tf212;CCT5;wu:fb54h08;cct5	Q6NVI6_DANRE			+		+
ALHDALcVIR	99.70%	32.9	25.4	29.5	c7: Carbamidomethyl (+57.02)	389.882	3	TRUE	Chaperonin-containing TCP1, subunit 5 (epsilon)	unm_tf212;CCT5;wu:fb54h08;cct5	Q6NVI6_DANRE				+	+	+		+	+	+
IGDSFPVDPNNTESLVQTAMTTLGSK	99.70%	76.5	27.9	76.5		908.112	3	TRUE	Chaperonin-containing TCP1, subunit 5 (epsilon)	unm_tf212;CCT5;wu:fb54h08;cct5	Q6NVI6_DANRE				+		+	+	+			+	+
LDVTSVEDYK	99.70%	91.5	26.6	82.6		584.79	2	TRUE	Chaperonin-containing TCP1, subunit 5 (epsilon)	unm_tf212;CCT5;wu:fb54h08;cct5	Q6NVI6_DANRE				+	+	+		+	+			+
mIIEEAKR	99.70%	43.7	28.5	34	m1: Oxidation (+15.99)	503.273	2	TRUE	Chaperonin-containing TCP1, subunit 5 (epsilon)	unm_tf212;CCT5;wu:fb54h08;cct5	Q6NVI6_DANRE					+
MLVIEEcK	99.70%	39.7	27.6	39.1	c7: Carbamidomethyl (+57.02)	511.257	2	TRUE	Chaperonin-containing TCP1, subunit 5 (epsilon)	unm_tf212;CCT5;wu:fb54h08;cct5	Q6NVI6_DANRE					+		+		+	+
QQHVIETLIGK	99.70%	31.6	25	27.5		422.579	3	TRUE	Chaperonin-containing TCP1, subunit 5 (epsilon)	unm_tf212;CCT5;wu:fb54h08;cct5	Q6NVI6_DANRE					+			+		+
WVGGPEIELIAIATGGR	99.70%	72.9	25.9	72.9		869.979	2	TRUE	Chaperonin-containing TCP1, subunit 5 (epsilon)	unm_tf212;CCT5;wu:fb54h08;cct5	Q6NVI6_DANRE					+			+		+
EIcFGTTK	99.70%	34.9	25.3	32.5	c3: Carbamidomethyl (+57.02)	478.231	2	TRUE	Chaperonin-containing TCP1, subunit 5 (epsilon)	unm_tf212;CCT5;wu:fb54h08;cct5	Q6NVI6_DANRE						+	+	+	+
KDVDFELIK	99.70%	46.5	26.8	37.1		553.809	2	TRUE	Chaperonin-containing TCP1, subunit 5 (epsilon)	unm_tf212;CCT5;wu:fb54h08;cct5	Q6NVI6_DANRE						+				+
AFADALEVIPmALAENSGLNPIQTMTEVR	99.70%	58.2	27.3	58.2	m11: Oxidation (+15.99)	1039.86	3	TRUE	Chaperonin-containing TCP1, subunit 5 (epsilon)	unm_tf212;CCT5;wu:fb54h08;cct5	Q6NVI6_DANRE								+
cPSLEQYAMR	99.70%	32.2	25.5	32.2	c1: Carbamidomethyl (+57.02)	627.784	2	TRUE	Chaperonin-containing TCP1, subunit 5 (epsilon)	unm_tf212;CCT5;wu:fb54h08;cct5	Q6NVI6_DANRE										+
HKLDVTSVEDYK	99.70%	21.4	28.5	21.4		478.58	3	TRUE	Chaperonin-containing TCP1, subunit 5 (epsilon)	unm_tf212;CCT5;wu:fb54h08;cct5	Q6NVI6_DANRE										+
ALAVLEEVK	99.70%	40.8	25	39.3		486.292	2	TRUE	Chaperonin-containing TCP1, subunit 6A (zeta 1)	fa95c01;wu:fa95c01;cct6a	E9QGU4_DANRE,Q7ZYX4_DANRE		+	+	+					+	+
EmDRETLINVAR	99.70%	21.8	28.3	13.4	m2: Oxidation (+15.99)	488.249	3	TRUE	Chaperonin-containing TCP1, subunit 6A (zeta 1)	fa95c01;wu:fa95c01;cct6a	E9QGU4_DANRE,Q7ZYX4_DANRE		+
FTFIENcSNPR	99.70%	64.2	25.9	64.2	c7: Carbamidomethyl (+57.02)	692.82	2	TRUE	Chaperonin-containing TCP1, subunit 6A (zeta 1)	fa95c01;wu:fa95c01;cct6a	E9QGU4_DANRE,Q7ZYX4_DANRE		+	+	+	+	+			+	+
GLVLDHGAR	99.70%	67.7	25.4	58.3		469.264	2	TRUE	Chaperonin-containing TCP1, subunit 6A (zeta 1)	fa95c01;wu:fa95c01;cct6a	E9QGU4_DANRE,Q7ZYX4_DANRE		+		+	+	+			+	+		+
NAIEDGSVVAGAGAFEVAVADALVK	99.70%	83.2	29.9	83.2		791.749	3	TRUE	Chaperonin-containing TCP1, subunit 6A (zeta 1)	fa95c01;wu:fa95c01;cct6a	E9QGU4_DANRE,Q7ZYX4_DANRE		+				+		+	+	+
QADLYVSEGLHPR	99.70%	59.7	28.8	59.7		742.878	2	TRUE	Chaperonin-containing TCP1, subunit 6A (zeta 1)	fa95c01;wu:fa95c01;cct6a	E9QGU4_DANRE,Q7ZYX4_DANRE		+			+	+				+
VATAQDDITGDGTTSNVLIIGELLK	99.70%	97.8	26.3	97.8		1272.67	2	TRUE	Chaperonin-containing TCP1, subunit 6A (zeta 1)	fa95c01;wu:fa95c01;cct6a	E9QGU4_DANRE,Q7ZYX4_DANRE		+	+		+	+	+	+	+	+
VIAEGFEAAK	99.70%	60	26.7	53.5		517.78	2	TRUE	Chaperonin-containing TCP1, subunit 6A (zeta 1)	fa95c01;wu:fa95c01;cct6a	E9QGU4_DANRE,Q7ZYX4_DANRE		+	+				+
VLAQNSGYDPQETLVK	99.70%	77.8	27.9	77.8		881.453	2	TRUE	Chaperonin-containing TCP1, subunit 6A (zeta 1)	fa95c01;wu:fa95c01;cct6a	E9QGU4_DANRE,Q7ZYX4_DANRE		+	+		+	+	+	+		+
GIDPFSLDALAK	99.70%	75.4	28.5	65.9		623.838	2	TRUE	Chaperonin-containing TCP1, subunit 6A (zeta 1)	fa95c01;wu:fa95c01;cct6a	E9QGU4_DANRE,Q7ZYX4_DANRE		+	+	+	+	+		+	+	+
TEVNSGFFYK	99.70%	53.8	27.8	53.8		596.287	2	TRUE	Chaperonin-containing TCP1, subunit 6A (zeta 1)	fa95c01;wu:fa95c01;cct6a	E9QGU4_DANRE,Q7ZYX4_DANRE		+	+		+
EGIVALR	98.80%	48	28.5	17.5		379.232	2	TRUE	Chaperonin-containing TCP1, subunit 6A (zeta 1)	fa95c01;wu:fa95c01;cct6a	E9QGU4_DANRE,Q7ZYX4_DANRE			+
GFVVINQK	99.70%	40.5	26.4	30.3		452.766	2	TRUE	Chaperonin-containing TCP1, subunit 6A (zeta 1)	fa95c01;wu:fa95c01;cct6a	E9QGU4_DANRE,Q7ZYX4_DANRE			+	+	+	+	+	+	+	+		+
SVTLLVK	98.80%	45	25	23.9		380.253	2	TRUE	Chaperonin-containing TCP1, subunit 6A (zeta 1)	fa95c01;wu:fa95c01;cct6a	E9QGU4_DANRE,Q7ZYX4_DANRE				+
KPNEPIDLYmVEImEmK	99.70%	41.8	27.3	41.8	m10: Oxidation (+15.99), m14: Oxidation (+15.99), m16: Oxidation (+15.99)	710.005	3	TRUE	Chaperonin-containing TCP1, subunit 6A (zeta 1)	fa95c01;wu:fa95c01;cct6a	E9QGU4_DANRE,Q7ZYX4_DANRE					+
mLVSGAGDIK	99.70%	48.7	28.4	40.9	m1: Oxidation (+15.99)	503.766	2	TRUE	Chaperonin-containing TCP1, subunit 6A (zeta 1)	fa95c01;wu:fa95c01;cct6a	E9QGU4_DANRE,Q7ZYX4_DANRE					+		+	+	+	+
MLVSGAGDIK	99.70%	30.1	28.6	27.1		495.768	2	TRUE	Chaperonin-containing TCP1, subunit 6A (zeta 1)	fa95c01;wu:fa95c01;cct6a	E9QGU4_DANRE,Q7ZYX4_DANRE						+						+
GGAEQFmEETDR	99.70%	60.3	25	54.1	m7: Oxidation (+15.99)	693.286	2	TRUE	T-complex protein 1 subunit eta	cct7	B3DKJ0_DANRE		+			+							+
IATQLAVK	99.70%	39.2	25	30.5		422.269	2	TRUE	T-complex protein 1 subunit eta	cct7	B3DKJ0_DANRE		+			+		+				+
LLDVVHPAAK	99.70%	45	25	45		354.882	3	TRUE	T-complex protein 1 subunit eta	cct7	B3DKJ0_DANRE		+		+	+	+		+	+	+	+	+
LPIGDVATQYFADR	99.70%	69.4	27.8	69.4		783.401	2	TRUE	T-complex protein 1 subunit eta	cct7	B3DKJ0_DANRE		+	+			+	+	+
SLHDAImIVR	99.70%	44.2	26.9	44.2	m7: Oxidation (+15.99)	390.881	3	TRUE	T-complex protein 1 subunit eta	cct7	B3DKJ0_DANRE		+								+
SQDAEVGDGTTSVTLLAAEFLK	99.70%	125	28.1	125		1126.57	2	TRUE	T-complex protein 1 subunit eta	cct7	B3DKJ0_DANRE		+	+		+	+	+	+	+	+	+
TFSYAGFEmQPK	99.70%	34.9	25	34.9	m9: Oxidation (+15.99)	711.326	2	TRUE	T-complex protein 1 subunit eta	cct7	B3DKJ0_DANRE		+			+		+			+
VVEEDLKR	99.70%	49.2	26.8	20.5		329.854	3	TRUE	T-complex protein 1 subunit eta	cct7	B3DKJ0_DANRE		+		+	+	+	+	+	+	+	+	+
ALEIIPR	98.80%	38.5	25	28.4		406.256	2	TRUE	T-complex protein 1 subunit eta	cct7	B3DKJ0_DANRE		+	+				+	+
ATISNDGATILK	99.70%	71.7	28.1	62		602.332	2	TRUE	T-complex protein 1 subunit eta	cct7	B3DKJ0_DANRE		+			+	+	+	+		+
GGAEQFMEETDR	99.70%	65.8	25	65.8		685.287	2	TRUE	T-complex protein 1 subunit eta	cct7	B3DKJ0_DANRE		+		+		+	+		+	+	+	+
INALTAASEAAcLILSVDETIK	99.70%	77.2	26.9	77.2	c12: Carbamidomethyl (+57.02)	768.411	3	TRUE	T-complex protein 1 subunit eta	cct7	B3DKJ0_DANRE		+			+			+		+
MVVDAVMMLDDLLPLK	99.70%	29.7	27.9	26.5		901.978	2	TRUE	T-complex protein 1 subunit eta	cct7	B3DKJ0_DANRE		+								+
QLKPYVEEGLHPQTIIR	99.70%	7.67	25	7.67		506.035	4	TRUE	T-complex protein 1 subunit eta	cct7	B3DKJ0_DANRE		+
SLHDAIMIVR	99.70%	30.6	25	27.1		385.55	3	TRUE	T-complex protein 1 subunit eta	cct7	B3DKJ0_DANRE		+			+	+		+	+	+
TcTIILR	98.80%	25.4	28	25.4	c2: Carbamidomethyl (+57.02)	438.751	2	TRUE	T-complex protein 1 subunit eta	cct7	B3DKJ0_DANRE			+
EGTDTSQGVPQLVSNINAcQVVAEAVR	99.70%	51.6	27.5	51.6	c19: Carbamidomethyl (+57.02)	948.14	3	TRUE	T-complex protein 1 subunit eta	cct7	B3DKJ0_DANRE					+			+		+
[truncated: 16,706 more rows]
