# Supplementary material for: Actn4 Links Inactive Integrin α5 With Actin in Zebrafish Somites
Source: Mol Cell Proteomics. 2025 Oct 8;25(2):101087. doi: 10.1016/j.mcpro.2025.101087 (PMC12860946; doi:10.1016/j.mcpro.2025.101087)
Supplement: Supplemental Table S3 [file mmc3.xlsx]

## Sheet: TableS3
Supplemental Table S3. Protein Differential Expression Analysis Results
[1] FC: fold change, comparing Itga5LBD to Itga5AA; > 2 meaning more in the Itga5LBD dataset [2] LogFC: FC in log2 transform [3] FDR: false discovery rate
Gene name	Itga5LBD.1	Itga5LBD.2	Itga5LBD.3	Itga5AA.1	Itga5AA.2	Itga5AA.3	FC [1]	logFC [2]	P.Value	FDR [3]	-log10(FDR)	Group
itga5	8.69418	8.43399	8.11574	8.75209	8.54102	8.66466	-1.72962	-0.790456	0.411977	0.564723	0.25	Equ
itgb1a	7.41977	7.37311	7.26691	7.89464	7.71799	7.60722	-2.43604	-1.28454	0.162465	0.272318	0.56	Equ
itgb1b	7.70184	7.69857	7.56013	7.44422	7.16426	7.26541	-0.43429	1.20327	0.186681	0.306555	0.51	Equ
fn1a	6.1182	5.9324	5.35228	6.87971	6.77932	6.8404	-10.7692	-3.42884	0.0102776	0.0275916	1.56	AA
rpl13a	4.0974	3.53403	3.43933	6.08145	5.20164	6.35286	-154.312	-7.26971	0.000814993	0.00573153	2.24	AA
slc25a3b	4.0974	3.53403	3.43933	5.49028	5.42699	5.35288	-54.0918	-5.75734	0.000527376	0.0048914	2.31	AA
prdx4	4.0974	3.53403	3.43933	5.82693	4.71686	6.48473	-96.8103	-6.59709	0.00469608	0.0148939	1.83	AA
col14a1a	4.0974	3.53403	3.43933	5.02527	4.30023	5.28335	-15.1134	-3.91776	0.0140331	0.0364635	1.44	AA
rpl28	4.0974	3.53403	3.43933	6.25254	6.05135	6.3895	-347.438	-8.44061	5.88188e-05	0.00369379	2.43	AA
plbd1	4.0974	3.53403	3.43933	4.70932	5.12499	4.9651	-17.4939	-4.12878	0.00431319	0.0141657	1.85	AA
lmf2a	4.0974	3.53403	3.43933	5.93007	5.35721	5.73195	-96.1221	-6.5868	0.000396555	0.00462507	2.33	AA
rps25	4.0974	3.53403	3.43933	5.83366	5.5407	6.00702	-126.924	-6.98782	0.000230823	0.00418279	2.38	AA
colgalt1a	4.0974	3.53403	3.43933	4.82814	5.10902	5.27818	-24.0729	-4.58934	0.00258049	0.010306	1.99	AA
edem3	4.0974	3.53403	3.43933	4.78814	4.96866	5.0958	-18.2228	-4.18767	0.00356887	0.012153	1.92	AA
zgc:136472	4.0974	3.53403	3.43933	4.84449	4.51232	5.03048	-12.75	-3.67243	0.00879194	0.0247321	1.61	AA
angptl2b	4.0974	3.53403	3.43933	4.82002	4.93449	4.85023	-15.0658	-3.91321	0.00448594	0.014585	1.84	AA
stt3b	4.0974	3.53403	3.43933	5.36607	5.2541	5.10285	-35.5429	-5.15149	0.00109974	0.00656555	2.18	AA
c8a	4.0974	3.53403	3.43933	4.95471	4.80629	4.57905	-12.296	-3.62012	0.00795019	0.0229633	1.64	AA
fn1b	5.87078	5.3544	4.80657	6.20693	6.15452	6.03499	-6.14088	-2.61844	0.0512329	0.101369	0.99	Equ
rpn2	5.86755	5.6459	5.49923	6.83312	6.59217	6.05683	-6.65489	-2.73441	0.0310832	0.0698292	1.16	Equ
psmd11a	4.54995	3.53403	3.43933	4.39018	5.76755	6.05937	-36.6942	-5.19748	0.0219267	0.0536756	1.27	Equ
traf4a	4.98213	5.10123	4.81749	4.89242	7.03581	7.33528	-28.459	-4.83081	0.0561136	0.108699	0.96	Equ
nid2a	4.85188	4.96497	4.73623	5.26012	4.91692	5.65013	-2.65888	-1.41082	0.187778	0.307575	0.51	Equ
ndufa9a	4.0974	3.53403	3.43933	4.07711	5.1092	5.38957	-14.7359	-3.88126	0.0264072	0.0621289	1.21	Equ
fbn2b	4.0974	3.53403	3.43933	4.41271	3.42765	4.38575	-2.42727	-1.27934	0.339832	0.49322	0.31	Equ
hdac6	4.94695	3.53403	3.43933	5.13543	5.02946	5.22055	-14.2905	-3.83699	0.0351432	0.0770767	1.11	Equ
cercam	5.59886	4.92419	5.10271	5.76054	5.73789	5.59263	-3.07919	-1.62255	0.130628	0.221828	0.65	Equ
itih2	4.0974	4.8056	3.43933	4.72226	5.1733	5.38973	-9.5717	-3.25878	0.0486059	0.097969	1.01	Equ
si:ch211-167b20.8	4.81078	3.53403	3.43933	5.47625	5.24902	4.74394	-16.9184	-4.08052	0.0279586	0.065304	1.19	Equ
nid1b	4.0974	3.53403	3.43933	4.45466	4.21601	4.35153	-4.47178	-2.16085	0.059149	0.113223	0.95	Equ
comp	4.0974	3.53403	4.54465	4.86404	4.77466	4.82165	-5.77333	-2.5294	0.0522594	0.102454	0.99	Equ
mttp	4.0974	3.53403	4.44458	4.98189	4.51654	5.20134	-7.49185	-2.90532	0.0401409	0.0855831	1.07	Equ
c5	4.0974	3.53403	3.43933	4.11644	4.05216	3.97667	-2.28124	-1.18982	0.249862	0.388607	0.41	Equ
st14a	4.0974	3.53403	3.43933	4.48592	4.23231	4.64498	-5.80967	-2.53846	0.037668	0.0812372	1.09	Equ
myh9a	8.61704	8.33712	7.19967	7.55526	7.7285	8.17938	-0.588531	0.76481	0.608989	0.735105	0.13	Equ
actb1	8.83828	8.69944	7.96565	7.9175	7.94116	8.51075	-0.418805	1.25565	0.312048	0.460948	0.34	Equ
myh10	8.48924	8.16391	6.96168	7.26323	7.4889	7.99002	-0.511812	0.966315	0.543766	0.67503	0.17	Equ
tuba4l	8.20292	7.6762	6.89444	7.21008	7.13325	7.70051	-0.571161	0.808031	0.560005	0.691457	0.16	Equ
zgc:55461	8.22853	7.75702	6.76947	7.1714	7.00664	7.71761	-0.517065	0.951582	0.531993	0.664478	0.18	Equ
hspa5	8.26656	7.93449	7.78465	7.85044	7.71785	8.08009	-0.771892	0.37353	0.692163	0.797709	0.1	Equ
lman1	8.28221	8.27775	8.13207	8.26217	7.99844	8.40326	-0.978614	0.0311887	0.97177	0.985478	0.01	Equ
hells	7.28881	7.3384	7.31704	7.35648	7.31171	7.49712	-1.18493	-0.244799	0.768336	0.848522	0.07	Equ
ppm1bb	7.61121	7.71582	7.72207	7.74312	7.63078	7.94946	-1.2343	-0.303688	0.723891	0.814534	0.09	Equ
hspa8	7.88671	7.4304	7.15476	7.31992	6.95775	7.6211	-0.644122	0.634593	0.571742	0.699276	0.16	Equ
uba52	8.53822	8.00711	7.63946	7.85839	7.74076	8.13818	-0.709324	0.495482	0.656978	0.774252	0.11	Equ
aldh18a1	8.19805	7.63724	6.26226	7.05331	6.81999	7.70044	-0.668951	0.580028	0.754364	0.844418	0.07	Equ
txndc5	8.14016	7.88732	7.63245	7.87669	7.68584	8.09767	-1.0002	-0.000293698	0.999754	0.999754	0	Equ
tpm3	7.36339	7.47947	6.41175	6.69567	6.5216	7.12956	-0.498202	1.0052	0.447308	0.597622	0.22	Equ
trim33	6.89227	6.79251	6.73687	6.83167	6.80277	7.11935	-1.29037	-0.367783	0.672698	0.789901	0.1	Equ
flot2a	7.22409	7.12998	7.11935	6.83632	6.94011	6.99747	-0.584553	0.774594	0.365029	0.516792	0.29	Equ
si:dkey-108k21.11	8.78679	7.44381	8.50504	7.90125	6.89613	8.18027	-0.25942	1.94664	0.271778	0.412373	0.38	Equ
eef1a	8.0943	7.86928	7.33209	7.50783	7.16596	7.8036	-0.533628	0.906094	0.428467	0.583617	0.23	Equ
chd4b	6.83107	5.33325	6.54363	3.15866	3.32634	6.07602	-0.00893359	6.80654	0.0441452	0.0912322	1.04	Equ
pdia5	7.52353	7.15131	7.18347	7.31091	7.02653	7.34102	-0.871067	0.199144	0.827239	0.890555	0.05	Equ
prpf8	6.67345	5.16032	4.04214	3.15866	3.32634	6.13255	-0.082012	3.60802	0.29796	0.444193	0.35	Equ
znf318	6.48166	6.05869	6.08948	5.91691	6.09726	6.56116	-0.959032	0.0603488	0.952896	0.972435	0.01	Equ
zgc:163061	8.31767	6.37179	8.02153	3.15866	3.32634	7.62231	-0.00135553	9.52693	0.0524144	0.102454	0.99	Equ
rps4x	7.70627	7.1682	6.83617	6.83787	6.72908	7.43835	-0.581954	0.781022	0.521584	0.656161	0.18	Equ
flot1b	7.41167	7.12271	7.07302	6.8416	6.81063	6.88248	-0.438973	1.1878	0.196682	0.31893	0.5	Equ
sptan1	6.46258	6.02906	5.07577	5.28479	5.43889	5.91634	-0.490764	1.0269	0.483072	0.632687	0.2	Equ
eef2b	7.64368	7.68343	7.70528	6.68668	7.40792	6.65593	-0.173531	2.52674	0.0402121	0.0855831	1.07	Equ
eif4a1a	7.55924	7.1803	6.23144	6.39101	6.05633	7.05888	-0.324898	1.62194	0.3076	0.455417	0.34	Equ
ilf3b	7.49266	5.23842	7.19404	3.15866	3.32634	6.84727	-0.00634425	7.30033	0.0835767	0.14979	0.82	Equ
hnrnpub	7.39979	6.2179	5.42804	6.70867	5.28515	7.00143	-0.961992	0.0559039	0.979743	0.991215	0	Equ
myo5ab	7.06382	6.79236	5.1634	5.51107	5.93203	6.46234	-0.425225	1.2337	0.522271	0.656161	0.18	Equ
sptbn2	6.20205	5.65081	3.96435	4.60839	4.75875	5.39869	-0.446204	1.16422	0.573665	0.700124	0.15	Equ
cltca	6.40528	6.15097	5.74716	5.7299	5.59703	6.27683	-0.584496	0.774736	0.489753	0.637676	0.2	Equ
hsp90b1	7.14448	7.1811	6.85497	6.95905	6.68526	6.99183	-0.658458	0.602837	0.507858	0.649376	0.19	Equ
canx	7.32478	7.1213	7.01444	7.29407	6.99434	7.35987	-1.15502	-0.207922	0.81734	0.882837	0.05	Equ
asmtl	6.78976	6.75968	6.91833	6.94345	6.73289	7.02148	-1.19311	-0.254727	0.766454	0.848522	0.07	Equ
hdlbpa	7.11601	6.40576	5.21408	5.53148	5.47602	6.29121	-0.331862	1.59135	0.391133	0.543394	0.26	Equ
cct5	6.73123	6.6016	6.51533	6.54497	6.49578	6.86073	-1.04178	-0.0590482	0.946706	0.969904	0.01	Equ
scyl2	6.9825	6.80556	6.52064	6.52529	6.53092	6.98612	-0.815097	0.294957	0.762705	0.847465	0.07	Equ
parp1	7.34238	5.63942	4.46836	3.15866	3.32634	6.69677	-0.0377747	4.72643	0.240563	0.377777	0.42	Equ
dnajc3a	7.1447	6.94058	7.03798	7.07617	6.68181	7.12362	-0.830703	0.267596	0.768602	0.848522	0.07	Equ
cct8	6.62651	6.42972	6.33423	6.40973	6.26731	6.57546	-0.899525	0.152764	0.861827	0.917108	0.04	Equ
flna	5.90559	5.79389	4.7909	4.41128	4.40161	5.13411	-0.141974	2.8163	0.0742196	0.135268	0.87	Equ
nop56	7.39419	5.61826	7.10037	3.15866	3.32634	6.8098	-0.00533734	7.54966	0.0626625	0.117857	0.93	Equ
c3a.2	6.2843	6.69123	6.54377	6.68624	6.62442	6.6462	-1.39911	-0.484514	0.583417	0.709531	0.15	Equ
atp5fa1	6.40758	6.78168	6.56894	6.35864	6.1452	6.68307	-0.645018	0.63259	0.51459	0.654253	0.18	Equ
myo5b	6.69503	6.29702	6.5401	5.82403	5.46705	6.01728	-0.181443	2.46241	0.0337395	0.0742498	1.13	Equ
nop58	7.49344	6.15836	7.21204	3.15866	3.32634	6.77577	-0.00292174	8.41896	0.0362593	0.079256	1.1	Equ
lman2lb	7.07547	6.9102	7.0774	7.12898	6.89366	7.28103	-1.20282	-0.266419	0.762468	0.847465	0.07	Equ
igbp1	7.08095	6.62229	7.03806	6.58398	6.69692	7.09297	-0.754259	0.406869	0.682055	0.790841	0.1	Equ
cct4	6.58996	6.44041	6.27937	6.27866	6.20693	6.71497	-0.919626	0.12088	0.898198	0.937313	0.03	Equ
tcp1	6.83694	6.34185	6.29861	6.28655	6.49291	6.71891	-1.01622	-0.0232182	0.981242	0.991215	0	Equ
mthfd1b	7.22549	6.62811	5.86143	6.11524	5.72381	6.53058	-0.356069	1.48977	0.323011	0.472824	0.33	Equ
rps3	7.09451	6.80835	6.46353	6.24378	6.12937	6.84948	-0.415669	1.26649	0.276409	0.416868	0.38	Equ
hspb1	8.05292	6.71927	5.80439	5.8749	6.33895	7.51143	-0.520275	0.942654	0.681825	0.790841	0.1	Equ
mcm5	7.35953	6.08304	5.1946	4.82487	4.62152	6.57958	-0.134772	2.89141	0.262141	0.404028	0.39	Equ
atp5f1b	6.3308	7.02313	6.62393	6.48633	5.57069	6.41963	-0.315935	1.6623	0.207561	0.332406	0.48	Equ
smarca4a	6.49886	4.79981	3.77597	3.15866	3.32634	5.7677	-0.114644	3.12476	0.337342	0.491578	0.31	Equ
ywhaba	7.28432	7.02686	7.17439	5.96215	5.95065	7.04727	-0.143935	2.79651	0.0566967	0.108873	0.96	Equ
eftud2	6.96036	5.83658	4.41154	4.4419	4.60871	6.35921	-0.251448	1.99167	0.460458	0.606754	0.22	Equ
rplp0	6.81509	6.75049	6.19165	6.28044	6.04104	6.73577	-0.584347	0.775102	0.490388	0.637676	0.2	Equ
si:dkey-46g23.2	6.20545	5.57108	5.74695	5.65922	5.57254	5.46413	-0.529835	0.916386	0.357961	0.509013	0.29	Equ
p4hb	6.5852	6.6978	6.23915	6.48171	6.21117	6.59771	-0.837175	0.256399	0.785691	0.860139	0.07	Equ
mvp	6.23457	6.33997	5.96698	6.17797	6.31148	6.38468	-1.29083	-0.368303	0.677332	0.789993	0.1	Equ
cct7	6.54209	6.2847	6.2128	6.27814	6.10609	6.57631	-0.941123	0.0875442	0.92488	0.955906	0.02	Equ
sf3b3	6.82426	5.06618	4.26949	6.00495	3.90477	6.30425	-1.04235	-0.0598448	0.983613	0.991215	0	Equ
myo6a	6.97693	6.38063	4.52853	4.68428	5.28619	6.05896	-0.240498	2.0559	0.39331	0.543742	0.26	Equ
cct6a	6.43238	6.30935	5.92462	5.96544	6.0992	6.5809	-0.984156	0.0230418	0.982177	0.991215	0	Equ
immt	6.09156	6.27591	6.48861	6.55644	6.60964	6.63167	-2.06009	-1.04271	0.254608	0.395039	0.4	Equ
ggcx	7.27573	7.34829	7.20344	7.18281	6.9012	7.29352	-0.707987	0.498205	0.574599	0.700124	0.15	Equ
ganabb	6.92324	6.6646	6.41083	6.83508	6.45378	6.85314	-1.11628	-0.1587	0.869422	0.922157	0.04	Equ
igf2bp1	7.28339	6.29859	5.56145	5.80655	5.80694	6.88951	-0.611676	0.70916	0.696477	0.797709	0.1	Equ
copa	7.3092	6.25689	5.79945	5.81087	5.5222	6.82921	-0.39711	1.33239	0.459788	0.606754	0.22	Equ
rps11	7.88641	7.27916	6.93515	6.91575	6.71615	7.44685	-0.456392	1.13165	0.373534	0.525384	0.28	Equ
ddx3xb	7.05862	6.13602	5.69344	5.47139	5.41254	6.63835	-0.35054	1.51235	0.385749	0.537887	0.27	Equ
rps9	7.33035	6.89796	5.88534	6.03375	6.17995	6.96172	-0.486693	1.03892	0.517308	0.656161	0.18	Equ
igf2bp3	7.38986	6.31833	5.2443	5.76223	5.64077	6.98336	-0.647574	0.626882	0.769834	0.848522	0.07	Equ
ppp2r1bb	6.875	6.02678	4.83918	5.30869	4.73305	6.2386	-0.325933	1.61735	0.449624	0.597833	0.22	Equ
tufm	7.3085	6.79057	5.34895	6.29061	5.88468	7.01166	-0.818417	0.289092	0.881733	0.927611	0.03	Equ
pcxa	6.53899	6.05235	5.19463	5.75414	4.85063	6.21344	-0.47579	1.0716	0.530008	0.663279	0.18	Equ
nomo	5.97963	6.08027	6.15131	6.19324	5.98055	6.5187	-1.44686	-0.532929	0.567778	0.695744	0.16	Equ
polr2b	6.61077	5.72392	6.36272	3.15866	3.32634	6.02951	-0.00869027	6.84638	0.0325624	0.0723041	1.14	Equ
ubr5	6.42109	4.46261	6.12482	5.39153	3.42111	5.69023	-0.146146	2.77452	0.303447	0.450298	0.35	Equ
nasp	7.18851	5.87377	5.04242	5.14117	6.00098	6.27093	-0.588116	0.765828	0.708158	0.801011	0.1	Equ
rpl3	6.83985	6.21661	5.80872	5.82875	5.81251	6.53831	-0.590823	0.759202	0.562405	0.693097	0.16	Equ
hnrnpa1b	7.76477	5.98299	7.47086	3.15866	3.32634	6.90731	-0.00246168	8.66614	0.0420262	0.08857	1.05	Equ
trip12	6.3744	5.11153	6.09645	3.15866	3.32634	5.65569	-0.0153497	6.02565	0.0400773	0.0855831	1.07	Equ
mcm4	6.73034	5.40797	6.4495	5.63783	4.43497	5.92503	-0.136985	2.86791	0.141292	0.239308	0.62	Equ
usp5	7.16471	6.36896	5.68036	5.79149	5.3772	6.5842	-0.325801	1.61794	0.348953	0.501716	0.3	Equ
rpl10	7.38405	6.53767	5.76947	5.73101	5.60637	6.4888	-0.238965	2.06513	0.232663	0.367851	0.43	Equ
tmod2	6.6574	6.4503	6.45541	6.16385	6.23325	6.54368	-0.620239	0.689105	0.447986	0.597622	0.22	Equ
ncl1	7.0855	6.68316	6.61719	6.95802	6.52975	7.01891	-1.09717	-0.133786	0.892194	0.935574	0.03	Equ
pold1	6.90804	5.29334	6.61743	3.15866	3.32634	5.97109	-0.00756998	7.04549	0.0372477	0.08087	1.09	Equ
calr3b	7.37123	7.27743	6.99365	7.00273	6.49518	6.97508	-0.407592	1.2948	0.208877	0.333688	0.48	Equ
lamb1a	5.86536	5.62322	5.73665	5.98062	5.83617	6.17629	-1.80281	-0.850251	0.347116	0.500438	0.3	Equ
top2a	6.53801	4.70679	6.24334	3.15866	3.32634	5.89104	-0.0197682	5.66067	0.0808103	0.145639	0.84	Equ
crtap	6.5005	6.34484	6.08052	6.34219	6.05177	6.54449	-1.00971	-0.0139363	0.988324	0.991389	0	Equ
calr3a	7.19011	6.89876	6.97633	7.04957	6.70781	7.06285	-0.828592	0.271266	0.763635	0.847465	0.07	Equ
idh2	7.79019	6.97941	5.54049	6.61895	6.51847	7.28894	-1.09334	-0.128742	0.948917	0.969904	0.01	Equ
syncrip	7.3101	5.85417	7.02401	3.15866	3.32634	6.83684	-0.00514263	7.60328	0.0567082	0.108873	0.96	Equ
p3h1	6.55256	6.3523	5.95197	6.59036	6.12545	6.52432	-1.34205	-0.424436	0.676675	0.789993	0.1	Equ
uggt1	5.81156	5.52943	5.59043	5.89984	5.47368	6.28688	-1.74982	-0.807207	0.449992	0.597833	0.22	Equ
rpa1	7.27061	5.96708	6.99065	4.4335	6.10201	6.39836	-0.0797708	3.648	0.111855	0.193502	0.71	Equ
rpl7a	7.18253	6.55698	5.30123	6.07482	5.22766	6.58215	-0.411748	1.28017	0.520087	0.656161	0.18	Equ
mcm2	7.02845	5.5672	5.00277	4.53699	5.8735	6.16441	-0.455856	1.13335	0.611815	0.73714	0.13	Equ
hnrnpa0l	7.52226	6.49336	5.48187	4.84282	6.28967	6.58287	-0.254657	1.97337	0.392509	0.543742	0.26	Equ
mogs	6.57985	6.45702	6.28673	6.4965	6.06423	6.43091	-0.775087	0.367571	0.689682	0.796829	0.1	Equ
pabpc1a	7.01089	6.06217	5.04556	5.4808	5.39641	6.57034	-0.597462	0.743081	0.706659	0.801011	0.1	Equ
ncapd2	6.669	5.74203	3.43933	3.15866	3.32634	5.73636	-0.0617067	4.01843	0.264245	0.406096	0.39	Equ
hspd1	5.9751	6.3898	6.02902	6.16885	5.34545	6.04242	-0.525938	0.927036	0.415218	0.567961	0.25	Equ
ruvbl2	6.62137	5.59818	4.58643	3.15866	3.32634	6.3757	-0.0484068	4.36865	0.206223	0.331083	0.48	Equ
ncl	6.76215	6.30829	6.06236	6.03443	5.61338	6.38322	-0.429285	1.21999	0.303038	0.450298	0.35	Equ
ccdc57	5.42262	5.09117	4.9283	4.69698	5.09965	5.38603	-0.819443	0.287284	0.783108	0.858764	0.07	Equ
copb2	6.55238	6.22817	5.45939	5.97718	5.67686	6.29234	-0.79827	0.325052	0.797792	0.868355	0.06	Equ
calub	6.85869	6.31981	6.61178	6.14451	6.35162	6.88562	-0.730843	0.452367	0.677119	0.789993	0.1	Equ
rps8	7.10537	6.60962	5.80335	6.29706	6.53793	6.90403	-1.18458	-0.24437	0.858185	0.914737	0.04	Equ
huwe1	5.72277	4.9734	3.82105	3.70243	3.89779	5.11321	-0.250457	1.99736	0.341034	0.493622	0.31	Equ
rpl6	6.56229	6.54014	5.31823	5.69071	5.38351	5.86884	-0.32171	1.63617	0.265653	0.407293	0.39	Equ
ptbp1a	7.15809	5.64033	6.87005	3.15866	3.32634	6.51967	-0.00600804	7.37889	0.0496075	0.0993687	1	Equ
myo1b	6.62898	5.7493	4.36519	5.67668	5.59597	5.74472	-1.23395	-0.303283	0.874118	0.92254	0.04	Equ
eno3	5.29101	6.43387	5.67237	5.55772	5.5538	5.54985	-0.568474	0.814834	0.504255	0.646045	0.19	Equ
mapre1b	7.07943	6.14395	4.92832	5.90735	5.35422	6.14292	-0.563546	0.827396	0.669357	0.787407	0.1	Equ
fkbp9	6.34959	6.18184	6.38187	6.6281	6.21585	6.74824	-1.68382	-0.75174	0.430893	0.585689	0.23	Equ
Integrin beta	8.01385	8.085	7.86297	7.8528	7.67981	7.6288	-0.540995	0.886313	0.316522	0.466491	0.33	Equ
lama1	5.31765	4.69975	5.11988	5.23782	5.23157	5.33266	-1.66568	-0.73611	0.447599	0.597622	0.22	Equ
tfa	5.86865	6.18199	6.11624	6.17831	5.90799	6.47653	-1.35514	-0.438438	0.648592	0.76857	0.11	Equ
sall4	6.57327	4.91631	6.2817	3.15866	3.32634	6.25484	-0.0210307	5.57136	0.102067	0.177997	0.75	Equ
hip1rb	5.76669	5.50271	5.37412	5.4165	5.0992	5.59788	-0.66581	0.586817	0.542204	0.674627	0.17	Equ
kpna2	7.18639	5.7732	6.90182	5.04716	5.04025	6.59799	-0.0873632	3.51683	0.103649	0.180271	0.74	Equ
pdia6	6.62497	6.38823	5.95694	6.25467	5.98387	6.38441	-0.766073	0.384446	0.705216	0.801011	0.1	Equ
myl12.1	7.63139	6.89088	7.40289	6.8997	6.70779	7.03234	-0.372868	1.42326	0.194247	0.315909	0.5	Equ
cct2	6.8319	6.68138	6.50117	6.55184	6.39643	6.95142	-0.915686	0.127074	0.894312	0.936278	0.03	Equ
hspa9	6.86799	6.38443	5.80885	6.00655	5.73654	6.51772	-0.540984	0.886343	0.500002	0.644425	0.19	Equ
mcm6l	6.93179	5.19844	6.63871	3.15866	3.32634	6.14041	-0.00895694	6.80278	0.0520704	0.1024	0.99	Equ
vcp	6.15942	6.37105	5.85335	6.73105	5.52903	5.81456	-0.788754	0.342354	0.794655	0.868196	0.06	Equ
copg2	6.65616	6.133	5.37182	5.72491	5.57496	6.08771	-0.552334	0.856387	0.52703	0.66083	0.18	Equ
copb1	6.41404	6.07511	5.17351	5.54992	5.21743	6.06138	-0.527262	0.923409	0.522292	0.656161	0.18	Equ
thrap3b	6.34363	3.53403	3.43933	5.3759	5.41716	5.84943	-12.8381	-3.68236	0.19433	0.315909	0.5	Equ
pycr1b	7.3962	6.75075	5.09785	5.67806	5.61471	6.59695	-0.353434	1.50049	0.490823	0.637676	0.2	Equ
suv39h1b	6.09635	5.82221	4.90164	5.60788	5.04509	5.845	-0.780889	0.35681	0.798631	0.868355	0.06	Equ
rpl7	6.22285	5.95376	6.10882	3.15866	3.32634	6.33157	-0.015033	6.05572	0.0624486	0.117857	0.93	Equ
pdia3	6.52794	6.08842	5.76218	5.93475	5.67084	6.2863	-0.688311	0.538866	0.628686	0.751867	0.12	Equ
lamc1	5.66852	5.45162	5.2101	5.51364	5.40123	5.72041	-1.26381	-0.337775	0.714474	0.806745	0.09	Equ
lrpprc	6.39377	5.61324	6.15935	4.63768	4.25801	5.67425	-0.0632697	3.98234	0.0290505	0.0669416	1.17	Equ
zgc:162944	7.70078	6.90238	6.11591	6.12905	5.87739	7.09072	-0.28798	1.79596	0.321434	0.471582	0.33	Equ
aclya	6.09771	5.61008	4.66567	5.10687	4.50224	5.60221	-0.409845	1.28685	0.433253	0.586801	0.23	Equ
zgc:77086	5.83272	6.11418	6.10819	6.24361	6.04968	6.30762	-1.52034	-0.604399	0.496906	0.641712	0.19	Equ
rpl13	6.66768	5.84283	5.90547	5.5726	5.48052	6.34659	-0.4584	1.12532	0.396226	0.546606	0.26	Equ
rps6	6.99253	6.59498	6.21171	6.30698	6.0619	6.55108	-0.509235	0.973598	0.378173	0.529606	0.28	Equ
qars	6.66055	6.09262	4.47497	5.58754	4.59687	5.98665	-0.444264	1.17051	0.596354	0.722549	0.14	Equ
edc4	6.43458	5.6015	6.19307	5.27517	4.13593	5.56015	-0.0820411	3.60751	0.0463963	0.0941015	1.03	Equ
lonp1	6.81143	6.10171	6.58781	5.31561	5.21611	6.22013	-0.121238	3.04409	0.0448454	0.0918196	1.04	Equ
akap12b	6.01949	5.7534	4.81515	5.25443	4.79911	5.51138	-0.455995	1.13291	0.420081	0.573402	0.24	Equ
serpinh1b	6.42341	6.15103	6.34629	6.50641	6.11096	6.88017	-1.55693	-0.638703	0.538473	0.671276	0.17	Equ
rbbp4	6.84403	5.75045	6.57667	3.15866	3.32634	6.73773	-0.0104038	6.58675	0.0762654	0.138606	0.86	Equ
ddx4	6.63422	5.97665	4.28402	5.01212	4.99635	5.90833	-0.472033	1.08304	0.618948	0.742967	0.13	Equ
psmd1	6.05465	5.24797	5.03218	5.41234	4.92671	5.91191	-0.937676	0.0928381	0.94608	0.969904	0.01	Equ
eprs1	5.66364	5.33556	5.11428	4.99563	4.91722	5.35313	-0.521791	0.938455	0.354638	0.505399	0.3	Equ
mcm7	7.11538	5.64805	6.82891	4.89558	6.06411	6.35015	-0.173448	2.52742	0.199282	0.322338	0.49	Equ
LOC100334800	7.19651	6.54971	5.69431	6.6703	5.31597	6.96162	-0.685148	0.545511	0.778213	0.856299	0.07	Equ
khdrbs1a	7.31252	6.54264	5.98185	5.59513	5.48249	6.91062	-0.241961	2.04715	0.269693	0.412298	0.38	Equ
ipo9	6.81848	5.67005	6.54726	4.87811	4.65769	5.92964	-0.0645479	3.95349	0.0374947	0.081134	1.09	Equ
snd1	6.10223	5.99139	5.22881	5.03945	4.39683	5.52034	-0.162703	2.61969	0.090568	0.160982	0.79	Equ
myl6	7.08045	3.53403	3.43933	6.36657	6.10243	6.52964	-44.4917	-5.47546	0.125787	0.214734	0.67	Equ
smc4	6.09909	4.81947	5.8203	3.15866	3.32634	6.37594	-0.0509752	4.29406	0.18636	0.306555	0.51	Equ
uba1	5.0177	5.51467	5.10975	4.32566	4.91634	5.15773	-0.385364	1.37571	0.242069	0.379222	0.42	Equ
gramd4b	5.97698	5.72747	5.84584	5.6765	5.66804	5.93656	-0.813338	0.298072	0.73226	0.821096	0.09	Equ
aldh2.2	6.75565	5.97767	6.5216	5.86088	4.39138	6.15448	-0.112359	3.15381	0.104879	0.181921	0.74	Equ
ncapg	6.69397	5.38775	6.41389	3.15866	3.32634	6.11508	-0.0108349	6.52817	0.0490568	0.0985706	1.01	Equ
capzb	6.02788	5.89297	4.47538	3.15866	3.32634	6.42619	-0.0689156	3.85903	0.249104	0.388362	0.41	Equ
psmd3	5.74368	5.63491	4.8571	3.15866	3.32634	5.26086	-0.0318705	4.97163	0.0427221	0.0891651	1.05	Equ
gtpbp4	6.68388	4.86411	6.38938	3.15866	3.32634	5.81524	-0.0132115	6.24206	0.0554547	0.107911	0.97	Equ
psmc2	5.58414	5.8763	6.06778	5.15381	5.2058	5.98343	-0.402662	1.31236	0.271016	0.412373	0.38	Equ
ipo7	5.8573	5.61539	5.32946	5.18378	5.10721	5.75886	-0.561351	0.833025	0.440439	0.592667	0.23	Equ
calr	6.32205	6.01569	6.10823	6.31165	6.07769	6.35645	-1.25875	-0.331987	0.706905	0.801011	0.1	Equ
prdx2	6.8101	6.37219	6.47452	6.57531	5.83413	7.05915	-0.865479	0.20843	0.871417	0.92254	0.04	Equ
smc2	6.22637	4.4481	5.93251	3.15866	3.32634	5.42749	-0.0272375	5.19826	0.0712124	0.130893	0.88	Equ
pdia4	6.16008	6.25559	5.90972	5.63888	4.93154	5.87292	-0.235859	2.084	0.0990311	0.173171	0.76	Equ
hnrnpabb	7.24042	5.99411	6.96335	3.15866	3.32634	7.1442	-0.00646306	7.27357	0.077805	0.141008	0.85	Equ
nop2	6.28986	4.83415	4.66207	5.10792	4.59893	5.94335	-0.900972	0.150446	0.936363	0.964693	0.02	Equ
ftr86	6.91078	6.09461	6.67146	5.15473	5.65334	5.87937	-0.100816	3.31021	0.0226639	0.0547146	1.26	Equ
atic	5.85618	6.0854	5.29449	5.33901	4.34327	5.82832	-0.265977	1.91063	0.238169	0.374927	0.43	Equ
rpl9	6.61085	5.69208	4.9946	5.63262	5.56994	6.56302	-1.43223	-0.518268	0.760724	0.847465	0.07	Equ
zgc:171776	6.81738	5.83849	6.5597	3.15866	3.32634	6.1586	-0.00644678	7.27721	0.0306422	0.0691915	1.16	Equ
actn4	5.9872	5.9341	4.70235	4.94795	4.45915	4.96313	-0.177362	2.49523	0.115149	0.197093	0.71	Equ
si:dkey-239j18.2	4.0974	3.53403	5.87881	5.97993	5.69907	6.22812	-29.2162	-4.8687	0.0447239	0.0918196	1.04	Equ
usp10	6.564	6.02865	4.81877	5.15394	4.79252	5.87194	-0.294436	1.76397	0.339994	0.49322	0.31	Equ
uggt2	5.36474	4.80118	5.22639	5.12067	4.92679	5.27506	-0.947844	0.0772781	0.936162	0.964693	0.02	Equ
psmd6	4.0974	4.76089	4.56165	4.52196	4.80982	4.98142	-1.98498	-0.989121	0.351145	0.502635	0.3	Equ
serpinh1a	6.2882	5.94892	6.12499	6.43323	6.02173	6.66679	-1.79146	-0.841137	0.406472	0.559547	0.25	Equ
rpl23	7.48986	6.92201	6.48821	6.45205	6.11604	6.86048	-0.323218	1.62942	0.218696	0.347656	0.46	Equ
scinlb	6.08955	5.9211	6.01344	4.63061	4.92292	5.71858	-0.120969	3.04729	0.0326318	0.0723041	1.14	Equ
arcn1b	6.35578	5.96696	6.2035	5.82824	5.02739	6.09349	-0.298054	1.74635	0.177799	0.294964	0.53	Equ
kdf1a	5.95556	6.35129	6.18994	6.01258	5.96157	6.56188	-1.03058	-0.0434536	0.965472	0.980629	0.01	Equ
ufl1	6.2318	5.17658	4.67077	4.20347	4.32369	5.28827	-0.175963	2.50665	0.173006	0.28775	0.54	Equ
rps16	6.99498	6.57356	5.70673	5.8107	5.97586	6.62672	-0.516026	0.954485	0.514706	0.654253	0.18	Equ
glg1a	4.92472	5.22675	5.57564	4.78062	5.25003	6.18763	-1.45788	-0.543873	0.707673	0.801011	0.1	Equ
ipo4	6.83591	5.94258	5.09677	5.13456	4.22128	6.30561	-0.182836	2.45138	0.288852	0.432609	0.36	Equ
dlat	6.47185	5.52026	5.10432	5.51238	5.43845	6.38546	-1.20214	-0.265602	0.864677	0.918631	0.04	Equ
a2ml	5.20093	5.27738	5.10809	5.5099	5.008	5.65624	-1.57005	-0.650813	0.510153	0.651024	0.19	Equ
psmd4b	5.76496	6.35322	6.33187	6.15933	5.67494	6.61887	-1.00237	-0.00341933	0.997717	0.999262	0	Equ
sacm1la	6.44177	6.13223	5.56821	5.78394	5.85347	6.34183	-0.882417	0.180468	0.875486	0.92254	0.04	Equ
iars	7.09719	5.21714	3.7485	4.70886	4.88877	5.01561	-0.328705	1.60513	0.554182	0.685575	0.16	Equ
dars	5.5864	5.75062	5.67623	5.13364	4.86287	5.29916	-0.267593	1.90189	0.0625043	0.117857	0.93	Equ
rpn1	5.25662	5.57613	4.89589	5.59013	4.9532	5.44017	-1.21605	-0.282202	0.795735	0.868196	0.06	Equ
mcm3l	6.93204	5.16853	4.17278	3.15866	3.32634	5.97005	-0.0533622	4.22804	0.225069	0.35691	0.45	Equ
ctnna1	6.10927	5.21706	3.75831	4.5631	4.73012	5.39104	-0.735427	0.443346	0.831505	0.892179	0.05	Equ
dnajc10	5.82613	6.01469	5.38169	5.99734	5.59308	5.99451	-1.3207	-0.401305	0.694115	0.797709	0.1	Equ
ldhba	6.28604	6.54394	5.56259	5.63776	5.67179	5.70334	-0.346822	1.52773	0.201382	0.324403	0.49	Equ
eif3l	5.50004	5.48941	4.93181	5.47233	5.22784	5.5608	-1.29788	-0.376156	0.704547	0.801011	0.1	Equ
glyctk	6.68831	5.99174	6.46686	5.03997	5.03491	6.2285	-0.11276	3.14867	0.0564756	0.108873	0.96	Equ
prmt1	5.56512	5.61701	5.59184	3.15866	3.32634	5.33254	-0.0222771	5.4883	0.0254031	0.0605267	1.22	Equ
ctnnd1	6.16643	4.83331	5.88511	4.11508	3.78025	5.41684	-0.0644321	3.95608	0.0651192	0.122122	0.91	Equ
cenpf	4.0974	3.53403	4.42998	4.52088	3.96816	4.85721	-2.6809	-1.42272	0.281458	0.423496	0.37	Equ
rrm1	5.99385	5.9462	5.46509	5.37249	4.92593	5.65186	-0.327376	1.61098	0.166436	0.277604	0.56	Equ
sucla2	6.39148	5.51067	6.14414	3.15866	3.32634	6.04949	-0.0145457	6.10326	0.0505212	0.100268	1	Equ
psmc3	6.01199	5.64005	5.18639	5.02069	5.05092	5.85876	-0.498094	1.00551	0.433526	0.586801	0.23	Equ
pcna	6.44165	5.79173	6.22837	5.0187	5.49051	5.71128	-0.179025	2.48177	0.0517366	0.102054	0.99	Equ
gbe1b	6.50504	3.53403	3.43933	4.64584	5.64931	5.92825	-8.22245	-3.03957	0.320281	0.470959	0.33	Equ
rpl24	7.14616	6.63341	6.96143	6.17041	5.83741	6.77103	-0.221794	2.17271	0.0923084	0.162734	0.79	Equ
sumf2	6.61123	6.36148	5.6809	6.1664	5.80806	6.55512	-0.909192	0.137343	0.911156	0.94474	0.02	Equ
gsna	6.35875	5.80581	6.16491	3.15866	3.32634	6.07562	-0.0119412	6.38791	0.0410799	0.0868584	1.06	Equ
rps23	7.26689	6.40382	7.02165	6.055	5.41794	6.51989	-0.125938	2.98922	0.0555401	0.107911	0.97	Equ
eif3ba	5.95127	5.4463	5.76839	5.40458	5.17091	5.62942	-0.47824	1.06419	0.291468	0.435519	0.36	Equ
ewsr1b	6.70101	6.70209	5.41903	5.57551	5.54044	6.20766	-0.31659	1.65931	0.288752	0.432609	0.36	Equ
psmg1	6.02371	6.21331	6.04407	6.04135	6.22925	6.69897	-1.69628	-0.762372	0.444625	0.596831	0.22	Equ
prrc2b	5.36449	4.9571	4.25049	5.16776	4.88936	5.41244	-1.9914	-0.993783	0.435216	0.58786	0.23	Equ
unm_hu7910	5.83831	5.63285	5.26489	5.72054	5.59325	5.77605	-1.312	-0.391765	0.67766	0.789993	0.1	Equ
rpsa	5.8028	5.78307	5.02309	4.80008	5.27977	5.50213	-0.454647	1.13718	0.354352	0.505399	0.3	Equ
psmc4	5.90445	5.5274	5.15682	5.31214	4.53719	5.78296	-0.479962	1.05901	0.450986	0.597926	0.22	Equ
psmc1b	5.99349	6.17184	5.39496	5.14641	5.39415	5.57587	-0.33015	1.59881	0.166476	0.277604	0.56	Equ
eif4g2b	6.36962	5.01728	6.08747	3.15866	3.32634	5.53371	-0.015186	6.04112	0.0363957	0.0792863	1.1	Equ
rpl12	6.30151	6.32611	5.02633	5.84044	5.70441	5.94387	-0.880893	0.182961	0.896132	0.936668	0.03	Equ
kars1	5.6994	5.37532	5.56691	5.12182	5.25677	5.35957	-0.499857	1.00041	0.272461	0.412373	0.38	Equ
rangap1a	6.61791	4.86105	6.32442	3.15866	3.32634	5.8606	-0.0151614	6.04345	0.0620293	0.117857	0.93	Equ
psmc6	6.02206	5.67256	5.04481	5.24512	5.52974	5.70022	-0.816359	0.292724	0.801249	0.868355	0.06	Equ
psmc5	5.6437	5.7837	5.71931	4.84616	5.33055	5.55383	-0.337243	1.56814	0.144088	0.243406	0.61	Equ
rpl19	6.3647	6.39707	6.07983	6.12467	5.92442	6.06941	-0.574069	0.800705	0.372378	0.524899	0.28	Equ
rpl34	7.12362	5.8149	6.84342	5.85025	5.59837	6.00864	-0.167923	2.57413	0.09098	0.161271	0.79	Equ
rps18	6.42206	6.14572	6.30551	6.69699	6.63375	6.75218	-2.5305	-1.33942	0.14521	0.244664	0.61	Equ
rrbp1b	5.3257	5.41061	5.22006	5.35189	3.32634	3.97667	-0.0793436	3.65574	0.0700136	0.129425	0.89	Equ
gart	5.21835	5.15984	4.35137	4.81531	4.11644	4.52633	-0.376852	1.40793	0.270192	0.412298	0.38	Equ
rnf213a	4.60159	3.53403	4.33623	3.15866	3.32634	3.97667	-0.213767	2.22589	0.1295	0.220491	0.66	Equ
serpina1l	6.16113	6.15945	6.1628	5.88868	5.78806	5.65685	-0.413752	1.27316	0.157743	0.26509	0.58	Equ
actr1b	5.9544	5.30125	5.74053	5.1848	4.51283	5.79028	-0.31423	1.67011	0.244409	0.381963	0.42	Equ
ran	6.55419	5.37678	6.2811	5.98292	4.97841	6.2619	-0.468153	1.09495	0.502549	0.645137	0.19	Equ
nup210	5.01966	4.75917	4.01022	4.29308	4.39061	4.4702	-0.614161	0.70331	0.544615	0.67503	0.17	Equ
plod2	4.96121	5.15794	5.54251	5.65382	5.41823	5.59716	-2.16696	-1.11567	0.262275	0.404028	0.39	Equ
etfa	6.30231	5.35019	6.04725	4.97592	5.87149	6.14398	-0.580604	0.784374	0.59019	0.716422	0.14	Equ
idh3g	6.68687	5.84188	6.44384	5.62485	5.97482	6.16607	-0.396021	1.33635	0.258977	0.400857	0.4	Equ
flot1a	6.63424	6.22807	6.43217	4.40954	5.98541	5.63808	-0.0818191	3.61142	0.0442765	0.0912322	1.04	Equ
minpp1b	5.63062	4.88667	5.40159	5.34743	4.85638	5.37497	-0.770247	0.376607	0.731151	0.821096	0.09	Equ
cx43.4	6.60085	6.10998	6.42137	3.15866	3.32634	6.1246	-0.00669576	7.22254	0.0269461	0.0631671	1.2	Equ
puf60b	6.51731	5.27795	6.24062	6.0461	4.8356	6.33355	-0.532664	0.908702	0.608191	0.735105	0.13	Equ
dnajb11	5.77344	4.74009	6.05388	4.86134	5.54987	6.1803	-1.01866	-0.0266693	0.987182	0.991389	0	Equ
ap2a1	5.69603	4.91721	4.45609	3.15866	3.32634	4.78206	-0.0540226	4.21029	0.0499544	0.0997546	1	Equ
rtca	6.59288	5.66498	6.34031	3.15866	3.32634	5.95246	-0.00883958	6.82181	0.0305813	0.0691915	1.16	Equ
sdf2l1	6.3544	6.32948	5.81363	6.17736	5.67598	6.34735	-0.796271	0.328669	0.760624	0.847465	0.07	Equ
dctn1a	5.61241	5.07544	5.42211	5.60637	5.38567	4.91425	-0.855284	0.225524	0.831472	0.892179	0.05	Equ
erlin2	5.01339	5.66178	5.61398	5.84561	4.95639	6.02604	-1.51227	-0.596718	0.651006	0.77002	0.11	Equ
mat2aa	5.865	5.1208	5.63594	3.15866	3.32634	5.64307	-0.0317766	4.97589	0.0625656	0.117857	0.93	Equ
gsnb	6.0782	5.91485	4.64268	5.32216	5.55033	5.69914	-0.951983	0.0709918	0.961475	0.979178	0.01	Equ
glrx3	6.76151	4.88322	3.99647	3.15866	3.32634	5.54468	-0.0625401	3.99907	0.216406	0.344864	0.46	Equ
capza1b	5.94104	6.21667	6.10036	3.15866	3.32634	6.09223	-0.0127758	6.29045	0.0427119	0.0891651	1.05	Equ
cratb	6.28569	4.96188	6.00479	4.28167	4.0278	5.5595	-0.0745078	3.74646	0.0710123	0.130893	0.88	Equ
hadhb	5.80559	5.96561	5.89293	4.8344	5.39478	5.63152	-0.250529	1.99695	0.0849938	0.151909	0.82	Equ
fkbp10b	5.63932	5.65229	5.28619	5.63474	5.59448	5.67703	-1.28673	-0.36371	0.679707	0.790841	0.1	Equ
psmd4a	5.48022	6.2953	6.0951	5.86746	5.68227	6.44173	-1.09718	-0.133794	0.911121	0.94474	0.02	Equ
zgc:162509	6.13545	5.10789	5.87338	4.88102	4.39917	5.1038	-0.12277	3.02597	0.0432673	0.0900126	1.05	Equ
mms19	5.79175	4.98908	5.55425	3.15866	3.32634	5.02407	-0.0246225	5.34388	0.0212708	0.0523971	1.28	Equ
os9	5.43124	4.11677	5.15076	5.50622	3.32634	3.97667	-0.234505	2.09231	0.34729	0.500438	0.3	Equ
rps5	6.60259	6.14563	6.43163	6.08968	4.84971	6.37803	-0.239438	2.06227	0.201561	0.324403	0.49	Equ
atp6v0e1	6.77116	5.45535	6.49063	3.15866	3.32634	6.66362	-0.013926	6.16607	0.0922693	0.162734	0.79	Equ
larsb	5.72783	5.27524	4.08422	4.84435	4.5458	5.01961	-0.594512	0.750221	0.634325	0.754427	0.12	Equ
eif2s1a	5.55633	5.68854	5.62745	3.15866	3.32634	5.37568	-0.0213528	5.54943	0.0261261	0.061692	1.21	Equ
ywhae1	7.02751	6.83319	5.74203	6.62956	5.92809	6.88511	-0.884459	0.177133	0.907559	0.94474	0.02	Equ
rpl14	6.22113	5.77412	5.08164	5.77649	5.60625	5.89847	-1.1698	-0.226265	0.852015	0.909659	0.04	Equ
gfpt1	5.17632	4.96566	4.44963	4.81947	4.19084	5.06618	-0.673424	0.570413	0.638532	0.758037	0.12	Equ
uchl1	7.01833	6.45911	5.04661	3.15866	3.32634	6.15948	-0.0109684	6.5105	0.0656017	0.122671	0.91	Equ
aifm1	5.01856	5.16885	4.78685	4.42019	4.45248	4.4795	-0.287939	1.79616	0.0691213	0.128142	0.89	Equ
phb	4.85372	6.46953	5.5268	5.087	5.33157	5.48708	-0.484396	1.04574	0.494901	0.640402	0.19	Equ
ccdc88c	4.3137	4.08012	3.53908	3.90493	3.53656	4.10133	-0.74127	0.431929	0.696608	0.797709	0.1	Equ
pofut1	5.6575	5.47577	5.35257	6.03802	5.25251	6.18616	-2.13938	-1.09719	0.350983	0.502635	0.3	Equ
idh3a	6.3593	5.8797	6.18259	4.83506	4.88	5.92835	-0.118561	3.0763	0.0436006	0.0904153	1.04	Equ
bag6	5.77137	5.04183	5.0304	5.00484	4.76086	5.88375	-0.861552	0.21499	0.875338	0.92254	0.04	Equ
thop1	5.70376	5.85093	5.47947	5.30891	5.08045	5.12821	-0.312221	1.67936	0.0893008	0.159167	0.8	Equ
ddost	5.32325	5.47054	5.41571	5.44365	4.694	5.59425	-0.693106	0.528851	0.633416	0.754427	0.12	Equ
erlin1	4.73009	5.49622	4.7487	5.2821	5.27032	5.25821	-1.89906	-0.925283	0.391378	0.543394	0.26	Equ
stt3a	5.34825	5.50701	5.09541	4.34272	5.23903	5.51158	-0.517869	0.949341	0.464742	0.611154	0.21	Equ
ero1a	6.04755	3.53403	3.43933	5.47883	5.7054	5.85353	-21.8248	-4.4479	0.0965601	0.169307	0.77	Equ
got2b	6.52657	6.15076	6.37811	4.67299	5.6581	5.93606	-0.117644	3.08749	0.046749	0.0945206	1.02	Equ
phb2a	5.5771	5.60196	5.55073	3.15866	3.32634	5.32044	-0.0228322	5.45279	0.0255748	0.0606113	1.22	Equ
ganaba	6.70448	6.45365	6.1819	6.59032	6.1939	6.53957	-0.987609	0.0179886	0.985087	0.991215	0	Equ
rps7	6.71302	5.4866	6.43704	6.63051	5.42073	6.91794	-1.29074	-0.368204	0.833461	0.892797	0.05	Equ
nap1l1	6.16498	5.79603	6.01856	3.15866	3.32634	5.72198	-0.011907	6.39205	0.0254455	0.0605267	1.22	Equ
zgc:194887	5.57905	5.55928	5.59796	6.09479	5.33246	6.12379	-1.86887	-0.902165	0.407536	0.559822	0.25	Equ
pgk1	5.73048	5.85543	5.79743	5.19576	5.44465	5.60188	-0.416536	1.26349	0.179256	0.296621	0.53	Equ
pip5k1aa	5.33201	5.01995	5.4246	5.1172	5.38054	5.51171	-1.19572	-0.257878	0.781409	0.858356	0.07	Equ
dvr1	5.52896	5.27875	5.42163	3.15866	3.32634	5.38432	-0.0352095	4.82789	0.0453673	0.0923038	1.03	Equ
sbf1	4.0974	5.27145	3.43933	3.93641	4.06352	4.92443	-1.09327	-0.128656	0.94352	0.969904	0.01	Equ
ttc17	4.56892	4.84976	4.8932	5.29986	4.51546	4.86708	-1.32895	-0.410289	0.695715	0.797709	0.1	Equ
ddx20	6.28565	5.37921	6.0354	3.15866	3.32634	5.48769	-0.0123256	6.34219	0.0222814	0.0539927	1.27	Equ
colgalt1	5.7604	5.37776	5.08117	5.20981	5.11747	5.94218	-1.03923	-0.0555129	0.962531	0.979178	0.01	Equ
c3a.1	6.23133	6.28529	6.1697	6.19769	6.06971	6.23231	-0.866555	0.206637	0.803685	0.869538	0.06	Equ
ewsr1a	6.22861	5.96814	5.21937	5.32885	5.30874	5.34807	-0.333564	1.58397	0.192415	0.314375	0.5	Equ
capza1a	4.80496	6.16844	5.88582	5.7284	4.73573	6.00677	-0.742266	0.429992	0.800146	0.868355	0.06	Equ
g3bp2b	6.40531	4.94676	6.11913	3.15866	3.32634	5.62065	-0.0162735	5.94133	0.0450837	0.0920163	1.04	Equ
rcn1	5.32938	5.16184	4.88549	5.05759	4.55943	5.12934	-0.616428	0.697995	0.492828	0.638998	0.19	Equ
prkcsh	4.9798	5.09802	4.81683	5.3375	4.65187	5.3868	-1.44713	-0.533194	0.613906	0.738285	0.13	Equ
nfs1	6.30518	5.55241	6.07481	3.15866	3.32634	5.75297	-0.0126431	6.3055	0.0306924	0.0691915	1.16	Equ
atl3	5.19761	5.21168	5.2047	5.56274	5.39562	5.12044	-1.42869	-0.514694	0.564441	0.693412	0.16	Equ
cnpy2	6.2551	6.03149	5.54542	5.63159	5.9551	6.13843	-0.921228	0.11837	0.910805	0.94474	0.02	Equ
cfl1	6.37787	6.20518	6.30005	5.75129	5.94775	6.08253	-0.429364	1.21973	0.186607	0.306555	0.51	Equ
stim1a	5.43599	3.53403	3.43933	5.4484	5.12024	5.33345	-14.5965	-3.86755	0.0739569	0.13517	0.87	Equ
nots	5.06453	6.36004	5.43212	5.69344	4.48571	4.85618	-0.247102	2.01682	0.233105	0.367851	0.43	Equ
psmd14	5.19025	5.5023	5.37372	5.10233	5.27155	5.39301	-0.794708	0.331503	0.70682	0.801011	0.1	Equ
p3h3	4.83527	5.00342	4.55722	5.35071	4.4914	5.3873	-1.896	-0.92296	0.440608	0.592667	0.23	Equ
si:ch211-282j22.3	5.35608	5.38904	4.55423	4.97715	5.27124	5.56513	-1.48383	-0.569325	0.630093	0.752159	0.12	Equ
psmd8	4.0974	5.18173	3.43933	4.53181	4.726	5.15637	-3.67486	-1.87769	0.272791	0.412373	0.38	Equ
cdkal1	6.01791	3.53403	3.43933	4.8115	4.64816	4.92992	-2.92485	-1.54836	0.519755	0.656161	0.18	Equ
agr1	5.96052	5.52495	5.39088	5.87913	5.27077	6.20314	-1.44177	-0.527837	0.655587	0.774023	0.11	Equ
mlec	4.67064	4.79186	4.88652	4.8959	5.02891	5.13059	-1.71973	-0.782183	0.372038	0.524899	0.28	Equ
zgc:171772	5.74017	3.53403	3.43933	5.51994	4.95504	5.7574	-14.8919	-3.89645	0.112319	0.193788	0.71	Equ
psmd2	4.0974	5.10302	3.43933	4.35183	4.49107	4.59633	-1.84713	-0.885283	0.564804	0.693412	0.16	Equ
eef1da	5.41577	5.62012	5.01695	4.50337	4.77788	4.94475	-0.246067	2.02288	0.0738359	0.13517	0.87	Equ
cdh2	5.4836	4.64296	5.24112	4.12979	4.45684	4.89859	-0.235782	2.08447	0.114535	0.196562	0.71	Equ
tjp1b	5.13843	3.66143	4.85164	3.15866	3.32634	4.21349	-0.103672	3.2699	0.0830841	0.149321	0.83	Equ
clptm1	5.00565	5.00574	5.00557	5.05675	5.05396	5.05115	-1.11764	-0.16046	0.84404	0.902634	0.04	Equ
edem2	4.0974	5.34266	3.43933	5.03539	5.13017	5.38416	-7.76444	-2.95688	0.114222	0.196548	0.71	Equ
pigk	5.26627	5.19945	5.32416	5.42859	5.02053	5.28928	-0.961253	0.0570125	0.948228	0.969904	0.01	Equ
erp44	5.50938	5.24773	4.48671	4.52163	3.32634	3.97667	-0.0724894	3.78609	0.031478	0.0704715	1.15	Equ
alcamb	5.10658	5.12018	5.09255	5.07192	4.53653	4.88198	-0.529307	0.917822	0.332089	0.485015	0.31	Equ
ugt5f1	5.37853	5.37492	5.37129	5.52924	5.13796	5.81095	-1.3116	-0.391331	0.685936	0.793919	0.1	Equ
epcam	5.20377	4.97294	5.35369	5.35478	5.05652	5.23077	-1.0895	-0.123661	0.890041	0.934832	0.03	Equ
txndc11	5.06762	5.17029	4.93291	4.99139	5.03965	5.05789	-0.939083	0.0906758	0.913637	0.945797	0.02	Equ
cst3	5.47079	5.04285	5.6821	5.67452	5.34682	6.13363	-2.08807	-1.06217	0.360351	0.511287	0.29	Equ
itga6a	5.24336	4.51503	4.7863	4.86596	4.31998	4.64514	-0.578269	0.790188	0.469483	0.616136	0.21	Equ
erap1b	5.05346	4.87707	4.06926	4.60033	4.1964	4.80594	-0.737263	0.439748	0.722087	0.81392	0.09	Equ
sel1l	5.1596	5.14882	5.15424	5.33459	5.07449	5.22373	-1.13951	-0.188413	0.822456	0.886882	0.05	Equ
eif3i	5.49344	4.7415	4.52778	4.45608	4.79227	4.97947	-0.663278	0.592314	0.621594	0.744762	0.13	Equ
mars	5.4691	5.18488	4.06528	4.61641	4.61338	4.61032	-0.509272	0.973492	0.49081	0.637676	0.2	Equ
ctsc	4.0974	3.53403	5.11042	5.53475	5.37131	5.63494	-18.4665	-4.20684	0.021299	0.0523971	1.28	Equ
plod3	4.66173	4.76248	4.53031	5.04833	4.61014	4.91769	-1.61141	-0.688328	0.454247	0.601018	0.22	Equ
rcn3	4.73172	4.53752	4.64538	5.22686	3.32634	3.97667	-0.345474	1.53335	0.375819	0.527451	0.28	Equ
xirp1	4.59385	4.10271	4.4143	3.15866	3.32634	3.97667	-0.1309	2.93347	0.0293014	0.067227	1.17	Equ
lamp2	6.07068	6.22881	5.81945	6.0083	5.40195	5.89589	-0.535881	0.900014	0.382021	0.53384	0.27	Equ
nrp2b	5.62272	5.35192	4.48062	4.46568	4.47032	4.46099	-0.206019	2.27915	0.0936552	0.16466	0.78	Equ
ttc13	4.0974	3.53403	4.56814	4.7451	4.79278	4.69152	-4.74912	-2.24766	0.0792057	0.143145	0.84	Equ
acp5a	4.0974	3.53403	4.92213	5.24147	5.24807	5.22279	-11.2961	-3.49775	0.0302187	0.0690867	1.16	Equ
hsd3b2	5.72585	5.85968	5.7979	3.15866	3.32634	5.59597	-0.0170809	5.87147	0.0290736	0.0669416	1.17	Equ
naca	4.40293	4.65058	3.76716	3.15866	3.32634	3.97667	-0.163557	2.61214	0.0677266	0.125917	0.9	Equ
prtga	5.06815	4.83022	4.96528	4.49798	4.41496	4.31222	-0.284338	1.81432	0.0620713	0.117857	0.93	Equ
cdh1	5.36723	4.57073	5.13057	5.81687	4.46057	5.74451	-2.07878	-1.05574	0.501199	0.644683	0.19	Equ
sema3gb	4.33943	4.27184	4.19176	3.15866	3.32634	3.97667	-0.165785	2.59261	0.0380271	0.0817394	1.09	Equ
ssr1	4.96482	4.82658	5.06952	4.41621	4.27198	4.35005	-0.246854	2.01827	0.042367	0.0889982	1.05	Equ
krt17	7.01136	8.43214	4.8679	3.15866	3.32634	6.06707	-0.00259155	8.59197	0.0501482	0.0998336	1	Equ
smarca5	7.15875	5.37544	4.17257	3.15866	3.32634	3.97667	-0.00828513	6.91526	0.0244855	0.0586745	1.23	Equ
sf3b1	6.80687	4.59141	4.42302	3.15866	3.32634	3.97667	-0.0163477	5.93477	0.0304441	0.0691915	1.16	Equ
gcn1	5.59819	4.68615	5.34733	4.30937	3.68323	4.55575	-0.0938052	3.41419	0.0281267	0.0654604	1.18	Equ
ubr4	5.37887	4.48866	5.13044	3.15866	3.32634	4.53968	-0.0473769	4.39967	0.0227969	0.0548311	1.26	Equ
nup160	5.8423	3.9073	5.54629	3.15866	3.32634	3.97667	-0.0244676	5.35298	0.02223	0.0539927	1.27	Equ
dye	6.12914	5.07335	3.94699	3.15866	3.32634	3.97667	-0.0273776	5.19086	0.0286922	0.0665372	1.18	Equ
rfc1	6.17391	5.87434	3.70114	3.15866	3.32634	3.97667	-0.0172753	5.85515	0.0334986	0.0739714	1.13	Equ
xrn2	5.94595	5.64701	3.63002	3.15866	3.32634	3.97667	-0.0258761	5.27224	0.0405391	0.0859961	1.07	Equ
lemd3	6.52804	4.79865	4.8001	4.23707	4.34139	4.29236	-0.0821628	3.60537	0.0665156	0.124022	0.91	Equ
nfx1	5.65233	3.92433	5.35935	3.15866	3.32634	3.97667	-0.0322516	4.95449	0.0219846	0.0536756	1.27	Equ
vps16	5.08372	3.87483	4.80874	3.15866	3.32634	3.97667	-0.0790913	3.66034	0.0320845	0.0715815	1.15	Equ
si:ch1073-55a19.2	6.44188	5.78653	6.22762	3.15866	3.32634	5.63687	-0.00773772	7.01388	0.0163076	0.041869	1.38	LBD
myo1ca	6.80063	6.33068	6.62634	5.72196	5.14968	5.96057	-0.10589	3.23936	0.0181505	0.0455171	1.34	LBD
aco2	7.15821	6.48707	6.94113	5.87693	5.46685	6.25818	-0.101201	3.3047	0.0198052	0.0492844	1.31	LBD
plaa	6.71359	5.62592	6.44668	3.15866	3.32634	5.66778	-0.00614985	7.34523	0.0168002	0.0429632	1.37	LBD
rfc4	6.56733	5.30978	6.28966	3.15866	3.32634	5.45491	-0.00840189	6.89507	0.0183098	0.0457393	1.34	LBD
gnb2l1	5.39851	6.1037	4.95624	4.82537	3.32634	3.97667	-0.0360281	4.79473	0.019919	0.0493778	1.31	LBD
ctnnb1	6.14201	6.09781	6.12048	3.15866	3.32634	5.50844	-0.0075459	7.05009	0.0115442	0.0306109	1.51	LBD
eif3ha	5.58107	5.06878	5.39645	4.67341	3.32634	3.97667	-0.0439916	4.50663	0.0112252	0.0300113	1.52	LBD
bmp1a	5.19368	5.05367	4.84577	4.25554	4.19039	4.31218	-0.166594	2.58559	0.0173234	0.0437823	1.36	LBD
hnrnpm	7.53287	5.60627	4.58313	3.15866	3.32634	3.97667	-0.00380014	8.03973	0.0126572	0.0334254	1.48	LBD
mki67	7.5713	5.10047	7.27174	3.15866	3.32634	3.97667	-0.000690854	10.4993	0.00216196	0.00920255	2.04	LBD
snrnp200	6.84315	4.77516	6.54582	3.15866	3.32634	3.97667	-0.00270716	8.52901	0.00307831	0.0112169	1.95	LBD
smc3	6.83268	5.23825	6.54256	3.15866	3.32634	3.97667	-0.00191746	9.02659	0.000810069	0.00573153	2.24	LBD
smc1al	6.88955	5.3641	6.60128	3.15866	3.32634	3.97667	-0.00159311	9.29393	0.000580412	0.00491575	2.31	LBD
heatr1	6.64621	4.52005	6.34841	3.15866	3.32634	3.97667	-0.00445656	7.80985	0.00542352	0.0167096	1.78	LBD
pdcd11	6.74945	4.68034	6.45211	3.15866	3.32634	3.97667	-0.00336196	8.21648	0.00375506	0.01272	1.9	LBD
fbl	7.40138	6.26397	7.1309	3.15866	3.32634	3.97667	-0.000359037	11.4436	6.14088e-05	0.00369379	2.43	LBD
akap8l	7.40552	5.91627	7.11834	3.15866	3.32634	3.97667	-0.000471895	11.0492	0.000186365	0.00413544	2.38	LBD
krt18	7.32875	8.45031	8.18093	3.15866	3.32634	3.97667	-3.16638e-05	14.9468	1.03999e-05	0.00369379	2.43	LBD
polr2a	6.36795	4.26088	6.0703	3.15866	3.32634	3.97667	-0.00833383	6.9068	0.00954608	0.0262822	1.58	LBD
chd7	6.75046	5.11932	6.45947	3.15866	3.32634	3.97667	-0.00238491	8.71185	0.00108166	0.00654051	2.18	LBD
ilf2	7.12801	5.81117	6.84743	3.15866	3.32634	3.97667	-0.000779265	10.3256	0.000184176	0.00413544	2.38	LBD
rbm4.3	7.26534	5.72089	6.97653	3.15866	3.32634	3.97667	-0.000680721	10.5206	0.000288637	0.00431679	2.36	LBD
smyhc1	6.69841	6.1687	6.50976	3.15866	3.32634	3.97667	-0.00106725	9.87189	4.20478e-05	0.00369379	2.43	LBD
pbrm1l	6.58181	4.79843	6.28788	3.15866	3.32634	3.97667	-0.00396142	7.97977	0.00246323	0.0099607	2	LBD
rbm4.2	7.41167	5.62867	7.11774	3.15866	3.32634	3.97667	-0.000585952	10.7369	0.000451806	0.00471481	2.33	LBD
dhx9	6.8904	5.21646	6.59848	3.15866	3.32634	3.97667	-0.00178694	9.12829	0.000911982	0.00598419	2.22	LBD
rif1	6.46409	4.54919	6.16831	3.15866	3.32634	3.97667	-0.00575479	7.44102	0.00464762	0.0148774	1.83	LBD
adnpa	6.2445	4.73866	5.95681	3.15866	3.32634	3.97667	-0.00692732	7.17349	0.00241398	0.00982291	2.01	LBD
baz2a	6.37118	4.30012	6.07382	3.15866	3.32634	3.97667	-0.00804485	6.95772	0.00865766	0.024568	1.61	LBD
smarcc1a	6.93081	5.3294	6.64052	3.15866	3.32634	3.97667	-0.00153808	9.34465	0.000672588	0.00543956	2.26	LBD
dhx15	6.98466	5.77707	6.70975	3.15866	3.32634	3.97667	-0.000992497	9.97665	0.000173628	0.00413544	2.38	LBD
mybbp1a	6.63895	4.94164	6.34655	3.15866	3.32634	3.97667	-0.00324721	8.26658	0.00168622	0.00787557	2.1	LBD
eppk1	5.91355	4.99192	5.66166	3.15866	3.32634	3.97667	-0.00922246	6.76063	0.000924914	0.00598419	2.22	LBD
cdk1	6.76696	6.37654	6.61422	3.15866	3.32634	3.97667	-0.000796737	10.2936	2.61846e-05	0.00369379	2.43	LBD
wdr43	6.91977	5.37927	6.63108	3.15866	3.32634	3.97667	-0.00150378	9.37719	0.00057066	0.00491575	2.31	LBD
arid3b	7.26916	5.50935	6.97562	3.15866	3.32634	3.97667	-0.000798938	10.2896	0.000551519	0.00491575	2.31	LBD
wdr3	6.65646	4.37738	6.35771	3.15866	3.32634	3.97667	-0.00489823	7.67352	0.00775619	0.0225034	1.65	LBD
ddx21	7.05869	4.97036	6.76119	3.15866	3.32634	3.97667	-0.00167421	9.22231	0.00210295	0.00907074	2.04	LBD
wdhd1	7.1365	4.99696	6.83861	3.15866	3.32634	3.97667	-0.00145614	9.42364	0.00207019	0.00901834	2.04	LBD
nup133	6.06262	4.8982	5.79036	3.15866	3.32634	3.97667	-0.00800753	6.96443	0.00132905	0.00695419	2.16	LBD
elavl1a	7.14675	5.48264	6.85503	3.15866	3.32634	3.97667	-0.000982689	9.99098	0.000525117	0.0048914	2.31	LBD
pelp1	6.7808	5.05778	6.48791	3.15866	3.32634	3.97667	-0.00238998	8.70879	0.0013328	0.00695419	2.16	LBD
ruvbl1	6.64677	5.08167	6.3574	3.15866	3.32634	3.97667	-0.00287482	8.44231	0.0011132	0.00656555	2.18	LBD
myef2	7.02531	5.1271	6.72973	3.15866	3.32634	3.97667	-0.00156019	9.32407	0.00133067	0.00695419	2.16	LBD
si:ch211-271b14.1	6.38603	4.59037	6.0919	3.15866	3.32634	3.97667	-0.0062775	7.31559	0.00400424	0.0133543	1.87	LBD
eif4a3	6.7763	5.95381	6.53615	3.15866	3.32634	3.97667	-0.00116181	9.74941	8.04074e-05	0.00369379	2.43	LBD
supt16h	6.63707	4.77104	6.34191	3.15866	3.32634	3.97667	-0.00372005	8.07046	0.00275363	0.0105794	1.98	LBD
nup98	6.08615	4.30201	5.7922	3.15866	3.32634	3.97667	-0.0124101	6.33235	0.00806399	0.0231884	1.63	LBD
nol11	6.87996	5.11856	6.58638	3.15866	3.32634	3.97667	-0.00196	8.99493	0.0012086	0.00665691	2.18	LBD
prpf19	6.50809	5.89511	6.3018	3.15866	3.32634	3.97667	-0.00178741	9.12791	8.00918e-05	0.00369379	2.43	LBD
dnmt3ba	5.89999	4.43906	5.61373	3.15866	3.32634	3.97667	-0.0147784	6.08036	0.00522092	0.0162401	1.79	LBD
dis3	6.68061	4.39796	6.38184	3.15866	3.32634	3.97667	-0.00464611	7.74976	0.00743819	0.021678	1.66	LBD
cdc5l	6.4596	4.96732	6.17233	3.15866	3.32634	3.97667	-0.00417643	7.90351	0.00137064	0.0069827	2.16	LBD
kntc1	5.83384	6.12985	6.00659	3.15866	3.32634	4.83707	-0.00608035	7.36163	0.00236792	0.00976315	2.01	LBD
pwp2h	6.60267	4.69816	6.30702	3.15866	3.32634	3.97667	-0.00414899	7.91302	0.00330727	0.0116294	1.93	LBD
lmnb2	6.5604	5.37554	4.42328	3.15866	3.32634	3.97667	-0.0108182	6.5304	0.010038	0.0271752	1.57	LBD
xrcc5	6.98929	5.16358	6.6947	3.15866	3.32634	3.97667	-0.00160213	9.28579	0.00116284	0.00659459	2.18	LBD
hnrnpc	6.75962	5.25708	6.47204	3.15866	3.32634	3.97667	-0.00211014	8.88845	0.000714721	0.00557138	2.25	LBD
top1a	6.47888	4.20063	6.18014	3.15866	3.32634	3.97667	-0.00736783	7.08454	0.0112971	0.0300792	1.52	LBD
hnrnpa0b	6.97519	5.69067	4.87444	3.15866	3.32634	3.97667	-0.00436972	7.83824	0.00391582	0.0131271	1.88	LBD
prpf39	6.93767	5.41462	4.65399	3.15866	3.32634	3.97667	-0.00658356	7.24692	0.00813062	0.0232766	1.63	LBD
znf185	6.09321	5.85307	5.98953	3.15866	3.32634	5.0664	-0.00744495	7.06952	0.00491586	0.0155149	1.81	LBD
ddb1	6.24264	4.04595	5.94436	3.15866	3.32634	3.97667	-0.011919	6.39059	0.0157683	0.0408084	1.39	LBD
pes	6.66862	4.91266	6.37514	3.15866	3.32634	3.97667	-0.00317504	8.29901	0.00187496	0.0083662	2.08	LBD
wdr75	6.46857	4.87925	6.17858	3.15866	3.32634	3.97667	-0.00441665	7.82283	0.00180462	0.00816494	2.09	LBD
krt99	5.48993	6.80447	6.524	3.15866	3.32634	3.97667	-0.00163841	9.25349	0.000358106	0.00462507	2.33	LBD
sfpq	6.67849	5.40731	6.40012	3.15866	3.32634	3.97667	-0.00211471	8.88532	0.000411632	0.00462507	2.33	LBD
xpo1a	5.87368	5.00217	5.62743	3.15866	3.32634	3.97667	-0.00968573	6.68992	0.000885097	0.00598419	2.22	LBD
top2b	6.37847	4.58383	6.08435	3.15866	3.32634	3.97667	-0.0063827	7.29162	0.00406457	0.013486	1.87	LBD
myo18ab	5.80606	5.39817	5.64834	3.15866	3.32634	3.97667	-0.00740798	7.0767	0.000285465	0.00431679	2.36	LBD
mta2	6.64377	5.19915	6.35807	3.15866	3.32634	3.97667	-0.00263165	8.56982	0.000771694	0.00560995	2.25	LBD
atrx	6.31097	3.99734	6.01204	3.15866	3.32634	3.97667	-0.0111456	6.48738	0.0176872	0.0445277	1.35	LBD
cbx3a	6.94075	5.23195	6.64813	3.15866	3.32634	3.97667	-0.00163537	9.25617	0.000911255	0.00598419	2.22	LBD
tardbp	7.24726	5.35689	6.95179	3.15866	3.32634	3.97667	-0.000930207	10.0702	0.000841826	0.00579427	2.24	LBD
ssrp1a	6.45673	5.15918	6.17706	3.15866	3.32634	3.97667	-0.00359945	8.11801	0.000748422	0.00560995	2.25	LBD
gemin5	6.28215	5.49153	6.0463	3.15866	3.32634	3.97667	-0.00352558	8.14792	0.00023043	0.00418279	2.38	LBD
rps6ka1	6.2061	5.28285	5.95403	3.15866	3.32634	3.97667	-0.00470869	7.73046	0.000421516	0.00462507	2.33	LBD
ddx46	6.41497	4.38294	6.11796	3.15866	3.32634	3.97667	-0.00705669	7.14679	0.00709201	0.020857	1.68	LBD
psmd13	6.03575	5.69177	5.89696	3.15866	3.32634	5.17029	-0.0102393	6.60974	0.00870895	0.0246056	1.61	LBD
krt97	6.35042	8.22737	7.93207	3.15866	3.32634	4.55169	-0.000149834	12.7043	0.000411557	0.00462507	2.33	LBD
pygl	5.60012	5.47693	5.54288	3.15866	3.32634	3.97667	-0.00885614	6.81911	0.00028289	0.00431679	2.36	LBD
coro1ca	6.77752	6.04926	6.55093	3.15866	3.32634	5.0639	-0.00245696	8.66891	0.00207687	0.00901834	2.04	LBD
cnot1	6.03902	4.62488	5.75441	3.15866	3.32634	3.97667	-0.0103384	6.59584	0.00310479	0.0112223	1.95	LBD
ncaph	6.71539	5.56184	6.44384	3.15866	3.32634	3.97667	-0.0017655	9.14571	0.000259877	0.00431679	2.36	LBD
xrcc6	6.96189	4.76753	6.66362	3.15866	3.32634	3.97667	-0.00227096	8.78248	0.00336355	0.0117001	1.93	LBD
hnrnpaba	7.08009	6.00805	6.81437	3.15866	3.32634	3.97667	-0.000712945	10.4539	9.27097e-05	0.00369379	2.43	LBD
snrpa1	5.83773	4.58569	5.56036	3.15866	3.32634	3.97667	-0.0144311	6.11468	0.00327951	0.0116294	1.93	LBD
hnrnpa1a	6.93812	4.85222	6.64064	3.15866	3.32634	3.97667	-0.00220577	8.8245	0.00265827	0.01044	1.98	LBD
h1m	6.66875	5.44022	6.39265	3.15866	3.32634	3.97667	-0.00208939	8.90271	0.000366975	0.00462507	2.33	LBD
npm1a	6.4945	5.52255	6.23749	3.15866	3.32634	3.97667	-0.00252567	8.62912	0.000241353	0.00422042	2.37	LBD
stau2	6.53175	5.5669	6.27543	3.15866	3.32634	3.97667	-0.00230427	8.76147	0.000216239	0.00418279	2.38	LBD
utp4	6.4117	4.89098	6.12357	3.15866	3.32634	3.97667	-0.00476948	7.71195	0.00167667	0.00787557	2.1	LBD
rps19	6.21267	6.03419	6.13253	3.15866	3.32634	3.97667	-0.00229489	8.76736	6.04187e-05	0.00369379	2.43	LBD
ddx1	6.28407	5.24566	6.02108	3.15866	3.32634	3.97667	-0.00433465	7.84987	0.00049826	0.0048914	2.31	LBD
ap2b1	6.0916	5.10041	5.83277	3.15866	3.32634	3.97667	-0.00649083	7.26738	0.000706356	0.00557138	2.25	LBD
mcm3	6.86387	4.85088	6.56703	3.15866	3.32634	3.97667	-0.00247341	8.65928	0.00254434	0.0102248	1.99	LBD
ftsj3	5.82659	4.39491	5.54134	3.15866	3.32634	3.97667	-0.017098	5.87003	0.00587208	0.0178368	1.75	LBD
csde1	6.28436	5.40642	6.03735	4.87058	4.52558	5.0604	-0.0811844	3.62265	0.0135024	0.0353685	1.45	LBD
dspa	5.25527	5.23259	5.24408	3.15866	3.32634	3.97667	-0.0175083	5.83582	0.00070164	0.00557138	2.25	LBD
ybx1	6.35639	5.12123	4.74157	3.15866	3.32634	3.97667	-0.0120456	6.37535	0.00529523	0.0163924	1.79	LBD
xrn1	5.85156	4.79181	5.58682	3.15866	3.32634	4.50259	-0.0178842	5.80517	0.00742537	0.021678	1.66	LBD
prim2	6.37394	4.8761	6.0865	3.15866	3.32634	3.97667	-0.00510947	7.61261	0.00171198	0.00791179	2.1	LBD
prpf6	6.06618	4.41855	5.77481	3.15866	3.32634	3.97667	-0.0116782	6.42004	0.00578869	0.0176664	1.75	LBD
wdr18	6.7363	4.7871	6.44013	3.15866	3.32634	3.97667	-0.00315778	8.30687	0.00279611	0.0105794	1.98	LBD
acadm	5.14894	5.98679	5.74466	3.15866	3.32634	3.97667	-0.00725145	7.10751	0.00057937	0.00491575	2.31	LBD
eif3ea	5.85854	4.8985	4.89513	3.15866	3.32634	3.97667	-0.0186137	5.74749	0.00308595	0.0112169	1.95	LBD
dync1h1	5.09961	4.88601	5.00581	3.79872	3.32634	3.97667	-0.0505162	4.30711	0.00261376	0.0103749	1.98	LBD
uchl5	7.01132	6.14971	4.85635	3.15866	3.32634	3.97667	-0.00302991	8.36651	0.00303722	0.011212	1.95	LBD
kpna7	6.73998	5.51879	6.46429	3.15866	3.32634	3.97667	-0.00176281	9.14791	0.000305799	0.00431679	2.36	LBD
cgnl1	5.82487	4.92283	5.57511	3.15866	3.32634	3.97667	-0.0111247	6.49009	0.00112223	0.00656555	2.18	LBD
nsfa	5.96544	4.89774	5.70007	3.15866	3.32634	3.97667	-0.00925	6.75633	0.0012729	0.00692075	2.16	LBD
iqgap3	5.75843	4.603	5.48675	3.15866	3.32634	3.97667	-0.0160137	5.96455	0.00304995	0.011212	1.95	LBD
dicer1	5.59714	4.55514	5.33384	3.15866	3.32634	3.97667	-0.0211438	5.56362	0.00348522	0.0120585	1.92	LBD
chaf1a	6.51767	4.7558	6.22409	3.15866	3.32634	3.97667	-0.00451547	7.79091	0.00267858	0.01044	1.98	LBD
plk1	6.13213	5.25955	5.88575	3.15866	3.32634	3.97667	-0.00534664	7.54715	0.000436057	0.00462507	2.33	LBD
dnaja2a	6.49014	5.82856	6.27475	3.15866	3.32634	3.97667	-0.00194719	9.00439	9.55388e-05	0.00369379	2.43	LBD
hnrnpul1l	6.4303	4.57578	6.1353	3.15866	3.32634	3.97667	-0.00593514	7.3965	0.00425615	0.0140496	1.85	LBD
arpc2	5.38119	5.46264	5.42382	3.15866	3.32634	3.97667	-0.0116058	6.42901	0.000398714	0.00462507	2.33	LBD
arpc1a	5.72031	5.99519	5.87914	3.15866	3.32634	3.97667	-0.00419123	7.89841	0.0001256	0.00369379	2.43	LBD
ddx39aa	6.19571	5.24736	5.94103	3.15866	3.32634	3.97667	-0.00492636	7.66526	0.000468707	0.00481355	2.32	LBD
eif3f	5.84405	5.47625	5.69797	3.15866	3.32634	3.97667	-0.00652327	7.26019	0.000232736	0.00418279	2.38	LBD
zgc:152830	5.82639	5.2971	5.63783	3.15866	3.32634	4.88028	-0.0158971	5.97509	0.00844327	0.0240652	1.62	LBD
uhrf1	6.42193	4.63946	6.12801	3.15866	3.32634	3.97667	-0.00572036	7.44968	0.00354594	0.0121387	1.92	LBD
myo1d	5.33015	4.69636	5.11987	3.15866	3.32634	3.97667	-0.0274431	5.18741	0.0023842	0.00976315	2.01	LBD
paics	7.38594	7.68631	4.87144	3.15866	3.32634	4.80177	-0.00130125	9.58588	0.0100384	0.0271752	1.57	LBD
aacs	6.03342	4.98907	5.76994	3.15866	3.32634	3.97667	-0.00775794	7.01011	0.000979521	0.00621324	2.21	LBD
syncripl	7.04704	5.76856	6.7683	3.15866	3.32634	3.97667	-0.000910447	10.1011	0.000191751	0.00413544	2.38	LBD
hectd1	5.49065	4.04906	5.20505	3.15866	3.32634	3.97667	-0.0373511	4.7427	0.0162602	0.041869	1.38	LBD
hspa14	5.87015	5.47656	5.7165	3.15866	3.32634	3.97667	-0.00630215	7.30994	0.000230029	0.00418279	2.38	LBD
heatr3	6.21203	5.19262	5.95066	3.15866	3.32634	3.97667	-0.00503639	7.63339	0.000563363	0.00491575	2.31	LBD
wdr5	5.74627	4.58767	5.47438	3.15866	3.32634	3.97667	-0.0165114	5.92039	0.00319377	0.0114164	1.94	LBD
zw10	5.96517	5.44083	5.77775	3.92829	4.31781	4.96104	-0.0472571	4.40332	0.0069349	0.020488	1.69	LBD
dnm2a	5.95927	4.92962	5.69702	3.15866	3.32634	3.97667	-0.00909056	6.78142	0.00114669	0.00656555	2.18	LBD
hgh1	6.42715	4.93648	6.13993	3.15866	3.32634	3.97667	-0.00449477	7.79754	0.00147333	0.00742561	2.13	LBD
fxr2	6.31184	5.80281	6.12799	3.15866	3.32634	3.97667	-0.00254884	8.61594	9.68897e-05	0.00369379	2.43	LBD
piwil1	5.80331	5.28614	5.61755	3.15866	3.32634	3.97667	-0.00828364	6.91552	0.000381358	0.00462507	2.33	LBD
rbm39a	6.81761	5.35572	6.53132	3.15866	3.32634	3.97667	-0.0017879	9.12752	0.000555046	0.00491575	2.31	LBD
rpl36a	7.01887	5.77814	5.259	3.15866	3.32634	3.97667	-0.00294142	8.40927	0.00151404	0.00744211	2.13	LBD
hyou1	5.28813	5.51801	4.76842	3.15866	3.32634	3.97667	-0.0197561	5.66156	0.0017977	0.00816494	2.09	LBD
vdac2	5.92729	6.03266	5.78787	3.15866	3.32634	3.97667	-0.00372635	8.06802	0.000107175	0.00369379	2.43	LBD
pan2	6.01397	4.92743	5.74714	3.15866	3.32634	3.97667	-0.00840182	6.89508	0.00118234	0.00659459	2.18	LBD
g3bp1	6.39352	5.13637	6.11588	3.15866	3.32634	3.97667	-0.00402996	7.95502	0.000766184	0.00560995	2.25	LBD
jupa	5.77837	6.09377	5.96409	3.15866	3.32634	3.97667	-0.00348187	8.16592	0.000105876	0.00369379	2.43	LBD
zgc:110425	8.52677	6.4372	8.22925	3.15866	3.32634	3.97667	-5.70363e-05	14.0978	0.00017451	0.00413544	2.38	LBD
cp	5.26812	5.51985	4.59981	3.15866	3.32634	3.97667	-0.0228014	5.45473	0.00303613	0.011212	1.95	LBD
casp3a	6.42149	4.95886	6.13517	3.15866	3.32634	3.97667	-0.00445365	7.8108	0.00136938	0.0069827	2.16	LBD
eif4g1a	5.13236	5.00471	5.0732	3.15866	3.32634	3.97667	-0.0261297	5.25817	0.00130935	0.00695419	2.16	LBD
usp9	5.29257	4.24418	5.02875	3.15866	3.32634	3.97667	-0.0428608	4.5442	0.00968315	0.0264487	1.58	LBD
flnb	5.47923	4.10469	5.19616	3.15866	3.32634	3.97667	-0.0363522	4.78181	0.0139092	0.0362872	1.44	LBD
prmt5	6.73933	4.80512	6.44332	3.15866	3.32634	3.97667	-0.00309957	8.33372	0.00266563	0.01044	1.98	LBD
sec24a	5.99224	5.1788	5.75329	3.15866	3.32634	3.97667	-0.00701095	7.15617	0.000529209	0.0048914	2.31	LBD
wdr1	6.19162	5.73198	6.01996	3.15866	3.32634	3.97667	-0.00320655	8.28476	0.000115243	0.00369379	2.43	LBD
ppp2r2ab	5.69073	5.12486	5.49409	3.15866	3.32634	3.97667	-0.0112373	6.47556	0.000608349	0.00500343	2.3	LBD
hadhab	5.03469	5.1359	4.9025	3.15866	3.32634	3.97667	-0.029031	5.10626	0.00163182	0.00782066	2.11	LBD
tle2a	6.58311	5.12714	6.29702	3.15866	3.32634	3.97667	-0.00305353	8.3553	0.000918035	0.00598419	2.22	LBD
si:ch73-18b11.1	5.56674	5.04887	5.38082	3.15866	3.32634	3.97667	-0.0142916	6.12869	0.000781088	0.00561515	2.25	LBD
iqgap2	5.45312	4.80658	5.24046	3.15866	3.32634	3.97667	-0.0209172	5.57917	0.00163101	0.00782066	2.11	LBD
suclg1	6.65807	5.65342	6.39801	3.15866	3.32634	3.97667	-0.00178124	9.1329	0.000183582	0.00413544	2.38	LBD
ptk7a	5.4787	4.80762	5.26162	4.06423	4.12934	4.098	-0.0821383	3.6058	0.00630904	0.0189372	1.72	LBD
gpia	5.03289	5.14436	4.88256	3.15866	3.32634	3.97667	-0.0293284	5.09156	0.00169197	0.00787557	2.1	LBD
zc3h7bb	6.06408	4.9306	5.79387	3.15866	3.32634	4.99205	-0.0169629	5.88148	0.017115	0.0435961	1.36	LBD
arhgap35a	5.21577	4.4933	4.99009	3.15866	3.32634	3.97667	-0.0386813	4.69222	0.00466787	0.0148774	1.83	LBD
uqcrc2b	6.00178	4.93992	5.73687	3.15866	3.32634	3.97667	-0.00846645	6.88403	0.00112974	0.00656555	2.18	LBD
gspt1l	5.81467	5.33642	4.81088	3.15866	3.32634	3.97667	-0.0146746	6.09053	0.00184274	0.00827952	2.08	LBD
uqcrc1	6.33889	5.72046	6.13155	3.15866	3.32634	3.97667	-0.0026521	8.55865	0.000121411	0.00369379	2.43	LBD
eif2b4	5.96488	5.28341	5.746	3.15866	3.32634	3.97667	-0.00664448	7.23363	0.000383509	0.00462507	2.33	LBD
ddx43	5.63759	4.23404	5.35338	3.15866	3.32634	3.97667	-0.0258358	5.27448	0.00934772	0.025846	1.59	LBD
oga	5.66167	4.73414	5.40914	3.15866	3.32634	3.97667	-0.016554	5.91667	0.00198541	0.00873852	2.06	LBD
eif2a	6.17571	5.37297	5.9382	3.15866	3.32634	3.97667	-0.00455263	7.77908	0.000313584	0.00431679	2.36	LBD
rap1gds1	6.02975	4.64138	5.74612	3.15866	3.32634	3.97667	-0.0103468	6.59468	0.00294015	0.0110029	1.96	LBD
strap	6.36143	5.19943	6.08932	3.15866	3.32634	3.97667	-0.00401637	7.95989	0.000610929	0.00500343	2.3	LBD
elp1	5.13399	4.68225	4.96438	3.15866	3.32634	4.48377	-0.053627	4.2209	0.0172688	0.0437823	1.36	LBD
dis3l2	5.49136	4.51988	5.2344	3.15866	3.32634	3.97667	-0.0254299	5.29733	0.00391494	0.0131271	1.88	LBD
nle1	6.05308	4.58406	5.76655	3.15866	3.32634	3.97667	-0.0104551	6.57965	0.00353565	0.0121387	1.92	LBD
seh1l	5.72754	4.46583	5.44966	3.15866	3.32634	3.97667	-0.0187448	5.73736	0.00465985	0.0148774	1.83	LBD
chmp4c	5.4584	5.54827	5.50565	3.15866	3.32634	3.97667	-0.00961875	6.69993	0.000311392	0.00431679	2.36	LBD
si:ch211-11k18.4	6.2777	5.53537	6.05629	3.15866	3.32634	3.97667	-0.00339444	8.20261	0.000201068	0.00418279	2.38	LBD
bzw1a	4.99473	5.05212	5.02437	3.15866	3.32634	3.97667	-0.0290726	5.10419	0.00151833	0.00744211	2.13	LBD
vdac1	4.91528	5.81128	5.5622	3.15866	3.32634	3.97667	-0.0114192	6.45239	0.00114575	0.00656555	2.18	LBD
abce1	5.44364	4.8102	5.23342	3.15866	3.32634	3.97667	-0.0211254	5.56488	0.00161934	0.00782066	2.11	LBD
srsf11	6.21556	5.57515	6.00404	3.15866	3.32634	3.97667	-0.00359452	8.11998	0.000175402	0.00413544	2.38	LBD
mdh1aa	5.60169	5.86118	4.86287	3.15866	3.32634	3.97667	-0.0110997	6.49334	0.00137056	0.0069827	2.16	LBD
stip1	4.69378	4.67757	4.68575	3.15866	3.32634	3.97667	-0.0633174	3.98125	0.00566723	0.0173777	1.76	LBD
sec23a	5.68294	4.89174	5.44702	3.15866	3.32634	3.97667	-0.0140171	6.15667	0.00121409	0.00665691	2.18	LBD
ercc6l	5.05918	4.31283	4.82979	3.15866	3.32634	3.97667	-0.0566615	4.14149	0.00898034	0.0250443	1.6	LBD
eif2b2	5.80374	5.19571	5.59843	3.15866	3.32634	3.97667	-0.0090074	6.79467	0.000490009	0.0048914	2.31	LBD
actr3	5.97841	5.9633	5.97092	3.15866	3.32634	3.97667	-0.00328357	8.25052	8.43733e-05	0.00369379	2.43	LBD
gapvd1	4.79648	4.55041	4.69065	3.15866	3.32634	3.97667	-0.064275	3.9596	0.0062965	0.0189372	1.72	LBD
zc3h7a	5.70803	4.57463	5.43782	3.15866	3.32634	3.97667	-0.0176629	5.82314	0.00330717	0.0116294	1.93	LBD
vta1	6.1049	4.91021	5.83076	3.15866	3.32634	3.97667	-0.0074462	7.06928	0.00130739	0.00695419	2.16	LBD
ppm1g	5.99836	5.03475	5.74216	3.15866	3.32634	3.97667	-0.00786087	6.9911	0.000833492	0.00579427	2.24	LBD
man2b1	4.83316	4.88346	4.77625	3.15866	3.32634	3.97667	-0.0453176	4.46378	0.00319009	0.0114164	1.94	LBD
gstp1.2	5.61236	5.77446	5.70093	3.15866	3.32634	3.97667	-0.00618455	7.33712	0.000183635	0.00413544	2.38	LBD
eif3g	5.09005	5.14675	5.11932	3.15866	3.32634	3.97667	-0.0233624	5.41967	0.00108118	0.00654051	2.18	LBD
nudcd1	5.93151	4.3681	5.64219	3.15866	3.32634	3.97667	-0.0149036	6.0682	0.00648101	0.0192349	1.72	LBD
eif5b	4.85944	4.50951	4.71881	3.15866	3.32634	3.97667	-0.0618446	4.01521	0.0063541	0.0189452	1.72	LBD
psma8	4.876	5.39966	4.74844	3.15866	3.32634	3.97667	-0.0301435	5.05201	0.00294204	0.0110029	1.96	LBD
arhgef2	5.41223	4.80539	5.20715	3.15866	3.32634	3.97667	-0.0221632	5.49569	0.00166385	0.00787557	2.1	LBD
apoeb	4.86788	4.27552	5.10951	3.15866	3.32634	3.97667	-0.0544822	4.19807	0.0096883	0.0264487	1.58	LBD
capn9	5.45176	5.45214	5.45195	3.15866	3.32634	3.97667	-0.0108462	6.52667	0.000360292	0.00462507	2.33	LBD
abcf3	5.66491	5.25421	5.5064	3.15866	3.32634	3.97667	-0.0102813	6.60383	0.000435076	0.00462507	2.33	LBD
fscn1a	5.3602	5.1183	5.25588	3.15866	3.32634	3.97667	-0.0174757	5.83851	0.000764221	0.00560995	2.25	LBD
gmps	5.501	5.1767	5.36844	3.15866	3.32634	3.97667	-0.0137565	6.18374	0.000585027	0.00491575	2.31	LBD
srp72	5.83316	4.94714	5.58521	3.15866	3.32634	3.97667	-0.0107659	6.53738	0.00104152	0.00641774	2.19	LBD
chmp2b	5.95661	6.61039	6.39641	3.15866	3.32634	3.97667	-0.00146584	9.41405	7.10042e-05	0.00369379	2.43	LBD
prmt3	6.14326	6.66404	6.47744	3.15866	3.32634	3.97667	-0.00114545	9.76987	4.43071e-05	0.00369379	2.43	LBD
si:ch211-188c16.1	5.34223	4.13021	5.06706	3.15866	3.32634	3.97667	-0.0437246	4.51541	0.013412	0.0352746	1.45	LBD
arpc4	5.15631	4.68462	4.98158	3.15866	3.32634	3.97667	-0.0351874	4.8288	0.00278906	0.0105794	1.98	LBD
cyp11a1	5.39471	4.47826	5.14337	3.15866	3.32634	3.97667	-0.0303231	5.04344	0.00454097	0.01469	1.83	LBD
ap1g1	5.33294	5.01064	5.20103	3.15866	3.32634	3.97667	-0.0202156	5.62839	0.00101042	0.006286	2.2	LBD
psma5	6.12846	5.39914	5.9017	3.15866	3.32634	3.97667	-0.00475835	7.71532	0.000284285	0.00431679	2.36	LBD
mfn2	5.32764	4.8643	5.15504	3.15866	3.32634	3.97667	-0.0235267	5.40956	0.00148053	0.00742561	2.13	LBD
txnrd3	5.61483	5.29409	5.48342	3.15866	3.32634	3.97667	-0.0105465	6.5671	0.000407377	0.00462507	2.33	LBD
rbfox2	6.23732	4.88942	5.95536	3.15866	3.32634	3.97667	-0.00621144	7.33086	0.00150706	0.00744211	2.13	LBD
got2a	5.89001	5.39893	5.71047	3.15866	3.32634	3.97667	-0.00661838	7.23931	0.000278034	0.00431679	2.36	LBD
psma1	5.42721	6.37335	6.1189	3.15866	3.32634	3.97667	-0.0032664	8.25808	0.000297658	0.00431679	2.36	LBD
ankfy1	5.19223	4.39829	4.95593	3.15866	3.32634	3.97667	-0.0434918	4.52311	0.00632216	0.0189372	1.72	LBD
oxct1a	6.17609	5.10575	5.91051	3.15866	3.32634	3.97667	-0.00570743	7.45294	0.000727847	0.00560615	2.25	LBD
ncdn	5.69606	5.18196	5.51101	3.15866	3.32634	3.97667	-0.0105734	6.56342	0.000518991	0.0048914	2.31	LBD
fubp1	5.48244	5.32127	5.40929	3.15866	3.32634	3.97667	-0.0121029	6.3685	0.000434983	0.00462507	2.33	LBD
abcf1	5.28369	4.81731	5.11031	3.15866	3.32634	3.97667	-0.0261089	5.25932	0.00173911	0.00798019	2.1	LBD
gpc4	5.16062	4.90991	4.25001	3.15866	3.32634	3.97667	-0.0517264	4.27296	0.0101375	0.027329	1.56	LBD
sec23b	5.52804	4.69772	5.28688	3.15866	3.32634	3.97667	-0.0207178	5.59298	0.00223278	0.00932006	2.03	LBD
lima1a	5.51797	5.21619	5.39278	3.15866	3.32634	3.97667	-0.0129292	6.27322	0.000525992	0.0048914	2.31	LBD
ubap2b	5.83852	4.72142	5.56945	3.15866	3.32634	3.97667	-0.0129051	6.27591	0.00213664	0.00915501	2.04	LBD
sdf4	5.08529	4.93851	4.71514	3.15866	3.32634	3.97667	-0.0375182	4.73627	0.00276173	0.0105794	1.98	LBD
stk31	5.55411	4.43471	5.28488	3.15866	3.32634	3.97667	-0.0248879	5.32841	0.00508865	0.0159823	1.8	LBD
sacm1lb	6.34692	5.89939	6.17842	3.15866	3.32634	3.97667	-0.0022164	8.81756	7.64267e-05	0.00369379	2.43	LBD
hk2	5.07427	5.23902	5.16441	3.15866	3.32634	3.97667	-0.0212808	5.5543	0.000973487	0.00621324	2.21	LBD
kbtbd8	5.41775	4.57506	5.17502	3.15866	3.32634	3.97667	-0.0269948	5.21118	0.00333861	0.0116761	1.93	LBD
dctn2	5.718	5.0558	5.5025	3.15866	3.32634	3.97667	-0.0115289	6.4386	0.000739155	0.00560995	2.25	LBD
gars	4.61537	4.74079	4.4383	3.15866	3.32634	3.97667	-0.0774587	3.69043	0.00920492	0.0255604	1.59	LBD
tarbp2	6.12766	4.74872	5.84441	3.15866	3.32634	3.97667	-0.00819656	6.93077	0.00220303	0.00928784	2.03	LBD
decr1	4.78297	4.8982	4.62567	3.15866	3.32634	3.97667	-0.0522725	4.2578	0.00444285	0.0145178	1.84	LBD
aldob	5.17771	5.41179	4.63368	3.15866	3.32634	3.97667	-0.025872	5.27246	0.00278909	0.0105794	1.98	LBD
fdx1	6.37658	5.75179	6.16801	3.15866	3.32634	3.97667	-0.00244586	8.67545	0.000112793	0.00369379	2.43	LBD
ahsa1b	5.92035	4.99954	5.66854	3.15866	3.32634	3.97667	-0.00907289	6.78422	0.000904927	0.00598419	2.22	LBD
rpl31	6.13033	6.07192	6.10211	3.15866	3.32634	3.97667	-0.00243092	8.68428	6.12337e-05	0.00369379	2.43	LBD
tubg1	5.15198	4.77232	5.00238	3.15866	3.32634	3.97667	-0.0324834	4.94415	0.00221071	0.00928784	2.03	LBD
dnm1l	5.17176	4.82229	5.03126	3.15866	3.32634	3.97667	-0.0301154	5.05335	0.00190247	0.00843081	2.07	LBD
dglucy	5.93935	4.25959	5.6473	3.15866	3.32634	3.97667	-0.0160377	5.96239	0.00883975	0.0247589	1.61	LBD
hspa4a	5.12898	5.15439	5.14187	3.15866	3.32634	3.97667	-0.0221551	5.49621	0.000993793	0.00624256	2.2	LBD
ubap2a	5.33447	4.69587	5.12329	3.15866	3.32634	3.97667	-0.0272907	5.19545	0.00238241	0.00976315	2.01	LBD
dbn1	4.93946	5.37046	5.20636	3.15866	3.32634	3.97667	-0.02066	5.59702	0.00117312	0.00659459	2.18	LBD
sec24b	4.55978	4.90906	4.76863	3.15866	3.32634	3.97667	-0.0551317	4.18097	0.00518645	0.0162108	1.79	LBD
