# Supplementary material for: Actn4 Links Inactive Integrin α5 With Actin in Zebrafish Somites
Source: Mol Cell Proteomics. 2025 Oct 8;25(2):101087. doi: 10.1016/j.mcpro.2025.101087 (PMC12860946; doi:10.1016/j.mcpro.2025.101087)
Supplement: Supplemental Table S4 [file mmc4.xlsx]

## Sheet: TableS4
Supplemental Table S4. Gene Annotations
Details in Methods; briefly: [1] Expression data from https://zfin.org/downloads. SSNT: somite (ZFA:0000155), segmental plate (ZFA:0000279), notochord (ZFA:0000135), tail bud (ZFA:0000077). [2] ENTREZID retrieved from org.Dr.eg.db package (version 3.19.1) for gene ontology annotation. [3] Adhesome data from https://adhesome.org/. [4] Consensus data from Supplementary Table 4 of Horton, Edward R. …
Gene Name	Protein ID	Group	Cluster	Gene Expression	Gene Expression in SSNT [1]	ENTREZID [2]	CC	MF	BP	Human Symbol	Human Name	Adhesome [3]	Functional_x000D_ Category	FA	Consensus [4]	Function
itga5	Q5I2A9_DANRE	Equ	F	unspecified (ZFA:0001093);periderm (ZFA:0001185);yolk syncytial layer (ZFA:0000088);pectoral fin musculature (ZFA:0000563);somite (ZFA:0000155);pharyngeal arch 3-7 (ZFA:0001613);adaxial cell (ZFA:0000003);muscle pioneer (ZFA:0001086);optic stalk (ZFA:0000137);segmental plate (ZFA:0000279);mesoderm (ZFA:0000041);presumptive cardiac ventricle heart tube (ZFA:0001719);otic placode (ZFA:0000138);vent…	+	386787	integrin complex (GO:0008305); external side of plasma membrane (GO:0009897); membrane (GO:0016020)	fibronectin binding (GO:0001968); integrin binding (GO:0005178); protein heterodimerization activity (GO:0046982)	skeletal system development (GO:0001501); angiogenesis (GO:0001525); endoderm formation (GO:0001706); somitogenesis (GO:0001756); vasculature development (GO:0001944); cell migration involved in sprouting angiogenesis (GO:0002042); lens morphogenesis in camera-type eye (GO:0002089); axis elongation (GO:0003401); cell adhesion (GO:0007155); cell-matrix adhesion (GO:0007160); integrin-mediated sign…	ITGA5	integrin subunit alpha 5	+	Adhesion receptor	Intrinsic Proteins	yes/7	Alpha 5 subunit of the integrin family of cell-surface receptors which forms a heterodimer with ITGB1. Able to bind to fibronectin and fibrinogen via the RGD attachment site.
itgb1a	F1QG85_DANRE	Equ	B	dorsal aorta (ZFA:0000014);periderm (ZFA:0001185);brain (ZFA:0000008);epidermis (ZFA:0000105);integument (ZFA:0000368);otic vesicle (ZFA:0000051);notochord (ZFA:0000135);heart (ZFA:0000114);testis (ZFA:0000598);kidney (ZFA:0000529);whole organism (ZFA:0001094);intestine (ZFA:0001338);gill (ZFA:0000354);liver (ZFA:0000123);muscle (ZFA:0005145);fin (ZFA:0000108)	+	556734	focal adhesion (GO:0005925); integrin complex (GO:0008305); cell surface (GO:0009986); membrane (GO:0016020); lamellipodium (GO:0030027); ruffle membrane (GO:0032587); melanosome (GO:0042470); synapse (GO:0045202); anchoring junction (GO:0070161)	fibronectin binding (GO:0001968); integrin binding (GO:0005178); protein kinase binding (GO:0019901); C-X3-C chemokine binding (GO:0019960); signaling receptor activity (GO:0038023); laminin binding (GO:0043236); protein heterodimerization activity (GO:0046982); collagen binding involved in cell-matrix adhesion (GO:0098639)	atrioventricular valve morphogenesis (GO:0003181); cell adhesion (GO:0007155); cell-matrix adhesion (GO:0007160); integrin-mediated signaling pathway (GO:0007229); cell migration (GO:0016477); glial cell development (GO:0021782); cell adhesion mediated by integrin (GO:0033627); phosphatidylinositol 3-kinase/protein kinase B signal transduction (GO:0043491); retina development in camera-type eye (…	ITGB1	integrin subunit beta 1	+	Adhesion receptor	Intrinsic Proteins	yes/7	Beta 1 subunit of the integrin family of cell-surface receptors. Able to form heterodimers with multiple alpha subunits and can bind various extracellular matrix molecules.
itgb1b	A0A0R4IR57_DANRE	Equ	F	whole organism (ZFA:0001094);axial vasculature (ZFA:0001073);myotome (ZFA:0001056);head (ZFA:0001114);neuroectoderm (ZFA:0001120);intermediate cell mass of mesoderm (ZFA:0000033);tail bud (ZFA:0000077);otic vesicle (ZFA:0000051);muscle (ZFA:0005145);heart tube (ZFA:0000360);adaxial cell (ZFA:0000003);pectoral fin (ZFA:0001161);gut (ZFA:0000112);pharyngeal arch 3-7 skeleton (ZFA:0000095);notochord…	+	570216	membrane (GO:0016020); lamellipodium (GO:0030027); ruffle membrane (GO:0032587); melanosome (GO:0042470); anchoring junction (GO:0070161)	protein heterodimerization activity (GO:0046982)	blood vessel development (GO:0001568); cell adhesion (GO:0007155); Notch signaling pathway (GO:0007219); integrin-mediated signaling pathway (GO:0007229); determination of left/right symmetry (GO:0007368); cell migration (GO:0016477); cell adhesion mediated by integrin (GO:0033627); cell migration involved in gastrulation (GO:0042074); regulation of vascular permeability (GO:0043114); sarcomere o…	ITGB1	integrin subunit beta 1	+	Adhesion receptor	Intrinsic Proteins	yes/7	Beta 1 subunit of the integrin family of cell-surface receptors. Able to form heterodimers with multiple alpha subunits and can bind various extracellular matrix molecules.
fn1a	B0S602_DANRE	AA	B	unspecified (ZFA:0001093);axis (ZFA:0000092);tail bud (ZFA:0000077);whole organism (ZFA:0001094);otic vesicle (ZFA:0000051);heart primordium (ZFA:0000028);pharyngeal arch (ZFA:0001306);segmental plate (ZFA:0000279);ventral mesoderm (ZFA:0000083);heart rudiment (ZFA:0000115);endocardial precursor (ZFA:0005489);periderm (ZFA:0001185);anterior lateral plate mesoderm (ZFA:0005041);mesoderm (ZFA:00000…	+	100005469	extracellular region (GO:0005576); interstitial matrix (GO:0005614)	integrin binding (GO:0005178); heparin binding (GO:0008201); proteoglycan binding (GO:0043394)	endoderm formation (GO:0001706); neural crest cell migration (GO:0001755); somitogenesis (GO:0001756); somite specification (GO:0001757); cell migration involved in sprouting angiogenesis (GO:0002042); lens morphogenesis in camera-type eye (GO:0002089); heart morphogenesis (GO:0003007); heart field specification (GO:0003128); heart jogging (GO:0003146); cardioblast migration to the midline involv…	FN1	fibronectin 1
fn1b	A2CEW3_DANRE	Equ	B	unspecified (ZFA:0001093);regeneration epithelium (ZFA:0001389);tail bud (ZFA:0000077);somite (ZFA:0000155);heart (ZFA:0000114);whole organism (ZFA:0001094);presumptive segmental plate (ZFA:0000053);notochord (ZFA:0000135);caudal fin (ZFA:0001058);epidermis (ZFA:0000105);mesoderm (ZFA:0000041);regenerating tissue (ZFA:0005147);fin (ZFA:0000108);spinal cord (ZFA:0000075);trunk (ZFA:0001115);segmen…	+	334613	extracellular region (GO:0005576)	integrin binding (GO:0005178); heparin binding (GO:0008201); proteoglycan binding (GO:0043394)	somitogenesis (GO:0001756); heart field specification (GO:0003128); atrioventricular valve morphogenesis (GO:0003181); acute-phase response (GO:0006953); cell-substrate junction assembly (GO:0007044); cell adhesion (GO:0007155); cell-matrix adhesion (GO:0007160); nervous system development (GO:0007399); heart development (GO:0007507); regulation of cell shape (GO:0008360)	FN1	fibronectin 1
rpl13a	Q1LYB7_DANRE	AA	F	intestine (ZFA:0001338);kidney (ZFA:0000529);whole organism (ZFA:0001094);muscle (ZFA:0005145);heart (ZFA:0000114);eye (ZFA:0000107);unspecified (ZFA:0001093);gonad (ZFA:0000413);integument (ZFA:0000368);blastomere (ZFA:0000093);trunk musculature (ZFA:0000473);brain (ZFA:0000008);liver (ZFA:0000123);ovary (ZFA:0000403)		560828	ribosome (GO:0005840); large ribosomal subunit (GO:0015934); cytosolic large ribosomal subunit (GO:0022625); ribonucleoprotein complex (GO:1990904)	mRNA binding (GO:0003729); structural constituent of ribosome (GO:0003735)	translation (GO:0006412); negative regulation of translation (GO:0017148)	RPL13A	ribosomal protein L13a
rpn2	A0A2R8Q108_DANRE	Equ	B	unspecified (ZFA:0001093);female organism (ZFA:0000303)		335985	endoplasmic reticulum (GO:0005783); oligosaccharyltransferase complex (GO:0008250); membrane (GO:0016020)		protein N-linked glycosylation (GO:0006487)	RPN2	ribophorin II
psmd11a	PS11A_DANRE	Equ	B			503934	proteasome complex (GO:0000502); nucleus (GO:0005634); cytoplasm (GO:0005737); cytosol (GO:0005829); proteasome regulatory particle, lid subcomplex (GO:0008541); proteasome accessory complex (GO:0022624)	structural molecule activity (GO:0005198)	ubiquitin-dependent protein catabolic process (GO:0006511); proteasome assembly (GO:0043248); anatomical structure development (GO:0048856); stem cell differentiation (GO:0048863)	PSMD11	proteasome 26S subunit, non-ATPase 11
traf4a	Q7T1K2_DANRE	Equ	B	telencephalon (ZFA:0000079);hindbrain (ZFA:0000029);immature eye (ZFA:0001678);adaxial cell (ZFA:0000003);optic vesicle (ZFA:0000050);primary interneuron (ZFA:0009245);neural tube (ZFA:0001135);tail bud (ZFA:0000077);somite (ZFA:0000155);spinal cord (ZFA:0000075);pectoral fin musculature (ZFA:0000563);diencephalon (ZFA:0000101);endoderm (ZFA:0000017);neural crest (ZFA:0000045);primary neuron (ZFA…	+	404045	cytoplasm (GO:0005737); plasma membrane signaling receptor complex (GO:0098802)	tumor necrosis factor receptor binding (GO:0005164); zinc ion binding (GO:0008270); ubiquitin protein ligase binding (GO:0031625); metal ion binding (GO:0046872)	optic cup morphogenesis involved in camera-type eye development (GO:0002072); optic vesicle elongation (GO:0003405); apoptotic process (GO:0006915); signal transduction (GO:0007165); regulation of apoptotic process (GO:0042981); regulation of canonical NF-kappaB signal transduction (GO:0043122); establishment of epithelial cell apical/basal polarity (GO:0045198); positive regulation of JNK cascad…	TRAF4	TNF receptor associated factor 4
nid2a	X1WE42_DANRE	Equ	E	head (ZFA:0001114);gut (ZFA:0000112);optic fissure (ZFA:0001284);periderm (ZFA:0001185);fin fold pectoral fin bud (ZFA:0005316);tail bud (ZFA:0000077);pharyngeal arch 3-7 skeleton (ZFA:0000095);whole organism (ZFA:0001094);median fin fold (ZFA:0000040);presumptive telencephalon (ZFA:0000571);pectoral fin cartilage (ZFA:0000257);epidermis (ZFA:0000105);notochord (ZFA:0000135);segmental plate (ZFA:…	+	322921	extracellular region (GO:0005576); basement membrane (GO:0005604); extracellular space (GO:0005615); membrane (GO:0016020)	calcium ion binding (GO:0005509)	cell adhesion (GO:0007155); cell-matrix adhesion (GO:0007160); fin regeneration (GO:0031101); closure of optic fissure (GO:0061386)	NID2	nidogen 2
ndufa9a	F6NP87_DANRE	Equ	E	gill (ZFA:0000354);myotome (ZFA:0001056);retina (ZFA:0000152);midbrain (ZFA:0000128);optic vesicle (ZFA:0000050);optic tectum (ZFA:0000445);pectoral fin musculature (ZFA:0000563);immature eye (ZFA:0001678);somite (ZFA:0000155);alar plate midbrain region (ZFA:0001357);whole organism (ZFA:0001094)	+	541331	mitochondrion (GO:0005739)	protein-containing complex binding (GO:0044877)	response to hypoxia (GO:0001666); ubiquinone-6 biosynthetic process (GO:1901006)	NDUFA9	NADH:ubiquinone oxidoreductase subunit A9
fbn2b	A0A0G2KQ62_DANRE	Equ	B	floor plate (ZFA:0000022);myotome (ZFA:0001056);median fin fold (ZFA:0000040);pharyngeal arch (ZFA:0001306);post-vent vasculature (ZFA:0005037);notochord (ZFA:0000135);whole organism (ZFA:0001094);epidermis (ZFA:0000105);paraxial mesoderm (ZFA:0000255);hypochord (ZFA:0000031);immature eye (ZFA:0001678);adaxial cell (ZFA:0000003);somite (ZFA:0000155);solid lens vesicle (ZFA:0001679);hypoblast (ZFA…	+	571786	microfibril (GO:0001527); extracellular region (GO:0005576); extracellular matrix (GO:0031012)	extracellular matrix structural constituent (GO:0005201); calcium ion binding (GO:0005509)	vasculogenesis (GO:0001570); heart morphogenesis (GO:0003007); endocardium morphogenesis (GO:0003160); regulation of cell proliferation involved in heart valve morphogenesis (GO:0003250); cell adhesion (GO:0007155); anatomical structure morphogenesis (GO:0009653); notochord morphogenesis (GO:0048570); endocardial cell development (GO:0060958)	FBN2	fibrillin 2
hdac6	F8W4B7_DANRE	Equ	E	whole organism (ZFA:0001094)		565482	histone deacetylase complex (GO:0000118)	histone deacetylase activity (GO:0004407); transcription factor binding (GO:0008134); zinc ion binding (GO:0008270); hydrolase activity (GO:0016787); potassium ion binding (GO:0030955); protein lysine deacetylase activity (GO:0033558); tubulin deacetylase activity (GO:0042903); metal ion binding (GO:0046872)	negative regulation of transcription by RNA polymerase II (GO:0000122); angiogenesis (GO:0001525); hematopoietic progenitor cell differentiation (GO:0002244); chromatin organization (GO:0006325); protein deacetylation (GO:0006476); swimming behavior (GO:0036269); definitive hemopoiesis (GO:0060216); regulation of tubulin deacetylation (GO:0090043)	HDAC6	histone deacetylase 6
slc25a3b	A0A2R8RYH8_DANRE	AA	F	somite (ZFA:0000155);whole organism (ZFA:0001094);unspecified (ZFA:0001093);brain (ZFA:0000008);posterior lateral line neuromast (ZFA:0000940);endocrine system (ZFA:0001158);pharynx (ZFA:0000056);epidermis (ZFA:0000105);musculature system (ZFA:0000548);eye (ZFA:0000107);liver (ZFA:0000123);pectoral fin (ZFA:0001161);gut (ZFA:0000112)	+	322362	mitochondrial inner membrane (GO:0005743); membrane (GO:0016020)	inorganic phosphate transmembrane transporter activity (GO:0005315); symporter activity (GO:0015293)	phosphate ion transmembrane transport (GO:0035435); mitochondrial phosphate ion transmembrane transport (GO:1990547)	SLC25A3	solute carrier family 25 member 3
cercam	E7F0F2_DANRE	Equ	B	notochord (ZFA:0000135);tegmentum (ZFA:0000160);midbrain (ZFA:0000128);spinal cord (ZFA:0000075);pectoral fin musculature (ZFA:0000563);central nervous system (ZFA:0000012);mesoderm (ZFA:0000041);otic vesicle (ZFA:0000051);neural tube (ZFA:0001135);hindbrain (ZFA:0000029);basal plate midbrain region (ZFA:0000761);pharyngeal arch 3-7 skeleton (ZFA:0000095)	+	558337	cellular_component (GO:0005575)			CERCAM	cerebral endothelial cell adhesion molecule
prdx4	F1QSP8_DANRE	AA	E	optic tectum (ZFA:0000445);hatching gland (ZFA:0000026);otic vesicle (ZFA:0000051);polster (ZFA:0000058);alar plate midbrain region (ZFA:0001357);gut (ZFA:0000112);whole organism (ZFA:0001094);liver (ZFA:0000123);pharyngeal arch 3-7 skeleton (ZFA:0000095);pancreas (ZFA:0000140);eye (ZFA:0000107);immature eye (ZFA:0001678)		570477	endoplasmic reticulum (GO:0005783); cytosol (GO:0005829)	peroxidase activity (GO:0004601); thioredoxin peroxidase activity (GO:0008379); antioxidant activity (GO:0016209); oxidoreductase activity (GO:0016491); peroxiredoxin activity (GO:0051920)	response to oxidative stress (GO:0006979); cellular response to stress (GO:0033554); hydrogen peroxide catabolic process (GO:0042744); cell redox homeostasis (GO:0045454)	PRDX4	peroxiredoxin 4
col14a1a	F1R9Y1_DANRE	AA	B	integument (ZFA:0000368);hypothalamus (ZFA:0000032);telencephalon (ZFA:0000079);midbrain hindbrain boundary (ZFA:0000042);anterior macula (ZFA:0000168);pharyngeal pouch 3 (ZFA:0001131);olfactory placode (ZFA:0000048);median fin fold (ZFA:0000040);hypophysis (ZFA:0000118);solid lens vesicle (ZFA:0001679);otic vesicle (ZFA:0000051);otic placode (ZFA:0000138);retina (ZFA:0000152);fin (ZFA:0000108);p…		321298	extracellular region (GO:0005576); collagen trimer (GO:0005581); basement membrane (GO:0005604); interstitial matrix (GO:0005614)		basement membrane assembly (GO:0070831)	COL14A1	collagen type XIV alpha 1 chain
rpl28	A0A286YBP4_DANRE	AA	B	pancreas (ZFA:0000140);unspecified (ZFA:0001093);liver (ZFA:0000123);endodermal cell (ZFA:0009139);intestine (ZFA:0001338)		394036	ribosome (GO:0005840); cytosolic large ribosomal subunit (GO:0022625); ribonucleoprotein complex (GO:1990904)	structural constituent of ribosome (GO:0003735)	translation (GO:0006412); chordate embryonic development (GO:0043009)	RPL28	ribosomal protein L28
itih2	Q5RH29_DANRE	Equ	E	unspecified (ZFA:0001093);liver (ZFA:0000123);whole organism (ZFA:0001094);yolk syncytial layer (ZFA:0000088);ball (ZFA:0000006);extension (ZFA:0000106)		406280	extracellular region (GO:0005576)	serine-type endopeptidase inhibitor activity (GO:0004867); peptidase inhibitor activity (GO:0030414)	hyaluronan metabolic process (GO:0030212)	ITIH2	inter-alpha-trypsin inhibitor heavy chain 2
plbd1	F1QC43_DANRE	AA	F
si:ch211-167b20.8	A0A0R4IXC4_DANRE	Equ	B			571155	protein phosphatase type 1 complex (GO:0000164); membrane (GO:0016020)	protein phosphatase 1 binding (GO:0008157); glycogen binding (GO:2001069)	regulation of glycogen biosynthetic process (GO:0005979)
nid1b	A0A0G2L836_DANRE	Equ	B	optic fissure (ZFA:0001284);optic furrow (ZFA:0005491);midbrain (ZFA:0000128);neural crest (ZFA:0000045);head (ZFA:0001114);head mesenchyme (ZFA:0000113);pharyngeal arch 3-7 skeleton (ZFA:0000095);whole organism (ZFA:0001094);forebrain (ZFA:0000109);periocular mesenchyme (ZFA:0005572)		562429				NID1	nidogen 1
comp	A0A0G2KDJ5_DANRE	Equ	B	pectoral fin (ZFA:0001161);somite (ZFA:0000155);musculature system (ZFA:0000548);mesoderm (ZFA:0000041);head mesenchyme (ZFA:0000113);heart primordium (ZFA:0000028)	+	100318854	extracellular region (GO:0005576)	calcium ion binding (GO:0005509)	cell adhesion (GO:0007155); anatomical structure development (GO:0048856)	COMP	cartilage oligomeric matrix protein
mttp	MTP_DANRE	Equ	E	liver (ZFA:0000123);yolk syncytial layer (ZFA:0000088);whole organism (ZFA:0001094);gut (ZFA:0000112);adipose tissue (ZFA:0005345);intestinal bulb (ZFA:0001076);intestine (ZFA:0001338);digestive system (ZFA:0000339);unspecified (ZFA:0001093);marginal blastomere (ZFA:0000541);testis (ZFA:0000598)		406207	endoplasmic reticulum (GO:0005783); Golgi apparatus (GO:0005794); basolateral plasma membrane (GO:0016323)	lipid transporter activity (GO:0005319); phospholipid transporter activity (GO:0005548); lipid binding (GO:0008289); lipid transfer activity (GO:0120013); phosphatidylethanolamine transfer activity (GO:1904121)	medium-chain fatty acid transport (GO:0001579); sprouting angiogenesis (GO:0002040); lipid metabolic process (GO:0006629); lipid transport (GO:0006869); digestion (GO:0007586); protein secretion (GO:0009306); long-chain fatty acid transport (GO:0015909); plasma lipoprotein particle assembly (GO:0034377); lipoprotein metabolic process (GO:0042157); lipoprotein biosynthetic process (GO:0042158); ch…	MTTP	microsomal triglyceride transfer protein
lmf2a	B3DK37_DANRE	AA	B			571852	endoplasmic reticulum (GO:0005783); endoplasmic reticulum membrane (GO:0005789); membrane (GO:0016020)	molecular_function (GO:0003674)	protein maturation (GO:0051604)	LMF2	lipase maturation factor 2
rps25	G1K2N0_DANRE	AA	B			393788	cytoplasm (GO:0005737); ribosome (GO:0005840); cytosolic small ribosomal subunit (GO:0022627); ribonucleoprotein complex (GO:1990904)	structural constituent of ribosome (GO:0003735)		RPS25	ribosomal protein S25
colgalt1a	X1WCE6_DANRE	AA	B			565862		transferase activity (GO:0016740); glycosyltransferase activity (GO:0016757); procollagen galactosyltransferase activity (GO:0050211)		COLGALT1	collagen beta(1-O)galactosyltransferase 1
edem3	F1Q540_DANRE	AA	B			559811	endoplasmic reticulum (GO:0005783); membrane (GO:0016020)	hydrolase activity, hydrolyzing O-glycosyl compounds (GO:0004553); mannosyl-oligosaccharide 1,2-alpha-mannosidase activity (GO:0004571); calcium ion binding (GO:0005509); hydrolase activity (GO:0016787); hydrolase activity, acting on glycosyl bonds (GO:0016798); metal ion binding (GO:0046872)	carbohydrate metabolic process (GO:0005975); response to unfolded protein (GO:0006986); metabolic process (GO:0008152)	EDEM3	ER degradation enhancing alpha-mannosidase like protein 3
zgc:136472	A0A2R8QUS4_DANRE	AA	B			678514	endoplasmic reticulum (GO:0005783)		protein folding (GO:0006457); response to endoplasmic reticulum stress (GO:0034976)
angptl2b	B0UXH5_DANRE	AA	B	extension (ZFA:0000106);musculature system (ZFA:0000548);spleen (ZFA:0000436);regenerating fin (ZFA:0001269);gill (ZFA:0000354);pharyngeal arch 3-7 skeleton (ZFA:0000095);neural rod (ZFA:0000133);pectoral fin (ZFA:0001161);liver (ZFA:0000123);yolk (ZFA:0000084);heart (ZFA:0000114);neural tube (ZFA:0001135)		503514	extracellular space (GO:0005615); collagen-containing extracellular matrix (GO:0062023)	signaling receptor binding (GO:0005102)	angiogenesis (GO:0001525); hematopoietic progenitor cell differentiation (GO:0002244); positive regulation of Notch signaling pathway (GO:0045747); definitive hemopoiesis (GO:0060216)	ANGPTL2	angiopoietin like 2
c5	E7FCV2_DANRE	Equ	B	brain (ZFA:0000008);whole organism (ZFA:0001094)		565774	extracellular region (GO:0005576); extracellular space (GO:0005615)	endopeptidase inhibitor activity (GO:0004866)		C5	complement C5
stt3b	A0A2R8S0J3_DANRE	AA	B			323918	membrane (GO:0016020)	oligosaccharyl transferase activity (GO:0004576); dolichyl-diphosphooligosaccharide-protein glycotransferase activity (GO:0004579); transferase activity (GO:0016740); glycosyltransferase activity (GO:0016757); metal ion binding (GO:0046872)	protein glycosylation (GO:0006486)	STT3B	STT3 oligosaccharyltransferase complex catalytic subunit B
c8a	F1Q6F3_DANRE	AA	B	liver (ZFA:0000123);whole organism (ZFA:0001094);chondrocranium (ZFA:0001424);cleithrum (ZFA:0000184);unspecified (ZFA:0001093)		445102	extracellular region (GO:0005576); membrane attack complex (GO:0005579); extracellular space (GO:0005615)	molecular_function (GO:0003674)	immune system process (GO:0002376); immune response (GO:0006955); complement activation (GO:0006956); complement activation, alternative pathway (GO:0006957); complement activation, classical pathway (GO:0006958); killing of cells of another organism (GO:0031640); innate immune response (GO:0045087); anatomical structure development (GO:0048856)	C8A	complement C8 alpha chain
st14a	A5PMY0_DANRE	Equ	B	gut (ZFA:0000112);lateral line primordium (ZFA:0000228);primitive olfactory epithelium (ZFA:0001431);epidermis (ZFA:0000105);otic vesicle (ZFA:0000051)		678603	membrane (GO:0016020)	serine-type endopeptidase activity (GO:0004252); peptidase activity (GO:0008233); serine-type peptidase activity (GO:0008236); hydrolase activity (GO:0016787)	morphogenesis of an epithelium (GO:0002009); proteolysis (GO:0006508); cell population proliferation (GO:0008283); epidermis development (GO:0008544); protein processing (GO:0016485)	ST14	ST14 transmembrane serine protease matriptase
myh9a	F8W3L6_DANRE	Equ	D	immature eye (ZFA:0001678);tail bud (ZFA:0000077);post-vent region (ZFA:0001117);whole organism (ZFA:0001094);pectoral fin (ZFA:0001161);eye (ZFA:0000107);midbrain hindbrain boundary (ZFA:0000042);forebrain (ZFA:0000109);pronephric duct opening (ZFA:0001055);epidermis (ZFA:0000105);trunk (ZFA:0001115);periderm (ZFA:0001185)	+	333938	cell cortex (GO:0005938); myosin complex (GO:0016459); cortical granule (GO:0060473)	nucleotide binding (GO:0000166); cytoskeletal motor activity (GO:0003774); actin binding (GO:0003779); ATP binding (GO:0005524); actin filament binding (GO:0051015)	glomerular filtration (GO:0003094); glomerulus development (GO:0032835); glomerular basement membrane development (GO:0032836); podocyte development (GO:0072015); glomerular capillary formation (GO:0072104)	MYH9	myosin heavy chain 9	+	Actin regulation	Intrinsic Proteins
actb1	ACTB1_DANRE	Equ	D	kidney (ZFA:0000529);whole organism (ZFA:0001094);male organism (ZFA:0000242);female organism (ZFA:0000303);heart (ZFA:0000114);brain (ZFA:0000008);endocrine pancreas (ZFA:0001260);unspecified (ZFA:0001093);liver (ZFA:0000123);lens (ZFA:0000035);ovary (ZFA:0000403);lymphocyte (ZFA:0009250);testis (ZFA:0000598);eye (ZFA:0000107);muscle (ZFA:0005145);gill (ZFA:0000354);myeloid cell (ZFA:0009324)		57934	nucleus (GO:0005634); cytoplasm (GO:0005737); cytoskeleton (GO:0005856); actin filament (GO:0005884); plasma membrane (GO:0005886); focal adhesion (GO:0005925); actin cytoskeleton (GO:0015629); dense body (GO:0097433)	nucleotide binding (GO:0000166); ATP binding (GO:0005524); hydrolase activity (GO:0016787); structural constituent of postsynaptic actin cytoskeleton (GO:0098973)		ACTB	actin beta	+	Adaptor	Intrinsic Proteins
myh10	F1R3G4_DANRE	Equ	D	hindbrain (ZFA:0000029);paraxial mesoderm (ZFA:0000255);adaxial cell (ZFA:0000003);segmental plate (ZFA:0000279);tail bud (ZFA:0000077);upper rhombic lip (ZFA:0001442);whole organism (ZFA:0001094);brain (ZFA:0000008);telencephalon (ZFA:0000079);diencephalon (ZFA:0000101);swim bladder (ZFA:0000076);somite (ZFA:0000155);heart (ZFA:0000114);neural keel (ZFA:0000131);olfactory bulb (ZFA:0000402);otic…	+	555454	cytoplasm (GO:0005737); cell cortex (GO:0005938); myosin complex (GO:0016459); myosin II complex (GO:0016460); myosin filament (GO:0032982); cortical granule (GO:0060473)	microfilament motor activity (GO:0000146); nucleotide binding (GO:0000166); cytoskeletal motor activity (GO:0003774); actin binding (GO:0003779); ATP binding (GO:0005524); actin filament binding (GO:0051015)	mitotic cytokinesis (GO:0000281); regulation of cell shape (GO:0008360); midbrain-hindbrain boundary morphogenesis (GO:0021555); actomyosin structure organization (GO:0031032); actin filament bundle distribution (GO:0070650)	MYH10	myosin heavy chain 10
tuba4l	A0A2R8RVU0_DANRE	Equ	F	unspecified (ZFA:0001093)		327377	cytoplasm (GO:0005737); cytoskeleton (GO:0005856); microtubule (GO:0005874)	nucleotide binding (GO:0000166); structural constituent of cytoskeleton (GO:0005200); GTP binding (GO:0005525); hydrolase activity (GO:0016787)	microtubule cytoskeleton organization (GO:0000226); mitotic cell cycle (GO:0000278); microtubule-based process (GO:0007017)
zgc:55461	A0A2R8Q8X0_DANRE	Equ	F	neuromast (ZFA:0000243);otic placode (ZFA:0000138);central nervous system (ZFA:0000012);lens (ZFA:0000035);gut (ZFA:0000112);peripheral olfactory organ (ZFA:0000047);immature eye (ZFA:0001678);whole organism (ZFA:0001094);neural tube (ZFA:0001135);lateral line system (ZFA:0000034);cranial ganglion (ZFA:0000013);neural plate (ZFA:0000132);pronephric duct (ZFA:0000150);Kupffer's vesicle (ZFA:000000…		406811	cytoplasm (GO:0005737); cytoskeleton (GO:0005856); microtubule (GO:0005874)	nucleotide binding (GO:0000166); GTPase activity (GO:0003924); structural constituent of cytoskeleton (GO:0005200); GTP binding (GO:0005525)	microtubule cytoskeleton organization (GO:0000226); mitotic cell cycle (GO:0000278); microtubule-based process (GO:0007017)
hspa5	Q6P3L3_DANRE	Equ	F	heart (ZFA:0000114);otic placode (ZFA:0000138);epidermis (ZFA:0000105);whole organism (ZFA:0001094);liver (ZFA:0000123);notochord (ZFA:0000135);hatching gland (ZFA:0000026);otic vesicle (ZFA:0000051);neuromast (ZFA:0000243);floor plate (ZFA:0000022);hypochord (ZFA:0000031);mandibular lateral line neuromast (ZFA:0000125);polster (ZFA:0000058);ventricular zone (ZFA:0001083);axis (ZFA:0000092);yolk …	+	378848	extracellular region (GO:0005576); nucleus (GO:0005634); cytoplasm (GO:0005737); endoplasmic reticulum (GO:0005783); endoplasmic reticulum lumen (GO:0005788); membrane (GO:0016020); endoplasmic reticulum chaperone complex (GO:0034663)	nucleotide binding (GO:0000166); ATP binding (GO:0005524); ATP hydrolysis activity (GO:0016887); heat shock protein binding (GO:0031072); protein folding chaperone (GO:0044183); ATP-dependent protein folding chaperone (GO:0140662)	response to hypoxia (GO:0001666); response to yeast (GO:0001878); endoplasmic reticulum unfolded protein response (GO:0030968); ERAD pathway (GO:0036503); protein refolding (GO:0042026); chaperone cofactor-dependent protein refolding (GO:0051085)	HSPA5	heat shock protein family A (Hsp70) member 5
lman1	F1R429_DANRE	Equ	F	testis (ZFA:0000598);head (ZFA:0001114);somite (ZFA:0000155);axis (ZFA:0000092);notochord (ZFA:0000135);hatching gland (ZFA:0000026);pancreas (ZFA:0000140);brain (ZFA:0000008);immature eye (ZFA:0001678);integument (ZFA:0000368);optic primordium (ZFA:0000570);polster (ZFA:0000058);optic vesicle (ZFA:0000050);pharyngeal arch (ZFA:0001306);unspecified (ZFA:0001093);diencephalon (ZFA:0000101);gut (ZF…	+	559775	Golgi membrane (GO:0000139); endoplasmic reticulum membrane (GO:0005789); endoplasmic reticulum-Golgi intermediate compartment (GO:0005793); membrane (GO:0016020); COPII-coated ER to Golgi transport vesicle (GO:0030134)	mannose binding (GO:0005537)	endoplasmic reticulum to Golgi vesicle-mediated transport (GO:0006888); cellular response to estrogen stimulus (GO:0071391)	LMAN1	lectin, mannose binding 1
hells	B7ZD98_DANRE	Equ	A	neural plate (ZFA:0000132);ventricular zone (ZFA:0001083);alar plate midbrain region (ZFA:0001357);proliferative region (ZFA:0000098);telencephalon (ZFA:0000079);central nervous system (ZFA:0000012);retina (ZFA:0000152);forebrain (ZFA:0000109);hindbrain (ZFA:0000029);pectoral fin musculature (ZFA:0000563);optic vesicle (ZFA:0000050);margin (ZFA:0000038);midbrain (ZFA:0000128);immature eye (ZFA:00…		553328	nucleus (GO:0005634)	nucleotide binding (GO:0000166); DNA binding (GO:0003677); helicase activity (GO:0004386); ATP binding (GO:0005524); ATP-dependent activity, acting on DNA (GO:0008094); hydrolase activity (GO:0016787); ATP-dependent chromatin remodeler activity (GO:0140658)	regulation of DNA methylation (GO:0044030); chromosomal DNA methylation maintenance following DNA replication (GO:0141119)	HELLS	helicase, lymphoid specific
ppm1bb	Q5U386_DANRE	Equ	A	whole organism (ZFA:0001094)		100003481	nucleus (GO:0005634); cytoplasm (GO:0005737); cytosol (GO:0005829); membrane (GO:0016020)	magnesium ion binding (GO:0000287); phosphoprotein phosphatase activity (GO:0004721); protein serine/threonine phosphatase activity (GO:0004722); hydrolase activity (GO:0016787); manganese ion binding (GO:0030145); cation binding (GO:0043169); metal ion binding (GO:0046872)	negative regulation of transforming growth factor beta receptor signaling pathway (GO:0030512); peptidyl-threonine dephosphorylation (GO:0035970); negative regulation of canonical NF-kappaB signal transduction (GO:0043124); positive regulation of canonical Wnt signaling pathway (GO:0090263)	PPM1B	protein phosphatase, Mg2+/Mn2+ dependent 1B
hspa8	A0A2R8Q860_DANRE	Equ	F	brain (ZFA:0000008);central nervous system (ZFA:0000012);head (ZFA:0001114);unspecified (ZFA:0001093);neural plate (ZFA:0000132);swim bladder (ZFA:0000076);immature eye (ZFA:0001678);otic vesicle (ZFA:0000051);whole organism (ZFA:0001094);presumptive neural plate (ZFA:0000063);retina (ZFA:0000152);eye (ZFA:0000107);midbrain hindbrain boundary (ZFA:0000042);pectoral fin (ZFA:0001161);male organism…	+	573376	nucleus (GO:0005634); cytoplasm (GO:0005737); lysosome (GO:0005764); cytosol (GO:0005829); plasma membrane (GO:0005886); membrane (GO:0016020)	nucleotide binding (GO:0000166); ATP binding (GO:0005524); ATP hydrolysis activity (GO:0016887); heat shock protein binding (GO:0031072); protein folding chaperone (GO:0044183); ATP-dependent protein folding chaperone (GO:0140662)	autophagy (GO:0006914); fin regeneration (GO:0031101); regulation of fibroblast growth factor receptor signaling pathway (GO:0040036); protein refolding (GO:0042026); positive regulation of receptor-mediated endocytosis (GO:0048260); chaperone cofactor-dependent protein refolding (GO:0051085); protein localization to early endosome (GO:1902946)	HSPA8	heat shock protein family A (Hsp70) member 8
uba52	Q3B7P7_DANRE	Equ	F			641289	nucleus (GO:0005634); cytoplasm (GO:0005737); ribosome (GO:0005840); large ribosomal subunit (GO:0015934); cytosolic small ribosomal subunit (GO:0022627); ribonucleoprotein complex (GO:1990904)	structural constituent of ribosome (GO:0003735); protein tag activity (GO:0031386); ubiquitin protein ligase binding (GO:0031625)	translation (GO:0006412); protein ubiquitination (GO:0016567); modification-dependent protein catabolic process (GO:0019941)	UBA52	ubiquitin A-52 residue ribosomal protein fusion product 1
aldh18a1	A4IGC8_DANRE	Equ	F	pharyngeal arch 3-7 skeleton (ZFA:0000095);retina (ZFA:0000152);notochord (ZFA:0000135);unspecified (ZFA:0001093);lens (ZFA:0000035);solid lens vesicle (ZFA:0001679);ventricular zone (ZFA:0001083);optic tectum (ZFA:0000445);eye (ZFA:0000107);immature eye (ZFA:0001678);optic vesicle (ZFA:0000050);Kupffer's vesicle (ZFA:0000001);otic vesicle (ZFA:0000051);pectoral fin musculature (ZFA:0000563);fin …	+	557186	cytoplasm (GO:0005737); mitochondrion (GO:0005739)	nucleotide binding (GO:0000166); catalytic activity (GO:0003824); glutamate 5-kinase activity (GO:0004349); glutamate-5-semialdehyde dehydrogenase activity (GO:0004350); ATP binding (GO:0005524); kinase activity (GO:0016301); oxidoreductase activity (GO:0016491); oxidoreductase activity, acting on the aldehyde or oxo group of donors, NAD or NADP as acceptor (GO:0016620); transferase activity (GO:…	proline biosynthetic process (GO:0006561); metabolic process (GO:0008152); amino acid biosynthetic process (GO:0008652); phosphorylation (GO:0016310); L-proline biosynthetic process (GO:0055129)	ALDH18A1	aldehyde dehydrogenase 18 family member A1
txndc5	F1R184_DANRE	Equ	F			406289	endoplasmic reticulum (GO:0005783); endoplasmic reticulum lumen (GO:0005788)	protein disulfide isomerase activity (GO:0003756); isomerase activity (GO:0016853)	protein folding (GO:0006457)	TXNDC5	thioredoxin domain containing 5
tpm3	Q803M1_DANRE	Equ	D	pectoral fin musculature (ZFA:0000563);axis (ZFA:0000092);heart (ZFA:0000114);adaxial cell (ZFA:0000003);notochord (ZFA:0000135);myotome (ZFA:0001056);somite (ZFA:0000155);hindbrain neural plate (ZFA:0007022);musculature system (ZFA:0000548);whole organism (ZFA:0001094);cephalic musculature (ZFA:0000328);optic tectum (ZFA:0000445);unspecified (ZFA:0001093);skeletal muscle (ZFA:0005277);hypaxial m…	+	373076	actin filament (GO:0005884)	actin binding (GO:0003779); actin filament binding (GO:0051015)	muscle contraction (GO:0006936); actin filament organization (GO:0007015); skeletal myofibril assembly (GO:0014866)	TPM3	tropomyosin 3
trim33	TRI33_DANRE	Equ	A	caudal artery (ZFA:0000011);brain (ZFA:0000008);hypoblast (ZFA:0000117);unspecified (ZFA:0001093);testis (ZFA:0000598);ventral mesoderm (ZFA:0000083);central nervous system (ZFA:0000012);spinal cord (ZFA:0000075);intermediate cell mass of mesoderm (ZFA:0000033);ovary (ZFA:0000403);blood island (ZFA:0000094);gill (ZFA:0000354);muscle (ZFA:0005145);dorsal aorta (ZFA:0000014);tail bud (ZFA:0000077);…	+	324053	nucleus (GO:0005634)	DNA binding (GO:0003677); zinc ion binding (GO:0008270); transferase activity (GO:0016740); metal ion binding (GO:0046872)	erythrocyte differentiation (GO:0030218); neutrophil chemotaxis (GO:0030593); fin development (GO:0033333); regulation of transcription elongation by RNA polymerase II (GO:0034243); embryonic hemopoiesis (GO:0035162); post-embryonic hemopoiesis (GO:0035166); developmental pigmentation (GO:0048066); macrophage chemotaxis (GO:0048246); primitive hemopoiesis (GO:0060215); macrophage migration (GO:19…	TRIM33	tripartite motif containing 33
flot2a	FLOT2_DANRE	Equ	D	otic vesicle (ZFA:0000051);rhombomere (ZFA:0001064);central nervous system (ZFA:0000012);somite (ZFA:0000155);Rohon-Beard neuron (ZFA:0009150);whole organism (ZFA:0001094);primary interneuron (ZFA:0009245);caudal fin (ZFA:0001058);pectoral fin bud (ZFA:0000141);neuromast (ZFA:0000243);primary motor neuron (ZFA:0009244);trigeminal placode (ZFA:0000162);mesenchyme pectoral fin (ZFA:0001000);retinal…	+	245698	endosome (GO:0005768); plasma membrane (GO:0005886); membrane (GO:0016020); flotillin complex (GO:0016600); endocytic vesicle (GO:0030139); cytoplasmic vesicle (GO:0031410)	molecular_function (GO:0003674)	cell adhesion (GO:0007155); regulation of myoblast differentiation (GO:0045661); protein localization to plasma membrane (GO:0072659); regulation of epiboly involved in gastrulation with mouth forming second (GO:1904086); regulation of cell-cell adhesion mediated by cadherin (GO:2000047)	FLOT2	flotillin 2
si:dkey-108k21.11	X1WH60_DANRE	Equ	D			100333437	nucleosome (GO:0000786); nucleus (GO:0005634); chromosome (GO:0005694)	DNA binding (GO:0003677); structural constituent of chromatin (GO:0030527); protein heterodimerization activity (GO:0046982)
eef1a	EF1A_DANRE	Equ	F
chd4b	F1RBT2_DANRE	Equ	F	regenerating fin (ZFA:0001269);blastomere (ZFA:0000093);central nervous system (ZFA:0000012);hematopoietic multipotent progenitor cell (ZFA:0009354);retina (ZFA:0000152);whole organism (ZFA:0001094);telencephalon (ZFA:0000079)		560622	chromatin (GO:0000785); nucleus (GO:0005634); NuRD complex (GO:0016581)	nucleotide binding (GO:0000166); DNA binding (GO:0003677); chromatin binding (GO:0003682); ATP binding (GO:0005524); hydrolase activity (GO:0016787); ATP hydrolysis activity (GO:0016887); histone binding (GO:0042393); metal ion binding (GO:0046872); ATP-dependent chromatin remodeler activity (GO:0140658)	negative regulation of transcription by RNA polymerase II (GO:0000122); chromatin remodeling (GO:0006338)	CHD4	chromodomain helicase DNA binding protein 4
pdia5	B0S5S6_DANRE	Equ	F	liver (ZFA:0000123);notochord (ZFA:0000135);pectoral fin musculature (ZFA:0000563);pronephric duct (ZFA:0000150);fin (ZFA:0000108);pharyngeal arch 3-7 skeleton (ZFA:0000095);optic tectum (ZFA:0000445);eye (ZFA:0000107);whole organism (ZFA:0001094);polster (ZFA:0000058);otic vesicle (ZFA:0000051);hatching gland (ZFA:0000026);lateral line system (ZFA:0000034);anterior axial hypoblast (ZFA:0000004);…	+	556162	endoplasmic reticulum (GO:0005783)	protein disulfide isomerase activity (GO:0003756); isomerase activity (GO:0016853)	protein folding (GO:0006457); hemopoiesis (GO:0030097)	PDIA5	protein disulfide isomerase family A member 5
prpf8	A0A286YA65_DANRE	Equ	F	head (ZFA:0001114);unspecified (ZFA:0001093);whole organism (ZFA:0001094);brain (ZFA:0000008)		393951	nucleus (GO:0005634); spliceosomal complex (GO:0005681); U5 snRNP (GO:0005682); catalytic step 2 spliceosome (GO:0071013)	RNA binding (GO:0003723); peptidase activity (GO:0008233); metallopeptidase activity (GO:0008237); U6 snRNA binding (GO:0017070); U1 snRNA binding (GO:0030619); U2 snRNA binding (GO:0030620); U5 snRNA binding (GO:0030623); pre-mRNA intronic binding (GO:0097157)	spliceosomal tri-snRNP complex assembly (GO:0000244); mRNA splicing, via spliceosome (GO:0000398); mRNA processing (GO:0006397); RNA splicing (GO:0008380)	PRPF8	pre-mRNA processing factor 8
znf318	E7EYC3_DANRE	Equ	F			100330539		nucleic acid binding (GO:0003676); zinc ion binding (GO:0008270)		ZNF318	zinc finger protein 318
zgc:163061	A4QN90_DANRE	Equ	F			100037379	nucleosome (GO:0000786); nucleus (GO:0005634); chromosome (GO:0005694)	DNA binding (GO:0003677); structural constituent of chromatin (GO:0030527)	nucleosome assembly (GO:0006334); anatomical structure development (GO:0048856)
rps4x	RS4X_DANRE	Equ	F			449547	nucleus (GO:0005634); nucleolus (GO:0005730); cytoplasm (GO:0005737); ribosome (GO:0005840); cytosolic small ribosomal subunit (GO:0022627); small-subunit processome (GO:0032040); ribonucleoprotein complex (GO:1990904)	RNA binding (GO:0003723); structural constituent of ribosome (GO:0003735); rRNA binding (GO:0019843)	translation (GO:0006412); brain development (GO:0007420); ribosomal small subunit biogenesis (GO:0042274); chordate embryonic development (GO:0043009)	RPS4X	ribosomal protein S4 X-linked
flot1b	Q6TH07_DANRE	Equ	D	head mesenchyme (ZFA:0000113);pharyngeal arch 3-7 skeleton (ZFA:0000095);whole organism (ZFA:0001094);cephalic musculature (ZFA:0000328);midbrain (ZFA:0000128);vertical myoseptum (ZFA:0000610);olfactory placode (ZFA:0000048);pectoral fin bud (ZFA:0000141);axis (ZFA:0000092);midbrain hindbrain boundary (ZFA:0000042);somite (ZFA:0000155);musculature system (ZFA:0000548);pectoral fin musculature (ZF…	+	245697	endosome (GO:0005768); plasma membrane (GO:0005886); membrane (GO:0016020); flotillin complex (GO:0016600); cytoplasmic vesicle (GO:0031410)		regulation of receptor internalization (GO:0002090); positive regulation of endocytosis (GO:0045807); protein kinase C signaling (GO:0070528); protein localization to plasma membrane (GO:0072659); positive regulation of cell junction assembly (GO:1901890); positive regulation of cell-cell adhesion mediated by cadherin (GO:2000049)	FLOT1	flotillin 1
sptan1	F1R446_DANRE	Equ	D	posterior lateral line ganglion (ZFA:0001314);whole organism (ZFA:0001094);cranial ganglion (ZFA:0000013);brain (ZFA:0000008);lens (ZFA:0000035);anterior lateral line ganglion (ZFA:0001391);eye (ZFA:0000107);trigeminal ganglion (ZFA:0000295);post-vent region (ZFA:0001117);fin (ZFA:0000108);immature eye (ZFA:0001678)		553383	cytoplasm (GO:0005737); plasma membrane (GO:0005886); cell junction (GO:0030054); cortical actin cytoskeleton (GO:0030864); node of Ranvier (GO:0033268); paranode region of axon (GO:0033270); cell projection (GO:0042995)	calcium ion binding (GO:0005509); calmodulin binding (GO:0005516); metal ion binding (GO:0046872); actin filament binding (GO:0051015)	myelination in peripheral nervous system (GO:0022011); actin cytoskeleton organization (GO:0030036); clustering of voltage-gated sodium channels (GO:0045162); actin filament capping (GO:0051693)	SPTAN1	spectrin alpha, non-erythrocytic 1
eef2b	Q6P3J5_DANRE	Equ	D	trunk (ZFA:0001115);midbrain hindbrain boundary (ZFA:0000042);brain (ZFA:0000008);whole organism (ZFA:0001094);somite (ZFA:0000155);cerebellum (ZFA:0000100);epidermis (ZFA:0000105);lens (ZFA:0000035);tail bud (ZFA:0000077);unspecified (ZFA:0001093);optic vesicle (ZFA:0000050);immature eye (ZFA:0001678);midbrain (ZFA:0000128);blastomere (ZFA:0000093);integument (ZFA:0000368);retina (ZFA:0000152);g…	+	326929	nucleus (GO:0005634); cytoplasm (GO:0005737); cytosol (GO:0005829); ribonucleoprotein complex (GO:1990904)	nucleotide binding (GO:0000166); translation elongation factor activity (GO:0003746); GTPase activity (GO:0003924); protein binding (GO:0005515); GTP binding (GO:0005525); hydrolase activity (GO:0016787); ribosome binding (GO:0043022)	translation (GO:0006412); translational elongation (GO:0006414); chordate embryonic development (GO:0043009); cellular response to xenobiotic stimulus (GO:0071466)	EEF2	eukaryotic translation elongation factor 2
eif4a1a	Q802C9_DANRE	Equ	F	somite (ZFA:0000155);unspecified (ZFA:0001093);brain (ZFA:0000008);paraxial mesoderm (ZFA:0000255);neural rod (ZFA:0000133);immature eye (ZFA:0001678);neuromast (ZFA:0000243)	+	386634		nucleotide binding (GO:0000166); nucleic acid binding (GO:0003676); RNA binding (GO:0003723); RNA helicase activity (GO:0003724); translation initiation factor activity (GO:0003743); helicase activity (GO:0004386); ATP binding (GO:0005524); hydrolase activity (GO:0016787)	cytoplasmic translational initiation (GO:0002183); translation (GO:0006412); translational initiation (GO:0006413)	EIF4A1	eukaryotic translation initiation factor 4A1
ilf3b	A0A0R4IUQ9_DANRE	Equ	F	unspecified (ZFA:0001093);whole organism (ZFA:0001094)		321868	nucleus (GO:0005634); nucleolus (GO:0005730); cytoplasm (GO:0005737)	DNA binding (GO:0003677); RNA binding (GO:0003723); double-stranded RNA binding (GO:0003725); single-stranded RNA binding (GO:0003727); mRNA 3'-UTR AU-rich region binding (GO:0035925)	defense response to virus (GO:0051607)	ILF3	interleukin enhancer binding factor 3
hnrnpub	Q5RHQ7_DANRE	Equ	F			334490	nucleus (GO:0005634); ribonucleoprotein complex (GO:1990904)	RNA binding (GO:0003723); promoter-specific chromatin binding (GO:1990841)	alternative mRNA splicing, via spliceosome (GO:0000380); positive regulation of transcription by RNA polymerase II (GO:0045944)	HNRNPU	heterogeneous nuclear ribonucleoprotein U
myo5ab	E7FB39_DANRE	Equ	D			565267	cytoplasm (GO:0005737); actin cytoskeleton (GO:0015629); membrane (GO:0016020); myosin complex (GO:0016459); vesicle (GO:0031982)	microfilament motor activity (GO:0000146); nucleotide binding (GO:0000166); cytoskeletal motor activity (GO:0003774); actin binding (GO:0003779); ATP binding (GO:0005524); actin filament binding (GO:0051015)	actin filament organization (GO:0007015); vesicle transport along actin filament (GO:0030050); system development (GO:0048731)	MYO5A	myosin VA
sptbn2	F1QXB0_DANRE	Equ	C			558044	cytoplasm (GO:0005737); cytoskeleton (GO:0005856); plasma membrane (GO:0005886); spectrin (GO:0008091); cell junction (GO:0030054); cortical actin cytoskeleton (GO:0030864); cell projection (GO:0042995)	actin binding (GO:0003779); structural constituent of cytoskeleton (GO:0005200); phospholipid binding (GO:0005543); actin filament binding (GO:0051015)	actin cytoskeleton organization (GO:0030036); actin filament capping (GO:0051693)	SPTBN2	spectrin beta, non-erythrocytic 2
cltca	A0A286YAZ4_DANRE	Equ	F	intermediate cell mass of mesoderm (ZFA:0000033);axial vasculature (ZFA:0001073);blood (ZFA:0000007);ventral mesoderm (ZFA:0000083);notochord (ZFA:0000135)	+	323579	spindle (GO:0005819); clathrin-coated pit (GO:0005905); membrane (GO:0016020); clathrin coat of trans-Golgi network vesicle (GO:0030130); clathrin coat of coated pit (GO:0030132); cytoplasmic vesicle (GO:0031410); clathrin-coated endocytic vesicle (GO:0045334); clathrin complex (GO:0071439)	structural molecule activity (GO:0005198); clathrin light chain binding (GO:0032051)	mitotic cell cycle (GO:0000278); intracellular protein transport (GO:0006886); receptor-mediated endocytosis (GO:0006898); vesicle-mediated transport (GO:0016192); clathrin coat assembly (GO:0048268)	CLTC	clathrin heavy chain
hsp90b1	A0A286YAP4_DANRE	Equ	D	yolk syncytial layer (ZFA:0000088);unspecified (ZFA:0001093);neuromast (ZFA:0000243);lateral line system (ZFA:0000034);axis (ZFA:0000092);mucus secreting cell (ZFA:0009159);pectoral fin (ZFA:0001161);whole organism (ZFA:0001094);liver (ZFA:0000123);hatching gland (ZFA:0000026);notochord (ZFA:0000135);epidermis (ZFA:0000105);otic vesicle (ZFA:0000051);polster (ZFA:0000058);brain (ZFA:0000008)	+	386590	endoplasmic reticulum (GO:0005783); sarcoplasmic reticulum lumen (GO:0033018); melanosome (GO:0042470); perinuclear region of cytoplasm (GO:0048471)	nucleotide binding (GO:0000166); ATP binding (GO:0005524); ATP hydrolysis activity (GO:0016887); unfolded protein binding (GO:0051082); ATP-dependent protein folding chaperone (GO:0140662)	response to hypoxia (GO:0001666); protein folding (GO:0006457); otolith tethering (GO:0035889); ERAD pathway (GO:0036503); defense response to Gram-positive bacterium (GO:0050830)	HSP90B1	heat shock protein 90 beta family member 1
canx	F1QKS4_DANRE	Equ	E	spleen (ZFA:0000436);heart (ZFA:0000114);gill (ZFA:0000354);whole organism (ZFA:0001094);blood (ZFA:0000007);skeletal muscle (ZFA:0005277);brain (ZFA:0000008);swim bladder (ZFA:0000076);head (ZFA:0001114);intestine (ZFA:0001338);liver (ZFA:0000123);integument (ZFA:0000368);hatching gland (ZFA:0000026);ovary (ZFA:0000403);notochord (ZFA:0000135);kidney (ZFA:0000529);fin (ZFA:0000108);pharyngeal ar…	+	406757	endoplasmic reticulum (GO:0005783); endoplasmic reticulum membrane (GO:0005789); membrane (GO:0016020); melanosome (GO:0042470)	calcium ion binding (GO:0005509); unfolded protein binding (GO:0051082)	protein folding (GO:0006457); ERAD pathway (GO:0036503); posterior lateral line development (GO:0048916)	CANX	calnexin
asmtl	B0S731_DANRE	Equ	A			324134		methyltransferase activity (GO:0008168); O-methyltransferase activity (GO:0008171); transferase activity (GO:0016740); nucleoside triphosphate diphosphatase activity (GO:0047429)	methylation (GO:0032259); anatomical structure development (GO:0048856)	ASMTL	acetylserotonin O-methyltransferase like
hdlbpa	F1R9Y8_DANRE	Equ	F	unspecified (ZFA:0001093);anterior axial hypoblast (ZFA:0000004);myotome (ZFA:0001056);lens (ZFA:0000035);hatching gland (ZFA:0000026);gut (ZFA:0000112);pectoral fin musculature (ZFA:0000563);alar plate midbrain region (ZFA:0001357);otic vesicle (ZFA:0000051);integument (ZFA:0000368);epidermis (ZFA:0000105);pharyngeal arch 3-7 skeleton (ZFA:0000095);notochord (ZFA:0000135);male organism (ZFA:0000…	+	794178	nucleus (GO:0005634); cytoplasm (GO:0005737)	nucleic acid binding (GO:0003676); RNA binding (GO:0003723); mRNA binding (GO:0003729)	cellular response to estrogen stimulus (GO:0071391)	HDLBP	high density lipoprotein binding protein
cct5	Q6NVI6_DANRE	Equ	F	pectoral fin (ZFA:0001161);lateral line system (ZFA:0000034);epidermis (ZFA:0000105);proliferative region (ZFA:0000098);whole organism (ZFA:0001094);pharyngeal arch 3-7 skeleton (ZFA:0000095);unspecified (ZFA:0001093);yolk syncytial layer (ZFA:0000088);brain (ZFA:0000008)		322258	chaperonin-containing T-complex (GO:0005832)	nucleotide binding (GO:0000166); ATP binding (GO:0005524); ATP hydrolysis activity (GO:0016887); unfolded protein binding (GO:0051082); ATP-dependent protein folding chaperone (GO:0140662)	protein folding (GO:0006457); skeletal muscle thin filament assembly (GO:0030240)	CCT5	chaperonin containing TCP1 subunit 5
scyl2	Q1L881_DANRE	Equ	C			557149		protein kinase activity (GO:0004672); ATP binding (GO:0005524)		SCYL2	SCY1 like pseudokinase 2
parp1	Q5RHR0_DANRE	Equ	F	unspecified (ZFA:0001093);whole organism (ZFA:0001094);regenerating fin (ZFA:0001269)		560788	chromatin (GO:0000785); nucleus (GO:0005634); chromosome (GO:0005694); nucleolus (GO:0005730); cytoplasm (GO:0005737); cytosol (GO:0005829); nuclear replication fork (GO:0043596); site of DNA damage (GO:0090734)	DNA binding (GO:0003677); damaged DNA binding (GO:0003684); catalytic activity (GO:0003824); NAD+ ADP-ribosyltransferase activity (GO:0003950); zinc ion binding (GO:0008270); transferase activity (GO:0016740); glycosyltransferase activity (GO:0016757); pentosyltransferase activity (GO:0016763); nucleotidyltransferase activity (GO:0016779); nucleosome binding (GO:0031491); protein homodimerization…	negative regulation of transcription by RNA polymerase II (GO:0000122); immune system process (GO:0002376); DNA repair (GO:0006281); double-strand break repair (GO:0006302); apoptotic process (GO:0006915); DNA damage response (GO:0006974); metabolic process (GO:0008152); innate immune response (GO:0045087); regulation of circadian sleep/wake cycle, sleep (GO:0045187); negative regulation of innat…	PARP1	poly(ADP-ribose) polymerase 1
dnajc3a	Q6P0U6_DANRE	Equ	F	liver (ZFA:0000123);polster (ZFA:0000058);exocrine pancreas (ZFA:0001249);epidermis (ZFA:0000105);whole organism (ZFA:0001094);axis (ZFA:0000092);periderm (ZFA:0001185);pancreas (ZFA:0000140);mandibular arch skeleton (ZFA:0001227);pharyngeal arch 3-7 skeleton (ZFA:0000095);otic vesicle (ZFA:0000051);head (ZFA:0001114);axial vasculature (ZFA:0001073);hatching gland (ZFA:0000026);lateral line syste…	+	322544	endoplasmic reticulum (GO:0005783)	protein-folding chaperone binding (GO:0051087); misfolded protein binding (GO:0051787)	protein folding in endoplasmic reticulum (GO:0034975)	DNAJC3	DnaJ heat shock protein family (Hsp40) member C3
cct8	Q7ZU96_DANRE	Equ	A	brain (ZFA:0000008);unspecified (ZFA:0001093);whole organism (ZFA:0001094)		394037	cytoplasm (GO:0005737); chaperonin-containing T-complex (GO:0005832)	nucleotide binding (GO:0000166); ATP binding (GO:0005524); ATP hydrolysis activity (GO:0016887); unfolded protein binding (GO:0051082); ATP-dependent protein folding chaperone (GO:0140662)	protein folding (GO:0006457); behavioral response to nicotine (GO:0035095)	CCT8	chaperonin containing TCP1 subunit 8
si:ch1073-55a19.2	X1WCS8_DANRE	LBD	D
flna	A0A2R8Q720_DANRE	Equ	D	intestine (ZFA:0001338);brain (ZFA:0000008);gut (ZFA:0000112);whole organism (ZFA:0001094);head (ZFA:0001114)		562529	intracellular non-membrane-bounded organelle (GO:0043232)	actin binding (GO:0003779); actin filament binding (GO:0051015)	actin cytoskeleton organization (GO:0030036); peristalsis (GO:0030432); digestive tract development (GO:0048565); determination of heart left/right asymmetry (GO:0061371); intestinal motility (GO:0120054)	FLNA	filamin A	+	Actin regulation	Intrinsic Proteins
nop56	Q6DRE5_DANRE	Equ	F	midbrain (ZFA:0000128);head (ZFA:0001114)		394196	nucleus (GO:0005634); nucleolus (GO:0005730); box C/D RNP complex (GO:0031428); small-subunit processome (GO:0032040)	snoRNA binding (GO:0030515)	thigmotaxis (GO:0001966); rRNA processing (GO:0006364); heart development (GO:0007507); cerebellum development (GO:0021549); central nervous system formation (GO:0021556); swimming behavior (GO:0036269); ribosome biogenesis (GO:0042254); regulation of neuromuscular junction development (GO:1904396); regulation of motor neuron axon guidance (GO:1905812)	NOP56	NOP56 ribonucleoprotein
c3a.2	F1QV29_DANRE	Equ	B	kidney (ZFA:0000529);male organism (ZFA:0000242);post-vent region (ZFA:0001117);liver (ZFA:0000123);integument (ZFA:0000368);unspecified (ZFA:0001093);spleen (ZFA:0000436);gill (ZFA:0000354);intestine (ZFA:0001338);whole organism (ZFA:0001094);muscle (ZFA:0005145);brain (ZFA:0000008);heart (ZFA:0000114)		30491	extracellular region (GO:0005576); extracellular space (GO:0005615)	endopeptidase inhibitor activity (GO:0004866)	cellular response to estrogen stimulus (GO:0071391)	C3	complement C3
atp5fa1	Q08BA1_DANRE	Equ	F	whole organism (ZFA:0001094);myotome (ZFA:0001056);pharyngeal arch 3-7 (ZFA:0001613);integument (ZFA:0000368);gill (ZFA:0000354);heart (ZFA:0000114);gut (ZFA:0000112);kidney (ZFA:0000529);midbrain hindbrain boundary (ZFA:0000042);spleen (ZFA:0000436);head (ZFA:0001114);eye (ZFA:0000107);brain (ZFA:0000008);ovary (ZFA:0000403);pectoral fin (ZFA:0001161);male organism (ZFA:0000242);skeletal muscle …		553755	mitochondrial proton-transporting ATP synthase, catalytic core (GO:0005754); membrane (GO:0016020); proton-transporting ATP synthase complex, catalytic core F(1) (GO:0045261)	nucleotide binding (GO:0000166); ATP binding (GO:0005524); adenyl ribonucleotide binding (GO:0032559); ADP binding (GO:0043531); proton-transporting ATP synthase activity, rotational mechanism (GO:0046933); lipoteichoic acid binding (GO:0070891)	ATP biosynthetic process (GO:0006754); monoatomic ion transport (GO:0006811); proton motive force-driven ATP synthesis (GO:0015986); defense response to bacterium (GO:0042742); ATP metabolic process (GO:0046034); proton transmembrane transport (GO:1902600)	ATP5F1A	ATP synthase F1 subunit alpha
myo5b	A0A286YAD0_DANRE	Equ	C	otic vesicle (ZFA:0000051);periderm (ZFA:0001185);intestine (ZFA:0001338);gut epithelium (ZFA:0005123);peripheral olfactory organ (ZFA:0000047);retinal pigmented epithelium (ZFA:0000144);lateral line system (ZFA:0000034);pronephric duct (ZFA:0000150);otic placode (ZFA:0000138);pharynx (ZFA:0000056);EVL (ZFA:0000086);olfactory placode (ZFA:0000048);retina (ZFA:0000152);pigment cell (ZFA:0009090);i…		567402	cytoplasm (GO:0005737); actin cytoskeleton (GO:0015629); membrane (GO:0016020); myosin complex (GO:0016459); vesicle (GO:0031982)	microfilament motor activity (GO:0000146); nucleotide binding (GO:0000166); cytoskeletal motor activity (GO:0003774); actin binding (GO:0003779); ATP binding (GO:0005524); actin filament binding (GO:0051015)	cardiac chamber ballooning (GO:0003242); cardiac muscle tissue growth involved in heart morphogenesis (GO:0003245); actin filament organization (GO:0007015); regulation of cell size (GO:0008361); vesicle transport along actin filament (GO:0030050); endocytic recycling (GO:0032456); skin development (GO:0043588); digestive tract morphogenesis (GO:0048546); axon development (GO:0061564); intestinal…	MYO5B	myosin VB
nop58	Q6P6X6_DANRE	Equ	F	hindbrain (ZFA:0000029);neural tube (ZFA:0001135);whole organism (ZFA:0001094);myotome (ZFA:0001056);pharyngeal arch (ZFA:0001306);hypaxial myotome region (ZFA:0001085);midbrain (ZFA:0000128);liver (ZFA:0000123);immature eye (ZFA:0001678);musculature system (ZFA:0000548);spinal cord (ZFA:0000075);retina (ZFA:0000152);axial vasculature (ZFA:0001073);optic tectum (ZFA:0000445);head (ZFA:0001114);gu…		494152	nucleus (GO:0005634); nucleolus (GO:0005730); box C/D RNP complex (GO:0031428); small-subunit processome (GO:0032040)	snoRNA binding (GO:0030515)	ribosome biogenesis (GO:0042254)	NOP58	NOP58 ribonucleoprotein
lman2lb	F2Z4T7_DANRE	Equ	E			767766	Golgi membrane (GO:0000139); endoplasmic reticulum membrane (GO:0005789); endoplasmic reticulum-Golgi intermediate compartment (GO:0005793); membrane (GO:0016020); COPII-coated ER to Golgi transport vesicle (GO:0030134)	mannose binding (GO:0005537)	endoplasmic reticulum to Golgi vesicle-mediated transport (GO:0006888)	LMAN2L	lectin, mannose binding 2 like
igbp1	B8JM93_DANRE	Equ	F	whole organism (ZFA:0001094);unspecified (ZFA:0001093)		406843	cytosol (GO:0005829)	protein phosphatase 2A binding (GO:0051721)	regulation of signal transduction (GO:0009966); regulation of dephosphorylation (GO:0035303)	IGBP1	immunoglobulin binding protein 1
cct4	Q6PH46_DANRE	Equ	F	immature eye (ZFA:0001678);whole organism (ZFA:0001094);midbrain (ZFA:0000128);pharyngeal arch (ZFA:0001306);pectoral fin bud (ZFA:0000141);myotome (ZFA:0001056);pectoral fin (ZFA:0001161);eye (ZFA:0000107);skeletal muscle cell (ZFA:0009115);unspecified (ZFA:0001093);gill (ZFA:0000354)		393555	chaperonin-containing T-complex (GO:0005832)	nucleotide binding (GO:0000166); ATP binding (GO:0005524); ATP hydrolysis activity (GO:0016887); unfolded protein binding (GO:0051082); ATP-dependent protein folding chaperone (GO:0140662)	response to hypoxia (GO:0001666); protein folding (GO:0006457)	CCT4	chaperonin containing TCP1 subunit 4
tcp1	Q803P2_DANRE	Equ	B			30477	chaperonin-containing T-complex (GO:0005832)	nucleotide binding (GO:0000166); ATP binding (GO:0005524); ATP hydrolysis activity (GO:0016887); unfolded protein binding (GO:0051082); ATP-dependent protein folding chaperone (GO:0140662)	protein folding (GO:0006457); Kupffer's vesicle development (GO:0070121)	TCP1	t-complex 1
mthfd1b	F1QXP5_DANRE	Equ	F	immature eye (ZFA:0001678);anterior neural tube (ZFA:0007038);alar plate midbrain region (ZFA:0001357);pectoral fin musculature (ZFA:0000563);pharyngeal arch 3-7 skeleton (ZFA:0000095);retina (ZFA:0000152);yolk syncytial layer (ZFA:0000088);central nervous system (ZFA:0000012);optic cup (ZFA:0001202);eye (ZFA:0000107);intestinal bulb (ZFA:0001076);optic tectum (ZFA:0000445);cerebellum (ZFA:000010…		260441	cytosol (GO:0005829)	catalytic activity (GO:0003824); formate-tetrahydrofolate ligase activity (GO:0004329); methenyltetrahydrofolate cyclohydrolase activity (GO:0004477); methylenetetrahydrofolate dehydrogenase (NADP+) activity (GO:0004488); ATP binding (GO:0005524); oxidoreductase activity (GO:0016491); hydrolase activity (GO:0016787)	one-carbon metabolic process (GO:0006730); tetrahydrofolate interconversion (GO:0035999)	MTHFD1	methylenetetrahydrofolate dehydrogenase, cyclohydrolase and formyltetrahydrofolate synthetase 1
rps3	Q6TLG8_DANRE	Equ	F			336550	nucleus (GO:0005634); mitochondrial inner membrane (GO:0005743); ribosome (GO:0005840); small ribosomal subunit (GO:0015935); cytosolic small ribosomal subunit (GO:0022627); ribonucleoprotein complex (GO:1990904)	DNA binding (GO:0003677); RNA binding (GO:0003723); structural constituent of ribosome (GO:0003735); lyase activity (GO:0016829); class I DNA-(apurinic or apyrimidinic site) endonuclease activity (GO:0140078)	DNA repair (GO:0006281); translation (GO:0006412); regulation of translation (GO:0006417); apoptotic process (GO:0006915); DNA damage response (GO:0006974); cell cycle (GO:0007049); erythrocyte differentiation (GO:0030218); chordate embryonic development (GO:0043009); cell division (GO:0051301); positive regulation of apoptotic signaling pathway (GO:2001235)	RPS3	ribosomal protein S3
hspb1	A4VAK4_DANRE	Equ	F	swim bladder (ZFA:0000076);whole organism (ZFA:0001094);inner ear (ZFA:0000217);lens epithelium (ZFA:0001326);heart tube (ZFA:0000360);forebrain (ZFA:0000109);slow muscle cell (ZFA:0009116);olfactory pit (ZFA:0000130);primitive heart tube (ZFA:0000149);brain (ZFA:0000008);abdominal musculature (ZFA:0001327);myotome (ZFA:0001056);lens (ZFA:0000035);cephalic musculature (ZFA:0000328);interhyoideus …	+	368243	nucleus (GO:0005634); cytoplasm (GO:0005737); spindle (GO:0005819); cytoskeleton (GO:0005856)	unfolded protein binding (GO:0051082)	response to heat (GO:0009408); regulation of myofibril size (GO:0014881); protein refolding (GO:0042026); negative regulation of apoptotic process (GO:0043066); response to arsenic-containing substance (GO:0046685)	HSPB1	heat shock protein family B (small) member 1	+	Chaperone	Associated Proteins
mcm5	F1QK71_DANRE	Equ	F	hindbrain (ZFA:0000029);head (ZFA:0001114);proliferative region (ZFA:0000098);whole organism (ZFA:0001094);forebrain (ZFA:0000109);telencephalon (ZFA:0000079);pronephric duct (ZFA:0000150);pectoral fin (ZFA:0001161);retina (ZFA:0000152);dorsal telencephalon (ZFA:0000505);immature eye (ZFA:0001678);somite (ZFA:0000155);ciliary marginal zone (ZFA:0001289);endoderm (ZFA:0000017);midbrain hindbrain b…	+	286747	nucleus (GO:0005634); MCM complex (GO:0042555)	nucleotide binding (GO:0000166); DNA binding (GO:0003677); DNA replication origin binding (GO:0003688); single-stranded DNA binding (GO:0003697); helicase activity (GO:0004386); ATP binding (GO:0005524); hydrolase activity (GO:0016787); single-stranded DNA helicase activity (GO:0017116); 3'-5' DNA helicase activity (GO:0043138)	mitotic cell cycle (GO:0000278); double-strand break repair via break-induced replication (GO:0000727); DNA replication (GO:0006260); DNA replication initiation (GO:0006270); cell cycle (GO:0007049); fibroblast growth factor receptor signaling pathway (GO:0008543); cell proliferation in hindbrain (GO:0021534); cell migration in hindbrain (GO:0021535); DNA duplex unwinding (GO:0032508); chordate e…	MCM5	minichromosome maintenance complex component 5
atp5f1b	A8WGC6_DANRE	Equ	F	whole organism (ZFA:0001094);skeletal muscle (ZFA:0005277);liver (ZFA:0000123);female organism (ZFA:0000303);brain (ZFA:0000008)		554135	mitochondrial proton-transporting ATP synthase complex (GO:0005753); membrane (GO:0016020); proton-transporting ATP synthase complex, catalytic core F(1) (GO:0045261)	nucleotide binding (GO:0000166); ATP binding (GO:0005524); proton-transporting ATP synthase activity, rotational mechanism (GO:0046933); proton-transporting ATPase activity, rotational mechanism (GO:0046961)	ATP biosynthetic process (GO:0006754); monoatomic ion transport (GO:0006811); proton motive force-driven ATP synthesis (GO:0015986); proton motive force-driven mitochondrial ATP synthesis (GO:0042776); ATP metabolic process (GO:0046034); proton transmembrane transport (GO:1902600)	ATP5F1B	ATP synthase F1 subunit beta
smarca4a	Q7ZSY3_DANRE	Equ	F	telencephalon (ZFA:0000079);whole organism (ZFA:0001094);unspecified (ZFA:0001093);brain (ZFA:0000008);retinal ganglion cell layer (ZFA:0000024);ventricular zone (ZFA:0001083);mesoderm (ZFA:0000041);hematopoietic multipotent progenitor cell (ZFA:0009354);retina (ZFA:0000152);presumptive neural retina (ZFA:0001071);retinal inner nuclear layer (ZFA:0000119);pectoral fin (ZFA:0001161);hindbrain (ZFA…		353295	nucleus (GO:0005634); SWI/SNF superfamily-type complex (GO:0070603)	nucleotide binding (GO:0000166); DNA binding (GO:0003677); helicase activity (GO:0004386); ATP binding (GO:0005524); ATP-dependent activity, acting on DNA (GO:0008094); transcription factor binding (GO:0008134); hydrolase activity (GO:0016787); histone binding (GO:0042393); ATP-dependent chromatin remodeler activity (GO:0140658)	heart looping (GO:0001947); hematopoietic progenitor cell differentiation (GO:0002244); retinal pigment epithelium development (GO:0003406); neural retina development (GO:0003407); chromatin remodeling (GO:0006338); regulation of DNA-templated transcription (GO:0006355); central nervous system development (GO:0007417); positive regulation of nitric oxide mediated signal transduction (GO:0010750);…	SMARCA4	SWI/SNF related, matrix associated, actin dependent regulator of chromatin, subfamily a, member 4
ywhaba	143BA_DANRE	Equ	D	fin (ZFA:0000108);unspecified (ZFA:0001093);midbrain (ZFA:0000128);ventricular zone (ZFA:0001083);head (ZFA:0001114);floor plate (ZFA:0000022);post-vent region (ZFA:0001117);hindbrain (ZFA:0000029);whole organism (ZFA:0001094);spinal cord (ZFA:0000075);tail bud (ZFA:0000077);trigeminal ganglion (ZFA:0000295);neuron (ZFA:0009248);otic vesicle (ZFA:0000051);optic vesicle (ZFA:0000050);gut (ZFA:0000…	+	323055	cytoplasm (GO:0005737)		phagocytosis, engulfment (GO:0006911); signal transduction (GO:0007165)	YWHAB	tyrosine 3-monooxygenase/tryptophan 5-monooxygenase activation protein beta
eftud2	E9QH15_DANRE	Equ	F	eye (ZFA:0000107);forebrain (ZFA:0000109);whole organism (ZFA:0001094);ciliary marginal zone (ZFA:0001289);immature eye (ZFA:0001678);unspecified (ZFA:0001093);head (ZFA:0001114);optic tectum (ZFA:0000445);brain (ZFA:0000008);pharyngeal arch 3-7 (ZFA:0001613)		393480	nucleus (GO:0005634); spliceosomal complex (GO:0005681); cytosol (GO:0005829); U4/U6 x U5 tri-snRNP complex (GO:0046540); U2-type catalytic step 2 spliceosome (GO:0071007); ribonucleoprotein complex (GO:1990904)	nucleotide binding (GO:0000166); GTPase activity (GO:0003924); GTP binding (GO:0005525); U5 snRNA binding (GO:0030623)	mRNA splicing, via spliceosome (GO:0000398); mRNA processing (GO:0006397); RNA splicing (GO:0008380); camera-type eye development (GO:0043010); regulation of neuron differentiation (GO:0045664); neuron development (GO:0048666); head development (GO:0060322)	EFTUD2	elongation factor Tu GTP binding domain containing 2
rplp0	Q6P5K3_DANRE	Equ	F	brain (ZFA:0000008);unspecified (ZFA:0001093);whole organism (ZFA:0001094);ovarian follicle stage II (ZFA:0001265);somite (ZFA:0000155);eye (ZFA:0000107);ovarian follicle stage IV (ZFA:0001264);ovarian follicle stage III (ZFA:0001266);liver (ZFA:0000123);pharyngeal arch 3-7 skeleton (ZFA:0000095);pectoral fin (ZFA:0001161);ovary (ZFA:0000403);digestive system (ZFA:0000339);ovarian follicle stage …	+	58101	nucleus (GO:0005634); cytoplasm (GO:0005737); ribosome (GO:0005840); cytosolic large ribosomal subunit (GO:0022625); ribonucleoprotein complex (GO:1990904)	structural constituent of ribosome (GO:0003735); large ribosomal subunit rRNA binding (GO:0070180)	ribosomal large subunit assembly (GO:0000027); cytoplasmic translation (GO:0002181); ribosome biogenesis (GO:0042254); chordate embryonic development (GO:0043009)	RPLP0	ribosomal protein lateral stalk subunit P0
si:dkey-46g23.2	E7FFZ3_DANRE	Equ	F			793100	extracellular region (GO:0005576); extracellular space (GO:0005615)	endopeptidase inhibitor activity (GO:0004866); serine-type endopeptidase inhibitor activity (GO:0004867); peptidase inhibitor activity (GO:0030414)
p4hb	A0A0R4IPV5_DANRE	Equ	C			406673	endoplasmic reticulum (GO:0005783); endoplasmic reticulum lumen (GO:0005788); plasma membrane (GO:0005886)	protein disulfide isomerase activity (GO:0003756); isomerase activity (GO:0016853)	protein folding (GO:0006457); response to endoplasmic reticulum stress (GO:0034976)	P4HB	prolyl 4-hydroxylase subunit beta				yes/5	Catalyses the formation, breakage and rearrangment of disulphide bonds. At the cell surface, seems to cleave disulphide bonds of proteins attached to the cell. Involved in collagen synthesis.
mvp	MVP_DANRE	Equ	A	epidermis (ZFA:0000105);ependymal cell (ZFA:0009033);peripheral olfactory organ (ZFA:0000047);yolk syncytial layer (ZFA:0000088);pharynx (ZFA:0000056);otic vesicle (ZFA:0000051);polster (ZFA:0000058);lateral line system (ZFA:0000034);gut (ZFA:0000112);pectoral fin musculature (ZFA:0000563);whole organism (ZFA:0001094);blastema (ZFA:0001270);periderm (ZFA:0001185);hatching gland (ZFA:0000026);basa…		373081	nucleus (GO:0005634); cytoplasm (GO:0005737); ribonucleoprotein complex (GO:1990904)		eye development (GO:0001654); brain development (GO:0007420); neuron projection regeneration (GO:0031102); cranial skeletal system development (GO:1904888)	MVP	major vault protein
cct7	B3DKJ0_DANRE	Equ	A			192324	cytoplasm (GO:0005737); chaperonin-containing T-complex (GO:0005832)	nucleotide binding (GO:0000166); ATP binding (GO:0005524); ATP hydrolysis activity (GO:0016887); unfolded protein binding (GO:0051082); ATP-dependent protein folding chaperone (GO:0140662)	protein folding (GO:0006457)	CCT7	chaperonin containing TCP1 subunit 7
sf3b3	SF3B3_DANRE	Equ	F			406824	nucleus (GO:0005634); spliceosomal complex (GO:0005681); U2 snRNP (GO:0005686); U2-type precatalytic spliceosome (GO:0071005)	nucleic acid binding (GO:0003676); U2 snRNA binding (GO:0030620)	mRNA splicing, via spliceosome (GO:0000398); mRNA processing (GO:0006397); RNA splicing (GO:0008380)	SF3B3	splicing factor 3b subunit 3
myo6a	F1Q6Q6_DANRE	Equ	D	unspecified (ZFA:0001093);dorsal aorta (ZFA:0000014);neural tube (ZFA:0001135);somite (ZFA:0000155);posterior cardinal vein (ZFA:0000477)	+	445473	ruffle (GO:0001726); cytoplasm (GO:0005737); Golgi apparatus (GO:0005794); plasma membrane (GO:0005886); microvillus (GO:0005902); clathrin-coated pit (GO:0005905); actin cytoskeleton (GO:0015629); membrane (GO:0016020); myosin complex (GO:0016459); clathrin-coated vesicle (GO:0030136); endocytic vesicle (GO:0030139); filopodium (GO:0030175); ruffle membrane (GO:0032587)	microfilament motor activity (GO:0000146); nucleotide binding (GO:0000166); cytoskeletal motor activity (GO:0003774); actin binding (GO:0003779); ATP binding (GO:0005524); actin filament binding (GO:0051015)	endocytosis (GO:0006897); actin filament organization (GO:0007015); sensory perception of sound (GO:0007605); response to auditory stimulus (GO:0010996); actin filament-based movement (GO:0030048); angioblast cell migration from lateral mesoderm to midline (GO:0035479); inner ear morphogenesis (GO:0042472); inner ear auditory receptor cell differentiation (GO:0042491); otolith development (GO:004…	MYO6	myosin VI
cct6a	E9QGU4_DANRE	Equ	F			116994	cytoplasm (GO:0005737); chaperonin-containing T-complex (GO:0005832)	nucleotide binding (GO:0000166); ATP binding (GO:0005524); ATP hydrolysis activity (GO:0016887); unfolded protein binding (GO:0051082); ATP-dependent protein folding chaperone (GO:0140662)	protein folding (GO:0006457)	CCT6A	chaperonin containing TCP1 subunit 6A
immt	Q6PFS4_DANRE	Equ	E	midbrain (ZFA:0000128);eye (ZFA:0000107);immature eye (ZFA:0001678);myotome (ZFA:0001056);pectoral fin musculature (ZFA:0000563);unspecified (ZFA:0001093);whole organism (ZFA:0001094)		327206	mitochondrion (GO:0005739); mitochondrial inner membrane (GO:0005743); membrane (GO:0016020); MICOS complex (GO:0061617)		cristae formation (GO:0042407)	IMMT	inner membrane mitochondrial protein
ggcx	F1QR45_DANRE	Equ	C	liver (ZFA:0000123);otic vesicle (ZFA:0000051);pharyngeal arch 3-7 skeleton (ZFA:0000095);fin (ZFA:0000108);axis (ZFA:0000092);pharynx (ZFA:0000056);head (ZFA:0001114);yolk syncytial layer (ZFA:0000088);polster (ZFA:0000058);otic placode (ZFA:0000138);pectoral fin musculature (ZFA:0000563);notochord (ZFA:0000135)	+	557240	endoplasmic reticulum (GO:0005783); endoplasmic reticulum membrane (GO:0005789); membrane (GO:0016020)	gamma-glutamyl carboxylase activity (GO:0008488)		GGCX	gamma-glutamyl carboxylase
ganabb	F1Q6Z9_DANRE	Equ	E			100334730	glucosidase II complex (GO:0017177)	catalytic activity (GO:0003824); hydrolase activity, hydrolyzing O-glycosyl compounds (GO:0004553); hydrolase activity (GO:0016787); hydrolase activity, acting on glycosyl bonds (GO:0016798); carbohydrate binding (GO:0030246); glucan 1,3-alpha-glucosidase activity (GO:0033919)	carbohydrate metabolic process (GO:0005975); N-glycan processing (GO:0006491); metabolic process (GO:0008152)	GANAB	glucosidase II alpha subunit
igf2bp1	A0A0B4J1A6_DANRE	Equ	F	retinal photoreceptor layer (ZFA:0000143);optic tract (ZFA:0000252);whole organism (ZFA:0001094);head (ZFA:0001114);digestive system (ZFA:0000339);brain (ZFA:0000008);cranial nerve II (ZFA:0000435);liver (ZFA:0000123);retinal inner nuclear layer (ZFA:0000119);retinal ganglion cell layer (ZFA:0000024);retinal ganglion cell (ZFA:0009310);retinal inner plexiform layer (ZFA:0001329)		558182	nucleus (GO:0005634); cytoplasm (GO:0005737); cytosol (GO:0005829); lamellipodium (GO:0030027); filopodium (GO:0030175); cell projection (GO:0042995)	nucleic acid binding (GO:0003676); RNA binding (GO:0003723); mRNA 3'-UTR binding (GO:0003730)	neural retina development (GO:0003407); regulation of translation (GO:0006417); nervous system development (GO:0007399); regulation of gene expression (GO:0010468); mRNA transport (GO:0051028); regulation of hepatocyte proliferation (GO:2000345)	IGF2BP1	insulin like growth factor 2 mRNA binding protein 1
copa	F1QDQ1_DANRE	Equ	F	whole organism (ZFA:0001094);polster (ZFA:0000058);otic vesicle (ZFA:0000051);notochord (ZFA:0000135);axis (ZFA:0000092);hatching gland (ZFA:0000026);cleithrum (ZFA:0000184);pectoral fin musculature (ZFA:0000563);mesoderm (ZFA:0000041)	+	260439	Golgi membrane (GO:0000139); cytoplasm (GO:0005737); Golgi apparatus (GO:0005794); membrane (GO:0016020); membrane coat (GO:0030117); COPI vesicle coat (GO:0030126)	structural molecule activity (GO:0005198)	intracellular protein transport (GO:0006886); endoplasmic reticulum to Golgi vesicle-mediated transport (GO:0006888); retrograde vesicle-mediated transport, Golgi to endoplasmic reticulum (GO:0006890); intra-Golgi vesicle-mediated transport (GO:0006891); protein transport (GO:0015031); vesicle-mediated transport (GO:0016192); notochord development (GO:0030903); somite development (GO:0061053)	COPA	COPI coat complex subunit alpha
rps11	Q7ZV05_DANRE	Equ	F			406686	ribosome (GO:0005840); cytosolic small ribosomal subunit (GO:0022627); ribonucleoprotein complex (GO:1990904)	structural constituent of ribosome (GO:0003735)	translation (GO:0006412)	RPS11	ribosomal protein S11
ddx3xb	F1RCB2_DANRE	Equ	F			30116	nucleus (GO:0005634); P granule (GO:0043186)	nucleotide binding (GO:0000166); nucleic acid binding (GO:0003676); RNA helicase activity (GO:0003724); mRNA binding (GO:0003729); helicase activity (GO:0004386); ATP binding (GO:0005524); hydrolase activity (GO:0016787)	gamete generation (GO:0007276); brain development (GO:0007420); negative regulation of gene expression (GO:0010629); cell differentiation (GO:0030154); neutrophil chemotaxis (GO:0030593)	DDX3X	DEAD-box helicase 3 X-linked
rps9	Q6P5M3_DANRE	Equ	F	whole organism (ZFA:0001094);head (ZFA:0001114);unspecified (ZFA:0001093)		114420	ribosome (GO:0005840); small ribosomal subunit (GO:0015935); cytosolic small ribosomal subunit (GO:0022627); ribonucleoprotein complex (GO:1990904)	RNA binding (GO:0003723); structural constituent of ribosome (GO:0003735); rRNA binding (GO:0019843)	translation (GO:0006412); ribosomal small subunit biogenesis (GO:0042274); nucleate erythrocyte maturation (GO:0043362)	RPS9	ribosomal protein S9
igf2bp3	A0A0R4IYT0_DANRE	Equ	F	whole organism (ZFA:0001094);female organism (ZFA:0000303);male organism (ZFA:0000242);oocyte stage I (ZFA:0001567);oocyte stage IV (ZFA:0001568);oocyte stage V (ZFA:0001569)		30967	P-body (GO:0000932); nucleus (GO:0005634); cytoplasm (GO:0005737); cytosol (GO:0005829); cytoplasmic stress granule (GO:0010494)	nucleic acid binding (GO:0003676); RNA binding (GO:0003723); mRNA binding (GO:0003729); mRNA 3'-UTR binding (GO:0003730); N6-methyladenosine-containing RNA reader activity (GO:1990247)	regulation of translation (GO:0006417); germ cell development (GO:0007281); nervous system development (GO:0007399); sex determination (GO:0007530); germ cell migration (GO:0008354); regulation of gene expression (GO:0010468); regulation of embryonic development (GO:0045995); mRNA transport (GO:0051028); CRD-mediated mRNA stabilization (GO:0070934)	IGF2BP3	insulin like growth factor 2 mRNA binding protein 3
ppp2r1bb	Q642H5_DANRE	Equ	F	female organism (ZFA:0000303);whole organism (ZFA:0001094)		449548	protein phosphatase type 2A complex (GO:0000159); nucleus (GO:0005634); cytoplasm (GO:0005737); cytosol (GO:0005829)	protein serine/threonine phosphatase activity (GO:0004722); myosin phosphatase activity (GO:0017018); protein phosphatase regulator activity (GO:0019888)	protein dephosphorylation (GO:0006470)	PPP2R1B	protein phosphatase 2 scaffold subunit Abeta
tufm	Q5BJ17_DANRE	Equ	F	pharyngeal arch 3-7 skeleton (ZFA:0000095);retina (ZFA:0000152);myotome (ZFA:0001056);immature eye (ZFA:0001678);liver (ZFA:0000123);pectoral fin bud (ZFA:0000141);segmental plate (ZFA:0000279);optic tectum (ZFA:0000445);whole organism (ZFA:0001094);adaxial cell (ZFA:0000003);somite (ZFA:0000155);pectoral fin (ZFA:0001161);alar plate midbrain region (ZFA:0001357);neural plate (ZFA:0000132)	+	541378	mitochondrion (GO:0005739)	nucleotide binding (GO:0000166); translation elongation factor activity (GO:0003746); GTPase activity (GO:0003924); GTP binding (GO:0005525)	translation (GO:0006412); translational elongation (GO:0006414); mitochondrial translational elongation (GO:0070125)	TUFM	Tu translation elongation factor, mitochondrial
pcxa	A0A0R4IFJ4_DANRE	Equ	F			553283	cytoplasm (GO:0005737)	nucleotide binding (GO:0000166); catalytic activity (GO:0003824); pyruvate carboxylase activity (GO:0004736); ATP binding (GO:0005524); ligase activity (GO:0016874); metal ion binding (GO:0046872)	pyruvate metabolic process (GO:0006090); gluconeogenesis (GO:0006094); habituation (GO:0046959)	PC	pyruvate carboxylase
nomo	X1WEJ6_DANRE	Equ	F	mesoderm (ZFA:0000041);liver (ZFA:0000123);heart (ZFA:0000114);whole organism (ZFA:0001094);nervous system (ZFA:0000396);unspecified (ZFA:0001093);kidney (ZFA:0000529);brain (ZFA:0000008);skeletal system (ZFA:0000434);muscle (ZFA:0005145);spleen (ZFA:0000436);gill (ZFA:0000354);intestine (ZFA:0001338)		446115	endoplasmic reticulum membrane (GO:0005789)	carbohydrate binding (GO:0030246)	determination of left/right asymmetry in lateral mesoderm (GO:0003140); regulation of signal transduction (GO:0009966); cartilage development (GO:0051216); negative regulation of nodal signaling pathway (GO:1900108)
polr2b	A0A0R4IXL0_DANRE	Equ	F			100149268	DNA-directed RNA polymerase complex (GO:0000428); RNA polymerase II, core complex (GO:0005665)	RNA polymerase II activity (GO:0001055); DNA binding (GO:0003677); DNA-directed 5'-3' RNA polymerase activity (GO:0003899); transferase activity (GO:0016740); nucleotidyltransferase activity (GO:0016779); ribonucleoside binding (GO:0032549); metal ion binding (GO:0046872)	DNA-templated transcription (GO:0006351)	POLR2B	RNA polymerase II subunit B
ubr5	F1Q8J2_DANRE	Equ	F			334627	nucleus (GO:0005634); cytoplasm (GO:0005737)	RNA binding (GO:0003723); ubiquitin-protein transferase activity (GO:0004842); zinc ion binding (GO:0008270); ubiquitin-ubiquitin ligase activity (GO:0034450); ubiquitin binding (GO:0043130); metal ion binding (GO:0046872)	protein polyubiquitination (GO:0000209); positive regulation of canonical Wnt signaling pathway (GO:0090263)	UBR5	ubiquitin protein ligase E3 component n-recognin 5
nasp	F1QNE0_DANRE	Equ	F	pectoral fin (ZFA:0001161);ventricular zone (ZFA:0001083);pharyngeal arch (ZFA:0001306);brain (ZFA:0000008);immature eye (ZFA:0001678);whole organism (ZFA:0001094);retina (ZFA:0000152);unspecified (ZFA:0001093);eye (ZFA:0000107)		799570	nucleus (GO:0005634); nucleoplasm (GO:0005654)	histone binding (GO:0042393)	DNA replication-dependent chromatin assembly (GO:0006335); CENP-A containing chromatin assembly (GO:0034080)	NASP	nuclear autoantigenic sperm protein
rpl3	Q5BJJ2_DANRE	Equ	F	pancreas (ZFA:0000140);liver (ZFA:0000123);whole organism (ZFA:0001094);eye (ZFA:0000107)		322571	ribosome (GO:0005840); cytosolic large ribosomal subunit (GO:0022625); ribonucleoprotein complex (GO:1990904)	RNA binding (GO:0003723); structural constituent of ribosome (GO:0003735)	translation (GO:0006412); exocrine pancreas development (GO:0031017)	RPL3	ribosomal protein L3
hnrnpa1b	F1QFV2_DANRE	Equ	D	midbrain (ZFA:0000128);gut (ZFA:0000112);unspecified (ZFA:0001093);brain (ZFA:0000008);retina (ZFA:0000152);forebrain (ZFA:0000109);trunk (ZFA:0001115)		378453	nucleus (GO:0005634); protein-containing complex (GO:0032991); catalytic step 2 spliceosome (GO:0071013); ribonucleoprotein complex (GO:1990904)	nucleic acid binding (GO:0003676); RNA binding (GO:0003723); mRNA 3'-UTR binding (GO:0003730)	mRNA splicing, via spliceosome (GO:0000398)	HNRNPA1	heterogeneous nuclear ribonucleoprotein A1
trip12	A0A2R8Q6F8_DANRE	Equ	F	whole organism (ZFA:0001094);myotome (ZFA:0001056)		564866	nucleus (GO:0005634); nucleoplasm (GO:0005654)	ubiquitin-protein transferase activity (GO:0004842); zinc ion binding (GO:0008270); transferase activity (GO:0016740); ubiquitin protein ligase activity (GO:0061630)	DNA repair (GO:0006281); ubiquitin-dependent protein catabolic process (GO:0006511); DNA damage response (GO:0006974); protein ubiquitination (GO:0016567)	TRIP12	thyroid hormone receptor interactor 12
mcm4	Q6NZV2_DANRE	Equ	F	pharyngeal arch 3-7 skeleton (ZFA:0000095);eye (ZFA:0000107);brain (ZFA:0000008);optic tectum (ZFA:0000445);proliferative region (ZFA:0000098);spinal cord (ZFA:0000075);pectoral fin musculature (ZFA:0000563);otic vesicle (ZFA:0000051);retina (ZFA:0000152);caudal fin (ZFA:0001058);hindbrain (ZFA:0000029);diencephalon (ZFA:0000101);pectoral fin (ZFA:0001161);gut (ZFA:0000112);whole organism (ZFA:00…		337598	nucleus (GO:0005634); chromosome (GO:0005694); MCM complex (GO:0042555)	nucleotide binding (GO:0000166); DNA binding (GO:0003677); DNA helicase activity (GO:0003678); chromatin binding (GO:0003682); single-stranded DNA binding (GO:0003697); helicase activity (GO:0004386); ATP binding (GO:0005524); hydrolase activity (GO:0016787); single-stranded DNA helicase activity (GO:0017116)	double-strand break repair via break-induced replication (GO:0000727); response to yeast (GO:0001878); DNA replication (GO:0006260); DNA unwinding involved in DNA replication (GO:0006268); DNA replication initiation (GO:0006270); DNA strand elongation involved in DNA replication (GO:0006271); cell cycle (GO:0007049); DNA duplex unwinding (GO:0032508); mitotic DNA replication initiation (GO:190297…	MCM4	minichromosome maintenance complex component 4
usp5	F8W4C4_DANRE	Equ	F			406618	nucleus (GO:0005634); cytoplasm (GO:0005737); cytosol (GO:0005829)	cysteine-type deubiquitinase activity (GO:0004843); peptidase activity (GO:0008233); cysteine-type peptidase activity (GO:0008234); zinc ion binding (GO:0008270); hydrolase activity (GO:0016787); metal ion binding (GO:0046872)	proteolysis (GO:0006508); ubiquitin-dependent protein catabolic process (GO:0006511); dorsal/ventral pattern formation (GO:0009953); protein deubiquitination (GO:0016579); negative regulation of viral genome replication (GO:0045071); cranial skeletal system development (GO:1904888)	USP5	ubiquitin specific peptidase 5
rpl10	RL10_DANRE	Equ	F	head (ZFA:0001114);unspecified (ZFA:0001093);midbrain hindbrain boundary (ZFA:0000042)		336712	cytoplasm (GO:0005737); ribosome (GO:0005840); cytosolic large ribosomal subunit (GO:0022625); ribonucleoprotein complex (GO:1990904)	structural constituent of ribosome (GO:0003735); translation regulator activity (GO:0045182)	ribosomal large subunit assembly (GO:0000027); translation (GO:0006412); regulation of translation (GO:0006417); brain development (GO:0007420); embryonic brain development (GO:1990403)	RPL10	ribosomal protein L10
tmod2	F1QJZ6_DANRE	Equ	D			447869	cytoskeleton (GO:0005856); striated muscle thin filament (GO:0005865); myofibril (GO:0030016)	tropomyosin binding (GO:0005523)	muscle contraction (GO:0006936); actin filament organization (GO:0007015); myofibril assembly (GO:0030239); pointed-end actin filament capping (GO:0051694)	TMOD2/TMOD3	tropomodulin 2/tropomodulin 3
ncl1	NCLN_DANRE	Equ	E
pold1	B3DKJ9_DANRE	Equ	F	neural crest (ZFA:0000045);immature eye (ZFA:0001678);retina (ZFA:0000152);whole organism (ZFA:0001094);brain (ZFA:0000008);proliferative region (ZFA:0000098);midbrain hindbrain boundary (ZFA:0000042);pectoral fin (ZFA:0001161);digestive system (ZFA:0000339);unspecified (ZFA:0001093);ciliary marginal zone (ZFA:0001289);splanchnocranium (ZFA:0001216)		556456	nucleus (GO:0005634); delta DNA polymerase complex (GO:0043625)	nucleotide binding (GO:0000166); nucleic acid binding (GO:0003676); DNA binding (GO:0003677); DNA-directed DNA polymerase activity (GO:0003887); 3'-5'-DNA exonuclease activity (GO:0008296); transferase activity (GO:0016740); nucleotidyltransferase activity (GO:0016779); metal ion binding (GO:0046872); iron-sulfur cluster binding (GO:0051536); 4 iron, 4 sulfur cluster binding (GO:0051539)	DNA replication (GO:0006260); DNA-templated DNA replication (GO:0006261); base-excision repair, gap-filling (GO:0006287); nucleotide-excision repair, DNA gap filling (GO:0006297); DNA replication proofreading (GO:0045004); DNA biosynthetic process (GO:0071897)	POLD1	DNA polymerase delta 1, catalytic subunit
calr3b	A0A0R4IL29_DANRE	Equ	F	pharynx (ZFA:0000056);otic placode (ZFA:0000138);unspecified (ZFA:0001093);notochord (ZFA:0000135);axis (ZFA:0000092);myotome (ZFA:0001056);gut (ZFA:0000112);floor plate (ZFA:0000022);otic vesicle (ZFA:0000051);hatching gland (ZFA:0000026);whole organism (ZFA:0001094);epiphysis (ZFA:0000019);anterior axial hypoblast (ZFA:0000004);median fin fold (ZFA:0000040);polster (ZFA:0000058);liver (ZFA:0000…	+	321315	endoplasmic reticulum lumen (GO:0005788); endoplasmic reticulum membrane (GO:0005789)	calcium ion binding (GO:0005509)	protein folding (GO:0006457); ERAD pathway (GO:0036503)	CALR3	calreticulin 3
lamb1a	A0A0R4IDN1_DANRE	Equ	E	median fin fold (ZFA:0000040);epidermis (ZFA:0000105);whole organism (ZFA:0001094);eye (ZFA:0000107);floor plate spinal cord region (ZFA:0000890);myoseptum (ZFA:0001089);notochord (ZFA:0000135);retinal pigmented epithelium (ZFA:0000144);pectoral fin (ZFA:0001161);trunk musculature (ZFA:0000473);presumptive neural retina (ZFA:0001071);liver (ZFA:0000123);floor plate neural tube (ZFA:0001434);axis …	+	286830	laminin complex (GO:0043256); perinuclear region of cytoplasm (GO:0048471)	integrin binding (GO:0005178); mechanoreceptor activity (GO:0140897); structural constituent of synapse-associated extracellular matrix (GO:0150043)	eye development (GO:0001654); determination of left/right asymmetry in lateral mesoderm (GO:0003140); regulation of secondary heart field cardioblast proliferation (GO:0003266); axon guidance (GO:0007411); brain development (GO:0007420); muscle organ development (GO:0007517); optokinetic behavior (GO:0007634); animal organ morphogenesis (GO:0009887); tissue development (GO:0009888); notochord for…	LAMB1	laminin subunit beta 1
top2a	A0A0R4IUF0_DANRE	Equ	F	optic tectum (ZFA:0000445);whole organism (ZFA:0001094);retina (ZFA:0000152);eye (ZFA:0000107);pectoral fin (ZFA:0001161);head (ZFA:0001114);hindbrain (ZFA:0000029);neural tube (ZFA:0001135);liver (ZFA:0000123);midbrain (ZFA:0000128);unspecified (ZFA:0001093);pharyngeal arch 3-7 (ZFA:0001613);gut (ZFA:0000112);pancreas (ZFA:0000140)		323733	nucleus (GO:0005634); nucleoplasm (GO:0005654); nucleolus (GO:0005730); DNA topoisomerase type II (double strand cut, ATP-hydrolyzing) complex (GO:0009330)	nucleotide binding (GO:0000166); DNA binding (GO:0003677); DNA topoisomerase activity (GO:0003916); DNA topoisomerase type II (double strand cut, ATP-hydrolyzing) activity (GO:0003918); ATP binding (GO:0005524); ATP-dependent activity, acting on DNA (GO:0008094); isomerase activity (GO:0016853); metal ion binding (GO:0046872)	mitotic S phase (GO:0000084); resolution of meiotic recombination intermediates (GO:0000712); sister chromatid segregation (GO:0000819); DNA metabolic process (GO:0006259); DNA topological change (GO:0006265); chromosome segregation (GO:0007059); chromosome condensation (GO:0030261); animal organ regeneration (GO:0031100); positive regulation of transcription by RNA polymerase II (GO:0045944)	TOP2A	DNA topoisomerase II alpha
crtap	Q1L8P0_DANRE	Equ	A	whole organism (ZFA:0001094);pharyngeal arch (ZFA:0001306);notochord (ZFA:0000135);pectoral fin (ZFA:0001161);otic vesicle (ZFA:0000051);periderm (ZFA:0001185)	+	406626	endoplasmic reticulum (GO:0005783)	collagen binding (GO:0005518)	peptidyl-proline hydroxylation to 3-hydroxy-L-proline (GO:0018400); collagen fibril organization (GO:0030199)	CRTAP	cartilage associated protein
calr3a	Q6PE26_DANRE	Equ	E	pectoral fin musculature (ZFA:0000563);floor plate (ZFA:0000022);lateral line system (ZFA:0000034);notochord (ZFA:0000135);polster (ZFA:0000058);liver (ZFA:0000123);hatching gland (ZFA:0000026);whole organism (ZFA:0001094);cardiovascular system (ZFA:0000010);periderm (ZFA:0001185);axial vasculature (ZFA:0001073);axis (ZFA:0000092);heart (ZFA:0000114)	+	30248	endoplasmic reticulum (GO:0005783); endoplasmic reticulum lumen (GO:0005788); endoplasmic reticulum membrane (GO:0005789)	calcium ion binding (GO:0005509); unfolded protein binding (GO:0051082)	protein folding (GO:0006457); ERAD pathway (GO:0036503)	CALR3	calreticulin 3
idh2	E7F4R9_DANRE	Equ	F	intestine (ZFA:0001338);midbrain hindbrain boundary (ZFA:0000042);blastoderm (ZFA:0001176);pectoral fin bud (ZFA:0000141);posterior pronephric duct (ZFA:0001623);whole organism (ZFA:0001094);head (ZFA:0001114);liver (ZFA:0000123);eye (ZFA:0000107);unspecified (ZFA:0001093);somite (ZFA:0000155);gut (ZFA:0000112);kidney (ZFA:0000529);brain (ZFA:0000008);pharyngeal arch 3-7 (ZFA:0001613);adipose tis…	+	386951	mitochondrion (GO:0005739)	magnesium ion binding (GO:0000287); isocitrate dehydrogenase (NADP+) activity (GO:0004450); oxidoreductase activity (GO:0016491); oxidoreductase activity, acting on the CH-OH group of donors, NAD or NADP as acceptor (GO:0016616); metal ion binding (GO:0046872); NAD binding (GO:0051287)	glyoxylate cycle (GO:0006097); tricarboxylic acid cycle (GO:0006099); isocitrate metabolic process (GO:0006102)	IDH2	isocitrate dehydrogenase (NADP(+)) 2
syncrip	Q6NUZ3_DANRE	Equ	F	whole organism (ZFA:0001094);unspecified (ZFA:0001093)		326663	nucleus (GO:0005634); cytoplasm (GO:0005737); CRD-mediated mRNA stability complex (GO:0070937); ribonucleoprotein complex (GO:1990904)	nucleic acid binding (GO:0003676); RNA binding (GO:0003723); mRNA 5'-UTR binding (GO:0048027)	CRD-mediated mRNA stabilization (GO:0070934)	SYNCRIP	synaptotagmin binding cytoplasmic RNA interacting protein				yes/5	Ribonucleoprotein implicated in mRNA processing mechanisms and is associated with several multiprotein complexes.
p3h1	A0A0R4I9E8_DANRE	Equ	E	splanchnocranium (ZFA:0001216);notochord (ZFA:0000135);unspecified (ZFA:0001093);pectoral fin musculature (ZFA:0000563)	+	553321	endoplasmic reticulum (GO:0005783)	iron ion binding (GO:0005506); oxidoreductase activity (GO:0016491); oxidoreductase activity, acting on paired donors, with incorporation or reduction of molecular oxygen (GO:0016705); procollagen-proline 3-dioxygenase activity (GO:0019797); L-ascorbic acid binding (GO:0031418); dioxygenase activity (GO:0051213)	collagen metabolic process (GO:0032963)	P3H1	prolyl 3-hydroxylase 1
uggt1	A0A2R8QL71_DANRE	Equ	B			553288	endoplasmic reticulum (GO:0005783); endoplasmic reticulum lumen (GO:0005788)	UDP-glucose:glycoprotein glucosyltransferase activity (GO:0003980); transferase activity (GO:0016740); unfolded protein binding (GO:0051082)	protein glycosylation (GO:0006486); protein N-linked glycosylation via asparagine (GO:0018279); ERAD pathway (GO:0036503)	UGGT1	UDP-glucose glycoprotein glucosyltransferase 1
rpa1	RFA1_DANRE	Equ	F	pectoral fin (ZFA:0001161);unspecified (ZFA:0001093);head (ZFA:0001114);whole organism (ZFA:0001094)		327491	nucleus (GO:0005634); DNA replication factor A complex (GO:0005662); PML body (GO:0016605)	nucleic acid binding (GO:0003676); DNA binding (GO:0003677); damaged DNA binding (GO:0003684); single-stranded DNA binding (GO:0003697); single-stranded telomeric DNA binding (GO:0043047); metal ion binding (GO:0046872)	double-strand break repair via homologous recombination (GO:0000724); DNA replication (GO:0006260); DNA repair (GO:0006281); nucleotide-excision repair (GO:0006289); DNA recombination (GO:0006310); telomere maintenance via telomerase (GO:0007004); heart development (GO:0007507); protein localization to chromosome (GO:0034502); meiotic cell cycle (GO:0051321)	RPA1	replication protein A1
rpl7a	A0A2R8Q9K6_DANRE	Equ	F	brain (ZFA:0000008);eye (ZFA:0000107);neural plate (ZFA:0000132);immature eye (ZFA:0001678);presumptive neural plate (ZFA:0000063);whole organism (ZFA:0001094);lens (ZFA:0000035)		337010	ribosome (GO:0005840); cytosolic large ribosomal subunit (GO:0022625); ribonucleoprotein complex (GO:1990904)	RNA binding (GO:0003723)	maturation of LSU-rRNA (GO:0000470); ribosome biogenesis (GO:0042254)	RPL7A	ribosomal protein L7a
mcm2	A0A0R4IF65_DANRE	Equ	F	somite (ZFA:0000155);hindbrain neural rod (ZFA:0007036);tail bud (ZFA:0000077);proliferative region (ZFA:0000098);midbrain neural rod (ZFA:0007032);caudal fin (ZFA:0001058);whole organism (ZFA:0001094);paraxial mesoderm (ZFA:0000255);thymus (ZFA:0001078);optic vesicle (ZFA:0000050)	+	192338	nucleus (GO:0005634); MCM complex (GO:0042555)	nucleotide binding (GO:0000166); DNA binding (GO:0003677); chromatin binding (GO:0003682); single-stranded DNA binding (GO:0003697); helicase activity (GO:0004386); ATP binding (GO:0005524); hydrolase activity (GO:0016787); single-stranded DNA helicase activity (GO:0017116); 3'-5' DNA helicase activity (GO:0043138)	double-strand break repair via break-induced replication (GO:0000727); DNA replication (GO:0006260); DNA unwinding involved in DNA replication (GO:0006268); DNA replication initiation (GO:0006270); cell cycle (GO:0007049); DNA duplex unwinding (GO:0032508); thymus development (GO:0048538); retina development in camera-type eye (GO:0060041); regulation of cilium assembly (GO:1902017); mitotic DNA …	MCM2	minichromosome maintenance complex component 2
hnrnpa0l	Q7ZU48_DANRE	Equ	F	unspecified (ZFA:0001093);liver (ZFA:0000123)		321899	catalytic step 2 spliceosome (GO:0071013); ribonucleoprotein complex (GO:1990904)	nucleic acid binding (GO:0003676); RNA binding (GO:0003723); mRNA 3'-UTR binding (GO:0003730)	mRNA splicing, via spliceosome (GO:0000398)
mogs	B8A4C4_DANRE	Equ	F			567913	endoplasmic reticulum (GO:0005783); endoplasmic reticulum membrane (GO:0005789); membrane (GO:0016020)	Glc3Man9GlcNAc2 oligosaccharide glucosidase activity (GO:0004573); hydrolase activity (GO:0016787); hydrolase activity, acting on glycosyl bonds (GO:0016798)	carbohydrate metabolic process (GO:0005975); protein N-linked glycosylation (GO:0006487); metabolic process (GO:0008152); oligosaccharide metabolic process (GO:0009311)	MOGS	mannosyl-oligosaccharide glucosidase
pabpc1a	F1QB54_DANRE	Equ	F	blastodisc (ZFA:0001175);brain (ZFA:0000008);eye (ZFA:0000107);pancreas (ZFA:0000140);unspecified (ZFA:0001093);digestive system (ZFA:0000339);gut (ZFA:0000112);pharyngeal arch 3-7 skeleton (ZFA:0000095);blastomere (ZFA:0000093);otic vesicle (ZFA:0000051);retina (ZFA:0000152);pectoral fin (ZFA:0001161);ventral mesenchyme (ZFA:0000164);central nervous system (ZFA:0000012);whole organism (ZFA:00010…		606498	nucleus (GO:0005634); cytoplasm (GO:0005737); cytosol (GO:0005829); cytoplasmic stress granule (GO:0010494); ribonucleoprotein complex (GO:1990904)	nucleic acid binding (GO:0003676); RNA binding (GO:0003723); mRNA 3'-UTR binding (GO:0003730); protein binding (GO:0005515); poly(A) binding (GO:0008143); poly(U) RNA binding (GO:0008266)	mRNA processing (GO:0006397); translation (GO:0006412); regulation of translation (GO:0006417); heart development (GO:0007507)	PABPC1	poly(A) binding protein cytoplasmic 1	+	RNA or DNA regulation	Associated Proteins
myo1ca	A0A0H2UKD8_DANRE	LBD	D	brain (ZFA:0000008);notochord (ZFA:0000135);pronephric glomerulus (ZFA:0001557);gut (ZFA:0000112);myotome (ZFA:0001056)	+	567536	cytoplasm (GO:0005737); plasma membrane (GO:0005886); microvillus (GO:0005902); cell cortex (GO:0005938); actin cytoskeleton (GO:0015629); myosin complex (GO:0016459); ruffle membrane (GO:0032587); stereocilium membrane (GO:0060171)	microfilament motor activity (GO:0000146); nucleotide binding (GO:0000166); cytoskeletal motor activity (GO:0003774); actin binding (GO:0003779); ATP binding (GO:0005524); actin filament binding (GO:0051015)	endocytosis (GO:0006897); actin filament organization (GO:0007015); actin filament-based movement (GO:0030048); glomerulus development (GO:0032835); system development (GO:0048731)	MYO1C	myosin IC
ncapd2	B0V123_DANRE	Equ	F	ciliary marginal zone (ZFA:0001289);brain (ZFA:0000008);unspecified (ZFA:0001093);proliferative region (ZFA:0000098);central nervous system (ZFA:0000012);pectoral fin (ZFA:0001161);spinal cord (ZFA:0000075);pharyngeal arch 3-7 skeleton (ZFA:0000095);regenerating fin (ZFA:0001269);retina (ZFA:0000152);whole organism (ZFA:0001094);ventricular zone (ZFA:0001083);optic cup (ZFA:0001202)		552978	condensed chromosome, centromeric region (GO:0000779); nucleus (GO:0005634); chromosome (GO:0005694)	histone binding (GO:0042393)	mitotic sister chromatid segregation (GO:0000070); mitotic cell cycle (GO:0000278); cell cycle (GO:0007049); mitotic chromosome condensation (GO:0007076); meiotic chromosome condensation (GO:0010032); chromosome condensation (GO:0030261); cell division (GO:0051301)	NCAPD2	non-SMC condensin I complex subunit D2
hspd1	Q803B0_DANRE	Equ	F	unspecified (ZFA:0001093);immature eye (ZFA:0001678);trunk musculature (ZFA:0000473);midbrain (ZFA:0000128);optic primordium (ZFA:0000570);midbrain neural keel (ZFA:0007025);forebrain (ZFA:0000109);liver (ZFA:0000123);optic tectum (ZFA:0000445);myotome (ZFA:0001056);segmental plate (ZFA:0000279);regenerating fin (ZFA:0001269);cerebellum (ZFA:0000100);pectoral fin musculature (ZFA:0000563);muscula…	+	282676	mitochondrial inner membrane (GO:0005743); mitochondrial matrix (GO:0005759)	nucleotide binding (GO:0000166); ATP binding (GO:0005524); protein-folding chaperone binding (GO:0051087); ATP-dependent protein folding chaperone (GO:0140662)	protein folding (GO:0006457); apoptotic mitochondrial changes (GO:0008637); regulation of autophagy (GO:0010506); regulation of mitochondrion organization (GO:0010821); fin regeneration (GO:0031101); positive regulation of interferon-alpha production (GO:0032727); positive regulation of type II interferon production (GO:0032729); positive regulation of interleukin-6 production (GO:0032755); mitoc…	HSPD1	heat shock protein family D (Hsp60) member 1
ruvbl2	RUVB2_DANRE	Equ	F	whole organism (ZFA:0001094);spinal cord (ZFA:0000075);pronephric duct (ZFA:0000150);brain (ZFA:0000008);posterior lateral line (ZFA:0000944);neural tube (ZFA:0001135);unspecified (ZFA:0001093);posterior lateral line neuromast (ZFA:0000940)		317678	Swr1 complex (GO:0000812); nucleus (GO:0005634); cytoplasm (GO:0005737); Ino80 complex (GO:0031011); NuA4 histone acetyltransferase complex (GO:0035267); MLL1 complex (GO:0071339); R2TP complex (GO:0097255); dynein axonemal particle (GO:0120293)	nucleotide binding (GO:0000166); DNA helicase activity (GO:0003678); helicase activity (GO:0004386); ATP binding (GO:0005524); ATP-dependent activity, acting on DNA (GO:0008094); hydrolase activity (GO:0016787); ATP hydrolysis activity (GO:0016887)	box C/D snoRNP assembly (GO:0000492); epithelial cilium movement involved in extracellular fluid movement (GO:0003351); DNA repair (GO:0006281); DNA recombination (GO:0006310); chromatin remodeling (GO:0006338); regulation of transcription by RNA polymerase II (GO:0006357); DNA damage response (GO:0006974); heart development (GO:0007507); motile cilium assembly (GO:0044458); negative regulation o…	RUVBL2	RuvB like AAA ATPase 2
ncl	B8JLQ3_DANRE	Equ	F	whole organism (ZFA:0001094);cardiac ventricle (ZFA:0000009)		767714	nucleus (GO:0005634); nucleolus (GO:0005730); cytoplasm (GO:0005737); ribonucleoprotein complex (GO:1990904)	nucleic acid binding (GO:0003676); DNA binding (GO:0003677); RNA binding (GO:0003723); mRNA binding (GO:0003729)	ossification (GO:0001503); heart looping (GO:0001947); rRNA processing (GO:0006364); rRNA transcription (GO:0009303); regulation of fibroblast growth factor receptor signaling pathway (GO:0040036); regulation of cartilage development (GO:0061035)	NCL	nucleolin
ccdc57	E7F5V3_DANRE	Equ	F			100318317	cytoplasm (GO:0005737)	fatty acid synthase activity (GO:0004312)	cilium movement (GO:0003341); epithelial cilium movement involved in extracellular fluid movement (GO:0003351); fatty acid biosynthetic process (GO:0006633); establishment of tissue polarity (GO:0007164); notochord morphogenesis (GO:0048570); skeletal system morphogenesis (GO:0048705); central canal development (GO:0061524); cerebrospinal fluid circulation (GO:0090660)	CCDC57	coiled-coil domain containing 57
copb2	B0R171_DANRE	Equ	F	liver (ZFA:0000123);optic tectum (ZFA:0000445);otic placode (ZFA:0000138);hatching gland (ZFA:0000026);polster (ZFA:0000058);artery (ZFA:0000005);notochord (ZFA:0000135);cardiovascular system (ZFA:0000010);anterior axial hypoblast (ZFA:0000004);otic vesicle (ZFA:0000051);pectoral fin musculature (ZFA:0000563);axial chorda mesoderm (ZFA:0000091);pharyngeal arch 3-7 skeleton (ZFA:0000095);epidermis…	+	114454	Golgi membrane (GO:0000139); cytoplasm (GO:0005737); Golgi apparatus (GO:0005794); membrane (GO:0016020); membrane coat (GO:0030117); COPI vesicle coat (GO:0030126); cytoplasmic vesicle (GO:0031410)	structural molecule activity (GO:0005198)	intracellular protein transport (GO:0006886); endoplasmic reticulum to Golgi vesicle-mediated transport (GO:0006888); retrograde vesicle-mediated transport, Golgi to endoplasmic reticulum (GO:0006890); intra-Golgi vesicle-mediated transport (GO:0006891); protein transport (GO:0015031); vesicle-mediated transport (GO:0016192); notochord development (GO:0030903); endoplasmic reticulum localization …	COPB2	COPI coat complex subunit beta 2
calub	CALUB_DANRE	Equ	F	notochord (ZFA:0000135);ventricular zone (ZFA:0001083);pectoral fin (ZFA:0001161);pharyngeal arch 3-7 skeleton (ZFA:0000095);otic vesicle (ZFA:0000051);vein (ZFA:0000082);oocyte stage II (ZFA:0001565);somite (ZFA:0000155);artery (ZFA:0000005);head mesenchyme (ZFA:0000113);whole organism (ZFA:0001094);axis (ZFA:0000092);oocyte stage IV (ZFA:0001568)	+	394057	extracellular region (GO:0005576); endoplasmic reticulum (GO:0005783); endoplasmic reticulum membrane (GO:0005789); Golgi apparatus (GO:0005794); membrane (GO:0016020); sarcoplasmic reticulum (GO:0016529); sarcoplasmic reticulum lumen (GO:0033018); melanosome (GO:0042470)	calcium ion binding (GO:0005509); metal ion binding (GO:0046872)		CALU	calumenin
rps8	RS8_DANRE	Equ	F
huwe1	F1QL68_DANRE	Equ	F	whole organism (ZFA:0001094);head (ZFA:0001114)		559439	nucleus (GO:0005634)	NAD+ ADP-ribosyltransferase activity (GO:0003950); ubiquitin-protein transferase activity (GO:0004842); zinc ion binding (GO:0008270); transferase activity (GO:0016740); NAD+-protein ADP-ribosyltransferase activity (GO:1990404)	DNA repair (GO:0006281); DNA damage response (GO:0006974); protein ubiquitination (GO:0016567)	HUWE1	HECT, UBA and WWE domain containing E3 ubiquitin protein ligase 1
rpl6	Q567N5_DANRE	Equ	F	unspecified (ZFA:0001093);pancreas (ZFA:0000140);liver (ZFA:0000123);intestine (ZFA:0001338);lens (ZFA:0000035);endodermal cell (ZFA:0009139);whole organism (ZFA:0001094);epithelial cell of pancreas (ZFA:0009045);hepatocyte (ZFA:0009111)		336727	rough endoplasmic reticulum (GO:0005791); ribosome (GO:0005840); cytosolic large ribosomal subunit (GO:0022625); ribonucleoprotein complex (GO:1990904)	RNA binding (GO:0003723); structural constituent of ribosome (GO:0003735)	ribosomal large subunit assembly (GO:0000027); cytoplasmic translation (GO:0002181); translation (GO:0006412); pancreas development (GO:0031016); chordate embryonic development (GO:0043009)	RPL6	ribosomal protein L6
ptbp1a	Q503D3_DANRE	Equ	F			323490	nucleus (GO:0005634)	nucleic acid binding (GO:0003676); RNA binding (GO:0003723); mRNA binding (GO:0003729)	mRNA processing (GO:0006397); RNA splicing (GO:0008380); dorsal/ventral pattern formation (GO:0009953); regulation of RNA splicing (GO:0043484); regulation of cell differentiation (GO:0045595); negative regulation of Notch signaling pathway (GO:0045746); positive regulation of cortical granule exocytosis by positive regulation of cytosolic calcium ion concentration (GO:0060472); intestinal epithe…	PTBP1	polypyrimidine tract binding protein 1
myo1b	F1R617_DANRE	Equ	F	posterior lateral line placode (ZFA:0001156);whole organism (ZFA:0001094);rhombomere 5 (ZFA:0000823);lens (ZFA:0000035);trigeminal placode (ZFA:0000162);anterior lateral line placode (ZFA:0001316);somite (ZFA:0000155);rhombomere 6 (ZFA:0000069);notochord (ZFA:0000135)	+	541515	cytoplasm (GO:0005737); plasma membrane (GO:0005886); microvillus (GO:0005902); brush border (GO:0005903); actin cytoskeleton (GO:0015629); myosin complex (GO:0016459)	microfilament motor activity (GO:0000146); nucleotide binding (GO:0000166); cytoskeletal motor activity (GO:0003774); actin binding (GO:0003779); ATP binding (GO:0005524); actin filament binding (GO:0051015)	endocytosis (GO:0006897); actin filament organization (GO:0007015); actin filament-based movement (GO:0030048); system development (GO:0048731)	MYO1B	myosin IB
eno3	Q6TH14_DANRE	Equ	F	diencephalon (ZFA:0000101);trunk musculature (ZFA:0000473);primitive heart tube (ZFA:0000149);myotome (ZFA:0001056);yolk syncytial layer (ZFA:0000088);somite (ZFA:0000155);heart rudiment (ZFA:0000115);retina (ZFA:0000152);heart (ZFA:0000114);pronephric duct (ZFA:0000150);olfactory bulb (ZFA:0000402);heart tube (ZFA:0000360);pectoral fin musculature (ZFA:0000563);whole organism (ZFA:0001094)	+	378963	phosphopyruvate hydratase complex (GO:0000015)	magnesium ion binding (GO:0000287); phosphopyruvate hydratase activity (GO:0004634); lyase activity (GO:0016829)	glycolytic process (GO:0006096)	ENO3	enolase 3
mapre1b	Q6NUY9_DANRE	Equ	F	oocyte stage IV (ZFA:0001568);ovarian follicle stage IV (ZFA:0001264)		334728	spindle pole (GO:0000922); cytoplasm (GO:0005737); centrosome (GO:0005813); microtubule organizing center (GO:0005815); cytoskeleton (GO:0005856); microtubule (GO:0005874); cytoplasmic microtubule (GO:0005881); plasma membrane (GO:0005886); microtubule plus-end (GO:0035371); spindle midzone (GO:0051233)	microtubule binding (GO:0008017); microtubule plus-end binding (GO:0051010)	cell cycle (GO:0007049); regulation of microtubule polymerization or depolymerization (GO:0031110); protein localization to microtubule (GO:0035372); spindle assembly (GO:0051225); cell division (GO:0051301)	MAPRE1	microtubule associated protein RP/EB family member 1
fkbp9	Q1L8P1_DANRE	Equ	E			445126	endoplasmic reticulum (GO:0005783)	peptidyl-prolyl cis-trans isomerase activity (GO:0003755); calcium ion binding (GO:0005509); isomerase activity (GO:0016853); metal ion binding (GO:0046872)	protein folding (GO:0006457)	FKBP9	FKBP prolyl isomerase 9
Integrin beta	A0A2R8Q837_DANRE	Equ	F
lama1	A0A0R4II20_DANRE	Equ	E	notochord (ZFA:0000135);solid lens vesicle (ZFA:0001679);unspecified (ZFA:0001093);vasculature (ZFA:0005249);otic vesicle (ZFA:0000051);spinal cord (ZFA:0000075);lens (ZFA:0000035);retina (ZFA:0000152);somite (ZFA:0000155);brain (ZFA:0000008);cornea (ZFA:0000640);neural tube (ZFA:0001135);pronephric duct (ZFA:0000150);whole organism (ZFA:0001094);myotome (ZFA:0001056);eye (ZFA:0000107);central ne…	+	569971	extracellular region (GO:0005576); basement membrane (GO:0005604); membrane (GO:0016020)	signaling receptor binding (GO:0005102); extracellular matrix structural constituent (GO:0005201)	blood vessel development (GO:0001568); eye development (GO:0001654); neuron migration (GO:0001764); lens development in camera-type eye (GO:0002088); establishment of epithelial cell apical/basal polarity involved in camera-type eye morphogenesis (GO:0003412); cell adhesion (GO:0007155); axonogenesis (GO:0007409); axon guidance (GO:0007411); brain development (GO:0007420); optokinetic behavior (G…	LAMA1	laminin subunit alpha 1
tfa	A0A0R4IHQ0_DANRE	Equ	B	unspecified (ZFA:0001093);trunk musculature (ZFA:0000473);yolk syncytial layer (ZFA:0000088);whole organism (ZFA:0001094);liver (ZFA:0000123);ball (ZFA:0000006);renal system (ZFA:0000163);ovary (ZFA:0000403)		30255	extracellular region (GO:0005576); extracellular space (GO:0005615); early endosome (GO:0005769); plasma membrane (GO:0005886); recycling endosome (GO:0055037)	metal ion binding (GO:0046872)	monoatomic ion transport (GO:0006811); iron ion transport (GO:0006826); response to bacterium (GO:0009617); antibacterial humoral response (GO:0019731); iron ion transmembrane transport (GO:0034755); hemoglobin biosynthetic process (GO:0042541)	TF	transferrin
sall4	F1QDF2_DANRE	Equ	F	otic vesicle (ZFA:0000051);pharyngeal arch 3-7 skeleton (ZFA:0000095);midbrain (ZFA:0000128);blastema (ZFA:0001270);pectoral fin musculature (ZFA:0000563);pectoral fin bud (ZFA:0000141);mesoderm (ZFA:0000041);epiphysis (ZFA:0000019);lens (ZFA:0000035);periderm (ZFA:0001185);hindbrain neural plate (ZFA:0007022);tail bud (ZFA:0000077);neural plate (ZFA:0000132);whole organism (ZFA:0001094);otic pla…	+	572527	nucleus (GO:0005634)	RNA polymerase II cis-regulatory region sequence-specific DNA binding (GO:0000978); DNA-binding transcription factor activity, RNA polymerase II-specific (GO:0000981); chromatin binding (GO:0003682); metal ion binding (GO:0046872)	regulation of transcription by RNA polymerase II (GO:0006357); embryonic pectoral fin morphogenesis (GO:0035118); positive regulation of fibroblast growth factor receptor signaling pathway (GO:0045743)	SALL4	spalt like transcription factor 4
hip1rb	A0A0R4IKR8_DANRE	Equ	A			562138	cytoplasm (GO:0005737); clathrin-coated vesicle (GO:0030136)	actin binding (GO:0003779); phospholipid binding (GO:0005543); clathrin binding (GO:0030276); clathrin light chain binding (GO:0032051); clathrin adaptor activity (GO:0035615); phosphatidylinositol-3,4-bisphosphate binding (GO:0043325); actin filament binding (GO:0051015); phosphatidylinositol-3,5-bisphosphate binding (GO:0080025)	endocytosis (GO:0006897); activation of cysteine-type endopeptidase activity involved in apoptotic process (GO:0006919); actin filament organization (GO:0007015); clathrin coat assembly (GO:0048268)	HIP1R	huntingtin interacting protein 1 related
kpna2	F1QG82_DANRE	Equ	F	proliferative region (ZFA:0000098);whole organism (ZFA:0001094)		436607	nucleus (GO:0005634); cytoplasm (GO:0005737)	nuclear localization sequence binding (GO:0008139); nuclear import signal receptor activity (GO:0061608)	protein import into nucleus (GO:0006606); NLS-bearing protein import into nucleus (GO:0006607); protein transport (GO:0015031)	KPNA2	karyopherin subunit alpha 2
pdia6	Q90WA5_DANRE	Equ	F	unspecified (ZFA:0001093);otic vesicle (ZFA:0000051);lateral line system (ZFA:0000034);floor plate (ZFA:0000022);central nervous system (ZFA:0000012);hatching gland (ZFA:0000026);otic placode (ZFA:0000138);notochord (ZFA:0000135);pectoral fin musculature (ZFA:0000563);axis (ZFA:0000092);polster (ZFA:0000058);neuromast (ZFA:0000243)	+	322160	endoplasmic reticulum lumen (GO:0005788); melanosome (GO:0042470)	protein disulfide isomerase activity (GO:0003756); protein-disulfide reductase activity (GO:0015035); isomerase activity (GO:0016853)	response to endoplasmic reticulum stress (GO:0034976)	PDIA6	protein disulfide isomerase family A member 6
myl12.1	Q6PHJ8_DANRE	Equ	D			326719	cytoplasm (GO:0005737)	calcium ion binding (GO:0005509); metal ion binding (GO:0046872)
cct2	A0A0G2KUJ0_DANRE	Equ	C			192326	cytosol (GO:0005829); chaperonin-containing T-complex (GO:0005832)	nucleotide binding (GO:0000166); ATP binding (GO:0005524); ATP hydrolysis activity (GO:0016887); unfolded protein binding (GO:0051082); ATP-dependent protein folding chaperone (GO:0140662)	protein folding (GO:0006457); melanosome transport (GO:0032402); Kupffer's vesicle development (GO:0070121)	CCT2	chaperonin containing TCP1 subunit 2
hspa9	F1QFC0_DANRE	Equ	F	blastema (ZFA:0001270);pharyngeal arch 3-7 skeleton (ZFA:0000095);alar plate midbrain region (ZFA:0001357);liver (ZFA:0000123);whole organism (ZFA:0001094);eye (ZFA:0000107);retina (ZFA:0000152);optic tectum (ZFA:0000445);midbrain (ZFA:0000128);adaxial cell (ZFA:0000003);pectoral fin musculature (ZFA:0000563);myotome (ZFA:0001056);somite (ZFA:0000155);intermediate cell mass of mesoderm (ZFA:00000…	+	373085	cytoplasm (GO:0005737); mitochondrion (GO:0005739); mitochondrial matrix (GO:0005759)	nucleotide binding (GO:0000166); ATP binding (GO:0005524); ATP hydrolysis activity (GO:0016887); heat shock protein binding (GO:0031072); protein folding chaperone (GO:0044183); unfolded protein binding (GO:0051082); ATP-dependent protein folding chaperone (GO:0140662)	protein folding (GO:0006457); hemopoiesis (GO:0030097); fin regeneration (GO:0031101); protein refolding (GO:0042026); chaperone cofactor-dependent protein refolding (GO:0051085)	HSPA9	heat shock protein family A (Hsp70) member 9
mcm6l	A0A0E4AYA7_DANRE	Equ	D	whole organism (ZFA:0001094)		564982	nucleus (GO:0005634); MCM complex (GO:0042555)	nucleotide binding (GO:0000166); DNA binding (GO:0003677); DNA helicase activity (GO:0003678); single-stranded DNA binding (GO:0003697); helicase activity (GO:0004386); ATP binding (GO:0005524); hydrolase activity (GO:0016787); single-stranded 3'-5' DNA helicase activity (GO:1990518)	double-strand break repair via break-induced replication (GO:0000727); DNA replication (GO:0006260); DNA unwinding involved in DNA replication (GO:0006268); DNA replication initiation (GO:0006270); cell cycle (GO:0007049); DNA duplex unwinding (GO:0032508); mitotic DNA replication (GO:1902969)
vcp	TERA_DANRE	Equ	D	whole organism (ZFA:0001094);liver (ZFA:0000123);retinal ganglion cell layer (ZFA:0000024);retinal inner nuclear layer (ZFA:0000119);lens (ZFA:0000035);trunk (ZFA:0001115);trunk musculature (ZFA:0000473);brain (ZFA:0000008);gut (ZFA:0000112);unspecified (ZFA:0001093);retina (ZFA:0000152);fin bud (ZFA:0001383)		327197	nucleus (GO:0005634); cytoplasm (GO:0005737); endoplasmic reticulum (GO:0005783); cytosol (GO:0005829); VCP-NPL4-UFD1 AAA ATPase complex (GO:0034098); site of double-strand break (GO:0035861)	nucleotide binding (GO:0000166); ATP binding (GO:0005524); lipid binding (GO:0008289); hydrolase activity (GO:0016787); ATP hydrolysis activity (GO:0016887); polyubiquitin modification-dependent protein binding (GO:0031593)	DNA repair (GO:0006281); double-strand break repair (GO:0006302); autophagy (GO:0006914); DNA damage response (GO:0006974); cell cycle (GO:0007049); locomotory behavior (GO:0007626); regulation of autophagy (GO:0010506); macroautophagy (GO:0016236); protein ubiquitination (GO:0016567); translesion synthesis (GO:0019985); myofibril assembly (GO:0030239); retrograde protein transport, ER to cytosol…	VCP	valosin containing protein
copg2	COPG2_DANRE	Equ	F	notochord (ZFA:0000135);axis (ZFA:0000092);periderm (ZFA:0001185);unspecified (ZFA:0001093);pharyngeal arch 3-7 skeleton (ZFA:0000095);solid lens vesicle (ZFA:0001679);central nervous system (ZFA:0000012);female organism (ZFA:0000303);polster (ZFA:0000058)	+	30187	Golgi membrane (GO:0000139); cytoplasm (GO:0005737); endoplasmic reticulum (GO:0005783); endoplasmic reticulum-Golgi intermediate compartment (GO:0005793); Golgi apparatus (GO:0005794); membrane (GO:0016020); membrane coat (GO:0030117); COPI vesicle coat (GO:0030126); cytoplasmic vesicle (GO:0031410)	structural molecule activity (GO:0005198)	intracellular protein transport (GO:0006886); endoplasmic reticulum to Golgi vesicle-mediated transport (GO:0006888); intra-Golgi vesicle-mediated transport (GO:0006891); protein secretion (GO:0009306); protein transport (GO:0015031); vesicle-mediated transport (GO:0016192); organelle transport along microtubule (GO:0072384)	COPG2	COPI coat complex subunit gamma 2
copb1	COPB_DANRE	Equ	C	neural rod (ZFA:0000133);brain (ZFA:0000008);axis (ZFA:0000092);whole organism (ZFA:0001094);notochord (ZFA:0000135)	+	338138	Golgi membrane (GO:0000139); cytoplasm (GO:0005737); Golgi apparatus (GO:0005794); membrane (GO:0016020); membrane coat (GO:0030117); COPI vesicle coat (GO:0030126); cytoplasmic vesicle (GO:0031410)	structural molecule activity (GO:0005198)	intracellular protein transport (GO:0006886); endoplasmic reticulum to Golgi vesicle-mediated transport (GO:0006888); intra-Golgi vesicle-mediated transport (GO:0006891); protein transport (GO:0015031); vesicle-mediated transport (GO:0016192); notochord development (GO:0030903); somite development (GO:0061053)	COPB1	COPI coat complex subunit beta 1
thrap3b	A0A0R4IWW7_DANRE	Equ	F			407984	mediator complex (GO:0016592)	DNA binding (GO:0003677); transcription coregulator activity (GO:0003712)	positive regulation of transcription by RNA polymerase II (GO:0045944)	THRAP3	thyroid hormone receptor associated protein 3
aco2	F8W4M7_DANRE	LBD	C	myotome (ZFA:0001056);eye (ZFA:0000107);adaxial cell (ZFA:0000003);somite (ZFA:0000155);heart tube (ZFA:0000360);pectoral fin musculature (ZFA:0000563);liver (ZFA:0000123);midbrain hindbrain boundary (ZFA:0000042);central nervous system (ZFA:0000012);heart (ZFA:0000114);pronephric duct (ZFA:0000150);midbrain (ZFA:0000128);immature eye (ZFA:0001678)	+	322670	mitochondrion (GO:0005739); cytosol (GO:0005829)	aconitate hydratase activity (GO:0003994); lyase activity (GO:0016829); metal ion binding (GO:0046872); iron-sulfur cluster binding (GO:0051536); 4 iron, 4 sulfur cluster binding (GO:0051539)	tricarboxylic acid cycle (GO:0006099)	ACO2	aconitase 2
pycr1b	F1RDD0_DANRE	Equ	D			100149838	cellular_component (GO:0005575)	pyrroline-5-carboxylate reductase activity (GO:0004735); oxidoreductase activity (GO:0016491)	proline biosynthetic process (GO:0006561); brain development (GO:0007420); amino acid biosynthetic process (GO:0008652); L-proline biosynthetic process (GO:0055129)	PYCR1	pyrroline-5-carboxylate reductase 1
suv39h1b	A0A2R8QCU6_DANRE	Equ	F	whole organism (ZFA:0001094);intermediate cell mass of mesoderm (ZFA:0000033);brain (ZFA:0000008);central nervous system (ZFA:0000012);blastomere (ZFA:0000093);optic tectum (ZFA:0000445);hindbrain (ZFA:0000029);immature eye (ZFA:0001678);regenerating fin (ZFA:0001269);otic vesicle (ZFA:0000051)		326906	chromosome, centromeric region (GO:0000775); nucleus (GO:0005634); chromosome (GO:0005694)	methyltransferase activity (GO:0008168); zinc ion binding (GO:0008270); transferase activity (GO:0016740); histone methyltransferase activity (GO:0042054); metal ion binding (GO:0046872); histone H3K9 methyltransferase activity (GO:0046974); histone H3K9 trimethyltransferase activity (GO:0140949)	hematopoietic progenitor cell differentiation (GO:0002244); chromatin organization (GO:0006325); cell cycle (GO:0007049); methylation (GO:0032259)	SUV39H1	SUV39H1 histone lysine methyltransferase
rpl7	Q6Q417_DANRE	Equ	F			336710	ribosome (GO:0005840); cytosolic large ribosomal subunit (GO:0022625); ribonucleoprotein complex (GO:1990904)	RNA binding (GO:0003723); structural constituent of ribosome (GO:0003735)	maturation of LSU-rRNA from tricistronic rRNA transcript (SSU-rRNA, 5.8S rRNA, LSU-rRNA) (GO:0000463); regulation of cell cycle (GO:0051726)	RPL7	ribosomal protein L7
pdia3	A0A0R4IGN3_DANRE	Equ	F	retina (ZFA:0000152);axis (ZFA:0000092);otic vesicle (ZFA:0000051);otic placode (ZFA:0000138);intestine (ZFA:0001338);hypochord (ZFA:0000031);floor plate (ZFA:0000022);pharyngeal arch 3-7 skeleton (ZFA:0000095);notochord (ZFA:0000135);epidermis (ZFA:0000105);hatching gland (ZFA:0000026);pectoral fin musculature (ZFA:0000563);lateral line system (ZFA:0000034);kidney (ZFA:0000529);polster (ZFA:0000…	+	378851	endoplasmic reticulum (GO:0005783); endoplasmic reticulum lumen (GO:0005788); cell surface (GO:0009986)	protein disulfide isomerase activity (GO:0003756); isomerase activity (GO:0016853)	protein folding (GO:0006457); response to endoplasmic reticulum stress (GO:0034976)	PDIA3	protein disulfide isomerase family A member 3
lamc1	LAMC1_DANRE	Equ	B	eye (ZFA:0000107);otic vesicle (ZFA:0000051);epidermis (ZFA:0000105);adaxial cell (ZFA:0000003);trunk musculature (ZFA:0000473);notochord (ZFA:0000135);trunk (ZFA:0001115);presumptive retinal pigmented epithelium (ZFA:0000064);pharyngeal arch (ZFA:0001306);median fin fold (ZFA:0000040);head (ZFA:0001114);pharyngeal arch 3-7 (ZFA:0001613);spinal cord (ZFA:0000075);myoseptum (ZFA:0001089);brain (ZF…	+	286832	extracellular region (GO:0005576); basement membrane (GO:0005604)		eye development (GO:0001654); cell adhesion (GO:0007155); axon guidance (GO:0007411); brain development (GO:0007420); muscle organ development (GO:0007517); skeletal muscle tissue development (GO:0007519); optokinetic behavior (GO:0007634); animal organ morphogenesis (GO:0009887); tissue development (GO:0009888); notochord development (GO:0030903); retinal ganglion cell axon guidance (GO:0031290)…	LAMC1	laminin subunit gamma 1
lrpprc	F5H8N4_DANRE	Equ	C	mucus secreting cell (ZFA:0009159);pronephric duct (ZFA:0000150);myotome (ZFA:0001056);optic tectum (ZFA:0000445);ventricular zone (ZFA:0001083);immature eye (ZFA:0001678);cephalic musculature (ZFA:0000328);somite (ZFA:0000155);whole organism (ZFA:0001094);segmental plate (ZFA:0000279);liver (ZFA:0000123);alar plate midbrain region (ZFA:0001357);cerebellum (ZFA:0000100);pectoral fin (ZFA:0001161)…	+	557195	nucleus (GO:0005634); mitochondrion (GO:0005739)	mRNA 3'-UTR binding (GO:0003730)	regulation of mitochondrial translation (GO:0070129)	LRPPRC	leucine rich pentatricopeptide repeat containing
zgc:162944	B0UYN4_DANRE	Equ	F			569993		molecular_function (GO:0003674)	biological_process (GO:0008150)
aclya	F1QZ09_DANRE	Equ	F	retina (ZFA:0000152);periderm (ZFA:0001185);pharyngeal arch 3-7 skeleton (ZFA:0000095);spinal cord (ZFA:0000075);epiphysis (ZFA:0000019);hindbrain (ZFA:0000029);whole organism (ZFA:0001094);liver (ZFA:0000123);neural tube (ZFA:0001135);epidermis (ZFA:0000105);neuron (ZFA:0009248);axis (ZFA:0000092);optic vesicle (ZFA:0000050)		436922	cytoplasm (GO:0005737); mitochondrion (GO:0005739); cytosol (GO:0005829)	nucleotide binding (GO:0000166); catalytic activity (GO:0003824); ATP citrate synthase activity (GO:0003878); ATP binding (GO:0005524); transferase activity (GO:0016740); lyase activity (GO:0016829); metal ion binding (GO:0046872); acyltransferase activity, acyl groups converted into alkyl on transfer (GO:0046912)	acetyl-CoA biosynthetic process (GO:0006085); tricarboxylic acid cycle (GO:0006099); citrate metabolic process (GO:0006101); lipid metabolic process (GO:0006629); fatty acid biosynthetic process (GO:0006633)	ACLY	ATP citrate lyase
zgc:77086	F1QP99_DANRE	Equ	E
rpl13	RL13_DANRE	Equ	F			378961	cytoplasm (GO:0005737); ribosome (GO:0005840); cytosolic large ribosomal subunit (GO:0022625); ribonucleoprotein complex (GO:1990904)	RNA binding (GO:0003723); structural constituent of ribosome (GO:0003735)	translation (GO:0006412); embryonic cranial skeleton morphogenesis (GO:0048701); regulation of cell cycle (GO:0051726)	RPL13	ribosomal protein L13
rps6	Q6DHL6_DANRE	Equ	F	dorsal nucleus of ventral telencephalon (ZFA:0000343);ventral nucleus of ventral telencephalon (ZFA:0000456);medial zone of dorsal telencephalon (ZFA:0000391);whole organism (ZFA:0001094);caudal periventricular hypothalamus (ZFA:0000324);liver (ZFA:0000123);posterior recess (ZFA:0005338);lateral zone of dorsal telencephalon (ZFA:0000536)		445028	ribosome (GO:0005840); ribonucleoprotein complex (GO:1990904)	structural constituent of ribosome (GO:0003735)	translation (GO:0006412)	RPS6	ribosomal protein S6
qars	B0UYD6_DANRE	Equ	D
edc4	A0A0R4IB26_DANRE	Equ	D			565659	P-body (GO:0000932); nucleus (GO:0005634); cytoplasm (GO:0005737)		deadenylation-independent decapping of nuclear-transcribed mRNA (GO:0031087)	EDC4	enhancer of mRNA decapping 4
lonp1	A0A0R4IH79_DANRE	Equ	D			563257	mitochondrion (GO:0005739); mitochondrial matrix (GO:0005759)	nucleotide binding (GO:0000166); DNA binding (GO:0003677); single-stranded DNA binding (GO:0003697); ATP-dependent peptidase activity (GO:0004176); serine-type endopeptidase activity (GO:0004252); ATP binding (GO:0005524); peptidase activity (GO:0008233); serine-type peptidase activity (GO:0008236); hydrolase activity (GO:0016787); ATP hydrolysis activity (GO:0016887); sequence-specific DNA bindi…	proteolysis (GO:0006508); protein quality control for misfolded or incompletely synthesized proteins (GO:0006515); mitochondrion organization (GO:0007005); protein catabolic process (GO:0030163); cellular response to oxidative stress (GO:0034599); chaperone-mediated protein complex assembly (GO:0051131); oxidation-dependent protein catabolic process (GO:0070407)	LONP1	lon peptidase 1, mitochondrial
akap12b	A0A2R8Q9F2_DANRE	Equ	D	forebrain (ZFA:0000109);notochord (ZFA:0000135);blood vasculature (ZFA:0001079);whole organism (ZFA:0001094);neural plate (ZFA:0000132);cardiovascular system (ZFA:0000010);adaxial cell (ZFA:0000003);somite (ZFA:0000155);brain (ZFA:0000008);spinal cord (ZFA:0000075);myotome (ZFA:0001056);ectoderm (ZFA:0000016);segmental plate (ZFA:0000279);hypoblast (ZFA:0000117);neural keel (ZFA:0000131);tail bud…	+	567365	cytoplasm (GO:0005737); membrane (GO:0016020); perinuclear region of cytoplasm (GO:0048471)	calmodulin binding (GO:0005516); protein kinase A binding (GO:0051018)	cell morphogenesis (GO:0000902); signal transduction (GO:0007165); animal organ morphogenesis (GO:0009887); regulation of protein kinase A signaling (GO:0010738); positive regulation of protein kinase A signaling (GO:0010739); bleb assembly (GO:0032060); negative regulation of Rho protein signal transduction (GO:0035024); muscle cell development (GO:0055001); convergent extension involved in axis…	AKAP12	A-kinase anchoring protein 12
serpinh1b	F1QQ04_DANRE	Equ	A	pharyngeal arch 3-7 skeleton (ZFA:0000095);epidermis (ZFA:0000105);whole organism (ZFA:0001094);ventral mesenchyme (ZFA:0000164);notochord (ZFA:0000135);ectoderm (ZFA:0000016);basal regeneration epithelium (ZFA:0005150);mesoderm (ZFA:0000041);otic vesicle (ZFA:0000051);tail bud (ZFA:0000077);shield (ZFA:0000071);solid lens vesicle (ZFA:0001679);fin (ZFA:0000108);blastema (ZFA:0001270);germ ring (…	+	30449	extracellular space (GO:0005615); endoplasmic reticulum (GO:0005783)	serine-type endopeptidase inhibitor activity (GO:0004867)	negative regulation of endopeptidase activity (GO:0010951); collagen fibril organization (GO:0030199); fin regeneration (GO:0031101)	SERPINH1	serpin family H member 1
rbbp4	Q1LXD4_DANRE	Equ	F	oocyte stage I (ZFA:0001567);testis (ZFA:0000598);whole organism (ZFA:0001094);unspecified (ZFA:0001093);eye (ZFA:0000107);regenerating fin (ZFA:0001269);oocyte stage II (ZFA:0001565);pectoral fin (ZFA:0001161);oocyte stage III (ZFA:0001566);oocyte stage V (ZFA:0001569);oocyte stage IV (ZFA:0001568);ovary (ZFA:0000403);brain (ZFA:0000008);muscle (ZFA:0005145);blastema (ZFA:0001270);nervous system…		321726	chromosome, telomeric region (GO:0000781); nucleus (GO:0005634); chromosome (GO:0005694); NuRD complex (GO:0016581); CAF-1 complex (GO:0033186); ESC/E(Z) complex (GO:0035098)	ATP-dependent activity, acting on DNA (GO:0008094); histone binding (GO:0042393)	DNA replication (GO:0006260); chromatin organization (GO:0006325); DNA replication-dependent chromatin assembly (GO:0006335); chromatin remodeling (GO:0006338); regulation of DNA-templated transcription (GO:0006355); cell cycle (GO:0007049); fin regeneration (GO:0031101)	RBBP4	RB binding protein 4, chromatin remodeling factor
ddx4	E7EZA2_DANRE	Equ	F	oocyte stage II (ZFA:0001565);gonad primordium (ZFA:0001262);primordial germ cell (ZFA:0009288);whole organism (ZFA:0001094);ovary (ZFA:0000403);immature gonad (ZFA:0005272);gonad (ZFA:0000413);germ line cell (ZFA:0009016);oocyte stage IV (ZFA:0001568);testis (ZFA:0000598);oocyte (ZFA:0001109);blastomere (ZFA:0000093);margin (ZFA:0000038);spermatogonium (ZFA:0009007);female organism (ZFA:0000303)…		30263	nucleus (GO:0005634); P granule (GO:0043186)	nucleotide binding (GO:0000166); nucleic acid binding (GO:0003676); RNA helicase activity (GO:0003724); mRNA binding (GO:0003729); helicase activity (GO:0004386); ATP binding (GO:0005524); hydrolase activity (GO:0016787)	gamete generation (GO:0007276); germ cell development (GO:0007281); gonad development (GO:0008406); cell differentiation (GO:0030154); regulation of meiotic cell cycle (GO:0051445)	DDX4	DEAD-box helicase 4
psmd1	A0A2R8Q718_DANRE	Equ	F			554967	proteasome complex (GO:0000502); nucleus (GO:0005634); proteasome regulatory particle, base subcomplex (GO:0008540); membrane (GO:0016020); proteasome storage granule (GO:0034515)	enzyme regulator activity (GO:0030234)	regulation of protein catabolic process (GO:0042176); proteasome-mediated ubiquitin-dependent protein catabolic process (GO:0043161)	PSMD1	proteasome 26S subunit, non-ATPase 1
eprs1	F1QP23_DANRE	Equ	D			562037	cytoplasm (GO:0005737); aminoacyl-tRNA synthetase multienzyme complex (GO:0017101)	nucleotide binding (GO:0000166); aminoacyl-tRNA ligase activity (GO:0004812); glutamate-tRNA ligase activity (GO:0004818); proline-tRNA ligase activity (GO:0004827); ATP binding (GO:0005524); ligase activity (GO:0016874)	translation (GO:0006412); tRNA aminoacylation for protein translation (GO:0006418); glutamyl-tRNA aminoacylation (GO:0006424); prolyl-tRNA aminoacylation (GO:0006433); tRNA aminoacylation (GO:0043039)	EPRS1	glutamyl-prolyl-tRNA synthetase 1
mcm7	A0A0R4IF39_DANRE	Equ	F	whole organism (ZFA:0001094)		192333	nucleus (GO:0005634); chromosome (GO:0005694); MCM complex (GO:0042555)	nucleotide binding (GO:0000166); DNA binding (GO:0003677); DNA helicase activity (GO:0003678); single-stranded DNA binding (GO:0003697); helicase activity (GO:0004386); ATP binding (GO:0005524); hydrolase activity (GO:0016787); single-stranded DNA helicase activity (GO:0017116)	double-strand break repair via break-induced replication (GO:0000727); DNA replication (GO:0006260); DNA unwinding involved in DNA replication (GO:0006268); DNA replication initiation (GO:0006270); DNA strand elongation involved in DNA replication (GO:0006271); cell cycle (GO:0007049); DNA duplex unwinding (GO:0032508); regulation of cilium assembly (GO:1902017)	MCM7	minichromosome maintenance complex component 7
LOC100334800	A0A2R8PYX8_DANRE	Equ	F			100334800
khdrbs1a	A2CE73_DANRE	Equ	F	brain (ZFA:0000008);neuromast (ZFA:0000243);pharyngeal arch 3-7 skeleton (ZFA:0000095);retina (ZFA:0000152);eye (ZFA:0000107);pronephric duct (ZFA:0000150);pectoral fin (ZFA:0001161);whole organism (ZFA:0001094);immature eye (ZFA:0001678);diencephalon (ZFA:0000101);pectoral fin bud (ZFA:0000141);nervous system (ZFA:0000396);forebrain (ZFA:0000109);telencephalon (ZFA:0000079);hindbrain (ZFA:000002…	+	30082	nucleus (GO:0005634)	nucleic acid binding (GO:0003676); RNA binding (GO:0003723); mRNA binding (GO:0003729); mRNA 3'-UTR binding (GO:0003730); poly(A) binding (GO:0008143)	regulation of alternative mRNA splicing, via spliceosome (GO:0000381)	KHDRBS1	KH RNA binding domain containing, signal transduction associated 1
ipo9	A2VD24_DANRE	Equ	D	central nervous system (ZFA:0000012);ventricular zone (ZFA:0001083);blood (ZFA:0000007);immature eye (ZFA:0001678);optic tectum (ZFA:0000445);ventral mesenchyme (ZFA:0000164);whole organism (ZFA:0001094);forebrain (ZFA:0000109);eye (ZFA:0000107);pectoral fin (ZFA:0001161);retina (ZFA:0000152);pharyngeal arch (ZFA:0001306);ventral mesoderm (ZFA:0000083)		406860	nuclear envelope (GO:0005635); cytosol (GO:0005829)	small GTPase binding (GO:0031267)	protein import into nucleus (GO:0006606); intracellular protein transport (GO:0006886)	IPO9	importin 9
snd1	Q5RGK8_DANRE	Equ	D	unspecified (ZFA:0001093)		324404	nucleus (GO:0005634); cytoplasm (GO:0005737); cytosol (GO:0005829); RISC complex (GO:0016442)	nucleic acid binding (GO:0003676); RNA binding (GO:0003723); nuclease activity (GO:0004518); RNA endonuclease activity (GO:0004521); endonuclease activity, active with either ribo- or deoxyribonucleic acids and producing 3'-phosphomonoesters (GO:0016894)	mRNA catabolic process (GO:0006402); regulatory ncRNA-mediated gene silencing (GO:0031047)	SND1	staphylococcal nuclease and tudor domain containing 1
myl6	A0A2R8QJ29_DANRE	Equ	F			798632	myosin II complex (GO:0016460)	calcium ion binding (GO:0005509); structural constituent of muscle (GO:0008307)		MYL6	myosin light chain 6
smc4	E7FGC2_DANRE	Equ	F	proliferative region (ZFA:0000098);gut (ZFA:0000112);spinal cord (ZFA:0000075);retina (ZFA:0000152);pharyngeal arch 3-7 (ZFA:0001613);otic vesicle (ZFA:0000051);hindbrain (ZFA:0000029);midbrain hindbrain boundary (ZFA:0000042);optic tectum (ZFA:0000445);forebrain ventricle (ZFA:0001259);ciliary marginal zone (ZFA:0001289);lateral line system (ZFA:0000034);fourth ventricle (ZFA:0000110);pharyngeal…		192332	nucleus (GO:0005634); chromosome (GO:0005694)	ATP binding (GO:0005524); ATP hydrolysis activity (GO:0016887)	cell cycle (GO:0007049); mitotic chromosome condensation (GO:0007076); chromosome organization (GO:0051276)	SMC4	structural maintenance of chromosomes 4
uba1	F1RCA1_DANRE	Equ	F	whole organism (ZFA:0001094)		406335	nucleus (GO:0005634); cytoplasm (GO:0005737)	nucleotide binding (GO:0000166); ubiquitin activating enzyme activity (GO:0004839); ATP binding (GO:0005524); ubiquitin-like modifier activating enzyme activity (GO:0008641); ligase activity (GO:0016874)	ubiquitin-dependent protein catabolic process (GO:0006511); DNA damage response (GO:0006974); axonogenesis (GO:0007409); protein ubiquitination (GO:0016567); protein modification process (GO:0036211); regulation of inflammatory response (GO:0050727)	UBA1	ubiquitin like modifier activating enzyme 1
gramd4b	E7F6T2_DANRE	Equ	C			326055	membrane (GO:0016020)		apoptotic process (GO:0006915); negative regulation of toll-like receptor 9 signaling pathway (GO:0034164); positive regulation of cysteine-type endopeptidase activity involved in apoptotic process (GO:0043280)	GRAMD4	GRAM domain containing 4
aldh2.2	F1QZU7_DANRE	Equ	D	alar plate midbrain region (ZFA:0001357);heart (ZFA:0000114);otic vesicle (ZFA:0000051);solid lens vesicle (ZFA:0001679);neural crest (ZFA:0000045);diencephalon (ZFA:0000101);unspecified (ZFA:0001093);immature eye (ZFA:0001678);optic tectum (ZFA:0000445);epiphysis (ZFA:0000019);ovary (ZFA:0000403);liver (ZFA:0000123);eye (ZFA:0000107);pancreatic bud (ZFA:0001390);swim bladder (ZFA:0000076);pector…		368239	mitochondrial matrix (GO:0005759)	aldehyde dehydrogenase (NAD+) activity (GO:0004029); oxidoreductase activity (GO:0016491); oxidoreductase activity, acting on the aldehyde or oxo group of donors, NAD or NADP as acceptor (GO:0016620)	regulation of cellular response to drug (GO:2001038)	ALDH2	aldehyde dehydrogenase 2 family member
ncapg	A0A2R8Q4V9_DANRE	Equ	F	unspecified (ZFA:0001093);optic cup (ZFA:0001202);ciliary marginal zone (ZFA:0001289);neuromast (ZFA:0000243);retina (ZFA:0000152);whole organism (ZFA:0001094);optic tectum (ZFA:0000445);brain (ZFA:0000008);central nervous system (ZFA:0000012);retinal neural layer (ZFA:0000046);spinal cord (ZFA:0000075);ventricular zone (ZFA:0001083);pharyngeal arch 3-7 skeleton (ZFA:0000095);forebrain (ZFA:00001…		492707	condensed chromosome (GO:0000793); condensin complex (GO:0000796); chromosome (GO:0005694); cytoplasm (GO:0005737)		mitotic sister chromatid segregation (GO:0000070); cell cycle (GO:0007049); mitotic chromosome condensation (GO:0007076); chromosome condensation (GO:0030261); cell division (GO:0051301)	NCAPG	non-SMC condensin I complex subunit G
capzb	Q7SXP1_DANRE	Equ	F	whole organism (ZFA:0001094);somite (ZFA:0000155);pharyngeal arch (ZFA:0001306);fin bud (ZFA:0001383);head (ZFA:0001114)	+	335083	cytoplasm (GO:0005737); cytoskeleton (GO:0005856); F-actin capping protein complex (GO:0008290)	actin binding (GO:0003779); actin filament binding (GO:0051015)	cell morphogenesis (GO:0000902); neural crest cell migration (GO:0001755); regulation of lamellipodium assembly (GO:0010591); neural crest cell differentiation (GO:0014033); actin cytoskeleton organization (GO:0030036); barbed-end actin filament capping (GO:0051016); negative regulation of filopodium assembly (GO:0051490); actin filament capping (GO:0051693); muscle cell development (GO:0055001)	CAPZB	capping actin protein of muscle Z-line subunit beta
psmd3	Q6NYV1_DANRE	Equ	C	whole organism (ZFA:0001094);unspecified (ZFA:0001093)		393544	proteasome complex (GO:0000502); proteasome regulatory particle, lid subcomplex (GO:0008541)	enzyme regulator activity (GO:0030234)	ubiquitin-dependent protein catabolic process (GO:0006511); central nervous system development (GO:0007417); brain development (GO:0007420); larval locomotory behavior (GO:0008345); regulation of protein catabolic process (GO:0042176); otic vesicle development (GO:0071599)	PSMD3	proteasome 26S subunit, non-ATPase 3
gtpbp4	Q6DRI5_DANRE	Equ	F	unspecified (ZFA:0001093);gill (ZFA:0000354)		334050	nucleus (GO:0005634); nucleolus (GO:0005730)	nucleotide binding (GO:0000166); RNA binding (GO:0003723); GTPase activity (GO:0003924); GTP binding (GO:0005525)	ribosome biogenesis (GO:0042254); ribosomal large subunit biogenesis (GO:0042273)	GTPBP4	GTP binding protein 4
psmc2	Q7T3B1_DANRE	Equ	D	whole organism (ZFA:0001094);unspecified (ZFA:0001093)		393941	proteasome complex (GO:0000502); cytoplasm (GO:0005737); proteasome regulatory particle, base subcomplex (GO:0008540)	nucleotide binding (GO:0000166); ATP binding (GO:0005524); peptidase activity (GO:0008233); hydrolase activity (GO:0016787); ATP hydrolysis activity (GO:0016887); proteasome-activating activity (GO:0036402)	proteolysis (GO:0006508); protein catabolic process (GO:0030163); proteasome-mediated ubiquitin-dependent protein catabolic process (GO:0043161)	PSMC2	proteasome 26S subunit, ATPase 2
ipo7	Q6NYN3_DANRE	Equ	F			321739	nuclear envelope (GO:0005635); cytosol (GO:0005829)	small GTPase binding (GO:0031267)	protein import into nucleus (GO:0006606); intracellular protein transport (GO:0006886)	IPO7	importin 7
calr	F1Q8W8_DANRE	Equ	F	forebrain (ZFA:0000109);eye (ZFA:0000107);hatching gland (ZFA:0000026);olfactory placode (ZFA:0000048);central nervous system (ZFA:0000012);notochord (ZFA:0000135);epiphysis (ZFA:0000019);polster (ZFA:0000058);trigeminal placode (ZFA:0000162);cranial ganglion (ZFA:0000013);otic vesicle (ZFA:0000051);liver (ZFA:0000123);lateral line system (ZFA:0000034);otic placode (ZFA:0000138);neural tube (ZFA:…	+	325317	endoplasmic reticulum (GO:0005783); endoplasmic reticulum membrane (GO:0005789); cytosol (GO:0005829); cell surface (GO:0009986); sarcoplasmic reticulum lumen (GO:0033018); cortical granule (GO:0060473)	calcium ion binding (GO:0005509); unfolded protein binding (GO:0051082)	protein folding (GO:0006457); ERAD pathway (GO:0036503)	CALR	calreticulin	+	Chaperone	Intrinsic Proteins
prdx2	Q6DGJ6_DANRE	Equ	F	liver (ZFA:0000123);gut (ZFA:0000112);blood (ZFA:0000007);otic placode (ZFA:0000138);retina (ZFA:0000152);midbrain (ZFA:0000128);central nervous system (ZFA:0000012);ventral mesoderm (ZFA:0000083);optic tectum (ZFA:0000445);presumptive blood (ZFA:0000568);neural tube (ZFA:0001135);caudal hematopoietic tissue (ZFA:0005898);pectoral fin musculature (ZFA:0000563);pharyngeal arch 3-7 skeleton (ZFA:00…		791455	cytosol (GO:0005829)	peroxidase activity (GO:0004601); thioredoxin peroxidase activity (GO:0008379); antioxidant activity (GO:0016209); oxidoreductase activity (GO:0016491); peroxiredoxin activity (GO:0051920); lactoperoxidase activity (GO:0140825)	response to oxidative stress (GO:0006979); removal of superoxide radicals (GO:0019430); cellular response to stress (GO:0033554); hydrogen peroxide catabolic process (GO:0042744); leukocyte activation (GO:0045321); cell redox homeostasis (GO:0045454)	PRDX2	peroxiredoxin 2
smc2	B8A5K9_DANRE	Equ	F	forebrain ventricle (ZFA:0001259);vein (ZFA:0000082);gut (ZFA:0000112);retina (ZFA:0000152);optic cup (ZFA:0001202);ciliary marginal zone (ZFA:0001289);optic tectum (ZFA:0000445);proliferative region (ZFA:0000098);pectoral fin (ZFA:0001161);ventricular zone (ZFA:0001083);pharyngeal arch 3-7 (ZFA:0001613);midbrain hindbrain boundary (ZFA:0000042);artery (ZFA:0000005);pharyngeal arch 3-7 skeleton (…		321452	chromatin (GO:0000785); condensed chromosome (GO:0000793); condensin complex (GO:0000796); nucleus (GO:0005634); chromosome (GO:0005694)	chromatin binding (GO:0003682); ATP binding (GO:0005524); ATP hydrolysis activity (GO:0016887)	cell cycle (GO:0007049); mitotic chromosome condensation (GO:0007076); chromosome condensation (GO:0030261); chromosome organization (GO:0051276)	SMC2	structural maintenance of chromosomes 2
pdia4	Q1ECX9_DANRE	Equ	C	unspecified (ZFA:0001093);whole organism (ZFA:0001094)		554998	endoplasmic reticulum (GO:0005783); endoplasmic reticulum lumen (GO:0005788); cell surface (GO:0009986)	protein disulfide isomerase activity (GO:0003756); isomerase activity (GO:0016853)	protein folding (GO:0006457); response to endoplasmic reticulum stress (GO:0034976)	PDIA4	protein disulfide isomerase family A member 4
hnrnpabb	Q6NYA1_DANRE	Equ	F	unspecified (ZFA:0001093);whole organism (ZFA:0001094)		406594	nucleus (GO:0005634); nucleoplasm (GO:0005654); cytoplasm (GO:0005737); ribonucleoprotein complex (GO:1990904)	nucleic acid binding (GO:0003676); RNA binding (GO:0003723)	regulation of gene expression (GO:0010468)	HNRNPAB	heterogeneous nuclear ribonucleoprotein A/B
nop2	F1QWP7_DANRE	Equ	F	pharyngeal arch 3-7 skeleton (ZFA:0000095);retina (ZFA:0000152);midbrain (ZFA:0000128);optic tectum (ZFA:0000445);liver (ZFA:0000123);segmental plate (ZFA:0000279);somite (ZFA:0000155);cerebellum (ZFA:0000100);mesoderm (ZFA:0000041);pectoral fin musculature (ZFA:0000563);unspecified (ZFA:0001093);spinal cord (ZFA:0000075);pectoral fin bud (ZFA:0000141);immature eye (ZFA:0001678);gut (ZFA:0000112)…	+	321130	nucleus (GO:0005634); nucleolus (GO:0005730)	RNA binding (GO:0003723); methyltransferase activity (GO:0008168); S-adenosylmethionine-dependent methyltransferase activity (GO:0008757); rRNA (cytosine-C5-)-methyltransferase activity (GO:0009383); transferase activity (GO:0016740)	maturation of LSU-rRNA (GO:0000470); RNA methylation (GO:0001510); RNA processing (GO:0006396); methylation (GO:0032259); ribosome biogenesis (GO:0042254); rRNA base methylation (GO:0070475)	NOP2	NOP2 nucleolar protein
ftr86	F1R437_DANRE	Equ	D			767638	cytoplasm (GO:0005737)	zinc ion binding (GO:0008270); metal ion binding (GO:0046872)
atic	A2CEW4_DANRE	Equ	F	liver (ZFA:0000123);alar plate midbrain region (ZFA:0001357);optic tectum (ZFA:0000445);retina (ZFA:0000152);neural crest telencephalon (ZFA:0000812);ventral mesoderm (ZFA:0000083);optic vesicle (ZFA:0000050);neural crest (ZFA:0000045);yolk syncytial layer (ZFA:0000088);neural plate (ZFA:0000132);muscle (ZFA:0005145);midbrain (ZFA:0000128);neural crest diencephalon (ZFA:0000811);whole organism (Z…	+	140622	cytoplasm (GO:0005737); cytosol (GO:0005829)	catalytic activity (GO:0003824); IMP cyclohydrolase activity (GO:0003937); phosphoribosylaminoimidazolecarboxamide formyltransferase activity (GO:0004643); transferase activity (GO:0016740); hydrolase activity (GO:0016787)	purine nucleotide biosynthetic process (GO:0006164); 'de novo' IMP biosynthetic process (GO:0006189); metabolic process (GO:0008152)	ATIC	5-aminoimidazole-4-carboxamide ribonucleotide formyltransferase/IMP cyclohydrolase
rpl9	Q5BKV9_DANRE	Equ	F	endodermal cell (ZFA:0009139);liver (ZFA:0000123);intestine (ZFA:0001338);pancreas (ZFA:0000140);unspecified (ZFA:0001093)		336702	ribosome (GO:0005840); ribonucleoprotein complex (GO:1990904)	structural constituent of ribosome (GO:0003735); rRNA binding (GO:0019843)	translation (GO:0006412)	RPL9	ribosomal protein L9
zgc:171776	F1R1S7_DANRE	Equ	F			571939		molecular_function (GO:0003674); carbohydrate binding (GO:0030246)	biological_process (GO:0008150)
actn4	Q7SYE2_DANRE	Equ	C	somite (ZFA:0000155);eye (ZFA:0000107);pharyngeal arch 3-7 (ZFA:0001613);whole organism (ZFA:0001094);intestine (ZFA:0001338);heart (ZFA:0000114);brain (ZFA:0000008);heart tube (ZFA:0000360);pronephros (ZFA:0000151);fin bud (ZFA:0001383);ovary (ZFA:0000403);kidney (ZFA:0000529);unspecified (ZFA:0001093);notochord (ZFA:0000135);pronephric duct (ZFA:0000150);cerebellum (ZFA:0000100);gut (ZFA:000011…	+	322221	stress fiber (GO:0001725); cellular_component (GO:0005575); perinuclear region of cytoplasm (GO:0048471); anchoring junction (GO:0070161)	actin binding (GO:0003779); calcium ion binding (GO:0005509); metal ion binding (GO:0046872)		ACTN4	actinin alpha 4				yes/7	F-actin cross-linking protein thought to anchor actin to a variety of intracellular structures. Involved in tight junction assembly in epithelial cells.
si:dkey-239j18.2	E9QBE2_DANRE	Equ	E			321853	extracellular space (GO:0005615); lysosome (GO:0005764)	cysteine-type endopeptidase activity (GO:0004197); peptidase activity (GO:0008233); cysteine-type peptidase activity (GO:0008234); cysteine-type endopeptidase activator activity involved in apoptotic process (GO:0008656); hydrolase activity (GO:0016787)	proteolysis (GO:0006508); immune response (GO:0006955); positive regulation of peptidase activity (GO:0010952); proteolysis involved in protein catabolic process (GO:0051603); positive regulation of apoptotic signaling pathway (GO:2001235)
usp10	A0A0R4IVE2_DANRE	Equ	D	immature eye (ZFA:0001678);optic tectum (ZFA:0000445);unspecified (ZFA:0001093);whole organism (ZFA:0001094)		564632	nucleus (GO:0005634); cytosol (GO:0005829)	cysteine-type deubiquitinase activity (GO:0004843); peptidase activity (GO:0008233); cysteine-type peptidase activity (GO:0008234); hydrolase activity (GO:0016787)	proteolysis (GO:0006508); ubiquitin-dependent protein catabolic process (GO:0006511); regulation of autophagy (GO:0010506); protein deubiquitination (GO:0016579); DNA damage response, signal transduction by p53 class mediator (GO:0030330)	USP10	ubiquitin specific peptidase 10
uggt2	A0A2R8PZN5_DANRE	Equ	F			497542	endoplasmic reticulum (GO:0005783); endoplasmic reticulum lumen (GO:0005788)	UDP-glucose:glycoprotein glucosyltransferase activity (GO:0003980); transferase activity (GO:0016740); unfolded protein binding (GO:0051082)	protein glycosylation (GO:0006486); protein N-linked glycosylation via asparagine (GO:0018279); ERAD pathway (GO:0036503)	UGGT2	UDP-glucose glycoprotein glucosyltransferase 2
plaa	F1QCT6_DANRE	LBD	D	ovarian follicle (ZFA:0001110);central nervous system (ZFA:0000012);retina (ZFA:0000152);pectoral fin musculature (ZFA:0000563);pharyngeal arch 3-7 skeleton (ZFA:0000095);trigeminal placode (ZFA:0000162);whole organism (ZFA:0001094);ovary (ZFA:0000403);lens (ZFA:0000035);eye (ZFA:0000107);solid lens vesicle (ZFA:0001679)		324855	nucleus (GO:0005634); cytoplasm (GO:0005737)	ubiquitin binding (GO:0043130)	ubiquitin recycling (GO:0010992); proteasome-mediated ubiquitin-dependent protein catabolic process (GO:0043161)	PLAA	phospholipase A2 activating protein
psmd6	F1QZA5_DANRE	Equ	A	ciliary marginal zone (ZFA:0001289);head (ZFA:0001114);whole organism (ZFA:0001094);lens epithelium (ZFA:0001326);unspecified (ZFA:0001093)		393261	proteasome complex (GO:0000502); proteasome regulatory particle (GO:0005838)		proteasome-mediated ubiquitin-dependent protein catabolic process (GO:0043161); lens fiber cell differentiation (GO:0070306)	PSMD6	proteasome 26S subunit, non-ATPase 6
serpinh1a	A8WFU6_DANRE	Equ	F			555328	extracellular space (GO:0005615); endoplasmic reticulum (GO:0005783)	serine-type endopeptidase inhibitor activity (GO:0004867)	negative regulation of endopeptidase activity (GO:0010951); collagen fibril organization (GO:0030199)	SERPINH1	serpin family H member 1
rpl23	RL23_DANRE	Equ	F	intestine (ZFA:0001338);pancreas (ZFA:0000140);liver (ZFA:0000123);endodermal cell (ZFA:0009139);whole organism (ZFA:0001094)		336812	cytoplasm (GO:0005737); ribosome (GO:0005840); cytosolic large ribosomal subunit (GO:0022625); ribonucleoprotein complex (GO:1990904)	structural constituent of ribosome (GO:0003735); large ribosomal subunit rRNA binding (GO:0070180)	translation (GO:0006412)	RPL23	ribosomal protein L23
scinlb	A5PMZ3_DANRE	Equ	D	posterior pancreatic bud (ZFA:0001370);pancreatic A cell (ZFA:0009104);otic vesicle (ZFA:0000051);cornea (ZFA:0000640);brain (ZFA:0000008);swim bladder (ZFA:0000076);whole organism (ZFA:0001094);notochord (ZFA:0000135);pancreatic epsilon cell (ZFA:0005598);cartilage element (ZFA:0001501);pharynx (ZFA:0000056);corneal epithelium (ZFA:0001683);hatching gland (ZFA:0000026);floor plate (ZFA:0000022)	+	406363	extracellular space (GO:0005615); cytoplasm (GO:0005737); actin cytoskeleton (GO:0015629)	actin binding (GO:0003779); phosphatidylinositol-4,5-bisphosphate binding (GO:0005546); actin filament binding (GO:0051015)	central nervous system development (GO:0007417); actin polymerization or depolymerization (GO:0008154); cell projection assembly (GO:0030031); actin filament severing (GO:0051014); barbed-end actin filament capping (GO:0051016)
arcn1b	Q7ZU89_DANRE	Equ	C	axis (ZFA:0000092);notochord (ZFA:0000135);pectoral fin musculature (ZFA:0000563);unspecified (ZFA:0001093);cleithrum (ZFA:0000184);pharyngeal arch 3-7 skeleton (ZFA:0000095);lateral line system (ZFA:0000034);otic vesicle (ZFA:0000051)	+	399661	Golgi membrane (GO:0000139); cytoplasm (GO:0005737); Golgi apparatus (GO:0005794); membrane (GO:0016020); COPI vesicle coat (GO:0030126); cytoplasmic vesicle (GO:0031410)		endoplasmic reticulum to Golgi vesicle-mediated transport (GO:0006888); retrograde vesicle-mediated transport, Golgi to endoplasmic reticulum (GO:0006890); protein transport (GO:0015031); vesicle-mediated transport (GO:0016192); Golgi localization (GO:0051645)	ARCN1	archain 1
kdf1a	E7F2A2_DANRE	Equ	C			797923	cell junction (GO:0030054)		keratinocyte development (GO:0003334); regulation of epidermal cell division (GO:0010482)	KDF1	keratinocyte differentiation factor 1
ufl1	F1Q9C7_DANRE	Equ	F			393578	nucleus (GO:0005634); chromosome (GO:0005694); cytoplasm (GO:0005737); endoplasmic reticulum (GO:0005783); endoplasmic reticulum membrane (GO:0005789); cytosol (GO:0005829); membrane (GO:0016020); site of double-strand break (GO:0035861)	transferase activity (GO:0016740); aminoacyltransferase activity (GO:0016755); UFM1 ligase activity (GO:0061666); UFM1 transferase activity (GO:0071568)	DNA damage checkpoint signaling (GO:0000077); DNA repair (GO:0006281); DNA damage response (GO:0006974); positive regulation of autophagy (GO:0010508); erythrocyte differentiation (GO:0030218); regulation of telomere maintenance (GO:0032204); regulation of proteasomal ubiquitin-dependent protein catabolic process (GO:0032434); response to endoplasmic reticulum stress (GO:0034976); regulation of c…	UFL1	UFM1 specific ligase 1
rps16	Q1LWH1_DANRE	Equ	F			767765	ribosome (GO:0005840); cytosolic small ribosomal subunit (GO:0022627); ribonucleoprotein complex (GO:1990904)	RNA binding (GO:0003723); structural constituent of ribosome (GO:0003735)	maturation of SSU-rRNA from tricistronic rRNA transcript (SSU-rRNA, 5.8S rRNA, LSU-rRNA) (GO:0000462); translation (GO:0006412)	RPS16	ribosomal protein S16
glg1a	X1WHY3_DANRE	Equ	A			792865	Golgi membrane (GO:0000139); microtubule organizing center (GO:0005815); membrane (GO:0016020)	fibroblast growth factor binding (GO:0017134)		GLG1	golgi glycoprotein 1
ipo4	F1QIP3_DANRE	Equ	F			553305	nucleus (GO:0005634); cytoplasm (GO:0005737)	nuclear localization sequence binding (GO:0008139); small GTPase binding (GO:0031267); nuclear import signal receptor activity (GO:0061608)	protein import into nucleus (GO:0006606); intracellular protein transport (GO:0006886); protein transport (GO:0015031)	IPO4	importin 4
dlat	B3DIV6_DANRE	Equ	F	pectoral fin (ZFA:0001161);myotome (ZFA:0001056);adaxial cell (ZFA:0000003);ectoderm (ZFA:0000016);somite (ZFA:0000155);pronephric duct (ZFA:0000150);immature eye (ZFA:0001678);eye (ZFA:0000107);head (ZFA:0001114)	+	324201	mitochondrial pyruvate dehydrogenase complex (GO:0005967); pyruvate dehydrogenase complex (GO:0045254)	pyruvate dehydrogenase activity (GO:0004738); dihydrolipoyllysine-residue acetyltransferase activity (GO:0004742); transferase activity (GO:0016740); acyltransferase activity (GO:0016746)	acetyl-CoA biosynthetic process from pyruvate (GO:0006086); pyruvate metabolic process (GO:0006090); detection of light stimulus (GO:0009583); detection of light stimulus involved in visual perception (GO:0050908)	DLAT	dihydrolipoamide S-acetyltransferase
a2ml	A0A0R4IDD1_DANRE	Equ	B	liver (ZFA:0000123);yolk (ZFA:0000084);yolk syncytial layer (ZFA:0000088);gut (ZFA:0000112);whole organism (ZFA:0001094)		100006972	extracellular region (GO:0005576); extracellular space (GO:0005615)	endopeptidase inhibitor activity (GO:0004866); serine-type endopeptidase inhibitor activity (GO:0004867); peptidase inhibitor activity (GO:0030414)	liver development (GO:0001889)
psmd4b	Q561Y1_DANRE	Equ	C			550287	proteasome complex (GO:0000502); nucleus (GO:0005634); cytosol (GO:0005829); proteasome regulatory particle, base subcomplex (GO:0008540)	polyubiquitin modification-dependent protein binding (GO:0031593)	ubiquitin-dependent protein catabolic process (GO:0006511); proteasome-mediated ubiquitin-dependent protein catabolic process (GO:0043161)	PSMD4	proteasome 26S subunit ubiquitin receptor, non-ATPase 4
sacm1la	SAC1A_DANRE	Equ	F			558940	Golgi membrane (GO:0000139); endoplasmic reticulum (GO:0005783); endoplasmic reticulum membrane (GO:0005789); Golgi apparatus (GO:0005794); membrane (GO:0016020); endoplasmic reticulum-plasma membrane contact site (GO:0140268)	phosphatidylinositol-3-phosphate phosphatase activity (GO:0004438); hydrolase activity (GO:0016787); phosphatase activity (GO:0016791); phosphatidylinositol-4-phosphate phosphatase activity (GO:0043812)	phosphatidylinositol dephosphorylation (GO:0046856)	SACM1L	SAC1 like phosphatidylinositide phosphatase
iars	F1QSY7_DANRE	Equ	D
dars	F1R246_DANRE	Equ	C
rpn1	F1QTB5_DANRE	Equ	E	unspecified (ZFA:0001093)		325561	endoplasmic reticulum (GO:0005783); oligosaccharyltransferase complex (GO:0008250); membrane (GO:0016020)		protein glycosylation (GO:0006486); protein N-linked glycosylation via asparagine (GO:0018279)	RPN1	ribophorin I
mcm3l	B8JKC1_DANRE	Equ	F	unspecified (ZFA:0001093);whole organism (ZFA:0001094)		100147915	nucleus (GO:0005634); chromosome (GO:0005694); MCM complex (GO:0042555)	nucleotide binding (GO:0000166); DNA binding (GO:0003677); single-stranded DNA binding (GO:0003697); helicase activity (GO:0004386); ATP binding (GO:0005524); hydrolase activity (GO:0016787); single-stranded DNA helicase activity (GO:0017116)	double-strand break repair via break-induced replication (GO:0000727); DNA replication (GO:0006260); DNA replication initiation (GO:0006270); DNA strand elongation involved in DNA replication (GO:0006271); cell cycle (GO:0007049); DNA duplex unwinding (GO:0032508); mitotic DNA replication initiation (GO:1902975)
ctnna1	Q9PVF8_DANRE	Equ	F			30741	cytoplasm (GO:0005737); plasma membrane (GO:0005886); microvillus (GO:0005902); adherens junction (GO:0005912); cell cortex (GO:0005938); actin cytoskeleton (GO:0015629); membrane (GO:0016020); catenin complex (GO:0016342); anchoring junction (GO:0070161)	structural molecule activity (GO:0005198); beta-catenin binding (GO:0008013); cadherin binding (GO:0045296); actin filament binding (GO:0051015)	tissue homeostasis (GO:0001894); cell adhesion (GO:0007155); cell migration (GO:0016477); cell-cell adhesion (GO:0098609)	CTNNA1	catenin alpha 1
dnajc10	A4IG47_DANRE	Equ	E			557858	endoplasmic reticulum lumen (GO:0005788)	protein-disulfide reductase activity (GO:0015035); oxidoreductase activity (GO:0016491); oxidoreductase activity, acting on a sulfur group of donors, disulfide as acceptor (GO:0016671); misfolded protein binding (GO:0051787)	IRE1-mediated unfolded protein response (GO:0036498)	DNAJC10	DnaJ heat shock protein family (Hsp40) member C10
ldhba	LDHBA_DANRE	Equ	D	yolk syncytial layer (ZFA:0000088);whole organism (ZFA:0001094);central nervous system (ZFA:0000012);peripheral olfactory organ (ZFA:0000047);epiphysis (ZFA:0000019);eye (ZFA:0000107);pronephric duct (ZFA:0000150);optic tectum (ZFA:0000445);pigment cell (ZFA:0009090);myotome (ZFA:0001056);immature eye (ZFA:0001678);brain (ZFA:0000008);pectoral fin musculature (ZFA:0000563);alar plate midbrain reg…		30497	cytoplasm (GO:0005737); mitochondrion (GO:0005739)	catalytic activity (GO:0003824); L-lactate dehydrogenase activity (GO:0004459); oxidoreductase activity (GO:0016491); oxidoreductase activity, acting on the CH-OH group of donors, NAD or NADP as acceptor (GO:0016616)	lactate metabolic process (GO:0006089); pyruvate metabolic process (GO:0006090); carboxylic acid metabolic process (GO:0019752)	LDHB	lactate dehydrogenase B
eif3l	EIF3L_DANRE	Equ	F
glyctk	F8W2P6_DANRE	Equ	D			570678	cytoplasm (GO:0005737)	nucleotide binding (GO:0000166); ATP binding (GO:0005524); glycerate kinase activity (GO:0008887); kinase activity (GO:0016301); transferase activity (GO:0016740)	protein phosphorylation (GO:0006468); phosphorylation (GO:0016310)	GLYCTK	glycerate kinase
prmt1	F1R3J9_DANRE	Equ	C	whole organism (ZFA:0001094);intestinal epithelium (ZFA:0005124);intervillus pockets (ZFA:0005256);brain (ZFA:0000008);gill (ZFA:0000354);ovary (ZFA:0000403);eye (ZFA:0000107);hindbrain (ZFA:0000029);testis (ZFA:0000598);midbrain (ZFA:0000128);somite (ZFA:0000155);otic vesicle (ZFA:0000051);forebrain (ZFA:0000109);swim bladder (ZFA:0000076);integument (ZFA:0000368);heart (ZFA:0000114);midbrain hi…	+	321974	nucleus (GO:0005634); nucleoplasm (GO:0005654); cytosol (GO:0005829)	methyltransferase activity (GO:0008168); S-adenosylmethionine-dependent methyltransferase activity (GO:0008757); arginine N-methyltransferase activity (GO:0016273); protein-arginine N-methyltransferase activity (GO:0016274); transferase activity (GO:0016740); histone H4R3 methyltransferase activity (GO:0044020)	nitrogen compound metabolic process (GO:0006807); methylation (GO:0032259); macromolecule metabolic process (GO:0043170); primary metabolic process (GO:0044238); convergent extension involved in gastrulation (GO:0060027)	PRMT1	protein arginine methyltransferase 1
ctnnd1	F1R6C8_DANRE	Equ	D	whole organism (ZFA:0001094)		556726	nucleus (GO:0005634); cytoplasm (GO:0005737); plasma membrane (GO:0005886); adherens junction (GO:0005912)	cadherin binding (GO:0045296)	cell adhesion (GO:0007155); mesodermal cell migration (GO:0008078); cell migration involved in gastrulation (GO:0042074); posterior lateral line neuromast primordium migration (GO:0048920); cell-cell adhesion (GO:0098609)	CTNND1	catenin delta 1
cenpf	F1Q7X5_DANRE	Equ	B	unspecified (ZFA:0001093);proliferative region (ZFA:0000098);whole organism (ZFA:0001094)		497403	chromosome, centromeric region (GO:0000775); spindle pole (GO:0000922); nucleus (GO:0005634)	microtubule binding (GO:0008017); protein homodimerization activity (GO:0042803); dynein complex binding (GO:0070840)	mitotic cell cycle (GO:0000278); kidney development (GO:0001822); heart looping (GO:0001947); regulation of G2/M transition of mitotic cell cycle (GO:0010389); ventricular system development (GO:0021591); metaphase chromosome alignment (GO:0051310); cilium assembly (GO:0060271)	CENPF	centromere protein F
rrm1	F1R2K9_DANRE	Equ	D	proliferative region (ZFA:0000098);neuron (ZFA:0009248);central nervous system (ZFA:0000012);neural plate (ZFA:0000132);unspecified (ZFA:0001093);pharyngeal arch 3-7 skeleton (ZFA:0000095);neural tube (ZFA:0001135);tail bud (ZFA:0000077);basal plate midbrain region (ZFA:0000761);spinal cord (ZFA:0000075);forebrain (ZFA:0000109);optic tectum (ZFA:0000445);pectoral fin musculature (ZFA:0000563);pro…	+	30740	cytoplasm (GO:0005737); ribonucleoside-diphosphate reductase complex (GO:0005971)	nucleotide binding (GO:0000166); catalytic activity (GO:0003824); ribonucleoside-diphosphate reductase activity, thioredoxin disulfide as acceptor (GO:0004748); ATP binding (GO:0005524); oxidoreductase activity (GO:0016491)	DNA replication (GO:0006260); metabolic process (GO:0008152); deoxyribonucleotide biosynthetic process (GO:0009263)	RRM1	ribonucleotide reductase catalytic subunit M1
sucla2	Q6PBI0_DANRE	Equ	D	musculature system (ZFA:0000548);adaxial cell (ZFA:0000003);lens (ZFA:0000035);whole organism (ZFA:0001094);axis (ZFA:0000092);hatching gland (ZFA:0000026);myotome (ZFA:0001056);solid lens vesicle (ZFA:0001679);polster (ZFA:0000058);optic tectum (ZFA:0000445)		406299	mitochondrion (GO:0005739); succinate-CoA ligase complex (GO:0042709)	nucleotide binding (GO:0000166); magnesium ion binding (GO:0000287); catalytic activity (GO:0003824); succinate-CoA ligase (ADP-forming) activity (GO:0004775); ATP binding (GO:0005524); ligase activity (GO:0016874); metal ion binding (GO:0046872)	tricarboxylic acid cycle (GO:0006099); succinyl-CoA metabolic process (GO:0006104)	SUCLA2	succinate-CoA ligase ADP-forming subunit beta
psmc3	A0A0R4ILA8_DANRE	Equ	C	unspecified (ZFA:0001093);inner ear (ZFA:0000217);whole organism (ZFA:0001094)		321947	proteasome complex (GO:0000502); nucleus (GO:0005634); cytoplasm (GO:0005737); proteasome regulatory particle, base subcomplex (GO:0008540)	nucleotide binding (GO:0000166); ATP binding (GO:0005524); peptidase activity (GO:0008233); hydrolase activity (GO:0016787); ATP hydrolysis activity (GO:0016887); proteasome-activating activity (GO:0036402)	lens development in camera-type eye (GO:0002088); proteolysis (GO:0006508); protein catabolic process (GO:0030163); proteasome-mediated ubiquitin-dependent protein catabolic process (GO:0043161); semicircular canal fusion (GO:0060879)	PSMC3	proteasome 26S subunit, ATPase 3
pcna	PCNA_DANRE	Equ	D	whole organism (ZFA:0001094);hypothalamus (ZFA:0000032);ciliary marginal zone (ZFA:0001289);brain (ZFA:0000008);liver (ZFA:0000123);tail bud (ZFA:0000077);telencephalon (ZFA:0000079);retina (ZFA:0000152);spinal cord (ZFA:0000075);pharyngeal arch 3-7 (ZFA:0001613);hindbrain (ZFA:0000029);gut (ZFA:0000112);pharyngeal arch (ZFA:0001306);pectoral fin (ZFA:0001161);Muller cell (ZFA:0009280);thymus (ZF…	+	30678	nucleus (GO:0005634); PCNA complex (GO:0043626); PCNA-p21 complex (GO:0070557)	DNA binding (GO:0003677); DNA polymerase processivity factor activity (GO:0030337)	DNA replication (GO:0006260); leading strand elongation (GO:0006272); regulation of DNA replication (GO:0006275); mismatch repair (GO:0006298); response to bacterium (GO:0009617); response to activity (GO:0014823); translesion synthesis (GO:0019985)	PCNA	proliferating cell nuclear antigen
gbe1b	A0A0R4IN76_DANRE	Equ	F			559212	cytoplasm (GO:0005737)	catalytic activity (GO:0003824); 1,4-alpha-glucan branching enzyme activity (GO:0003844); hydrolase activity, hydrolyzing O-glycosyl compounds (GO:0004553); transferase activity (GO:0016740); cation binding (GO:0043169); 1,4-alpha-glucan branching enzyme activity (using a glucosylated glycogenin as primer for glycogen synthesis) (GO:0102752)	carbohydrate metabolic process (GO:0005975); glycogen biosynthetic process (GO:0005978)	GBE1	1,4-alpha-glucan branching enzyme 1
rpl24	A0A0R4IMS3_DANRE	Equ	F	intestine (ZFA:0001338);liver (ZFA:0000123);unspecified (ZFA:0001093);pancreas (ZFA:0000140);endodermal cell (ZFA:0009139)		192301	cytoplasm (GO:0005737); ribosome (GO:0005840); cytosolic large ribosomal subunit (GO:0022625); ribonucleoprotein complex (GO:1990904)	mRNA binding (GO:0003729); structural constituent of ribosome (GO:0003735)	cytoplasmic translation (GO:0002181); chordate embryonic development (GO:0043009)	RPL24	ribosomal protein L24
sumf2	Q5XJ75_DANRE	Equ	F	whole organism (ZFA:0001094)		449807	endoplasmic reticulum (GO:0005783); endoplasmic reticulum lumen (GO:0005788)	molecular_function (GO:0003674)	biological_process (GO:0008150)
gsna	F1QUM3_DANRE	Equ	D	brain (ZFA:0000008);immature eye (ZFA:0001678);neuron (ZFA:0009248);hindbrain (ZFA:0000029);lens (ZFA:0000035);pharyngeal arch 3-7 skeleton (ZFA:0000095);lateral line ganglion (ZFA:0000120);ganglion (ZFA:0000190);cranial ganglion (ZFA:0000013);primitive heart tube (ZFA:0000149);heart rudiment (ZFA:0000115);peripheral olfactory organ (ZFA:0000047);neural tube (ZFA:0001135);forebrain (ZFA:0000109);…	+	321099	extracellular space (GO:0005615); cytoplasm (GO:0005737); actin cytoskeleton (GO:0015629)	actin binding (GO:0003779); phosphatidylinositol-4,5-bisphosphate binding (GO:0005546); actin filament binding (GO:0051015)	central nervous system development (GO:0007417); actin polymerization or depolymerization (GO:0008154); cell projection assembly (GO:0030031); actin filament severing (GO:0051014); barbed-end actin filament capping (GO:0051016); actin filament capping (GO:0051693); cilium assembly (GO:0060271)	GSN	gelsolin
rps23	A8KB78_DANRE	Equ	F			100000341	rough endoplasmic reticulum (GO:0005791); ribosome (GO:0005840); small ribosomal subunit (GO:0015935); cytosolic small ribosomal subunit (GO:0022627); ribonucleoprotein complex (GO:1990904)	structural constituent of ribosome (GO:0003735)	translation (GO:0006412)	RPS23	ribosomal protein S23
eif3ba	X1WET9_DANRE	Equ	D	whole organism (ZFA:0001094);unspecified (ZFA:0001093)		796380	cytoplasm (GO:0005737); eukaryotic translation initiation factor 3 complex (GO:0005852); eukaryotic 43S preinitiation complex (GO:0016282); eukaryotic 48S preinitiation complex (GO:0033290)	nucleic acid binding (GO:0003676); RNA binding (GO:0003723); translation initiation factor activity (GO:0003743); translation initiation factor binding (GO:0031369)	formation of cytoplasmic translation initiation complex (GO:0001732); heart rudiment development (GO:0003313); translation (GO:0006412); translational initiation (GO:0006413); neural crest cell development (GO:0014032)	EIF3B	eukaryotic translation initiation factor 3 subunit B
ewsr1b	Q4QRG0_DANRE	Equ	F	retina (ZFA:0000152);whole organism (ZFA:0001094);brain (ZFA:0000008);unspecified (ZFA:0001093);forebrain (ZFA:0000109);gut (ZFA:0000112);midbrain (ZFA:0000128);telencephalon (ZFA:0000079);retinal inner nuclear layer (ZFA:0000119);trunk (ZFA:0001115);fin bud (ZFA:0001383);hindbrain (ZFA:0000029);retinal ganglion cell layer (ZFA:0000024)		322880	nucleus (GO:0005634)	nucleic acid binding (GO:0003676); transcription coregulator activity (GO:0003712); RNA binding (GO:0003723); metal ion binding (GO:0046872)	mitotic cell cycle (GO:0000278); regulation of DNA-templated transcription (GO:0006355); central nervous system neuron development (GO:0021954)	EWSR1	EWS RNA binding protein 1
psmg1	PSMG1_DANRE	Equ	E			436987	cytoplasm (GO:0005737); endoplasmic reticulum (GO:0005783)	proteasome binding (GO:0070628)	proteasome assembly (GO:0043248); chaperone-mediated protein complex assembly (GO:0051131); proteasome core complex assembly (GO:0080129)	PSMG1	proteasome assembly chaperone 1
prrc2b	F1QGS2_DANRE	Equ	E			561451		DNA binding (GO:0003677); DNA-binding transcription factor activity (GO:0003700)	regulation of DNA-templated transcription (GO:0006355)	PRRC2B	proline rich coiled-coil 2B
unm_hu7910	A0A2R8QJF6_DANRE	Equ	F			559236	membrane (GO:0016020)	oxidoreductase activity (GO:0016491); dioxygenase activity (GO:0051213); peptidyl-aspartic acid 3-dioxygenase activity (GO:0062101)
rpsa	RSSA_DANRE	Equ	F	whole organism (ZFA:0001094);unspecified (ZFA:0001093);eye (ZFA:0000107)		394027	nucleus (GO:0005634); cytoplasm (GO:0005737); ribosome (GO:0005840); plasma membrane (GO:0005886); small ribosomal subunit (GO:0015935); membrane (GO:0016020); cytosolic small ribosomal subunit (GO:0022627); ribonucleoprotein complex (GO:1990904)	structural constituent of ribosome (GO:0003735); laminin receptor activity (GO:0005055); laminin binding (GO:0043236)	ribosomal small subunit assembly (GO:0000028); cytoplasmic translation (GO:0002181); translation (GO:0006412); cell adhesion (GO:0007155)	RPSA	ribosomal protein SA
psmc4	B0R1D0_DANRE	Equ	F			326884	proteasome complex (GO:0000502); cytoplasm (GO:0005737); proteasome regulatory particle, base subcomplex (GO:0008540)	nucleotide binding (GO:0000166); ATP binding (GO:0005524); peptidase activity (GO:0008233); hydrolase activity (GO:0016787); ATP hydrolysis activity (GO:0016887); proteasome-activating activity (GO:0036402)	proteolysis (GO:0006508); protein catabolic process (GO:0030163); proteasome-mediated ubiquitin-dependent protein catabolic process (GO:0043161)	PSMC4	proteasome 26S subunit, ATPase 4
psmc1b	Q6IQ72_DANRE	Equ	C			415181	proteasome complex (GO:0000502); nucleus (GO:0005634); cytoplasm (GO:0005737); proteasome regulatory particle, base subcomplex (GO:0008540)	nucleotide binding (GO:0000166); ATP binding (GO:0005524); ATP hydrolysis activity (GO:0016887); proteasome-activating activity (GO:0036402)	protein catabolic process (GO:0030163); proteasome-mediated ubiquitin-dependent protein catabolic process (GO:0043161)	PSMC1	proteasome 26S subunit, ATPase 1
eif4g2b	A0A0R4IBA9_DANRE	Equ	D	whole organism (ZFA:0001094)		334618	eukaryotic translation initiation factor 4F complex (GO:0016281)	RNA binding (GO:0003723); mRNA binding (GO:0003729); translation initiation factor activity (GO:0003743)	translation (GO:0006412); translational initiation (GO:0006413); mesoderm development (GO:0007498)	EIF4G2	eukaryotic translation initiation factor 4 gamma 2
rpl12	Q6DRE6_DANRE	Equ	D	pancreas (ZFA:0000140);eye (ZFA:0000107);endodermal cell (ZFA:0009139);intestine (ZFA:0001338);liver (ZFA:0000123);unspecified (ZFA:0001093)		327089	ribosome (GO:0005840); cytosolic large ribosomal subunit (GO:0022625); ribonucleoprotein complex (GO:1990904)	structural constituent of ribosome (GO:0003735); large ribosomal subunit rRNA binding (GO:0070180)	translation (GO:0006412)	RPL12	ribosomal protein L12
kars1	A0A0R4IC11_DANRE	Equ	C	somite (ZFA:0000155);segmental plate (ZFA:0000279);optic tectum (ZFA:0000445);whole organism (ZFA:0001094);unspecified (ZFA:0001093);musculature system (ZFA:0000548);lens (ZFA:0000035);pectoral fin musculature (ZFA:0000563);macula (ZFA:0000386);immature eye (ZFA:0001678);retina (ZFA:0000152);midbrain (ZFA:0000128);optic vesicle (ZFA:0000050);alar plate midbrain region (ZFA:0001357);pectoral fin b…	+	280647	extracellular space (GO:0005615); nucleus (GO:0005634); cytoplasm (GO:0005737); mitochondrion (GO:0005739); cytosol (GO:0005829); aminoacyl-tRNA synthetase multienzyme complex (GO:0017101)	tRNA binding (GO:0000049); nucleotide binding (GO:0000166); nucleic acid binding (GO:0003676); ATP adenylyltransferase activity (GO:0003877); aminoacyl-tRNA ligase activity (GO:0004812); lysine-tRNA ligase activity (GO:0004824); ATP binding (GO:0005524); ligase activity (GO:0016874)	basophil activation involved in immune response (GO:0002276); tRNA aminoacylation for protein translation (GO:0006418); lysyl-tRNA aminoacylation (GO:0006430); diadenosine tetraphosphate biosynthetic process (GO:0015966); positive regulation of macrophage activation (GO:0043032)	KARS1	lysyl-tRNA synthetase 1
rangap1a	Q08BV5_DANRE	Equ	F			767677	nucleus (GO:0005634); cytosol (GO:0005829); perinuclear region of cytoplasm (GO:0048471)	GTPase activator activity (GO:0005096); small GTPase binding (GO:0031267)	nucleocytoplasmic transport (GO:0006913); signal transduction (GO:0007165); activation of GTPase activity (GO:0090630)	RANGAP1	Ran GTPase activating protein 1
psmc6	Q6DRD2_DANRE	Equ	D			321585	proteasome complex (GO:0000502); cytoplasm (GO:0005737); proteasome regulatory particle, base subcomplex (GO:0008540); cytosolic proteasome complex (GO:0031597)	nucleotide binding (GO:0000166); ATP binding (GO:0005524); peptidase activity (GO:0008233); hydrolase activity (GO:0016787); ATP hydrolysis activity (GO:0016887); proteasome-activating activity (GO:0036402)	proteolysis (GO:0006508); protein catabolic process (GO:0030163); ERAD pathway (GO:0036503); positive regulation of RNA polymerase II transcription preinitiation complex assembly (GO:0045899)	PSMC6	proteasome 26S subunit, ATPase 6
psmc5	Q6AZC1_DANRE	Equ	D			445285	proteasome complex (GO:0000502); nucleus (GO:0005634); cytoplasm (GO:0005737); proteasome regulatory particle, base subcomplex (GO:0008540)	nucleotide binding (GO:0000166); ATP binding (GO:0005524); peptidase activity (GO:0008233); hydrolase activity (GO:0016787); ATP hydrolysis activity (GO:0016887); thyrotropin-releasing hormone receptor binding (GO:0031531); proteasome-activating activity (GO:0036402); general transcription initiation factor binding (GO:0140296)	proteolysis (GO:0006508); protein catabolic process (GO:0030163); proteasome-mediated ubiquitin-dependent protein catabolic process (GO:0043161)	PSMC5	proteasome 26S subunit, ATPase 5
rpl19	RL19_DANRE	Equ	F	intestine (ZFA:0001338);endodermal cell (ZFA:0009139);liver (ZFA:0000123);pancreas (ZFA:0000140);whole organism (ZFA:0001094)		406489	cytoplasm (GO:0005737); ribosome (GO:0005840); cytosolic large ribosomal subunit (GO:0022625); ribonucleoprotein complex (GO:1990904)	RNA binding (GO:0003723); structural constituent of ribosome (GO:0003735)	translation (GO:0006412); hemopoiesis (GO:0030097)	RPL19	ribosomal protein L19
rpl34	RL34_DANRE	Equ	F	unspecified (ZFA:0001093);endodermal cell (ZFA:0009139);pancreas (ZFA:0000140);intestine (ZFA:0001338);liver (ZFA:0000123)		394097	cytoplasm (GO:0005737); endoplasmic reticulum (GO:0005783); ribosome (GO:0005840); cytosolic large ribosomal subunit (GO:0022625); ribonucleoprotein complex (GO:1990904)	structural constituent of ribosome (GO:0003735)	translation (GO:0006412)	RPL34	ribosomal protein L34
rps18	RS18_DANRE	Equ	B			192300	cytoplasm (GO:0005737); cytosol (GO:0005829); ribosome (GO:0005840); small ribosomal subunit (GO:0015935); ribonucleoprotein complex (GO:1990904)	nucleic acid binding (GO:0003676); RNA binding (GO:0003723); structural constituent of ribosome (GO:0003735); rRNA binding (GO:0019843)	translation (GO:0006412); regulation of cell cycle (GO:0051726)	RPS18	ribosomal protein S18
rfc4	A0A0R4IAU3_DANRE	LBD	D	unspecified (ZFA:0001093);immature eye (ZFA:0001678);optic tectum (ZFA:0000445);central nervous system (ZFA:0000012);ventricular zone (ZFA:0001083);optic vesicle (ZFA:0000050);alar plate midbrain region (ZFA:0001357);retina (ZFA:0000152)		406435	nucleus (GO:0005634); DNA replication factor C complex (GO:0005663)	nucleotide binding (GO:0000166); DNA binding (GO:0003677); DNA clamp loader activity (GO:0003689); ATP binding (GO:0005524); ATP hydrolysis activity (GO:0016887)	DNA replication (GO:0006260); DNA-templated DNA replication (GO:0006261); DNA repair (GO:0006281); retina development in camera-type eye (GO:0060041)	RFC4	replication factor C subunit 4
gnb2l1	GBLP_DANRE	LBD	F
rrbp1b	A0A0R4IGW7_DANRE	Equ	C	periderm (ZFA:0001185);mesoderm (ZFA:0000041);yolk syncytial layer (ZFA:0000088);pharyngeal arch 3-7 skeleton (ZFA:0000095);notochord (ZFA:0000135);axis (ZFA:0000092);liver (ZFA:0000123);otic vesicle (ZFA:0000051);myotome (ZFA:0001056);otic placode (ZFA:0000138);epidermis (ZFA:0000105);polster (ZFA:0000058);hatching gland (ZFA:0000026);pectoral fin cartilage (ZFA:0000257);somite (ZFA:0000155)	+	567029	endoplasmic reticulum membrane (GO:0005789); membrane (GO:0016020)		protein transport (GO:0015031)	RRBP1	ribosome binding protein 1
gart	A0A0G2KGL2_DANRE	Equ	D	forebrain (ZFA:0000109);optic tectum (ZFA:0000445);brain (ZFA:0000008);pigment cell (ZFA:0009090);yolk syncytial layer (ZFA:0000088);immature eye (ZFA:0001678);neural crest (ZFA:0000045);whole organism (ZFA:0001094);intestine (ZFA:0001338);heart (ZFA:0000114);midbrain (ZFA:0000128);alar plate midbrain region (ZFA:0001357);neural plate (ZFA:0000132);retina (ZFA:0000152);eye (ZFA:0000107);muscle (Z…		58141	cytosol (GO:0005829)	nucleotide binding (GO:0000166); catalytic activity (GO:0003824); phosphoribosylamine-glycine ligase activity (GO:0004637); phosphoribosylformylglycinamidine cyclo-ligase activity (GO:0004641); phosphoribosylglycinamide formyltransferase activity (GO:0004644); ATP binding (GO:0005524); transferase activity (GO:0016740); ligase activity (GO:0016874); metal ion binding (GO:0046872)	purine nucleotide biosynthetic process (GO:0006164); 'de novo' IMP biosynthetic process (GO:0006189); metabolic process (GO:0008152); biosynthetic process (GO:0009058); purine nucleobase biosynthetic process (GO:0009113); chordate embryonic development (GO:0043009); camera-type eye development (GO:0043010); pigmentation (GO:0043473); adenine biosynthetic process (GO:0046084)	GART	phosphoribosylglycinamide formyltransferase, phosphoribosylglycinamide synthetase, phosphoribosylaminoimidazole synthetase
rnf213a	R213A_DANRE	Equ	C	whole organism (ZFA:0001094)		503775	nucleolus (GO:0005730); cytoplasm (GO:0005737); cytosol (GO:0005829)	ubiquitin-protein transferase activity (GO:0004842); ATP hydrolysis activity (GO:0016887); metal ion binding (GO:0046872)	sprouting angiogenesis (GO:0002040); ubiquitin-dependent protein catabolic process (GO:0006511); blood circulation (GO:0008015); regulation of angiogenesis (GO:0045765); anatomical structure development (GO:0048856); negative regulation of non-canonical Wnt signaling pathway (GO:2000051)	RNF213	ring finger protein 213
serpina1l	Q5SPJ1_DANRE	Equ	F	yolk syncytial layer (ZFA:0000088);whole organism (ZFA:0001094);liver (ZFA:0000123)		321195	extracellular space (GO:0005615)	serine-type endopeptidase inhibitor activity (GO:0004867)	negative regulation of endopeptidase activity (GO:0010951)
ctnnb1	CTNB1_DANRE	LBD	C	tail bud (ZFA:0000077);whole organism (ZFA:0001094);hypoblast (ZFA:0000117);ovary (ZFA:0000403);epiblast (ZFA:0000018);shield (ZFA:0000071);fast muscle myoblast (ZFA:0009369);margin (ZFA:0000038);unspecified (ZFA:0001093);intestine (ZFA:0001338);notochord (ZFA:0000135);forebrain midbrain boundary (ZFA:0001367);heart (ZFA:0000114);immature eye (ZFA:0001678);unfertilized egg (ZFA:0001570);EVL (ZFA:…	+	30265	nucleus (GO:0005634); cytoplasm (GO:0005737); plasma membrane (GO:0005886); microvillus (GO:0005902); adherens junction (GO:0005912); zonula adherens (GO:0005915); cell cortex (GO:0005938); intercalated disc (GO:0014704); membrane (GO:0016020); catenin complex (GO:0016342)	transcription coactivator activity (GO:0003713); protein binding (GO:0005515); protein phosphatase binding (GO:0019903); alpha-catenin binding (GO:0045294); cadherin binding (GO:0045296); DNA-binding transcription factor binding (GO:0140297)	embryonic axis specification (GO:0000578); liver development (GO:0001889); glomerular filtration (GO:0003094); cell adhesion (GO:0007155); ectoderm development (GO:0007398); dorsal/ventral pattern formation (GO:0009953); Wnt signaling pathway (GO:0016055); positive regulation of transcription by RNA polymerase II (GO:0045944); determination of dorsal/ventral asymmetry (GO:0048262); convergent ext…	CTNNB1	catenin beta 1
actr1b	Q7ZUZ2_DANRE	Equ	F			406681				ACTR1B	actin related protein 1B
ran	RAN_DANRE	Equ	F	ventral mandibular arch (ZFA:0001273);gut (ZFA:0000112);pronephric duct (ZFA:0000150);liver (ZFA:0000123);neural tube (ZFA:0001135);pronephros (ZFA:0000151);unspecified (ZFA:0001093);ciliary marginal zone (ZFA:0001289);eye (ZFA:0000107);brain (ZFA:0000008);whole organism (ZFA:0001094);amacrine cell (ZFA:0009255);pectoral fin (ZFA:0001161);posterior lateral line primordium (ZFA:0001157);optic cup …		30572	nucleus (GO:0005634); nuclear envelope (GO:0005635); cytoplasm (GO:0005737); cytosol (GO:0005829)	nucleotide binding (GO:0000166); magnesium ion binding (GO:0000287); GTPase activity (GO:0003924); protein binding (GO:0005515); GTP binding (GO:0005525); hydrolase activity (GO:0016787); metal ion binding (GO:0046872)	ribosomal subunit export from nucleus (GO:0000054); mitotic sister chromatid segregation (GO:0000070); neural retina development (GO:0003407); protein import into nucleus (GO:0006606); nucleocytoplasmic transport (GO:0006913); protein transport (GO:0015031); GTP metabolic process (GO:0046039); retina development in camera-type eye (GO:0060041); snRNA import into nucleus (GO:0061015)	RAN	RAN, member RAS oncogene family
nup210	F1QC46_DANRE	Equ	F			570945	nuclear pore (GO:0005643); membrane (GO:0016020)	molecular_function (GO:0003674); protein-macromolecule adaptor activity (GO:0030674)	biological_process (GO:0008150); myoblast maturation (GO:0048628)	NUP210	nucleoporin 210
plod2	A4U7F8_DANRE	Equ	B	hypochord (ZFA:0000031);whole organism (ZFA:0001094);pectoral fin (ZFA:0001161);floor plate (ZFA:0000022);mandibular arch skeleton (ZFA:0001227);pharyngeal arch 2 skeleton (ZFA:0001276);shield (ZFA:0000071);cleithrum (ZFA:0000184);somite (ZFA:0000155);chondrocranium (ZFA:0001424);myotome (ZFA:0001056);intestine (ZFA:0001338);caudal fin (ZFA:0001058);fin fold actinotrichium (ZFA:0000089);head (ZFA…	+	100036767	collagen trimer (GO:0005581); endoplasmic reticulum (GO:0005783); endoplasmic reticulum membrane (GO:0005789); membrane (GO:0016020)	iron ion binding (GO:0005506); procollagen-lysine 5-dioxygenase activity (GO:0008475); oxidoreductase activity (GO:0016491); oxidoreductase activity, acting on paired donors, with incorporation or reduction of molecular oxygen (GO:0016705); L-ascorbic acid binding (GO:0031418); metal ion binding (GO:0046872); dioxygenase activity (GO:0051213)	skeletal system development (GO:0001501); peptidyl-lysine hydroxylation (GO:0017185); collagen fibril organization (GO:0030199); notochord development (GO:0030903); collagen biosynthetic process (GO:0032964); skeletal muscle fiber development (GO:0048741)	PLOD2	procollagen-lysine,2-oxoglutarate 5-dioxygenase 2
etfa	Q7ZUS9_DANRE	Equ	F	liver (ZFA:0000123);ventricular system (ZFA:0001261);optic tectum (ZFA:0000445);kidney (ZFA:0000529);whole organism (ZFA:0001094);myotome (ZFA:0001056);unspecified (ZFA:0001093);pectoral fin (ZFA:0001161);pectoral fin musculature (ZFA:0000563);pharyngeal arch 3-7 skeleton (ZFA:0000095);neuromast hair cell (ZFA:0009367);midbrain (ZFA:0000128);yolk syncytial layer (ZFA:0000088);alar plate midbrain …	+	325724	mitochondrion (GO:0005739); mitochondrial matrix (GO:0005759)	electron transfer activity (GO:0009055); flavin adenine dinucleotide binding (GO:0050660)	mitochondrion organization (GO:0007005); animal organ morphogenesis (GO:0009887); regulation of fatty acid beta-oxidation (GO:0031998)	ETFA	electron transfer flavoprotein subunit alpha
idh3g	F1QZA4_DANRE	Equ	C	whole organism (ZFA:0001094)		550579	mitochondrion (GO:0005739)	magnesium ion binding (GO:0000287); oxidoreductase activity, acting on the CH-OH group of donors, NAD or NADP as acceptor (GO:0016616); NAD binding (GO:0051287)	tricarboxylic acid cycle (GO:0006099); isocitrate metabolic process (GO:0006102)	IDH3G	isocitrate dehydrogenase (NAD(+)) 3 non-catalytic subunit gamma
flot1a	F1QEW4_DANRE	Equ	D	dorsal telencephalon (ZFA:0000505);neural tube (ZFA:0001135);retinal ganglion cell layer (ZFA:0000024);anterior commissure (ZFA:0001108);trigeminal ganglion (ZFA:0000295);whole organism (ZFA:0001094);postoptic commissure (ZFA:0000059);epiphysis (ZFA:0000019);diencephalon (ZFA:0000101);olfactory rosette (ZFA:0001428);posterior lateral line placode (ZFA:0001156);Rohon-Beard neuron (ZFA:0009150);pri…		561345	endosome (GO:0005768); plasma membrane (GO:0005886); membrane (GO:0016020); flotillin complex (GO:0016600); cytoplasmic vesicle (GO:0031410)		regulation of receptor internalization (GO:0002090); positive regulation of endocytosis (GO:0045807); protein kinase C signaling (GO:0070528); protein localization to plasma membrane (GO:0072659); positive regulation of cell junction assembly (GO:1901890); positive regulation of cell-cell adhesion mediated by cadherin (GO:2000049)	FLOT1	flotillin 1
minpp1b	F1RD51_DANRE	Equ	F			394075		acid phosphatase activity (GO:0003993); hydrolase activity (GO:0016787); phosphatase activity (GO:0016791); bisphosphoglycerate 3-phosphatase activity (GO:0034417); inositol phosphate phosphatase activity (GO:0052745)		MINPP1	multiple inositol-polyphosphate phosphatase 1
cx43.4	B0UYC0_DANRE	Equ	D
puf60b	A0A1N8RFI4_DANRE	Equ	F	brain (ZFA:0000008);pectoral fin (ZFA:0001161);pharynx (ZFA:0000056);unspecified (ZFA:0001093);central nervous system (ZFA:0000012);eye (ZFA:0000107);endocrine system (ZFA:0001158);somite (ZFA:0000155)	+	415211	nucleus (GO:0005634); ribonucleoprotein complex (GO:1990904)	nucleic acid binding (GO:0003676); DNA binding (GO:0003677); RNA binding (GO:0003723)	alternative mRNA splicing, via spliceosome (GO:0000380); regulation of alternative mRNA splicing, via spliceosome (GO:0000381); mRNA splice site recognition (GO:0006376); mRNA processing (GO:0006397); apoptotic process (GO:0006915); RNA splicing (GO:0008380)	PUF60	poly(U) binding splicing factor 60
dnajb11	Q6NYZ0_DANRE	Equ	F	polster (ZFA:0000058);optic tectum (ZFA:0000445);floor plate (ZFA:0000022);hatching gland (ZFA:0000026);neuromast (ZFA:0000243);vein (ZFA:0000082);artery (ZFA:0000005);yolk syncytial layer (ZFA:0000088);hindbrain (ZFA:0000029);solid lens vesicle (ZFA:0001679);telencephalon (ZFA:0000079);pectoral fin musculature (ZFA:0000563);notochord (ZFA:0000135);neural tube (ZFA:0001135);cleithrum (ZFA:0000184…	+	386709	endoplasmic reticulum (GO:0005783); endoplasmic reticulum lumen (GO:0005788)	unfolded protein binding (GO:0051082); misfolded protein binding (GO:0051787)	protein folding (GO:0006457); protein maturation (GO:0051604)	DNAJB11	DnaJ heat shock protein family (Hsp40) member B11
ap2a1	X1WD71_DANRE	Equ	F	whole organism (ZFA:0001094)		558153	clathrin-coated pit (GO:0005905); membrane (GO:0016020); membrane coat (GO:0030117); AP-2 adaptor complex (GO:0030122); clathrin adaptor complex (GO:0030131)	clathrin adaptor activity (GO:0035615)	intracellular protein transport (GO:0006886); endocytosis (GO:0006897); dorsal/ventral axis specification (GO:0009950); dorsal/ventral pattern formation (GO:0009953); protein transport (GO:0015031); vesicle-mediated transport (GO:0016192); convergent extension involved in axis elongation (GO:0060028); hematopoietic stem cell differentiation (GO:0060218); clathrin-dependent endocytosis (GO:0072583)	AP2A1	adaptor related protein complex 2 subunit alpha 1
rtca	Q7ZUX5_DANRE	Equ	F	forebrain (ZFA:0000109);telencephalon (ZFA:0000079);tegmentum (ZFA:0000160);hindbrain (ZFA:0000029);neural plate (ZFA:0000132);retina (ZFA:0000152);diencephalon (ZFA:0000101);spinal cord (ZFA:0000075);optic tectum (ZFA:0000445);lateral plate mesoderm (ZFA:0000121);olfactory placode (ZFA:0000048);neural tube (ZFA:0001135);peripheral olfactory organ (ZFA:0000047);primordial germ cell (ZFA:0009288);…	+	321129	nucleus (GO:0005634)	nucleotide binding (GO:0000166); catalytic activity (GO:0003824); RNA-3'-phosphate cyclase activity (GO:0003963); ATP binding (GO:0005524); ligase activity (GO:0016874)	RNA processing (GO:0006396)	RTCA	RNA 3'-terminal phosphate cyclase
sdf2l1	A2BIR7_DANRE	Equ	F	notochord (ZFA:0000135);polster (ZFA:0000058);otic vesicle (ZFA:0000051);hatching gland (ZFA:0000026);central nervous system (ZFA:0000012);otic placode (ZFA:0000138);neuromast (ZFA:0000243)	+	445275				SDF2L1	stromal cell derived factor 2 like 1
dctn1a	A0A286YA27_DANRE	Equ	F	posterior lateral line ganglion (ZFA:0001314);brain (ZFA:0000008);eye (ZFA:0000107);retinal inner nuclear layer (ZFA:0000119);muscle (ZFA:0005145);presumptive neural retina (ZFA:0001071);trunk (ZFA:0001115);head (ZFA:0001114);retinal photoreceptor layer (ZFA:0000143);retinal ganglion cell layer (ZFA:0000024);whole organism (ZFA:0001094);central nervous system (ZFA:0000012)		407638	kinetochore (GO:0000776); spindle pole (GO:0000922); cytoplasm (GO:0005737); cytoskeleton (GO:0005856); microtubule (GO:0005874); microtubule associated complex (GO:0005875); cell cortex (GO:0005938); dynein complex (GO:0030286); axon (GO:0030424)		establishment of mitotic spindle orientation (GO:0000132); nuclear migration (GO:0007097); retina layer formation (GO:0010842); apical protein localization (GO:0045176); neuron fate commitment (GO:0048663); retina development in camera-type eye (GO:0060041); retina morphogenesis in camera-type eye (GO:0060042); camera-type eye photoreceptor cell differentiation (GO:0060219)	DCTN1	dynactin subunit 1
erlin2	ERLN2_DANRE	Equ	B			100151163				ERLIN2	ER lipid raft associated 2
mat2aa	F1QYU7_DANRE	Equ	D	unspecified (ZFA:0001093);optic cup (ZFA:0001202);whole organism (ZFA:0001094);somite (ZFA:0000155);heart (ZFA:0000114);anterior neural tube (ZFA:0007038);epiphysis (ZFA:0000019)	+	323329	cytosol (GO:0005829); methionine adenosyltransferase complex (GO:0048269)	nucleotide binding (GO:0000166); methionine adenosyltransferase activity (GO:0004478); ATP binding (GO:0005524); transferase activity (GO:0016740); metal ion binding (GO:0046872)	S-adenosylmethionine biosynthetic process (GO:0006556); one-carbon metabolic process (GO:0006730); cardiac muscle cell development (GO:0055013); circulatory system development (GO:0072359)	MAT2A	methionine adenosyltransferase 2A
gsnb	F1QQQ5_DANRE	Equ	C	lateral line ganglion (ZFA:0000120);peripheral olfactory organ (ZFA:0000047);hatching gland (ZFA:0000026);unspecified (ZFA:0001093);neuromast (ZFA:0000243);periderm (ZFA:0001185);lateral line system (ZFA:0000034);cornea (ZFA:0000640);epidermis (ZFA:0000105);olfactory placode (ZFA:0000048);otic vesicle (ZFA:0000051);neural keel (ZFA:0000131);whole organism (ZFA:0001094)		336623	extracellular space (GO:0005615); cytoplasm (GO:0005737); actin cytoskeleton (GO:0015629)	actin binding (GO:0003779); phosphatidylinositol-4,5-bisphosphate binding (GO:0005546); actin filament binding (GO:0051015)	central nervous system development (GO:0007417); actin polymerization or depolymerization (GO:0008154); cell projection assembly (GO:0030031); actin filament severing (GO:0051014); barbed-end actin filament capping (GO:0051016); actin filament capping (GO:0051693); cilium assembly (GO:0060271)	GSN	gelsolin
glrx3	GLRX3_DANRE	Equ	F	eye (ZFA:0000107);brain (ZFA:0000008);heart (ZFA:0000114);whole organism (ZFA:0001094);intermediate cell mass of mesoderm (ZFA:0000033)		449777	nucleus (GO:0005634); cytoplasm (GO:0005737); cytosol (GO:0005829)	metal ion binding (GO:0046872); iron-sulfur cluster binding (GO:0051536)	intracellular iron ion homeostasis (GO:0006879); hemoglobin metabolic process (GO:0020027); multicellular organismal-level iron ion homeostasis (GO:0060586)	GLRX3	glutaredoxin 3
capza1b	A0A0R4IEP3_DANRE	Equ	C	somite (ZFA:0000155);adaxial cell (ZFA:0000003);myotome (ZFA:0001056)	+	474327	F-actin capping protein complex (GO:0008290)	actin binding (GO:0003779); actin filament binding (GO:0051015)	actin cytoskeleton organization (GO:0030036); barbed-end actin filament capping (GO:0051016); actin filament capping (GO:0051693)	CAPZA1	capping actin protein of muscle Z-line subunit alpha 1
cratb	A0A0R4ILX2_DANRE	Equ	D			447855	peroxisome (GO:0005777)	carnitine O-acetyltransferase activity (GO:0004092); transferase activity (GO:0016740); acyltransferase activity (GO:0016746)	carnitine metabolic process, CoA-linked (GO:0019254)	CRAT	carnitine O-acetyltransferase
hadhb	A0A2R8RRC9_DANRE	Equ	D	intestine (ZFA:0001338);cardiac ventricle (ZFA:0000009);liver (ZFA:0000123);female organism (ZFA:0000303);trunk musculature (ZFA:0000473);unspecified (ZFA:0001093)		336606	mitochondrion (GO:0005739); mitochondrial outer membrane (GO:0005741); mitochondrial inner membrane (GO:0005743)	acetyl-CoA C-acyltransferase activity (GO:0003988); transferase activity (GO:0016740); acyltransferase activity (GO:0016746); acyltransferase activity, transferring groups other than amino-acyl groups (GO:0016747)	fatty acid beta-oxidation (GO:0006635)	HADHB	hydroxyacyl-CoA dehydrogenase trifunctional multienzyme complex subunit beta
fkbp10b	B3DKC0_DANRE	Equ	F	mesenchyme median fin fold (ZFA:0000912);ball (ZFA:0000006);head mesenchyme (ZFA:0000113);median fin fold (ZFA:0000040);hypochord (ZFA:0000031);somite (ZFA:0000155);notochord (ZFA:0000135);artery (ZFA:0000005);pectoral fin cartilage (ZFA:0000257);axial vasculature (ZFA:0001073);otic vesicle (ZFA:0000051);epidermis (ZFA:0000105);vein (ZFA:0000082);splanchnocranium (ZFA:0001216);pharyngeal arch 3-7…	+	324381	endoplasmic reticulum (GO:0005783)	peptidyl-prolyl cis-trans isomerase activity (GO:0003755); calcium ion binding (GO:0005509); isomerase activity (GO:0016853); metal ion binding (GO:0046872)	protein folding (GO:0006457)	FKBP10	FKBP prolyl isomerase 10
psmd4a	Q6IQC6_DANRE	Equ	D			415202	proteasome complex (GO:0000502); nucleus (GO:0005634); cytosol (GO:0005829); proteasome regulatory particle, base subcomplex (GO:0008540)	polyubiquitin modification-dependent protein binding (GO:0031593)	ubiquitin-dependent protein catabolic process (GO:0006511); proteasome-mediated ubiquitin-dependent protein catabolic process (GO:0043161)	PSMD4	proteasome 26S subunit ubiquitin receptor, non-ATPase 4
zgc:162509	F1QY25_DANRE	Equ	C			553299	cellular_component (GO:0005575)
mms19	R4GEM8_DANRE	Equ	C			563643	nucleus (GO:0005634); cytoplasm (GO:0005737); spindle (GO:0005819); cytoskeleton (GO:0005856); MMXD complex (GO:0071817); CIA complex (GO:0097361)		DNA repair (GO:0006281); DNA damage response (GO:0006974); iron-sulfur cluster assembly (GO:0016226); protein maturation by iron-sulfur cluster transfer (GO:0097428)	MMS19	MMS19 homolog, cytosolic iron-sulfur assembly component
os9	F1QCS2_DANRE	Equ	C			553455	endoplasmic reticulum (GO:0005783); endoplasmic reticulum lumen (GO:0005788); membrane (GO:0016020)	carbohydrate binding (GO:0030246)	endoplasmic reticulum unfolded protein response (GO:0030968); retrograde protein transport, ER to cytosol (GO:0030970); ERAD pathway (GO:0036503)	OS9	OS9 endoplasmic reticulum lectin
rps5	Q6PC80_DANRE	Equ	F			192297	ribosome (GO:0005840); small ribosomal subunit (GO:0015935); cytosolic small ribosomal subunit (GO:0022627); ribonucleoprotein complex (GO:1990904)	RNA binding (GO:0003723); mRNA binding (GO:0003729); structural constituent of ribosome (GO:0003735); rRNA binding (GO:0019843)	ribosomal small subunit assembly (GO:0000028); translation (GO:0006412)	RPS5	ribosomal protein S5
atp6v0e1	Q7SXA1_DANRE	Equ	F	whole organism (ZFA:0001094)		450017	membrane (GO:0016020); proton-transporting V-type ATPase, V0 domain (GO:0033179)	proton-transporting ATPase activity, rotational mechanism (GO:0046961)	monoatomic ion transport (GO:0006811); optokinetic behavior (GO:0007634); embryonic retina morphogenesis in camera-type eye (GO:0060059); proton transmembrane transport (GO:1902600)	ATP6V0E1	ATPase H+ transporting V0 subunit e1
larsb	F1QFN3_DANRE	Equ	C
eif2s1a	Q7ZWD3_DANRE	Equ	C			321807	cytoplasm (GO:0005737); eukaryotic translation initiation factor 2 complex (GO:0005850); cytoplasmic stress granule (GO:0010494); eukaryotic 48S preinitiation complex (GO:0033290)	nucleic acid binding (GO:0003676); RNA binding (GO:0003723); translation initiation factor activity (GO:0003743); ribosome binding (GO:0043022)	translation (GO:0006412); translational initiation (GO:0006413)	EIF2S1	eukaryotic translation initiation factor 2 subunit alpha
ywhae1	Q7ZW20_DANRE	Equ	F	floor plate (ZFA:0000022);somite (ZFA:0000155);optic tectum (ZFA:0000445);brain (ZFA:0000008);tail bud (ZFA:0000077);neuron (ZFA:0009248);trigeminal ganglion (ZFA:0000295);head (ZFA:0001114);post-vent region (ZFA:0001117);ventricular zone (ZFA:0001083);hindbrain (ZFA:0000029);fin (ZFA:0000108);midbrain (ZFA:0000128);otic vesicle (ZFA:0000051);whole organism (ZFA:0001094);tegmentum (ZFA:0000160);u…	+	322060	cytoplasm (GO:0005737)	monooxygenase activity (GO:0004497); oxidoreductase activity (GO:0016491); phosphoserine residue binding (GO:0050815)	signal transduction (GO:0007165); regulation of mitotic cell cycle (GO:0007346)	YWHAE	tyrosine 3-monooxygenase/tryptophan 5-monooxygenase activation protein epsilon
rpl14	A8E526_DANRE	Equ	F			323365	ribosome (GO:0005840); cytosolic large ribosomal subunit (GO:0022625); ribonucleoprotein complex (GO:1990904)	RNA binding (GO:0003723); structural constituent of ribosome (GO:0003735)	translation (GO:0006412); ribosomal large subunit biogenesis (GO:0042273)	RPL14	ribosomal protein L14
gfpt1	Q3S344_DANRE	Equ	F	notochord (ZFA:0000135);polster (ZFA:0000058);whole organism (ZFA:0001094)	+	567861		glutamine-fructose-6-phosphate transaminase (isomerizing) activity (GO:0004360); transaminase activity (GO:0008483); transferase activity (GO:0016740); carbohydrate derivative binding (GO:0097367)	chondrocyte development (GO:0002063); fructose 6-phosphate metabolic process (GO:0006002); UDP-N-acetylglucosamine metabolic process (GO:0006047); UDP-N-acetylglucosamine biosynthetic process (GO:0006048); protein N-linked glycosylation (GO:0006487); glutamine metabolic process (GO:0006541); skeletal muscle tissue development (GO:0007519); neuromuscular junction development (GO:0007528); melanocy…	GFPT1	glutamine--fructose-6-phosphate transaminase 1
uchl1	Q6YI49_DANRE	Equ	D	unspecified (ZFA:0001093);hindbrain (ZFA:0000029);diencephalon (ZFA:0000101);whole organism (ZFA:0001094);midbrain (ZFA:0000128);lateral line ganglion (ZFA:0000120);cranial ganglion (ZFA:0000013);tegmentum (ZFA:0000160);neuron (ZFA:0009248);trigeminal ganglion (ZFA:0000295);spinal cord (ZFA:0000075);retina (ZFA:0000152);forebrain (ZFA:0000109);trigeminal placode (ZFA:0000162);neural tube (ZFA:000…		325119	cytoplasm (GO:0005737); endoplasmic reticulum membrane (GO:0005789)	cysteine-type deubiquitinase activity (GO:0004843); peptidase activity (GO:0008233); cysteine-type peptidase activity (GO:0008234); hydrolase activity (GO:0016787)	proteolysis (GO:0006508); ubiquitin-dependent protein catabolic process (GO:0006511); protein deubiquitination (GO:0016579)	UCHL1	ubiquitin C-terminal hydrolase L1
aifm1	A2BGE5_DANRE	Equ	C	hatching gland (ZFA:0000026);immature eye (ZFA:0001678);optic tectum (ZFA:0000445);liver (ZFA:0000123);eye (ZFA:0000107);myotome (ZFA:0001056);gut (ZFA:0000112);pectoral fin musculature (ZFA:0000563);polster (ZFA:0000058);alar plate midbrain region (ZFA:0001357)		373125	cytoplasm (GO:0005737); mitochondrion (GO:0005739)	NAD(P)H oxidase H2O2-forming activity (GO:0016174); oxidoreductase activity (GO:0016491); protein dimerization activity (GO:0046983); flavin adenine dinucleotide binding (GO:0050660); FAD binding (GO:0071949)	apoptotic process (GO:0006915); mitochondrial respiratory chain complex assembly (GO:0033108)	AIFM1	apoptosis inducing factor mitochondria associated 1
phb	Q7T1D8_DANRE	Equ	C	whole organism (ZFA:0001094);pectoral fin musculature (ZFA:0000563);myoseptum (ZFA:0001089);optic tectum (ZFA:0000445);myotome (ZFA:0001056);pharyngeal arch (ZFA:0001306);retina (ZFA:0000152);midbrain (ZFA:0000128);gut (ZFA:0000112);immature eye (ZFA:0001678);optic vesicle (ZFA:0000050);liver (ZFA:0000123);alar plate midbrain region (ZFA:0001357);somite (ZFA:0000155)	+	321346	mitochondrion (GO:0005739); mitochondrial inner membrane (GO:0005743); plasma membrane (GO:0005886); membrane (GO:0016020)		mitochondrion organization (GO:0007005)	PHB1	prohibitin 1
ccdc88c	A0A2R8QCI3_DANRE	Equ	A	anterior neural tube (ZFA:0007038);neural tube (ZFA:0001135);neural rod (ZFA:0000133)		553231	cytoplasm (GO:0005737); centrosome (GO:0005813); cell junction (GO:0030054); anchoring junction (GO:0070161)	G-protein alpha-subunit binding (GO:0001965); guanyl-nucleotide exchange factor activity (GO:0005085); microtubule binding (GO:0008017); dynein light intermediate chain binding (GO:0051959)	neural tube formation (GO:0001841); apical constriction (GO:0003383); small GTPase-mediated signal transduction (GO:0007264); Wnt signaling pathway (GO:0016055); cytoskeleton-dependent intracellular transport (GO:0030705); cytoplasmic microtubule organization (GO:0031122)	CCDC88C	coiled-coil domain containing 88C
pofut1	F1R676_DANRE	Equ	B	whole organism (ZFA:0001094)		403029	endoplasmic reticulum (GO:0005783)	transferase activity (GO:0016740); peptide-O-fucosyltransferase activity (GO:0046922)	carbohydrate metabolic process (GO:0005975); fucose metabolic process (GO:0006004); Notch signaling pathway (GO:0007219); regulation of Notch signaling pathway (GO:0008593); protein O-linked fucosylation (GO:0036066)	POFUT1	protein O-fucosyltransferase 1
idh3a	Q6NV33_DANRE	Equ	C	adaxial cell (ZFA:0000003);pronephric duct (ZFA:0000150);optic tectum (ZFA:0000445);alar plate midbrain region (ZFA:0001357);eye (ZFA:0000107);myotome (ZFA:0001056);pectoral fin musculature (ZFA:0000563);pronephric mesoderm (ZFA:0000067);heart (ZFA:0000114);immature eye (ZFA:0001678)		393926	mitochondrion (GO:0005739)	magnesium ion binding (GO:0000287); isocitrate dehydrogenase (NAD+) activity (GO:0004449); oxidoreductase activity, acting on the CH-OH group of donors, NAD or NADP as acceptor (GO:0016616); NAD binding (GO:0051287)	tricarboxylic acid cycle (GO:0006099); isocitrate metabolic process (GO:0006102)	IDH3A	isocitrate dehydrogenase (NAD(+)) 3 catalytic subunit alpha
bag6	A0A2R8QDI1_DANRE	Equ	F			83910	extracellular region (GO:0005576); nucleus (GO:0005634); BAT3 complex (GO:0071818)	polyubiquitin modification-dependent protein binding (GO:0031593); misfolded protein binding (GO:0051787)	chromatin organization (GO:0006325); apoptotic process (GO:0006915); ERAD pathway (GO:0036503)	BAG6	BAG cochaperone 6
thop1	E7EZ90_DANRE	Equ	C	lens (ZFA:0000035);unspecified (ZFA:0001093)		436628	mitochondrial intermembrane space (GO:0005758)	metalloendopeptidase activity (GO:0004222); peptidase activity (GO:0008233); metallopeptidase activity (GO:0008237); hydrolase activity (GO:0016787); metal ion binding (GO:0046872)	proteolysis (GO:0006508); peptide metabolic process (GO:0006518)	THOP1	thimet oligopeptidase 1
ddost	A0A0R4I9F5_DANRE	Equ	A	notochord (ZFA:0000135);unspecified (ZFA:0001093);polster (ZFA:0000058);whole organism (ZFA:0001094);axis (ZFA:0000092)	+	406408	endoplasmic reticulum (GO:0005783); endoplasmic reticulum membrane (GO:0005789); oligosaccharyltransferase complex (GO:0008250); membrane (GO:0016020)		protein N-linked glycosylation via asparagine (GO:0018279)	DDOST	dolichyl-diphosphooligosaccharide--protein glycosyltransferase non-catalytic subunit
erlin1	ERLN1_DANRE	Equ	B	liver (ZFA:0000123);whole organism (ZFA:0001094)		541490	endoplasmic reticulum (GO:0005783); endoplasmic reticulum membrane (GO:0005789); membrane (GO:0016020)	lipid binding (GO:0008289); cholesterol binding (GO:0015485); ubiquitin protein ligase binding (GO:0031625)	lipid metabolic process (GO:0006629); steroid metabolic process (GO:0008202); cholesterol metabolic process (GO:0008203); SREBP signaling pathway (GO:0032933)	ERLIN1	ER lipid raft associated 1
stt3a	A0A0R4IR75_DANRE	Equ	F	unspecified (ZFA:0001093);axial chorda mesoderm (ZFA:0000091);musculature system (ZFA:0000548);hatching gland (ZFA:0000026);otic placode (ZFA:0000138);notochord (ZFA:0000135);polster (ZFA:0000058)	+	266797	endoplasmic reticulum membrane (GO:0005789); membrane (GO:0016020)	oligosaccharyl transferase activity (GO:0004576); dolichyl-diphosphooligosaccharide-protein glycotransferase activity (GO:0004579); transferase activity (GO:0016740); glycosyltransferase activity (GO:0016757); metal ion binding (GO:0046872)	protein glycosylation (GO:0006486); protein N-linked glycosylation via asparagine (GO:0018279); post-translational protein modification (GO:0043687)	STT3A	STT3 oligosaccharyltransferase complex catalytic subunit A
ero1a	E7F912_DANRE	Equ	E			393321	endoplasmic reticulum (GO:0005783); endoplasmic reticulum membrane (GO:0005789); membrane (GO:0016020)	protein-disulfide reductase activity (GO:0015035); oxidoreductase activity (GO:0016491); oxidoreductase activity, acting on a sulfur group of donors, disulfide as acceptor (GO:0016671); thiol oxidase activity (GO:0016972); FAD binding (GO:0071949)	protein folding in endoplasmic reticulum (GO:0034975)	ERO1A	endoplasmic reticulum oxidoreductase 1 alpha
got2b	F1QCD4_DANRE	Equ	C	adaxial cell (ZFA:0000003);optic tectum (ZFA:0000445);myotome (ZFA:0001056);immature eye (ZFA:0001678);somite (ZFA:0000155);midbrain (ZFA:0000128);heart rudiment (ZFA:0000115);musculature system (ZFA:0000548);pectoral fin musculature (ZFA:0000563);heart (ZFA:0000114);eye (ZFA:0000107);retina (ZFA:0000152);liver (ZFA:0000123);lateral line ganglion (ZFA:0000120);heart tube (ZFA:0000360);brain (ZFA:…	+	335974	mitochondrion (GO:0005739)	catalytic activity (GO:0003824); L-aspartate:2-oxoglutarate aminotransferase activity (GO:0004069); transaminase activity (GO:0008483); transferase activity (GO:0016740); pyridoxal phosphate binding (GO:0030170)	amino acid metabolic process (GO:0006520); aspartate catabolic process (GO:0006533); biosynthetic process (GO:0009058)	GOT2	glutamic-oxaloacetic transaminase 2
phb2a	Q6PC13_DANRE	Equ	C			324421	mitochondrion (GO:0005739); mitochondrial inner membrane (GO:0005743); plasma membrane (GO:0005886); membrane (GO:0016020)		mitochondrion organization (GO:0007005)	PHB2	prohibitin 2
ganaba	B3DIZ3_DANRE	Equ	E			100126019	glucosidase II complex (GO:0017177)	catalytic activity (GO:0003824); hydrolase activity, hydrolyzing O-glycosyl compounds (GO:0004553); hydrolase activity (GO:0016787); hydrolase activity, acting on glycosyl bonds (GO:0016798); carbohydrate binding (GO:0030246); glucan 1,3-alpha-glucosidase activity (GO:0033919)	carbohydrate metabolic process (GO:0005975); N-glycan processing (GO:0006491); metabolic process (GO:0008152)	GANAB	glucosidase II alpha subunit
rps7	RS7_DANRE	Equ	A	whole organism (ZFA:0001094);unspecified (ZFA:0001093)		393725	nucleus (GO:0005634); cytoplasm (GO:0005737); centrosome (GO:0005813); ribosome (GO:0005840); cytoskeleton (GO:0005856); cytosolic small ribosomal subunit (GO:0022627); small-subunit processome (GO:0032040); ribonucleoprotein complex (GO:1990904)	structural constituent of ribosome (GO:0003735)	rRNA processing (GO:0006364); translation (GO:0006412); hemopoiesis (GO:0030097); ribosomal small subunit biogenesis (GO:0042274); chordate embryonic development (GO:0043009); regulation of cell cycle (GO:0051726)	RPS7	ribosomal protein S7
nap1l1	Q803X7_DANRE	Equ	F	head (ZFA:0001114);heart (ZFA:0000114);pectoral fin musculature (ZFA:0000563);optic tectum (ZFA:0000445);ventral mandibular arch (ZFA:0001273);whole organism (ZFA:0001094);pectoral fin (ZFA:0001161);eye (ZFA:0000107);lens (ZFA:0000035);pronephric duct (ZFA:0000150);diencephalon (ZFA:0000101);cardiovascular system (ZFA:0000010);central nervous system (ZFA:0000012);pharyngeal arch 3-7 skeleton (ZFA…	+	368260	chromatin (GO:0000785); nucleus (GO:0005634); cytoplasm (GO:0005737)	chromatin binding (GO:0003682); histone binding (GO:0042393)	response to yeast (GO:0001878); nucleosome assembly (GO:0006334)	NAP1L1	nucleosome assembly protein 1 like 1
zgc:194887	A0A2R8PY83_DANRE	Equ	B			571819	extracellular space (GO:0005615); collagen-containing extracellular matrix (GO:0062023)
pgk1	F1QXV8_DANRE	Equ	C	facial ganglion (ZFA:0001291);somite (ZFA:0000155);primitive olfactory epithelium (ZFA:0001431);statoacoustic (VIII) ganglion (ZFA:0000588);cardiac ventricle (ZFA:0000009);whole organism (ZFA:0001094);midbrain hindbrain boundary (ZFA:0000042);reticulospinal neuron (ZFA:0005865);anterior macula (ZFA:0000168);posterior macula (ZFA:0000558);trigeminal ganglion (ZFA:0000295);olfactory bulb (ZFA:00004…	+	406696	cytosol (GO:0005829)	nucleotide binding (GO:0000166); phosphoglycerate kinase activity (GO:0004618); ATP binding (GO:0005524); kinase activity (GO:0016301); transferase activity (GO:0016740); ADP binding (GO:0043531)	response to hypoxia (GO:0001666); gluconeogenesis (GO:0006094); glycolytic process (GO:0006096); neuroblast differentiation (GO:0014016); phosphorylation (GO:0016310); inner ear receptor cell development (GO:0060119); cranial ganglion development (GO:0061550); otic vesicle development (GO:0071599); positive regulation of oxidative phosphorylation (GO:1903862)	PGK1	phosphoglycerate kinase 1
pip5k1aa	Q503I3_DANRE	Equ	E	whole organism (ZFA:0001094);head (ZFA:0001114);pronephric duct (ZFA:0000150)		553629	cellular_component (GO:0005575); plasma membrane (GO:0005886)	nucleotide binding (GO:0000166); lipid kinase activity (GO:0001727); ATP binding (GO:0005524); kinase activity (GO:0016301); 1-phosphatidylinositol-4-phosphate 5-kinase activity (GO:0016308); transferase activity (GO:0016740)	phosphorylation (GO:0016310); phosphatidylinositol metabolic process (GO:0046488); phosphatidylinositol phosphate biosynthetic process (GO:0046854)	PIP5K1A	phosphatidylinositol-4-phosphate 5-kinase type 1 alpha
dvr1	DVR1_DANRE	Equ	F
sbf1	A0A2R8PWA9_DANRE	Equ	B			568277	cellular_component (GO:0005575); cytoplasm (GO:0005737); membrane (GO:0016020)	guanyl-nucleotide exchange factor activity (GO:0005085)		SBF1	SET binding factor 1
ttc17	TTC17_DANRE	Equ	A			569538			determination of heart left/right asymmetry (GO:0061371)	TTC17	tetratricopeptide repeat domain 17
ddx20	A0A286Y8P8_DANRE	Equ	C	brain (ZFA:0000008);unspecified (ZFA:0001093)		556273	SMN complex (GO:0032797)	nucleotide binding (GO:0000166); nucleic acid binding (GO:0003676); RNA helicase activity (GO:0003724); mRNA binding (GO:0003729); helicase activity (GO:0004386); ATP binding (GO:0005524); hydrolase activity (GO:0016787)	spliceosomal snRNP assembly (GO:0000387); fin regeneration (GO:0031101); tissue regeneration (GO:0042246); neuromast regeneration (GO:0070657); liver regeneration (GO:0097421)	DDX20	DEAD-box helicase 20
colgalt1	GT251_DANRE	Equ	F
c3a.1	B8JKW4_DANRE	Equ	A	liver (ZFA:0000123);yolk syncytial layer (ZFA:0000088);whole organism (ZFA:0001094);brain (ZFA:0000008);spleen (ZFA:0000436);gill (ZFA:0000354);post-vent region (ZFA:0001117);intestine (ZFA:0001338);kidney (ZFA:0000529);muscle (ZFA:0005145);heart (ZFA:0000114);unspecified (ZFA:0001093)		321046	extracellular region (GO:0005576); extracellular space (GO:0005615)	serine-type endopeptidase activity (GO:0004252); endopeptidase inhibitor activity (GO:0004866)	chordate embryonic development (GO:0043009); response to stimulus (GO:0050896); positive regulation of neutrophil migration (GO:1902624)	C3	complement C3
ewsr1a	A0A0B4J1A5_DANRE	Equ	F	forebrain (ZFA:0000109);midbrain (ZFA:0000128);trunk (ZFA:0001115);whole organism (ZFA:0001094);retinal ganglion cell layer (ZFA:0000024);hindbrain (ZFA:0000029);brain (ZFA:0000008);retinal inner nuclear layer (ZFA:0000119);fin bud (ZFA:0001383)		323597	nucleus (GO:0005634)	nucleic acid binding (GO:0003676); chromatin binding (GO:0003682); transcription coregulator activity (GO:0003712); RNA binding (GO:0003723); protein binding (GO:0005515); metal ion binding (GO:0046872)	mitotic cell cycle (GO:0000278); regulation of DNA-templated transcription (GO:0006355); regulation of mitotic nuclear division (GO:0007088); central nervous system neuron development (GO:0021954); mitotic spindle midzone assembly (GO:0051256); regulation of chondrocyte hypertrophy (GO:1903041)	EWSR1	EWS RNA binding protein 1
capza1a	Q6NWK1_DANRE	Equ	A			327029	F-actin capping protein complex (GO:0008290); Z disc (GO:0030018)	actin binding (GO:0003779); actin filament binding (GO:0051015)	actin cytoskeleton organization (GO:0030036); barbed-end actin filament capping (GO:0051016); actin filament capping (GO:0051693)	CAPZA1	capping actin protein of muscle Z-line subunit alpha 1
g3bp2b	Q4V942_DANRE	Equ	D	unspecified (ZFA:0001093);female organism (ZFA:0000303)		406683	cytosol (GO:0005829); intracellular organelle (GO:0043229); ribonucleoprotein complex (GO:1990904)	nucleic acid binding (GO:0003676); RNA binding (GO:0003723); mRNA binding (GO:0003729)		G3BP2	G3BP stress granule assembly factor 2
rcn1	F1R369_DANRE	Equ	F	notochord (ZFA:0000135);chordo neural hinge (ZFA:0001082);cleithrum (ZFA:0000184);pectoral fin (ZFA:0001161);epidermis (ZFA:0000105);whole organism (ZFA:0001094);pharyngeal arch (ZFA:0001306);eye (ZFA:0000107);axial mesoderm (ZFA:0001204);pancreas (ZFA:0000140);otic vesicle (ZFA:0000051)	+	562671	endoplasmic reticulum (GO:0005783)	molecular_function (GO:0003674); calcium ion binding (GO:0005509); metal ion binding (GO:0046872)	biological_process (GO:0008150)	RCN1	reticulocalbin 1
prkcsh	F1RBW3_DANRE	Equ	A			394028	endoplasmic reticulum (GO:0005783); membrane (GO:0016020); glucosidase II complex (GO:0017177)	calcium ion binding (GO:0005509); kinase activity (GO:0016301); transferase activity (GO:0016740)	liver development (GO:0001889); N-glycan processing (GO:0006491); phosphorylation (GO:0016310); pronephros development (GO:0048793)	PRKCSH	protein kinase C substrate 80K-H
nfs1	Q1LYQ9_DANRE	Equ	D			562714	nucleus (GO:0005634); mitochondrion (GO:0005739); cytosol (GO:0005829)	catalytic activity (GO:0003824); pyridoxal phosphate binding (GO:0030170); cysteine desulfurase activity (GO:0031071); metal ion binding (GO:0046872); iron-sulfur cluster binding (GO:0051536)	iron-sulfur cluster assembly (GO:0016226); [2Fe-2S] cluster assembly (GO:0044571)	NFS1	NFS1 cysteine desulfurase
atl3	A2CEM4_DANRE	Equ	A			449995	membrane (GO:0016020)	GTPase activity (GO:0003924); GTP binding (GO:0005525)	endoplasmic reticulum organization (GO:0007029); protein homooligomerization (GO:0051260)	ATL3	atlastin GTPase 3
cnpy2	Q2L6L0_DANRE	Equ	F	whole organism (ZFA:0001094)		664684	endoplasmic reticulum (GO:0005783)			CNPY2	canopy FGF signaling regulator 2
cfl1	Q6TH32_DANRE	Equ	F	central nervous system (ZFA:0000012);pharyngeal arch 3-7 skeleton (ZFA:0000095);gut (ZFA:0000112);pronephric duct (ZFA:0000150);digestive system (ZFA:0000339);whole organism (ZFA:0001094);retina (ZFA:0000152);caudal fin (ZFA:0001058);spinal cord (ZFA:0000075);lateral line primordium (ZFA:0000228);brain (ZFA:0000008);pectoral fin (ZFA:0001161);lateral line (ZFA:0001469);intestine (ZFA:0001338);eye…		321496	cytoplasm (GO:0005737); actin cytoskeleton (GO:0015629)	actin binding (GO:0003779); actin filament binding (GO:0051015)	actin filament organization (GO:0007015); cell projection organization (GO:0030030); actin filament depolymerization (GO:0030042); actin filament fragmentation (GO:0030043); actin filament severing (GO:0051014); epiboly involved in gastrulation with mouth forming second (GO:0055113); cilium assembly (GO:0060271); determination of heart left/right asymmetry (GO:0061371); cell-cell adhesion involve…	CFL1	cofilin 1	+	Actin regulation	Intrinsic Proteins
stim1a	A4IFZ8_DANRE	Equ	B	liver (ZFA:0000123);intestine (ZFA:0001338);whole organism (ZFA:0001094);head (ZFA:0001114);gonad (ZFA:0000413);eye (ZFA:0000107);trunk (ZFA:0001115);skeletal muscle (ZFA:0005277);brain (ZFA:0000008)		556360	endoplasmic reticulum (GO:0005783); plasma membrane (GO:0005886); membrane (GO:0016020)	calcium channel regulator activity (GO:0005246); calcium ion binding (GO:0005509); metal ion binding (GO:0046872)	store-operated calcium entry (GO:0002115); monoatomic ion transport (GO:0006811); calcium ion transport (GO:0006816); intracellular calcium ion homeostasis (GO:0006874); activation of store-operated calcium channel activity (GO:0032237); axon extension involved in axon guidance (GO:0048846)	STIM1	stromal interaction molecule 1
nots	A0A0R4IA33_DANRE	Equ	F	liver (ZFA:0000123);whole organism (ZFA:0001094);unspecified (ZFA:0001093)		114367		aspartic-type endopeptidase activity (GO:0004190); peptidase activity (GO:0008233); hydrolase activity (GO:0016787)	proteolysis (GO:0006508)
psmd14	F1QHE5_DANRE	Equ	F			799058	proteasome complex (GO:0000502); nucleus (GO:0005634); proteasome regulatory particle, lid subcomplex (GO:0008541)	peptidase activity (GO:0008233); metallopeptidase activity (GO:0008237); omega peptidase activity (GO:0008242); proteasome binding (GO:0070628); metal-dependent deubiquitinase activity (GO:0140492)	response to yeast (GO:0001878); protein deubiquitination (GO:0016579); proteasome-mediated ubiquitin-dependent protein catabolic process (GO:0043161)	PSMD14	proteasome 26S subunit, non-ATPase 14
p3h3	F1QB32_DANRE	Equ	B	axial mesoderm (ZFA:0001204);whole organism (ZFA:0001094);axis (ZFA:0000092)		553311	endoplasmic reticulum (GO:0005783); membrane (GO:0016020)	iron ion binding (GO:0005506); oxidoreductase activity (GO:0016491); oxidoreductase activity, acting on paired donors, with incorporation or reduction of molecular oxygen (GO:0016705); procollagen-proline 3-dioxygenase activity (GO:0019797); L-ascorbic acid binding (GO:0031418); metal ion binding (GO:0046872); dioxygenase activity (GO:0051213)	collagen metabolic process (GO:0032963)	P3H3	prolyl 3-hydroxylase 3
si:ch211-282j22.3	E7F7X8_DANRE	Equ	F			562939	endoplasmic reticulum (GO:0005783); membrane (GO:0016020)	hydrolase activity, hydrolyzing O-glycosyl compounds (GO:0004553); mannosyl-oligosaccharide 1,2-alpha-mannosidase activity (GO:0004571); calcium ion binding (GO:0005509); hydrolase activity (GO:0016787); hydrolase activity, acting on glycosyl bonds (GO:0016798); metal ion binding (GO:0046872)	carbohydrate metabolic process (GO:0005975); response to unfolded protein (GO:0006986); metabolic process (GO:0008152); endoplasmic reticulum mannose trimming (GO:1904380); mannose trimming involved in glycoprotein ERAD pathway (GO:1904382)
psmd8	Q6IQH4_DANRE	Equ	E			415221	proteasome complex (GO:0000502); nucleus (GO:0005634); proteasome regulatory particle (GO:0005838); proteasome regulatory particle, lid subcomplex (GO:0008541)	molecular_function (GO:0003674)	proteolysis (GO:0006508); proteasome-mediated ubiquitin-dependent protein catabolic process (GO:0043161)	PSMD8	proteasome 26S subunit, non-ATPase 8
cdkal1	CDKAL_DANRE	Equ	B	whole organism (ZFA:0001094);unspecified (ZFA:0001093)		393600	endoplasmic reticulum (GO:0005783); endoplasmic reticulum membrane (GO:0005789); membrane (GO:0016020)	catalytic activity (GO:0003824); transferase activity (GO:0016740); methylthiotransferase activity (GO:0035596); N6-threonylcarbomyladenosine methylthiotransferase activity (GO:0035598); metal ion binding (GO:0046872); iron-sulfur cluster binding (GO:0051536); 4 iron, 4 sulfur cluster binding (GO:0051539); tRNA (N(6)-L-threonylcarbamoyladenosine(37)-C(2))-methylthiotransferase (GO:0061712)	type B pancreatic cell development (GO:0003323); tRNA modification (GO:0006400); tRNA processing (GO:0008033); endocrine pancreas development (GO:0031018); tRNA methylthiolation (GO:0035600); pancreas regeneration (GO:1990798)	CDKAL1	CDK5 regulatory subunit associated protein 1 like 1
agr1	F1Q8B0_DANRE	Equ	F	regenerating fin (ZFA:0001269);dorsal fin (ZFA:0001173);EVL (ZFA:0000086);pectoral fin (ZFA:0001161);superficial blastomere (ZFA:0001484);oral epithelium (ZFA:0000816);vent (ZFA:0000298);pharynx (ZFA:0000056);caudal fin (ZFA:0001058);cornea (ZFA:0000640);liver (ZFA:0000123);anal fin (ZFA:0001162);gill (ZFA:0000354);periderm (ZFA:0001185);olfactory epithelium (ZFA:0000554);pectoral fin bud (ZFA:00…		335309	endoplasmic reticulum (GO:0005783)		fin regeneration (GO:0031101)
mlec	MLEC_DANRE	Equ	B			569613	endoplasmic reticulum (GO:0005783); endoplasmic reticulum membrane (GO:0005789)	carbohydrate binding (GO:0030246)		MLEC	malectin
zgc:171772	A7YY10_DANRE	Equ	E			572109	cytoplasm (GO:0005737); ribosome (GO:0005840); cytosolic large ribosomal subunit (GO:0022625); ribonucleoprotein complex (GO:1990904)	structural constituent of ribosome (GO:0003735)	translation (GO:0006412)
psmd2	A0A0G2KH95_DANRE	Equ	B	eye (ZFA:0000107);neural tube (ZFA:0001135)		393518	proteasome complex (GO:0000502); proteasome regulatory particle, base subcomplex (GO:0008540)	enzyme regulator activity (GO:0030234)	regulation of protein catabolic process (GO:0042176); retina development in camera-type eye (GO:0060041)	PSMD2	proteasome 26S subunit ubiquitin receptor, non-ATPase 2
eef1da	A0A0R4IGB6_DANRE	Equ	C			565501	cytosol (GO:0005829); eukaryotic translation elongation factor 1 complex (GO:0005853)	translation elongation factor activity (GO:0003746); guanyl-nucleotide exchange factor activity (GO:0005085)	translation (GO:0006412); translational elongation (GO:0006414)	EEF1D	eukaryotic translation elongation factor 1 delta
cdh2	A0A2R8RN51_DANRE	Equ	C	ciliary marginal zone (ZFA:0001289);retinal outer plexiform layer (ZFA:0001330);optic tectum (ZFA:0000445);cardiac muscle cell (ZFA:0009316);hindbrain (ZFA:0000029);cerebellum (ZFA:0000100);retina (ZFA:0000152);tail bud (ZFA:0000077);pectoral fin bud (ZFA:0000141);eye (ZFA:0000107);unspecified (ZFA:0001093);forerunner cell group (ZFA:0000023);whole organism (ZFA:0001094);retinal neural layer (ZFA…	+	30291	cytoplasm (GO:0005737); plasma membrane (GO:0005886); cell-cell junction (GO:0005911); adherens junction (GO:0005912); cell surface (GO:0009986); postsynaptic density (GO:0014069); intercalated disc (GO:0014704); membrane (GO:0016020); catenin complex (GO:0016342); lamellipodium (GO:0030027); desmosome (GO:0030057); sarcolemma (GO:0042383); presynaptic membrane (GO:0042734); neuron projection (GO…	calcium ion binding (GO:0005509); protein binding (GO:0005515); cadherin binding (GO:0045296); metal ion binding (GO:0046872)	cell morphogenesis (GO:0000902); cartilage condensation (GO:0001502); neural crest cell migration (GO:0001755); somitogenesis (GO:0001756); neuron migration (GO:0001764); neural tube formation (GO:0001841); cell-cell junction assembly (GO:0007043); cell adhesion (GO:0007155); homophilic cell adhesion via plasma membrane adhesion molecules (GO:0007156); neuron cell-cell adhesion (GO:0007158); mult…	CDH2	cadherin 2
tjp1b	E7FE08_DANRE	Equ	C	intestine (ZFA:0001338);pronephric duct (ZFA:0000150);notochord (ZFA:0000135);whole organism (ZFA:0001094);midbrain (ZFA:0000128);epidermis (ZFA:0000105);somite (ZFA:0000155);central nervous system (ZFA:0000012);brain (ZFA:0000008);head (ZFA:0001114);hindbrain (ZFA:0000029);pharyngeal arch 3-7 skeleton (ZFA:0000095);neural tube (ZFA:0001135);retinal inner nuclear layer (ZFA:0000119);immature eye …	+	565459	plasma membrane (GO:0005886); bicellular tight junction (GO:0005923); membrane (GO:0016020)	cell adhesion molecule binding (GO:0050839)	synapse assembly (GO:0007416); cell communication by electrical coupling (GO:0010644); gap junction assembly (GO:0016264); protein localization to synapse (GO:0035418); regulation of apoptotic process (GO:0042981); cell-cell junction organization (GO:0045216); establishment of endothelial intestinal barrier (GO:0090557); cell-cell adhesion (GO:0098609); protein localization to cell-cell junction …	TJP1	tight junction protein 1
clptm1	A0A2R8Q2Y3_DANRE	Equ	A	solid lens vesicle (ZFA:0001679);lens (ZFA:0000035);immature eye (ZFA:0001678);unspecified (ZFA:0001093);whole organism (ZFA:0001094);pronephric duct (ZFA:0000150);mesoderm (ZFA:0000041);somite (ZFA:0000155)	+	795480	endomembrane system (GO:0012505); membrane (GO:0016020)	molecular_function (GO:0003674)	cell differentiation (GO:0030154)	CLPTM1	CLPTM1 regulator of GABA type A receptor forward trafficking
edem2	A0A0R4IAP0_DANRE	Equ	F			402801	endoplasmic reticulum (GO:0005783); membrane (GO:0016020)	hydrolase activity, hydrolyzing O-glycosyl compounds (GO:0004553); mannosyl-oligosaccharide 1,2-alpha-mannosidase activity (GO:0004571); calcium ion binding (GO:0005509); hydrolase activity (GO:0016787); hydrolase activity, acting on glycosyl bonds (GO:0016798); metal ion binding (GO:0046872)	carbohydrate metabolic process (GO:0005975); response to unfolded protein (GO:0006986); metabolic process (GO:0008152); endoplasmic reticulum mannose trimming (GO:1904380); mannose trimming involved in glycoprotein ERAD pathway (GO:1904382)	EDEM2	ER degradation enhancing alpha-mannosidase like protein 2
pigk	Q6IQM5_DANRE	Equ	A	whole organism (ZFA:0001094);unspecified (ZFA:0001093)		415239	membrane (GO:0016020); GPI-anchor transamidase complex (GO:0042765)	GPI-anchor transamidase activity (GO:0003923); peptidase activity (GO:0008233); cysteine-type peptidase activity (GO:0008234); hydrolase activity (GO:0016787)	proteolysis (GO:0006508); attachment of GPI anchor to protein (GO:0016255); protein localization to cell surface (GO:0034394); detection of mechanical stimulus involved in sensory perception of touch (GO:0050976)	PIGK	phosphatidylinositol glycan anchor biosynthesis class K
erp44	Q6P3G9_DANRE	Equ	C	whole organism (ZFA:0001094);unspecified (ZFA:0001093)		393866	endoplasmic reticulum membrane (GO:0005789); endoplasmic reticulum-Golgi intermediate compartment (GO:0005793)	protein disulfide isomerase activity (GO:0003756)	protein folding (GO:0006457); heart development (GO:0007507); regulation of cardiac muscle contraction by calcium ion signaling (GO:0010882)	ERP44	endoplasmic reticulum protein 44
alcamb	F1QE54_DANRE	Equ	C	myotome (ZFA:0001056);eye (ZFA:0000107);cranial ganglion (ZFA:0000013);peripheral olfactory organ (ZFA:0000047);trigeminal ganglion (ZFA:0000295);retinal ganglion cell layer (ZFA:0000024);pectoral fin (ZFA:0001161);Rohon-Beard neuron (ZFA:0009150);median fin fold (ZFA:0000040);whole organism (ZFA:0001094);neural plate (ZFA:0000132);pharyngeal arch (ZFA:0001306);anterior neural plate (ZFA:0007016)…	+	323919	plasma membrane (GO:0005886); membrane (GO:0016020); axon (GO:0030424); dendrite (GO:0030425)	identical protein binding (GO:0042802)	cell adhesion (GO:0007155); forebrain cell migration (GO:0021885); retinal ganglion cell axon guidance (GO:0031290); axonogenesis involved in innervation (GO:0060385)	ALCAM	activated leukocyte cell adhesion molecule
ugt5f1	F1QKG3_DANRE	Equ	A	brain (ZFA:0000008);ovary (ZFA:0000403);testis (ZFA:0000598);gill (ZFA:0000354);muscle (ZFA:0005145);whole organism (ZFA:0001094);liver (ZFA:0000123);intestine (ZFA:0001338);kidney (ZFA:0000529);spleen (ZFA:0000436);heart (ZFA:0000114)		100415800	membrane (GO:0016020)	UDP-glycosyltransferase activity (GO:0008194); glucuronosyltransferase activity (GO:0015020); transferase activity (GO:0016740); glycosyltransferase activity (GO:0016757)
epcam	B8JM11_DANRE	Equ	A	neuromast support cell (ZFA:0009363);lateral line system (ZFA:0000034);periderm (ZFA:0001185);pronephric duct (ZFA:0000150);hatching gland (ZFA:0000026);otic vesicle (ZFA:0000051);neuromast (ZFA:0000243);whole organism (ZFA:0001094);endoderm (ZFA:0000017);posterior lateral line ganglion (ZFA:0001314);posterior lateral line primordium (ZFA:0001157);gut (ZFA:0000112);epidermis (ZFA:0000105);olfacto…		406454	plasma membrane (GO:0005886); membrane (GO:0016020); basolateral plasma membrane (GO:0016323); lateral plasma membrane (GO:0016328); perinuclear region of cytoplasm (GO:0048471)		liver development (GO:0001889); morphogenesis of an epithelium (GO:0002009); otolith formation (GO:0032475); cilium organization (GO:0044782); posterior lateral line neuromast primordium migration (GO:0048920); epiboly involved in gastrulation with mouth forming second (GO:0055113); cell-cell adhesion (GO:0098609)	EPCAM	epithelial cell adhesion molecule
txndc11	A0A0R4IQE1_DANRE	Equ	F			100330433	membrane (GO:0016020)			TXNDC11	thioredoxin domain containing 11
cst3	B8A4C9_DANRE	Equ	A			791878	extracellular space (GO:0005615); cytoplasm (GO:0005737); vesicle (GO:0031982)	cysteine-type endopeptidase inhibitor activity (GO:0004869)	negative regulation of cysteine-type endopeptidase activity (GO:2000117)	CST3	cystatin C
eif3ha	EI3HA_DANRE	LBD	F	inner ear (ZFA:0000217);midbrain hindbrain boundary (ZFA:0000042);unspecified (ZFA:0001093);swim bladder (ZFA:0000076);whole organism (ZFA:0001094);somite (ZFA:0000155);heart (ZFA:0000114);intestine (ZFA:0001338);esophagus (ZFA:0000204);intestinal bulb (ZFA:0001076);brain (ZFA:0000008);gut (ZFA:0000112);eye (ZFA:0000107);fin (ZFA:0000108);liver (ZFA:0000123);lens (ZFA:0000035);kidney (ZFA:0000529)	+	445306	cytoplasm (GO:0005737); eukaryotic translation initiation factor 3 complex (GO:0005852); eukaryotic 43S preinitiation complex (GO:0016282); eukaryotic 48S preinitiation complex (GO:0033290)	translation initiation factor activity (GO:0003743); peptidase activity (GO:0008233); metallopeptidase activity (GO:0008237)	formation of cytoplasmic translation initiation complex (GO:0001732); vasculature development (GO:0001944); translation (GO:0006412); translational initiation (GO:0006413); regulation of translation (GO:0006417); brain development (GO:0007420); lateral line development (GO:0048882)	EIF3H	eukaryotic translation initiation factor 3 subunit H
itga6a	A8WHQ7_DANRE	Equ	F	notochord (ZFA:0000135);retina (ZFA:0000152);trunk (ZFA:0001115);axial chorda mesoderm (ZFA:0000091);central nervous system (ZFA:0000012);ventricular zone (ZFA:0001083);myotome (ZFA:0001056);hypodermis (ZFA:0001136);solid lens vesicle (ZFA:0001679);retinal ganglion cell layer (ZFA:0000024);pronephric duct (ZFA:0000150);somite (ZFA:0000155);whole organism (ZFA:0001094);post-vent region (ZFA:000111…	+	503893	integrin complex (GO:0008305); external side of plasma membrane (GO:0009897); membrane (GO:0016020)	integrin binding (GO:0005178)	cell adhesion (GO:0007155); cell-matrix adhesion (GO:0007160); integrin-mediated signaling pathway (GO:0007229); skeletal muscle tissue development (GO:0007519); cell adhesion mediated by integrin (GO:0033627); leukocyte migration (GO:0050900); cell-cell adhesion (GO:0098609)	ITGA6	integrin subunit alpha 6	+	Adhesion receptor	Intrinsic Proteins
erap1b	A2BGR0_DANRE	Equ	C			393175	extracellular space (GO:0005615); cytoplasm (GO:0005737); membrane (GO:0016020)	aminopeptidase activity (GO:0004177); peptidase activity (GO:0008233); metallopeptidase activity (GO:0008237); zinc ion binding (GO:0008270); hydrolase activity (GO:0016787); peptide binding (GO:0042277); metal ion binding (GO:0046872); metalloaminopeptidase activity (GO:0070006)	proteolysis (GO:0006508); peptide catabolic process (GO:0043171)	ERAP1	endoplasmic reticulum aminopeptidase 1
sel1l	Q5RIK6_DANRE	Equ	A	pectoral fin bud (ZFA:0000141);central nervous system (ZFA:0000012);polster (ZFA:0000058);testis (ZFA:0000598);whole organism (ZFA:0001094);kidney (ZFA:0000529);swim bladder (ZFA:0000076);liver (ZFA:0000123);gut (ZFA:0000112);pectoral fin (ZFA:0001161);hatching gland (ZFA:0000026);brain (ZFA:0000008);retina (ZFA:0000152);intermediate cell mass of mesoderm (ZFA:0000033);retinal ganglion cell layer…		568615	endoplasmic reticulum membrane (GO:0005789)		ERAD pathway (GO:0036503)	SEL1L	SEL1L adaptor subunit of ERAD E3 ubiquitin ligase
eif3i	EIF3I_DANRE	Equ	E	somite (ZFA:0000155);otic vesicle (ZFA:0000051);pectoral fin (ZFA:0001161);liver (ZFA:0000123);whole organism (ZFA:0001094);ependymal cell (ZFA:0009033);intestine (ZFA:0001338);brain (ZFA:0000008);unspecified (ZFA:0001093);pancreas (ZFA:0000140);gut (ZFA:0000112);endothelial cell (ZFA:0009065);central nervous system (ZFA:0000012);pharyngeal arch 3-7 skeleton (ZFA:0000095);eye (ZFA:0000107);skelet…	+	406263	cytoplasm (GO:0005737); eukaryotic translation initiation factor 3 complex (GO:0005852); eukaryotic 43S preinitiation complex (GO:0016282); eukaryotic 48S preinitiation complex (GO:0033290); eukaryotic translation initiation factor 3 complex, eIF3m (GO:0071541)	RNA binding (GO:0003723); translation initiation factor activity (GO:0003743)	formation of cytoplasmic translation initiation complex (GO:0001732); liver development (GO:0001889); sprouting angiogenesis (GO:0002040); cytoplasmic translational initiation (GO:0002183); translation (GO:0006412); translational initiation (GO:0006413)	EIF3I	eukaryotic translation initiation factor 3 subunit I
mars	F1QFL1_DANRE	Equ	C
ctsc	A0A0R4IK18_DANRE	Equ	E	yolk syncytial layer (ZFA:0000088);whole organism (ZFA:0001094);neural crest (ZFA:0000045);macrophage (ZFA:0009141);polster (ZFA:0000058);somite (ZFA:0000155)	+	368704	extracellular space (GO:0005615); lysosome (GO:0005764)	cysteine-type endopeptidase activity (GO:0004197); peptidase activity (GO:0008233); cysteine-type peptidase activity (GO:0008234); dipeptidyl-peptidase activity (GO:0008239); hydrolase activity (GO:0016787)	proteolysis (GO:0006508); proteolysis involved in protein catabolic process (GO:0051603)	CTSC	cathepsin C
plod3	A0A2R8QKS4_DANRE	Equ	A	notochord (ZFA:0000135);hypochord (ZFA:0000031);whole organism (ZFA:0001094);chordo neural hinge (ZFA:0001082);floor plate (ZFA:0000022);hatching gland (ZFA:0000026);splanchnocranium (ZFA:0001216);axis (ZFA:0000092);mesoderm (ZFA:0000041);pectoral fin cartilage (ZFA:0000257);polster (ZFA:0000058);sclerotome (ZFA:0001080);gut (ZFA:0000112);yolk syncytial layer (ZFA:0000088);myotome (ZFA:0001056);v…	+	556077	endoplasmic reticulum (GO:0005783); endoplasmic reticulum membrane (GO:0005789); membrane (GO:0016020)	iron ion binding (GO:0005506); procollagen-lysine 5-dioxygenase activity (GO:0008475); oxidoreductase activity (GO:0016491); oxidoreductase activity, acting on paired donors, with incorporation or reduction of molecular oxygen (GO:0016705); L-ascorbic acid binding (GO:0031418); procollagen glucosyltransferase activity (GO:0033823); metal ion binding (GO:0046872); dioxygenase activity (GO:0051213)	neural crest cell migration (GO:0001755); motor neuron axon guidance (GO:0008045); peptidyl-lysine hydroxylation (GO:0017185)	PLOD3	procollagen-lysine,2-oxoglutarate 5-dioxygenase 3
rcn3	F1R0M8_DANRE	Equ	C	notochord (ZFA:0000135);hypochord (ZFA:0000031);head mesenchyme (ZFA:0000113);somite (ZFA:0000155);pectoral fin (ZFA:0001161);mesoderm (ZFA:0000041);axial chorda mesoderm (ZFA:0000091);whole organism (ZFA:0001094);epidermis (ZFA:0000105);splanchnocranium (ZFA:0001216);artery (ZFA:0000005);floor plate (ZFA:0000022);liver (ZFA:0000123);cleithrum (ZFA:0000184)	+	415248	endoplasmic reticulum (GO:0005783)	calcium ion binding (GO:0005509); metal ion binding (GO:0046872)		RCN3	reticulocalbin 3
xirp1	A0A2R8QE60_DANRE	Equ	C	somite (ZFA:0000155);slow muscle cell (ZFA:0009116);heart tube (ZFA:0000360);muscle cell (ZFA:0009114);heart rudiment (ZFA:0000115);yolk syncytial layer (ZFA:0000088);adaxial cell (ZFA:0000003);heart (ZFA:0000114);skeletal muscle (ZFA:0005277);cardiac muscle cell (ZFA:0009316);somite border (ZFA:0001462);lens (ZFA:0000035);solid lens vesicle (ZFA:0001679);fin (ZFA:0000108);fin bud (ZFA:0001383)	+	497637	stress fiber (GO:0001725); focal adhesion (GO:0005925); cell junction (GO:0030054); anchoring junction (GO:0070161)	actin binding (GO:0003779); actin filament binding (GO:0051015)	actin filament organization (GO:0007015); glial cell development (GO:0021782); actin cytoskeleton organization (GO:0030036); retina development in camera-type eye (GO:0060041)	XIRP1	xin actin binding repeat containing 1
lamp2	Q5BKX3_DANRE	Equ	A	yolk syncytial layer (ZFA:0000088);heart (ZFA:0000114);solid lens vesicle (ZFA:0001679);vein (ZFA:0000082);cardiovascular system (ZFA:0000010);whole organism (ZFA:0001094)		541406	lysosome (GO:0005764); lysosomal membrane (GO:0005765); endosome (GO:0005768); plasma membrane (GO:0005886); membrane (GO:0016020); late endosome membrane (GO:0031902)		cellular response to starvation (GO:0009267); macroautophagy (GO:0016236); protein targeting to lysosome involved in chaperone-mediated autophagy (GO:0061740); autophagosome maturation (GO:0097352)	LAMP2	lysosomal associated membrane protein 2
nrp2b	B0S6D0_DANRE	Equ	F	diencephalon (ZFA:0000101);forebrain (ZFA:0000109);pharyngeal arch (ZFA:0001306);trunk neural crest cell (ZFA:0009004);polster (ZFA:0000058);telencephalon (ZFA:0000079);unspecified (ZFA:0001093);gut (ZFA:0000112);head mesenchyme (ZFA:0000113);brain (ZFA:0000008);endoderm (ZFA:0000017);hindbrain (ZFA:0000029);cranial neural crest cell (ZFA:0009003);head (ZFA:0001114);midbrain hindbrain boundary ne…	+	405902	membrane (GO:0016020); axon (GO:0030424); glutamatergic synapse (GO:0098978)	vascular endothelial growth factor receptor activity (GO:0005021); heparin binding (GO:0008201); semaphorin receptor activity (GO:0017154); metal ion binding (GO:0046872)	angiogenesis (GO:0001525); vasculogenesis (GO:0001570); neural crest cell migration (GO:0001755); nervous system development (GO:0007399); axon guidance (GO:0007411); axonal fasciculation (GO:0007413); cell differentiation (GO:0030154); regulation of vascular endothelial growth factor receptor signaling pathway (GO:0030947); regulation of response to external stimulus (GO:0032101); vascular endot…	NRP2	neuropilin 2	+	Adhesion receptor	Intrinsic Proteins
ttc13	F1QD06_DANRE	Equ	B			100170789	cellular_component (GO:0005575)	molecular_function (GO:0003674)	biological_process (GO:0008150)	TTC13	tetratricopeptide repeat domain 13
acp5a	Q7SXT1_DANRE	Equ	B	whole organism (ZFA:0001094);yolk syncytial layer (ZFA:0000088);ceratobranchial 5 tooth (ZFA:0000694);blood cell (ZFA:0009044);scale (ZFA:0000277);heart (ZFA:0000114);pharyngeal arch 3-7 skeleton (ZFA:0000095);ventral wall of dorsal aorta (ZFA:0005028);unspecified (ZFA:0001093);cranium (ZFA:0000737);pectoral fin (ZFA:0001161);chondrocranium (ZFA:0001424)		406801		acid phosphatase activity (GO:0003993); ferrous iron binding (GO:0008198); ferric iron binding (GO:0008199); hydrolase activity (GO:0016787); metal ion binding (GO:0046872)	bone resorption (GO:0045453)	ACP5	acid phosphatase 5, tartrate resistant
hsd3b2	Q5RIL7_DANRE	Equ	C	dorsal nucleus of ventral telencephalon (ZFA:0000343);habenula (ZFA:0000213);posterior recess (ZFA:0005338);testis (ZFA:0000598);yolk syncytial layer (ZFA:0000088);whole organism (ZFA:0001094);lateral recess (ZFA:0000231);male organism (ZFA:0000242);corpus mamillare (ZFA:0000334);rostral preglomerular nucleus (ZFA:0000580);medial zone of dorsal telencephalon (ZFA:0000391);ovarian follicle stage I…		373131		3-beta-hydroxy-delta5-steroid dehydrogenase activity (GO:0003854); oxidoreductase activity (GO:0016491); oxidoreductase activity, acting on the CH-OH group of donors, NAD or NADP as acceptor (GO:0016616)	steroid biosynthetic process (GO:0006694); embryonic morphogenesis (GO:0048598)
naca	A0A0R4IQN8_DANRE	Equ	C	hematopoietic system (ZFA:0005023);caudal hematopoietic tissue (ZFA:0005898);cardiac muscle (ZFA:0005280);skeletal muscle (ZFA:0005277);whole organism (ZFA:0001094);somite (ZFA:0000155)	+	195823	nucleus (GO:0005634); cytoplasm (GO:0005737); nascent polypeptide-associated complex (GO:0005854)	unfolded protein binding (GO:0051082)	protein targeting to membrane (GO:0006612); protein transport (GO:0015031); myofibril assembly (GO:0030239); definitive hemopoiesis (GO:0060216)	NACA	nascent polypeptide associated complex subunit alpha
prtga	PRTGA_DANRE	Equ	C	pectoral fin bud (ZFA:0000141);midbrain (ZFA:0000128);unspecified (ZFA:0001093);lens (ZFA:0000035);neural rod (ZFA:0000133);spinal cord (ZFA:0000075);neural plate (ZFA:0000132);diencephalon (ZFA:0000101);lateral mesoderm (ZFA:0001065);hindbrain (ZFA:0000029);paraxial mesoderm (ZFA:0000255);brain (ZFA:0000008);neural tube (ZFA:0001135)		563834	membrane (GO:0016020)		negative regulation of neurogenesis (GO:0050768); cell-cell adhesion (GO:0098609)	PRTG	protogenin
cdh1	A0A0R4IFF8_DANRE	Equ	B	whole organism (ZFA:0001094);epidermis (ZFA:0000105);epidermal cell (ZFA:0009183);EVL (ZFA:0000086);unspecified (ZFA:0001093);retinal inner nuclear layer (ZFA:0000119);axial chorda mesoderm (ZFA:0000091);pronephros (ZFA:0000151);DEL (ZFA:0000711);telencephalon (ZFA:0000079);prechordal plate (ZFA:0000060);forerunner cell group (ZFA:0000023);midbrain (ZFA:0000128);hindbrain (ZFA:0000029);pectoral f…		114424	cytoplasm (GO:0005737); plasma membrane (GO:0005886); microvillus (GO:0005902); adherens junction (GO:0005912); cell cortex (GO:0005938); membrane (GO:0016020); catenin complex (GO:0016342)	G-protein alpha-subunit binding (GO:0001965); calcium ion binding (GO:0005509); cadherin binding (GO:0045296)	cell morphogenesis (GO:0000902); gastrulation with mouth forming second (GO:0001702); neuron migration (GO:0001764); neural tube formation (GO:0001841); cell-cell adhesion involved in mesendodermal cell migration (GO:0003370); cell-cell junction assembly (GO:0007043); cell adhesion (GO:0007155); homophilic cell adhesion via plasma membrane adhesion molecules (GO:0007156); multicellular organism d…	CDH1	cadherin 1
sema3gb	A0A2R9YJJ7_DANRE	Equ	C	rhombomere (ZFA:0001064);hindbrain (ZFA:0000029);pretectum (ZFA:0000418);retina (ZFA:0000152);caudal tuberculum (ZFA:0000633);diencephalon (ZFA:0000101);optic tectum (ZFA:0000445);head (ZFA:0001114)		544660	plasma membrane (GO:0005886)	semaphorin receptor binding (GO:0030215); chemorepellent activity (GO:0045499)	neural crest cell migration (GO:0001755); axon guidance (GO:0007411); positive regulation of cell migration (GO:0030335); negative regulation of axon extension involved in axon guidance (GO:0048843); negative chemotaxis (GO:0050919); semaphorin-plexin signaling pathway (GO:0071526)
ssr1	A0A0R4IRS8_DANRE	Equ	C	periderm (ZFA:0001185);axis (ZFA:0000092);notochord (ZFA:0000135);head (ZFA:0001114);male organism (ZFA:0000242);yolk syncytial layer (ZFA:0000088);gut (ZFA:0000112);polster (ZFA:0000058);hatching gland (ZFA:0000026);cleithrum (ZFA:0000184);epidermis (ZFA:0000105);pectoral fin musculature (ZFA:0000563);integument (ZFA:0000368);liver (ZFA:0000123);brain (ZFA:0000008);fin (ZFA:0000108);testis (ZFA:…	+	373100	endoplasmic reticulum (GO:0005783); endoplasmic reticulum membrane (GO:0005789); membrane (GO:0016020)		cellular response to estrogen stimulus (GO:0071391)	SSR1	signal sequence receptor subunit 1
bmp1a	A0A2R8QEK5_DANRE	LBD	C	mesoderm (ZFA:0000041);mesenchyme median fin fold (ZFA:0000912);caudal fin (ZFA:0001058);margin (ZFA:0000038);diencephalon (ZFA:0000101);alar plate midbrain region (ZFA:0001357);tail bud (ZFA:0000077);opercular flap (ZFA:0000555);osteoblast (ZFA:0009031);zona limitans intrathalamica (ZFA:0001344);optic tectum (ZFA:0000445);whole organism (ZFA:0001094);optic vesicle (ZFA:0000050);somite (ZFA:00001…	+	572452	extracellular space (GO:0005615)	metalloendopeptidase activity (GO:0004222); calcium ion binding (GO:0005509); protein binding (GO:0005515); peptidase activity (GO:0008233); metallopeptidase activity (GO:0008237); zinc ion binding (GO:0008270); hydrolase activity (GO:0016787); metal ion binding (GO:0046872)	skeletal system development (GO:0001501); ossification (GO:0001503); proteolysis (GO:0006508); dorsal/ventral pattern formation (GO:0009953); protein processing (GO:0016485); collagen biosynthetic process (GO:0032964); fin development (GO:0033333); determination of ventral identity (GO:0048264)	BMP1	bone morphogenetic protein 1
hnrnpm	F1R2E0_DANRE	LBD	F			555643	nucleus (GO:0005634); cytoplasm (GO:0005737); ribonucleoprotein complex (GO:1990904)	nucleic acid binding (GO:0003676); RNA binding (GO:0003723); mRNA binding (GO:0003729)		HNRNPM	heterogeneous nuclear ribonucleoprotein M
krt17	Q1LXJ1_DANRE	Equ	F	trunk (ZFA:0001115);EVL (ZFA:0000086);caudal fin (ZFA:0001058);eye (ZFA:0000107)		100034647	cytoskeleton (GO:0005856); intermediate filament (GO:0005882)	structural molecule activity (GO:0005198)	fin regeneration (GO:0031101)
mki67	E7F3N4_DANRE	LBD	D	whole organism (ZFA:0001094);proliferative region (ZFA:0000098);pectoral fin bud (ZFA:0000141);ventral mesoderm (ZFA:0000083);blood (ZFA:0000007);pharyngeal arch 3-7 skeleton (ZFA:0000095);central nervous system (ZFA:0000012);eye (ZFA:0000107);pectoral fin musculature (ZFA:0000563)		564521	nucleus (GO:0005634); chromosome (GO:0005694)		cell cycle (GO:0007049); regulation of mitotic nuclear division (GO:0007088); regulation of chromosome segregation (GO:0051983)	MKI67	marker of proliferation Ki-67
snrnp200	B0S754_DANRE	LBD	F	whole organism (ZFA:0001094);ciliary marginal zone (ZFA:0001289);head (ZFA:0001114)		799690	spliceosomal complex (GO:0005681); ribonucleoprotein complex (GO:1990904)	nucleotide binding (GO:0000166); nucleic acid binding (GO:0003676); RNA helicase activity (GO:0003724); helicase activity (GO:0004386); ATP binding (GO:0005524); hydrolase activity (GO:0016787)	spliceosome conformational change to release U4 (or U4atac) and U1 (or U11) (GO:0000388); anatomical structure development (GO:0048856)	SNRNP200	small nuclear ribonucleoprotein U5 subunit 200
smarca5	B8A552_DANRE	Equ	F	hematopoietic multipotent progenitor cell (ZFA:0009354);telencephalon (ZFA:0000079);regenerating tissue (ZFA:0005147);whole organism (ZFA:0001094);unspecified (ZFA:0001093)		282615	nucleus (GO:0005634)	nucleotide binding (GO:0000166); DNA binding (GO:0003677); ATP binding (GO:0005524); ATP-dependent activity, acting on DNA (GO:0008094); hydrolase activity (GO:0016787); nucleosome binding (GO:0031491); ATP-dependent chromatin remodeler activity (GO:0140658)	cardiac ventricle development (GO:0003231); chromatin remodeling (GO:0006338); positive regulation of transcription by RNA polymerase II (GO:0045944); retina development in camera-type eye (GO:0060041)	SMARCA5	SWI/SNF related, matrix associated, actin dependent regulator of chromatin, subfamily a, member 5
smc3	Q1LVV8_DANRE	LBD	F	pharyngeal arch 3-7 (ZFA:0001613);pectoral fin (ZFA:0001161);rhombomere (ZFA:0001064);otic vesicle (ZFA:0000051);ventricular zone (ZFA:0001083);unspecified (ZFA:0001093);gut (ZFA:0000112);pharynx (ZFA:0000056);whole organism (ZFA:0001094);optic tectum (ZFA:0000445);regenerating fin (ZFA:0001269);blastema (ZFA:0001270);midbrain hindbrain boundary (ZFA:0000042);regeneration epithelium (ZFA:0001389)…		324475	chromosome, centromeric region (GO:0000775); nucleus (GO:0005634); chromosome (GO:0005694)	DNA-binding transcription factor activity, RNA polymerase II-specific (GO:0000981); double-stranded DNA binding (GO:0003690); ATP binding (GO:0005524); ATP hydrolysis activity (GO:0016887)	regulation of transcription by RNA polymerase II (GO:0006357); cell cycle (GO:0007049); mitotic sister chromatid cohesion (GO:0007064); fin regeneration (GO:0031101); chromosome organization (GO:0051276); cell division (GO:0051301); meiotic cell cycle (GO:0051321)	SMC3	structural maintenance of chromosomes 3
smc1al	Q6DRM9_DANRE	LBD	F	fourth ventricle (ZFA:0000110);cranium (ZFA:0000737);midbrain hindbrain boundary (ZFA:0000042);ventricular zone (ZFA:0001083);pharynx (ZFA:0000056);ethmoid cartilage (ZFA:0001405);otic vesicle (ZFA:0000051);optic tectum (ZFA:0000445);pharyngeal arch 3-7 (ZFA:0001613);optic cup (ZFA:0001202);pectoral fin (ZFA:0001161);brain (ZFA:0000008);rhombomere (ZFA:0001064);eye (ZFA:0000107);forebrain ventric…		403060	nucleus (GO:0005634); chromosome (GO:0005694); cohesin complex (GO:0008278); meiotic cohesin complex (GO:0030893)	DNA binding (GO:0003677); ATP binding (GO:0005524); ATP hydrolysis activity (GO:0016887)	cell cycle (GO:0007049); sister chromatid cohesion (GO:0007062); embryonic viscerocranium morphogenesis (GO:0048703); chromosome organization (GO:0051276)	SMC1A	structural maintenance of chromosomes 1A
heatr1	A0A0R4IAU8_DANRE	LBD	F	midbrain (ZFA:0000128);whole organism (ZFA:0001094);immature eye (ZFA:0001678);midbrain hindbrain boundary (ZFA:0000042);forebrain (ZFA:0000109);eye (ZFA:0000107)		334446	nucleus (GO:0005634); nucleolus (GO:0005730); 90S preribosome (GO:0030686); small-subunit processome (GO:0032040); t-UTP complex (GO:0034455); ribonucleoprotein complex (GO:1990904)	snoRNA binding (GO:0030515)	maturation of SSU-rRNA from tricistronic rRNA transcript (SSU-rRNA, 5.8S rRNA, LSU-rRNA) (GO:0000462); rRNA processing (GO:0006364); ribosome biogenesis (GO:0042254); ribosomal small subunit biogenesis (GO:0042274); negative regulation of apoptotic process (GO:0043066); regulation of RNA stability (GO:0043487); positive regulation of transcription by RNA polymerase I (GO:0045943)	HEATR1	HEAT repeat containing 1
pdcd11	B8JIP9_DANRE	LBD	F	neural plate (ZFA:0000132);optic tectum (ZFA:0000445);pharyngeal arch (ZFA:0001306);liver (ZFA:0000123);pharyngeal arch 3-7 skeleton (ZFA:0000095);immature eye (ZFA:0001678);segmental plate (ZFA:0000279);eye (ZFA:0000107);retina (ZFA:0000152);midbrain (ZFA:0000128);myotome (ZFA:0001056);somite (ZFA:0000155);alar plate midbrain region (ZFA:0001357);pectoral fin musculature (ZFA:0000563);pectoral f…	+	794079	nucleus (GO:0005634); nucleolus (GO:0005730); small-subunit processome (GO:0032040)	nucleic acid binding (GO:0003676); RNA binding (GO:0003723)	rRNA processing (GO:0006364); RNA processing (GO:0006396)	PDCD11	programmed cell death 11
fbl	Q7ZTZ4_DANRE	LBD	F	ciliary marginal zone (ZFA:0001289);floor plate (ZFA:0000022);hypaxial myotome region (ZFA:0001085);midbrain (ZFA:0000128);optic tectum (ZFA:0000445);intestinal bulb (ZFA:0001076);retina (ZFA:0000152);optic cup (ZFA:0001202);liver (ZFA:0000123);neural plate (ZFA:0000132);head (ZFA:0001114);somite (ZFA:0000155);intestinal epithelium (ZFA:0005124);digestive system (ZFA:0000339);immature eye (ZFA:00…	+	406275	nucleolus (GO:0005730); Cajal body (GO:0015030); box C/D RNP complex (GO:0031428); small-subunit processome (GO:0032040)	RNA binding (GO:0003723); methyltransferase activity (GO:0008168); rRNA methyltransferase activity (GO:0008649); transferase activity (GO:0016740); histone H2AQ104 methyltransferase activity (GO:1990259)	box C/D RNA 3'-end processing (GO:0000494); rRNA processing (GO:0006364); neurogenesis (GO:0022008); rRNA methylation (GO:0031167); methylation (GO:0032259)	FBL	fibrillarin
akap8l	A0A0H2UKW6_DANRE	LBD	F			406500	nucleus (GO:0005634)	DNA binding (GO:0003677); metal ion binding (GO:0046872)		AKAP8L	A-kinase anchoring protein 8 like
krt18	K1C18_DANRE	LBD	C
polr2a	A0A0R4IMS9_DANRE	LBD	F	blastomere (ZFA:0000093);unspecified (ZFA:0001093);whole organism (ZFA:0001094)		553347	DNA-directed RNA polymerase complex (GO:0000428); nucleus (GO:0005634); RNA polymerase II, core complex (GO:0005665)	RNA polymerase II activity (GO:0001055); DNA binding (GO:0003677); DNA-directed 5'-3' RNA polymerase activity (GO:0003899); transferase activity (GO:0016740); nucleotidyltransferase activity (GO:0016779); metal ion binding (GO:0046872)	DNA-templated transcription (GO:0006351); transcription by RNA polymerase II (GO:0006366)	POLR2A	RNA polymerase II subunit A
chd7	F1QGL1_DANRE	LBD	F	tail bud (ZFA:0000077);immature eye (ZFA:0001678);eye (ZFA:0000107);whole organism (ZFA:0001094);head (ZFA:0001114);midbrain (ZFA:0000128);somite border (ZFA:0001462);musculature system (ZFA:0000548);brain (ZFA:0000008);central nervous system (ZFA:0000012);midbrain hindbrain boundary (ZFA:0000042);pharynx (ZFA:0000056);testis (ZFA:0000598);hindbrain (ZFA:0000029);myotome (ZFA:0001056);otic vesicl…	+	569471	chromatin (GO:0000785); nucleus (GO:0005634)	nucleotide binding (GO:0000166); DNA binding (GO:0003677); chromatin binding (GO:0003682); ATP binding (GO:0005524); hydrolase activity (GO:0016787); ATP hydrolysis activity (GO:0016887); histone binding (GO:0042393); ATP-dependent chromatin remodeler activity (GO:0140658)	neural crest cell migration (GO:0001755); somitogenesis (GO:0001756); heart looping (GO:0001947); hematopoietic progenitor cell differentiation (GO:0002244); heart morphogenesis (GO:0003007); chromatin remodeling (GO:0006338); determination of left/right symmetry (GO:0007368); central nervous system development (GO:0007417); heart development (GO:0007507); visual behavior (GO:0007632); rRNA trans…	CHD7	chromodomain helicase DNA binding protein 7
ilf2	ILF2_DANRE	LBD	F	liver (ZFA:0000123);blastema (ZFA:0001270);unspecified (ZFA:0001093);female organism (ZFA:0000303)		406517	nucleus (GO:0005634); nucleolus (GO:0005730)	DNA binding (GO:0003677); double-stranded RNA binding (GO:0003725)	intrahepatic bile duct development (GO:0035622); positive regulation of DNA-templated transcription (GO:0045893)	ILF2	interleukin enhancer binding factor 2
sf3b1	F1QQZ1_DANRE	Equ	F	whole organism (ZFA:0001094);neural tube (ZFA:0001135);brain (ZFA:0000008);trunk (ZFA:0001115);unspecified (ZFA:0001093)		446117	nucleus (GO:0005634); spliceosomal complex (GO:0005681); U2 snRNP (GO:0005686); U12-type spliceosomal complex (GO:0005689); U2-type prespliceosome (GO:0071004); catalytic step 2 spliceosome (GO:0071013)	mRNA binding (GO:0003729)	spliceosomal complex assembly (GO:0000245); mRNA processing (GO:0006397); RNA splicing (GO:0008380); neural crest cell development (GO:0014032); melanocyte differentiation (GO:0030318); regulation of apoptotic process (GO:0042981); definitive hemopoiesis (GO:0060216); hematopoietic stem cell differentiation (GO:0060218); myeloid cell development (GO:0061515)	SF3B1	splicing factor 3b subunit 1
rbm4.3	Q6NXC1_DANRE	LBD	F			406277	nuclear speck (GO:0016607)	nucleic acid binding (GO:0003676); RNA binding (GO:0003723)	mRNA splicing, via spliceosome (GO:0000398)
smyhc1	A0A0R4INI3_DANRE	LBD	D	adaxial cell (ZFA:0000003);musculature system (ZFA:0000548);myotome (ZFA:0001056);somite (ZFA:0000155);whole organism (ZFA:0001094);muscle (ZFA:0005145);slow muscle cell (ZFA:0009116);hyohyoideus (ZFA:0007052);skeletal muscle (ZFA:0005277);cephalic musculature (ZFA:0000328);muscle pioneer (ZFA:0001086);paraxial mesoderm (ZFA:0000255);heart tube (ZFA:0000360);trunk musculature (ZFA:0000473);adduct…	+	321552	cytoplasm (GO:0005737); myosin complex (GO:0016459); myosin II complex (GO:0016460); myosin filament (GO:0032982)	microfilament motor activity (GO:0000146); nucleotide binding (GO:0000166); cytoskeletal motor activity (GO:0003774); actin binding (GO:0003779); ATP binding (GO:0005524); actin filament binding (GO:0051015)	adult heart development (GO:0007512); muscle filament sliding (GO:0030049); skeletal muscle thin filament assembly (GO:0030240); notochord development (GO:0030903); slow-twitch skeletal muscle fiber contraction (GO:0031444); sarcomere organization (GO:0045214); skeletal muscle fiber development (GO:0048741); cardiac muscle contraction (GO:0060048); striated muscle myosin thick filament assembly (…
pbrm1l	A0A2R8QIG9_DANRE	LBD	F			445141	nucleus (GO:0005634); SWI/SNF complex (GO:0016514); RSC-type complex (GO:0016586)	DNA binding (GO:0003677); chromatin binding (GO:0003682)	chromatin organization (GO:0006325); chromatin remodeling (GO:0006338); transcription elongation by RNA polymerase II (GO:0006368)
rbm4.2	F1Q7F8_DANRE	LBD	F			557528	nuclear speck (GO:0016607)	nucleic acid binding (GO:0003676); RNA binding (GO:0003723); mRNA 3'-UTR binding (GO:0003730); zinc ion binding (GO:0008270); metal ion binding (GO:0046872)	mRNA splicing, via spliceosome (GO:0000398)	RBM4	RNA binding motif protein 4
dhx9	B0S6Z1_DANRE	LBD	F			568043	intracellular anatomical structure (GO:0005622); nucleolus (GO:0005730); ribonucleoprotein complex (GO:1990904)	nucleotide binding (GO:0000166); nucleic acid binding (GO:0003676); RNA binding (GO:0003723); RNA helicase activity (GO:0003724); double-stranded RNA binding (GO:0003725); helicase activity (GO:0004386); ATP binding (GO:0005524); hydrolase activity (GO:0016787); ATP hydrolysis activity (GO:0016887); 3'-5' DNA/RNA helicase activity (GO:0033679); 3'-5' DNA helicase activity (GO:0043138)	DNA-templated transcription termination (GO:0006353); response to virus (GO:0009615); positive regulation of transcription by RNA polymerase II (GO:0045944); regulation of mRNA processing (GO:0050684)	DHX9	DExH-box helicase 9
rif1	B0UY57_DANRE	LBD	F			567001	chromosome, telomeric region (GO:0000781); nucleus (GO:0005634); chromosome (GO:0005694)		telomere maintenance (GO:0000723); cell cycle (GO:0007049)	RIF1	replication timing regulatory factor 1
adnpa	F1QLG5_DANRE	LBD	D	whole organism (ZFA:0001094);midbrain (ZFA:0000128);midbrain hindbrain boundary (ZFA:0000042);forebrain (ZFA:0000109);eye (ZFA:0000107)		564637	nucleus (GO:0005634); cytoplasm (GO:0005737)	DNA binding (GO:0003677); beta-catenin binding (GO:0008013); metal ion binding (GO:0046872)	regulation of gene expression (GO:0010468); erythrocyte maturation (GO:0043249); Wnt signaling pathway involved in dorsal/ventral axis specification (GO:0044332); regulation of neurogenesis (GO:0050767)	ADNP	activity dependent neuroprotector homeobox
baz2a	A0A0R4IVN8_DANRE	LBD	F			450079	nucleus (GO:0005634); rDNA heterochromatin (GO:0033553)	molecular_function (GO:0003674); DNA binding (GO:0003677); metal ion binding (GO:0046872)	biological_process (GO:0008150)	BAZ2A	bromodomain adjacent to zinc finger domain 2A
smarcc1a	F1Q9K1_DANRE	LBD	F	whole organism (ZFA:0001094);telencephalon (ZFA:0000079);tail bud (ZFA:0000077);head (ZFA:0001114)	+	403020	nucleus (GO:0005634); cytoplasm (GO:0005737); SWI/SNF complex (GO:0016514); npBAF complex (GO:0071564); nBAF complex (GO:0071565)	histone binding (GO:0042393)	heart morphogenesis (GO:0003007); positive regulation of DNA-templated transcription (GO:0045893); definitive hemopoiesis (GO:0060216)	SMARCC1	SWI/SNF related, matrix associated, actin dependent regulator of chromatin subfamily c member 1
dhx15	E7F3I8_DANRE	LBD	F	whole organism (ZFA:0001094);eye (ZFA:0000107);liver (ZFA:0000123);brain (ZFA:0000008);pectoral fin bud (ZFA:0000141);intestinal bulb (ZFA:0001076);heart (ZFA:0000114);pectoral fin (ZFA:0001161)		321931	intracellular anatomical structure (GO:0005622); spliceosomal complex (GO:0005681)	nucleotide binding (GO:0000166); nucleic acid binding (GO:0003676); RNA binding (GO:0003723); RNA helicase activity (GO:0003724); helicase activity (GO:0004386); ATP binding (GO:0005524); hydrolase activity (GO:0016787)	mRNA processing (GO:0006397); RNA splicing (GO:0008380)	DHX15	DEAH-box helicase 15
mybbp1a	MBB1A_DANRE	LBD	F	optic tectum (ZFA:0000445);ectoderm (ZFA:0000016);neural plate (ZFA:0000132);pharyngeal arch 3-7 skeleton (ZFA:0000095);gut (ZFA:0000112);unspecified (ZFA:0001093);central nervous system (ZFA:0000012);retina (ZFA:0000152);forebrain (ZFA:0000109);alar plate midbrain region (ZFA:0001357);lateral line system (ZFA:0000034);midbrain (ZFA:0000128);mesoderm (ZFA:0000041);somite (ZFA:0000155);ventricular…	+	321277	nucleus (GO:0005634); nucleolus (GO:0005730)	DNA binding (GO:0003677); transcription corepressor activity (GO:0003714); sequence-specific DNA binding (GO:0043565)	regulation of DNA-templated transcription (GO:0006355); rhythmic process (GO:0048511)	MYBBP1A	MYB binding protein 1a
eppk1	I3ISA6_DANRE	LBD	F	artery (ZFA:0000005);periderm (ZFA:0001185);EVL (ZFA:0000086);heart tube (ZFA:0000360);pectoral fin musculature (ZFA:0000563);pharynx (ZFA:0000056);epidermis (ZFA:0000105);vein (ZFA:0000082);ventral mesenchyme (ZFA:0000164)		101885652	cytoplasm (GO:0005737); cytoskeleton (GO:0005856); membrane (GO:0016020); cell junction (GO:0030054); keratin filament (GO:0045095)	structural molecule activity (GO:0005198); keratin filament binding (GO:1990254)	wound healing (GO:0042060); intermediate filament cytoskeleton organization (GO:0045104); intermediate filament bundle assembly (GO:0045110)
cdk1	Q7T3L7_DANRE	LBD	F	liver (ZFA:0000123);retina (ZFA:0000152);regenerating fin (ZFA:0001269);Muller cell (ZFA:0009280);eye (ZFA:0000107);whole organism (ZFA:0001094)		80973	nucleus (GO:0005634)	nucleotide binding (GO:0000166); protein kinase activity (GO:0004672); protein serine/threonine kinase activity (GO:0004674); cyclin-dependent protein serine/threonine kinase activity (GO:0004693); ATP binding (GO:0005524); kinase activity (GO:0016301); transferase activity (GO:0016740)	mitotic S phase (GO:0000084); G2/M transition of mitotic cell cycle (GO:0000086); protein phosphorylation (GO:0006468); cell cycle (GO:0007049); mitotic G2 DNA damage checkpoint signaling (GO:0007095); regulation of mitotic cell cycle, embryonic (GO:0009794); phosphorylation (GO:0016310); amacrine cell differentiation (GO:0035881); retinal cone cell differentiation (GO:0042670); cell division (GO…	CDK1	cyclin dependent kinase 1
wdr43	A9JR96_DANRE	LBD	F	whole organism (ZFA:0001094);pharyngeal arch (ZFA:0001306);gut epithelium (ZFA:0005123);brain (ZFA:0000008)		317637	nucleolus (GO:0005730)		maturation of SSU-rRNA from tricistronic rRNA transcript (SSU-rRNA, 5.8S rRNA, LSU-rRNA) (GO:0000462); angiogenesis (GO:0001525); vasculogenesis (GO:0001570); ribosome biogenesis (GO:0042254); embryonic viscerocranium morphogenesis (GO:0048703); hematopoietic stem cell differentiation (GO:0060218)	WDR43	WD repeat domain 43
arid3b	A0A0R4IZF6_DANRE	LBD	F			571249	nucleus (GO:0005634)	DNA binding (GO:0003677)	regulation of transcription by RNA polymerase II (GO:0006357)	ARID3B	AT-rich interaction domain 3B
wdr3	B0S6A9_DANRE	LBD	F	optic tectum (ZFA:0000445);somite (ZFA:0000155);retina (ZFA:0000152);alar plate midbrain region (ZFA:0001357);whole organism (ZFA:0001094);gut (ZFA:0000112);pharyngeal arch 3-7 skeleton (ZFA:0000095);pectoral fin (ZFA:0001161);immature eye (ZFA:0001678);optic vesicle (ZFA:0000050);midbrain (ZFA:0000128)	+	321058	small-subunit processome (GO:0032040); Pwp2p-containing subcomplex of 90S preribosome (GO:0034388)	snoRNA binding (GO:0030515)	maturation of SSU-rRNA (GO:0030490)	WDR3	WD repeat domain 3
ddx21	A0A2R9YJN8_DANRE	LBD	F	ventricular zone (ZFA:0001083);head (ZFA:0001114);retina (ZFA:0000152);myotome (ZFA:0001056);liver (ZFA:0000123);gut (ZFA:0000112);unspecified (ZFA:0001093);pharyngeal arch 3-7 skeleton (ZFA:0000095);neural crest (ZFA:0000045);pancreatic bud (ZFA:0001390);alar plate midbrain region (ZFA:0001357);optic tectum (ZFA:0000445);pancreas (ZFA:0000140);cerebellum (ZFA:0000100);immature eye (ZFA:0001678);…	+	799650	nucleolus (GO:0005730)	nucleotide binding (GO:0000166); nucleic acid binding (GO:0003676); RNA binding (GO:0003723); RNA helicase activity (GO:0003724); mRNA binding (GO:0003729); helicase activity (GO:0004386); ATP binding (GO:0005524); hydrolase activity (GO:0016787)		DDX21	DExD-box helicase 21
wdhd1	A0A0R4J7S6_DANRE	LBD	D	proliferative region (ZFA:0000098)		436999	nucleus (GO:0005634); nuclear replication fork (GO:0043596)	DNA binding (GO:0003677); chromatin binding (GO:0003682)	mitotic cell cycle (GO:0000278); DNA-templated DNA replication (GO:0006261); DNA repair (GO:0006281)	WDHD1	WD repeat and HMG-box DNA binding protein 1
nup133	F1QNV4_DANRE	LBD	F	whole organism (ZFA:0001094);fin (ZFA:0000108);pronephric tubule (ZFA:0001558);neuromast (ZFA:0000243);pronephric duct (ZFA:0000150);central nervous system (ZFA:0000012);liver (ZFA:0000123);eye (ZFA:0000107);muscle (ZFA:0005145);brain (ZFA:0000008);kidney (ZFA:0000529);optic tectum (ZFA:0000445);testis (ZFA:0000598);cerebellum (ZFA:0000100);pronephric glomerulus (ZFA:0001557);ovary (ZFA:0000403);…		406852	chromosome, centromeric region (GO:0000775); kinetochore (GO:0000776); nucleus (GO:0005634); nuclear pore (GO:0005643); chromosome (GO:0005694); nuclear pore outer ring (GO:0031080)	structural constituent of nuclear pore (GO:0017056)	transcription-dependent tethering of RNA polymerase II gene DNA at nuclear periphery (GO:0000972); protein import into nucleus (GO:0006606); protein transport (GO:0015031); poly(A)+ mRNA export from nucleus (GO:0016973); mRNA transport (GO:0051028)	NUP133	nucleoporin 133
gcn1	F1R8B4_DANRE	Equ	C			567890	cytosol (GO:0005829)	kinase activity (GO:0016301); transferase activity (GO:0016740); protein kinase regulator activity (GO:0019887)	regulation of translation (GO:0006417); phosphorylation (GO:0016310); cellular response to amino acid starvation (GO:0034198)	GCN1	GCN1 activator of EIF2AK4
elavl1a	F1QM02_DANRE	LBD	F	whole organism (ZFA:0001094);unspecified (ZFA:0001093);oocyte (ZFA:0001109)		30736	nucleus (GO:0005634); cytoplasm (GO:0005737); ribonucleoprotein complex (GO:1990904)	nucleic acid binding (GO:0003676); RNA binding (GO:0003723); mRNA 3'-UTR binding (GO:0003730)	erythrocyte differentiation (GO:0030218); positive regulation of angiogenesis (GO:0045766)	ELAVL1	ELAV like RNA binding protein 1
pelp1	F1RE30_DANRE	LBD	F			100003680	nucleus (GO:0005634); cytoplasm (GO:0005737)			PELP1	proline, glutamate and leucine rich protein 1
ubr4	A0A2R8QHT3_DANRE	Equ	C			407625	nucleoplasm (GO:0005654); centrosome (GO:0005813); cytosol (GO:0005829)	ubiquitin-protein transferase activity (GO:0004842); calmodulin binding (GO:0005516); zinc ion binding (GO:0008270); metal ion binding (GO:0046872)	ubiquitin-dependent protein catabolic process (GO:0006511)	UBR4	ubiquitin protein ligase E3 component n-recognin 4
ruvbl1	Q6IQT8_DANRE	LBD	F	whole organism (ZFA:0001094);neural tube (ZFA:0001135);pronephric tubule (ZFA:0001558);peripheral olfactory organ (ZFA:0000047);neuromast (ZFA:0000243)		317679	Swr1 complex (GO:0000812); nucleus (GO:0005634); cytoplasm (GO:0005737); cytosol (GO:0005829); Ino80 complex (GO:0031011); NuA4 histone acetyltransferase complex (GO:0035267); R2TP complex (GO:0097255); dynein axonemal particle (GO:0120293)	nucleotide binding (GO:0000166); DNA helicase activity (GO:0003678); helicase activity (GO:0004386); ATP binding (GO:0005524); ATP-dependent activity, acting on DNA (GO:0008094); hydrolase activity (GO:0016787)	box C/D snoRNP assembly (GO:0000492); epithelial cilium movement involved in extracellular fluid movement (GO:0003351); DNA repair (GO:0006281); DNA recombination (GO:0006310); chromatin remodeling (GO:0006338); regulation of transcription by RNA polymerase II (GO:0006357); DNA damage response (GO:0006974); heart development (GO:0007507); regulation of heart growth (GO:0060420); axonemal dynein c…	RUVBL1	RuvB like AAA ATPase 1
myef2	B0V3S8_DANRE	LBD	F			641483	nucleus (GO:0005634); cytoplasm (GO:0005737)	nucleic acid binding (GO:0003676); RNA binding (GO:0003723); mRNA binding (GO:0003729)	definitive hemopoiesis (GO:0060216)	MYEF2	myelin expression factor 2
si:ch211-271b14.1	A0A0N4SU43_DANRE	LBD	F
eif4a3	A0A0R4IKW3_DANRE	LBD	F	head (ZFA:0001114);whole organism (ZFA:0001094);unspecified (ZFA:0001093)		394053	nucleus (GO:0005634); spliceosomal complex (GO:0005681); nucleolus (GO:0005730); cytoplasm (GO:0005737); nuclear speck (GO:0016607); exon-exon junction complex (GO:0035145); U2-type catalytic step 1 spliceosome (GO:0071006); catalytic step 2 spliceosome (GO:0071013)	nucleotide binding (GO:0000166); nucleic acid binding (GO:0003676); RNA binding (GO:0003723); RNA helicase activity (GO:0003724); mRNA binding (GO:0003729); helicase activity (GO:0004386); ATP binding (GO:0005524); hydrolase activity (GO:0016787); ATP hydrolysis activity (GO:0016887)	nuclear-transcribed mRNA catabolic process, nonsense-mediated decay (GO:0000184); regulation of alternative mRNA splicing, via spliceosome (GO:0000381); mRNA splicing, via spliceosome (GO:0000398); mRNA processing (GO:0006397); regulation of translation (GO:0006417); RNA splicing (GO:0008380); dorsal/ventral axis specification (GO:0009950); mRNA transport (GO:0051028)	EIF4A3	eukaryotic translation initiation factor 4A3
supt16h	A5A4L9_DANRE	LBD	F	neural tube (ZFA:0001135);hematopoietic multipotent progenitor cell (ZFA:0009354);dorsal aorta (ZFA:0000014);whole organism (ZFA:0001094);ventral wall of dorsal aorta (ZFA:0005028)		562348	nucleus (GO:0005634); chromosome (GO:0005694); FACT complex (GO:0035101)	nucleosome binding (GO:0031491)	DNA replication (GO:0006260); DNA repair (GO:0006281); transcription elongation by RNA polymerase II (GO:0006368); DNA damage response (GO:0006974)	SUPT16H	SPT16 homolog, facilitates chromatin remodeling subunit
nup98	A0A0R4IAQ8_DANRE	LBD	D	whole organism (ZFA:0001094);central nervous system (ZFA:0000012);unspecified (ZFA:0001093);intestine (ZFA:0001338)		777756	nucleus (GO:0005634); nuclear pore (GO:0005643); nuclear membrane (GO:0031965); nuclear pore cytoplasmic filaments (GO:0044614)	RNA binding (GO:0003723); nuclear localization sequence binding (GO:0008139); structural constituent of nuclear pore (GO:0017056)	post-transcriptional tethering of RNA polymerase II gene DNA at nuclear periphery (GO:0000973); RNA export from nucleus (GO:0006405); protein import into nucleus (GO:0006606); nucleocytoplasmic transport (GO:0006913); protein transport (GO:0015031); telomere tethering at nuclear periphery (GO:0034398); enteric nervous system development (GO:0048484); mRNA transport (GO:0051028)	NUP98	nucleoporin 98 and 96 precursor
nol11	NOL11_DANRE	LBD	F			321700	nucleus (GO:0005634); nucleolus (GO:0005730)		rRNA processing (GO:0006364); maturation of SSU-rRNA (GO:0030490); positive regulation of transcription of nucleolar large rRNA by RNA polymerase I (GO:1901838)	NOL11	nucleolar protein 11
prpf19	Q7ZV92_DANRE	LBD	F	unspecified (ZFA:0001093)		321544	Prp19 complex (GO:0000974); nucleus (GO:0005634); nucleoplasm (GO:0005654); spliceosomal complex (GO:0005681); cytoplasm (GO:0005737); U2-type catalytic step 1 spliceosome (GO:0071006)	ubiquitin-protein transferase activity (GO:0004842); transferase activity (GO:0016740); ubiquitin protein ligase activity (GO:0061630)	mRNA splicing, via spliceosome (GO:0000398); DNA repair (GO:0006281); mRNA processing (GO:0006397); DNA damage response (GO:0006974); RNA splicing (GO:0008380); protein ubiquitination (GO:0016567); negative regulation of DNA damage response, signal transduction by p53 class mediator (GO:0043518); protein K63-linked ubiquitination (GO:0070534)	PRPF19	pre-mRNA processing factor 19
dnmt3ba	A0A2R9YJL5_DANRE	LBD	F	whole organism (ZFA:0001094);ciliary marginal zone (ZFA:0001289);lens epithelium (ZFA:0001326);pharyngeal arch (ZFA:0001306);ovary (ZFA:0000403);spleen (ZFA:0000436);eye (ZFA:0000107);retina (ZFA:0000152);testis (ZFA:0000598);ventral wall of dorsal aorta (ZFA:0005028);optic vesicle (ZFA:0000050);pectoral fin (ZFA:0001161);alar plate midbrain region (ZFA:0001357);immature eye (ZFA:0001678);optic t…		321084	nucleus (GO:0005634)	DNA binding (GO:0003677); DNA (cytosine-5-)-methyltransferase activity (GO:0003886); methyltransferase activity (GO:0008168); transferase activity (GO:0016740); metal ion binding (GO:0046872); DNA (cytosine-5-)-methyltransferase activity, acting on CpG substrates (GO:0051718)	negative regulation of transcription by RNA polymerase II (GO:0000122); DNA methylation (GO:0006306); regulation of gene expression (GO:0010468); methylation (GO:0032259); determination of heart left/right asymmetry (GO:0061371); C-5 methylation of cytosine (GO:0090116)	DNMT3B	DNA methyltransferase 3 beta
dis3	E7FE01_DANRE	LBD	D			100003553	nuclear exosome (RNase complex) (GO:0000176); cytoplasmic exosome (RNase complex) (GO:0000177); exosome (RNase complex) (GO:0000178); nucleus (GO:0005634)	3'-5'-RNA exonuclease activity (GO:0000175); RNA binding (GO:0003723); nuclease activity (GO:0004518); endonuclease activity (GO:0004519); exonuclease activity (GO:0004527); RNA nuclease activity (GO:0004540); hydrolase activity (GO:0016787)	rRNA catabolic process (GO:0016075)	DIS3	DIS3 homolog, exosome endoribonuclease and 3'-5' exoribonuclease
cdc5l	E9QIC1_DANRE	LBD	F			394059	Prp19 complex (GO:0000974); nucleus (GO:0005634); spliceosomal complex (GO:0005681)	RNA polymerase II transcription regulatory region sequence-specific DNA binding (GO:0000977); DNA-binding transcription factor activity, RNA polymerase II-specific (GO:0000981); DNA binding (GO:0003677)	mRNA splicing, via spliceosome (GO:0000398); regulation of transcription by RNA polymerase II (GO:0006357); mRNA processing (GO:0006397); cell cycle (GO:0007049); RNA splicing (GO:0008380); cell division (GO:0051301)	CDC5L	cell division cycle 5 like
kntc1	A0A0R4IHW6_DANRE	LBD	C	unspecified (ZFA:0001093)		497376	cytoplasm (GO:0005737); kinetochore microtubule (GO:0005828); RZZ complex (GO:1990423)	molecular_function (GO:0003674); small GTPase binding (GO:0031267)	mitotic sister chromatid segregation (GO:0000070); mitotic spindle assembly checkpoint signaling (GO:0007094); biological_process (GO:0008150); protein localization to kinetochore involved in kinetochore assembly (GO:1903394)	KNTC1	kinetochore associated 1
pwp2h	F1RAC4_DANRE	LBD	F	intestine (ZFA:0001338);myotome (ZFA:0001056);midbrain (ZFA:0000128);retina (ZFA:0000152);liver (ZFA:0000123);pectoral fin musculature (ZFA:0000563);optic cup (ZFA:0001202);pancreas (ZFA:0000140);cerebellum (ZFA:0000100);tail bud (ZFA:0000077);pharyngeal arch 3-7 skeleton (ZFA:0000095);whole organism (ZFA:0001094);immature eye (ZFA:0001678);ectoderm (ZFA:0000016);pharyngeal arch cartilage (ZFA:00…	+	266990	small-subunit processome (GO:0032040); Pwp2p-containing subcomplex of 90S preribosome (GO:0034388)		ribosomal small subunit assembly (GO:0000028); maturation of SSU-rRNA from tricistronic rRNA transcript (SSU-rRNA, 5.8S rRNA, LSU-rRNA) (GO:0000462); ribosome biogenesis (GO:0042254); digestive system development (GO:0055123)	PWP2	PWP2 small subunit processome component
lmnb2	B3DFN3_DANRE	LBD	F			30196	nuclear envelope (GO:0005635); nuclear lamina (GO:0005652); intermediate filament (GO:0005882)	structural constituent of cytoskeleton (GO:0005200)	nuclear envelope organization (GO:0006998); nuclear migration (GO:0007097); heterochromatin formation (GO:0031507); nuclear pore localization (GO:0051664); protein localization to nuclear envelope (GO:0090435)	LMNB2	lamin B2
xrcc5	A0A0R4IB13_DANRE	LBD	F	presumptive neural retina (ZFA:0001071);cloaca (ZFA:0005781);blastomere (ZFA:0000093);whole organism (ZFA:0001094);brain (ZFA:0000008);pronephric duct (ZFA:0000150);ventricular zone (ZFA:0001083);unspecified (ZFA:0001093);optic tectum (ZFA:0000445);blastoderm (ZFA:0001176);head mesenchyme (ZFA:0000113);otic vesicle (ZFA:0000051)		449848	nucleus (GO:0005634); Ku70:Ku80 complex (GO:0043564)	nucleotide binding (GO:0000166); DNA binding (GO:0003677); DNA helicase activity (GO:0003678); damaged DNA binding (GO:0003684); double-stranded DNA binding (GO:0003690); helicase activity (GO:0004386); ATP binding (GO:0005524); hydrolase activity (GO:0016787); telomeric DNA binding (GO:0042162)	telomere maintenance (GO:0000723); DNA repair (GO:0006281); double-strand break repair via nonhomologous end joining (GO:0006303); DNA recombination (GO:0006310); DNA damage response (GO:0006974); response to ionizing radiation (GO:0010212); intrinsic apoptotic signaling pathway in response to DNA damage by p53 class mediator (GO:0042771); negative regulation of apoptotic process (GO:0043066)	XRCC5	X-ray repair cross complementing 5
hnrnpc	Q803J4_DANRE	LBD	F			406352	nucleus (GO:0005634); ribonucleoprotein complex (GO:1990904)	nucleic acid binding (GO:0003676); RNA binding (GO:0003723); mRNA 3'-UTR binding (GO:0003730)		HNRNPC	heterogeneous nuclear ribonucleoprotein C
top1a	Q1ED17_DANRE	LBD	F			553496	chromosome (GO:0005694); nucleolus (GO:0005730)	DNA binding (GO:0003677); DNA topoisomerase activity (GO:0003916); DNA topoisomerase type I (single strand cut, ATP-independent) activity (GO:0003917); isomerase activity (GO:0016853)	DNA replication (GO:0006260); DNA topological change (GO:0006265); chromosome segregation (GO:0007059)	TOP1	DNA topoisomerase I
hnrnpa0b	F1QTL9_DANRE	LBD	F			334222	nucleus (GO:0005634); ribonucleoprotein complex (GO:1990904)	nucleic acid binding (GO:0003676); RNA binding (GO:0003723); mRNA binding (GO:0003729)	3'-UTR-mediated mRNA stabilization (GO:0070935)	HNRNPA0	heterogeneous nuclear ribonucleoprotein A0
prpf39	PRP39_DANRE	LBD	F			368864	commitment complex (GO:0000243); nucleus (GO:0005634); U1 snRNP (GO:0005685); U2-type prespliceosome (GO:0071004)	pre-mRNA 5'-splice site binding (GO:0030627)	mRNA 5'-splice site recognition (GO:0000395); RNA processing (GO:0006396); mRNA processing (GO:0006397); RNA splicing (GO:0008380)	PRPF39	pre-mRNA processing factor 39
znf185	A0A0R4IJP7_DANRE	LBD	C			553349		metal ion binding (GO:0046872)		ZNF185	zinc finger protein 185 with LIM domain
ddb1	A0A0G2KCW6_DANRE	LBD	F	pharyngeal arch (ZFA:0001306);brain (ZFA:0000008);optic tectum (ZFA:0000445);retinal ganglion cell layer (ZFA:0000024);ciliary marginal zone (ZFA:0001289);medulla oblongata (ZFA:0000545);blastomere (ZFA:0000093);endoderm (ZFA:0000017);cerebellum (ZFA:0000100);retinal inner nuclear layer (ZFA:0000119);whole organism (ZFA:0001094);somite (ZFA:0000155);pharyngeal arch 3-7 (ZFA:0001613);telencephalon…	+	393599	nucleus (GO:0005634); site of double-strand break (GO:0035861)	nucleic acid binding (GO:0003676)	DNA repair (GO:0006281); DNA damage response (GO:0006974); regulation of cell cycle process (GO:0010564); protein ubiquitination (GO:0016567); negative regulation of apoptotic process (GO:0043066); proteasome-mediated ubiquitin-dependent protein catabolic process (GO:0043161)	DDB1	damage specific DNA binding protein 1
pes	PESC_DANRE	LBD	F	whole organism (ZFA:0001094);liver primordium (ZFA:0000124);midbrain (ZFA:0000128);pancreas (ZFA:0000140);optic tectum (ZFA:0000445);fin bud (ZFA:0001383);head (ZFA:0001114);central nervous system (ZFA:0000012);pharyngeal arch 3-7 skeleton (ZFA:0000095);eye (ZFA:0000107);endoderm (ZFA:0000017);liver (ZFA:0000123);pharyngeal arch (ZFA:0001306);cerebellum (ZFA:0000100);alar plate midbrain region (Z…	+	30228	nucleus (GO:0005634); nucleoplasm (GO:0005654); nucleolus (GO:0005730); preribosome, large subunit precursor (GO:0030687); PeBoW complex (GO:0070545)	RNA binding (GO:0003723); ribonucleoprotein complex binding (GO:0043021)	maturation of LSU-rRNA from tricistronic rRNA transcript (SSU-rRNA, 5.8S rRNA, LSU-rRNA) (GO:0000463); maturation of 5.8S rRNA from tricistronic rRNA transcript (SSU-rRNA, 5.8S rRNA, LSU-rRNA) (GO:0000466); rRNA processing (GO:0006364); exocrine pancreas development (GO:0031017); ribosome biogenesis (GO:0042254); oligodendrocyte differentiation (GO:0048709); regulation of cell cycle (GO:0051726)	PES1	pescadillo ribosomal biogenesis factor 1
wdr75	WDR75_DANRE	LBD	F	alar plate midbrain region (ZFA:0001357);optic vesicle (ZFA:0000050);optic tectum (ZFA:0000445);midbrain (ZFA:0000128);gut (ZFA:0000112);immature eye (ZFA:0001678);retina (ZFA:0000152);segmental plate (ZFA:0000279);pharyngeal arch 3-7 skeleton (ZFA:0000095);cerebellum (ZFA:0000100);unspecified (ZFA:0001093);somite (ZFA:0000155);eye (ZFA:0000107);liver (ZFA:0000123);ventricular zone (ZFA:0001083);…	+	368478	nucleus (GO:0005634); nucleolus (GO:0005730); small-subunit processome (GO:0032040)	RNA binding (GO:0003723)	rRNA processing (GO:0006364); ribosome biogenesis (GO:0042254); ribosomal small subunit biogenesis (GO:0042274); positive regulation of transcription by RNA polymerase I (GO:0045943); positive regulation of rRNA processing (GO:2000234)	WDR75	WD repeat domain 75
krt99	A5WUY5_DANRE	LBD	D	periderm (ZFA:0001185);pharynx (ZFA:0000056);peripheral olfactory organ (ZFA:0000047);fin fold pectoral fin bud (ZFA:0005316);apical ectodermal ridge pectoral fin bud (ZFA:0000085);margin (ZFA:0000038);ectoderm (ZFA:0000016);pectoral fin musculature (ZFA:0000563);EVL (ZFA:0000086)		550250	cytoskeleton (GO:0005856); intermediate filament (GO:0005882)	molecular_function (GO:0003674); structural molecule activity (GO:0005198)	biological_process (GO:0008150)
sfpq	Q1L8R2_DANRE	LBD	F	brain (ZFA:0000008);whole organism (ZFA:0001094);gut (ZFA:0000112);muscle cell (ZFA:0009114);heart (ZFA:0000114);eye (ZFA:0000107);retinal ganglion cell (ZFA:0009310)		406564	nucleus (GO:0005634); neuron projection (GO:0043005)	nucleic acid binding (GO:0003676); RNA binding (GO:0003723)	regulation of DNA-templated transcription (GO:0006355); brain development (GO:0007420); spinal cord motor neuron differentiation (GO:0021522); midbrain-hindbrain boundary initiation (GO:0021547); ventricular system development (GO:0021591); rhombomere boundary formation (GO:0021654); central nervous system neuron axonogenesis (GO:0021955); negative regulation of axon regeneration (GO:0048681); fo…	SFPQ	splicing factor proline and glutamine rich
xpo1a	E7F0E8_DANRE	LBD	F			558395	nucleus (GO:0005634); cytoplasm (GO:0005737)	nuclear export signal receptor activity (GO:0005049); small GTPase binding (GO:0031267)	ribosomal large subunit export from nucleus (GO:0000055); ribosomal small subunit export from nucleus (GO:0000056); protein export from nucleus (GO:0006611); intracellular protein transport (GO:0006886); brain development (GO:0007420); protein transport (GO:0015031)	XPO1	exportin 1
top2b	Q1LUT2_DANRE	LBD	D	immature eye (ZFA:0001678);retina (ZFA:0000152);eye (ZFA:0000107);brain (ZFA:0000008);midbrain (ZFA:0000128);whole organism (ZFA:0001094);unspecified (ZFA:0001093);amacrine cell (ZFA:0009255);forebrain (ZFA:0000109);retinal ganglion cell (ZFA:0009310);pharyngeal arch 3-7 (ZFA:0001613)		569877	nucleus (GO:0005634); nucleoplasm (GO:0005654); nucleolus (GO:0005730); DNA topoisomerase type II (double strand cut, ATP-hydrolyzing) complex (GO:0009330)	nucleotide binding (GO:0000166); DNA binding (GO:0003677); DNA topoisomerase activity (GO:0003916); DNA topoisomerase type II (double strand cut, ATP-hydrolyzing) activity (GO:0003918); ATP binding (GO:0005524); ATP-dependent activity, acting on DNA (GO:0008094); isomerase activity (GO:0016853); metal ion binding (GO:0046872)	resolution of meiotic recombination intermediates (GO:0000712); sister chromatid segregation (GO:0000819); DNA metabolic process (GO:0006259); DNA topological change (GO:0006265); chromosome segregation (GO:0007059); axon target recognition (GO:0007412); retina layer formation (GO:0010842); chromosome condensation (GO:0030261); retinal ganglion cell axon guidance (GO:0031290); positive regulation…	TOP2B	DNA topoisomerase II beta
myo18ab	X1WCS2_DANRE	LBD	D	somite border (ZFA:0001462);somite (ZFA:0000155);notochord (ZFA:0000135);whole organism (ZFA:0001094);head (ZFA:0001114);slow muscle cell (ZFA:0009116);fast muscle cell (ZFA:0009117)	+	559005	cytoplasm (GO:0005737); myosin complex (GO:0016459); myosin II complex (GO:0016460); myosin filament (GO:0032982)	nucleotide binding (GO:0000166); cytoskeletal motor activity (GO:0003774); actin binding (GO:0003779); ATP binding (GO:0005524); actin filament binding (GO:0051015)	Golgi organization (GO:0007030); cell-matrix adhesion (GO:0007160); skeletal myofibril assembly (GO:0014866); actomyosin structure organization (GO:0031032); system development (GO:0048731); skeletal muscle fiber development (GO:0048741); muscle tissue morphogenesis (GO:0060415)	MYO18A	myosin XVIIIA
mta2	F1QLG2_DANRE	LBD	F	caudal fin (ZFA:0001058);blastema (ZFA:0001270);unspecified (ZFA:0001093);regenerating fin (ZFA:0001269);telencephalon (ZFA:0000079)		326078	nucleus (GO:0005634); nucleoplasm (GO:0005654); NuRD complex (GO:0016581)	chromatin binding (GO:0003682); transcription coactivator activity (GO:0003713); transcription corepressor activity (GO:0003714); histone deacetylase binding (GO:0042826); sequence-specific DNA binding (GO:0043565); metal ion binding (GO:0046872)	negative regulation of transcription by RNA polymerase II (GO:0000122); regulation of DNA-templated transcription (GO:0006355); fin regeneration (GO:0031101)	MTA2	metastasis associated 1 family member 2
atrx	A0A2R8QG02_DANRE	LBD	D			323299	chromosome, telomeric region (GO:0000781); nucleus (GO:0005634); chromosome (GO:0005694); pericentric heterochromatin (GO:0005721)	nucleotide binding (GO:0000166); ATP binding (GO:0005524); chromatin DNA binding (GO:0031490); methylated histone binding (GO:0035064); metal ion binding (GO:0046872); ATP-dependent chromatin remodeler activity (GO:0140658)	DNA repair (GO:0006281); chromatin remodeling (GO:0006338); DNA damage response (GO:0006974); replication fork processing (GO:0031297)	ATRX	ATRX chromatin remodeler
cbx3a	F1QNF2_DANRE	LBD	F	unspecified (ZFA:0001093);testis (ZFA:0000598);ovary (ZFA:0000403)		751689	nucleus (GO:0005634); pericentric heterochromatin (GO:0005721)	chromatin binding (GO:0003682); methylated histone binding (GO:0035064)	negative regulation of transcription by RNA polymerase II (GO:0000122); chromatin organization (GO:0006325)	CBX3	chromobox 3
tardbp	A0A2R8Q8T5_DANRE	LBD	D
ssrp1a	A0A2R8QK93_DANRE	LBD	F	eye (ZFA:0000107);whole organism (ZFA:0001094);liver (ZFA:0000123);pectoral fin (ZFA:0001161);ventral wall of dorsal aorta (ZFA:0005028);hematopoietic multipotent progenitor cell (ZFA:0009354);unspecified (ZFA:0001093);dorsal telencephalon (ZFA:0000505)		386844	nucleus (GO:0005634); chromosome (GO:0005694); nucleolus (GO:0005730); FACT complex (GO:0035101)	DNA binding (GO:0003677); nucleosome binding (GO:0031491); histone binding (GO:0042393)	DNA replication (GO:0006260); DNA repair (GO:0006281); DNA damage response (GO:0006974); regulation of cell cycle (GO:0051726); regulation of chromatin organization (GO:1902275)	SSRP1	structure specific recognition protein 1
gemin5	E9QH84_DANRE	LBD	D	alar plate midbrain region (ZFA:0001357);whole organism (ZFA:0001094);post-vent region (ZFA:0001117);cerebellum (ZFA:0000100);immature eye (ZFA:0001678);midbrain (ZFA:0000128);brain (ZFA:0000008);caudal fin (ZFA:0001058);eye (ZFA:0000107);optic tectum (ZFA:0000445);liver (ZFA:0000123);neural plate (ZFA:0000132);somite (ZFA:0000155);segmental plate (ZFA:0000279)	+	799538	nucleus (GO:0005634); SMN complex (GO:0032797)	mRNA 3'-UTR binding (GO:0003730)	spliceosomal snRNP assembly (GO:0000387); T cell differentiation (GO:0030217); tissue regeneration (GO:0042246); neuromast regeneration (GO:0070657)	GEMIN5	gem nuclear organelle associated protein 5
rps6ka1	A0A2R8QDF2_DANRE	LBD	C	whole organism (ZFA:0001094)		777728	nucleoplasm (GO:0005654); cytoplasm (GO:0005737)	protein kinase activity (GO:0004672); protein serine/threonine kinase activity (GO:0004674); ribosomal protein S6 kinase activity (GO:0004711); ATP binding (GO:0005524); kinase activity (GO:0016301); transferase activity (GO:0016740)	phosphorylation (GO:0016310); peptidyl-serine phosphorylation (GO:0018105); positive regulation of DNA-templated transcription (GO:0045893)	RPS6KA1	ribosomal protein S6 kinase A1
ddx46	A0A0R4IL10_DANRE	LBD	F	intestine (ZFA:0001338);retina (ZFA:0000152);telencephalon (ZFA:0000079);pancreas (ZFA:0000140);whole organism (ZFA:0001094);liver (ZFA:0000123);intestinal bulb (ZFA:0001076);pectoral fin bud (ZFA:0000141);head (ZFA:0001114);midbrain (ZFA:0000128);exocrine pancreas (ZFA:0001249);hematopoietic stem cell (ZFA:0009014);pharyngeal arch 3-7 (ZFA:0001613);intermediate cell mass of mesoderm (ZFA:0000033…		321948	nucleus (GO:0005634); U2-type spliceosomal complex (GO:0005684); Cajal body (GO:0015030); nuclear speck (GO:0016607)	nucleotide binding (GO:0000166); nucleic acid binding (GO:0003676); RNA binding (GO:0003723); RNA helicase activity (GO:0003724); helicase activity (GO:0004386); ATP binding (GO:0005524); hydrolase activity (GO:0016787); ATP hydrolysis activity (GO:0016887)	mRNA splicing, via spliceosome (GO:0000398); mRNA processing (GO:0006397); brain development (GO:0007420); RNA splicing (GO:0008380); exocrine pancreas development (GO:0031017); positive regulation of lymphocyte differentiation (GO:0045621); positive regulation of erythrocyte differentiation (GO:0045648); digestive tract morphogenesis (GO:0048546); definitive hemopoiesis (GO:0060216); liver morph…	DDX46	DEAD-box helicase 46
nup160	A0A2R8Q4U1_DANRE	Equ	F	unspecified (ZFA:0001093)		393635	nucleus (GO:0005634); nuclear pore (GO:0005643)	structural constituent of nuclear pore (GO:0017056)	nucleocytoplasmic transport (GO:0006913); macromolecule localization (GO:0033036); macromolecule metabolic process (GO:0043170); organic substance transport (GO:0071702); nitrogen compound transport (GO:0071705)	NUP160	nucleoporin 160
psmd13	Q7ZU69_DANRE	LBD	F			393922	proteasome complex (GO:0000502); nucleus (GO:0005634); cytosol (GO:0005829); proteasome regulatory particle, lid subcomplex (GO:0008541)	structural molecule activity (GO:0005198)	ubiquitin-dependent protein catabolic process (GO:0006511); hemopoiesis (GO:0030097)	PSMD13	proteasome 26S subunit, non-ATPase 13
krt97	Q6DHU3_DANRE	LBD	C	corneal epithelium (ZFA:0001683);periderm (ZFA:0001185);epidermis (ZFA:0000105);hatching gland (ZFA:0000026);pectoral fin musculature (ZFA:0000563);EVL (ZFA:0000086);jaw row breeding tubercle (ZFA:0005798);eye (ZFA:0000107);median fin fold (ZFA:0000040);fin (ZFA:0000108);peripheral olfactory organ (ZFA:0000047)		436656	cytoskeleton (GO:0005856); intermediate filament (GO:0005882)	structural molecule activity (GO:0005198)
dye	NUP93_DANRE	Equ	F
pygl	E7F2Z5_DANRE	LBD	C	whole organism (ZFA:0001094);gut (ZFA:0000112);heart (ZFA:0000114);muscle (ZFA:0005145);liver (ZFA:0000123);kidney (ZFA:0000529);eye (ZFA:0000107)		493916	cytoplasm (GO:0005737); cytosol (GO:0005829)	catalytic activity (GO:0003824); 1,4-alpha-oligoglucan phosphorylase activity (GO:0004645); glycogen phosphorylase activity (GO:0008184); transferase activity (GO:0016740); glycosyltransferase activity (GO:0016757); pyridoxal phosphate binding (GO:0030170); linear malto-oligosaccharide phosphorylase activity (GO:0102250); SHG alpha-glucan phosphorylase activity (GO:0102499)	carbohydrate metabolic process (GO:0005975); glycogen metabolic process (GO:0005977); glycogen catabolic process (GO:0005980); metabolic process (GO:0008152)	PYGL	glycogen phosphorylase L
coro1ca	COR1C_DANRE	LBD	F	epidermis (ZFA:0000105);ventral mesenchyme (ZFA:0000164);pharyngeal arch 3-7 skeleton (ZFA:0000095);alar plate midbrain region (ZFA:0001357);retina (ZFA:0000152);hindbrain (ZFA:0000029);solid lens vesicle (ZFA:0001679);optic tectum (ZFA:0000445);lens (ZFA:0000035);ventral mesoderm (ZFA:0000083);pectoral fin musculature (ZFA:0000563);periderm (ZFA:0001185);unspecified (ZFA:0001093);presumptive swi…		317741	cytoplasm (GO:0005737); endosome (GO:0005768); cytoskeleton (GO:0005856); plasma membrane (GO:0005886); cell cortex (GO:0005938); endosome membrane (GO:0010008); membrane (GO:0016020); lamellipodium (GO:0030027); ruffle membrane (GO:0032587); cell projection (GO:0042995)	actin binding (GO:0003779); actin filament binding (GO:0051015)	neural crest cell migration (GO:0001755); actin filament organization (GO:0007015); endosomal transport (GO:0016197); membrane fission (GO:0090148); endosome membrane tubulation (GO:0097750); endosome fission (GO:0140285)	CORO1C	coronin 1C
cnot1	CNOT1_DANRE	LBD	C	whole organism (ZFA:0001094);unspecified (ZFA:0001093)		448949	P-body (GO:0000932); nucleus (GO:0005634); cytoplasm (GO:0005737); CCR4-NOT complex (GO:0030014); CCR4-NOT core complex (GO:0030015)	nuclear estrogen receptor binding (GO:0030331); nuclear retinoic acid receptor binding (GO:0042974); molecular adaptor activity (GO:0060090)	negative regulation of transcription by RNA polymerase II (GO:0000122); nuclear-transcribed mRNA catabolic process, deadenylation-dependent decay (GO:0000288); regulation of translation (GO:0006417); positive regulation of cytoplasmic mRNA processing body assembly (GO:0010606); negative regulation of translation (GO:0017148); regulatory ncRNA-mediated gene silencing (GO:0031047); negative regulat…	CNOT1	CCR4-NOT transcription complex subunit 1
ncaph	A1L231_DANRE	LBD	D	ciliary marginal zone (ZFA:0001289);spinal cord (ZFA:0000075);optic cup (ZFA:0001202);whole organism (ZFA:0001094);brain (ZFA:0000008)		570062	condensin complex (GO:0000796); chromosome (GO:0005694); cytoplasm (GO:0005737)	chromatin binding (GO:0003682)	mitotic sister chromatid segregation (GO:0000070); cell cycle (GO:0007049); mitotic chromosome condensation (GO:0007076); chromosome condensation (GO:0030261); cell division (GO:0051301)	NCAPH	non-SMC condensin I complex subunit H
xrcc6	F1QZ60_DANRE	LBD	F	optic tectum (ZFA:0000445);post-vent region (ZFA:0001117);unspecified (ZFA:0001093);whole organism (ZFA:0001094);midbrain hindbrain boundary (ZFA:0000042);retina (ZFA:0000152);head (ZFA:0001114);presumptive neural retina (ZFA:0001071);diencephalon (ZFA:0000101);hindbrain (ZFA:0000029);ventricular zone (ZFA:0001083);pharyngeal arch 3-7 skeleton (ZFA:0000095);neural keel (ZFA:0000131);eye (ZFA:0000…		334488	nucleus (GO:0005634); Ku70:Ku80 complex (GO:0043564)	nucleotide binding (GO:0000166); DNA binding (GO:0003677); DNA helicase activity (GO:0003678); damaged DNA binding (GO:0003684); double-stranded DNA binding (GO:0003690); helicase activity (GO:0004386); ATP binding (GO:0005524); hydrolase activity (GO:0016787); telomeric DNA binding (GO:0042162)	telomere maintenance (GO:0000723); DNA repair (GO:0006281); double-strand break repair via nonhomologous end joining (GO:0006303); DNA recombination (GO:0006310); DNA damage response (GO:0006974); response to ionizing radiation (GO:0010212)	XRCC6	X-ray repair cross complementing 6
hnrnpaba	Q6NYU8_DANRE	LBD	F	blastomere (ZFA:0000093);cerebellum (ZFA:0000100);lateral line system (ZFA:0000034);mandibular lateral line neuromast (ZFA:0000125);unspecified (ZFA:0001093);periderm (ZFA:0001185);endocrine system (ZFA:0001158);midbrain (ZFA:0000128);whole organism (ZFA:0001094);pectoral fin (ZFA:0001161);retina (ZFA:0000152);pharynx (ZFA:0000056);brain (ZFA:0000008);neuromast (ZFA:0000243);fin (ZFA:0000108);ner…		321466	nucleus (GO:0005634); nucleoplasm (GO:0005654); cytoplasm (GO:0005737); ribonucleoprotein complex (GO:1990904)	nucleic acid binding (GO:0003676); RNA binding (GO:0003723)	regulation of gene expression (GO:0010468)	HNRNPAB	heterogeneous nuclear ribonucleoprotein A/B
snrpa1	F1R300_DANRE	LBD	F	unspecified (ZFA:0001093);female organism (ZFA:0000303)		492511	U2 snRNP (GO:0005686); ribonucleoprotein complex (GO:1990904)	U2 snRNA binding (GO:0030620)	mRNA splicing, via spliceosome (GO:0000398); mRNA processing (GO:0006397)	SNRPA1	small nuclear ribonucleoprotein polypeptide A'
hnrnpa1a	E7FAQ8_DANRE	LBD	F	retinal ganglion cell layer (ZFA:0000024);motor neuron (ZFA:0009052);head (ZFA:0001114);forebrain (ZFA:0000109);brain (ZFA:0000008);retinal inner nuclear layer (ZFA:0000119);trunk (ZFA:0001115);midbrain (ZFA:0000128);hindbrain (ZFA:0000029);unspecified (ZFA:0001093);gut (ZFA:0000112)		393467	nucleus (GO:0005634); catalytic step 2 spliceosome (GO:0071013); ribonucleoprotein complex (GO:1990904)	nucleic acid binding (GO:0003676); RNA binding (GO:0003723); mRNA 3'-UTR binding (GO:0003730)	mRNA splicing, via spliceosome (GO:0000398)	HNRNPA1	heterogeneous nuclear ribonucleoprotein A1
rfc1	F1Q5P6_DANRE	Equ	D			100037336	nucleus (GO:0005634); DNA replication factor C complex (GO:0005663)	nucleotide binding (GO:0000166); DNA binding (GO:0003677); DNA clamp loader activity (GO:0003689); ATP binding (GO:0005524); ATP hydrolysis activity (GO:0016887); DNA clamp unloader activity (GO:0061860)	DNA replication (GO:0006260); DNA repair (GO:0006281)	RFC1	replication factor C subunit 1
h1m	A0A0R4IAV0_DANRE	LBD	F	unspecified (ZFA:0001093);primordial germ cell (ZFA:0009288)		327403	chromatin (GO:0000785); nucleosome (GO:0000786); nucleus (GO:0005634); chromosome (GO:0005694)	DNA binding (GO:0003677); double-stranded DNA binding (GO:0003690); structural constituent of chromatin (GO:0030527); nucleosomal DNA binding (GO:0031492)	nucleosome assembly (GO:0006334); chromosome condensation (GO:0030261); negative regulation of DNA recombination (GO:0045910); anatomical structure development (GO:0048856)
xrn2	A0A0R4ISJ3_DANRE	Equ	D			321940	nucleus (GO:0005634)	3'-5'-RNA exonuclease activity (GO:0000175); nucleic acid binding (GO:0003676); RNA binding (GO:0003723); nuclease activity (GO:0004518); exonuclease activity (GO:0004527); 5'-3' RNA exonuclease activity (GO:0004534); hydrolase activity (GO:0016787); RNA exonuclease activity, producing 5'-phosphomonoesters (GO:0016896)	nuclear-transcribed mRNA catabolic process (GO:0000956); nucleobase-containing compound metabolic process (GO:0006139); mRNA processing (GO:0006397)	XRN2	5'-3' exoribonuclease 2
npm1a	E7FCU0_DANRE	LBD	F	whole organism (ZFA:0001094);liver (ZFA:0000123);otic placode (ZFA:0000138);optic tectum (ZFA:0000445);tail bud (ZFA:0000077);somite (ZFA:0000155);otic vesicle (ZFA:0000051);unspecified (ZFA:0001093);myotome (ZFA:0001056);retina (ZFA:0000152);brain (ZFA:0000008);neural plate (ZFA:0000132);polster (ZFA:0000058);eye (ZFA:0000107);cerebellum (ZFA:0000100);pectoral fin musculature (ZFA:0000563);alar …	+	266985	nucleus (GO:0005634); nucleoplasm (GO:0005654); nucleolus (GO:0005730); cytoplasm (GO:0005737); centrosome (GO:0005813); ribonucleoprotein complex (GO:1990904)	nucleic acid binding (GO:0003676); chromatin binding (GO:0003682); RNA binding (GO:0003723); histone binding (GO:0042393)	ribosomal subunit export from nucleus (GO:0000054); ribosomal large subunit export from nucleus (GO:0000055); ribosomal small subunit export from nucleus (GO:0000056); chromatin remodeling (GO:0006338); regulation of centrosome duplication (GO:0010824); hemopoiesis (GO:0030097); ribosomal large subunit biogenesis (GO:0042273); ribosomal small subunit biogenesis (GO:0042274); regulation of apoptot…	NPM1	nucleophosmin 1
stau2	F1QJT6_DANRE	LBD	F	oocyte (ZFA:0001109);whole organism (ZFA:0001094);midbrain (ZFA:0000128);otic vesicle (ZFA:0000051);unspecified (ZFA:0001093)		393899	microtubule (GO:0005874); plasma membrane (GO:0005886); cytoplasmic stress granule (GO:0010494); neuron projection (GO:0043005); neuronal cell body (GO:0043025); messenger ribonucleoprotein complex (GO:1990124)	RNA binding (GO:0003723); double-stranded RNA binding (GO:0003725); mRNA binding (GO:0003729)	germ cell development (GO:0007281); intracellular mRNA localization (GO:0008298); germ cell migration (GO:0008354); protein localization to synapse (GO:0035418); anterograde dendritic transport of messenger ribonucleoprotein complex (GO:0098964)	STAU2	staufen double-stranded RNA binding protein 2
utp4	Q6P125_DANRE	LBD	F	liver (ZFA:0000123);optic tectum (ZFA:0000445);pharyngeal arch 3-7 skeleton (ZFA:0000095);somite (ZFA:0000155);midbrain (ZFA:0000128);immature eye (ZFA:0001678);ventricular zone (ZFA:0001083);alar plate midbrain region (ZFA:0001357);pectoral fin (ZFA:0001161);eye (ZFA:0000107);gut (ZFA:0000112);intestinal bulb (ZFA:0001076);central nervous system (ZFA:0000012);gall bladder (ZFA:0000208);whole org…	+	406571	90S preribosome (GO:0030686); small-subunit processome (GO:0032040); t-UTP complex (GO:0034455)	molecular_function (GO:0003674)	maturation of SSU-rRNA from tricistronic rRNA transcript (SSU-rRNA, 5.8S rRNA, LSU-rRNA) (GO:0000462); hepaticobiliary system process (GO:0061007)	UTP4	UTP4 small subunit processome component
rps19	Q6PBW7_DANRE	LBD	F			393723	ribosome (GO:0005840); cytosolic small ribosomal subunit (GO:0022627); ribonucleoprotein complex (GO:1990904)	RNA binding (GO:0003723); structural constituent of ribosome (GO:0003735)	ribosomal small subunit assembly (GO:0000028); translation (GO:0006412); erythrocyte differentiation (GO:0030218); brain segmentation (GO:0035284); hemoglobin biosynthetic process (GO:0042541); chordate embryonic development (GO:0043009); regulation of innate immune response (GO:0045088); regulation of erythrocyte differentiation (GO:0045646); erythrocyte development (GO:0048821); intrinsic apopt…	RPS19	ribosomal protein S19
lemd3	Q5TZH9_DANRE	Equ	F			558474	nucleus (GO:0005634); endomembrane system (GO:0012505); membrane (GO:0016020); organelle envelope (GO:0031967)	nucleic acid binding (GO:0003676); chromatin DNA binding (GO:0031490)	nuclear envelope organization (GO:0006998); negative regulation of BMP signaling pathway (GO:0030514); cerebellum vasculature development (GO:0061300)	LEMD3	LEM domain containing 3
ddx1	F1R2L8_DANRE	LBD	D			556790		nucleotide binding (GO:0000166); nucleic acid binding (GO:0003676); RNA binding (GO:0003723); RNA helicase activity (GO:0003724); helicase activity (GO:0004386); nuclease activity (GO:0004518); exonuclease activity (GO:0004527); ATP binding (GO:0005524); hydrolase activity (GO:0016787)	mRNA processing (GO:0006397); tRNA processing (GO:0008033)	DDX1	DEAD-box helicase 1
ap2b1	F6NK19_DANRE	LBD	D			334632	membrane (GO:0016020); membrane coat (GO:0030117); clathrin adaptor complex (GO:0030131)	clathrin binding (GO:0030276)	intracellular protein transport (GO:0006886); protein transport (GO:0015031); vesicle-mediated transport (GO:0016192)	AP2B1	adaptor related protein complex 2 subunit beta 1
mcm3	Q5RIC5_DANRE	LBD	D	pectoral fin musculature (ZFA:0000563);immature eye (ZFA:0001678);eye (ZFA:0000107);central nervous system (ZFA:0000012);head (ZFA:0001114);whole organism (ZFA:0001094);alar plate midbrain region (ZFA:0001357);blood (ZFA:0000007);optic tectum (ZFA:0000445);proliferative region (ZFA:0000098);somite (ZFA:0000155);brain (ZFA:0000008);ciliary marginal zone (ZFA:0001289);testis (ZFA:0000598)	+	192323	nucleus (GO:0005634); chromosome (GO:0005694); MCM complex (GO:0042555)	nucleotide binding (GO:0000166); DNA binding (GO:0003677); chromatin binding (GO:0003682); single-stranded DNA binding (GO:0003697); helicase activity (GO:0004386); ATP binding (GO:0005524); hydrolase activity (GO:0016787); single-stranded DNA helicase activity (GO:0017116)	double-strand break repair via break-induced replication (GO:0000727); DNA replication (GO:0006260); DNA replication initiation (GO:0006270); DNA strand elongation involved in DNA replication (GO:0006271); cell cycle (GO:0007049); DNA duplex unwinding (GO:0032508); retina development in camera-type eye (GO:0060041); mitotic DNA replication initiation (GO:1902975)	MCM3	minichromosome maintenance complex component 3
ftsj3	A0A0R4IQB8_DANRE	LBD	F	neural plate (ZFA:0000132);pharyngeal arch 3-7 skeleton (ZFA:0000095);immature eye (ZFA:0001678);retina (ZFA:0000152);midbrain (ZFA:0000128);polster (ZFA:0000058);pectoral fin musculature (ZFA:0000563);gut (ZFA:0000112);somite (ZFA:0000155);optic primordium (ZFA:0000570);optic tectum (ZFA:0000445);optic vesicle (ZFA:0000050);alar plate midbrain region (ZFA:0001357);unspecified (ZFA:0001093);liver…	+	321247	nucleus (GO:0005634); nucleolus (GO:0005730); preribosome, large subunit precursor (GO:0030687); preribosome, small subunit precursor (GO:0030688)	methyltransferase activity (GO:0008168); C-methyltransferase activity (GO:0008169); N-methyltransferase activity (GO:0008170); O-methyltransferase activity (GO:0008171); S-methyltransferase activity (GO:0008172); 2-polyprenyl-6-methoxy-1,4-benzoquinone methyltransferase activity (GO:0008425); rRNA methyltransferase activity (GO:0008649); rRNA (uridine-2'-O-)-methyltransferase activity (GO:0008650…	maturation of LSU-rRNA from tricistronic rRNA transcript (SSU-rRNA, 5.8S rRNA, LSU-rRNA) (GO:0000463); maturation of 5.8S rRNA from tricistronic rRNA transcript (SSU-rRNA, 5.8S rRNA, LSU-rRNA) (GO:0000466); RNA methylation (GO:0001510); rRNA processing (GO:0006364); rRNA methylation (GO:0031167); methylation (GO:0032259); ribosome biogenesis (GO:0042254)	FTSJ3	FtsJ RNA 2'-O-methyltransferase 3
csde1	A0A2R8QTF0_DANRE	LBD	D	unspecified (ZFA:0001093);whole organism (ZFA:0001094)		336679		nucleic acid binding (GO:0003676)		CSDE1	cold shock domain containing E1
dspa	F8W4Q1_DANRE	LBD	D	heart (ZFA:0000114);peripheral olfactory organ (ZFA:0000047);otic vesicle (ZFA:0000051);gut (ZFA:0000112);pharyngeal arch (ZFA:0001306);olfactory region (ZFA:0000351);spinal cord (ZFA:0000075);epidermis (ZFA:0000105);EVL (ZFA:0000086);periderm (ZFA:0001185);pectoral fin (ZFA:0001161);otic placode (ZFA:0000138);pharynx (ZFA:0000056);pectoral fin musculature (ZFA:0000563);neural tube (ZFA:0001135);…		324023	cytoplasm (GO:0005737); cytoskeleton (GO:0005856); intermediate filament (GO:0005882); plasma membrane (GO:0005886); intercalated disc (GO:0014704); membrane (GO:0016020); desmosome (GO:0030057); anchoring junction (GO:0070161)	structural molecule activity (GO:0005198)	wound healing (GO:0042060); skin development (GO:0043588); intermediate filament cytoskeleton organization (GO:0045104); cell-cell adhesion (GO:0098609)	DSP	desmoplakin
ybx1	B5DE31_DANRE	LBD	F	blastodisc (ZFA:0001175);caudal fin (ZFA:0001058);unspecified (ZFA:0001093);blastomere (ZFA:0000093);whole organism (ZFA:0001094);blastoderm (ZFA:0001176);telencephalon (ZFA:0000079);eye (ZFA:0000107)		795398	P-body (GO:0000932); extracellular region (GO:0005576); nucleus (GO:0005634); cytoplasm (GO:0005737); extracellular exosome (GO:0070062)	nucleic acid binding (GO:0003676); DNA binding (GO:0003677); RNA binding (GO:0003723); protein binding (GO:0005515); eukaryotic initiation factor 4E binding (GO:0008190); methyl-CpG binding (GO:0008327); miRNA binding (GO:0035198); C5-methylcytidine-containing RNA reader activity (GO:0062153)	oocyte maturation (GO:0001556); mRNA processing (GO:0006397); egg activation (GO:0007343); RNA splicing (GO:0008380); epidermis development (GO:0008544); regulation of gene expression (GO:0010468); negative regulation of translation (GO:0017148); chordate embryonic development (GO:0043009); negative regulation of translational initiation (GO:0045947); negative regulation of mRNA splicing, via spl…	YBX1	Y-box binding protein 1
xrn1	F1Q4U5_DANRE	LBD	C			394008	nucleus (GO:0005634); cytoplasm (GO:0005737)	3'-5'-RNA exonuclease activity (GO:0000175); nucleic acid binding (GO:0003676); RNA binding (GO:0003723); nuclease activity (GO:0004518); exonuclease activity (GO:0004527); 5'-3' RNA exonuclease activity (GO:0004534); 5'-3' exonuclease activity (GO:0008409); hydrolase activity (GO:0016787); RNA exonuclease activity, producing 5'-phosphomonoesters (GO:0016896)	nuclear-transcribed mRNA catabolic process (GO:0000956); rRNA catabolic process (GO:0016075)	XRN1	5'-3' exoribonuclease 1
prim2	B8JIP2_DANRE	LBD	F			407653	alpha DNA polymerase:primase complex (GO:0005658); primosome complex (GO:1990077)	DNA binding (GO:0003677); metal ion binding (GO:0046872); iron-sulfur cluster binding (GO:0051536); 4 iron, 4 sulfur cluster binding (GO:0051539)	DNA replication (GO:0006260); DNA replication, synthesis of RNA primer (GO:0006269); DNA replication initiation (GO:0006270)	PRIM2	DNA primase subunit 2
prpf6	Q6NYK7_DANRE	LBD	F	unspecified (ZFA:0001093);head (ZFA:0001114)		323855	U4/U6 x U5 tri-snRNP complex (GO:0046540); catalytic step 2 spliceosome (GO:0071013)		spliceosomal tri-snRNP complex assembly (GO:0000244); mRNA splicing, via spliceosome (GO:0000398); RNA processing (GO:0006396)	PRPF6	pre-mRNA processing factor 6
wdr18	WDR18_DANRE	LBD	F	whole organism (ZFA:0001094);Kupffer's vesicle (ZFA:0000001);forerunner cell group (ZFA:0000023);liver (ZFA:0000123);pancreas (ZFA:0000140)		445819	nucleus (GO:0005634); nuclear pre-replicative complex (GO:0005656); nucleolus (GO:0005730); cytoplasm (GO:0005737); dynein axonemal particle (GO:0120293); rixosome complex (GO:0120330)		DNA-templated DNA replication (GO:0006261); rRNA processing (GO:0006364); determination of left/right symmetry (GO:0007368); Kupffer's vesicle development (GO:0070121)	WDR18	WD repeat domain 18
acadm	A2CG95_DANRE	LBD	D	liver (ZFA:0000123);female organism (ZFA:0000303);unspecified (ZFA:0001093)		406283	cytoplasm (GO:0005737); mitochondrion (GO:0005739); mitochondrial matrix (GO:0005759)	acyl-CoA dehydrogenase activity (GO:0003995); oxidoreductase activity (GO:0016491); oxidoreductase activity, acting on the CH-CH group of donors (GO:0016627); flavin adenine dinucleotide binding (GO:0050660); medium-chain fatty acyl-CoA dehydrogenase activity (GO:0070991)	fatty acid beta-oxidation (GO:0006635); medium-chain fatty acid catabolic process (GO:0051793)	ACADM	acyl-CoA dehydrogenase medium chain
eif3ea	EI3EA_DANRE	LBD	F	gut (ZFA:0000112);ceratobranchial 1 cartilage (ZFA:0001520);unspecified (ZFA:0001093);ceratobranchial 3 cartilage (ZFA:0001518);ceratobranchial 2 cartilage (ZFA:0001517);eye (ZFA:0000107);whole organism (ZFA:0001094);female organism (ZFA:0000303);ceratobranchial 4 cartilage (ZFA:0001519);ceratobranchial 5 cartilage (ZFA:0001521)		325102	nucleus (GO:0005634); cytoplasm (GO:0005737); eukaryotic translation initiation factor 3 complex (GO:0005852); eukaryotic 43S preinitiation complex (GO:0016282); eukaryotic 48S preinitiation complex (GO:0033290); eukaryotic translation initiation factor 3 complex, eIF3e (GO:0071540)	translation initiation factor activity (GO:0003743)	formation of cytoplasmic translation initiation complex (GO:0001732); translation (GO:0006412); translational initiation (GO:0006413); camera-type eye development (GO:0043010); pigmentation (GO:0043473); embryonic viscerocranium morphogenesis (GO:0048703); anatomical structure development (GO:0048856)	EIF3E	eukaryotic translation initiation factor 3 subunit E
dync1h1	A0A0G2L009_DANRE	LBD	C	whole organism (ZFA:0001094);eye photoreceptor cell (ZFA:0009154);retinal photoreceptor layer (ZFA:0000143);photoreceptor outer segment layer (ZFA:0001466)		335110	cytoplasm (GO:0005737); cytoskeleton (GO:0005856); microtubule (GO:0005874); dynein complex (GO:0030286)	nucleotide binding (GO:0000166); ATP binding (GO:0005524); minus-end-directed microtubule motor activity (GO:0008569); dynein intermediate chain binding (GO:0045505); dynein light intermediate chain binding (GO:0051959)	microtubule-based movement (GO:0007018); central nervous system myelination (GO:0022010); myelination (GO:0042552); regulation of cell activation (GO:0050865); camera-type eye photoreceptor cell differentiation (GO:0060219); regulation of microtubule cytoskeleton organization (GO:0070507)	DYNC1H1	dynein cytoplasmic 1 heavy chain 1
uchl5	A0A2R8QDN8_DANRE	LBD	F			406357	cytoplasm (GO:0005737); Ino80 complex (GO:0031011)	cysteine-type deubiquitinase activity (GO:0004843); peptidase activity (GO:0008233); cysteine-type peptidase activity (GO:0008234); hydrolase activity (GO:0016787); proteasome binding (GO:0070628)	proteolysis (GO:0006508); ubiquitin-dependent protein catabolic process (GO:0006511); protein deubiquitination (GO:0016579); cranial skeletal system development (GO:1904888)	UCHL5	ubiquitin C-terminal hydrolase L5
kpna7	F1R606_DANRE	LBD	D			406343	nucleus (GO:0005634); cytoplasm (GO:0005737)	nuclear localization sequence binding (GO:0008139); nuclear import signal receptor activity (GO:0061608)	protein import into nucleus (GO:0006606); NLS-bearing protein import into nucleus (GO:0006607); protein transport (GO:0015031)	KPNA7	karyopherin subunit alpha 7
cgnl1	F1R1I5_DANRE	LBD	D			553350	bicellular tight junction (GO:0005923); myosin complex (GO:0016459)		protein localization to cell-cell junction (GO:0150105)	CGNL1	cingulin like 1
nsfa	B7ZV62_DANRE	LBD	D	trigeminal placode (ZFA:0000162);cranial ganglion (ZFA:0000013);brain (ZFA:0000008);forebrain (ZFA:0000109);whole organism (ZFA:0001094);retina (ZFA:0000152);posterior lateral line ganglion (ZFA:0001314);spinal cord (ZFA:0000075);neuron (ZFA:0009248);neural tube (ZFA:0001135);central nervous system (ZFA:0000012);swim bladder (ZFA:0000076);trigeminal ganglion (ZFA:0000295);retinal ganglion cell la…		368483	cytoplasm (GO:0005737); Golgi stack (GO:0005795)	nucleotide binding (GO:0000166); ATP binding (GO:0005524); hydrolase activity (GO:0016787); ATP hydrolysis activity (GO:0016887); metal ion binding (GO:0046872)	intra-Golgi vesicle-mediated transport (GO:0006891); Schwann cell differentiation (GO:0014037); Schwann cell development (GO:0014044); protein transport (GO:0015031); vesicle-mediated transport (GO:0016192); hypothalamus development (GO:0021854); SNARE complex disassembly (GO:0035494); Golgi to plasma membrane protein transport (GO:0043001); clustering of voltage-gated sodium channels (GO:0045162…	NSF	N-ethylmaleimide sensitive factor, vesicle fusing ATPase
iqgap3	A0A0G2KFQ1_DANRE	LBD	D	neuromast (ZFA:0000243);ventricular zone (ZFA:0001083);pharyngeal arch 3-7 (ZFA:0001613);peripheral olfactory organ (ZFA:0000047);gut (ZFA:0000112);lateral line primordium (ZFA:0000228);whole organism (ZFA:0001094);pectoral fin bud (ZFA:0000141);ciliary marginal zone (ZFA:0001289);intestine (ZFA:0001338);retina (ZFA:0000152);pharyngeal arch (ZFA:0001306)		100537977	plasma membrane bounded cell projection (GO:0120025)		cell development (GO:0048468); system development (GO:0048731); cell motility (GO:0048870); convergent extension involved in gastrulation (GO:0060027)	IQGAP3	IQ motif containing GTPase activating protein 3
dicer1	A0A2U3TVQ4_DANRE	LBD	D	intestine (ZFA:0001338);integument (ZFA:0000368);whole organism (ZFA:0001094);hindbrain (ZFA:0000029);eye (ZFA:0000107);brain (ZFA:0000008);testis (ZFA:0000598);kidney (ZFA:0000529);ovary (ZFA:0000403);ventricular zone (ZFA:0001083);heart (ZFA:0000114);muscle (ZFA:0005145);liver (ZFA:0000123)		324724	nucleus (GO:0005634); cytoplasm (GO:0005737); RISC complex (GO:0016442); RISC-loading complex (GO:0070578)	nucleotide binding (GO:0000166); nucleic acid binding (GO:0003676); RNA binding (GO:0003723); helicase activity (GO:0004386); nuclease activity (GO:0004518); endonuclease activity (GO:0004519); ribonuclease III activity (GO:0004525); deoxyribonuclease I activity (GO:0004530); protein binding (GO:0005515); ATP binding (GO:0005524); hydrolase activity (GO:0016787); RNA endonuclease activity, produc…	apoptotic DNA fragmentation (GO:0006309); RNA processing (GO:0006396); neural crest cell development (GO:0014032); cellular component organization (GO:0016043); ventricular system development (GO:0021591); melanocyte differentiation (GO:0030318); siRNA processing (GO:0030422); regulatory ncRNA-mediated gene silencing (GO:0031047); pre-miRNA processing (GO:0031054); heterochromatin formation (GO:0…	DICER1	dicer 1, ribonuclease III
chaf1a	A0A2R8RST9_DANRE	LBD	D	central nervous system (ZFA:0000012);pectoral fin (ZFA:0001161);pharyngeal arch 3-7 skeleton (ZFA:0000095);eye (ZFA:0000107);retina (ZFA:0000152);unspecified (ZFA:0001093);ventricular zone (ZFA:0001083);somite (ZFA:0000155)	+	563212	nucleus (GO:0005634); CAF-1 complex (GO:0033186)		DNA replication (GO:0006260); DNA repair (GO:0006281); nucleosome assembly (GO:0006334); DNA replication-dependent chromatin assembly (GO:0006335); DNA damage response (GO:0006974); cell cycle (GO:0007049)	CHAF1A	chromatin assembly factor 1 subunit A
plk1	Q6DRK7_DANRE	LBD	F	optic tectum (ZFA:0000445);alar plate midbrain region (ZFA:0001357);whole organism (ZFA:0001094);neural tube (ZFA:0001135);hindbrain (ZFA:0000029);brain (ZFA:0000008);otic vesicle (ZFA:0000051);pharyngeal arch 3-7 skeleton (ZFA:0000095);tail bud (ZFA:0000077);proliferative region (ZFA:0000098);retina (ZFA:0000152);optic vesicle (ZFA:0000050);unspecified (ZFA:0001093);somite (ZFA:0000155);eye (ZFA…	+	280649	kinetochore (GO:0000776); spindle pole (GO:0000922); nucleus (GO:0005634); cytoplasm (GO:0005737); centrosome (GO:0005813); midbody (GO:0030496)	nucleotide binding (GO:0000166); protein kinase activity (GO:0004672); protein serine/threonine kinase activity (GO:0004674); protein binding (GO:0005515); ATP binding (GO:0005524); kinase activity (GO:0016301); transferase activity (GO:0016740)	mitotic cell cycle (GO:0000278); cell cycle (GO:0007049); mitotic spindle organization (GO:0007052); phosphorylation (GO:0016310); cell division (GO:0051301); retina development in camera-type eye (GO:0060041)	PLK1	polo like kinase 1
dnaja2a	Q7ZUP5_DANRE	LBD	F	unspecified (ZFA:0001093);neuron (ZFA:0009248);brain (ZFA:0000008);proliferative region (ZFA:0000098)		406814	cytoplasm (GO:0005737); cytosol (GO:0005829); membrane (GO:0016020)	ATP binding (GO:0005524); Hsp70 protein binding (GO:0030544); heat shock protein binding (GO:0031072); metal ion binding (GO:0046872); unfolded protein binding (GO:0051082); protein-folding chaperone binding (GO:0051087)	protein folding (GO:0006457); response to heat (GO:0009408); protein refolding (GO:0042026)	DNAJA2	DnaJ heat shock protein family (Hsp40) member A2
hnrnpul1l	E7F071_DANRE	LBD	F	whole organism (ZFA:0001094)		100330645	ribonucleoprotein complex (GO:1990904)		alternative mRNA splicing, via spliceosome (GO:0000380); pectoral fin development (GO:0033339); tendon development (GO:0035989)
arpc2	Q6P2T5_DANRE	LBD	C	unspecified (ZFA:0001093);whole organism (ZFA:0001094)		327068	cytoplasm (GO:0005737); cytoskeleton (GO:0005856); Arp2/3 protein complex (GO:0005885); actin cytoskeleton (GO:0015629); cell projection (GO:0042995)	actin binding (GO:0003779); structural constituent of cytoskeleton (GO:0005200); actin filament binding (GO:0051015)	actin filament polymerization (GO:0030041); Arp2/3 complex-mediated actin nucleation (GO:0034314)	ARPC2	actin related protein 2/3 complex subunit 2	+	Actin regulation	Associated Proteins
arpc1a	Q7ZUQ0_DANRE	LBD	C			394243	nucleus (GO:0005634); cytoplasm (GO:0005737); cytoskeleton (GO:0005856); Arp2/3 protein complex (GO:0005885); actin cytoskeleton (GO:0015629)	actin binding (GO:0003779); actin filament binding (GO:0051015)	Arp2/3 complex-mediated actin nucleation (GO:0034314)	ARPC1A	actin related protein 2/3 complex subunit 1A
ddx39aa	F6NVB9_DANRE	LBD	C			325550		nucleotide binding (GO:0000166); nucleic acid binding (GO:0003676); RNA helicase activity (GO:0003724); mRNA binding (GO:0003729); helicase activity (GO:0004386); ATP binding (GO:0005524); hydrolase activity (GO:0016787)	mRNA splicing, via spliceosome (GO:0000398); mRNA export from nucleus (GO:0006406)	DDX39A	DExD-box helicase 39A
eif3f	R4GEX4_DANRE	LBD	F			557270	cytoplasm (GO:0005737); eukaryotic translation initiation factor 3 complex (GO:0005852); eukaryotic 43S preinitiation complex (GO:0016282); eukaryotic 48S preinitiation complex (GO:0033290); eukaryotic translation initiation factor 3 complex, eIF3m (GO:0071541)	translation initiation factor activity (GO:0003743); peptidase activity (GO:0008233); metallopeptidase activity (GO:0008237); translation initiation factor binding (GO:0031369)	formation of cytoplasmic translation initiation complex (GO:0001732); translation (GO:0006412); translational initiation (GO:0006413); cranial skeletal system development (GO:1904888)	EIF3F	eukaryotic translation initiation factor 3 subunit F
zgc:152830	F1QPJ6_DANRE	LBD	D	yolk syncytial layer (ZFA:0000088);macrophage (ZFA:0009141);unspecified (ZFA:0001093)		767682	cytoplasm (GO:0005737)	aminopeptidase activity (GO:0004177); peptidase activity (GO:0008233); hydrolase activity (GO:0016787); manganese ion binding (GO:0030145); metal ion binding (GO:0046872); metalloaminopeptidase activity (GO:0070006)	proteolysis (GO:0006508); protein metabolic process (GO:0019538)
uhrf1	UHRF1_DANRE	LBD	D	brain (ZFA:0000008);retina (ZFA:0000152);liver (ZFA:0000123);optic tectum (ZFA:0000445);intestine (ZFA:0001338);pectoral fin (ZFA:0001161);whole organism (ZFA:0001094);ciliary marginal zone (ZFA:0001289);pharyngeal arch (ZFA:0001306);testis (ZFA:0000598);midbrain (ZFA:0000128);gill (ZFA:0000354);hindbrain (ZFA:0000029);eye (ZFA:0000107);lens epithelium (ZFA:0001326);heart (ZFA:0000114);presumptiv…		406350	chromatin (GO:0000785); euchromatin (GO:0000791); heterochromatin (GO:0000792); nucleus (GO:0005634); replication fork (GO:0005657); cytoplasm (GO:0005737)	DNA binding (GO:0003677); ubiquitin-protein transferase activity (GO:0004842); zinc ion binding (GO:0008270); transferase activity (GO:0016740); methylated histone binding (GO:0035064); hemi-methylated DNA-binding (GO:0044729); metal ion binding (GO:0046872); ubiquitin protein ligase activity (GO:0061630)	negative regulation of transcription by RNA polymerase II (GO:0000122); liver development (GO:0001889); lens development in camera-type eye (GO:0002088); chromatin organization (GO:0006325); ubiquitin-dependent protein catabolic process (GO:0006511); inflammatory response (GO:0006954); cell cycle (GO:0007049); protein ubiquitination (GO:0016567); animal organ regeneration (GO:0031100); heterochro…	UHRF1	ubiquitin like with PHD and ring finger domains 1
myo1d	MYO1D_DANRE	LBD	C	whole organism (ZFA:0001094);notochord (ZFA:0000135);tail bud (ZFA:0000077)	+	559562	cytoplasm (GO:0005737); endosome (GO:0005768); early endosome (GO:0005769); cell cortex (GO:0005938); myosin complex (GO:0016459); dendrite (GO:0030425); cell projection (GO:0042995); perikaryon (GO:0043204)	nucleotide binding (GO:0000166); cytoskeletal motor activity (GO:0003774); actin binding (GO:0003779); calmodulin binding (GO:0005516); ATP binding (GO:0005524)	heart jogging (GO:0003146); protein transport (GO:0015031); determination of pancreatic left/right asymmetry (GO:0035469); epithelial cilium movement involved in determination of left/right asymmetry (GO:0060287); establishment of left/right asymmetry (GO:0061966); Kupffer's vesicle development (GO:0070121); determination of liver left/right asymmetry (GO:0071910)
paics	A0A0A0MPG9_DANRE	LBD	D	yolk syncytial layer (ZFA:0000088);liver (ZFA:0000123);whole organism (ZFA:0001094);retina (ZFA:0000152);neural crest (ZFA:0000045);optic tectum (ZFA:0000445);midbrain (ZFA:0000128);alar plate midbrain region (ZFA:0001357);optic vesicle (ZFA:0000050);neural tube (ZFA:0001135);immature eye (ZFA:0001678);eye (ZFA:0000107)		321193		nucleotide binding (GO:0000166); catalytic activity (GO:0003824); phosphoribosylaminoimidazole carboxylase activity (GO:0004638); phosphoribosylaminoimidazolesuccinocarboxamide synthase activity (GO:0004639); ATP binding (GO:0005524); lyase activity (GO:0016829); carboxy-lyase activity (GO:0016831); ligase activity (GO:0016874); 5-amino-4-imidazole carboxylate lyase activity (GO:0043727)	purine nucleotide biosynthetic process (GO:0006164); 'de novo' IMP biosynthetic process (GO:0006189); metabolic process (GO:0008152); chordate embryonic development (GO:0043009); camera-type eye development (GO:0043010); pigmentation (GO:0043473); retina development in camera-type eye (GO:0060041)	PAICS	phosphoribosylaminoimidazole carboxylase and phosphoribosylaminoimidazolesuccinocarboxamide synthase
aacs	A0A0H2UKF2_DANRE	LBD	D	midbrain (ZFA:0000128);hindbrain (ZFA:0000029);neural tube (ZFA:0001135);liver (ZFA:0000123);optic tectum (ZFA:0000445);spinal cord (ZFA:0000075);alar plate midbrain region (ZFA:0001357);epiphysis (ZFA:0000019);unspecified (ZFA:0001093);neuron (ZFA:0009248);optic vesicle (ZFA:0000050)		393984	cytoplasm (GO:0005737); cytosol (GO:0005829)	nucleotide binding (GO:0000166); ATP binding (GO:0005524); ligase activity (GO:0016874); acetoacetate-CoA ligase activity (GO:0030729)	lipid metabolic process (GO:0006629); fatty acid metabolic process (GO:0006631); positive regulation of insulin secretion (GO:0032024)	AACS	acetoacetyl-CoA synthetase
syncripl	Q6NYJ5_DANRE	LBD	F			324384	nucleus (GO:0005634); cytoplasm (GO:0005737); CRD-mediated mRNA stability complex (GO:0070937); ribonucleoprotein complex (GO:1990904)	nucleic acid binding (GO:0003676); RNA binding (GO:0003723); mRNA 5'-UTR binding (GO:0048027)	CRD-mediated mRNA stabilization (GO:0070934)
hectd1	Q8JFV5_DANRE	LBD	C			100002034	nuclear speck (GO:0016607)	ubiquitin-protein transferase activity (GO:0004842); transferase activity (GO:0016740); metal ion binding (GO:0046872); ubiquitin protein ligase activity (GO:0061630)	ubiquitin-dependent protein catabolic process (GO:0006511); protein ubiquitination (GO:0016567); proteasome-mediated ubiquitin-dependent protein catabolic process (GO:0043161); anatomical structure development (GO:0048856); protein K63-linked ubiquitination (GO:0070534)	HECTD1	HECT domain E3 ubiquitin protein ligase 1
hspa14	A0A2R8QL69_DANRE	LBD	D			565232	cytoplasm (GO:0005737); cytosol (GO:0005829); ribosome (GO:0005840)	nucleotide binding (GO:0000166); ATP binding (GO:0005524); ATP hydrolysis activity (GO:0016887); heat shock protein binding (GO:0031072); protein folding chaperone (GO:0044183); ATP-dependent protein folding chaperone (GO:0140662)	protein refolding (GO:0042026); chaperone cofactor-dependent protein refolding (GO:0051085)	HSPA14	heat shock protein family A (Hsp70) member 14
heatr3	Q6P3I0_DANRE	LBD	F			393863		unfolded protein binding (GO:0051082)	protein import into nucleus (GO:0006606); ribosomal large subunit biogenesis (GO:0042273)	HEATR3	HEAT repeat containing 3
wdr5	Q7ZTX2_DANRE	LBD	F	telencephalon (ZFA:0000079);unspecified (ZFA:0001093)		406372	protein-containing complex (GO:0032991); Set1C/COMPASS complex (GO:0048188)	protein binding (GO:0005515); histone binding (GO:0042393)		WDR5	WD repeat domain 5
zw10	F1QYH5_DANRE	LBD	D			393110	chromosome, centromeric region (GO:0000775); kinetochore (GO:0000776); nucleus (GO:0005634); chromosome (GO:0005694); cytoplasm (GO:0005737); RZZ complex (GO:1990423)	molecular_function (GO:0003674)	mitotic cell cycle (GO:0000278); endoplasmic reticulum to Golgi vesicle-mediated transport (GO:0006888); cell cycle (GO:0007049); mitotic spindle assembly checkpoint signaling (GO:0007094); cell division (GO:0051301)	ZW10	zw10 kinetochore protein
dnm2a	A0A0R4IIR1_DANRE	LBD	C	paraxial mesoderm (ZFA:0000255);whole organism (ZFA:0001094);brain (ZFA:0000008);liver (ZFA:0000123);adaxial cell (ZFA:0000003);somite (ZFA:0000155);heart (ZFA:0000114);spinal cord (ZFA:0000075);neural tube (ZFA:0001135);otic vesicle (ZFA:0000051);midbrain hindbrain boundary (ZFA:0000042);muscle (ZFA:0005145);heart tube (ZFA:0000360)	+	559334	cytoplasm (GO:0005737); microtubule (GO:0005874); plasma membrane (GO:0005886); synapse (GO:0045202)	nucleotide binding (GO:0000166); GTPase activity (GO:0003924); GTP binding (GO:0005525); microtubule binding (GO:0008017); hydrolase activity (GO:0016787)	endocytosis (GO:0006897); synaptic vesicle budding from presynaptic endocytic zone membrane (GO:0016185); receptor internalization (GO:0031623); chordate embryonic development (GO:0043009); convergent extension (GO:0060026); somite development (GO:0061053); muscle structure development (GO:0061061)	DNM2	dynamin 2	+	GTPase	Intrinsic Proteins
hgh1	HGH1_DANRE	LBD	F			436795	cellular_component (GO:0005575)			HGH1	HGH1 homolog
fxr2	F1RC77_DANRE	LBD	D	myotome (ZFA:0001056);somite (ZFA:0000155);cephalic musculature (ZFA:0000328);pectoral fin musculature (ZFA:0000563);presumptive segmental plate (ZFA:0000053);adaxial cell (ZFA:0000003)	+	393180	nucleus (GO:0005634); cytoplasm (GO:0005737); cytoplasmic stress granule (GO:0010494); neuron projection (GO:0043005)	nucleic acid binding (GO:0003676); RNA binding (GO:0003723); mRNA binding (GO:0003729); mRNA 3'-UTR binding (GO:0003730); translation regulator activity (GO:0045182)	regulation of translation (GO:0006417); regulation of mRNA stability (GO:0043488); positive regulation of translation (GO:0045727); positive regulation of long-term neuronal synaptic plasticity (GO:0048170); animal organ development (GO:0048513); mRNA transport (GO:0051028); regulation of translation at presynapse, modulating synaptic transmission (GO:0099577)	FXR2	FMR1 autosomal homolog 2
piwil1	PIWL1_DANRE	LBD	F	testis (ZFA:0000598);gonad (ZFA:0000413);ovarian follicle stage I (ZFA:0001263);whole organism (ZFA:0001094);spermatogonium (ZFA:0009007);eye (ZFA:0000107);lens (ZFA:0000035);blastodisc (ZFA:0001175);ovary (ZFA:0000403);oocyte (ZFA:0001109);diencephalon (ZFA:0000101);male organism (ZFA:0000242);primordial germ cell (ZFA:0009288);midbrain (ZFA:0000128);pectoral fin (ZFA:0001161);germ line cell (ZF…		368200	nucleus (GO:0005634); cytoplasm (GO:0005737); P granule (GO:0043186)	nucleic acid binding (GO:0003676); RNA binding (GO:0003723); nuclease activity (GO:0004518); endonuclease activity (GO:0004519); RNA endonuclease activity (GO:0004521); protein binding (GO:0005515); bidentate ribonuclease III activity (GO:0016443); hydrolase activity (GO:0016787); RNA endonuclease activity, producing 5'-phosphomonoesters (GO:0016891); piRNA binding (GO:0034584); metal ion binding…	regulation of translation (GO:0006417); gamete generation (GO:0007276); germ cell development (GO:0007281); spermatogenesis (GO:0007283); spermatid development (GO:0007286); anatomical structure morphogenesis (GO:0009653); cell differentiation (GO:0030154); regulatory ncRNA-mediated gene silencing (GO:0031047); piRNA processing (GO:0034587); sperm DNA condensation (GO:0035092); meiotic cell cycle…	PIWIL1	piwi like RNA-mediated gene silencing 1
rbm39a	A0A2R8QAM8_DANRE	LBD	F	whole organism (ZFA:0001094);unspecified (ZFA:0001093)		406251	nucleus (GO:0005634)	nucleic acid binding (GO:0003676); RNA binding (GO:0003723); U1 snRNP binding (GO:1990446)	mRNA processing (GO:0006397)	RBM39	RNA binding motif protein 39
rpl36a	A0A2R8Q1C6_DANRE	LBD	F	exocrine pancreas (ZFA:0001249);hepatocyte (ZFA:0009111);pharyngeal arch (ZFA:0001306);intestine (ZFA:0001338);whole organism (ZFA:0001094);endocrine pancreas (ZFA:0001260);intestinal epithelial cell (ZFA:0009399);pancreatic bud (ZFA:0001390);central nervous system (ZFA:0000012);pancreas (ZFA:0000140);liver (ZFA:0000123);epithelial cell of pancreas (ZFA:0009045)		195819	cytoplasm (GO:0005737); ribosome (GO:0005840); cytosolic large ribosomal subunit (GO:0022625); ribonucleoprotein complex (GO:1990904)	structural constituent of ribosome (GO:0003735)	translation (GO:0006412); chordate embryonic development (GO:0043009); regulation of cell cycle (GO:0051726)	RPL36A	ribosomal protein L36a
hyou1	A0A2R8QLL5_DANRE	LBD	D	polster (ZFA:0000058);pharyngeal arch 3-7 skeleton (ZFA:0000095);hatching gland (ZFA:0000026);liver (ZFA:0000123);neural rod (ZFA:0000133);nervous system (ZFA:0000396);hindbrain (ZFA:0000029);immature eye (ZFA:0001678);anterior axial hypoblast (ZFA:0000004);whole organism (ZFA:0001094)		327133	endoplasmic reticulum (GO:0005783); endoplasmic reticulum lumen (GO:0005788); endoplasmic reticulum chaperone complex (GO:0034663)	nucleotide binding (GO:0000166); adenyl-nucleotide exchange factor activity (GO:0000774); ATP binding (GO:0005524); ATP-dependent protein folding chaperone (GO:0140662)	negative regulation of hypoxia-induced intrinsic apoptotic signaling pathway (GO:1903298)	HYOU1	hypoxia up-regulated 1
vdac2	Q8AWD0_DANRE	LBD	D	brain (ZFA:0000008);lens (ZFA:0000035);unspecified (ZFA:0001093);musculature system (ZFA:0000548);somite (ZFA:0000155);ventral mesoderm (ZFA:0000083);heart tube (ZFA:0000360);solid lens vesicle (ZFA:0001679);caudal fin (ZFA:0001058);anatomical structure (ZFA:0000037);heart (ZFA:0000114);pectoral fin (ZFA:0001161)	+	322126	mitochondrion (GO:0005739); mitochondrial outer membrane (GO:0005741); plasma membrane (GO:0005886); membrane (GO:0016020); pore complex (GO:0046930)	voltage-gated monoatomic anion channel activity (GO:0008308); channel activity (GO:0015267); porin activity (GO:0015288); identical protein binding (GO:0042802)	monoatomic ion transport (GO:0006811); regulation of heart contraction (GO:0008016); fin regeneration (GO:0031101); calcium import into the mitochondrion (GO:0036444); transmembrane transport (GO:0055085); monoatomic anion transmembrane transport (GO:0098656)	VDAC2	voltage dependent anion channel 2
pan2	E9QJN4_DANRE	LBD	F			792831	P-body (GO:0000932); nucleus (GO:0005634); cytoplasm (GO:0005737); PAN complex (GO:0031251)	nucleic acid binding (GO:0003676); nuclease activity (GO:0004518); exonuclease activity (GO:0004527); poly(A)-specific ribonuclease activity (GO:0004535); hydrolase activity (GO:0016787); metal ion binding (GO:0046872)	nuclear-transcribed mRNA poly(A) tail shortening (GO:0000289); mRNA processing (GO:0006397); positive regulation of cytoplasmic mRNA processing body assembly (GO:0010606)	PAN2	poly(A) specific ribonuclease subunit PAN2
g3bp1	Q6P124_DANRE	LBD	D	neuromast (ZFA:0000243);unspecified (ZFA:0001093)		335512	cytosol (GO:0005829); intracellular organelle (GO:0043229); ribonucleoprotein complex (GO:1990904)	nucleic acid binding (GO:0003676); RNA binding (GO:0003723); mRNA binding (GO:0003729); mRNA 3'-UTR binding (GO:0003730)		G3BP1	G3BP stress granule assembly factor 1
jupa	A0A2R8QDB8_DANRE	LBD	F	pronephric duct (ZFA:0000150);epidermis (ZFA:0000105);eye (ZFA:0000107);peripheral olfactory organ (ZFA:0000047);unspecified (ZFA:0001093);cornea (ZFA:0000640);periderm (ZFA:0001185);solid lens vesicle (ZFA:0001679);corneal endothelium (ZFA:0001687);lateral line system (ZFA:0000034);retina (ZFA:0000152);corneal epithelium (ZFA:0001683);pharyngeal arch 3-7 skeleton (ZFA:0000095);whole organism (ZF…		30415	nucleus (GO:0005634); cytoplasm (GO:0005737); adherens junction (GO:0005912); catenin complex (GO:0016342); desmosome (GO:0030057)	transcription coactivator activity (GO:0003713); protein phosphatase binding (GO:0019903); alpha-catenin binding (GO:0045294); cadherin binding (GO:0045296); DNA-binding transcription factor binding (GO:0140297)	atrioventricular valve morphogenesis (GO:0003181); cell adhesion (GO:0007155); heart development (GO:0007507); negative regulation of Wnt signaling pathway (GO:0030178); positive regulation of transcription by RNA polymerase II (GO:0045944); canonical Wnt signaling pathway (GO:0060070); cell-cell adhesion (GO:0098609)	JUP	junction plakoglobin
zgc:110425	F1R314_DANRE	LBD	F	proliferative region (ZFA:0000098)		553782	nucleosome (GO:0000786); nucleus (GO:0005634); chromosome (GO:0005694)	DNA binding (GO:0003677); double-stranded DNA binding (GO:0003690); structural constituent of chromatin (GO:0030527); nucleosomal DNA binding (GO:0031492)	nucleosome assembly (GO:0006334); chromosome condensation (GO:0030261); negative regulation of DNA recombination (GO:0045910); anatomical structure development (GO:0048856)
cp	Q6P3G1_DANRE	LBD	C	liver (ZFA:0000123);yolk syncytial layer (ZFA:0000088);unspecified (ZFA:0001093);hepatocyte (ZFA:0009111);whole organism (ZFA:0001094);liver primordium (ZFA:0000124);head (ZFA:0001114);female organism (ZFA:0000303);pancreas (ZFA:0000140);blood plasma (ZFA:0005654);hepatic duct (ZFA:0001100);male organism (ZFA:0000242);gut (ZFA:0000112)		84702	nucleus (GO:0005634); cytoplasm (GO:0005737); plasma membrane (GO:0005886)	ferroxidase activity (GO:0004322); copper ion binding (GO:0005507); oxidoreductase activity (GO:0016491); metal ion binding (GO:0046872)	monoatomic ion transport (GO:0006811); copper ion transport (GO:0006825); iron ion transport (GO:0006826)	CP	ceruloplasmin
casp3a	B8JK21_DANRE	LBD	D	eye (ZFA:0000107);male organism (ZFA:0000242);optic tectum (ZFA:0000445);female organism (ZFA:0000303);hindbrain (ZFA:0000029);whole organism (ZFA:0001094);midbrain (ZFA:0000128);pharyngeal arch (ZFA:0001306);central nervous system (ZFA:0000012);olfactory placode (ZFA:0000048);ventricular zone (ZFA:0001083);unspecified (ZFA:0001093);liver (ZFA:0000123);intestinal bulb (ZFA:0001076);olfactory bulb…		140621	cytoplasm (GO:0005737); death-inducing signaling complex (GO:0031264)	cysteine-type endopeptidase activity (GO:0004197); enzyme activator activity (GO:0008047); peptidase activity (GO:0008233); cysteine-type peptidase activity (GO:0008234); hydrolase activity (GO:0016787); cysteine-type endopeptidase activity involved in apoptotic signaling pathway (GO:0097199); cysteine-type endopeptidase activity involved in execution phase of apoptosis (GO:0097200)	proteolysis (GO:0006508); apoptotic process (GO:0006915); neuron differentiation (GO:0030182); keratinocyte differentiation (GO:0030216); erythrocyte differentiation (GO:0030218); positive regulation of apoptotic process (GO:0043065); positive regulation of neuron apoptotic process (GO:0043525); regulation of collateral sprouting in absence of injury (GO:0048696); cellular response to antibiotic …	CASP3	caspase 3
eif4g1a	A0A2R8Q280_DANRE	LBD	C			572435	eukaryotic translation initiation factor 4F complex (GO:0016281)	RNA binding (GO:0003723); mRNA binding (GO:0003729); translation initiation factor activity (GO:0003743)	translation (GO:0006412); translational initiation (GO:0006413)	EIF4G1	eukaryotic translation initiation factor 4 gamma 1
usp9	Q4FE55_DANRE	LBD	C	whole organism (ZFA:0001094);myotome (ZFA:0001056);solid lens vesicle (ZFA:0001679);pectoral fin (ZFA:0001161);lens (ZFA:0000035);central nervous system (ZFA:0000012);brain (ZFA:0000008);endodermal cell (ZFA:0009139)		568683	nucleus (GO:0005634); cytosol (GO:0005829)	cysteine-type deubiquitinase activity (GO:0004843); peptidase activity (GO:0008233); hydrolase activity (GO:0016787)	proteolysis (GO:0006508); ubiquitin-dependent protein catabolic process (GO:0006511); cell migration (GO:0016477); protein deubiquitination (GO:0016579)	USP9X/USP9Y	ubiquitin specific peptidase 9 X-linked/ubiquitin specific peptidase 9 Y-linked
flnb	A0A0G2L974_DANRE	LBD	C			563023	intracellular non-membrane-bounded organelle (GO:0043232)	actin binding (GO:0003779); actin filament binding (GO:0051015)	actin cytoskeleton organization (GO:0030036)	FLNB	filamin B
prmt5	A0A2R8QLZ5_DANRE	LBD	C	muscle (ZFA:0005145);somite (ZFA:0000155);whole organism (ZFA:0001094);testis (ZFA:0000598);segmental plate (ZFA:0000279);brain (ZFA:0000008);kidney (ZFA:0000529);ovary (ZFA:0000403);liver (ZFA:0000123);spleen (ZFA:0000436);heart (ZFA:0000114);shield (ZFA:0000071)	+	368664	nucleus (GO:0005634); cytoplasm (GO:0005737); cytosol (GO:0005829)	methyltransferase activity (GO:0008168); histone arginine N-methyltransferase activity (GO:0008469); S-adenosylmethionine-dependent methyltransferase activity (GO:0008757); protein-arginine N-methyltransferase activity (GO:0016274); transferase activity (GO:0016740); protein-arginine omega-N symmetric methyltransferase activity (GO:0035243); histone methyltransferase activity (GO:0042054); histon…	regulation of DNA-templated transcription (GO:0006355); peptidyl-arginine methylation, to symmetrical-dimethyl arginine (GO:0019918); methylation (GO:0032259); rhythmic process (GO:0048511); regulation of skeletal muscle fiber development (GO:0048742)	PRMT5	protein arginine methyltransferase 5
sec24a	A0A0R4ICL5_DANRE	LBD	D			100000526	endoplasmic reticulum membrane (GO:0005789); cytosol (GO:0005829); COPII vesicle coat (GO:0030127); cytoplasmic vesicle (GO:0031410); endoplasmic reticulum exit site (GO:0070971)	SNARE binding (GO:0000149); zinc ion binding (GO:0008270)	intracellular protein transport (GO:0006886); endoplasmic reticulum to Golgi vesicle-mediated transport (GO:0006888); protein transport (GO:0015031); COPII-coated vesicle cargo loading (GO:0090110)	SEC24A	SEC24 homolog A, COPII coat complex component
wdr1	A0A2R8PVJ3_DANRE	LBD	D	periderm (ZFA:0001185);epidermis (ZFA:0000105);solid lens vesicle (ZFA:0001679);cranial ganglion (ZFA:0000013);trigeminal placode (ZFA:0000162);optic tectum (ZFA:0000445);peripheral olfactory organ (ZFA:0000047)		394014				WDR1	WD repeat domain 1
ppp2r2ab	A2BG80_DANRE	LBD	F			327263	protein phosphatase type 2A complex (GO:0000159); cytosol (GO:0005829)	protein phosphatase regulator activity (GO:0019888)	blood vessel lumenization (GO:0072554)	PPP2R2A	protein phosphatase 2 regulatory subunit Balpha
hadhab	F1QYX8_DANRE	LBD	D	unspecified (ZFA:0001093);liver (ZFA:0000123)		793834	mitochondrion (GO:0005739); mitochondrial fatty acid beta-oxidation multienzyme complex (GO:0016507)	catalytic activity (GO:0003824); 3-hydroxyacyl-CoA dehydrogenase activity (GO:0003857); enoyl-CoA hydratase activity (GO:0004300); oxidoreductase activity (GO:0016491); long-chain-3-hydroxyacyl-CoA dehydrogenase activity (GO:0016509); oxidoreductase activity, acting on the CH-OH group of donors, NAD or NADP as acceptor (GO:0016616); NAD+ binding (GO:0070403)	lipid metabolic process (GO:0006629); fatty acid metabolic process (GO:0006631); fatty acid beta-oxidation (GO:0006635)	HADHA	hydroxyacyl-CoA dehydrogenase trifunctional multienzyme complex subunit alpha
tle2a	B3DJR5_DANRE	LBD	F	whole organism (ZFA:0001094);oocyte (ZFA:0001109);telencephalon (ZFA:0000079);unfertilized egg (ZFA:0001570)		565013	nucleus (GO:0005634); transcription regulator complex (GO:0005667)	transcription corepressor activity (GO:0003714)	regulation of DNA-templated transcription (GO:0006355); negative regulation of canonical Wnt signaling pathway (GO:0090090)	TLE2	TLE family member 2, transcriptional corepressor
si:ch73-18b11.1	A0A0R4IM03_DANRE	LBD	C
iqgap2	A2CE93_DANRE	LBD	C	epiphysis (ZFA:0000019);liver (ZFA:0000123);pronephric tubule (ZFA:0001558);inner optic circle (ZFA:0005054);primordial midbrain channel (ZFA:0005017);intestine (ZFA:0001338);aortic arch (ZFA:0005004);pronephric glomerulus (ZFA:0001557);heart tube (ZFA:0000360);intestinal bulb (ZFA:0001076);optic artery (ZFA:0005044);mid cerebral vein (ZFA:0005010);pronephric proximal straight tubule (ZFA:0001621…		563030	cell cortex (GO:0005938); plasma membrane bounded cell projection (GO:0120025)	GTPase activator activity (GO:0005096); calmodulin binding (GO:0005516); actin filament binding (GO:0051015)	glomerular filtration (GO:0003094); podocyte development (GO:0072015); mitotic actomyosin contractile ring assembly actin filament organization (GO:1903479)	IQGAP2	IQ motif containing GTPase activating protein 2
suclg1	B8JI00_DANRE	LBD	D	yolk syncytial layer (ZFA:0000088);alar plate midbrain region (ZFA:0001357);somite (ZFA:0000155);whole organism (ZFA:0001094);trunk musculature (ZFA:0000473);optic tectum (ZFA:0000445);myotome (ZFA:0001056);solid lens vesicle (ZFA:0001679);liver (ZFA:0000123);adaxial cell (ZFA:0000003);intestinal bulb (ZFA:0001076);lens (ZFA:0000035);musculature system (ZFA:0000548);pectoral fin musculature (ZFA:…	+	436850	mitochondrion (GO:0005739); succinate-CoA ligase complex (ADP-forming) (GO:0009361)	nucleotide binding (GO:0000166); catalytic activity (GO:0003824); succinate-CoA ligase (ADP-forming) activity (GO:0004775); succinate-CoA ligase (GDP-forming) activity (GO:0004776); ligase activity (GO:0016874)	tricarboxylic acid cycle (GO:0006099)	SUCLG1	succinate-CoA ligase GDP/ADP-forming subunit alpha
ptk7a	E7F2R9_DANRE	LBD	C	somite (ZFA:0000155);whole organism (ZFA:0001094);brain (ZFA:0000008);neural tube (ZFA:0001135);head (ZFA:0001114);tail bud (ZFA:0000077);midbrain hindbrain boundary (ZFA:0000042);eye (ZFA:0000107)	+	553690	plasma membrane (GO:0005886); cell-cell junction (GO:0005911); axon (GO:0030424); neuronal cell body (GO:0043025)	axon guidance receptor activity (GO:0008046); kinase activity (GO:0016301); transferase activity (GO:0016740)	skeletal system development (GO:0001501); planar cell polarity pathway involved in axis elongation (GO:0003402); homophilic cell adhesion via plasma membrane adhesion molecules (GO:0007156); phosphorylation (GO:0016310); segmentation (GO:0035282); synapse organization (GO:0050808); regulation of canonical Wnt signaling pathway (GO:0060828); negative regulation of canonical Wnt signaling pathway (…	PTK7	protein tyrosine kinase 7 (inactive)
gpia	F1QZL6_DANRE	LBD	D	intestine (ZFA:0001338);blastomere (ZFA:0000093);epiphysis (ZFA:0000019);whole organism (ZFA:0001094);brain (ZFA:0000008);swim bladder (ZFA:0000076);tegmentum (ZFA:0000160);intestinal epithelium (ZFA:0005124);pronephric duct (ZFA:0000150);central nervous system (ZFA:0000012);forebrain (ZFA:0000109);heart rudiment (ZFA:0000115);pectoral fin musculature (ZFA:0000563);neuron (ZFA:0009248);eye (ZFA:0…	+	246094	extracellular space (GO:0005615); cytosol (GO:0005829)	glucose-6-phosphate isomerase activity (GO:0004347); cytokine activity (GO:0005125); isomerase activity (GO:0016853); monosaccharide binding (GO:0048029); carbohydrate derivative binding (GO:0097367)	gluconeogenesis (GO:0006094); glycolytic process (GO:0006096); glucose 6-phosphate metabolic process (GO:0051156); carbohydrate derivative metabolic process (GO:1901135)	GPI	glucose-6-phosphate isomerase
zc3h7bb	E7F4T4_DANRE	LBD	D			557754		miRNA binding (GO:0035198); metal ion binding (GO:0046872)	miRNA processing (GO:0035196)	ZC3H7B	zinc finger CCCH-type containing 7B
arhgap35a	E7F8G5_DANRE	LBD	F			100004299	nucleus (GO:0005634); cytosol (GO:0005829)	GTPase activity (GO:0003924); GTPase activator activity (GO:0005096); GTP binding (GO:0005525)	signal transduction (GO:0007165); Rho protein signal transduction (GO:0007266); regulation of cell size (GO:0008361); cell development (GO:0048468); system development (GO:0048731); regulation of axonogenesis (GO:0050770)	ARHGAP35	Rho GTPase activating protein 35
uqcrc2b	Q6IQ59_DANRE	LBD	D	unspecified (ZFA:0001093);whole organism (ZFA:0001094);gut (ZFA:0000112);liver (ZFA:0000123);skeletal muscle (ZFA:0005277)		322549	mitochondrion (GO:0005739)	metalloendopeptidase activity (GO:0004222); metal ion binding (GO:0046872)	proteolysis (GO:0006508)	UQCRC2	ubiquinol-cytochrome c reductase core protein 2
gspt1l	Q7T358_DANRE	LBD	F	proliferative region (ZFA:0000098);eye (ZFA:0000107);pharyngeal arch 3-7 (ZFA:0001613);hindbrain (ZFA:0000029);head (ZFA:0001114);somite (ZFA:0000155);whole organism (ZFA:0001094);digestive system (ZFA:0000339);unspecified (ZFA:0001093);mandibular arch skeleton (ZFA:0001227)	+	325284	translation release factor complex (GO:0018444)	nucleotide binding (GO:0000166); translation release factor activity (GO:0003747); GTPase activity (GO:0003924); GTP binding (GO:0005525)	vasculature development (GO:0001944); translation (GO:0006412)
uqcrc1	A0A2R8Q5U6_DANRE	LBD	D	whole organism (ZFA:0001094);gut (ZFA:0000112);skeletal system (ZFA:0000434);inner ear (ZFA:0000217);epidermis (ZFA:0000105);pectoral fin (ZFA:0001161);liver (ZFA:0000123);cerebellum (ZFA:0000100);liver and biliary system (ZFA:0000036)		393793	mitochondrion (GO:0005739)	metal ion binding (GO:0046872)		UQCRC1	ubiquinol-cytochrome c reductase core protein 1
eif2b4	Q5RIE1_DANRE	LBD	D	whole organism (ZFA:0001094);brain (ZFA:0000008);eye (ZFA:0000107)		541548		translation initiation factor activity (GO:0003743)	translation (GO:0006412); translational initiation (GO:0006413)	EIF2B4	eukaryotic translation initiation factor 2B subunit delta
ddx43	B8A609_DANRE	LBD	F			100136871		nucleotide binding (GO:0000166); nucleic acid binding (GO:0003676); RNA binding (GO:0003723); RNA helicase activity (GO:0003724); mRNA binding (GO:0003729); helicase activity (GO:0004386); ATP binding (GO:0005524); hydrolase activity (GO:0016787)		DDX43	DEAD-box helicase 43
oga	A0A2R8RWC3_DANRE	LBD	C			324487		beta-N-acetylglucosaminidase activity (GO:0016231); hydrolase activity (GO:0016787); hydrolase activity, acting on glycosyl bonds (GO:0016798); [protein]-3-O-(N-acetyl-D-glucosaminyl)-L-threonine O-N-acetyl-alpha-D-glucosaminase activity (GO:0102166); [protein]-3-O-(N-acetyl-D-glucosaminyl)-L-serine O-N-acetyl-alpha-D-glucosaminase activity (GO:0102167); [protein]-3-O-(N-acetyl-D-glucosaminyl)-L-…	metabolic process (GO:0008152); glycoprotein metabolic process (GO:0009100)	OGA	O-GlcNAcase
eif2a	EIF2A_DANRE	LBD	D			573991	cytosolic small ribosomal subunit (GO:0022627)	tRNA binding (GO:0000049); mRNA binding (GO:0003729); translation initiation factor activity (GO:0003743); ribosome binding (GO:0043022)	translation (GO:0006412); translational initiation (GO:0006413); regulation of translation (GO:0006417)	EIF2A	eukaryotic translation initiation factor 2A
rap1gds1	F1RAN8_DANRE	LBD	F			100334870	cytoplasm (GO:0005737); mitochondrion (GO:0005739); endoplasmic reticulum (GO:0005783); cytosol (GO:0005829)	guanyl-nucleotide exchange factor activity (GO:0005085)		RAP1GDS1	Rap1 GTPase-GDP dissociation stimulator 1
strap	Q7ZW92_DANRE	LBD	F	whole organism (ZFA:0001094);brain (ZFA:0000008);unspecified (ZFA:0001093)		393274	SMN complex (GO:0032797)	RNA binding (GO:0003723); kinase activity (GO:0016301); transferase activity (GO:0016740)	spliceosomal snRNP assembly (GO:0000387); phosphorylation (GO:0016310)	STRAP	serine/threonine kinase receptor associated protein
elp1	A0A0R4IJ07_DANRE	LBD	F			561039	nucleus (GO:0005634); cytoplasm (GO:0005737); cytosol (GO:0005829); elongator holoenzyme complex (GO:0033588)	tRNA binding (GO:0000049)	tRNA wobble uridine modification (GO:0002098); tRNA wobble base 5-methoxycarbonylmethyl-2-thiouridinylation (GO:0002926); tRNA processing (GO:0008033); enteric nervous system development (GO:0048484)	ELP1	elongator acetyltransferase complex subunit 1
dis3l2	E7F350_DANRE	LBD	C	pronephros (ZFA:0000151)		566106	P-body (GO:0000932); cytoplasm (GO:0005737)	3'-5'-RNA exonuclease activity (GO:0000175); RNA binding (GO:0003723); nuclease activity (GO:0004518); exonuclease activity (GO:0004527); 5'-3' RNA exonuclease activity (GO:0004534); RNA nuclease activity (GO:0004540); hydrolase activity (GO:0016787); RNA exonuclease activity, producing 5'-phosphomonoesters (GO:0016896); metal ion binding (GO:0046872)	mRNA catabolic process (GO:0006402); cell cycle (GO:0007049); miRNA catabolic process (GO:0010587); nuclear-transcribed mRNA catabolic process, exonucleolytic, 3'-5' (GO:0034427); pronephros development (GO:0048793); cell division (GO:0051301); polyuridylation-dependent mRNA catabolic process (GO:1990074)	DIS3L2	DIS3 like 3'-5' exoribonuclease 2
nle1	F1QDT3_DANRE	LBD	F	whole organism (ZFA:0001094);hypophysis (ZFA:0000118);pharyngeal arch (ZFA:0001306);alar plate midbrain region (ZFA:0001357);retina (ZFA:0000152);optic tectum (ZFA:0000445);optic vesicle (ZFA:0000050)		553606	nucleus (GO:0005634); nucleolus (GO:0005730)		ribosomal large subunit assembly (GO:0000027); Notch signaling pathway (GO:0007219)
seh1l	SEH1_DANRE	LBD	C			334749	chromosome, centromeric region (GO:0000775); kinetochore (GO:0000776); nucleus (GO:0005634); nuclear pore (GO:0005643); chromosome (GO:0005694); lysosome (GO:0005764); lysosomal membrane (GO:0005765); membrane (GO:0016020); nuclear pore outer ring (GO:0031080); Seh1-associated complex (GO:0035859); GATOR2 complex (GO:0061700)	structural molecule activity (GO:0005198)	nuclear pore organization (GO:0006999); cell cycle (GO:0007049); chromosome segregation (GO:0007059); mitotic metaphase chromosome alignment (GO:0007080); protein transport (GO:0015031); cellular response to nutrient levels (GO:0031669); cellular response to amino acid starvation (GO:0034198); mRNA transport (GO:0051028); cell division (GO:0051301); attachment of mitotic spindle microtubules to k…	SEH1L	SEH1 like nucleoporin
chmp4c	CHM4C_DANRE	LBD	C			550542	ESCRT III complex (GO:0000815); multivesicular body (GO:0005771); cytoplasmic side of plasma membrane (GO:0009898)	molecular_function (GO:0003674)	vesicle budding from membrane (GO:0006900); vacuolar transport (GO:0007034); late endosome to vacuole transport via multivesicular body sorting pathway (GO:0032511)	CHMP4C	charged multivesicular body protein 4C
si:ch211-11k18.4	E7F0T8_DANRE	LBD	C			559333	cytoplasm (GO:0005737); plasma membrane (GO:0005886); membrane (GO:0016020)	nucleotide binding (GO:0000166); GTPase activity (GO:0003924); GTP binding (GO:0005525); hydrolase activity (GO:0016787)	endocytosis (GO:0006897); mitochondrion organization (GO:0007005); endosomal transport (GO:0016197)
bzw1a	BZW1A_DANRE	LBD	D	forebrain (ZFA:0000109);unspecified (ZFA:0001093);immature eye (ZFA:0001678);presumptive neural plate (ZFA:0000063);neural plate (ZFA:0000132);eye (ZFA:0000107);whole organism (ZFA:0001094)		325226	cytoplasm (GO:0005737)		regulation of translation (GO:0006417); regulation of translational initiation (GO:0006446)	BZW1	basic leucine zipper and W2 domains 1
vdac1	Q6NWC1_DANRE	LBD	C	skeletal muscle (ZFA:0005277);whole organism (ZFA:0001094);brain (ZFA:0000008)		334582	mitochondrion (GO:0005739); mitochondrial outer membrane (GO:0005741); plasma membrane (GO:0005886); membrane (GO:0016020); membrane raft (GO:0045121); pore complex (GO:0046930)	voltage-gated monoatomic anion channel activity (GO:0008308); porin activity (GO:0015288)	monoatomic ion transport (GO:0006811); transmembrane transport (GO:0055085); monoatomic anion transmembrane transport (GO:0098656)	VDAC1	voltage dependent anion channel 1
abce1	Q6TNW3_DANRE	LBD	F	eye (ZFA:0000107);whole organism (ZFA:0001094);ventral mesoderm (ZFA:0000083);pharyngeal arch (ZFA:0001306);immature eye (ZFA:0001678);optic tectum (ZFA:0000445);myotome (ZFA:0001056);alar plate midbrain region (ZFA:0001357);pectoral fin (ZFA:0001161);unspecified (ZFA:0001093);intermediate cell mass of mesoderm (ZFA:0000033);female organism (ZFA:0000303)		406324		nucleotide binding (GO:0000166); iron ion binding (GO:0005506); ATP binding (GO:0005524); ATP hydrolysis activity (GO:0016887); ribosomal small subunit binding (GO:0043024)	ribosomal subunit export from nucleus (GO:0000054); translational initiation (GO:0006413); translational termination (GO:0006415)	ABCE1	ATP binding cassette subfamily E member 1
srsf11	A0A0R4IUB5_DANRE	LBD	F			321886	nucleoplasm (GO:0005654)	nucleic acid binding (GO:0003676); RNA binding (GO:0003723)	RNA splicing (GO:0008380)	SRSF11	serine and arginine rich splicing factor 11
mdh1aa	A0A2R9YJL1_DANRE	LBD	C	olfactory bulb (ZFA:0000402);liver (ZFA:0000123);central nervous system (ZFA:0000012);pectoral fin (ZFA:0001161);pronephric duct (ZFA:0000150);adaxial cell (ZFA:0000003);inner ear (ZFA:0000217);retina (ZFA:0000152);mucus secreting cell (ZFA:0009159);gut (ZFA:0000112);epidermis (ZFA:0000105);pectoral fin musculature (ZFA:0000563);polster (ZFA:0000058)		399662	cytosol (GO:0005829)	catalytic activity (GO:0003824); oxidoreductase activity (GO:0016491); malate dehydrogenase activity (GO:0016615); oxidoreductase activity, acting on the CH-OH group of donors, NAD or NADP as acceptor (GO:0016616); L-malate dehydrogenase activity (GO:0030060)	tricarboxylic acid cycle (GO:0006099); oxaloacetate metabolic process (GO:0006107); malate metabolic process (GO:0006108); NADH metabolic process (GO:0006734); carboxylic acid metabolic process (GO:0019752)	MDH1	malate dehydrogenase 1
stip1	Q5RKM3_DANRE	LBD	F			493606	cytoplasm (GO:0005737)	molecular_function (GO:0003674); Hsp90 protein binding (GO:0051879)	biological_process (GO:0008150)	STIP1	stress induced phosphoprotein 1
sec23a	SC23A_DANRE	LBD	F	notochord (ZFA:0000135);scapulocoracoid (ZFA:0001455);chondrocranium cartilage (ZFA:0001461);whole organism (ZFA:0001094);pectoral fin cartilage (ZFA:0000257);hatching gland (ZFA:0000026);pharyngeal arch cartilage (ZFA:0001460);pharyngeal arch (ZFA:0001306);otic vesicle (ZFA:0000051);tail bud (ZFA:0000077);unspecified (ZFA:0001093);polster (ZFA:0000058)	+	406774	cytoplasm (GO:0005737); endoplasmic reticulum (GO:0005783); endoplasmic reticulum membrane (GO:0005789); cytosol (GO:0005829); membrane (GO:0016020); COPII vesicle coat (GO:0030127); cytoplasmic vesicle (GO:0031410); endoplasmic reticulum exit site (GO:0070971)	GTPase activator activity (GO:0005096); zinc ion binding (GO:0008270); metal ion binding (GO:0046872)	protein targeting (GO:0006605); intracellular protein transport (GO:0006886); endoplasmic reticulum to Golgi vesicle-mediated transport (GO:0006888); protein transport (GO:0015031); vesicle-mediated transport (GO:0016192); pectoral fin morphogenesis (GO:0035138); embryonic neurocranium morphogenesis (GO:0048702); cartilage development (GO:0051216); COPII-coated vesicle cargo loading (GO:0090110);…	SEC23A	SEC23 homolog A, COPII coat complex component
ercc6l	ERC6L_DANRE	LBD	C			100005291	chromosome, centromeric region (GO:0000775); kinetochore (GO:0000776); chromosome (GO:0005694)	nucleotide binding (GO:0000166); DNA binding (GO:0003677); helicase activity (GO:0004386); ATP binding (GO:0005524); DNA translocase activity (GO:0015616); hydrolase activity (GO:0016787); ATP hydrolysis activity (GO:0016887); ATP-dependent chromatin remodeler activity (GO:0140658)	cell cycle (GO:0007049); intein-mediated protein splicing (GO:0016539); cell division (GO:0051301)	ERCC6L	ERCC excision repair 6 like, spindle assembly checkpoint helicase
eif2b2	Q6NXC7_DANRE	LBD	F	brain (ZFA:0000008);whole organism (ZFA:0001094);eye (ZFA:0000107)		405839	eukaryotic translation initiation factor 2B complex (GO:0005851)	translation initiation factor activity (GO:0003743); guanyl-nucleotide exchange factor activity (GO:0005085)	translation (GO:0006412); translational initiation (GO:0006413)	EIF2B2	eukaryotic translation initiation factor 2B subunit beta
actr3	F1QEB3_DANRE	LBD	C			406250	nucleus (GO:0005634); cytoskeleton (GO:0005856); cell projection (GO:0042995)
gapvd1	A0A0R4IS53_DANRE	LBD	C			436693	cytosol (GO:0005829); membrane (GO:0016020); endocytic vesicle (GO:0030139)	guanyl-nucleotide exchange factor activity (GO:0005085); small GTPase binding (GO:0031267)	endocytosis (GO:0006897); vesicle-mediated transport (GO:0016192); cell development (GO:0048468); system development (GO:0048731)	GAPVD1	GTPase activating protein and VPS9 domains 1
zc3h7a	A0A0R4IWM4_DANRE	LBD	F			406743		miRNA binding (GO:0035198); metal ion binding (GO:0046872)	miRNA processing (GO:0035196)	ZC3H7A	zinc finger CCCH-type containing 7A
vta1	A0A2R8RJY3_DANRE	LBD	F			406414	cytoplasm (GO:0005737); endosome (GO:0005768); multivesicular body (GO:0005771); endosome membrane (GO:0010008); membrane (GO:0016020)	molecular_function (GO:0003674)	protein transport (GO:0015031); late endosome to vacuole transport via multivesicular body sorting pathway (GO:0032511)	VTA1	vesicle trafficking 1
ppm1g	F1QJE5_DANRE	LBD	F	brain (ZFA:0000008);telencephalon (ZFA:0000079);pectoral fin musculature (ZFA:0000563);somite (ZFA:0000155);eye (ZFA:0000107);alar plate midbrain region (ZFA:0001357);pharyngeal arch (ZFA:0001306);pharyngeal arch 3-7 skeleton (ZFA:0000095);whole organism (ZFA:0001094);optic tectum (ZFA:0000445);central nervous system (ZFA:0000012);motor neuron (ZFA:0009052);unspecified (ZFA:0001093);pectoral fin …	+	368275	nucleoplasm (GO:0005654)	phosphoprotein phosphatase activity (GO:0004721); protein serine/threonine phosphatase activity (GO:0004722); hydrolase activity (GO:0016787); myosin phosphatase activity (GO:0017018); cation binding (GO:0043169); metal ion binding (GO:0046872)	protein dephosphorylation (GO:0006470); central nervous system development (GO:0007417)	PPM1G	protein phosphatase, Mg2+/Mn2+ dependent 1G
man2b1	F1QTT0_DANRE	LBD	C			541519	lysosome (GO:0005764)	catalytic activity (GO:0003824); hydrolase activity, hydrolyzing O-glycosyl compounds (GO:0004553); alpha-mannosidase activity (GO:0004559); hydrolase activity (GO:0016787); hydrolase activity, acting on glycosyl bonds (GO:0016798); carbohydrate binding (GO:0030246); metal ion binding (GO:0046872)	carbohydrate metabolic process (GO:0005975); mannose metabolic process (GO:0006013); metabolic process (GO:0008152)	MAN2B1	mannosidase alpha class 2B member 1
gstp1.2	Q9DDU5_DANRE	LBD	D	whole organism (ZFA:0001094);liver (ZFA:0000123);intestine (ZFA:0001338);peripheral olfactory organ (ZFA:0000047);gill (ZFA:0000354);neural crest (ZFA:0000045);kidney (ZFA:0000529);eye (ZFA:0000107);brain (ZFA:0000008);pigment cell (ZFA:0009090);male organism (ZFA:0000242);posterior lateral line neuromast (ZFA:0000940);integument (ZFA:0000368);female organism (ZFA:0000303);testis (ZFA:0000598);ph…		79381	nucleus (GO:0005634); cytoplasm (GO:0005737); mitochondrion (GO:0005739); cytosol (GO:0005829)	glutathione transferase activity (GO:0004364); transferase activity (GO:0016740)	glutathione metabolic process (GO:0006749); cellular response to xenobiotic stimulus (GO:0071466)	GSTP1	glutathione S-transferase pi 1
eif3g	EIF3G_DANRE	LBD	C			393974	cytoplasm (GO:0005737); eukaryotic translation initiation factor 3 complex (GO:0005852); eukaryotic 43S preinitiation complex (GO:0016282); eukaryotic 48S preinitiation complex (GO:0033290)	nucleic acid binding (GO:0003676); RNA binding (GO:0003723); translation initiation factor activity (GO:0003743)	formation of cytoplasmic translation initiation complex (GO:0001732); translation (GO:0006412); translational initiation (GO:0006413)	EIF3G	eukaryotic translation initiation factor 3 subunit G
nudcd1	A8E7L6_DANRE	LBD	F	unspecified (ZFA:0001093)		553654	nucleus (GO:0005634); cytoplasm (GO:0005737)	molecular_function (GO:0003674)	biological_process (GO:0008150)	NUDCD1	NudC domain containing 1
eif5b	F1QB47_DANRE	LBD	D			561194	cytoplasm (GO:0005737)	nucleotide binding (GO:0000166); translation initiation factor activity (GO:0003743); GTPase activity (GO:0003924); GTP binding (GO:0005525)	translation (GO:0006412); translational initiation (GO:0006413)	EIF5B	eukaryotic translation initiation factor 5B
psma8	Q6P0I2_DANRE	LBD	F			406445	proteasome complex (GO:0000502); nucleus (GO:0005634); cytoplasm (GO:0005737); proteasome core complex (GO:0005839); proteasome core complex, alpha-subunit complex (GO:0019773)		ubiquitin-dependent protein catabolic process (GO:0006511); proteasome-mediated ubiquitin-dependent protein catabolic process (GO:0043161); proteolysis involved in protein catabolic process (GO:0051603)	PSMA8	proteasome 20S subunit alpha 8
arhgef2	A0A2R8Q3N3_DANRE	LBD	C			561276	cytoplasm (GO:0005737); cytoskeleton (GO:0005856); ruffle membrane (GO:0032587)	guanyl-nucleotide exchange factor activity (GO:0005085); microtubule binding (GO:0008017)	cell morphogenesis (GO:0000902); actin filament organization (GO:0007015); regulation of Rho protein signal transduction (GO:0035023); positive regulation of neuron differentiation (GO:0045666); cell development (GO:0048468); animal organ development (GO:0048513)	ARHGEF2	Rho/Rac guanine nucleotide exchange factor 2	+	GEF	Associated Proteins
apoeb	APOEB_DANRE	LBD	C	apical ectodermal ridge (ZFA:0001702);retinal ganglion cell layer (ZFA:0000024);periderm (ZFA:0001185);whole organism (ZFA:0001094);pectoral fin (ZFA:0001161);optic tectum (ZFA:0000445);fin bud (ZFA:0001383);head (ZFA:0001114);urogenital papilla (ZFA:0001118);pharyngeal arch (ZFA:0001306);yolk syncytial layer (ZFA:0000088);apical ectodermal ridge pelvic fin bud (ZFA:0001385);heart (ZFA:0000114);l…	+	30314	extracellular region (GO:0005576); extracellular space (GO:0005615); extracellular matrix (GO:0031012); very-low-density lipoprotein particle (GO:0034361); low-density lipoprotein particle (GO:0034362); intermediate-density lipoprotein particle (GO:0034363); high-density lipoprotein particle (GO:0034364); chylomicron (GO:0042627); extracellular vesicle (GO:1903561)	phospholipid binding (GO:0005543); heparin binding (GO:0008201); lipid binding (GO:0008289); identical protein binding (GO:0042802); heparan sulfate proteoglycan binding (GO:0043395); low-density lipoprotein particle receptor binding (GO:0050750); phosphatidylcholine-sterol O-acyltransferase activator activity (GO:0060228); cholesterol transfer activity (GO:0120020)	lipid transport (GO:0006869); cholesterol metabolic process (GO:0008203); cholesterol efflux (GO:0033344); phospholipid efflux (GO:0033700); high-density lipoprotein particle assembly (GO:0034380); chylomicron remnant clearance (GO:0034382); very-low-density lipoprotein particle clearance (GO:0034447); lipoprotein metabolic process (GO:0042157); lipoprotein biosynthetic process (GO:0042158); acyl…	APOE	apolipoprotein E
capn9	F1RCJ4_DANRE	LBD	C	peripheral olfactory organ (ZFA:0000047);periderm (ZFA:0001185);EVL (ZFA:0000086);pharynx (ZFA:0000056);epidermis (ZFA:0000105);unspecified (ZFA:0001093)		445107	cytoplasm (GO:0005737)	calcium-dependent cysteine-type endopeptidase activity (GO:0004198); calcium ion binding (GO:0005509); peptidase activity (GO:0008233); cysteine-type peptidase activity (GO:0008234); hydrolase activity (GO:0016787); metal ion binding (GO:0046872)	proteolysis (GO:0006508)	CAPN9	calpain 9
abcf3	E7F784_DANRE	LBD	C			100331227		nucleotide binding (GO:0000166); ATP binding (GO:0005524); ATP hydrolysis activity (GO:0016887)		ABCF3	ATP binding cassette subfamily F member 3
fscn1a	F1QET7_DANRE	LBD	C	trunk neural crest (ZFA:0001024);pharyngeal arch (ZFA:0001306);anatomical structure (ZFA:0000037);whole organism (ZFA:0001094);margin (ZFA:0000038);neural plate (ZFA:0000132);spinal cord (ZFA:0000075);mesoderm (ZFA:0000041);central nervous system (ZFA:0000012);cerebellum (ZFA:0000100);germ ring (ZFA:0000111);pharyngeal arch 3-7 skeleton (ZFA:0000095);midbrain neural keel (ZFA:0007025);head (ZFA:0…		558271	ruffle (GO:0001726); cytoplasm (GO:0005737); cytoskeleton (GO:0005856); microvillus (GO:0005902); actin cytoskeleton (GO:0015629); lamellipodium (GO:0030027); filopodium (GO:0030175); growth cone (GO:0030426); cell projection membrane (GO:0031253)	actin binding (GO:0003779); signaling receptor binding (GO:0005102); protein-macromolecule adaptor activity (GO:0030674); actin filament binding (GO:0051015)	neural crest cell migration (GO:0001755); liver development (GO:0001889); actin filament organization (GO:0007015); establishment or maintenance of cell polarity (GO:0007163); endoderm development (GO:0007492); cell migration (GO:0016477); endocrine pancreas development (GO:0031018); receptor internalization (GO:0031623); digestive tract development (GO:0048565); embryonic viscerocranium morphoge…	FSCN1	fascin actin-bundling protein 1
nfx1	A0A1D5NSC5_DANRE	Equ	C			562071	nucleus (GO:0005634)	RNA polymerase II transcription regulatory region sequence-specific DNA binding (GO:0000977); DNA-binding transcription factor activity, RNA polymerase II-specific (GO:0000981); nucleic acid binding (GO:0003676); DNA-binding transcription factor activity (GO:0003700); zinc ion binding (GO:0008270); metal ion binding (GO:0046872)	negative regulation of transcription by RNA polymerase II (GO:0000122)	NFX1	nuclear transcription factor, X-box binding 1
gmps	B8JLW8_DANRE	LBD	D	pigment cell (ZFA:0009090);optic tectum (ZFA:0000445);retina (ZFA:0000152);retinal pigmented epithelium (ZFA:0000144);alar plate midbrain region (ZFA:0001357);gut (ZFA:0000112);liver (ZFA:0000123);somite (ZFA:0000155);segmental plate (ZFA:0000279);neural crest (ZFA:0000045);eye (ZFA:0000107);midbrain (ZFA:0000128);immature eye (ZFA:0001678);notochord (ZFA:0000135);neural plate (ZFA:0000132)	+	393559	cytosol (GO:0005829)	nucleotide binding (GO:0000166); GMP synthase activity (GO:0003921); GMP synthase (glutamine-hydrolyzing) activity (GO:0003922); ATP binding (GO:0005524)	purine nucleotide biosynthetic process (GO:0006164); GMP biosynthetic process (GO:0006177); glutamine metabolic process (GO:0006541)	GMPS	guanine monophosphate synthase
srp72	F1QDJ9_DANRE	LBD	C			327335	cytoplasm (GO:0005737); endoplasmic reticulum (GO:0005783); signal recognition particle, endoplasmic reticulum targeting (GO:0005786); signal recognition particle (GO:0048500); ribonucleoprotein complex (GO:1990904)	7S RNA binding (GO:0008312); ribosome binding (GO:0043022)	SRP-dependent cotranslational protein targeting to membrane (GO:0006614)	SRP72	signal recognition particle 72
chmp2b	CHM2B_DANRE	LBD	C
prmt3	A0A2R8QI13_DANRE	LBD	C	whole organism (ZFA:0001094);telencephalon (ZFA:0000079)		550348	nucleus (GO:0005634)	methyltransferase activity (GO:0008168); S-adenosylmethionine-dependent methyltransferase activity (GO:0008757); protein-arginine N-methyltransferase activity (GO:0016274); transferase activity (GO:0016740)	methylation (GO:0032259)	PRMT3	protein arginine methyltransferase 3
si:ch211-188c16.1	B3DHD5_DANRE	LBD	C			562677	plasma membrane (GO:0005886)		integrin-mediated signaling pathway (GO:0007229); T cell receptor signaling pathway (GO:0050852); protein localization to plasma membrane (GO:0072659)
arpc4	Q6NZZ2_DANRE	LBD	C			114456	Arp2/3 protein complex (GO:0005885)	actin filament binding (GO:0051015)	Arp2/3 complex-mediated actin nucleation (GO:0034314)	ARPC4	actin related protein 2/3 complex subunit 4
cyp11a1	A8KC03_DANRE	LBD	C
ap1g1	A0A0R4IU05_DANRE	LBD	C	whole organism (ZFA:0001094);liver (ZFA:0000123);unspecified (ZFA:0001093);midbrain hindbrain boundary (ZFA:0000042)		324466	Golgi apparatus (GO:0005794); membrane (GO:0016020); membrane coat (GO:0030117); AP-1 adaptor complex (GO:0030121); cytoplasmic vesicle (GO:0031410)	clathrin adaptor activity (GO:0035615)	vasculature development (GO:0001944); axis elongation (GO:0003401); intracellular protein transport (GO:0006886); Golgi to vacuole transport (GO:0006896); central nervous system development (GO:0007417); protein transport (GO:0015031); vesicle-mediated transport (GO:0016192); pectoral fin development (GO:0033339)	AP1G1	adaptor related protein complex 1 subunit gamma 1
psma5	E9QIF2_DANRE	LBD	C	intestine (ZFA:0001338);liver (ZFA:0000123);whole organism (ZFA:0001094)		403011	proteasome complex (GO:0000502); nucleus (GO:0005634); cytoplasm (GO:0005737); proteasome core complex (GO:0005839); proteasome core complex, alpha-subunit complex (GO:0019773)		ubiquitin-dependent protein catabolic process (GO:0006511); proteasome-mediated ubiquitin-dependent protein catabolic process (GO:0043161); proteolysis involved in protein catabolic process (GO:0051603)	PSMA5	proteasome 20S subunit alpha 5
mfn2	A8WIN6_DANRE	LBD	C	whole organism (ZFA:0001094);muscle (ZFA:0005145);gut (ZFA:0000112);brain (ZFA:0000008);head (ZFA:0001114);hindbrain (ZFA:0000029);somite (ZFA:0000155);otic vesicle (ZFA:0000051);eye (ZFA:0000107);ventral mesenchyme (ZFA:0000164);midbrain (ZFA:0000128);heart (ZFA:0000114);myotome (ZFA:0001056);cranial nerve (ZFA:0000641)	+	567448	mitochondrion (GO:0005739); mitochondrial outer membrane (GO:0005741); membrane (GO:0016020)	nucleotide binding (GO:0000166); GTPase activity (GO:0003924); GTP binding (GO:0005525); hydrolase activity (GO:0016787)	axonogenesis (GO:0007409); neuromuscular junction development (GO:0007528); mitochondrial fusion (GO:0008053); axonal transport of mitochondrion (GO:0019896); hemopoiesis (GO:0030097); mitochondrion localization (GO:0051646)	MFN2	mitofusin 2
txnrd3	A0A0R4IPH8_DANRE	LBD	C	pectoral fin musculature (ZFA:0000563);hindbrain (ZFA:0000029);liver (ZFA:0000123);ventral mesoderm (ZFA:0000083);spinal cord (ZFA:0000075);unspecified (ZFA:0001093);midbrain (ZFA:0000128);central nervous system (ZFA:0000012);neural tube (ZFA:0001135);lateral line system (ZFA:0000034);immature eye (ZFA:0001678);retina (ZFA:0000152);pharyngeal arch 3-7 skeleton (ZFA:0000095);whole organism (ZFA:00…		352924	cytoplasm (GO:0005737); mitochondrion (GO:0005739); cytosol (GO:0005829)	nucleotide binding (GO:0000166); thioredoxin-disulfide reductase (NADP) activity (GO:0004791); oxidoreductase activity (GO:0016491); oxidoreductase activity, acting on a sulfur group of donors, NAD(P) as acceptor (GO:0016668); flavin adenine dinucleotide binding (GO:0050660)	response to oxidative stress (GO:0006979); response to inorganic substance (GO:0010035); cell redox homeostasis (GO:0045454)
rbfox2	F1QZC1_DANRE	LBD	F	segmental plate (ZFA:0000279);myotome (ZFA:0001056);pectoral fin bud (ZFA:0000141);head (ZFA:0001114);somite (ZFA:0000155);heart (ZFA:0000114);tail bud (ZFA:0000077);skeletal muscle satellite cell (ZFA:0009272);skeletal muscle (ZFA:0005277)	+	406569	nucleus (GO:0005634)	nucleic acid binding (GO:0003676); RNA binding (GO:0003723)	regulation of alternative mRNA splicing, via spliceosome (GO:0000381); mRNA processing (GO:0006397); nervous system development (GO:0007399); RNA splicing (GO:0008380); regulation of RNA splicing (GO:0043484); skeletal muscle fiber development (GO:0048741); cardiac muscle cell development (GO:0055013)	RBFOX2	RNA binding fox-1 homolog 2
got2a	Q7SYK7_DANRE	LBD	D	whole organism (ZFA:0001094);intestine (ZFA:0001338)		406688	mitochondrion (GO:0005739); mitochondrial matrix (GO:0005759); plasma membrane (GO:0005886); membrane (GO:0016020)	catalytic activity (GO:0003824); L-aspartate:2-oxoglutarate aminotransferase activity (GO:0004069); transaminase activity (GO:0008483); kynurenine-oxoglutarate transaminase activity (GO:0016212); transferase activity (GO:0016740); pyridoxal phosphate binding (GO:0030170)	amino acid metabolic process (GO:0006520); aspartate catabolic process (GO:0006533); biosynthetic process (GO:0009058)	GOT2	glutamic-oxaloacetic transaminase 2
psma1	Q6DGX8_DANRE	LBD	C			445033	proteasome complex (GO:0000502); nucleus (GO:0005634); cytoplasm (GO:0005737); proteasome core complex (GO:0005839); proteasome core complex, alpha-subunit complex (GO:0019773)		ubiquitin-dependent protein catabolic process (GO:0006511); proteasome-mediated ubiquitin-dependent protein catabolic process (GO:0043161); proteolysis involved in protein catabolic process (GO:0051603)	PSMA1	proteasome 20S subunit alpha 1
ankfy1	A0A0R4IK06_DANRE	LBD	C			568480	endosome membrane (GO:0010008)	small GTPase binding (GO:0031267); metal ion binding (GO:0046872)	retrograde transport, endosome to Golgi (GO:0042147); Golgi to lysosome transport (GO:0090160)	ANKFY1	ankyrin repeat and FYVE domain containing 1
oxct1a	A0A0R4IJ61_DANRE	LBD	C	unspecified (ZFA:0001093);somite (ZFA:0000155)	+	442923	mitochondrion (GO:0005739)	succinyl-CoA:3-oxo-acid CoA-transferase activity (GO:0008260); CoA-transferase activity (GO:0008410); transferase activity (GO:0016740)	cellular ketone body metabolic process (GO:0046950); ketone body catabolic process (GO:0046952)	OXCT1	3-oxoacid CoA-transferase 1
ncdn	A0A0R4ILN3_DANRE	LBD	C			571005	dendrite (GO:0030425); postsynapse (GO:0098794)		neuron projection development (GO:0031175); regulation of neuronal synaptic plasticity (GO:0048168)	NCDN	neurochondrin
fubp1	Q6P2A9_DANRE	LBD	C			406418	nucleus (GO:0005634); cytoplasm (GO:0005737)	nucleic acid binding (GO:0003676); RNA binding (GO:0003723); mRNA binding (GO:0003729); mRNA 3'-UTR binding (GO:0003730)	regulation of DNA-templated transcription (GO:0006355); regulation of gene expression (GO:0010468)	FUBP1	far upstream element binding protein 1
abcf1	A0A2R8QRC7_DANRE	LBD	C	whole organism (ZFA:0001094)		406467		nucleotide binding (GO:0000166); ATP binding (GO:0005524); ATP hydrolysis activity (GO:0016887)		ABCF1	ATP binding cassette subfamily F member 1
gpc4	F1QKN6_DANRE	LBD	F	axial chorda mesoderm (ZFA:0000091);whole organism (ZFA:0001094);posterior lateral line primordium (ZFA:0001157);blastomere (ZFA:0000093);anterior-posterior polarized posterior lateral line neuromast (ZFA:0005920);secondary posterior lateral line primordium (ZFA:0005116);dorsolateral placode (ZFA:0001310);quadrate-anguloarticular joint (ZFA:0005484);pharyngeal arch cartilage (ZFA:0001460);muscle …	+	118437	plasma membrane (GO:0005886); cell surface (GO:0009986); membrane (GO:0016020); synapse (GO:0045202); collagen-containing extracellular matrix (GO:0062023); side of membrane (GO:0098552)	protein binding (GO:0005515)	ossification (GO:0001503); gastrulation with mouth forming second (GO:0001702); endochondral ossification (GO:0001958); establishment of cell polarity involved in gastrulation cell migration (GO:0003379); protein localization (GO:0008104); unidimensional cell growth (GO:0009826); regulation of signal transduction (GO:0009966); muscle cell migration (GO:0014812); cell migration (GO:0016477); prote…	GPC4	glypican 4
sec23b	Q6AZ98_DANRE	LBD	C	unspecified (ZFA:0001093);whole organism (ZFA:0001094)		327268	cytoplasm (GO:0005737); endoplasmic reticulum (GO:0005783); endoplasmic reticulum membrane (GO:0005789); cytosol (GO:0005829); membrane (GO:0016020); COPII vesicle coat (GO:0030127); cytoplasmic vesicle (GO:0031410); endoplasmic reticulum exit site (GO:0070971)	GTPase activator activity (GO:0005096); zinc ion binding (GO:0008270); metal ion binding (GO:0046872)	intracellular protein transport (GO:0006886); endoplasmic reticulum to Golgi vesicle-mediated transport (GO:0006888); protein transport (GO:0015031); vesicle-mediated transport (GO:0016192); embryonic neurocranium morphogenesis (GO:0048702); erythrocyte development (GO:0048821); cartilage development (GO:0051216); COPII-coated vesicle cargo loading (GO:0090110); COPII-coated vesicle budding (GO:0…	SEC23B	SEC23 homolog B, COPII coat complex component
lima1a	A0A0G2KJM7_DANRE	LBD	C	forebrain (ZFA:0000109);periderm (ZFA:0001185);hindbrain (ZFA:0000029);hindbrain neural plate (ZFA:0007022);epidermis (ZFA:0000105);neuron (ZFA:0009248);midbrain (ZFA:0000128);telencephalon (ZFA:0000079);unspecified (ZFA:0001093);spinal cord (ZFA:0000075);somite (ZFA:0000155);vein (ZFA:0000082);retina (ZFA:0000152);presumptive telencephalon (ZFA:0000571);midbrain neural keel (ZFA:0007025);tegment…	+	64000	plasma membrane (GO:0005886); actin cytoskeleton (GO:0015629)	metal ion binding (GO:0046872); actin filament binding (GO:0051015)	actin filament bundle assembly (GO:0051017)	LIMA1	LIM domain and actin binding 1
ubap2b	A2RUY5_DANRE	LBD	C			570789	nucleus (GO:0005634); cytoplasm (GO:0005737)	molecular_function (GO:0003674)		UBAP2	ubiquitin associated protein 2
sdf4	CAB45_DANRE	LBD	F	notochord (ZFA:0000135);hatching gland (ZFA:0000026);polster (ZFA:0000058);periderm (ZFA:0001185);epidermis (ZFA:0000105);pectoral fin (ZFA:0001161);whole organism (ZFA:0001094)	+	406360	endoplasmic reticulum (GO:0005783); Golgi apparatus (GO:0005794); Golgi lumen (GO:0005796)	calcium ion binding (GO:0005509); metal ion binding (GO:0046872)	sprouting angiogenesis (GO:0002040); calcium-ion regulated exocytosis (GO:0017156)	SDF4	stromal cell derived factor 4
stk31	E7F7Y8_DANRE	LBD	C			100330765		protein kinase activity (GO:0004672); ATP binding (GO:0005524); kinase activity (GO:0016301); transferase activity (GO:0016740)	phosphorylation (GO:0016310)	STK31	serine/threonine kinase 31
sacm1lb	F1QG78_DANRE	LBD	C			791142	Golgi membrane (GO:0000139); endoplasmic reticulum (GO:0005783); endoplasmic reticulum membrane (GO:0005789); Golgi apparatus (GO:0005794); membrane (GO:0016020); endoplasmic reticulum-plasma membrane contact site (GO:0140268)	phosphatidylinositol-3-phosphate phosphatase activity (GO:0004438); hydrolase activity (GO:0016787); phosphatase activity (GO:0016791); phosphatidylinositol-4-phosphate phosphatase activity (GO:0043812)	phosphatidylinositol dephosphorylation (GO:0046856)	SACM1L	SAC1 like phosphatidylinositide phosphatase
hk2	B8JKC9_DANRE	LBD	C	optic tectum (ZFA:0000445);solid lens vesicle (ZFA:0001679);brain (ZFA:0000008);heart (ZFA:0000114);blood (ZFA:0000007);neural plate (ZFA:0000132);ventral mesoderm (ZFA:0000083);somite (ZFA:0000155);cerebellum (ZFA:0000100);whole organism (ZFA:0001094);hypaxial myotome region (ZFA:0001085);neuromast (ZFA:0000243);epidermis (ZFA:0000105);alar plate midbrain region (ZFA:0001357);hatching gland (ZFA…	+	406339	mitochondrion (GO:0005739); mitochondrial outer membrane (GO:0005741); cytosol (GO:0005829)	nucleotide binding (GO:0000166); glucokinase activity (GO:0004340); hexokinase activity (GO:0004396); ATP binding (GO:0005524); glucose binding (GO:0005536); fructokinase activity (GO:0008865); kinase activity (GO:0016301); transferase activity (GO:0016740); phosphotransferase activity, alcohol group as acceptor (GO:0016773)	intracellular glucose homeostasis (GO:0001678); carbohydrate metabolic process (GO:0005975); glucose metabolic process (GO:0006006); glycolytic process (GO:0006096); phosphorylation (GO:0016310); carbohydrate phosphorylation (GO:0046835); glucose 6-phosphate metabolic process (GO:0051156)	HK2	hexokinase 2
kbtbd8	F1QMY7_DANRE	LBD	F	adaxial cell (ZFA:0000003);primordial germ cell (ZFA:0009288);unspecified (ZFA:0001093);tail bud (ZFA:0000077);neural plate (ZFA:0000132);diencephalon (ZFA:0000101);somite (ZFA:0000155)	+	559966	cytoplasm (GO:0005737); Golgi apparatus (GO:0005794); spindle (GO:0005819); cytoskeleton (GO:0005856); Cul3-RING ubiquitin ligase complex (GO:0031463)		regulation of translation (GO:0006417); protein monoubiquitination (GO:0006513); neural crest formation (GO:0014029); neural crest cell development (GO:0014032)	KBTBD8	kelch repeat and BTB domain containing 8
dctn2	F1QA97_DANRE	LBD	C			394141	cytoplasm (GO:0005737); centrosome (GO:0005813); cytoskeleton (GO:0005856); dynactin complex (GO:0005869); microtubule (GO:0005874); membrane (GO:0016020); dynein complex (GO:0030286); vesicle (GO:0031982)		eye photoreceptor cell differentiation (GO:0001754); microtubule-based process (GO:0007017); mitotic spindle organization (GO:0007052); nuclear migration (GO:0007097); glial cell differentiation (GO:0010001); P granule organization (GO:0030719); establishment or maintenance of apical/basal cell polarity (GO:0035088); photoreceptor cell maintenance (GO:0045494); auditory receptor cell development …	DCTN2	dynactin subunit 2
gars	F1QUV7_DANRE	LBD	C
tarbp2	F1QP01_DANRE	LBD	D			336141	nucleus (GO:0005634); cytoplasm (GO:0005737); RISC complex (GO:0016442); RISC-loading complex (GO:0070578)	RNA binding (GO:0003723); double-stranded RNA binding (GO:0003725); siRNA binding (GO:0035197); miRNA binding (GO:0035198); protein homodimerization activity (GO:0042803); pre-miRNA binding (GO:0070883)	regulation of translation (GO:0006417); siRNA processing (GO:0030422); regulatory ncRNA-mediated gene silencing (GO:0031047); pre-miRNA processing (GO:0031054); regulation of viral transcription (GO:0046782); regulation of regulatory ncRNA processing (GO:0070920); regulation of siRNA processing (GO:0070921); RISC complex assembly (GO:0070922); global gene silencing by mRNA cleavage (GO:0098795); …
decr1	F1QB21_DANRE	LBD	C	cardiac ventricle (ZFA:0000009)		436717	mitochondrion (GO:0005739)	2,4-dienoyl-CoA reductase (NADPH) activity (GO:0008670)	fatty acid beta-oxidation (GO:0006635)	DECR1	2,4-dienoyl-CoA reductase 1
aldob	ALDOB_DANRE	LBD	C	liver (ZFA:0000123);whole organism (ZFA:0001094);intestinal bulb primordium (ZFA:0005738);pancreas (ZFA:0000140);intestinal bulb (ZFA:0001076);yolk syncytial layer (ZFA:0000088);immature eye (ZFA:0001678);gut (ZFA:0000112);yolk (ZFA:0000084);optic tectum (ZFA:0000445);EVL (ZFA:0000086);alar plate midbrain region (ZFA:0001357);midbrain (ZFA:0000128);pronephric duct (ZFA:0000150);unspecified (ZFA:0…		321664	cytoplasm (GO:0005737); cytosol (GO:0005829); cytoskeleton (GO:0005856); centriolar satellite (GO:0034451)	fructose-bisphosphate aldolase activity (GO:0004332); lyase activity (GO:0016829); fructose-1-phosphate aldolase activity (GO:0061609)	glycolytic process (GO:0006096); fructose 1,6-bisphosphate metabolic process (GO:0030388)	ALDOB	aldolase, fructose-bisphosphate B
fdx1	E7F7J1_DANRE	LBD	C	heart (ZFA:0000114);torus longitudinalis (ZFA:0000449);intestine (ZFA:0001338);medial zone of dorsal telencephalon (ZFA:0000391);ventromedial thalamic nucleus (ZFA:0000459);whole organism (ZFA:0001094);lateral zone of dorsal telencephalon (ZFA:0000536);testis (ZFA:0000598);postcommissural nucleus of ventral telencephalon (ZFA:0000819);hypothalamus (ZFA:0000032);brain (ZFA:0000008);preoptic area (…		100126232	cellular_component (GO:0005575); mitochondrion (GO:0005739)	electron transfer activity (GO:0009055); metal ion binding (GO:0046872); iron-sulfur cluster binding (GO:0051536); 2 iron, 2 sulfur cluster binding (GO:0051537)	electron transport chain (GO:0022900); P450-containing electron transport chain (GO:0140647); negative regulation of epiboly involved in gastrulation with mouth forming second (GO:1904087)	FDX1	ferredoxin 1
ahsa1b	A0A0R4IE20_DANRE	LBD	C	whole organism (ZFA:0001094);head (ZFA:0001114);otic vesicle (ZFA:0000051);pectoral fin bud (ZFA:0000141);liver (ZFA:0000123);unspecified (ZFA:0001093);brain (ZFA:0000008);eye (ZFA:0000107);heart (ZFA:0000114);integument (ZFA:0000368);gill (ZFA:0000354);gut (ZFA:0000112);ovary (ZFA:0000403);testis (ZFA:0000598)		321945	cytosol (GO:0005829)	ATPase activator activity (GO:0001671); protein-folding chaperone binding (GO:0051087)	protein folding (GO:0006457); positive regulation of ATP-dependent activity (GO:0032781)	AHSA1	activator of HSP90 ATPase activity 1
rpl31	Q24JV3_DANRE	LBD	C			677758	ribosome (GO:0005840); cytosolic large ribosomal subunit (GO:0022625); ribonucleoprotein complex (GO:1990904)	structural constituent of ribosome (GO:0003735)	cytoplasmic translation (GO:0002181); translation (GO:0006412)	RPL31	ribosomal protein L31
tubg1	Q7ZVM5_DANRE	LBD	C	oocyte stage V (ZFA:0001569);whole organism (ZFA:0001094);unspecified (ZFA:0001093);oocyte stage III (ZFA:0001566);blastomere (ZFA:0000093)		393882	gamma-tubulin complex (GO:0000930); nucleus (GO:0005634); cytoplasm (GO:0005737); centrosome (GO:0005813); spindle (GO:0005819); cytoskeleton (GO:0005856); microtubule (GO:0005874)	nucleotide binding (GO:0000166); structural constituent of cytoskeleton (GO:0005200); GTP binding (GO:0005525)	mitotic sister chromatid segregation (GO:0000070); meiotic spindle organization (GO:0000212); mitotic cell cycle (GO:0000278); microtubule-based process (GO:0007017); microtubule nucleation (GO:0007020); mitotic spindle organization (GO:0007052); cytoplasmic microtubule organization (GO:0031122)	TUBG1	tubulin gamma 1
dnm1l	A0A140LH30_DANRE	LBD	C	whole organism (ZFA:0001094);eye (ZFA:0000107);unspecified (ZFA:0001093);brain (ZFA:0000008)		393896	cytoplasm (GO:0005737); mitochondrion (GO:0005739); mitochondrial outer membrane (GO:0005741); peroxisome (GO:0005777); Golgi apparatus (GO:0005794); cytosol (GO:0005829); microtubule (GO:0005874); clathrin-coated pit (GO:0005905); membrane (GO:0016020); synaptic vesicle membrane (GO:0030672); cytoplasmic vesicle (GO:0031410); synapse (GO:0045202)	nucleotide binding (GO:0000166); GTPase activity (GO:0003924); GTP binding (GO:0005525); microtubule binding (GO:0008017); lipid binding (GO:0008289); hydrolase activity (GO:0016787); protein homodimerization activity (GO:0042803)	mitochondrial fission (GO:0000266); endocytosis (GO:0006897); peroxisome fission (GO:0016559); mitochondrial fragmentation involved in apoptotic process (GO:0043653); intracellular distribution of mitochondria (GO:0048312); rhythmic process (GO:0048511); protein complex oligomerization (GO:0051259)	DNM1L	dynamin 1 like
vps16	A5D6T0_DANRE	Equ	C			798985	cytoplasm (GO:0005737); lysosome (GO:0005764); lysosomal membrane (GO:0005765); endosome (GO:0005768); early endosome (GO:0005769); membrane (GO:0016020); HOPS complex (GO:0030897); late endosome membrane (GO:0031902); CORVET complex (GO:0033263)	actin binding (GO:0003779)	intracellular protein transport (GO:0006886); vacuole organization (GO:0007033); lysosome organization (GO:0007040); protein transport (GO:0015031); endosomal transport (GO:0016197); vacuole fusion, non-autophagic (GO:0042144); myelination (GO:0042552)	VPS16	VPS16 core subunit of CORVET and HOPS complexes
dglucy	A0A0R4IQ88_DANRE	LBD	C			560387		lyase activity (GO:0016829); D-glutamate cyclase activity (GO:0047820)	glutamate metabolic process (GO:0006536)	DGLUCY	D-glutamate cyclase
hspa4a	Q7ZU46_DANRE	LBD	C	posterior intestine (ZFA:0000706);unspecified (ZFA:0001093);intestinal bulb (ZFA:0001076);liver (ZFA:0000123);brain (ZFA:0000008);intestinal bulb epithelium (ZFA:0005126);eye (ZFA:0000107);whole organism (ZFA:0001094);gut (ZFA:0000112);pharyngeal arch (ZFA:0001306);pectoral fin bud (ZFA:0000141);somite (ZFA:0000155)	+	335865	nucleus (GO:0005634); cytosol (GO:0005829)	nucleotide binding (GO:0000166); adenyl-nucleotide exchange factor activity (GO:0000774); ATP binding (GO:0005524); ATP-dependent protein folding chaperone (GO:0140662)	protein folding (GO:0006457)	HSPA4	heat shock protein family A (Hsp70) member 4
ubap2a	F1QDR0_DANRE	LBD	C			563733	nucleus (GO:0005634); cytoplasm (GO:0005737)	molecular_function (GO:0003674)		UBAP2	ubiquitin associated protein 2
dbn1	E7F192_DANRE	LBD	C			561153	actin filament (GO:0005884); postsynaptic density (GO:0014069); lamellipodium (GO:0030027); dendrite (GO:0030425); site of polarized growth (GO:0030427); cortical actin cytoskeleton (GO:0030864); postsynaptic membrane (GO:0045211)	actin binding (GO:0003779); actin filament binding (GO:0051015)	regulation of actin filament polymerization (GO:0030833); positive regulation of axon extension (GO:0045773); neuron projection morphogenesis (GO:0048812); positive regulation of dendritic spine morphogenesis (GO:0061003); postsynaptic actin cytoskeleton organization (GO:0098974)	DBN1	drebrin 1
sec24b	A0A2R8QCB9_DANRE	LBD	C			334633	endoplasmic reticulum membrane (GO:0005789); cytosol (GO:0005829); COPII vesicle coat (GO:0030127); cytoplasmic vesicle (GO:0031410); endoplasmic reticulum exit site (GO:0070971)	SNARE binding (GO:0000149); zinc ion binding (GO:0008270)	intracellular protein transport (GO:0006886); endoplasmic reticulum to Golgi vesicle-mediated transport (GO:0006888); protein transport (GO:0015031); COPII-coated vesicle cargo loading (GO:0090110)	SEC24B	SEC24 homolog B, COPII coat complex component
vtg2	Q1MTC4_DANRE		F	male organism (ZFA:0000242);testis (ZFA:0000598);whole organism (ZFA:0001094);liver (ZFA:0000123);skeletal muscle cell (ZFA:0009115);atrium (ZFA:0000471);ovary (ZFA:0000403);female organism (ZFA:0000303);intestine (ZFA:0001338)		559931		lipopolysaccharide binding (GO:0001530); lipid transporter activity (GO:0005319); nutrient reservoir activity (GO:0045735); lipoteichoic acid binding (GO:0070891)	lipid transport (GO:0006869); response to estradiol (GO:0032355); positive regulation of phagocytosis, engulfment (GO:0060100); cellular response to estrogen stimulus (GO:0071391)
vtg3	F1QPC0_DANRE		F	oocyte stage II (ZFA:0001565);eye (ZFA:0000107);whole organism (ZFA:0001094);brain (ZFA:0000008);polster (ZFA:0000058);gill (ZFA:0000354);male organism (ZFA:0000242);unspecified (ZFA:0001093);female organism (ZFA:0000303);liver (ZFA:0000123);neuromast (ZFA:0000243);integument (ZFA:0000368);testis (ZFA:0000598);notochord (ZFA:0000135);floor plate (ZFA:0000022);skeletal muscle cell (ZFA:0009115);ov…	+	30518		lipid transporter activity (GO:0005319); nutrient reservoir activity (GO:0045735)	lipid transport (GO:0006869); response to estradiol (GO:0032355); hatching (GO:0035188); cellular response to estrogen stimulus (GO:0071391); positive regulation of fertilization (GO:1905516)
zgc:173552	A8KBJ5_DANRE		F			794406	nucleosome (GO:0000786); nucleus (GO:0005634); chromosome (GO:0005694)	DNA binding (GO:0003677); structural constituent of chromatin (GO:0030527); protein heterodimerization activity (GO:0046982)
si:ch211-251f6.7	F1QV16_DANRE		B	yolk syncytial layer (ZFA:0000088);pancreas primordium (ZFA:0000254);pharyngeal arch 3-7 skeleton (ZFA:0000095)		386720		molecular_function (GO:0003674)	biological_process (GO:0008150)
zgc:163040	X1WGM1_DANRE		F			100038789	nucleosome (GO:0000786); nucleus (GO:0005634); chromosome (GO:0005694)	DNA binding (GO:0003677); structural constituent of chromatin (GO:0030527); protein heterodimerization activity (GO:0046982)	nucleosome assembly (GO:0006334)
hsp90ab1	HS90B_DANRE		F	eye (ZFA:0000107);head (ZFA:0001114);unspecified (ZFA:0001093);whole organism (ZFA:0001094)		30573	extracellular region (GO:0005576); nucleus (GO:0005634); cytoplasm (GO:0005737); cytosol (GO:0005829); plasma membrane (GO:0005886); protein-containing complex (GO:0032991); aryl hydrocarbon receptor complex (GO:0034751); perinuclear region of cytoplasm (GO:0048471); dynein axonemal particle (GO:0120293)	nucleotide binding (GO:0000166); protein binding (GO:0005515); ATP binding (GO:0005524); ATP hydrolysis activity (GO:0016887); protein dimerization activity (GO:0046983); unfolded protein binding (GO:0051082); disordered domain specific binding (GO:0097718); ATP-dependent protein folding chaperone (GO:0140662)	blood vessel development (GO:0001568); protein folding (GO:0006457); muscle organ development (GO:0007517); positive regulation of transforming growth factor beta receptor signaling pathway (GO:0030511); negative regulation of proteasomal ubiquitin-dependent protein catabolic process (GO:0032435); cellular response to heat (GO:0034605); response to estrogen (GO:0043627); protein stabilization (GO…	HSP90AB1	heat shock protein 90 alpha family class B member 1
rps2	Q6NWC3_DANRE		F	mesenchyme (ZFA:0000393);pectoral fin (ZFA:0001161);whole organism (ZFA:0001094);optic tectum (ZFA:0000445);midbrain (ZFA:0000128);central nervous system (ZFA:0000012);pharyngeal arch 3-7 skeleton (ZFA:0000095);brain (ZFA:0000008);lens (ZFA:0000035);nervous system (ZFA:0000396);diencephalon (ZFA:0000101);eye (ZFA:0000107);epidermis (ZFA:0000105)		406565	ribosome (GO:0005840); small ribosomal subunit (GO:0015935); cytosolic small ribosomal subunit (GO:0022627); ribonucleoprotein complex (GO:1990904)	RNA binding (GO:0003723); structural constituent of ribosome (GO:0003735)	translation (GO:0006412)	RPS2	ribosomal protein S2
rps3a	RS3A_DANRE		F	lens (ZFA:0000035);unspecified (ZFA:0001093)		337240	nucleus (GO:0005634); nucleolus (GO:0005730); cytoplasm (GO:0005737); cytosol (GO:0005829); ribosome (GO:0005840); cytosolic small ribosomal subunit (GO:0022627); small-subunit processome (GO:0032040); ribonucleoprotein complex (GO:1990904)	structural constituent of ribosome (GO:0003735)	translation (GO:0006412); ribosomal small subunit biogenesis (GO:0042274); chordate embryonic development (GO:0043009)	RPS3A	ribosomal protein S3A
rpl4	Q7ZW95_DANRE		F	endodermal cell (ZFA:0009139);lens (ZFA:0000035);pancreas (ZFA:0000140);eye (ZFA:0000107);intestine (ZFA:0001338);liver (ZFA:0000123);unspecified (ZFA:0001093)		337090	ribosome (GO:0005840); cytosolic large ribosomal subunit (GO:0022625); ribonucleoprotein complex (GO:1990904)	RNA binding (GO:0003723); structural constituent of ribosome (GO:0003735)	translation (GO:0006412)	RPL4	ribosomal protein L4
slc25a5	Q8JHI0_DANRE		F	female organism (ZFA:0000303);whole organism (ZFA:0001094);eye (ZFA:0000107);brain (ZFA:0000008);male organism (ZFA:0000242);bone element (ZFA:0001514);ovary (ZFA:0000403);integument (ZFA:0000368);unspecified (ZFA:0001093);muscle (ZFA:0005145)		192321	mitochondrial inner membrane (GO:0005743); membrane (GO:0016020)	ATP:ADP antiporter activity (GO:0005471)	transmembrane transport (GO:0055085); mitochondrial ADP transmembrane transport (GO:0140021); negative regulation of mitochondrial outer membrane permeabilization involved in apoptotic signaling pathway (GO:1901029); mitochondrial ATP transmembrane transport (GO:1990544)	SLC25A5	solute carrier family 25 member 5
tprb	Q5RI09_DANRE		F	liver (ZFA:0000123);whole organism (ZFA:0001094)		558883	nucleus (GO:0005634); nuclear pore (GO:0005643)	structural constituent of nuclear pore (GO:0017056)	mRNA export from nucleus (GO:0006406); protein import into nucleus (GO:0006606); regulation of mitotic spindle assembly (GO:1901673)	TPR	translocated promoter region, nuclear basket protein
matr3l1.1	Q800H6_DANRE		F			556124	nucleus (GO:0005634)	RNA binding (GO:0003723)		MATR3	matrin 3
si:dkey-156n14.5	A0A2R8PZB2_DANRE		F
znf638	A0A0R4IZ89_DANRE		F			563749	nucleus (GO:0005634)	nucleic acid binding (GO:0003676); RNA binding (GO:0003723); mRNA binding (GO:0003729); zinc ion binding (GO:0008270)	regulation of RNA splicing (GO:0043484)	ZNF638	zinc finger protein 638
retsatl	RTSTL_DANRE		E	unspecified (ZFA:0001093);gut (ZFA:0000112);ovary (ZFA:0000403)		677660		oxidoreductase activity (GO:0016491)
gpkow	GPKOW_DANRE		F			368735	nucleus (GO:0005634); spliceosomal complex (GO:0005681)	nucleic acid binding (GO:0003676); RNA binding (GO:0003723)	mRNA splicing, via spliceosome (GO:0000398); mRNA processing (GO:0006397); RNA splicing (GO:0008380)	GPKOW	G-patch domain and KOW motifs
eef1g	EF1G_DANRE		D			195822	nucleus (GO:0005634); cytoplasm (GO:0005737)	translation elongation factor activity (GO:0003746)	translation (GO:0006412); translational elongation (GO:0006414)	EEF1G	eukaryotic translation elongation factor 1 gamma
baz1b	A0A0R4IQQ6_DANRE		F	dorsal telencephalon (ZFA:0000505);unspecified (ZFA:0001093)		571727	nucleus (GO:0005634); WICH complex (GO:0090535)	protein tyrosine kinase activity (GO:0004713); non-membrane spanning protein tyrosine kinase activity (GO:0004715); kinase activity (GO:0016301); transferase activity (GO:0016740); histone kinase activity (GO:0035173); histone binding (GO:0042393); metal ion binding (GO:0046872); histone H2AXY142 kinase activity (GO:0140801)	chromatin remodeling (GO:0006338); DNA damage response (GO:0006974); phosphorylation (GO:0016310)	BAZ1B	bromodomain adjacent to zinc finger domain 1B
cad	U3JAV8_DANRE		F	yolk syncytial layer (ZFA:0000088);brain (ZFA:0000008);pharyngeal arch 3-7 skeleton (ZFA:0000095);ciliary marginal zone (ZFA:0001289);midbrain (ZFA:0000128);gut (ZFA:0000112);alar plate midbrain region (ZFA:0001357);neural tube (ZFA:0001135);immature eye (ZFA:0001678);optic tectum (ZFA:0000445);pancreatic bud (ZFA:0001390);pronephros (ZFA:0000151);pectoral fin musculature (ZFA:0000563);retina (ZF…		266992	cytoplasm (GO:0005737); cytosol (GO:0005829)	nucleotide binding (GO:0000166); catalytic activity (GO:0003824); aspartate carbamoyltransferase activity (GO:0004070); carbamoyl-phosphate synthase (glutamine-hydrolyzing) activity (GO:0004088); dihydroorotase activity (GO:0004151); ATP binding (GO:0005524); amino acid binding (GO:0016597); transferase activity (GO:0016740); carboxyl- or carbamoyltransferase activity (GO:0016743); hydrolase acti…	lymphangiogenesis (GO:0001946); 'de novo' pyrimidine nucleobase biosynthetic process (GO:0006207); pyrimidine nucleotide biosynthetic process (GO:0006221); UTP biosynthetic process (GO:0006228); amino acid metabolic process (GO:0006520); glutamine metabolic process (GO:0006541); nitrogen compound metabolic process (GO:0006807); metabolic process (GO:0008152); regulation of Notch signaling pathway…	CAD	carbamoyl-phosphate synthetase 2, aspartate transcarbamylase, and dihydroorotase
hdac3	F1RCG9_DANRE		F	whole organism (ZFA:0001094);otic vesicle (ZFA:0000051);brain (ZFA:0000008);semicircular canal (ZFA:0000431);blood vessel (ZFA:0005314);posterior lateral line primordium (ZFA:0001157);posterior lateral line neuromast (ZFA:0000940);neuromast (ZFA:0000243);ventral wall of dorsal aorta (ZFA:0005028);liver (ZFA:0000123);unspecified (ZFA:0001093);inner ear (ZFA:0000217);posterior cardinal vein (ZFA:00…		393965	nucleus (GO:0005634); cytoplasm (GO:0005737); transcription repressor complex (GO:0017053)	chromatin binding (GO:0003682); transcription corepressor activity (GO:0003714); histone deacetylase activity (GO:0004407); hydrolase activity (GO:0016787); hydrolase activity, acting on carbon-nitrogen (but not peptide) bonds, in linear amides (GO:0016811); protein lysine deacetylase activity (GO:0033558); chitooligosaccharide deacetylase activity (GO:0052790); protein decrotonylase activity (GO…	negative regulation of transcription by RNA polymerase II (GO:0000122); angiogenesis (GO:0001525); liver development (GO:0001889); chromatin organization (GO:0006325); dorsal/ventral pattern formation (GO:0009953); circadian regulation of gene expression (GO:0032922); regulation of circadian rhythm (GO:0042752); rhythmic process (GO:0048511); posterior lateral line development (GO:0048916)	HDAC3	histone deacetylase 3
[truncated: 515 more rows]
