# Supplementary material for: Actn4 Links Inactive Integrin α5 With Actin in Zebrafish Somites
Source: Mol Cell Proteomics. 2025 Oct 8;25(2):101087. doi: 10.1016/j.mcpro.2025.101087 (PMC12860946; doi:10.1016/j.mcpro.2025.101087)
Supplement: Supplemental Table S5 [file mmc5.xlsx]

## Sheet: TableS5
Supplemental Table S5. Summary of Over-representation Analysis
Results shown in Figure 2B and supplemental Figure S3D are listed at the top.
ONTOLOGY	ID	Description	BgRatio	Group_Equ								Group_AA								Group_LBD								Cluster_A								Cluster_B								Cluster_C
				Gene Ratio	Rich Factor	Fold Enrichment	zScore	pvalue	p.adjust	qvalue	GeneID	Gene Ratio	Rich Factor	Fold Enrichment	zScore	pvalue	p.adjust	qvalue	GeneID	Gene Ratio	Rich Factor	Fold Enrichment	zScore	pvalue	p.adjust	qvalue	GeneID	Gene Ratio	Rich Factor	Fold Enrichment	zScore	pvalue	p.adjust	qvalue	GeneID	Gene Ratio	Rich Factor	Fold Enrichment	zScore	pvalue	p.adjust	qvalue	GeneID	Gene Ratio	Rich Factor	Fold Enrichment	zScore	pvalue	p.adjust
CC	GO:0031012	extracellular matrix	328/19171	6/353	0.0182927	0.993453	-0.0163793	0.563613	0.751652	0.572243	nid2a/fbn2b/lamb1a/zgc:194887/lama1/lamc1	3/13	0.00914634	13.488	5.94243	0.00124958	0.00339173	0.000939536	angptl2b/fn1a/col14a1a	2/220	0.00609756	0.531347	-0.922401	0.892965	0.924606	0.63281	apoeb/gpc4									6/41	0.0182927	8.55339	6.38777	6.50317e-05	0.00158068	0.00106144	fn1a/zgc:194887/col14a1a/angptl2b/fbn2b/lamc1	1/118	0.00304878	0.495323	-0.725513	0.870315	0.870315
CC	GO:0062023	collagen-containing extracellular matrix	210/19171	5/353	0.0238095	1.29307	0.584866	0.344741	0.549557	0.418385	nid2a/lamb1a/zgc:194887/lama1/lamc1	3/13	0.0142857	21.067	7.61675	0.000341736	0.00162325	0.000449653	angptl2b/fn1a/col14a1a	1/220	0.0047619	0.414957	-0.918488	0.912596	0.933347	0.638793	gpc4									5/41	0.0238095	11.133	6.83537	8.17593e-05	0.00158068	0.00106144	fn1a/zgc:194887/col14a1a/angptl2b/lamc1
CC	GO:0005604	basement membrane	49/19171	4/353	0.0816327	4.43337	3.29582	0.012485	0.0805579	0.0613298	nid2a/lamb1a/lama1/lamc1	1/13	0.0204082	30.0958	5.31213	0.0327325	0.0518265	0.0143564	col14a1a																	2/41	0.0408163	19.0851	5.86811	0.00492452	0.0408032	0.0273996	col14a1a/lamc1
BP	GO:0030198	extracellular matrix organization	180/18569	7/341	0.0388889	2.11768	2.06093	0.0488151	0.256444	0.218036	plod2/lamb1a/serpinh1a/itga5/serpinh1b/myh9a/crtap	1/12	0.00555556	8.59676	2.60438	0.110348	0.168374	0.0990436	col14a1a	1/217	0.00555556	0.475397	-0.769058	0.880713	0.920745	0.738588	gpc4	2/26	0.0111111	7.93547	3.50116	0.0260748	0.203863	0.166093	serpinh1b/crtap	2/37	0.0111111	5.57628	2.75671	0.0498742	0.155484	0.112422	plod2/col14a1a
BP	GO:0043062	extracellular structure organization	180/18569	7/341	0.0388889	2.11768	2.06093	0.0488151	0.256444	0.218036	plod2/lamb1a/serpinh1a/itga5/serpinh1b/myh9a/crtap	1/12	0.00555556	8.59676	2.60438	0.110348	0.168374	0.0990436	col14a1a	1/217	0.00555556	0.475397	-0.769058	0.880713	0.920745	0.738588	gpc4	2/26	0.0111111	7.93547	3.50116	0.0260748	0.203863	0.166093	serpinh1b/crtap	2/37	0.0111111	5.57628	2.75671	0.0498742	0.155484	0.112422	plod2/col14a1a
MF	GO:0050839	cell adhesion molecule binding	174/18247	11/334	0.0632184	3.45373	4.44078	0.000372233	0.00493726	0.00394463	fn1b/ctnnd1/tjp1b/cdh2/itgb1a/lamb1a/rpsa/itga5/itga6a/cdh1/ctnna1	1/12	0.00574713	8.73898	2.63127	0.108646	0.127855	0.0611748	fn1a	2/213	0.0114943	0.984674	-0.0220753	0.605276	0.68744	0.539112	jupa/ctnnb1									4/38	0.0229885	11.0387	6.07813	0.000457773	0.0205332	0.0115869	fn1a/cdh1/itgb1a/fn1b	3/111	0.0172414	2.83427	1.90194	0.0899216	0.269339
BP	GO:0098609	cell-cell adhesion	451/18569	15/341	0.0332594	1.81113	2.38513	0.020083	0.150865	0.12827	flot1a/prtga/ctnnd1/tjp1b/cdh2/itgb1a/cfl1/flot1b/flot2a/itga5/hspd1/itga6a/cdh1/ctnna1/epcam	1/12	0.00221729	3.43108	1.32908	0.255572	0.268193	0.157761	fn1a	4/217	0.00886918	0.758948	-0.563526	0.776066	0.83908	0.673079	jupa/dspa/ptk7a/ctnnb1	1/26	0.00221729	1.58357	0.469796	0.472557	0.490757	0.399834	epcam	3/37	0.00665188	3.33835	2.24628	0.0602087	0.163197	0.117999	fn1a/cdh1/itgb1a	5/115	0.0110865	1.79013	1.34096	0.148331	0.335237
BP	GO:0031589	cell-substrate adhesion	121/18569	7/341	0.0578512	3.15026	3.24564	0.00702318	0.0737908	0.0627391	fn1b/itgb1a/itgb1b/nid2a/lamb1a/itga5/itga6a	1/12	0.00826446	12.7886	3.30825	0.0754739	0.139463	0.0820369	fn1a	1/217	0.00826446	0.707202	-0.351364	0.759971	0.824496	0.661381	myo18ab									3/37	0.0247934	12.4429	5.64258	0.00178407	0.0306265	0.0221444	fn1a/itgb1a/fn1b
BP	GO:0007160	cell-matrix adhesion	90/18569	6/341	0.0666667	3.6303	3.4212	0.00627798	0.0682675	0.058043	fn1b/itgb1a/itgb1b/nid2a/itga5/itga6a	1/12	0.0111111	17.1935	3.916	0.0566521	0.12191	0.0717116	fn1a	1/217	0.0111111	0.950794	-0.0508831	0.653719	0.746349	0.598694	myo18ab									3/37	0.0333333	16.7288	6.68345	0.000759314	0.0223455	0.0161568	fn1a/itgb1a/fn1b
CC	GO:0015629	actin cytoskeleton	307/19171	22/353	0.0716612	3.89183	6.9958	6.48722e-08	1.03414e-06	7.87303e-07	actb1/xirp1/scinlb/myo5b/gsna/capza1b/actn4/myl6/cfl1/capzb/myo6a/tpm3/tmod2/sptan1/myo5ab/myh10/sptbn2/myh9a/capza1a/ctnna1/myo1b/gsnb									12/220	0.0390879	3.40616	4.57913	0.000234797	0.00273131	0.00186934	smyhc1/arpc1a/myo18ab/arpc2/lima1a/dctn2/fscn1a/cgnl1/dbn1/myo1d/arpc4/myo1ca	1/26	0.00325733	2.40178	0.912435	0.342956	0.39857	0.331735	capza1a									14/118	0.0456026	7.40888	8.9085	6.35393e-09	1.20089e-06
CC	GO:0005884	actin filament	55/19171	2/353	0.0363636	1.97486	0.991605	0.268953	0.479999	0.36543	actb1/tpm3									1/220	0.0181818	1.58438	0.467611	0.470442	0.609489	0.41714	dbn1																	1/118	0.0181818	2.95393	1.14199	0.288272	0.383685
MF	GO:0003779	actin binding	381/18247	22/334	0.0577428	3.15459	5.80345	2.26413e-06	5.44901e-05	4.35349e-05	xirp1/vps16/scinlb/myo5b/gsna/capza1b/flna/actn4/cfl1/capzb/myo6a/tpm3/sptan1/myo5ab/hip1rb/myh10/sptbn2/myh9a/capza1a/ctnna1/myo1b/gsnb									13/213	0.0341207	2.92301	4.12247	0.000560343	0.00586026	0.0045958	smyhc1/arpc1a/myo18ab/arpc2/lima1a/fscn1a/dbn1/iqgap2/coro1ca/myo1d/arpc4/flnb/myo1ca	2/21	0.00524934	4.56118	2.38446	0.0703583	0.158874	0.107508	capza1a/hip1rb									16/111	0.0419948	6.90341	9.11016	1.28032e-09	1.24191e-07
MF	GO:0051015	actin filament binding	211/18247	20/334	0.0947867	5.17836	8.33586	2.11756e-09	9.5555e-08	7.63437e-08	xirp1/scinlb/myo5b/gsna/capza1b/flna/cfl1/capzb/myo6a/tpm3/sptan1/myo5ab/hip1rb/myh10/sptbn2/myh9a/capza1a/ctnna1/myo1b/gsnb									12/213	0.056872	4.87204	6.14806	7.26188e-06	0.000130195	0.000102103	smyhc1/arpc1a/myo18ab/arpc2/lima1a/fscn1a/dbn1/iqgap2/coro1ca/arpc4/flnb/myo1ca	2/21	0.00947867	8.23606	3.58857	0.02419	0.0891211	0.0603075	capza1a/hip1rb									13/111	0.0616114	10.1281	10.4334	5.06482e-10	9.82575e-08
BP	GO:0007015	actin filament organization	330/18569	19/341	0.0575758	3.13526	5.35301	1.22644e-05	0.00046515	0.000395484	xirp1/scinlb/myo5b/gsna/capza1b/cfl1/capzb/myo6a/tpm3/tmod2/sptan1/myo5ab/hip1rb/myh10/sptbn2/capza1a/myo1b/cct5/gsnb									11/217	0.0333333	2.85238	3.69196	0.00179612	0.0275178	0.0220738	smyhc1/arpc1a/arpc2/lima1a/fscn1a/dbn1/iqgap2/arhgef2/coro1ca/arpc4/myo1ca	2/26	0.00606061	4.32844	2.28442	0.0773866	0.225026	0.183335	capza1a/hip1rb									13/115	0.0393939	6.36092	7.75679	1.33741e-07	0.000139091
BP	GO:0032956	regulation of actin cytoskeleton organization	189/18569	10/341	0.0529101	2.88119	3.55534	0.00265751	0.0355824	0.0302532	scinlb/gsna/capza1b/capzb/hspd1/tmod2/sptan1/sptbn2/capza1a/gsnb									1/217	0.00529101	0.452759	-0.822257	0.892802	0.931076	0.746875	dbn1	1/26	0.00529101	3.7788	1.43778	0.233692	0.333993	0.272114	capza1a									4/115	0.021164	3.41735	2.63684	0.0300264	0.205125
BP	GO:0008154	actin polymerization or depolymerization	127/18569	10/341	0.0787402	4.28776	5.08497	0.000119573	0.00315146	0.00267946	scinlb/gsna/capza1b/cfl1/capzb/tmod2/sptan1/sptbn2/capza1a/gsnb									2/217	0.015748	1.34758	0.427391	0.438358	0.584324	0.468723	arpc2/dbn1	1/26	0.00787402	5.62356	1.95773	0.163522	0.273666	0.222964	capza1a									5/115	0.0393701	6.35707	4.78202	0.0011644	0.0616104
BP	GO:0048812	neuron projection morphogenesis	500/18569	11/341	0.022	1.198	0.613866	0.313465	0.573241	0.487386	sema3gb/nop56/stim1a/nrp2b/cdh2/uba1/alcamb/lamb1a/lama1/plod3/lamc1									8/217	0.016	1.36914	0.909878	0.231635	0.425281	0.341145	sfpq/chd7/dbn1/nsfa/casp3a/mfn2/top2b/arhgap35a	1/26	0.002	1.42838	0.363606	0.508442	0.508442	0.414243	plod3	2/37	0.004	2.00746	1.02039	0.262821	0.34051	0.246204	stim1a/lamc1	5/115	0.01	1.6147	1.09993	0.198548	0.368732
BP	GO:0045595	regulation of cell differentiation	498/18569	8/341	0.0160643	0.874772	-0.38745	0.698392	0.806835	0.685994	sema3gb/ptbp1a/prtga/cdh2/ewsr1a/flot2a/lama1/eftud2									9/217	0.0180723	1.54647	1.34419	0.130575	0.349732	0.280543	rps19/fxr2/chd7/dbn1/arhgef2/adnpa/prmt5/dicer1/ddx46																	6/115	0.0120482	1.94542	1.68824	0.0892234	0.300123
BP	GO:0050790	regulation of catalytic activity	498/18569	8/341	0.0160643	0.874772	-0.38745	0.698392	0.806835	0.685994	si:dkey-239j18.2/rangap1a/serpina1l/cst3/serpinh1a/serpinh1b/hip1rb/gramd4b																	3/26	0.0060241	4.30236	2.79723	0.0315527	0.203863	0.166093	cst3/serpinh1b/hip1rb									1/115	0.00200803	0.324236	-1.20672	0.956546	0.956546
BP	GO:0043010	camera-type eye development	495/18569	19/341	0.0383838	2.09017	3.3625	0.00211276	0.0304198	0.0258638	smarca5/xirp1/traf4a/atp6v0e1/cdh2/itgb1a/nid2a/gart/smarca4a/psmd6/itga5/psmc3/lama1/eftud2/ran/psmd2/mcm2/igf2bp1/dctn1a	1/12	0.0020202	3.12609	1.21921	0.276986	0.276986	0.162933	fn1a	10/217	0.020202	1.72872	1.78692	0.0660848	0.251799	0.201984	cdk1/plk1/chd7/mcm3/dync1h1/eif3ea/uhrf1/top2b/paics/rfc4	1/26	0.0020202	1.44281	0.373917	0.50489	0.506458	0.412627	psmd6	4/37	0.00808081	4.05547	3.07876	0.016442	0.123165	0.0890541	fn1a/itgb1a/traf4a/psmd2	4/115	0.00808081	1.3048	0.542604	0.367673	0.488978
BP	GO:0001568	blood vessel development	495/18569	13/341	0.0262626	1.43012	1.32664	0.125894	0.442433	0.376169	hdac6/mttp/nrp2b/cdh2/rnf213a/itgb1a/itgb1b/fbn2b/myo6a/itga5/lama1/myh9a/eif3i	2/12	0.0040404	6.25219	3.01186	0.0392232	0.107865	0.0634499	angptl2b/fn1a	4/217	0.00808081	0.691486	-0.75652	0.833842	0.881949	0.707467	elavl1a/wdr43/ppp2r2ab/sdf4									4/37	0.00808081	4.05547	3.07876	0.016442	0.123165	0.0890541	fn1a/itgb1a/angptl2b/fbn2b	2/115	0.0040404	0.652402	-0.618783	0.815314	0.838805
BP	GO:0006952	defense response	492/18569	9/341	0.0182927	0.99612	-0.0119308	0.552029	0.71119	0.604674	fn1b/ilf3b/ufl1/parp1/uba1/hsp90b1/atp5fa1/tfa/gramd4b	2/12	0.00406504	6.29031	3.02427	0.0387904	0.107865	0.0634499	c8a/fn1a	2/217	0.00406504	0.347851	-1.59418	0.98014	0.986378	0.791237	rps19/uhrf1									4/37	0.00813008	4.0802	3.094	0.0161137	0.123165	0.0890541	fn1a/c8a/fn1b/tfa	1/115	0.00203252	0.32819	-1.19221	0.95485	0.955769
BP	GO:0016567	protein ubiquitination	491/18569	6/341	0.01222	0.665432	-1.02764	0.890749	0.930231	0.790909	trip12/uba1/ubr5/huwe1/uba52/vcp									5/217	0.0101833	0.871399	-0.314036	0.683201	0.76678	0.615083	prpf19/kbtbd8/uhrf1/ddb1/hectd1																	1/115	0.00203666	0.328859	-1.18978	0.954561	0.955769
BP	GO:0061564	axon development	488/18569	12/341	0.0245902	1.33905	1.03812	0.188798	0.517521	0.440011	myo5b/sema3gb/nop56/stim1a/nrp2b/cdh2/uba1/alcamb/lamb1a/lama1/plod3/lamc1									7/217	0.0143443	1.22746	0.553698	0.345131	0.510288	0.409334	sfpq/dbn1/nsfa/casp3a/mfn2/top2b/arhgap35a	1/26	0.00204918	1.46351	0.38854	0.499877	0.502991	0.409802	plod3	2/37	0.00409836	2.05682	1.05712	0.2539	0.331409	0.239623	stim1a/lamc1	6/115	0.0122951	1.98528	1.74119	0.0828452	0.300123
BP	GO:0045893	positive regulation of DNA-templated transcription	488/18569	6/341	0.0122951	0.669523	-1.01188	0.887427	0.927385	0.788489	smarca5/top2a/thrap3b/smarca4a/psmc6/hnrnpub									11/217	0.022541	1.92886	2.26111	0.0288273	0.153861	0.123421	jupa/ilf2/npm1a/rps6ka1/smarcc1a/dhx9/nol11/wdr75/top2b/heatr1/ctnnb1																	2/115	0.00409836	0.661761	-0.597736	0.809009	0.835521
BP	GO:1902680	positive regulation of RNA biosynthetic process	488/18569	6/341	0.0122951	0.669523	-1.01188	0.887427	0.927385	0.788489	smarca5/top2a/thrap3b/smarca4a/psmc6/hnrnpub									11/217	0.022541	1.92886	2.26111	0.0288273	0.153861	0.123421	jupa/ilf2/npm1a/rps6ka1/smarcc1a/dhx9/nol11/wdr75/top2b/heatr1/ctnnb1																	2/115	0.00409836	0.661761	-0.597736	0.809009	0.835521
BP	GO:1901137	carbohydrate derivative biosynthetic process	486/18569	17/341	0.0349794	1.90479	2.76452	0.00875124	0.0883648	0.0751303	rpn2/rrm1/atp5f1b/atic/gart/pofut1/aclya/uggt1/stt3a/atp5fa1/ddost/gfpt1/mogs/rpn1/dlat/uggt2/pigk	1/12	0.00205761	3.18398	1.24066	0.272652	0.274266	0.161333	stt3b	3/217	0.00617284	0.528219	-1.14603	0.925926	0.955381	0.766372	gmps/paics/gpc4	2/26	0.00411523	2.93906	1.62201	0.147468	0.263421	0.214617	pigk/ddost	4/37	0.00823045	4.13058	3.12485	0.0154698	0.123165	0.0890541	uggt1/rpn2/pofut1/stt3b
BP	GO:0009607	response to biotic stimulus	486/18569	11/341	0.0226337	1.23251	0.71042	0.282227	0.557888	0.474332	nap1l1/pcna/ilf3b/mcm4/parp1/hsp90b1/atp5fa1/tfa/hspa5/psmd14/gramd4b	1/12	0.00205761	3.18398	1.24066	0.272652	0.274266	0.161333	c8a	2/217	0.00411523	0.352146	-1.57373	0.978877	0.986378	0.791237	rps19/dhx9									2/37	0.00411523	2.06529	1.06334	0.252415	0.331194	0.239468	c8a/tfa	1/115	0.00205761	0.332242	-1.17757	0.953088	0.955769
BP	GO:0051049	regulation of transport	483/18569	5/341	0.010352	0.563712	-1.32882	0.944367	0.964209	0.819798	flot1a/ptbp1a/stim1a/flot1b/hspa8									1/217	0.00207039	0.177167	-1.99244	0.996827	0.996827	0.799618	aacs									1/37	0.00207039	1.03906	0.0388625	0.623225	0.623225	0.45062	stim1a
BP	GO:0043207	response to external biotic stimulus	482/18569	11/341	0.0228216	1.24274	0.738532	0.27348	0.55157	0.468961	nap1l1/pcna/ilf3b/mcm4/parp1/hsp90b1/atp5fa1/tfa/hspa5/psmd14/gramd4b	1/12	0.00207469	3.21041	1.25035	0.270719	0.274266	0.161333	c8a	2/217	0.00414938	0.355068	-1.56	0.977992	0.986378	0.791237	rps19/dhx9									2/37	0.00414938	2.08243	1.07587	0.249444	0.329395	0.238167	c8a/tfa	1/115	0.00207469	0.334999	-1.16775	0.951875	0.95555
BP	GO:0051707	response to other organism	482/18569	11/341	0.0228216	1.24274	0.738532	0.27348	0.55157	0.468961	nap1l1/pcna/ilf3b/mcm4/parp1/hsp90b1/atp5fa1/tfa/hspa5/psmd14/gramd4b	1/12	0.00207469	3.21041	1.25035	0.270719	0.274266	0.161333	c8a	2/217	0.00414938	0.355068	-1.56	0.977992	0.986378	0.791237	rps19/dhx9									2/37	0.00414938	2.08243	1.07587	0.249444	0.329395	0.238167	c8a/tfa	1/115	0.00207469	0.334999	-1.16775	0.951875	0.95555
BP	GO:0048667	cell morphogenesis involved in neuron differentiation	479/18569	11/341	0.0229645	1.25052	0.759774	0.266977	0.546729	0.464845	sema3gb/nop56/stim1a/nrp2b/cdh2/uba1/alcamb/lamb1a/lama1/plod3/lamc1									7/217	0.0146138	1.25052	0.604039	0.328118	0.498885	0.400187	sfpq/dbn1/nsfa/casp3a/mfn2/top2b/arhgap35a	1/26	0.00208768	1.49101	0.407676	0.49336	0.497985	0.405723	plod3	2/37	0.00417537	2.09547	1.08535	0.247218	0.32856	0.237564	stim1a/lamc1	5/115	0.0104384	1.68549	1.19987	0.176323	0.3547
BP	GO:0010647	positive regulation of cell communication	478/18569	8/341	0.0167364	0.911373	-0.268496	0.654336	0.775073	0.658989	si:dkey-239j18.2/traf4a/sall4/rps3/ubr5/smarca4a/akap12b/ppm1bb	1/12	0.00209205	3.23727	1.26015	0.26878	0.274266	0.161333	angptl2b	3/217	0.00627615	0.537059	-1.11501	0.92071	0.952329	0.763924	aacs/seh1l/ctnnb1	1/26	0.00209205	1.49413	0.409826	0.49263	0.497985	0.405723	ppm1bb	2/37	0.0041841	2.09985	1.08853	0.246476	0.32856	0.237564	traf4a/angptl2b	2/115	0.0041841	0.675605	-0.567209	0.799673	0.828347
BP	GO:0023056	positive regulation of signaling	478/18569	8/341	0.0167364	0.911373	-0.268496	0.654336	0.775073	0.658989	si:dkey-239j18.2/traf4a/sall4/rps3/ubr5/smarca4a/akap12b/ppm1bb	1/12	0.00209205	3.23727	1.26015	0.26878	0.274266	0.161333	angptl2b	3/217	0.00627615	0.537059	-1.11501	0.92071	0.952329	0.763924	aacs/seh1l/ctnnb1	1/26	0.00209205	1.49413	0.409826	0.49263	0.497985	0.405723	ppm1bb	2/37	0.0041841	2.09985	1.08853	0.246476	0.32856	0.237564	traf4a/angptl2b	2/115	0.0041841	0.675605	-0.567209	0.799673	0.828347
BP	GO:0016071	mRNA metabolic process	477/18569	17/341	0.0356394	1.94073	2.84689	0.00734037	0.0766058	0.0651325	ddx20/sf3b1/xrn2/hnrnpa1b/edc4/ptbp1a/syncrip/snd1/khdrbs1a/prpf8/hnrnpa0l/eftud2/puf60b/pabpc1a/igf2bp3/hnrnpub/sf3b3									29/217	0.0607966	5.20246	10.1109	3.4724e-13	2.19629e-10	1.76179e-10	prpf19/eif4a3/fxr2/dhx15/syncripl/gemin5/rbm4.3/rbm4.2/ddx39aa/ddx1/rbm39a/strap/dhx9/pan2/cdc5l/rbfox2/hnrnpa1a/snrnp200/cnot1/snrpa1/dicer1/dis3l2/hnrnpa0b/hnrnpul1l/ybx1/prpf6/ddx46/xrn1/prpf39																	5/115	0.0104822	1.69255	1.20964	0.174259	0.353963
BP	GO:0048562	embryonic organ morphogenesis	470/18569	16/341	0.0340426	1.85377	2.56421	0.0136822	0.117281	0.0997156	traf4a/cdh2/nid2a/cenpf/ncl/smarca4a/fbn2b/lamb1a/myo6a/rpl13/itga5/psmc3/gfpt1/lamc1/ccdc57/epcam	1/12	0.00212766	3.29238	1.28005	0.264889	0.274266	0.161333	fn1a	8/217	0.0170213	1.45653	1.0901	0.186071	0.393702	0.315813	wdr43/smc1al/fscn1a/chd7/sec23a/sec23b/myo1d/eif3ea	1/26	0.00212766	1.51956	0.427204	0.48676	0.495974	0.404085	epcam	5/37	0.0106383	5.33899	4.25728	0.0022722	0.0312049	0.0225626	fn1a/traf4a/cenpf/fbn2b/lamc1	5/115	0.0106383	1.71776	1.24419	0.16711	0.347666
BP	GO:0051726	regulation of cell cycle	466/18569	9/341	0.0193133	1.0517	0.154588	0.486455	0.666321	0.566525	rpl7/rps18/ufl1/ewsr1a/cenpf/rpl13/ddx4/rps7/ywhae1									9/217	0.0193133	1.65267	1.5516	0.0971584	0.322586	0.258767	cdk1/npm1a/ssrp1a/rpl36a/pes/mki67/kntc1/zw10/ddb1	1/26	0.00214592	1.5326	0.436013	0.483801	0.494518	0.402899	rps7	2/37	0.00429185	2.15393	1.12724	0.237582	0.321986	0.232811	rps18/cenpf	1/115	0.00214592	0.346501	-1.12784	0.946707	0.9522
BP	GO:0043043	peptide biosynthetic process	460/18569	40/341	0.0869565	4.73518	11.0952	2.77306e-16	1.43737e-13	1.22209e-13	eif2s1a/gcn1/lrpprc/eif4g2b/eef2b/rps23/eef1da/rpl34/rpl24/zgc:171772/rps18/rps5/rpl23/rpl10/rpl6/kars1/rps3/eif3ba/eif4a1a/rpsa/eprs1/rpl19/rps11/rps6/rpl13/rplp0/rps16/rps9/rps4x/rpl3/eif3i/uba52/igf2bp1/pabpc1a/rpl9/igf2bp3/rps7/rpl14/tufm/rpl12	2/12	0.00434783	6.7279	3.16334	0.0342944	0.107865	0.0634499	rpl28/rpl13a	22/217	0.0478261	4.09255	7.30329	2.44845e-08	1.82193e-06	1.46149e-06	rps19/rpl31/eif4a3/fxr2/eif3f/eif2a/piwil1/eif2b4/eif2b2/eif3g/eif4g1a/rpl36a/bzw1a/abce1/gspt1l/tarbp2/eif3ea/cnot1/kbtbd8/ybx1/eif5b/eif3ha	1/26	0.00217391	1.55259	0.449382	0.479331	0.491505	0.400444	rps7	2/37	0.00434783	2.18202	1.14704	0.233143	0.318867	0.230555	rps18/rpl28	9/115	0.0195652	3.15919	3.70176	0.0022529	0.0616104
BP	GO:2000026	regulation of multicellular organismal development	459/18569	9/341	0.0196078	1.06774	0.200982	0.468381	0.650877	0.553395	sema3gb/prtga/rnf213a/itgb1a/ewsr1a/ruvbl2/ncl/lama1/igf2bp3									9/217	0.0196078	1.67787	1.59906	0.090593	0.307239	0.246456	rps19/fxr2/elavl1a/chd7/ruvbl1/dbn1/adnpa/dicer1/ddx46									1/37	0.00217865	1.09339	0.0905228	0.604258	0.605728	0.437969	itgb1a	4/115	0.0087146	1.40714	0.697235	0.31698	0.452828
BP	GO:0098657	import into cell	457/18569	9/341	0.0196937	1.07241	0.214367	0.463193	0.650658	0.553208	flot1a/ap2a1/ywhaba/flot1b/myo6a/cltca/hip1rb/hspa8/myo1b									6/217	0.0131291	1.12348	0.290622	0.444633	0.588645	0.472189	si:ch211-11k18.4/fscn1a/dnm2a/dnm1l/gapvd1/myo1ca	1/26	0.00218818	1.56278	0.456138	0.477082	0.490757	0.399834	hip1rb									5/115	0.0109409	1.76663	1.30992	0.154159	0.336901
BP	GO:0010648	negative regulation of cell communication	456/18569	8/341	0.0175439	0.955343	-0.132059	0.60185	0.743822	0.632419	ptbp1a/lemd3/rnf213a/ufl1/akap12b/nomo/ppm1bb/gramd4b									6/217	0.0131579	1.12594	0.296088	0.442566	0.588171	0.471809	prpf19/jupa/tle2a/hyou1/cnot1/ptk7a	1/26	0.00219298	1.56621	0.4584	0.476331	0.490757	0.399834	ppm1bb									4/115	0.00877193	1.4164	0.710696	0.312776	0.449913
BP	GO:0023057	negative regulation of signaling	456/18569	8/341	0.0175439	0.955343	-0.132059	0.60185	0.743822	0.632419	ptbp1a/lemd3/rnf213a/ufl1/akap12b/nomo/ppm1bb/gramd4b									6/217	0.0131579	1.12594	0.296088	0.442566	0.588171	0.471809	prpf19/jupa/tle2a/hyou1/cnot1/ptk7a	1/26	0.00219298	1.56621	0.4584	0.476331	0.490757	0.399834	ppm1bb									4/115	0.00877193	1.4164	0.710696	0.312776	0.449913
BP	GO:0006412	translation	454/18569	40/341	0.0881057	4.79776	11.2054	1.76566e-16	1.3728e-13	1.16719e-13	eif2s1a/gcn1/lrpprc/eif4g2b/eef2b/rps23/eef1da/rpl34/rpl24/zgc:171772/rps18/rps5/rpl23/rpl10/rpl6/kars1/rps3/eif3ba/eif4a1a/rpsa/eprs1/rpl19/rps11/rps6/rpl13/rplp0/rps16/rps9/rps4x/rpl3/eif3i/uba52/igf2bp1/pabpc1a/rpl9/igf2bp3/rps7/rpl14/tufm/rpl12	2/12	0.00440529	6.81681	3.1909	0.0334765	0.107865	0.0634499	rpl28/rpl13a	22/217	0.0484581	4.14663	7.38118	1.93701e-08	1.53145e-06	1.22848e-06	rps19/rpl31/eif4a3/fxr2/eif3f/eif2a/piwil1/eif2b4/eif2b2/eif3g/eif4g1a/rpl36a/bzw1a/abce1/gspt1l/tarbp2/eif3ea/cnot1/kbtbd8/ybx1/eif5b/eif3ha	1/26	0.00220264	1.57311	0.462942	0.474824	0.490757	0.399834	rps7	2/37	0.00440529	2.21086	1.16714	0.228711	0.316204	0.22863	rps18/rpl28	9/115	0.0198238	3.20094	3.74803	0.00206205	0.0616104
BP	GO:0009968	negative regulation of signal transduction	443/18569	8/341	0.0180587	0.983378	-0.0484317	0.569064	0.724709	0.616168	ptbp1a/lemd3/rnf213a/ufl1/akap12b/nomo/ppm1bb/gramd4b									6/217	0.013544	1.15898	0.36827	0.415584	0.568417	0.455964	prpf19/jupa/tle2a/hyou1/cnot1/ptk7a	1/26	0.00225734	1.61217	0.488319	0.466464	0.487598	0.397261	ppm1bb									4/115	0.00902935	1.45796	0.770139	0.294634	0.435255
BP	GO:0033043	regulation of organelle organization	441/18569	16/341	0.0362812	1.97568	2.83622	0.00779043	0.0798079	0.067855	scinlb/gsna/capza1b/ufl1/ewsr1a/mcm7/capzb/lamb1a/hspd1/tmod2/sptan1/sptbn2/mcm2/mapre1b/capza1a/gsnb									7/217	0.015873	1.35828	0.828006	0.258276	0.445628	0.357467	dbn1/pan2/mki67/kntc1/dync1h1/cnot1/zw10	1/26	0.00226757	1.61948	0.493007	0.46493	0.487573	0.39724	capza1a									7/115	0.015873	2.56301	2.62236	0.0198977	0.162749
BP	GO:0048514	blood vessel morphogenesis	439/18569	12/341	0.0273349	1.48851	1.41675	0.111814	0.416958	0.354509	hdac6/mttp/nrp2b/cdh2/rnf213a/itgb1a/fbn2b/myo6a/itga5/lama1/myh9a/eif3i	2/12	0.00455581	7.04973	3.26204	0.0314672	0.107865	0.0634499	angptl2b/fn1a	4/217	0.00911162	0.779694	-0.507961	0.757825	0.823581	0.660647	elavl1a/wdr43/ppp2r2ab/sdf4									4/37	0.00911162	4.5728	3.38504	0.0109896	0.0912351	0.0659671	fn1a/itgb1a/angptl2b/fbn2b	2/115	0.00455581	0.735624	-0.442528	0.759354	0.794495
BP	GO:0045934	negative regulation of nucleobase-containing compound metabolic process	439/18569	7/341	0.0159453	0.868296	-0.381965	0.699373	0.807143	0.686256	nfx1/hdac6/chd4b/syncrip/ruvbl2/parp1/igf2bp3									10/217	0.022779	1.94924	2.18866	0.0340733	0.169601	0.136048	zgc:110425/syncripl/h1m/mta2/cbx3a/cnot1/uhrf1/hnrnpa0b/dnmt3ba/ybx1																	2/115	0.00455581	0.735624	-0.442528	0.759354	0.794495
BP	GO:0006974	DNA damage response	438/18569	20/341	0.0456621	2.48651	4.3061	0.000186401	0.00439172	0.00373397	mms19/rfc1/pold1/trip12/pcna/mcm6l/rpa1/mcm4/ufl1/mcm7/ruvbl2/mcm3l/parp1/uba1/mcm5/rps3/usp10/huwe1/mcm2/vcp									13/217	0.0296804	2.53979	3.54616	0.00200163	0.0294426	0.0236178	cdk1/prpf19/ssrp1a/ruvbl1/xrcc5/wdhd1/mcm3/chaf1a/supt16h/xrcc6/ddb1/atrx/rfc4																	1/115	0.00228311	0.368652	-1.05556	0.936305	0.94265
BP	GO:0007409	axonogenesis	437/18569	11/341	0.0251716	1.37071	1.07261	0.182381	0.515037	0.437899	sema3gb/nop56/stim1a/nrp2b/cdh2/uba1/alcamb/lamb1a/lama1/plod3/lamc1									7/217	0.0160183	1.37071	0.852751	0.251183	0.441315	0.354007	sfpq/dbn1/nsfa/casp3a/mfn2/top2b/arhgap35a	1/26	0.00228833	1.63431	0.502455	0.46185	0.48592	0.395894	plod3	2/37	0.00457666	2.29686	1.22584	0.216194	0.302966	0.219058	stim1a/lamc1	5/115	0.0114416	1.84748	1.41525	0.135117	0.330639
BP	GO:0009967	positive regulation of signal transduction	431/18569	8/341	0.0185615	1.01076	0.0309054	0.53779	0.701563	0.596489	si:dkey-239j18.2/traf4a/sall4/rps3/ubr5/smarca4a/akap12b/ppm1bb	1/12	0.00232019	3.59029	1.38361	0.245648	0.25938	0.152577	angptl2b	2/217	0.00464037	0.397083	-1.37712	0.963072	0.974629	0.781812	seh1l/ctnnb1	1/26	0.00232019	1.65706	0.516806	0.457197	0.482597	0.393186	ppm1bb	2/37	0.00464037	2.32884	1.24721	0.211794	0.29896	0.216162	traf4a/angptl2b	2/115	0.00464037	0.749279	-0.41574	0.750272	0.786575
BP	GO:0043632	modification-dependent macromolecule catabolic process	426/18569	24/341	0.056338	3.06786	5.90557	1.28292e-06	7.67282e-05	6.52365e-05	psmd11a/ubr4/trip12/psmd3/lonp1/uchl1/rnf213a/psmc5/psmc1b/ufl1/uba1/psmc2/psmd8/usp10/usp5/psmd6/psmc3/psmc4/uba52/psmd14/vcp/psmd4a/psmd1/psmd4b									11/217	0.0258216	2.20959	2.74637	0.0118031	0.100941	0.0809716	psma5/psma1/psma8/uchl5/uhrf1/dis3l2/psmd13/usp9/ddb1/hectd1/plaa	1/26	0.00234742	1.67651	0.528935	0.453291	0.480042	0.391105	psmd6	1/37	0.00234742	1.17809	0.166151	0.576654	0.579467	0.418981	psmd11a	11/115	0.0258216	4.1694	5.22413	6.81992e-05	0.0177318
BP	GO:0008283	cell population proliferation	425/18569	8/341	0.0188235	1.02503	0.0713875	0.521836	0.689254	0.586023	st14a/cdh2/mcm5/smarca4a/fbn2b/lamb1a/hspd1/igf2bp1																									2/37	0.00470588	2.36172	1.26893	0.207404	0.296703	0.21453	st14a/fbn2b	1/115	0.00235294	0.379928	-1.02084	0.930815	0.93803
BP	GO:0061061	muscle structure development	422/18569	18/341	0.042654	2.32271	3.7593	0.000857801	0.015332	0.0130357	myo5b/mat2aa/naca/itgb1b/capzb/plod2/lamb1a/flot2a/hspd1/akap12b/tpm3/tmod2/itga6a/nup210/gfpt1/lamc1/vcp/cct5									6/217	0.014218	1.21666	0.489547	0.371787	0.532628	0.427255	smyhc1/myo18ab/dnm2a/rbfox2/prmt5/gpc4									2/37	0.00473934	2.37851	1.27993	0.205213	0.295621	0.213748	plod2/lamc1	4/115	0.00947867	1.53052	0.870241	0.265672	0.416112
BP	GO:0019941	modification-dependent protein catabolic process	418/18569	24/341	0.0574163	3.12658	6.01463	9.18031e-07	6.48881e-05	5.51697e-05	psmd11a/ubr4/trip12/psmd3/lonp1/uchl1/rnf213a/psmc5/psmc1b/ufl1/uba1/psmc2/psmd8/usp10/usp5/psmd6/psmc3/psmc4/uba52/psmd14/vcp/psmd4a/psmd1/psmd4b									10/217	0.0239234	2.04716	2.35463	0.0255443	0.14298	0.114693	psma5/psma1/psma8/uchl5/uhrf1/psmd13/usp9/ddb1/hectd1/plaa	1/26	0.00239234	1.70859	0.548674	0.446984	0.47492	0.386932	psmd6	1/37	0.00239234	1.20063	0.18538	0.569685	0.573864	0.41493	psmd11a	10/115	0.0239234	3.86291	4.67338	0.000273156	0.0315646
BP	GO:0040007	growth	418/18569	21/341	0.0502392	2.73575	4.90926	3.32604e-05	0.00105679	0.000898515	ddx20/myo5b/sema3gb/ap2a1/krt17/traf4a/stim1a/rbbp4/cdh2/nid2a/ewsr1a/ruvbl2/smarca4a/lamb1a/itga5/hspd1/akap12b/hspa9/serpinh1b/hspa8/agr1	1/12	0.00239234	3.70195	1.42081	0.239133	0.254078	0.149458	fn1a	11/217	0.0263158	2.25188	2.81495	0.010354	0.0977446	0.0784071	vdac2/gemin5/mta2/smc3/ap1g1/ruvbl1/dbn1/casp3a/cnot1/ptk7a/gpc4	1/26	0.00239234	1.70859	0.548674	0.446984	0.47492	0.386932	serpinh1b	3/37	0.00717703	3.6019	2.40409	0.0500761	0.155484	0.112422	fn1a/traf4a/stim1a	8/115	0.0191388	3.09033	3.41223	0.0044929	0.0707972
BP	GO:0030031	cell projection assembly	413/18569	12/341	0.0290557	1.58221	1.63658	0.080023	0.338621	0.287905	scinlb/gsna/cdh2/cfl1/mcm7/ruvbl2/capzb/cenpf/lamb1a/akap12b/mcm2/gsnb									1/217	0.00242131	0.207195	-1.77175	0.992626	0.993411	0.796878	ruvbl1									1/37	0.00242131	1.21517	0.197591	0.565273	0.570815	0.412725	cenpf	2/115	0.00484262	0.781935	-0.353783	0.728768	0.769461
BP	GO:0055086	nucleobase-containing small molecule metabolic process	410/18569	13/341	0.0317073	1.72661	2.03487	0.0403981	0.232663	0.197817	sucla2/rrm1/pgk1/atp5f1b/atic/gart/kars1/aclya/ran/eno3/atp5fa1/gfpt1/dlat									6/217	0.0146341	1.25226	0.56166	0.346818	0.51103	0.409929	gmps/hk2/mdh1aa/gpia/aldob/paics																	5/115	0.0121951	1.96914	1.56646	0.111247	0.320891
BP	GO:0040011	locomotion	409/18569	7/341	0.0171149	0.931985	-0.190239	0.62753	0.757028	0.643647	sema3gb/nop56/ddx3xb/hspd1/lama1/trim33/c3a.1									1/217	0.00244499	0.209221	-1.75845	0.992263	0.993411	0.796878	gpc4	2/26	0.00488998	3.49238	1.90852	0.111318	0.245438	0.199966	trim33/c3a.1									1/115	0.00244499	0.394791	-0.977002	0.923409	0.93147
BP	GO:0006511	ubiquitin-dependent protein catabolic process	408/18569	22/341	0.0539216	2.93627	5.409	7.20632e-06	0.00030286	0.0002575	psmd11a/ubr4/trip12/psmd3/uchl1/rnf213a/psmc5/psmc1b/ufl1/uba1/psmc2/psmd8/usp10/usp5/psmd6/psmc3/psmc4/psmd14/vcp/psmd4a/psmd1/psmd4b									10/217	0.0245098	2.09734	2.43709	0.0220763	0.132983	0.106674	psma5/psma1/psma8/uchl5/uhrf1/psmd13/usp9/ddb1/hectd1/plaa	1/26	0.00245098	1.75047	0.573949	0.439002	0.469529	0.382539	psmd6	1/37	0.00245098	1.23006	0.209955	0.560817	0.567707	0.410478	psmd11a	10/115	0.0245098	3.95759	4.76852	0.000225142	0.0295555
BP	GO:0001501	skeletal system development	407/18569	10/341	0.02457	1.33795	0.942882	0.217049	0.517521	0.440011	cdh2/ewsr1a/plod2/ncl/smarca4a/rpl13/itga5/nomo/gfpt1/ccdc57	1/12	0.002457	3.80201	1.45346	0.233579	0.249739	0.146905	fn1a	10/217	0.02457	2.10249	2.44547	0.0217494	0.131641	0.105598	wdr43/smc1al/fscn1a/chd7/sec23a/sec23b/eif3ea/ptk7a/gpc4/bmp1a									2/37	0.004914	2.46617	1.33635	0.194304	0.28693	0.207463	fn1a/plod2	5/115	0.012285	1.98366	1.58396	0.108733	0.320891
BP	GO:0048878	chemical homeostasis	407/18569	3/341	0.00737101	0.401385	-1.67014	0.98105	0.990606	0.842241	mttp/stim1a/glrx3									2/217	0.004914	0.420498	-1.28541	0.95307	0.970719	0.778676	hk2/apoeb									1/37	0.002457	1.23308	0.212446	0.55992	0.567707	0.410478	stim1a	2/115	0.004914	0.793462	-0.332584	0.721263	0.762311
BP	GO:0034660	ncRNA metabolic process	401/18569	10/341	0.0249377	1.35797	0.991183	0.204515	0.517521	0.440011	rpl7/nop56/kars1/ncl/eprs1/rps16/cdkal1/rpl7a/rps7/nop2									23/217	0.0573566	4.90809	8.60307	3.58113e-10	6.47161e-08	5.19129e-08	fbl/piwil1/ddx1/wdr43/chd7/nol11/utp4/wdr75/pes/tarbp2/wdr18/zc3h7a/pwp2h/dicer1/pdcd11/dis3l2/heatr1/ftsj3/xrn1/dis3/wdr3/zc3h7bb/elp1	1/26	0.00249377	1.78103	0.592058	0.433349	0.465022	0.378868	rps7	1/37	0.00249377	1.25153	0.227529	0.554504	0.564088	0.407861	cdkal1	3/115	0.0074813	1.208	0.332408	0.453662	0.551178
BP	GO:0010629	negative regulation of gene expression	397/18569	6/341	0.0151134	0.822991	-0.487619	0.740218	0.836511	0.711226	xrn2/edc4/syncrip/snd1/ddx3xb/igf2bp3	1/12	0.00251889	3.89777	1.48415	0.228498	0.245853	0.144619	rpl13a	16/217	0.0403023	3.44872	5.36296	1.85245e-05	0.00061667	0.00049467	eif4a3/fxr2/syncripl/piwil1/pan2/tarbp2/cnot1/zc3h7a/dicer1/uhrf1/dis3l2/hnrnpa0b/ybx1/xrn1/lmnb2/zc3h7bb																	3/115	0.00755668	1.22017	0.350061	0.447176	0.547133
BP	GO:0008610	lipid biosynthetic process	394/18569	5/341	0.0126904	0.691048	-0.847799	0.852707	0.903857	0.768485	hsd3b2/aclya/pip5k1aa/ccdc57/pigk																	1/26	0.00253807	1.81267	0.610527	0.427641	0.460427	0.375124	pigk									1/115	0.00253807	0.409821	-0.934718	0.915756	0.924646
BP	GO:0051253	negative regulation of RNA metabolic process	393/18569	7/341	0.0178117	0.969928	-0.082413	0.585594	0.734946	0.624872	nfx1/hdac6/chd4b/syncrip/ruvbl2/parp1/igf2bp3									8/217	0.0203562	1.74191	1.61648	0.0909543	0.30764	0.246777	syncripl/mta2/cbx3a/cnot1/uhrf1/hnrnpa0b/dnmt3ba/ybx1																	2/115	0.00508906	0.821728	-0.281979	0.703079	0.749065
BP	GO:0048589	developmental growth	392/18569	21/341	0.0535714	2.91721	5.24737	1.28534e-05	0.000475881	0.000404608	ddx20/myo5b/sema3gb/ap2a1/krt17/traf4a/stim1a/rbbp4/cdh2/nid2a/ewsr1a/ruvbl2/smarca4a/lamb1a/itga5/hspd1/akap12b/hspa9/serpinh1b/hspa8/agr1	1/12	0.00255102	3.94749	1.49987	0.225946	0.244655	0.143915	fn1a	11/217	0.0280612	2.40124	3.04905	0.00657105	0.0710459	0.0569905	vdac2/gemin5/mta2/smc3/ap1g1/ruvbl1/dbn1/casp3a/cnot1/ptk7a/gpc4	1/26	0.00255102	1.82192	0.615872	0.426	0.460194	0.374934	serpinh1b	3/37	0.00765306	3.8408	2.54007	0.0427476	0.148719	0.107531	fn1a/traf4a/stim1a	8/115	0.0204082	3.2953	3.62583	0.00305313	0.0640042
BP	GO:0120031	plasma membrane bounded cell projection assembly	392/18569	11/341	0.0280612	1.52806	1.44529	0.10891	0.411054	0.34949	gsna/cdh2/cfl1/mcm7/ruvbl2/capzb/cenpf/lamb1a/akap12b/mcm2/gsnb									1/217	0.00255102	0.218294	-1.70097	0.990509	0.992864	0.796439	ruvbl1									1/37	0.00255102	1.28027	0.250598	0.546257	0.557074	0.40279	cenpf	2/115	0.00510204	0.823824	-0.278301	0.701744	0.749065
BP	GO:0006886	intracellular protein transport	389/18569	15/341	0.0385604	2.09979	2.99832	0.00576143	0.0644534	0.0548002	vps16/ipo9/ap2a1/kpna2/ipo4/os9/lamp2/ipo7/copa/cltca/ran/copb1/copg2/vcp/copb2									11/217	0.0282776	2.41976	3.07725	0.00621628	0.0689789	0.0553323	kpna7/sec24a/heatr3/ap2b1/xpo1a/ap1g1/sec23a/nup133/sec23b/sec24b/nup98	1/26	0.00257069	1.83597	0.623947	0.42353	0.459061	0.374011	lamp2									6/115	0.0154242	2.49053	2.34534	0.0340879	0.220195
BP	GO:0007600	sensory perception	380/18569	5/341	0.0131579	0.716507	-0.763695	0.830368	0.891213	0.757734	lamb1a/myo6a/lamc1/dlat/pigk																	1/26	0.00263158	1.87945	0.648604	0.416059	0.452482	0.36865	pigk	1/37	0.00263158	1.3207	0.282231	0.535029	0.546978	0.39549	lamc1
BP	GO:0002682	regulation of immune system process	375/18569	5/341	0.0133333	0.726061	-0.732987	0.821752	0.886198	0.753471	parp1/kars1/hspd1/gramd4b/c3a.1	1/12	0.00266667	4.12644	1.55533	0.217212	0.236705	0.139238	c8a	3/217	0.008	0.684571	-0.671001	0.817319	0.868101	0.696359	rps19/ddx46/si:ch211-188c16.1	1/26	0.00266667	1.90451	0.662591	0.411868	0.449437	0.36617	c3a.1	1/37	0.00266667	1.33831	0.295722	0.530272	0.543463	0.392948	c8a	3/115	0.008	1.29176	0.450566	0.411014	0.518127
BP	GO:0071824	protein-DNA complex organization	373/18569	13/341	0.0348525	1.89788	2.39593	0.0209545	0.155163	0.131924	smarca5/nap1l1/hdac6/chd4b/zgc:163061/rbbp4/ruvbl2/smarca4a/nasp/hells/suv39h1b/psmc6/bag6									15/217	0.0402145	3.44121	5.17896	3.48169e-05	0.00104865	0.00084119	zgc:110425/npm1a/h1m/piwil1/ssrp1a/cbx3a/chd7/ruvbl1/kntc1/pbrm1l/chaf1a/dicer1/uhrf1/lmnb2/atrx	1/26	0.00268097	1.91472	0.668246	0.410184	0.449116	0.365909	hells									1/115	0.00268097	0.432894	-0.873407	0.903751	0.913412
BP	GO:0090407	organophosphate biosynthetic process	372/18569	10/341	0.0268817	1.46383	1.23601	0.148741	0.491065	0.417518	rrm1/atp5f1b/atic/gart/kars1/aclya/atp5fa1/pip5k1aa/dlat/pigk									2/217	0.00537634	0.460061	-1.1439	0.933766	0.962308	0.771928	gmps/paics	1/26	0.00268817	1.91987	0.671086	0.40934	0.449116	0.365909	pigk									1/115	0.00268817	0.434058	-0.870422	0.903139	0.913412
BP	GO:0000226	microtubule cytoskeleton organization	369/18569	8/341	0.0216802	1.18059	0.47924	0.367309	0.603503	0.513115	ewsr1a/ruvbl2/zgc:55461/tuba4l/mapre1b/ccdc88c/vcp/dctn1a									6/217	0.0162602	1.39141	0.8258	0.263502	0.445628	0.357467	npm1a/plk1/dctn2/ruvbl1/tubg1/dync1h1	1/26	0.00271003	1.93548	0.67966	0.406801	0.448453	0.365368	ccdc88c									3/115	0.00813008	1.31276	0.479045	0.401026	0.508618
BP	GO:0009628	response to abiotic stimulus	367/18569	13/341	0.0354223	1.92891	2.45831	0.0186236	0.141267	0.120109	ndufa9a/atp6v0e1/pgk1/lamb1a/myo6a/lama1/hsp90b1/hspb1/hspa5/lamc1/dlat/cct4/pigk									5/217	0.013624	1.16582	0.348891	0.428261	0.575718	0.46182	dnaja2a/chd7/xrcc5/hyou1/xrcc6	1/26	0.0027248	1.94603	0.68542	0.405103	0.44811	0.365089	pigk	1/37	0.0027248	1.36748	0.317708	0.522561	0.536896	0.3882	lamc1	1/115	0.0027248	0.439972	-0.855401	0.90002	0.911412
BP	GO:0098542	defense response to other organism	366/18569	6/341	0.0163934	0.892697	-0.283576	0.666833	0.783549	0.666195	ilf3b/parp1/hsp90b1/atp5fa1/tfa/gramd4b	1/12	0.00273224	4.22791	1.58603	0.212551	0.233121	0.13713	c8a	1/217	0.00273224	0.233802	-1.60983	0.987034	0.990165	0.794274	rps19									2/37	0.00546448	2.74243	1.50434	0.164973	0.258437	0.186862	c8a/tfa	1/115	0.00273224	0.441174	-0.852378	0.899384	0.911412
BP	GO:0061024	membrane organization	363/18569	4/341	0.0110193	0.60005	-1.05255	0.903444	0.93898	0.798347	ywhaba/lemd3/immt/sptan1									9/217	0.0247934	2.12161	2.3467	0.0273015	0.148864	0.119413	chmp4c/sec24a/dnm2a/sec23a/nsfa/coro1ca/sec23b/sec24b/lmnb2																	4/115	0.0110193	1.77928	1.18366	0.188205	0.360983
BP	GO:1901700	response to oxygen-containing compound	363/18569	3/341	0.00826446	0.450038	-1.44734	0.964419	0.977621	0.831201	edem2/si:ch211-282j22.3/prdx2									1/217	0.00275482	0.235734	-1.59905	0.986559	0.990165	0.794274	casp3a
BP	GO:0045892	negative regulation of DNA-templated transcription	360/18569	5/341	0.0138889	0.756313	-0.638602	0.793789	0.868688	0.738583	nfx1/hdac6/chd4b/ruvbl2/parp1									5/217	0.0138889	1.18849	0.39271	0.412141	0.566078	0.454087	mta2/cbx3a/cnot1/uhrf1/dnmt3ba																	2/115	0.00555556	0.897053	-0.155707	0.656363	0.712544
BP	GO:1902679	negative regulation of RNA biosynthetic process	360/18569	5/341	0.0138889	0.756313	-0.638602	0.793789	0.868688	0.738583	nfx1/hdac6/chd4b/ruvbl2/parp1									5/217	0.0138889	1.18849	0.39271	0.412141	0.566078	0.454087	mta2/cbx3a/cnot1/uhrf1/dnmt3ba																	2/115	0.00555556	0.897053	-0.155707	0.656363	0.712544
BP	GO:0044093	positive regulation of molecular function	357/18569	5/341	0.0140056	0.762669	-0.619299	0.787805	0.865138	0.735565	si:dkey-239j18.2/rangap1a/stim1a/hip1rb/gramd4b									1/217	0.00280112	0.239696	-1.5773	0.985557	0.990165	0.794274	ahsa1b	1/26	0.00280112	2.00054	0.714773	0.396541	0.440146	0.358601	hip1rb	1/37	0.00280112	1.40578	0.345917	0.51275	0.528132	0.381864	stim1a	2/115	0.00560224	0.904591	-0.143691	0.651841	0.709858
BP	GO:0006753	nucleoside phosphate metabolic process	356/18569	12/341	0.0337079	1.83555	2.17718	0.0323275	0.198693	0.168934	sucla2/rrm1/pgk1/atp5f1b/atic/gart/kars1/aclya/ran/eno3/atp5fa1/dlat									6/217	0.0168539	1.44222	0.916091	0.238237	0.427475	0.342905	gmps/hk2/mdh1aa/gpia/aldob/paics																	5/115	0.0140449	2.26783	1.9067	0.0705157	0.300123
BP	GO:0018193	peptidyl-amino acid modification	355/18569	3/341	0.0084507	0.460179	-1.4046	0.960195	0.974611	0.828642	plod2/plod3/crtap									2/217	0.0056338	0.482093	-1.07136	0.921886	0.952766	0.764274	rps6ka1/prmt5	2/26	0.0056338	4.02362	2.15386	0.0877125	0.225026	0.183335	plod3/crtap	1/37	0.0028169	1.4137	0.35166	0.510764	0.527406	0.381338	plod2	2/115	0.0056338	0.909688	-0.135627	0.6488	0.707287
BP	GO:0001525	angiogenesis	353/18569	8/341	0.0226629	1.2341	0.607362	0.323207	0.573729	0.487801	hdac6/mttp/nrp2b/rnf213a/itgb1a/itga5/myh9a/eif3i	2/12	0.00566572	8.76723	3.74668	0.0209709	0.100174	0.058926	angptl2b/fn1a	3/217	0.00849858	0.727236	-0.562625	0.78418	0.844245	0.677223	elavl1a/wdr43/sdf4									3/37	0.00849858	4.26514	2.76748	0.0328699	0.144647	0.104587	fn1a/itgb1a/angptl2b	1/115	0.00283286	0.457421	-0.812475	0.890747	0.903782
BP	GO:0044782	cilium organization	349/18569	10/341	0.0286533	1.5603	1.44528	0.11091	0.414578	0.352486	gsna/cdh2/cfl1/mcm7/ruvbl2/cenpf/lamb1a/mcm2/epcam/gsnb									1/217	0.00286533	0.24519	-1.54791	0.984103	0.989579	0.793804	ruvbl1	1/26	0.00286533	2.0464	0.738948	0.389606	0.43394	0.353544	epcam	1/37	0.00286533	1.43801	0.369099	0.50476	0.522515	0.377802	cenpf	2/115	0.00573066	0.925327	-0.11117	0.639553	0.700143
BP	GO:0006397	mRNA processing	342/18569	13/341	0.0380117	2.06991	2.73145	0.0109559	0.103449	0.0879553	ddx20/sf3b1/xrn2/hnrnpa1b/ptbp1a/khdrbs1a/prpf8/hnrnpa0l/eftud2/puf60b/pabpc1a/hnrnpub/sf3b3									22/217	0.0643275	5.50459	9.14286	1.00538e-10	2.5436e-08	2.04039e-08	prpf19/eif4a3/dhx15/gemin5/rbm4.3/rbm4.2/ddx39aa/ddx1/rbm39a/strap/dhx9/pan2/cdc5l/rbfox2/hnrnpa1a/snrnp200/snrpa1/hnrnpul1l/ybx1/prpf6/ddx46/prpf39																	2/115	0.00584795	0.944266	-0.0821218	0.628528	0.6895
BP	GO:0009117	nucleotide metabolic process	342/18569	12/341	0.0350877	1.91069	2.32495	0.0247734	0.170454	0.144925	sucla2/rrm1/pgk1/atp5f1b/atic/gart/kars1/aclya/ran/eno3/atp5fa1/dlat									6/217	0.0175439	1.50125	1.01738	0.211934	0.411822	0.330349	gmps/hk2/mdh1aa/gpia/aldob/paics																	5/115	0.0146199	2.36067	2.0049	0.0615784	0.29944
BP	GO:0006325	chromatin organization	337/18569	12/341	0.0356083	1.93903	2.37941	0.0224189	0.159184	0.135343	smarca5/nap1l1/hdac6/chd4b/zgc:163061/rbbp4/ruvbl2/smarca4a/nasp/hells/suv39h1b/bag6									14/217	0.041543	3.5549	5.14685	4.48746e-05	0.00123405	0.000989911	zgc:110425/npm1a/h1m/piwil1/ssrp1a/cbx3a/chd7/ruvbl1/pbrm1l/chaf1a/dicer1/uhrf1/lmnb2/atrx	1/26	0.00296736	2.11927	0.776444	0.379059	0.423655	0.345164	hells
BP	GO:0005975	carbohydrate metabolic process	336/18569	12/341	0.0357143	1.94481	2.39041	0.0219686	0.159184	0.135343	si:ch211-167b20.8/edem2/pgk1/gbe1b/pofut1/eno3/pcxa/si:ch211-282j22.3/mogs/ganabb/idh2/ganaba	1/12	0.00297619	4.60541	1.69595	0.196831	0.217281	0.127812	edem3	5/217	0.014881	1.27338	0.549902	0.35657	0.519655	0.416849	pygl/hk2/gpia/aldob/man2b1									3/37	0.00892857	4.48094	2.87713	0.0289906	0.144647	0.104587	pofut1/si:ch211-167b20.8/edem3	5/115	0.014881	2.40282	2.04847	0.0579583	0.29944
BP	GO:1901361	organic cyclic compound catabolic process	336/18569	7/341	0.0208333	1.13447	0.340216	0.421498	0.625063	0.531446	xrn2/edc4/syncrip/snd1/pgk1/eno3/igf2bp3									15/217	0.0446429	3.82015	5.67262	1.02861e-05	0.00037177	0.00029822	eif4a3/fxr2/syncripl/hk2/pan2/gpia/aldob/cnot1/dicer1/dis3l2/hnrnpa0b/ybx1/heatr1/xrn1/dis3																	6/115	0.0178571	2.88339	2.75021	0.018238	0.160742
BP	GO:0006281	DNA repair	335/18569	18/341	0.0537313	2.92592	4.86529	5.14543e-05	0.00156885	0.00133388	mms19/rfc1/pold1/trip12/pcna/mcm6l/rpa1/mcm4/ufl1/mcm7/ruvbl2/mcm3l/parp1/mcm5/rps3/huwe1/mcm2/vcp									12/217	0.0358209	3.06525	4.14786	0.000602841	0.0116971	0.00938296	prpf19/ssrp1a/ruvbl1/xrcc5/wdhd1/mcm3/chaf1a/supt16h/xrcc6/ddb1/atrx/rfc4																	1/115	0.00298507	0.481999	-0.755264	0.877562	0.891274
BP	GO:0090596	sensory organ morphogenesis	335/18569	12/341	0.0358209	1.95061	2.40145	0.021525	0.158632	0.134874	traf4a/atp6v0e1/cdh2/nid2a/smarca4a/lamb1a/myo6a/itga5/psmc3/lama1/dctn1a/epcam	1/12	0.00298507	4.61915	1.69984	0.196302	0.217281	0.127812	fn1a	6/217	0.0179104	1.53262	1.06972	0.199189	0.400179	0.321009	cdk1/dctn2/chd7/nsfa/dync1h1/top2b	1/26	0.00298507	2.13192	0.782844	0.377285	0.423135	0.344741	epcam	2/37	0.00597015	2.99621	1.64744	0.143418	0.244166	0.176543	fn1a/traf4a	4/115	0.0119403	1.92799	1.35305	0.154463	0.336901
BP	GO:0009799	specification of symmetry	335/18569	9/341	0.0268657	1.46296	1.16953	0.165124	0.49837	0.423728	flna/cfl1/itgb1b/cenpf/ncl/smarca4a/lamb1a/nomo/ttc17	1/12	0.00298507	4.61915	1.69984	0.196302	0.217281	0.127812	fn1a	6/217	0.0179104	1.53262	1.06972	0.199189	0.400179	0.321009	chd7/myo1d/wdr18/dnmt3ba/ctnnb1/bmp1a	1/26	0.00298507	2.13192	0.782844	0.377285	0.423135	0.344741	ttc17	2/37	0.00597015	2.99621	1.64744	0.143418	0.244166	0.176543	fn1a/cenpf	3/115	0.00895522	1.446	0.650277	0.343757	0.471645
BP	GO:0009855	determination of bilateral symmetry	335/18569	9/341	0.0268657	1.46296	1.16953	0.165124	0.49837	0.423728	flna/cfl1/itgb1b/cenpf/ncl/smarca4a/lamb1a/nomo/ttc17	1/12	0.00298507	4.61915	1.69984	0.196302	0.217281	0.127812	fn1a	6/217	0.0179104	1.53262	1.06972	0.199189	0.400179	0.321009	chd7/myo1d/wdr18/dnmt3ba/ctnnb1/bmp1a	1/26	0.00298507	2.13192	0.782844	0.377285	0.423135	0.344741	ttc17	2/37	0.00597015	2.99621	1.64744	0.143418	0.244166	0.176543	fn1a/cenpf	3/115	0.00895522	1.446	0.650277	0.343757	0.471645
BP	GO:0000003	reproduction	335/18569	8/341	0.0238806	1.30041	0.758895	0.274943	0.552372	0.469643	ptbp1a/top2a/rpa1/ncapd2/ddx3xb/cdh1/ddx4/igf2bp3									7/217	0.0208955	1.78806	1.58275	0.0988684	0.32655	0.261946	stau2/piwil1/dctn2/smc3/tubg1/top2b/ybx1									1/37	0.00298507	1.4981	0.411078	0.490469	0.509001	0.368031	cdh1	2/115	0.00597015	0.963997	-0.052493	0.617246	0.680017
BP	GO:0022414	reproductive process	332/18569	8/341	0.0240964	1.31216	0.784977	0.267097	0.546729	0.464845	ptbp1a/top2a/rpa1/ncapd2/ddx3xb/cdh1/ddx4/igf2bp3									7/217	0.0210843	1.80422	1.60782	0.0954309	0.317684	0.254835	stau2/piwil1/dctn2/smc3/tubg1/top2b/ybx1									1/37	0.00301205	1.51164	0.42032	0.487355	0.507046	0.366617	cdh1	2/115	0.0060241	0.972708	-0.0396105	0.612332	0.675318
BP	GO:0045944	positive regulation of transcription by RNA polymerase II	332/18569	6/341	0.0180723	0.984118	-0.0399374	0.572905	0.724709	0.616168	smarca5/top2a/thrap3b/smarca4a/psmc6/hnrnpub									5/217	0.0150602	1.28873	0.577231	0.347314	0.51103	0.409929	jupa/npm1a/dhx9/top2b/ctnnb1																	1/115	0.00301205	0.486354	-0.745491	0.875216	0.88976
BP	GO:0060271	cilium assembly	330/18569	9/341	0.0272727	1.48512	1.21618	0.155272	0.49837	0.423728	gsna/cdh2/cfl1/mcm7/ruvbl2/cenpf/lamb1a/mcm2/gsnb									1/217	0.0030303	0.259307	-1.47627	0.980042	0.986378	0.791237	ruvbl1									1/37	0.0030303	1.5208	0.426532	0.485269	0.506154	0.365972	cenpf	2/115	0.00606061	0.978603	-0.030959	0.609029	0.672389
BP	GO:0022603	regulation of anatomical structure morphogenesis	330/18569	7/341	0.0212121	1.1551	0.38882	0.403492	0.615485	0.523303	sema3gb/fn1b/cdh2/rnf213a/itgb1a/flot2a/myh10	1/12	0.0030303	4.68914	1.7195	0.193653	0.217281	0.127812	fn1a	5/217	0.0151515	1.29654	0.591025	0.342692	0.510288	0.409334	fdx1/elavl1a/dbn1/casp3a/arhgap35a									3/37	0.00909091	4.56241	2.91758	0.0276837	0.144647	0.104587	fn1a/itgb1a/fn1b	5/115	0.0151515	2.44651	2.09297	0.0544645	0.29944
BP	GO:0019439	aromatic compound catabolic process	329/18569	7/341	0.0212766	1.15861	0.397008	0.400488	0.615485	0.523303	xrn2/edc4/syncrip/snd1/pgk1/eno3/igf2bp3									15/217	0.0455927	3.90143	5.77389	8.00428e-06	0.000316419	0.00025382	eif4a3/fxr2/syncripl/hk2/pan2/gpia/aldob/cnot1/dicer1/dis3l2/hnrnpa0b/ybx1/heatr1/xrn1/dis3																	6/115	0.0182371	2.94473	2.80952	0.0166202	0.147735
BP	GO:0022613	ribonucleoprotein complex biogenesis	328/18569	25/341	0.0762195	4.1505	7.87376	2.14522e-09	4.16976e-07	3.54525e-07	ddx20/sf3b1/nop58/gtpbp4/rpl7/nop56/rps5/ruvbl2/rpl10/rpl6/eif3ba/prpf8/ncl/rpsa/rplp0/ran/rps16/rps9/rpl7a/rps4x/puf60b/eif3i/rps7/rpl14/nop2									30/217	0.0914634	7.82666	13.5641	2.03445e-18	2.57357e-15	2.06443e-15	rps19/fbl/gemin5/eif3f/npm1a/heatr3/wdr43/strap/xpo1a/eif3g/ruvbl1/nol11/abce1/utp4/wdr75/pes/tarbp2/wdr18/snrnp200/eif3ea/pwp2h/nle1/pdcd11/heatr1/prpf6/ftsj3/ddx46/wdr3/prpf39/eif3ha	1/26	0.00304878	2.17742	0.805604	0.371035	0.420506	0.342599	rps7									2/115	0.00609756	0.984571	-0.0222562	0.605706	0.670856
BP	GO:0033365	protein localization to organelle	327/18569	11/341	0.0336391	1.8318	2.07563	0.039865	0.230446	0.195932	ipo9/kpna2/rpa1/ipo4/lamp2/hspd1/ipo7/ran/hspa8/mapre1b/vcp									7/217	0.0214067	1.8318	1.65017	0.0898528	0.305664	0.245193	kpna7/heatr3/srp72/nup133/kntc1/nup98/lmnb2	1/26	0.0030581	2.18407	0.808902	0.370137	0.420506	0.342599	lamp2									2/115	0.00611621	0.987581	-0.0178853	0.604036	0.670435
BP	GO:0072521	purine-containing compound metabolic process	323/18569	10/341	0.0309598	1.6859	1.70086	0.0756227	0.329835	0.280435	sucla2/pgk1/atp5f1b/atic/gart/aclya/ran/eno3/atp5fa1/dlat									6/217	0.0185759	1.58956	1.1623	0.178048	0.386995	0.310433	gmps/hk2/mdh1aa/gpia/aldob/paics																	4/115	0.0123839	1.99962	1.43067	0.140779	0.335237
BP	GO:0006897	endocytosis	320/18569	9/341	0.028125	1.53153	1.31183	0.136474	0.468469	0.398306	flot1a/ap2a1/ywhaba/flot1b/myo6a/cltca/hip1rb/hspa8/myo1b									6/217	0.01875	1.60446	1.18603	0.172913	0.381072	0.305682	si:ch211-11k18.4/fscn1a/dnm2a/dnm1l/gapvd1/myo1ca	1/26	0.003125	2.23185	0.832325	0.363819	0.415242	0.33831	hip1rb									5/115	0.015625	2.52296	2.16936	0.0489226	0.279558
BP	GO:0010608	post-transcriptional regulation of gene expression	316/18569	8/341	0.0253165	1.3786	0.928416	0.226491	0.517521	0.440011	gcn1/lrpprc/syncrip/rpl10/rps3/igf2bp1/pabpc1a/igf2bp3	1/12	0.00316456	4.89689	1.7767	0.186192	0.212433	0.124961	rpl13a	16/217	0.0506329	4.33273	6.49752	1.02034e-06	6.14632e-05	4.93036e-05	eif4a3/fxr2/syncripl/eif2a/piwil1/pan2/bzw1a/tarbp2/cnot1/kbtbd8/dicer1/dis3l2/hnrnpa0b/ybx1/heatr1/eif3ha																	4/115	0.0126582	2.04392	1.47751	0.133034	0.326765
BP	GO:0060972	left/right pattern formation	315/18569	9/341	0.0285714	1.55584	1.36088	0.127545	0.44569	0.378938	flna/cfl1/itgb1b/cenpf/ncl/smarca4a/lamb1a/nomo/ttc17	1/12	0.0031746	4.91243	1.78091	0.185656	0.212433	0.124961	fn1a	4/217	0.0126984	1.08662	0.168606	0.503948	0.634323	0.50883	chd7/myo1d/wdr18/dnmt3ba	1/26	0.0031746	2.26728	0.849429	0.359268	0.411502	0.335263	ttc17	2/37	0.00634921	3.18644	1.74879	0.129875	0.232646	0.168214	fn1a/cenpf	1/115	0.0031746	0.512602	-0.688726	0.861056	0.876222
BP	GO:0007169	transmembrane receptor protein tyrosine kinase signaling pathway	315/18569	5/341	0.015873	0.864358	-0.332094	0.68964	0.800292	0.680431	nrp2b/sall4/mcm5/ncl/hspa8
BP	GO:0034470	ncRNA processing	314/18569	8/341	0.0254777	1.38738	0.946887	0.22158	0.517521	0.440011	rpl7/nop56/ncl/rps16/cdkal1/rpl7a/rps7/nop2									19/217	0.0605096	5.17789	8.11898	5.52662e-09	4.66078e-07	3.73871e-07	fbl/piwil1/ddx1/wdr43/nol11/utp4/wdr75/pes/tarbp2/wdr18/zc3h7a/pwp2h/dicer1/pdcd11/heatr1/ftsj3/wdr3/zc3h7bb/elp1	1/26	0.00318471	2.2745	0.852888	0.358354	0.411502	0.335263	rps7	1/37	0.00318471	1.5983	0.477763	0.468278	0.489671	0.354055	cdkal1
BP	GO:0008380	RNA splicing	311/18569	11/341	0.0353698	1.92605	2.25256	0.0293021	0.185802	0.157974	ddx20/sf3b1/hnrnpa1b/ptbp1a/khdrbs1a/prpf8/hnrnpa0l/eftud2/puf60b/hnrnpub/sf3b3									19/217	0.0610932	5.22784	8.17603	4.72313e-09	4.26769e-07	3.42338e-07	prpf19/eif4a3/dhx15/srsf11/gemin5/rbm4.3/rbm4.2/ddx39aa/strap/cdc5l/rbfox2/hnrnpa1a/snrnp200/snrpa1/hnrnpul1l/ybx1/prpf6/ddx46/prpf39																	2/115	0.00643087	1.03839	0.0538955	0.576606	0.643916
BP	GO:0044283	small molecule biosynthetic process	311/18569	7/341	0.022508	1.22567	0.548919	0.34656	0.592716	0.503944	ndufa9a/pgk1/aclya/pycr1b/pcxa/aldh18a1/ccdc57									1/217	0.00321543	0.275149	-1.40176	0.974949	0.985072	0.790189	gpia																	1/115	0.00321543	0.519195	-0.675008	0.857499	0.873457
BP	GO:0007368	determination of left/right symmetry	307/18569	9/341	0.029316	1.59639	1.44116	0.113933	0.420821	0.357794	flna/cfl1/itgb1b/cenpf/ncl/smarca4a/lamb1a/nomo/ttc17	1/12	0.00325733	5.04045	1.81528	0.181362	0.209738	0.123376	fn1a	4/217	0.0130293	1.11494	0.220814	0.48392	0.619594	0.497015	chd7/myo1d/wdr18/dnmt3ba	1/26	0.00325733	2.32636	0.877476	0.351922	0.405967	0.330753	ttc17	2/37	0.00651466	3.26948	1.79161	0.12455	0.230461	0.166634	fn1a/cenpf	1/115	0.00325733	0.525959	-0.661145	0.853852	0.870595
BP	GO:0044270	cellular nitrogen compound catabolic process	307/18569	7/341	0.0228013	1.24163	0.583908	0.334672	0.582721	0.495446	xrn2/edc4/syncrip/snd1/pgk1/eno3/igf2bp3									15/217	0.0488599	4.18101	6.11127	3.46954e-06	0.000182438	0.000146345	eif4a3/fxr2/syncripl/hk2/pan2/gpia/aldob/cnot1/dicer1/dis3l2/hnrnpa0b/ybx1/heatr1/xrn1/dis3																	6/115	0.019544	3.15576	3.00664	0.0121863	0.121863
BP	GO:0046700	heterocycle catabolic process	307/18569	7/341	0.0228013	1.24163	0.583908	0.334672	0.582721	0.495446	xrn2/edc4/syncrip/snd1/pgk1/eno3/igf2bp3									15/217	0.0488599	4.18101	6.11127	3.46954e-06	0.000182438	0.000146345	eif4a3/fxr2/syncripl/hk2/pan2/gpia/aldob/cnot1/dicer1/dis3l2/hnrnpa0b/ybx1/heatr1/xrn1/dis3																	6/115	0.019544	3.15576	3.00664	0.0121863	0.121863
BP	GO:0051301	cell division	307/18569	6/341	0.019544	1.06426	0.155279	0.496409	0.671547	0.570968	ncapg/ncapd2/rps3/myh10/mapre1b/kdf1a									10/217	0.0325733	2.78734	3.43379	0.00338274	0.0436649	0.0350264	cdk1/ncaph/plk1/smc3/cdc5l/iqgap2/dis3l2/seh1l/zw10/ercc6l																	5/115	0.0162866	2.6298	2.27308	0.0422418	0.255416
BP	GO:0043085	positive regulation of catalytic activity	306/18569	4/341	0.0130719	0.711824	-0.69522	0.81638	0.882189	0.750063	si:dkey-239j18.2/rangap1a/hip1rb/gramd4b																	1/26	0.00326797	2.33396	0.881043	0.350998	0.405967	0.330753	hip1rb									1/115	0.00326797	0.527678	-0.657656	0.852926	0.870504
BP	GO:1903047	mitotic cell cycle process	305/18569	14/341	0.0459016	2.49955	3.61164	0.00160453	0.0247034	0.0210035	ncapg/mcm6l/smc2/mcm4/smc4/ewsr1a/mcm3l/ncapd2/cenpf/ran/myh10/mcm2/vcp/dctn1a									11/217	0.0360656	3.08618	3.99462	0.000958275	0.0167645	0.0134478	cdk1/ncaph/plk1/dctn2/iqgap2/mki67/tubg1/kntc1/mcm3/seh1l/zw10									1/37	0.00327869	1.64546	0.507858	0.458482	0.480648	0.34753	cenpf	5/115	0.0163934	2.64704	2.28951	0.0412663	0.252453
BP	GO:0051668	localization within membrane	305/18569	5/341	0.0163934	0.892697	-0.258436	0.662253	0.781338	0.664315	myo5b/flot1a/naca/flot1b/flot2a									5/217	0.0163934	1.40281	0.7713	0.285536	0.468486	0.375802	srp72/nsfa/lmnb2/gpc4/si:ch211-188c16.1																	4/115	0.0131148	2.11763	1.55359	0.121238	0.32219
BP	GO:0032787	monocarboxylic acid metabolic process	302/18569	10/341	0.0331126	1.80313	1.92463	0.0529996	0.269328	0.22899	hadhb/pgk1/ldhba/aclya/eno3/pcxa/etfa/ccdc57/dlat/idh2									7/217	0.0231788	1.98344	1.87366	0.0648336	0.250185	0.20069	acadm/hk2/aacs/hadhab/gpia/aldob/decr1																	4/115	0.013245	2.13867	1.5749	0.118104	0.32219
BP	GO:0042127	regulation of cell population proliferation	301/18569	5/341	0.0166113	0.904561	-0.228326	0.650873	0.775073	0.658989	cdh2/fbn2b/lamb1a/hspd1/igf2bp1																									1/37	0.00332226	1.66733	0.521552	0.454072	0.477239	0.345066	fbn2b	1/115	0.00332226	0.536444	-0.640068	0.848208	0.86739
BP	GO:0019725	cellular homeostasis	298/18569	3/341	0.0100671	0.5482	-1.07538	0.913654	0.942449	0.801297	stim1a/glrx3/prdx2	1/12	0.0033557	5.19267	1.8554	0.176506	0.205521	0.120895	prdx4	3/217	0.0100671	0.861457	-0.262169	0.679749	0.76434	0.613126	txnrd3/hk2/plaa									1/37	0.0033557	1.68411	0.531956	0.450742	0.474951	0.343411	stim1a	2/115	0.00671141	1.08369	0.114968	0.55333	0.624824
BP	GO:0042692	muscle cell differentiation	297/18569	11/341	0.037037	2.01684	2.41616	0.0218539	0.159184	0.135343	mat2aa/naca/itgb1b/capzb/plod2/hspd1/akap12b/tpm3/tmod2/vcp/cct5									5/217	0.016835	1.4406	0.832333	0.26763	0.449605	0.360657	smyhc1/myo18ab/rbfox2/prmt5/gpc4									1/37	0.003367	1.68978	0.535449	0.449628	0.474951	0.343411	plod2	2/115	0.00673401	1.08734	0.119776	0.551503	0.624116
BP	GO:0006163	purine nucleotide metabolic process	297/18569	10/341	0.03367	1.83349	1.9805	0.048367	0.256444	0.218036	sucla2/pgk1/atp5f1b/atic/gart/aclya/ran/eno3/atp5fa1/dlat									6/217	0.020202	1.72872	1.37662	0.135746	0.356262	0.285781	gmps/hk2/mdh1aa/gpia/aldob/paics																	4/115	0.013468	2.17467	1.61098	0.112961	0.32219
BP	GO:0051604	protein maturation	293/18569	30/341	0.102389	5.57555	10.7976	2.48599e-14	7.73143e-12	6.57348e-12	mms19/erp44/st14a/ero1a/pdia4/calr3b/hspd1/fkbp9/hspa9/hsp90b1/hspa8/pdia3/fkbp10b/hspb1/hspa5/calr/calr3a/dnajc3a/p4hb/canx/pdia5/cct8/cct2/cct4/cct7/cct5/tcp1/cct6a/dnajb11/txndc5	2/12	0.00682594	10.5626	4.19553	0.0147533	0.0903021	0.0531189	lmf2a/zgc:136472	6/217	0.0204778	1.75232	1.41145	0.129707	0.349732	0.280543	dnaja2a/hspa14/ahsa1b/hspa4a/ercc6l/bmp1a	2/26	0.00682594	4.87503	2.5035	0.062914	0.220095	0.179318	cct8/cct7	4/37	0.0136519	6.8514	4.51102	0.00266197	0.0342728	0.0247808	tcp1/st14a/zgc:136472/lmf2a	9/115	0.0307167	4.95982	5.3933	8.74762e-05	0.0181951
BP	GO:0070848	response to growth factor	293/18569	7/341	0.0238908	1.30096	0.710223	0.29362	0.565884	0.48113	lemd3/nrp2b/sall4/mcm5/ncl/hspa8/ppm1bb																	1/26	0.00341297	2.43752	0.928721	0.338871	0.395145	0.321937	ppm1bb
BP	GO:0032101	regulation of response to external stimulus	292/18569	8/341	0.0273973	1.49191	1.15881	0.170463	0.501079	0.426031	sema3gb/nop56/nrp2b/ufl1/parp1/uba1/hspd1/gramd4b									2/217	0.00684932	0.586106	-0.775174	0.858275	0.901759	0.723358	rps19/sfpq																	2/115	0.00684932	1.10596	0.144062	0.54229	0.616374
BP	GO:0071363	cellular response to growth factor stimulus	292/18569	7/341	0.0239726	1.30542	0.719487	0.290731	0.565884	0.48113	lemd3/nrp2b/sall4/mcm5/ncl/hspa8/ppm1bb																	1/26	0.00342466	2.44586	0.932493	0.337929	0.395145	0.321937	ppm1bb
BP	GO:0051240	positive regulation of multicellular organismal process	292/18569	3/341	0.010274	0.559465	-1.03779	0.906584	0.9392	0.798534	itgb1a/kars1/hspd1									6/217	0.0205479	1.75832	1.42024	0.128219	0.349732	0.280543	fxr2/elavl1a/chd7/dbn1/ddx46/ctnnb1									1/37	0.00342466	1.71872	0.553118	0.444022	0.470275	0.340031	itgb1a	3/115	0.010274	1.65893	0.895915	0.271037	0.417626
BP	GO:0060041	retina development in camera-type eye	291/18569	12/341	0.0412371	2.24555	2.92909	0.00780116	0.0798079	0.067855	smarca5/xirp1/atp6v0e1/cdh2/itgb1a/smarca4a/itga5/ran/psmd2/mcm2/igf2bp1/dctn1a									8/217	0.0274914	2.35248	2.52862	0.0214038	0.130801	0.104924	cdk1/plk1/chd7/mcm3/dync1h1/top2b/paics/rfc4									2/37	0.00687285	3.44924	1.88164	0.114073	0.217584	0.157323	itgb1a/psmd2	3/115	0.0103093	1.66463	0.902093	0.269361	0.417626
BP	GO:0140546	defense response to symbiont	290/18569	4/341	0.0137931	0.751097	-0.584309	0.782602	0.860641	0.731741	ilf3b/parp1/tfa/gramd4b	1/12	0.00344828	5.33592	1.89245	0.172167	0.201851	0.118736	c8a	1/217	0.00344828	0.295074	-1.31564	0.967804	0.978635	0.785025	rps19									2/37	0.00689655	3.46114	1.88747	0.113427	0.217357	0.157159	c8a/tfa	1/115	0.00344828	0.556792	-0.600505	0.837292	0.857071
BP	GO:0009100	glycoprotein metabolic process	288/18569	14/341	0.0486111	2.6471	3.85306	0.000931944	0.0162828	0.0138441	rpn2/edem2/pofut1/uggt1/stt3a/prkcsh/si:ch211-282j22.3/ddost/gfpt1/mogs/rpn1/ganabb/uggt2/ganaba	1/12	0.00347222	5.37297	1.90192	0.17108	0.201851	0.118736	stt3b	2/217	0.00694444	0.594246	-0.754623	0.85295	0.897656	0.720067	oga/gpc4	2/26	0.00694444	4.95967	2.53591	0.0610385	0.220095	0.179318	prkcsh/ddost	4/37	0.0138889	6.97035	4.56266	0.00250161	0.0332472	0.0240393	uggt1/rpn2/pofut1/stt3b	1/115	0.00347222	0.560658	-0.593178	0.835226	0.855798
BP	GO:0009894	regulation of catabolic process	288/18569	10/341	0.0347222	1.89078	2.08381	0.0407309	0.233714	0.198711	psmd3/syncrip/ufl1/usp10/hspd1/psmd2/etfa/igf2bp3/vcp/psmd1									9/217	0.03125	2.67411	3.11351	0.00693428	0.0735283	0.0589817	fxr2/syncripl/pan2/cnot1/dicer1/dis3l2/hnrnpa0b/ybx1/heatr1									1/37	0.00347222	1.74259	0.5675	0.439498	0.466683	0.337433	psmd2	3/115	0.0104167	1.68197	0.920769	0.264341	0.415279
BP	GO:0043069	negative regulation of programmed cell death	288/18569	2/341	0.00694444	0.378157	-1.45468	0.970171	0.981533	0.834527	mcm5/hspb1									4/217	0.0138889	1.18849	0.350558	0.43519	0.581325	0.466318	xrcc5/hyou1/heatr1/ddb1
BP	GO:0044087	regulation of cellular component biogenesis	286/18569	15/341	0.0524476	2.85601	4.32643	0.000279186	0.00602964	0.00512657	scinlb/gsna/capza1b/flot1a/flot1b/mcm7/capzb/lamb1a/tmod2/sptan1/sptbn2/mcm2/capza1a/psmc6/gsnb									4/217	0.013986	1.1968	0.364722	0.429981	0.577417	0.463183	dbn1/pan2/cnot1/gpc4	1/26	0.0034965	2.49718	0.955457	0.332251	0.390243	0.317943	capza1a									5/115	0.0174825	2.82289	2.45249	0.0326857	0.212457
BP	GO:0034330	cell junction organization	286/18569	8/341	0.027972	1.5232	1.21961	0.157551	0.49837	0.423728	flot1a/fn1b/nop56/tjp1b/cdh2/flot1b/cdh1/gfpt1	1/12	0.0034965	5.41055	1.91149	0.16999	0.201851	0.118736	fn1a	3/217	0.0104895	0.897602	-0.189767	0.652593	0.746349	0.598694	dbn1/mfn2/ptk7a									3/37	0.0104895	5.26432	3.24736	0.0190981	0.138915	0.100442	fn1a/cdh1/fn1b	5/115	0.0174825	2.82289	2.45249	0.0326857	0.212457
BP	GO:0051336	regulation of hydrolase activity	286/18569	8/341	0.027972	1.5232	1.21961	0.157551	0.49837	0.423728	si:dkey-239j18.2/rangap1a/serpina1l/cst3/serpinh1a/serpinh1b/hip1rb/gramd4b																	3/26	0.0104895	7.49153	4.14272	0.00723269	0.202468	0.164957	cst3/serpinh1b/hip1rb									1/115	0.0034965	0.564579	-0.585808	0.833133	0.854495
BP	GO:0043066	negative regulation of apoptotic process	284/18569	2/341	0.00704225	0.383483	-1.43201	0.968221	0.980837	0.833935	mcm5/hspb1									4/217	0.0140845	1.20523	0.378989	0.424761	0.571777	0.458659	xrcc5/hyou1/heatr1/ddb1
BP	GO:0010498	proteasomal protein catabolic process	283/18569	27/341	0.0954064	5.19531	9.72721	2.77927e-12	6.17394e-10	5.24926e-10	edem2/psmc5/psmc1b/ufl1/calr3b/psmc2/psmd8/os9/psmd6/psmc3/uggt1/psmc4/hsp90b1/si:ch211-282j22.3/hspa5/psmd14/calr/calr3a/vcp/psmc6/canx/sel1l/bag6/psmd4a/uggt2/psmd1/psmd4b									6/217	0.0212014	1.81424	1.50091	0.115202	0.34723	0.278535	psma5/psma1/psma8/ddb1/hectd1/plaa	2/26	0.00706714	5.0473	2.56908	0.0591832	0.220095	0.179318	psmd6/sel1l	1/37	0.00353357	1.77337	0.585795	0.433792	0.461815	0.333913	uggt1	7/115	0.024735	3.99395	4.00649	0.00191584	0.0616104
BP	GO:0003013	circulatory system process	283/18569	6/341	0.0212014	1.15451	0.358253	0.419117	0.625063	0.531446	erp44/tjp1b/rnf213a/itgb1b/hspd1/vcp									2/217	0.00706714	0.604745	-0.728588	0.84604	0.891867	0.715423	smyhc1/vdac2																	3/115	0.0106007	1.71169	0.952384	0.256003	0.407977
BP	GO:0080134	regulation of response to stress	283/18569	4/341	0.0141343	0.769676	-0.534028	0.766352	0.851107	0.723636	ufl1/parp1/uba1/gramd4b									4/217	0.0141343	1.20949	0.386161	0.422147	0.571777	0.458659	rps19/prpf19/sfpq/hyou1																	1/115	0.00353357	0.570564	-0.57467	0.829945	0.852066
BP	GO:0034655	nucleobase-containing compound catabolic process	281/18569	7/341	0.024911	1.35652	0.82365	0.259427	0.544412	0.462875	xrn2/edc4/syncrip/snd1/pgk1/eno3/igf2bp3									15/217	0.0533808	4.56787	6.55315	1.16275e-06	6.68583e-05	5.36313e-05	eif4a3/fxr2/syncripl/hk2/pan2/gpia/aldob/cnot1/dicer1/dis3l2/hnrnpa0b/ybx1/heatr1/xrn1/dis3																	6/115	0.0213523	3.44775	3.2638	0.00810944	0.0937091
BP	GO:0019953	sexual reproduction	278/18569	8/341	0.028777	1.56704	1.30288	0.141094	0.476255	0.404926	ptbp1a/top2a/rpa1/ncapd2/ddx3xb/cdh1/ddx4/igf2bp3									7/217	0.0251799	2.15468	2.10928	0.0453219	0.19907	0.159687	stau2/piwil1/dctn2/smc3/tubg1/top2b/ybx1									1/37	0.00359712	1.80527	0.604459	0.42803	0.456861	0.330331	cdh1	2/115	0.00719424	1.16165	0.214373	0.515816	0.593417
BP	GO:0008015	blood circulation	277/18569	6/341	0.0216606	1.17952	0.411732	0.399493	0.615485	0.523303	erp44/tjp1b/rnf213a/itgb1b/hspd1/vcp									2/217	0.00722022	0.617844	-0.69682	0.837361	0.884191	0.709266	smyhc1/vdac2																	3/115	0.0108303	1.74877	0.991158	0.246049	0.39983
BP	GO:0060284	regulation of cell development	277/18569	5/341	0.0180505	0.982934	-0.0391409	0.57774	0.728618	0.619492	sema3gb/prtga/cdh2/ewsr1a/lama1									8/217	0.0288809	2.47138	2.6829	0.0164524	0.11059	0.0887111	rps19/fxr2/chd7/dbn1/adnpa/prmt5/dicer1/ddx46																	5/115	0.0180505	2.91461	2.53441	0.0290487	0.201825
BP	GO:0198738	cell-cell signaling by wnt	277/18569	4/341	0.0144404	0.786347	-0.490014	0.751684	0.840308	0.714454	rnf213a/ubr5/ccdc88c/ppm1bb									5/217	0.0180505	1.54461	0.993039	0.22415	0.420417	0.337243	jupa/tle2a/adnpa/ptk7a/ctnnb1	2/26	0.00722022	5.15662	2.60993	0.056984	0.219117	0.178521	ppm1bb/ccdc88c									3/115	0.0108303	1.74877	0.991158	0.246049	0.39983
BP	GO:0030855	epithelial cell differentiation	276/18569	12/341	0.0434783	2.36759	3.13082	0.00519688	0.0607605	0.0516603	traf4a/tjp1b/cdh2/fbn2b/psmd6/myo6a/itga5/lama1/cdkal1/myh9a/ccdc88c/kdf1a	1/12	0.00362319	5.60658	1.9607	0.164525	0.196966	0.115862	fn1a	3/217	0.0108696	0.930124	-0.127177	0.628745	0.731032	0.586407	dctn2/casp3a/iqgap2	2/26	0.00724638	5.17531	2.61686	0.0566204	0.219117	0.178521	psmd6/ccdc88c	4/37	0.0144928	7.2734	4.69178	0.00214421	0.0312049	0.0225626	fn1a/traf4a/fbn2b/cdkal1	5/115	0.0181159	2.92517	2.54371	0.0286612	0.201825
BP	GO:0007369	gastrulation	276/18569	9/341	0.0326087	1.77569	1.77579	0.0693267	0.313381	0.266445	prmt1/ctnnd1/cdh2/cfl1/itgb1b/flot2a/itga5/cdh1/epcam	1/12	0.00362319	5.60658	1.9607	0.164525	0.196966	0.115862	fn1a	3/217	0.0108696	0.930124	-0.127177	0.628745	0.731032	0.586407	fdx1/iqgap3/gpc4	1/26	0.00362319	2.58765	0.995055	0.322683	0.380389	0.309914	epcam	2/37	0.00724638	3.6367	1.97195	0.104481	0.207631	0.150127	fn1a/cdh1	3/115	0.0108696	1.7551	0.997712	0.244397	0.399048
BP	GO:0016055	Wnt signaling pathway	275/18569	4/341	0.0145455	0.792066	-0.475146	0.746641	0.839672	0.713913	rnf213a/ubr5/ccdc88c/ppm1bb									5/217	0.0181818	1.55584	1.0098	0.219924	0.413994	0.332091	jupa/tle2a/adnpa/ptk7a/ctnnb1	2/26	0.00727273	5.19413	2.62381	0.0562577	0.219117	0.178521	ppm1bb/ccdc88c									3/115	0.0109091	1.76149	1.00429	0.242746	0.399048
BP	GO:0007346	regulation of mitotic cell cycle	274/18569	3/341	0.0109489	0.596218	-0.920972	0.882143	0.924348	0.785907	ewsr1a/cenpf/ywhae1									4/217	0.0145985	1.24922	0.451917	0.398503	0.555795	0.445839	cdk1/mki67/kntc1/zw10									1/37	0.00364964	1.83162	0.619667	0.423379	0.45425	0.328444	cenpf	1/115	0.00364964	0.589305	-0.540648	0.820012	0.8427
BP	GO:0140352	export from cell	273/18569	3/341	0.010989	0.598402	-0.914293	0.880631	0.923386	0.785089	mttp/ptbp1a/copg2									2/217	0.00732601	0.626897	-0.675309	0.831332	0.880029	0.705927	aacs/sdf4
BP	GO:0051247	positive regulation of protein metabolic process	270/18569	3/341	0.0111111	0.605051	-0.894129	0.875993	0.919143	0.781481	si:dkey-239j18.2/hip1rb/gramd4b									1/217	0.0037037	0.316931	-1.22943	0.959123	0.97141	0.779229	fxr2	1/26	0.0037037	2.64516	1.01966	0.316879	0.374916	0.305455	hip1rb									1/115	0.0037037	0.598035	-0.525221	0.815415	0.838805
BP	GO:0048863	stem cell differentiation	269/18569	11/341	0.0408922	2.22677	2.77206	0.0112573	0.103449	0.0879553	psmd11a/sf3b1/sema3gb/ap2a1/nrp2b/cdh2/ufl1/capzb/eif3ba/smarca4a/plod3	1/12	0.00371747	5.75248	1.9966	0.160679	0.19511	0.114771	fn1a	7/217	0.0260223	2.22677	2.20385	0.0391176	0.179926	0.14433	wdr43/fscn1a/chd7/coro1ca/kbtbd8/dicer1/ddx46	1/26	0.00371747	2.65499	1.02382	0.315907	0.374916	0.305455	plod3	2/37	0.00743494	3.73134	2.01627	0.100086	0.204136	0.1476	fn1a/psmd11a	3/115	0.0111524	1.80078	1.04435	0.232882	0.393624
BP	GO:0051493	regulation of cytoskeleton organization	269/18569	11/341	0.0408922	2.22677	2.77206	0.0112573	0.103449	0.0879553	scinlb/gsna/capza1b/capzb/hspd1/tmod2/sptan1/sptbn2/mapre1b/capza1a/gsnb									2/217	0.00743494	0.636219	-0.653524	0.825104	0.875634	0.702402	dbn1/dync1h1	1/26	0.00371747	2.65499	1.02382	0.315907	0.374916	0.305455	capza1a									5/115	0.0185874	3.00129	2.61004	0.0260411	0.188966
BP	GO:0007411	axon guidance	269/18569	10/341	0.0371747	2.02433	2.31463	0.0274209	0.176196	0.149807	sema3gb/nop56/stim1a/nrp2b/cdh2/alcamb/lamb1a/lama1/plod3/lamc1									1/217	0.00371747	0.318109	-1.225	0.958633	0.97141	0.779229	top2b	1/26	0.00371747	2.65499	1.02382	0.315907	0.374916	0.305455	plod3	2/37	0.00743494	3.73134	2.01627	0.100086	0.204136	0.1476	stim1a/lamc1	3/115	0.0111524	1.80078	1.04435	0.232882	0.393624
BP	GO:0019693	ribose phosphate metabolic process	269/18569	10/341	0.0371747	2.02433	2.31463	0.0274209	0.176196	0.149807	sucla2/pgk1/atp5f1b/atic/gart/aclya/ran/eno3/atp5fa1/dlat									5/217	0.0185874	1.59055	1.0609	0.207401	0.40792	0.327219	gmps/hk2/gpia/aldob/paics																	3/115	0.0111524	1.80078	1.04435	0.232882	0.393624
BP	GO:0097485	neuron projection guidance	269/18569	10/341	0.0371747	2.02433	2.31463	0.0274209	0.176196	0.149807	sema3gb/nop56/stim1a/nrp2b/cdh2/alcamb/lamb1a/lama1/plod3/lamc1									1/217	0.00371747	0.318109	-1.225	0.958633	0.97141	0.779229	top2b	1/26	0.00371747	2.65499	1.02382	0.315907	0.374916	0.305455	plod3	2/37	0.00743494	3.73134	2.01627	0.100086	0.204136	0.1476	stim1a/lamc1	3/115	0.0111524	1.80078	1.04435	0.232882	0.393624
BP	GO:0051094	positive regulation of developmental process	269/18569	1/341	0.00371747	0.202433	-1.80222	0.993412	0.997904	0.848446	itgb1a									7/217	0.0260223	2.22677	2.20385	0.0391176	0.179926	0.14433	fxr2/elavl1a/chd7/dbn1/arhgef2/ddx46/ctnnb1									1/37	0.00371747	1.86567	0.639035	0.417513	0.449127	0.324739	itgb1a	3/115	0.0111524	1.80078	1.04435	0.232882	0.393624
BP	GO:0007610	behavior	268/18569	11/341	0.0410448	2.23507	2.78557	0.0109707	0.103449	0.0879553	hdac6/psmd3/nop56/atp6v0e1/parp1/lamb1a/lama1/pcxa/lamc1/vcp/cct8									1/217	0.00373134	0.319296	-1.22056	0.958136	0.97141	0.779229	chd7	1/26	0.00373134	2.6649	1.02801	0.314934	0.374916	0.305455	cct8	1/37	0.00373134	1.87263	0.642958	0.416333	0.44903	0.324669	lamc1	1/115	0.00373134	0.602498	-0.517434	0.813074	0.838054
BP	GO:0048871	multicellular organismal-level homeostasis	268/18569	9/341	0.0335821	1.8287	1.86903	0.0599425	0.286802	0.243847	acp5a/ptbp1a/tjp1b/ufl1/glrx3/rps3/rps9/trim33/ctnna1									9/217	0.0335821	2.87367	3.35964	0.00438163	0.0543408	0.0435902	rps19/elavl1a/dctn2/chd7/casp3a/sec23b/adnpa/uhrf1/ddx46	1/26	0.00373134	2.6649	1.02801	0.314934	0.374916	0.305455	trim33	1/37	0.00373134	1.87263	0.642958	0.416333	0.44903	0.324669	acp5a	3/115	0.011194	1.8075	1.05113	0.231245	0.393624
BP	GO:0060562	epithelial tube morphogenesis	268/18569	6/341	0.0223881	1.21913	0.494226	0.370013	0.603503	0.513115	cdh2/cenpf/ncl/smarca4a/cdh1/ccdc88c	1/12	0.00373134	5.77394	2.00183	0.160128	0.19511	0.114771	fn1a	3/217	0.011194	0.957889	-0.0755083	0.608877	0.715522	0.573965	ppp2r2ab/chd7/myo1d	1/26	0.00373134	2.6649	1.02801	0.314934	0.374916	0.305455	ccdc88c	3/37	0.011194	5.61789	3.40248	0.0160906	0.123165	0.0890541	fn1a/cdh1/cenpf	2/115	0.00746269	1.205	0.266848	0.496305	0.577357
BP	GO:0040012	regulation of locomotion	267/18569	5/341	0.0187266	1.01975	0.044455	0.54501	0.706723	0.600876	sema3gb/nop56/hspd1/lama1/c3a.1									1/217	0.00374532	0.320492	-1.21611	0.957634	0.97141	0.779229	gpc4	1/26	0.00374532	2.67488	1.03221	0.313959	0.374916	0.305455	c3a.1									1/115	0.00374532	0.604755	-0.513522	0.811892	0.837666
BP	GO:0090066	regulation of anatomical structure size	266/18569	12/341	0.0451128	2.4566	3.27272	0.0038855	0.0487468	0.0414459	scinlb/myo5b/sema3gb/gsna/capza1b/capzb/tmod2/sptan1/sptbn2/hspb1/capza1a/gsnb									3/217	0.0112782	0.965091	-0.0623568	0.603801	0.714271	0.572962	dbn1/casp3a/arhgap35a	1/26	0.0037594	2.68493	1.03643	0.312983	0.374916	0.305455	capza1a									6/115	0.0225564	3.64217	3.42631	0.00626497	0.0841743
BP	GO:0048732	gland development	264/18569	9/341	0.0340909	1.8564	1.91684	0.0555734	0.275364	0.234122	ddx20/itga5/a2ml/rpl3/mcm2/prkcsh/eif3i/igf2bp1/epcam	1/12	0.00378788	5.86143	2.02302	0.157922	0.194542	0.114436	fn1a	8/217	0.030303	2.59307	2.83481	0.0126505	0.100941	0.0809716	ilf2/fscn1a/chd7/pes/myo1d/uhrf1/ddx46/ctnnb1	2/26	0.00757576	5.41055	2.70264	0.0523235	0.219117	0.178521	prkcsh/epcam	2/37	0.00757576	3.80201	2.04884	0.0969811	0.200785	0.145177	fn1a/a2ml	4/115	0.0151515	2.44651	1.86863	0.0817106	0.300123
BP	GO:0046903	secretion	263/18569	3/341	0.0114068	0.621155	-0.846318	0.864547	0.91082	0.774405	mttp/ptbp1a/copg2									2/217	0.00760456	0.650733	-0.62031	0.815376	0.868101	0.696359	aacs/sdf4
BP	GO:0051640	organelle localization	262/18569	9/341	0.0343511	1.87058	1.94106	0.0534688	0.270827	0.230265	myo5b/arcn1b/cenpf/ran/myo5ab/copg2/copb2/dctn1a/cct2									11/217	0.0419847	3.59269	4.59583	0.00026991	0.00620792	0.00497977	npm1a/dctn2/xpo1a/dnm2a/nsfa/mfn2/abce1/dnm1l/seh1l/nup98/lmnb2									1/37	0.00381679	1.91551	0.666852	0.409204	0.443664	0.320789	cenpf	8/115	0.0305344	4.93037	5.0578	0.00022735	0.0295555
BP	GO:0009259	ribonucleotide metabolic process	260/18569	10/341	0.0384615	2.09441	2.43065	0.0223482	0.159184	0.135343	sucla2/pgk1/atp5f1b/atic/gart/aclya/ran/eno3/atp5fa1/dlat									5/217	0.0192308	1.6456	1.13997	0.189086	0.393702	0.315813	gmps/hk2/gpia/aldob/paics																	3/115	0.0115385	1.86311	1.10639	0.218236	0.382096
BP	GO:0003007	heart morphogenesis	260/18569	7/341	0.0269231	1.46608	1.03516	0.202842	0.517521	0.440011	myo5b/fn1b/cenpf/ncl/smarca4a/fbn2b/lamb1a	1/12	0.00384615	5.9516	2.04465	0.155711	0.193217	0.113657	fn1a	3/217	0.0115385	0.987363	-0.0223142	0.588318	0.701435	0.562666	smarcc1a/chd7/myo1d									4/37	0.0153846	7.721	4.87652	0.00172496	0.0306265	0.0221444	fn1a/cenpf/fbn2b/fn1b	2/115	0.00769231	1.24207	0.310304	0.480346	0.567682
BP	GO:1901698	response to nitrogen compound	257/18569	15/341	0.0583658	3.17828	4.80953	8.66974e-05	0.00245117	0.00208406	edem2/calr3b/os9/uggt1/hsp90b1/si:ch211-282j22.3/hspa5/calr/calr3a/vcp/psmc6/canx/sel1l/bag6/uggt2																	1/26	0.00389105	2.77896	1.07533	0.30414	0.374916	0.305455	sel1l	1/37	0.00389105	1.95278	0.687249	0.403199	0.439465	0.317753	uggt1	1/115	0.00389105	0.628286	-0.473689	0.799657	0.828347
BP	GO:0140694	non-membrane-bounded organelle assembly	257/18569	14/341	0.0544747	2.9664	4.3417	0.000302184	0.00634994	0.0053989	naca/itgb1b/ewsr1a/rps5/rpl10/rpl6/rpsa/hspd1/tpm3/tmod2/rplp0/mapre1b/vcp/cct5									8/217	0.0311284	2.6637	2.92042	0.0108936	0.0998581	0.0801025	smyhc1/rps19/myo18ab/pan2/kntc1/cnot1/pwp2h/nle1																	3/115	0.0116732	1.88486	1.12761	0.213398	0.377699
BP	GO:0009952	anterior/posterior pattern specification	255/18569	4/341	0.0156863	0.854189	-0.320671	0.691907	0.802323	0.682158	fn1b/cdh2/itga5/myh10	1/12	0.00392157	6.0683	2.07234	0.152939	0.191173	0.112455	fn1a	3/217	0.0117647	1.00672	0.0117542	0.575126	0.69026	0.553701	sfpq/dctn2/chd7									2/37	0.00784314	3.9362	2.10953	0.0914656	0.192264	0.139016	fn1a/fn1b	2/115	0.00784314	1.26643	0.338177	0.470218	0.560878
BP	GO:0010256	endomembrane system organization	255/18569	3/341	0.0117647	0.640642	-0.790308	0.85034	0.903196	0.767923	lemd3/atl3/copb2									3/217	0.0117647	1.00672	0.0117542	0.575126	0.69026	0.553701	myo18ab/coro1ca/lmnb2	1/26	0.00392157	2.80075	1.08421	0.30216	0.373937	0.304658	atl3
BP	GO:0001667	ameboidal-type cell migration	252/18569	9/341	0.0357143	1.94481	2.06541	0.0437303	0.241995	0.205751	sema3gb/ctnnd1/nrp2b/cdh2/itgb1b/capzb/itga5/plod3/cdh1	1/12	0.00396825	6.14054	2.0893	0.151272	0.19049	0.112053	fn1a	4/217	0.015873	1.35828	0.622676	0.340245	0.508159	0.407626	fscn1a/chd7/coro1ca/gpc4	1/26	0.00396825	2.8341	1.09768	0.299179	0.371673	0.302813	plod3	2/37	0.00793651	3.98305	2.13038	0.0896489	0.191375	0.138373	fn1a/cdh1	3/115	0.0119048	1.92226	1.16362	0.20539	0.373041
BP	GO:1904888	cranial skeletal system development	252/18569	6/341	0.0238095	1.29654	0.648249	0.317953	0.573241	0.487386	smarca4a/usp5/rpl13/itga5/gfpt1/mvp	1/12	0.00396825	6.14054	2.0893	0.151272	0.19049	0.112053	fn1a	10/217	0.0396825	3.39569	4.16366	0.000789319	0.0144709	0.011608	eif3f/wdr43/smc1al/fscn1a/chd7/sec23a/sec23b/uchl5/eif3ea/dicer1	1/26	0.00396825	2.8341	1.09768	0.299179	0.371673	0.302813	mvp	1/37	0.00396825	1.99153	0.708109	0.397134	0.434003	0.313804	fn1a	2/115	0.00793651	1.2815	0.355177	0.464086	0.556689
BP	GO:0060485	mesenchyme development	249/18569	10/341	0.0401606	2.18693	2.579	0.0171184	0.132967	0.113052	sf3b1/sema3gb/nrp2b/cdh2/capzb/eif3ba/smarca4a/lamb1a/plod3/nomo	1/12	0.00401606	6.21452	2.10655	0.149602	0.19049	0.112053	fn1a	5/217	0.0200803	1.7183	1.24084	0.167557	0.379556	0.304466	fscn1a/chd7/coro1ca/kbtbd8/dicer1	1/26	0.00401606	2.86824	1.11135	0.296187	0.370808	0.302108	plod3	1/37	0.00401606	2.01552	0.720856	0.393466	0.431138	0.311732	fn1a	3/115	0.0120482	1.94542	1.18562	0.20062	0.369283
BP	GO:0060537	muscle tissue development	249/18569	9/341	0.0361446	1.96824	2.10382	0.041059	0.234731	0.199575	myo5b/mat2aa/itgb1b/plod2/smarca4a/itga6a/gfpt1/lamc1/vcp									4/217	0.0160643	1.37464	0.647178	0.3323	0.502221	0.402864	smyhc1/myo18ab/rbfox2/prmt5									2/37	0.00803213	4.03104	2.15155	0.0878435	0.191375	0.138373	plod2/lamc1	2/115	0.00803213	1.29694	0.37239	0.457913	0.553112
BP	GO:2000145	regulation of cell motility	249/18569	4/341	0.0160643	0.874772	-0.2721	0.673948	0.788555	0.670452	sema3gb/hspd1/lama1/c3a.1									1/217	0.00401606	0.34366	-1.1338	0.947494	0.966452	0.775252	gpc4	1/26	0.00401606	2.86824	1.11135	0.296187	0.370808	0.302108	c3a.1									1/115	0.00401606	0.648472	-0.440842	0.789304	0.820056
BP	GO:0000122	negative regulation of transcription by RNA polymerase II	248/18569	4/341	0.016129	0.878299	-0.263897	0.670886	0.786531	0.668731	nfx1/hdac6/chd4b/parp1									5/217	0.0201613	1.72523	1.25025	0.165651	0.379556	0.304466	mta2/cbx3a/cnot1/uhrf1/dnmt3ba																	2/115	0.00806452	1.30217	0.378176	0.455847	0.552498
BP	GO:0009101	glycoprotein biosynthetic process	247/18569	9/341	0.0364372	1.98417	2.12973	0.0393408	0.229981	0.195536	rpn2/pofut1/uggt1/stt3a/ddost/gfpt1/mogs/rpn1/uggt2	1/12	0.00404858	6.26484	2.1182	0.148487	0.19049	0.112053	stt3b	1/217	0.00404858	0.346443	-1.12439	0.946228	0.966452	0.775252	gpc4	1/26	0.00404858	2.89147	1.12057	0.294185	0.370808	0.302108	ddost	4/37	0.0161943	8.12737	5.03864	0.00142935	0.0306265	0.0221444	uggt1/rpn2/pofut1/stt3b
BP	GO:0009725	response to hormone	246/18569	4/341	0.0162602	0.88544	-0.247396	0.664703	0.782853	0.665604	ssr1/hdlbpa/c3a.2/lman1									1/217	0.00406504	0.347851	-1.11966	0.945583	0.966452	0.775252	cnot1									1/37	0.00406504	2.0401	0.733782	0.389776	0.429379	0.310461	c3a.2	2/115	0.00813008	1.31276	0.389823	0.4517	0.55008
BP	GO:0072657	protein localization to membrane	246/18569	4/341	0.0162602	0.88544	-0.247396	0.664703	0.782853	0.665604	flot1a/naca/flot1b/flot2a									4/217	0.0162602	1.39141	0.671996	0.324364	0.497359	0.398963	srp72/nsfa/gpc4/si:ch211-188c16.1																	3/115	0.0121951	1.96914	1.20793	0.195878	0.365077
BP	GO:0032940	secretion by cell	246/18569	3/341	0.0121951	0.66408	-0.72543	0.832829	0.891293	0.757803	mttp/ptbp1a/copg2									2/217	0.00813008	0.695703	-0.522442	0.785155	0.844575	0.677488	aacs/sdf4
BP	GO:0007005	mitochondrion organization	244/18569	7/341	0.0286885	1.56222	1.20912	0.163395	0.49837	0.423728	phb2a/lonp1/aifm1/immt/hspd1/phb/etfa									3/217	0.0122951	1.05211	0.0890935	0.5452	0.664397	0.532955	si:ch211-11k18.4/mfn2/dnm1l																	6/115	0.0245902	3.97056	3.68721	0.00414038	0.0692433
BP	GO:0007018	microtubule-based movement	244/18569	3/341	0.0122951	0.669523	-0.710729	0.828706	0.89073	0.757324	ruvbl2/copg2/ccdc57									6/217	0.0245902	2.10422	1.88798	0.0672527	0.254715	0.204323	stau2/ruvbl1/mfn2/myo1d/dync1h1/ptk7a																	4/115	0.0163934	2.64704	2.04439	0.0652064	0.29944
BP	GO:0051276	chromosome organization	243/18569	16/341	0.0658436	3.58548	5.54883	1.16192e-05	0.000451696	0.000384045	ncapg/mcm6l/smc2/top2a/rpa1/mcm4/ufl1/smc4/ewsr1a/mcm7/mcm3l/mcm5/ncapd2/ran/mcm2/nasp									17/217	0.0699588	5.98648	8.50813	4.20156e-09	4.08844e-07	3.2796e-07	zgc:110425/ncaph/h1m/smc1al/smc3/xrcc5/nup133/tubg1/kntc1/mcm3/xrcc6/top2b/rif1/seh1l/zw10/nup98/top1a																	3/115	0.0123457	1.99345	1.23056	0.191164	0.361474
BP	GO:0048592	eye morphogenesis	242/18569	9/341	0.0371901	2.02517	2.19557	0.035261	0.211702	0.179995	traf4a/atp6v0e1/cdh2/nid2a/smarca4a/lamb1a/itga5/lama1/dctn1a	1/12	0.00413223	6.39428	2.14791	0.145693	0.189067	0.111216	fn1a	6/217	0.0247934	2.12161	1.90973	0.0651791	0.250185	0.20069	cdk1/dctn2/chd7/nsfa/dync1h1/top2b									2/37	0.00826446	4.14764	2.20227	0.0836754	0.189716	0.137173	fn1a/traf4a	3/115	0.0123967	2.00169	1.23817	0.189599	0.360983
BP	GO:0006520	amino acid metabolic process	242/18569	7/341	0.0289256	1.57513	1.23174	0.158726	0.49837	0.423728	got2b/kars1/eprs1/pycr1b/gfpt1/aldh18a1/crtap									3/217	0.0123967	1.0608	0.103528	0.53963	0.662937	0.531784	got2a/gmps/dglucy	1/26	0.00413223	2.95121	1.14405	0.289157	0.367707	0.299582	crtap									3/115	0.0123967	2.00169	1.23817	0.189599	0.360983
BP	GO:0055001	muscle cell development	241/18569	11/341	0.0456432	2.48548	3.17473	0.00513143	0.0604498	0.0513961	mat2aa/naca/itgb1b/capzb/plod2/hspd1/akap12b/tpm3/tmod2/vcp/cct5									5/217	0.0207469	1.77534	1.31739	0.152555	0.362747	0.290983	smyhc1/myo18ab/rbfox2/prmt5/gpc4									1/37	0.00414938	2.08243	0.755739	0.383579	0.423685	0.306343	plod2	2/115	0.00829876	1.34	0.419384	0.441257	0.541804
BP	GO:0009150	purine ribonucleotide metabolic process	240/18569	10/341	0.0416667	2.26894	2.70625	0.013563	0.117281	0.0997156	sucla2/pgk1/atp5f1b/atic/gart/aclya/ran/eno3/atp5fa1/dlat									5/217	0.0208333	1.78274	1.32716	0.150721	0.36161	0.29007	gmps/hk2/gpia/aldob/paics																	3/115	0.0125	2.01837	1.25351	0.18648	0.359148
BP	GO:0051146	striated muscle cell differentiation	239/18569	9/341	0.0376569	2.05059	2.23584	0.0329583	0.200981	0.17088	mat2aa/naca/itgb1b/plod2/hspd1/tpm3/tmod2/vcp/cct5									5/217	0.0209205	1.7902	1.33698	0.148896	0.36161	0.29007	smyhc1/myo18ab/rbfox2/prmt5/gpc4									1/37	0.0041841	2.09985	0.764671	0.381083	0.423197	0.305991	plod2	2/115	0.0083682	1.35121	0.43139	0.43705	0.537272
BP	GO:0030099	myeloid cell differentiation	235/18569	5/341	0.0212766	1.15861	0.334672	0.433491	0.630707	0.536245	sf3b1/ufl1/rps3/rps9/trim33									7/217	0.0297872	2.54894	2.59842	0.0207918	0.1283	0.102918	rps19/elavl1a/chd7/casp3a/sec23b/adnpa/ddx46	1/26	0.00425532	3.03912	1.17795	0.282059	0.360099	0.293383	trim33									1/115	0.00425532	0.687105	-0.381058	0.769894	0.803099
BP	GO:0016311	dephosphorylation	235/18569	4/341	0.0170213	0.926886	-0.154275	0.629306	0.758582	0.644968	ppp2r1bb/igbp1/ppm1bb/sacm1la									2/217	0.00851064	0.728267	-0.455845	0.763365	0.82747	0.663766	sacm1lb/ppm1g	1/26	0.00425532	3.03912	1.17795	0.282059	0.360099	0.293383	ppm1bb									1/115	0.00425532	0.687105	-0.381058	0.769894	0.803099
BP	GO:0006091	generation of precursor metabolites and energy	234/18569	10/341	0.042735	2.32712	2.79426	0.0115217	0.103564	0.0880532	si:ch211-167b20.8/idh3a/sucla2/pgk1/atp5f1b/idh3g/gbe1b/aclya/eno3/idh2									9/217	0.0384615	3.29121	3.83533	0.00177624	0.0275178	0.0220738	fdx1/suclg1/pygl/oxct1a/hk2/mdh1aa/gpia/aldob/aco2									1/37	0.0042735	2.14472	0.78739	0.374799	0.418475	0.302576	si:ch211-167b20.8	10/115	0.042735	6.90041	7.17027	1.95533e-06	0.00101677
BP	GO:1901615	organic hydroxy compound metabolic process	234/18569	5/341	0.0213675	1.16356	0.344375	0.429887	0.627675	0.533667	idh3a/ldhba/idh3g/erlin1/idh2									1/217	0.0042735	0.36569	-1.06179	0.937223	0.964676	0.773828	apoeb									1/37	0.0042735	2.14472	0.78739	0.374799	0.418475	0.302576	erlin1	3/115	0.0128205	2.07012	1.30043	0.177209	0.3547
BP	GO:0000375	RNA splicing, via transesterification reactions	233/18569	10/341	0.0429185	2.3371	2.80919	0.0112055	0.103449	0.0879553	ddx20/sf3b1/hnrnpa1b/khdrbs1a/prpf8/hnrnpa0l/eftud2/puf60b/hnrnpub/sf3b3									17/217	0.0729614	6.24341	8.7581	2.22231e-09	2.55565e-07	2.05005e-07	prpf19/eif4a3/gemin5/rbm4.3/rbm4.2/ddx39aa/strap/cdc5l/rbfox2/hnrnpa1a/snrnp200/snrpa1/hnrnpul1l/ybx1/prpf6/ddx46/prpf39																	2/115	0.00858369	1.386	0.468063	0.42433	0.526784
BP	GO:0000377	RNA splicing, via transesterification reactions with bulged adenosine as nucleophile	233/18569	10/341	0.0429185	2.3371	2.80919	0.0112055	0.103449	0.0879553	ddx20/sf3b1/hnrnpa1b/khdrbs1a/prpf8/hnrnpa0l/eftud2/puf60b/hnrnpub/sf3b3									17/217	0.0729614	6.24341	8.7581	2.22231e-09	2.55565e-07	2.05005e-07	prpf19/eif4a3/gemin5/rbm4.3/rbm4.2/ddx39aa/strap/cdc5l/rbfox2/hnrnpa1a/snrnp200/snrpa1/hnrnpul1l/ybx1/prpf6/ddx46/prpf39																	2/115	0.00858369	1.386	0.468063	0.42433	0.526784
BP	GO:0000398	mRNA splicing, via spliceosome	233/18569	10/341	0.0429185	2.3371	2.80919	0.0112055	0.103449	0.0879553	ddx20/sf3b1/hnrnpa1b/khdrbs1a/prpf8/hnrnpa0l/eftud2/puf60b/hnrnpub/sf3b3									17/217	0.0729614	6.24341	8.7581	2.22231e-09	2.55565e-07	2.05005e-07	prpf19/eif4a3/gemin5/rbm4.3/rbm4.2/ddx39aa/strap/cdc5l/rbfox2/hnrnpa1a/snrnp200/snrpa1/hnrnpul1l/ybx1/prpf6/ddx46/prpf39																	2/115	0.00858369	1.386	0.468063	0.42433	0.526784
BP	GO:0042254	ribosome biogenesis	232/18569	18/341	0.0775862	4.22492	6.76066	3.08818e-07	3.20142e-05	2.72194e-05	nop58/gtpbp4/rpl7/nop56/rps5/rpl10/rpl6/ncl/rpsa/rplp0/ran/rps16/rps9/rpl7a/rps4x/rps7/rpl14/nop2									18/217	0.0775862	6.63916	9.39864	2.71654e-10	5.72737e-08	4.59428e-08	rps19/fbl/npm1a/heatr3/wdr43/xpo1a/nol11/abce1/utp4/wdr75/pes/wdr18/pwp2h/nle1/pdcd11/heatr1/ftsj3/wdr3	1/26	0.00431034	3.07842	1.19287	0.278996	0.359027	0.29251	rps7
BP	GO:0001775	cell activation	232/18569	4/341	0.0172414	0.938871	-0.128149	0.61925	0.753469	0.640621	ptbp1a/kars1/hspd1/prdx2									5/217	0.0215517	1.84421	1.40703	0.136396	0.357228	0.286555	gemin5/chd7/dync1h1/ybx1/ddx46																	2/115	0.00862069	1.39198	0.474274	0.422195	0.526784
BP	GO:0031344	regulation of cell projection organization	230/18569	7/341	0.0304348	1.65731	1.37195	0.132058	0.458371	0.38972	sema3gb/nop56/cdh2/mcm7/capzb/lamb1a/mcm2									4/217	0.0173913	1.4882	0.810109	0.282364	0.464487	0.372594	sfpq/dbn1/casp3a/arhgap35a																	3/115	0.0130435	2.10612	1.3325	0.171102	0.348914
BP	GO:0030334	regulation of cell migration	230/18569	4/341	0.0173913	0.947036	-0.110548	0.612453	0.748243	0.636177	sema3gb/hspd1/lama1/c3a.1									1/217	0.00434783	0.37205	-1.04201	0.934162	0.962308	0.771928	gpc4	1/26	0.00434783	3.10518	1.20294	0.276947	0.357816	0.291523	c3a.1									1/115	0.00434783	0.702042	-0.358937	0.76254	0.797027
BP	GO:0120035	regulation of plasma membrane bounded cell projection organization	228/18569	7/341	0.0307018	1.67185	1.39611	0.127847	0.445745	0.378985	sema3gb/nop56/cdh2/mcm7/capzb/lamb1a/mcm2									4/217	0.0175439	1.50125	0.828102	0.277169	0.460735	0.369585	sfpq/dbn1/casp3a/arhgap35a																	3/115	0.0131579	2.1246	1.34878	0.168073	0.347666
BP	GO:0002684	positive regulation of immune system process	228/18569	4/341	0.0175439	0.955343	-0.0927976	0.605581	0.743822	0.632419	kars1/hspd1/gramd4b/c3a.1	1/12	0.00438596	6.78692	2.23575	0.137826	0.180234	0.10602	c8a	2/217	0.00877193	0.750627	-0.411981	0.748526	0.816985	0.655356	ddx46/si:ch211-188c16.1	1/26	0.00438596	3.13242	1.21313	0.274893	0.356588	0.290523	c3a.1	1/37	0.00438596	2.20116	0.815417	0.367177	0.414457	0.299671	c8a	3/115	0.0131579	2.1246	1.34878	0.168073	0.347666
BP	GO:0048705	skeletal system morphogenesis	224/18569	6/341	0.0267857	1.4586	0.944481	0.230635	0.520518	0.442559	cdh2/smarca4a/rpl13/itga5/gfpt1/ccdc57	1/12	0.00446429	6.90811	2.26221	0.135567	0.178654	0.10509	fn1a	8/217	0.0357143	3.05612	3.36655	0.00493247	0.0588639	0.0472185	wdr43/smc1al/fscn1a/chd7/sec23a/sec23b/eif3ea/gpc4									1/37	0.00446429	2.24047	0.83459	0.362045	0.410916	0.297111	fn1a	3/115	0.0133929	2.16254	1.38184	0.162062	0.346617
BP	GO:0010243	response to organonitrogen compound	220/18569	15/341	0.0681818	3.71281	5.53624	1.44273e-05	0.000509873	0.000433508	edem2/calr3b/os9/uggt1/hsp90b1/si:ch211-282j22.3/hspa5/calr/calr3a/vcp/psmc6/canx/sel1l/bag6/uggt2																	1/26	0.00454545	3.24633	1.25504	0.266619	0.348655	0.28406	sel1l	1/37	0.00454545	2.2812	0.854173	0.356873	0.406165	0.293676	uggt1	1/115	0.00454545	0.733953	-0.313365	0.747128	0.78407
BP	GO:0045087	innate immune response	220/18569	2/341	0.00909091	0.495041	-1.03051	0.914569	0.942449	0.801297	parp1/gramd4b	1/12	0.00454545	7.03371	2.28933	0.133301	0.177041	0.104142	c8a	1/217	0.00454545	0.388961	-0.991391	0.925842	0.955381	0.766372	rps19									1/37	0.00454545	2.2812	0.854173	0.356873	0.406165	0.293676	c8a	1/115	0.00454545	0.733953	-0.313365	0.747128	0.78407
BP	GO:0031329	regulation of cellular catabolic process	219/18569	7/341	0.0319635	1.74056	1.50783	0.109766	0.413285	0.351387	syncrip/ufl1/usp10/hspd1/etfa/igf2bp3/vcp									9/217	0.0410959	3.51663	4.07375	0.00112409	0.0189597	0.0152087	fxr2/syncripl/pan2/cnot1/dicer1/dis3l2/hnrnpa0b/ybx1/heatr1																	2/115	0.00913242	1.47461	0.557732	0.394099	0.5029
BP	GO:0007517	muscle organ development	219/18569	6/341	0.0273973	1.49191	1.00156	0.215897	0.517521	0.440011	myo5b/plod2/lamb1a/itga6a/gfpt1/lamc1									4/217	0.0182648	1.56295	0.911262	0.254013	0.442702	0.355119	smyhc1/myo18ab/rbfox2/prmt5									2/37	0.00913242	4.58324	2.38343	0.0704482	0.171032	0.123664	plod2/lamc1	2/115	0.00913242	1.47461	0.557732	0.394099	0.5029
BP	GO:0061371	determination of heart left/right asymmetry	218/18569	6/341	0.0275229	1.49875	1.01314	0.212989	0.517521	0.440011	flna/cfl1/cenpf/ncl/smarca4a/ttc17	1/12	0.00458716	7.09824	2.30315	0.132167	0.176916	0.104068	fn1a	3/217	0.0137615	1.17759	0.286803	0.469958	0.607233	0.4871	chd7/myo1d/dnmt3ba	1/26	0.00458716	3.27611	1.26582	0.264536	0.347338	0.282987	ttc17	2/37	0.00917431	4.60426	2.39187	0.0698904	0.171032	0.123664	fn1a/cenpf	1/115	0.00458716	0.740686	-0.304026	0.743928	0.782291
BP	GO:0010564	regulation of cell cycle process	218/18569	3/341	0.0137615	0.749374	-0.509113	0.766818	0.851107	0.723636	ufl1/ewsr1a/cenpf									6/217	0.0275229	2.35518	2.18859	0.0432653	0.192713	0.154588	cdk1/npm1a/mki67/kntc1/zw10/ddb1									1/37	0.00458716	2.30213	0.864123	0.354272	0.406165	0.293676	cenpf	1/115	0.00458716	0.740686	-0.304026	0.743928	0.782291
BP	GO:0043161	proteasome-mediated ubiquitin-dependent protein catabolic process	217/18569	13/341	0.0599078	3.26225	4.58479	0.000197017	0.00450531	0.00383054	psmc5/psmc1b/ufl1/psmc2/psmd8/psmd6/psmc3/psmc4/psmd14/vcp/psmd4a/psmd1/psmd4b									6/217	0.0276498	2.36603	2.201	0.0424701	0.18984	0.152282	psma5/psma1/psma8/ddb1/hectd1/plaa	1/26	0.00460829	3.29121	1.27125	0.263493	0.347338	0.282987	psmd6									6/115	0.0276498	4.4646	4.05254	0.00232424	0.0616104
BP	GO:0006338	chromatin remodeling	217/18569	8/341	0.0368664	2.00754	2.04193	0.0475769	0.253364	0.215417	smarca5/nap1l1/chd4b/zgc:163061/rbbp4/ruvbl2/smarca4a/nasp									12/217	0.0552995	4.73206	6.01323	9.79401e-06	0.00037177	0.00029822	zgc:110425/npm1a/h1m/piwil1/chd7/ruvbl1/pbrm1l/chaf1a/dicer1/uhrf1/lmnb2/atrx
BP	GO:0051130	positive regulation of cellular component organization	217/18569	4/341	0.0184332	1.00377	0.00764132	0.566505	0.722545	0.614328	flot1a/flot1b/hspa8/psmc6									3/217	0.0138249	1.18302	0.29488	0.466951	0.607233	0.4871	dbn1/pan2/cnot1																	2/115	0.00921659	1.4882	0.571046	0.389722	0.501623
BP	GO:0070085	glycosylation	214/18569	9/341	0.0420561	2.29014	2.59632	0.0176892	0.135501	0.115207	rpn2/pofut1/uggt1/stt3a/ddost/gfpt1/mogs/rpn1/uggt2	1/12	0.0046729	7.23092	2.33132	0.129893	0.175253	0.10309	stt3b									1/26	0.0046729	3.33735	1.28775	0.260354	0.344649	0.280796	ddost	4/37	0.0186916	9.38065	5.50972	0.000840769	0.0230931	0.0166974	uggt1/rpn2/pofut1/stt3b
BP	GO:0006935	chemotaxis	214/18569	5/341	0.0233645	1.2723	0.547989	0.357231	0.59672	0.507348	sema3gb/nop56/ddx3xb/hspd1/trim33																	1/26	0.0046729	3.33735	1.28775	0.260354	0.344649	0.280796	trim33									1/115	0.0046729	0.754531	-0.28511	0.737409	0.777006
BP	GO:0042330	taxis	214/18569	5/341	0.0233645	1.2723	0.547989	0.357231	0.59672	0.507348	sema3gb/nop56/ddx3xb/hspd1/trim33																	1/26	0.0046729	3.33735	1.28775	0.260354	0.344649	0.280796	trim33									1/115	0.0046729	0.754531	-0.28511	0.737409	0.777006
BP	GO:0044282	small molecule catabolic process	214/18569	3/341	0.0140187	0.763381	-0.476177	0.755839	0.841152	0.715172	got2b/hadhb/etfa									5/217	0.0233645	1.99933	1.59886	0.106582	0.33895	0.271893	got2a/acadm/oxct1a/hadhab/decr1																	3/115	0.0140187	2.26359	1.46765	0.147341	0.335237
BP	GO:0072001	renal system development	214/18569	3/341	0.0140187	0.763381	-0.476177	0.755839	0.841152	0.715172	cenpf/myh9a/prkcsh									3/217	0.0140187	1.1996	0.319345	0.457887	0.601482	0.482487	iqgap2/dis3l2/myo1ca	1/26	0.0046729	3.33735	1.28775	0.260354	0.344649	0.280796	prkcsh	1/37	0.0046729	2.34516	0.884355	0.349038	0.405081	0.292892	cenpf	2/115	0.00934579	1.50906	0.59127	0.383131	0.498071
BP	GO:0001822	kidney development	212/18569	3/341	0.0141509	0.770583	-0.459497	0.750196	0.840308	0.714454	cenpf/myh9a/prkcsh									3/217	0.0141509	1.21092	0.335852	0.451808	0.594114	0.476576	iqgap2/dis3l2/myo1ca	1/26	0.00471698	3.36883	1.29891	0.258254	0.344649	0.280796	prkcsh	1/37	0.00471698	2.36729	0.894642	0.346406	0.404304	0.29233	cenpf	2/115	0.00943396	1.5233	0.604926	0.378721	0.493571
BP	GO:0031099	regeneration	211/18569	15/341	0.07109	3.87118	5.73692	8.75682e-06	0.00034915	0.000296857	ddx20/krt17/rbbp4/top2a/cdh2/nid2a/smarca4a/lamb1a/hspd1/hspa9/cdkal1/serpinh1b/hspa8/agr1/mvp									6/217	0.028436	2.43331	2.27688	0.0378931	0.17919	0.14374	vdac2/gemin5/sfpq/mta2/smc3/uhrf1	2/26	0.00947867	6.7696	3.15612	0.034926	0.203863	0.166093	serpinh1b/mvp	1/37	0.00473934	2.37851	0.899828	0.345086	0.403908	0.292044	cdkal1	2/115	0.00947867	1.53052	0.611807	0.376511	0.491856
BP	GO:0032259	methylation	211/18569	5/341	0.0236967	1.29039	0.580234	0.346321	0.592716	0.503944	prmt1/asmtl/hells/suv39h1b/nop2									5/217	0.0236967	2.02776	1.63264	0.101959	0.332418	0.266654	prmt3/fbl/prmt5/dnmt3ba/ftsj3	2/26	0.00947867	6.7696	3.15612	0.034926	0.203863	0.166093	asmtl/hells									3/115	0.014218	2.29578	1.49432	0.143015	0.335237
BP	GO:0006954	inflammatory response	211/18569	3/341	0.014218	0.774235	-0.451102	0.747335	0.839672	0.713913	fn1b/ufl1/uba1	1/12	0.00473934	7.33373	2.35292	0.128185	0.174331	0.102548	fn1a	1/217	0.00473934	0.405552	-0.944307	0.917463	0.950525	0.762477	uhrf1									2/37	0.00947867	4.75701	2.45241	0.0660275	0.167922	0.121415	fn1a/fn1b
BP	GO:0032535	regulation of cellular component size	209/18569	12/341	0.0574163	3.12658	4.22871	0.000504946	0.00993913	0.00845054	scinlb/myo5b/sema3gb/gsna/capza1b/capzb/tmod2/sptan1/sptbn2/hspb1/capza1a/gsnb									3/217	0.0143541	1.2283	0.360919	0.442639	0.588171	0.471809	dbn1/casp3a/arhgap35a	1/26	0.00478469	3.41719	1.31591	0.255094	0.344649	0.280796	capza1a									6/115	0.0287081	4.63549	4.1724	0.00192531	0.0616104
BP	GO:0006914	autophagy	209/18569	6/341	0.0287081	1.56329	1.1201	0.187473	0.516882	0.439468	ufl1/usp10/lamp2/hspd1/hspa8/vcp																	1/26	0.00478469	3.41719	1.31591	0.255094	0.344649	0.280796	lamp2
BP	GO:0061919	process utilizing autophagic mechanism	209/18569	6/341	0.0287081	1.56329	1.1201	0.187473	0.516882	0.439468	ufl1/usp10/lamp2/hspd1/hspa8/vcp																	1/26	0.00478469	3.41719	1.31591	0.255094	0.344649	0.280796	lamp2
BP	GO:0048706	embryonic skeletal system development	209/18569	4/341	0.0191388	1.04219	0.0838996	0.536799	0.700858	0.59589	smarca4a/rpl13/itga5/gfpt1	1/12	0.00478469	7.40391	2.36756	0.127044	0.174173	0.102455	fn1a	7/217	0.0334928	2.86603	2.95003	0.0116211	0.100941	0.0809716	wdr43/smc1al/fscn1a/chd7/sec23a/sec23b/eif3ea									1/37	0.00478469	2.40127	0.910291	0.342438	0.401951	0.290629	fn1a	2/115	0.00956938	1.54516	0.625676	0.372081	0.491704
BP	GO:0061448	connective tissue development	205/18569	6/341	0.0292683	1.59379	1.16928	0.17654	0.512163	0.435456	cdh2/ewsr1a/ncl/itga5/nomo/gfpt1	1/12	0.00487805	7.54837	2.39743	0.124758	0.17243	0.10143	fn1a	5/217	0.0243902	2.08711	1.70191	0.093024	0.311975	0.250255	chd7/sec23a/sec23b/hnrnpul1l/gpc4									1/37	0.00487805	2.44812	0.931581	0.337112	0.396829	0.286925	fn1a	2/115	0.0097561	1.57531	0.653858	0.363186	0.484869
BP	GO:0007178	transmembrane receptor protein serine/threonine kinase signaling pathway	204/18569	3/341	0.0147059	0.800802	-0.391286	0.726578	0.825059	0.701489	lemd3/nomo/ppm1bb									1/217	0.00490196	0.419468	-0.906602	0.910301	0.943878	0.757144	fscn1a	1/26	0.00490196	3.50094	1.34494	0.249798	0.341884	0.278544	ppm1bb									1/115	0.00490196	0.791517	-0.236361	0.72038	0.762152
BP	GO:0006486	protein glycosylation	200/18569	9/341	0.045	2.45045	2.82076	0.0118399	0.104609	0.0889411	rpn2/pofut1/uggt1/stt3a/ddost/gfpt1/mogs/rpn1/uggt2	1/12	0.005	7.73708	2.43592	0.121894	0.169852	0.0999128	stt3b									1/26	0.005	3.57096	1.36882	0.245535	0.33748	0.274955	ddost	4/37	0.02	10.0373	5.7416	0.000652982	0.0210782	0.0152405	uggt1/rpn2/pofut1/stt3b
BP	GO:0043413	macromolecule glycosylation	200/18569	9/341	0.045	2.45045	2.82076	0.0118399	0.104609	0.0889411	rpn2/pofut1/uggt1/stt3a/ddost/gfpt1/mogs/rpn1/uggt2	1/12	0.005	7.73708	2.43592	0.121894	0.169852	0.0999128	stt3b									1/26	0.005	3.57096	1.36882	0.245535	0.33748	0.274955	ddost	4/37	0.02	10.0373	5.7416	0.000652982	0.0210782	0.0152405	uggt1/rpn2/pofut1/stt3b
BP	GO:0006790	sulfur compound metabolic process	200/18569	4/341	0.02	1.08909	0.173259	0.502211	0.67597	0.574729	sucla2/mat2aa/aclya/dlat									1/217	0.005	0.427857	-0.884601	0.905934	0.94012	0.75413	gstp1.2
BP	GO:0141091	transforming growth factor beta receptor superfamily signaling pathway	200/18569	3/341	0.015	0.816818	-0.356242	0.714132	0.816526	0.694233	lemd3/nomo/ppm1bb									1/217	0.005	0.427857	-0.884601	0.905934	0.94012	0.75413	fscn1a	1/26	0.005	3.57096	1.36882	0.245535	0.33748	0.274955	ppm1bb									1/115	0.005	0.807348	-0.216238	0.713266	0.755394
BP	GO:0051248	negative regulation of protein metabolic process	199/18569	4/341	0.0201005	1.09456	0.183437	0.498299	0.673201	0.572375	serpina1l/cst3/serpinh1a/serpinh1b	1/12	0.00502513	7.77596	2.44378	0.12132	0.169852	0.0999128	rpl13a	2/217	0.0100503	0.860014	-0.215887	0.678379	0.763478	0.612434	cnot1/ybx1	2/26	0.0100503	7.17781	3.28085	0.0313757	0.203863	0.166093	cst3/serpinh1b									1/115	0.00502513	0.811405	-0.211149	0.71146	0.754249
BP	GO:0045321	leukocyte activation	199/18569	3/341	0.0150754	0.820923	-0.347378	0.710953	0.814443	0.692463	kars1/hspd1/prdx2									3/217	0.0150754	1.29002	0.447273	0.411676	0.566078	0.454087	gemin5/chd7/ddx46																	1/115	0.00502513	0.811405	-0.211149	0.71146	0.754249
BP	GO:0043583	ear development	198/18569	7/341	0.0353535	1.92516	1.79008	0.0733655	0.322747	0.274409	psmd3/cdh2/pgk1/myo6a/psmc3/hsp90b1/epcam									2/217	0.010101	0.864358	-0.208656	0.675698	0.763073	0.612109	dctn2/chd7	1/26	0.00505051	3.60703	1.38099	0.243395	0.33748	0.274955	epcam									5/115	0.0252525	4.07751	3.43679	0.00781483	0.0913194
BP	GO:0048839	inner ear development	196/18569	7/341	0.0357143	1.94481	1.81874	0.0703336	0.315722	0.268435	psmd3/cdh2/pgk1/myo6a/psmc3/hsp90b1/epcam									2/217	0.0102041	0.873178	-0.19409	0.670283	0.758416	0.608373	dctn2/chd7	1/26	0.00510204	3.64384	1.39332	0.241249	0.337331	0.274833	epcam									5/115	0.0255102	4.11912	3.46543	0.0074964	0.0896122
BP	GO:0048593	camera-type eye morphogenesis	195/18569	8/341	0.0410256	2.23403	2.36937	0.0279447	0.17809	0.151417	traf4a/atp6v0e1/cdh2/nid2a/smarca4a/itga5/lama1/dctn1a	1/12	0.00512821	7.93547	2.47577	0.11902	0.169852	0.0999128	fn1a	4/217	0.0205128	1.75531	1.15295	0.194707	0.400179	0.321009	cdk1/chd7/dync1h1/top2b									2/37	0.0102564	5.14733	2.6014	0.0574885	0.16181	0.116996	fn1a/traf4a	2/115	0.0102564	1.6561	0.72706	0.340754	0.469047
BP	GO:1901293	nucleoside phosphate biosynthetic process	195/18569	8/341	0.0410256	2.23403	2.36937	0.0279447	0.17809	0.151417	rrm1/atp5f1b/atic/gart/kars1/aclya/atp5fa1/dlat									2/217	0.0102564	0.877656	-0.186754	0.667549	0.757354	0.607521	gmps/paics																	1/115	0.00512821	0.828049	-0.190549	0.704121	0.749065
BP	GO:0032870	cellular response to hormone stimulus	195/18569	4/341	0.0205128	1.11702	0.224674	0.48252	0.66224	0.563056	ssr1/hdlbpa/c3a.2/lman1									1/217	0.00512821	0.438828	-0.856608	0.900176	0.93722	0.751804	cnot1									1/37	0.00512821	2.57367	0.987075	0.323611	0.383125	0.277017	c3a.2	2/115	0.0102564	1.6561	0.72706	0.340754	0.469047
BP	GO:0009165	nucleotide biosynthetic process	194/18569	8/341	0.0412371	2.24555	2.38527	0.0272146	0.176196	0.149807	rrm1/atp5f1b/atic/gart/kars1/aclya/atp5fa1/dlat									2/217	0.0103093	0.88218	-0.179382	0.664796	0.756021	0.606452	gmps/paics																	1/115	0.00515464	0.832317	-0.185337	0.702258	0.749065
BP	GO:0050776	regulation of immune response	194/18569	2/341	0.0103093	0.561387	-0.839961	0.874314	0.918	0.78051	parp1/gramd4b	1/12	0.00515464	7.97637	2.48391	0.118444	0.169852	0.0999128	c8a	2/217	0.0103093	0.88218	-0.179382	0.664796	0.756021	0.606452	rps19/si:ch211-188c16.1									1/37	0.00515464	2.58693	0.992814	0.322246	0.382609	0.276644	c8a	2/115	0.0103093	1.66463	0.734609	0.338498	0.469047
BP	GO:0022411	cellular component disassembly	193/18569	13/341	0.0673575	3.66792	5.09585	6.0695e-05	0.00181502	0.00154318	scinlb/gsna/capza1b/ufl1/cfl1/capzb/lamp2/tmod2/sptan1/sptbn2/vcp/capza1a/gsnb									3/217	0.015544	1.33013	0.501307	0.392847	0.552782	0.443422	nsfa/abce1/dicer1	2/26	0.0103627	7.40096	3.34717	0.0296585	0.203863	0.166093	capza1a/lamp2									3/115	0.015544	2.50989	1.6645	0.118027	0.32219
BP	GO:0060560	developmental growth involved in morphogenesis	193/18569	8/341	0.0414508	2.25718	2.40128	0.026498	0.173858	0.147819	myo5b/sema3gb/ap2a1/traf4a/stim1a/cdh2/itga5/akap12b	1/12	0.00518135	8.0177	2.49211	0.117868	0.169852	0.0999128	fn1a	5/217	0.0259067	2.21688	1.84787	0.0764337	0.273906	0.219717	ap1g1/dbn1/casp3a/ptk7a/gpc4									3/37	0.015544	7.80101	4.24374	0.00662456	0.0665688	0.0481322	fn1a/traf4a/stim1a	6/115	0.0310881	5.01978	4.43141	0.00128503	0.0616104
BP	GO:0006631	fatty acid metabolic process	193/18569	4/341	0.0207254	1.12859	0.245616	0.474558	0.656528	0.558199	hadhb/aclya/etfa/ccdc57									4/217	0.0207254	1.7735	1.17459	0.189973	0.393702	0.315813	acadm/aacs/hadhab/decr1																	1/115	0.00518135	0.83663	-0.180099	0.700383	0.748611
BP	GO:0051960	regulation of nervous system development	193/18569	2/341	0.0103627	0.564296	-0.832214	0.872462	0.916674	0.779382	sema3gb/prtga									5/217	0.0259067	2.21688	1.84787	0.0764337	0.273906	0.219717	fxr2/chd7/dbn1/adnpa/dicer1																	3/115	0.015544	2.50989	1.6645	0.118027	0.32219
BP	GO:0032970	regulation of actin filament-based process	192/18569	10/341	0.0520833	2.83617	3.49798	0.00297664	0.0388964	0.0330708	scinlb/gsna/capza1b/capzb/hspd1/tmod2/sptan1/sptbn2/capza1a/gsnb									1/217	0.00520833	0.445685	-0.839539	0.896554	0.934219	0.749396	dbn1	1/26	0.00520833	3.71975	1.41848	0.236939	0.334198	0.272281	capza1a									4/115	0.0208333	3.36395	2.59919	0.031553	0.209861
BP	GO:0051216	cartilage development	192/18569	6/341	0.03125	1.7017	1.33677	0.142951	0.480106	0.4082	cdh2/ewsr1a/ncl/itga5/nomo/gfpt1	1/12	0.00520833	8.05946	2.50037	0.117292	0.169852	0.0999128	fn1a	4/217	0.0208333	1.78274	1.1855	0.18762	0.393702	0.315813	chd7/sec23a/sec23b/gpc4									1/37	0.00520833	2.61388	1.0044	0.319508	0.380455	0.275086	fn1a	2/115	0.0104167	1.68197	0.749839	0.333977	0.468108
BP	GO:0048704	embryonic skeletal system morphogenesis	192/18569	4/341	0.0208333	1.13447	0.25617	0.47056	0.651576	0.553989	smarca4a/rpl13/itga5/gfpt1	1/12	0.00520833	8.05946	2.50037	0.117292	0.169852	0.0999128	fn1a	7/217	0.0364583	3.11979	3.21053	0.00749501	0.0777146	0.0623398	wdr43/smc1al/fscn1a/chd7/sec23a/sec23b/eif3ea									1/37	0.00520833	2.61388	1.0044	0.319508	0.380455	0.275086	fn1a	2/115	0.0104167	1.68197	0.749839	0.333977	0.468108
BP	GO:0016042	lipid catabolic process	192/18569	2/341	0.0104167	0.567235	-0.824434	0.870584	0.915341	0.778249	hadhb/etfa									4/217	0.0208333	1.78274	1.1855	0.18762	0.393702	0.315813	acadm/oxct1a/hadhab/decr1																	2/115	0.0104167	1.68197	0.749839	0.333977	0.468108
BP	GO:0048762	mesenchymal cell differentiation	191/18569	8/341	0.0418848	2.28082	2.43358	0.0251042	0.171969	0.146213	sf3b1/sema3gb/nrp2b/cdh2/capzb/eif3ba/smarca4a/plod3	1/12	0.0052356	8.10166	2.50869	0.116715	0.169852	0.0999128	fn1a	5/217	0.026178	2.24009	1.87323	0.0738383	0.268407	0.215306	fscn1a/chd7/coro1ca/kbtbd8/dicer1	1/26	0.0052356	3.73923	1.42487	0.235858	0.334133	0.272228	plod3	1/37	0.0052356	2.62756	1.01025	0.318136	0.380455	0.275086	fn1a	3/115	0.0157068	2.53617	1.68459	0.115361	0.32219
BP	GO:0051656	establishment of organelle localization	190/18569	7/341	0.0368421	2.00622	1.90677	0.0616955	0.289189	0.245877	myo5b/cenpf/ran/myo5ab/copg2/dctn1a/cct2									8/217	0.0421053	3.60301	3.92159	0.00180552	0.0275178	0.0220738	npm1a/dctn2/xpo1a/dnm2a/mfn2/abce1/seh1l/lmnb2									1/37	0.00526316	2.64139	1.01613	0.31676	0.380455	0.275086	cenpf	6/115	0.0315789	5.09904	4.48316	0.00118586	0.0616104
BP	GO:0072594	establishment of protein localization to organelle	190/18569	7/341	0.0368421	2.00622	1.90677	0.0616955	0.289189	0.245877	ipo9/kpna2/ipo4/lamp2/hspd1/ipo7/ran									5/217	0.0263158	2.25188	1.88603	0.0725591	0.265576	0.213036	kpna7/heatr3/srp72/nup133/nup98	1/26	0.00526316	3.75891	1.4313	0.234776	0.334064	0.272172	lamp2									1/115	0.00526316	0.84984	-0.164232	0.694687	0.743287
BP	GO:0051129	negative regulation of cellular component organization	188/18569	10/341	0.0531915	2.89652	3.57472	0.00255744	0.0348844	0.0296597	scinlb/sema3gb/gsna/capza1b/capzb/tmod2/sptan1/sptbn2/capza1a/gsnb									3/217	0.0159574	1.3655	0.547715	0.377042	0.537721	0.43134	sfpq/kntc1/zw10	1/26	0.00531915	3.7989	1.44431	0.232606	0.333993	0.272114	capza1a									5/115	0.0265957	4.2944	3.58391	0.00631307	0.0841743
BP	GO:0048285	organelle fission	188/18569	7/341	0.037234	2.02756	1.93684	0.0589684	0.285657	0.242874	ncapg/smc2/top2a/smc4/ewsr1a/ncapd2/ran									9/217	0.0478723	4.0965	4.6402	0.000377254	0.00808859	0.00648837	ncaph/dnm1l/coro1ca/mki67/tubg1/kntc1/top2b/seh1l/zw10																	4/115	0.0212766	3.43552	2.64955	0.0295275	0.203368
BP	GO:0035050	embryonic heart tube development	188/18569	4/341	0.0212766	1.15861	0.298956	0.454459	0.647147	0.550223	cenpf/eif3ba/ncl/smarca4a	1/12	0.00531915	8.23094	2.53401	0.114983	0.169852	0.0999128	fn1a	2/217	0.0106383	0.910334	-0.134367	0.647894	0.744339	0.597081	chd7/myo1d									2/37	0.0106383	5.33899	2.67181	0.0538863	0.157707	0.114029	fn1a/cenpf	1/115	0.00531915	0.858881	-0.153521	0.690831	0.740684
BP	GO:0048193	Golgi vesicle transport	186/18569	7/341	0.0376344	2.04936	1.96727	0.0563171	0.275387	0.234142	arcn1b/copa/copb1/copg2/lman2lb/copb2/lman1									8/217	0.0430108	3.68049	3.99515	0.00157913	0.0256102	0.0205436	sec24a/ap1g1/sec23a/nsfa/sec23b/sec24b/ankfy1/zw10																	6/115	0.0322581	5.2087	4.55388	0.0010629	0.0616104
BP	GO:0032504	multicellular organism reproduction	186/18569	4/341	0.0215054	1.17107	0.320701	0.446349	0.639235	0.543495	ddx3xb/cdh1/ddx4/igf2bp3									4/217	0.0215054	1.84025	1.25235	0.173708	0.381494	0.306021	stau2/piwil1/dctn2/ybx1									1/37	0.00537634	2.6982	1.04006	0.311231	0.376033	0.271889	cdh1	1/115	0.00537634	0.868116	-0.142701	0.686926	0.738019
BP	GO:0003015	heart process	186/18569	3/341	0.016129	0.878299	-0.228156	0.66715	0.783549	0.666195	erp44/hspd1/vcp									2/217	0.0107527	0.920123	-0.119053	0.642113	0.74248	0.59559	smyhc1/vdac2																	1/115	0.00537634	0.868116	-0.142701	0.686926	0.738019
BP	GO:0060070	canonical Wnt signaling pathway	186/18569	2/341	0.0107527	0.585533	-0.777014	0.858779	0.907819	0.771854	ubr5/ppm1bb									4/217	0.0215054	1.84025	1.25235	0.173708	0.381494	0.306021	jupa/tle2a/ptk7a/ctnnb1	1/26	0.00537634	3.83974	1.45749	0.230431	0.333763	0.271927	ppm1bb									2/115	0.0107527	1.73623	0.796616	0.320367	0.453308
BP	GO:0016050	vesicle organization	184/18569																	7/217	0.0380435	3.25543	3.34332	0.0059834	0.0669823	0.0537308	chmp4c/sec24a/dnm2a/sec23a/coro1ca/sec23b/sec24b																	4/115	0.0217391	3.51021	2.7013	0.0275816	0.196471
BP	GO:0003006	developmental process involved in reproduction	183/18569	2/341	0.010929	0.595132	-0.752811	0.852515	0.903857	0.768485	ddx4/igf2bp3									4/217	0.0218579	1.87041	1.2867	0.166892	0.379556	0.304466	stau2/piwil1/dctn2/ybx1																	1/115	0.00546448	0.882347	-0.126261	0.680976	0.734663
BP	GO:0060047	heart contraction	182/18569	3/341	0.0164835	0.897602	-0.189872	0.65274	0.775073	0.658989	erp44/hspd1/vcp									2/217	0.010989	0.940345	-0.0879418	0.630327	0.732198	0.587343	smyhc1/vdac2																	1/115	0.00549451	0.887195	-0.120724	0.678969	0.73402
BP	GO:0045229	external encapsulating structure organization	181/18569	7/341	0.038674	2.10598	2.04507	0.0500186	0.259263	0.220433	plod2/lamb1a/serpinh1a/itga5/serpinh1b/myh9a/crtap	1/12	0.00552486	8.54926	2.59535	0.110929	0.168374	0.0990436	col14a1a	1/217	0.00552486	0.47277	-0.775073	0.88212	0.921455	0.739158	gpc4	2/26	0.0110497	7.89163	3.48878	0.0263437	0.203863	0.166093	serpinh1b/crtap	2/37	0.0110497	5.54547	2.74583	0.0503694	0.155484	0.112422	plod2/col14a1a
BP	GO:0016072	rRNA metabolic process	180/18569	7/341	0.0388889	2.11768	2.06093	0.0488151	0.256444	0.218036	rpl7/nop56/ncl/rps16/rpl7a/rps7/nop2									15/217	0.0833333	7.13095	8.98785	3.30444e-09	3.48343e-07	2.79428e-07	fbl/wdr43/chd7/nol11/utp4/wdr75/pes/wdr18/pwp2h/pdcd11/heatr1/ftsj3/xrn1/dis3/wdr3	1/26	0.00555556	3.96774	1.49817	0.223869	0.325719	0.265373	rps7									1/115	0.00555556	0.897053	-0.109561	0.674915	0.730397
BP	GO:0007059	chromosome segregation	179/18569	9/341	0.0502793	2.73794	3.19566	0.00594188	0.0650677	0.0553224	ncapg/smc2/top2a/smc4/ewsr1a/ncapd2/cenpf/ran/mapre1b									8/217	0.0446927	3.82442	4.12891	0.00123752	0.0205983	0.0165232	ncaph/mki67/tubg1/kntc1/top2b/seh1l/zw10/top1a									1/37	0.00558659	2.80371	1.08349	0.301451	0.365287	0.264119	cenpf	3/115	0.0167598	2.70619	1.81072	0.0998679	0.3076
BP	GO:0048609	multicellular organismal reproductive process	179/18569	4/341	0.0223464	1.21686	0.398757	0.417696	0.624535	0.530998	ddx3xb/cdh1/ddx4/igf2bp3									4/217	0.0223464	1.91221	1.33353	0.15796	0.373493	0.299603	stau2/piwil1/dctn2/ybx1									1/37	0.00558659	2.80371	1.08349	0.301451	0.365287	0.264119	cdh1	1/115	0.00558659	0.902065	-0.103935	0.672869	0.728942
BP	GO:0045597	positive regulation of cell differentiation	179/18569																	5/217	0.027933	2.39026	2.03237	0.0593048	0.234664	0.188239	fxr2/chd7/dbn1/arhgef2/ddx46																	2/115	0.0111732	1.80413	0.85339	0.304409	0.443397
BP	GO:0034097	response to cytokine	179/18569
BP	GO:0007276	gamete generation	176/18569	4/341	0.0227273	1.2376	0.433184	0.40531	0.615485	0.523303	ddx3xb/cdh1/ddx4/igf2bp3									4/217	0.0227273	1.94481	1.36944	0.151381	0.36161	0.29007	stau2/piwil1/dctn2/ybx1									1/37	0.00568182	2.8515	1.10275	0.297218	0.362289	0.261952	cdh1	1/115	0.00568182	0.917441	-0.0868725	0.666656	0.722963
BP	GO:0048701	embryonic cranial skeleton morphogenesis	176/18569	4/341	0.0227273	1.2376	0.433184	0.40531	0.615485	0.523303	smarca4a/rpl13/itga5/gfpt1	1/12	0.00568182	8.79214	2.64123	0.108023	0.168374	0.0990436	fn1a	7/217	0.0397727	3.40341	3.4836	0.00471222	0.0567711	0.0455397	wdr43/smc1al/fscn1a/chd7/sec23a/sec23b/eif3ea									1/37	0.00568182	2.8515	1.10275	0.297218	0.362289	0.261952	fn1a	2/115	0.0113636	1.83488	0.878499	0.297549	0.436735
BP	GO:1903311	regulation of mRNA metabolic process	175/18569	4/341	0.0228571	1.24468	0.444796	0.40117	0.615485	0.523303	syncrip/khdrbs1a/puf60b/igf2bp3									11/217	0.0628571	5.37878	6.32855	6.91833e-06	0.000291723	0.000234009	eif4a3/fxr2/syncripl/dhx9/pan2/rbfox2/cnot1/dicer1/dis3l2/hnrnpa0b/ybx1																	2/115	0.0114286	1.84537	0.886977	0.295261	0.435562
BP	GO:0010628	positive regulation of gene expression	175/18569	3/341	0.0171429	0.933506	-0.120879	0.626467	0.756894	0.643533	syncrip/hspd1/igf2bp3									4/217	0.0228571	1.95592	1.38157	0.149212	0.36161	0.29007	fxr2/syncripl/hnrnpa0b/ybx1
BP	GO:0015980	energy derivation by oxidation of organic compounds	174/18569	9/341	0.0517241	2.81661	3.29289	0.00495327	0.0587965	0.0499904	si:ch211-167b20.8/idh3a/sucla2/pgk1/atp5f1b/idh3g/gbe1b/aclya/idh2									4/217	0.0229885	1.96716	1.39378	0.147056	0.36161	0.29007	suclg1/pygl/mdh1aa/aco2									1/37	0.00574713	2.88428	1.11582	0.294382	0.360968	0.260997	si:ch211-167b20.8	6/115	0.0344828	5.56792	4.77891	0.00075201	0.0601608
BP	GO:0072522	purine-containing compound biosynthetic process	174/18569	6/341	0.0344828	1.87774	1.59104	0.101997	0.390652	0.332144	atp5f1b/atic/gart/aclya/atp5fa1/dlat									2/217	0.0114943	0.98358	-0.0236635	0.60586	0.714271	0.572962	gmps/paics
BP	GO:0006401	RNA catabolic process	173/18569	5/341	0.0289017	1.57383	1.03714	0.213231	0.517521	0.440011	xrn2/edc4/syncrip/snd1/igf2bp3									12/217	0.0693642	5.93559	7.09204	9.33522e-07	5.90453e-05	4.7364e-05	eif4a3/fxr2/syncripl/pan2/cnot1/dicer1/dis3l2/hnrnpa0b/ybx1/heatr1/xrn1/dis3																	3/115	0.017341	2.80005	1.87773	0.0924636	0.300123
BP	GO:1901605	alpha-amino acid metabolic process	173/18569	5/341	0.0289017	1.57383	1.03714	0.213231	0.517521	0.440011	got2b/pycr1b/gfpt1/aldh18a1/crtap									3/217	0.017341	1.4839	0.695321	0.32924	0.498885	0.400187	got2a/gmps/dglucy	1/26	0.00578035	4.12828	1.54791	0.216146	0.315905	0.257377	crtap									2/115	0.0115607	1.8667	0.9041	0.29068	0.432486
BP	GO:0006066	alcohol metabolic process	173/18569	4/341	0.0231214	1.25906	0.468231	0.392875	0.612589	0.520841	idh3a/idh3g/erlin1/idh2									1/217	0.00578035	0.494633	-0.726172	0.870379	0.912204	0.731736	apoeb									1/37	0.00578035	2.90095	1.12242	0.29296	0.360297	0.260511	erlin1	3/115	0.017341	2.80005	1.87773	0.0924636	0.300123
BP	GO:0030111	regulation of Wnt signaling pathway	173/18569	3/341	0.017341	0.944298	-0.100674	0.618716	0.753469	0.640621	rnf213a/ubr5/ppm1bb									4/217	0.0231214	1.97853	1.40607	0.144911	0.36161	0.29007	jupa/tle2a/ptk7a/ctnnb1	1/26	0.00578035	4.12828	1.54791	0.216146	0.315905	0.257377	ppm1bb									3/115	0.017341	2.80005	1.87773	0.0924636	0.300123
BP	GO:0046649	lymphocyte activation	173/18569	1/341	0.00578035	0.314766	-1.23848	0.960108	0.974611	0.828642	hspd1									3/217	0.017341	1.4839	0.695321	0.32924	0.498885	0.400187	gemin5/chd7/ddx46
BP	GO:0042063	gliogenesis	172/18569	5/341	0.0290698	1.58298	1.0506	0.209956	0.517521	0.440011	xirp1/cdh2/itgb1a/itga5/sptan1									5/217	0.0290698	2.48754	2.13123	0.0516567	0.213548	0.1713	dctn2/chd7/nsfa/pes/dync1h1									1/37	0.00581395	2.91782	1.12907	0.291535	0.359618	0.26002	itgb1a	4/115	0.0232558	3.75511	2.8656	0.0222165	0.171149
BP	GO:0030162	regulation of proteolysis	170/18569	9/341	0.0529412	2.88289	3.3732	0.00425859	0.0521426	0.0443331	si:dkey-239j18.2/serpina1l/ufl1/cst3/serpinh1a/serpinh1b/hip1rb/gramd4b/vcp																	3/26	0.0176471	12.6034	5.69104	0.00167887	0.100383	0.0817848	cst3/serpinh1b/hip1rb									1/115	0.00588235	0.949821	-0.0518843	0.653875	0.711328
BP	GO:0009314	response to radiation	170/18569	5/341	0.0294118	1.6016	1.07778	0.203457	0.517521	0.440011	atp6v0e1/lamb1a/lama1/lamc1/dlat									3/217	0.0176471	1.51008	0.726507	0.319651	0.49396	0.396237	chd7/xrcc5/xrcc6									1/37	0.00588235	2.95215	1.14252	0.288677	0.357162	0.258244	lamc1
BP	GO:0016053	organic acid biosynthetic process	170/18569	4/341	0.0235294	1.28128	0.50392	0.380404	0.607075	0.516153	aclya/pycr1b/aldh18a1/ccdc57
BP	GO:0034329	cell junction assembly	169/18569	6/341	0.035503	1.9333	1.66704	0.0918757	0.366325	0.31146	flot1a/fn1b/tjp1b/cdh2/flot1b/cdh1	1/12	0.00591716	9.15631	2.70862	0.103939	0.163608	0.09624	fn1a																	3/37	0.0177515	8.90884	4.61498	0.00458532	0.0489338	0.0353814	fn1a/cdh1/fn1b	2/115	0.0118343	1.91088	0.939038	0.28151	0.422468
BP	GO:0016197	endosomal transport	169/18569	3/341	0.0177515	0.966649	-0.0595713	0.60289	0.743822	0.632419	vps16/myo5b/vcp									5/217	0.0295858	2.5317	2.1751	0.0485667	0.204635	0.164151	si:ch211-11k18.4/chmp4c/vta1/coro1ca/ankfy1																	5/115	0.0295858	4.77721	3.89396	0.00403926	0.0692433
BP	GO:1902903	regulation of supramolecular fiber organization	168/18569	10/341	0.0595238	3.24134	3.99146	0.00111055	0.0187708	0.0159595	scinlb/gsna/capza1b/capzb/hspd1/tmod2/sptan1/sptbn2/capza1a/gsnb									1/217	0.00595238	0.509354	-0.694661	0.862457	0.90465	0.725678	dbn1	1/26	0.00595238	4.25114	1.58507	0.210584	0.310587	0.253044	capza1a									4/115	0.0238095	3.84451	2.92367	0.0205834	0.164546
BP	GO:0006310	DNA recombination	168/18569	9/341	0.0535714	2.91721	3.41423	0.00394109	0.0490272	0.0416843	mcm6l/top2a/rpa1/mcm4/mcm7/ruvbl2/mcm3l/mcm5/mcm2									7/217	0.0416667	3.56548	3.63222	0.0036563	0.0467193	0.0374765	zgc:110425/h1m/ruvbl1/xrcc5/mcm3/xrcc6/top2b
BP	GO:0046394	carboxylic acid biosynthetic process	168/18569	4/341	0.0238095	1.29654	0.528084	0.372074	0.604572	0.514024	aclya/pycr1b/aldh18a1/ccdc57
BP	GO:0061008	hepaticobiliary system development	167/18569	6/341	0.0359281	1.95645	1.69816	0.0879872	0.351723	0.299045	ddx20/a2ml/prkcsh/eif3i/igf2bp1/epcam									6/217	0.0359281	3.07442	2.92815	0.0138376	0.104194	0.0835805	ilf2/fscn1a/myo1d/uhrf1/ddx46/ctnnb1	2/26	0.011976	8.5532	3.67144	0.0226844	0.203863	0.166093	prkcsh/epcam	1/37	0.00598802	3.00518	1.16306	0.284369	0.352891	0.255156	a2ml	4/115	0.0239521	3.86753	2.93847	0.0201871	0.162749
BP	GO:0090287	regulation of cellular response to growth factor stimulus	167/18569	6/341	0.0359281	1.95645	1.69816	0.0879872	0.351723	0.299045	lemd3/nrp2b/sall4/ncl/hspa8/ppm1bb																	1/26	0.00598802	4.2766	1.59268	0.209467	0.310356	0.252857	ppm1bb
BP	GO:0030155	regulation of cell adhesion	167/18569	5/341	0.0299401	1.63038	1.11922	0.19384	0.517521	0.440011	flot1a/flot1b/flot2a/hspd1/lama1
BP	GO:0050808	synapse organization	167/18569	4/341	0.0239521	1.3043	0.54028	0.367907	0.603503	0.513115	nop56/tjp1b/cdh2/gfpt1									3/217	0.0179641	1.53721	0.758301	0.310066	0.489347	0.392536	dbn1/mfn2/ptk7a																	5/115	0.0299401	4.83442	3.92927	0.00384025	0.0692433
BP	GO:0016054	organic acid catabolic process	167/18569	3/341	0.0179641	0.978225	-0.0386604	0.594816	0.741137	0.630136	got2b/hadhb/etfa									4/217	0.0239521	2.04962	1.48158	0.132313	0.35016	0.280885	got2a/acadm/hadhab/decr1																	2/115	0.011976	1.93377	0.956865	0.276921	0.42105
BP	GO:0046395	carboxylic acid catabolic process	167/18569	3/341	0.0179641	0.978225	-0.0386604	0.594816	0.741137	0.630136	got2b/hadhb/etfa									4/217	0.0239521	2.04962	1.48158	0.132313	0.35016	0.280885	got2a/acadm/hadhab/decr1																	2/115	0.011976	1.93377	0.956865	0.276921	0.42105
BP	GO:0044770	cell cycle phase transition	167/18569	2/341	0.011976	0.65215	-0.617601	0.814655	0.880938	0.748999	ufl1/cenpf									3/217	0.0179641	1.53721	0.758301	0.310066	0.489347	0.392536	cdk1/kntc1/zw10									1/37	0.00598802	3.00518	1.16306	0.284369	0.352891	0.255156	cenpf	1/115	0.00598802	0.966884	-0.0339355	0.647303	0.706396
BP	GO:0050767	regulation of neurogenesis	167/18569	2/341	0.011976	0.65215	-0.617601	0.814655	0.880938	0.748999	sema3gb/prtga									5/217	0.0299401	2.56202	2.20487	0.0465693	0.202625	0.162539	fxr2/chd7/dbn1/adnpa/dicer1																	3/115	0.0179641	2.90065	1.94767	0.0853005	0.300123
BP	GO:0031016	pancreas development	166/18569	4/341	0.0240964	1.31216	0.552553	0.363737	0.60078	0.5108	rpl6/lama1/cdkal1/rpl3									4/217	0.0240964	2.06196	1.49448	0.13026	0.349732	0.280543	fscn1a/pes/myo1d/ddx46									1/37	0.0060241	3.02328	1.17001	0.282927	0.352891	0.255156	cdkal1	2/115	0.0120482	1.94542	0.965871	0.274626	0.420635
BP	GO:0071345	cellular response to cytokine stimulus	166/18569
BP	GO:0014033	neural crest cell differentiation	165/18569	8/341	0.0484848	2.64022	2.89453	0.0113761	0.103449	0.0879553	sf3b1/sema3gb/nrp2b/cdh2/capzb/eif3ba/smarca4a/plod3	1/12	0.00606061	9.37828	2.74891	0.101598	0.161418	0.0949515	fn1a	5/217	0.030303	2.59307	2.23508	0.0446218	0.197853	0.158711	fscn1a/chd7/coro1ca/kbtbd8/dicer1	1/26	0.00606061	4.32844	1.60807	0.207228	0.308455	0.251308	plod3	1/37	0.00606061	3.04161	1.17701	0.281482	0.352495	0.25487	fn1a	3/115	0.0181818	2.93581	1.97167	0.0829681	0.300123
BP	GO:0031032	actomyosin structure organization	165/18569	8/341	0.0484848	2.64022	2.89453	0.0113761	0.103449	0.0879553	naca/itgb1b/hspd1/tpm3/tmod2/myh10/vcp/cct5									3/217	0.0181818	1.55584	0.779847	0.303681	0.483827	0.388109	smyhc1/myo18ab/iqgap2																	2/115	0.0121212	1.95721	0.97494	0.272331	0.417735
BP	GO:0000280	nuclear division	165/18569	7/341	0.0424242	2.31019	2.31213	0.0329526	0.200981	0.17088	ncapg/smc2/top2a/smc4/ewsr1a/ncapd2/ran									7/217	0.0424242	3.6303	3.69031	0.00331075	0.0436649	0.0350264	ncaph/mki67/tubg1/kntc1/top2b/seh1l/zw10																	3/115	0.0181818	2.93581	1.97167	0.0829681	0.300123
BP	GO:0006164	purine nucleotide biosynthetic process	165/18569	6/341	0.0363636	1.98017	1.72972	0.0841911	0.346342	0.29447	atp5f1b/atic/gart/aclya/atp5fa1/dlat									2/217	0.0121212	1.03723	0.0522328	0.576899	0.691077	0.554356	gmps/paics
BP	GO:0060026	convergent extension	165/18569	4/341	0.0242424	1.32011	0.564905	0.359567	0.59672	0.507348	prmt1/ap2a1/cdh2/akap12b									4/217	0.0242424	2.07446	1.50746	0.128219	0.349732	0.280543	dnm2a/iqgap3/gpc4/ctnnb1																	4/115	0.0242424	3.91441	2.96841	0.0194088	0.162749
BP	GO:0060538	skeletal muscle organ development	165/18569	4/341	0.0242424	1.32011	0.564905	0.359567	0.59672	0.507348	plod2/itga6a/gfpt1/lamc1									4/217	0.0242424	2.07446	1.50746	0.128219	0.349732	0.280543	smyhc1/myo18ab/rbfox2/prmt5									2/37	0.0121212	6.08321	2.93053	0.0426677	0.148719	0.107531	plod2/lamc1	1/115	0.00606061	0.978603	-0.021793	0.642854	0.702277
BP	GO:0006399	tRNA metabolic process	164/18569	3/341	0.0182927	0.99612	-0.00682662	0.582509	0.731665	0.622083	kars1/eprs1/cdkal1									2/217	0.0121951	1.04355	0.060919	0.573587	0.689722	0.55327	ddx1/elp1									1/37	0.00609756	3.06015	1.18406	0.280035	0.352495	0.25487	cdkal1	1/115	0.00609756	0.984571	-0.0156672	0.640608	0.70056
BP	GO:0001889	liver development	163/18569	6/341	0.0368098	2.00446	1.76172	0.080488	0.338621	0.287905	ddx20/a2ml/prkcsh/eif3i/igf2bp1/epcam									6/217	0.0368098	3.14987	2.99776	0.0123991	0.100941	0.0809716	ilf2/fscn1a/myo1d/uhrf1/ddx46/ctnnb1	2/26	0.0122699	8.7631	3.72759	0.0216814	0.203863	0.166093	prkcsh/epcam	1/37	0.00613497	3.07893	1.19117	0.278585	0.352495	0.25487	a2ml	4/115	0.0245399	3.96244	2.99882	0.0186493	0.161129
BP	GO:0010975	regulation of neuron projection development	163/18569	3/341	0.0184049	1.00223	0.00391277	0.578355	0.728802	0.619648	sema3gb/nop56/cdh2									4/217	0.0245399	2.09991	1.53371	0.12418	0.349732	0.280543	sfpq/dbn1/casp3a/arhgap35a																	3/115	0.0184049	2.97183	1.99605	0.0806639	0.300123
BP	GO:0006364	rRNA processing	161/18569	7/341	0.0434783	2.36759	2.38372	0.0293938	0.185802	0.157974	rpl7/nop56/ncl/rps16/rpl7a/rps7/nop2									12/217	0.0745342	6.37799	7.45248	4.32308e-07	2.87826e-05	2.30884e-05	fbl/wdr43/nol11/utp4/wdr75/pes/wdr18/pwp2h/pdcd11/heatr1/ftsj3/wdr3	1/26	0.00621118	4.43598	1.6396	0.202733	0.304571	0.248143	rps7
BP	GO:0016049	cell growth	160/18569	3/341	0.01875	1.02102	0.0365279	0.565737	0.722545	0.614328	sema3gb/stim1a/ewsr1a									3/217	0.01875	1.60446	0.835	0.28775	0.469984	0.377004	dbn1/casp3a/gpc4									1/37	0.00625	3.13666	1.21283	0.274217	0.351955	0.254479	stim1a	2/115	0.0125	2.01837	1.02126	0.260855	0.411667
BP	GO:0048872	homeostasis of number of cells	159/18569	4/341	0.0251572	1.36993	0.640732	0.334551	0.582721	0.495446	ufl1/rps3/rps9/trim33									7/217	0.0440252	3.7673	3.81064	0.00269493	0.0378787	0.0303849	rps19/elavl1a/chd7/casp3a/sec23b/adnpa/ddx46	1/26	0.00628931	4.49178	1.65576	0.200476	0.302588	0.246528	trim33									1/115	0.00628931	1.01553	0.0155268	0.629168	0.6895
BP	GO:0003143	embryonic heart tube morphogenesis	158/18569	3/341	0.0189873	1.03395	0.0586114	0.557199	0.717118	0.609714	cenpf/ncl/smarca4a	1/12	0.00632911	9.79378	2.82283	0.0974878	0.156348	0.0919696	fn1a	2/217	0.0126582	1.08318	0.114181	0.553325	0.670456	0.537815	chd7/myo1d									2/37	0.0126582	6.35272	3.01916	0.0394527	0.147038	0.106315	fn1a/cenpf	1/115	0.00632911	1.02196	0.0218824	0.626838	0.688396
BP	GO:0031047	regulatory ncRNA-mediated gene silencing	158/18569	1/341	0.00632911	0.344649	-1.1315	0.947189	0.965823	0.82117	snd1									6/217	0.0379747	3.24955	3.08785	0.0107532	0.0992901	0.0796469	piwil1/tarbp2/cnot1/zc3h7a/dicer1/zc3h7bb																	1/115	0.00632911	1.02196	0.0218824	0.626838	0.688396
BP	GO:0061053	somite development	157/18569	9/341	0.0573248	3.1216	3.65134	0.00251101	0.0345542	0.029379	fn1b/cdh2/lamb1a/itga5/lama1/copa/copb1/lamc1/copb2	1/12	0.00636943	9.85616	2.83377	0.0968992	0.156348	0.0919696	fn1a	2/217	0.0127389	1.09008	0.123256	0.549882	0.668205	0.53601	chd7/dnm2a									3/37	0.0191083	9.58977	4.82951	0.00373178	0.0452204	0.0326964	fn1a/lamc1/fn1b	3/115	0.0191083	3.08541	2.07146	0.0739244	0.300123
BP	GO:0046390	ribose phosphate biosynthetic process	157/18569	6/341	0.0382166	2.08107	1.86055	0.0699412	0.315242	0.268028	atp5f1b/atic/gart/aclya/atp5fa1/dlat									2/217	0.0127389	1.09008	0.123256	0.549882	0.668205	0.53601	gmps/paics
BP	GO:0097190	apoptotic signaling pathway	157/18569	2/341	0.0127389	0.693688	-0.527173	0.786793	0.864638	0.73514	si:dkey-239j18.2/rps3									3/217	0.0191083	1.63512	0.869016	0.278224	0.461881	0.370504	rps19/xrcc5/hyou1
BP	GO:0034248	regulation of amide metabolic process	155/18569	7/341	0.0451613	2.45924	2.49522	0.0245578	0.169722	0.144302	gcn1/lrpprc/rpl10/rps3/igf2bp1/pabpc1a/igf2bp3	1/12	0.00645161	9.98333	2.85594	0.0957209	0.156348	0.0919696	rpl13a	10/217	0.0645161	5.52074	6.14571	1.45009e-05	0.000495774	0.000397692	eif4a3/fxr2/eif2a/piwil1/bzw1a/tarbp2/cnot1/kbtbd8/ybx1/eif3ha																	3/115	0.0193548	3.12522	2.0974	0.0717366	0.300123
BP	GO:0010001	glial cell differentiation	155/18569	5/341	0.0322581	1.7566	1.29374	0.157131	0.49837	0.423728	xirp1/cdh2/itgb1a/itga5/sptan1									5/217	0.0322581	2.76037	2.39313	0.0356281	0.175686	0.140929	dctn2/chd7/nsfa/pes/dync1h1									1/37	0.00645161	3.23784	1.25009	0.266881	0.343609	0.248445	itgb1a	4/115	0.0258065	4.16696	3.1255	0.0157982	0.141862
BP	GO:0031347	regulation of defense response	155/18569	4/341	0.0258065	1.40528	0.693004	0.317914	0.573241	0.487386	ufl1/parp1/uba1/gramd4b									1/217	0.00645161	0.552074	-0.608932	0.839532	0.885745	0.710512	rps19																	1/115	0.00645161	1.04174	0.0411928	0.619757	0.682061
BP	GO:0009260	ribonucleotide biosynthetic process	154/18569	6/341	0.038961	2.12161	1.91163	0.0649863	0.300755	0.25571	atp5f1b/atic/gart/aclya/atp5fa1/dlat									2/217	0.012987	1.11132	0.150837	0.539445	0.662937	0.531784	gmps/paics
BP	GO:0009953	dorsal/ventral pattern formation	154/18569	3/341	0.0194805	1.0608	0.103631	0.539825	0.702585	0.597358	ptbp1a/ap2a1/usp5									4/217	0.025974	2.22263	1.65669	0.106706	0.33895	0.271893	eif4a3/adnpa/ctnnb1/bmp1a																	2/115	0.012987	2.09701	1.07912	0.247092	0.400899
BP	GO:0006457	protein folding	153/18569	28/341	0.183007	9.96554	15.2305	3.58578e-20	5.57589e-17	4.74078e-17	erp44/ero1a/pdia4/calr3b/hspd1/fkbp9/hspa9/hsp90b1/hspa8/pdia3/fkbp10b/hspb1/hspa5/calr/calr3a/dnajc3a/p4hb/canx/pdia5/cct8/cct2/cct4/cct7/cct5/tcp1/cct6a/dnajb11/txndc5	1/12	0.00653595	10.1138	2.87852	0.0945413	0.156039	0.0917877	zgc:136472	4/217	0.0261438	2.23716	1.67088	0.104839	0.33895	0.271893	dnaja2a/hspa14/ahsa1b/hspa4a	2/26	0.0130719	9.33585	3.87683	0.0192585	0.202468	0.164957	cct8/cct7	2/37	0.0130719	6.56033	3.08582	0.0372164	0.147038	0.106315	tcp1/zgc:136472	6/115	0.0392157	6.33214	5.228	0.000381367	0.0360565
BP	GO:0043473	pigmentation	153/18569	6/341	0.0392157	2.13547	1.92892	0.063382	0.295087	0.250891	sf3b1/cdh2/gart/gfpt1/trim33/cct2									5/217	0.0326797	2.79645	2.42624	0.0339768	0.169601	0.136048	chd7/nsfa/eif3ea/dicer1/paics	1/26	0.00653595	4.66792	1.70588	0.193669	0.293686	0.239275	trim33									2/115	0.0130719	2.11071	1.08902	0.244801	0.399048
BP	GO:0006402	mRNA catabolic process	153/18569	5/341	0.0326797	1.77956	1.32431	0.151314	0.494314	0.420279	xrn2/edc4/syncrip/snd1/igf2bp3									10/217	0.0653595	5.5929	6.20306	1.29439e-05	0.000454834	0.000364851	eif4a3/fxr2/syncripl/pan2/cnot1/dicer1/dis3l2/hnrnpa0b/ybx1/xrn1																	3/115	0.0196078	3.16607	2.12377	0.0695788	0.300123
BP	GO:0055123	digestive system development	153/18569	4/341	0.0261438	1.42365	0.719687	0.309621	0.570922	0.485414	myo5b/flna/ruvbl2/rpl3									5/217	0.0326797	2.79645	2.42624	0.0339768	0.169601	0.136048	fscn1a/chd7/pes/pwp2h/ddx46																	2/115	0.0130719	2.11071	1.08902	0.244801	0.399048
BP	GO:1901136	carbohydrate derivative catabolic process	153/18569	4/341	0.0261438	1.42365	0.719687	0.309621	0.570922	0.485414	edem2/pgk1/eno3/si:ch211-282j22.3									3/217	0.0196078	1.67787	0.915516	0.265574	0.447601	0.359049	hk2/gpia/aldob																	3/115	0.0196078	3.16607	2.12377	0.0695788	0.300123
BP	GO:0051258	protein polymerization	151/18569	9/341	0.0596026	3.24564	3.78963	0.00192657	0.0282869	0.0240504	scinlb/gsna/capza1b/capzb/tmod2/sptan1/sptbn2/capza1a/gsnb									3/217	0.0198675	1.70009	0.939279	0.259275	0.445628	0.357467	arpc2/dbn1/tubg1	1/26	0.00662252	4.72975	1.72316	0.191388	0.291595	0.237572	capza1a									6/115	0.0397351	6.41601	5.27513	0.000355482	0.0360565
BP	GO:0050900	leukocyte migration	151/18569	5/341	0.0331126	1.80313	1.35533	0.14559	0.487916	0.41484	ddx3xb/hspd1/itga6a/trim33/c3a.1																	2/26	0.013245	9.4595	3.90833	0.0187887	0.202468	0.164957	trim33/c3a.1
BP	GO:0009896	positive regulation of catabolic process	151/18569	1/341	0.00662252	0.360626	-1.07898	0.939807	0.960815	0.816913	ufl1									4/217	0.0264901	2.26679	1.69959	0.101149	0.330628	0.265218	pan2/cnot1/dicer1/dis3l2																	2/115	0.013245	2.13867	1.10905	0.240221	0.398453
BP	GO:0006417	regulation of translation	149/18569	7/341	0.0469799	2.55827	2.61204	0.0202986	0.151752	0.129024	gcn1/lrpprc/rpl10/rps3/igf2bp1/pabpc1a/igf2bp3	1/12	0.00671141	10.3853	2.92495	0.0921777	0.155151	0.0912651	rpl13a	10/217	0.0671141	5.74305	6.32087	1.0257e-05	0.00037177	0.00029822	eif4a3/fxr2/eif2a/piwil1/bzw1a/tarbp2/cnot1/kbtbd8/ybx1/eif3ha																	3/115	0.0201342	3.25107	2.17782	0.0653542	0.29944
BP	GO:0007519	skeletal muscle tissue development	149/18569	4/341	0.0268456	1.46187	0.774204	0.293104	0.565884	0.48113	plod2/itga6a/gfpt1/lamc1									4/217	0.0268456	2.29722	1.72875	0.0975206	0.322941	0.259052	smyhc1/myo18ab/rbfox2/prmt5									2/37	0.0134228	6.73644	3.14133	0.0354644	0.147038	0.106315	plod2/lamc1	1/115	0.00671141	1.08369	0.0809654	0.605195	0.670856
BP	GO:0006302	double-strand break repair	148/18569	9/341	0.0608108	3.31143	3.8614	0.00167826	0.0255853	0.0217533	mcm6l/rpa1/mcm4/mcm7/mcm3l/parp1/mcm5/mcm2/vcp									3/217	0.0202703	1.73456	0.975596	0.249867	0.439613	0.352642	xrcc5/mcm3/xrcc6
BP	GO:0014032	neural crest cell development	147/18569	8/341	0.0544218	2.96351	3.26899	0.00585079	0.0645247	0.0548607	sf3b1/sema3gb/nrp2b/cdh2/capzb/eif3ba/smarca4a/plod3	1/12	0.00680272	10.5266	2.94883	0.0909939	0.15469	0.0909939	fn1a	5/217	0.0340136	2.91059	2.52889	0.0293126	0.153861	0.123421	fscn1a/chd7/coro1ca/kbtbd8/dicer1	1/26	0.00680272	4.85845	1.75866	0.186806	0.285964	0.232983	plod3	1/37	0.00680272	3.41405	1.31298	0.254992	0.331409	0.239623	fn1a	3/115	0.0204082	3.2953	2.20554	0.063288	0.29944
BP	GO:0048864	stem cell development	147/18569	8/341	0.0544218	2.96351	3.26899	0.00585079	0.0645247	0.0548607	sf3b1/sema3gb/nrp2b/cdh2/capzb/eif3ba/smarca4a/plod3	1/12	0.00680272	10.5266	2.94883	0.0909939	0.15469	0.0909939	fn1a	5/217	0.0340136	2.91059	2.52889	0.0293126	0.153861	0.123421	fscn1a/chd7/coro1ca/kbtbd8/dicer1	1/26	0.00680272	4.85845	1.75866	0.186806	0.285964	0.232983	plod3	1/37	0.00680272	3.41405	1.31298	0.254992	0.331409	0.239623	fn1a	3/115	0.0204082	3.2953	2.20554	0.063288	0.29944
BP	GO:0042246	tissue regeneration	144/18569	12/341	0.0833333	4.53788	5.82922	1.43665e-05	0.000509873	0.000433508	ddx20/krt17/rbbp4/cdh2/nid2a/smarca4a/lamb1a/hspd1/hspa9/serpinh1b/hspa8/agr1									4/217	0.0277778	2.37698	1.80375	0.0887263	0.303348	0.243335	vdac2/gemin5/mta2/smc3	1/26	0.00694444	4.95967	1.78614	0.183354	0.285964	0.232983	serpinh1b									2/115	0.0138889	2.24263	1.1817	0.224232	0.386259
BP	GO:0002040	sprouting angiogenesis	144/18569	5/341	0.0347222	1.89078	1.46771	0.126328	0.442433	0.376169	mttp/rnf213a/itgb1a/itga5/eif3i	1/12	0.00694444	10.7459	2.98553	0.0892154	0.15469	0.0909939	fn1a	1/217	0.00694444	0.594246	-0.531509	0.817189	0.868101	0.696359	sdf4									2/37	0.0138889	6.97035	3.21365	0.0333216	0.144647	0.104587	fn1a/itgb1a	1/115	0.00694444	1.12132	0.115367	0.592639	0.659192
BP	GO:0009416	response to light stimulus	144/18569	5/341	0.0347222	1.89078	1.46771	0.126328	0.442433	0.376169	atp6v0e1/lamb1a/lama1/lamc1/dlat									1/217	0.00694444	0.594246	-0.531509	0.817189	0.868101	0.696359	chd7									1/37	0.00694444	3.48517	1.33769	0.250485	0.329712	0.238397	lamc1
BP	GO:0006260	DNA replication	141/18569	13/341	0.0921986	5.02063	6.55473	2.05717e-06	0.000114247	9.71357e-05	rfc1/pold1/pcna/mcm6l/rbbp4/rpa1/mcm4/rrm1/mcm7/mcm3l/parp1/mcm5/mcm2									10/217	0.070922	6.0689	6.56984	6.29148e-06	0.000291361	0.000233719	ssrp1a/prim2/wdhd1/mcm3/chaf1a/supt16h/wdr18/top1a/atrx/rfc4
BP	GO:0001947	heart looping	141/18569	3/341	0.0212766	1.15861	0.258573	0.480812	0.660479	0.561558	cenpf/ncl/smarca4a									1/217	0.0070922	0.60689	-0.509514	0.810576	0.864569	0.693525	chd7									1/37	0.0070922	3.55933	1.36307	0.245952	0.32856	0.237564	cenpf
BP	GO:0170033	L-amino acid metabolic process	140/18569	5/341	0.0357143	1.94481	1.53478	0.115887	0.42411	0.36059	got2b/pycr1b/gfpt1/aldh18a1/crtap									3/217	0.0214286	1.83367	1.07666	0.225064	0.420417	0.337243	got2a/gmps/dglucy	1/26	0.00714286	5.10137	1.82399	0.178728	0.282987	0.230558	crtap									2/115	0.0142857	2.30671	1.22512	0.215134	0.377699
BP	GO:0048925	lateral line system development	140/18569	3/341	0.0214286	1.16688	0.271091	0.476124	0.656641	0.558295	ctnnd1/canx/epcam									4/217	0.0285714	2.4449	1.86604	0.0819817	0.287277	0.230443	nsfa/top2b/gpc4/eif3ha	1/26	0.00714286	5.10137	1.82399	0.178728	0.282987	0.230558	epcam
BP	GO:0002521	leukocyte differentiation	140/18569																	3/217	0.0214286	1.83367	1.07666	0.225064	0.420417	0.337243	gemin5/chd7/ddx46
BP	GO:0003012	muscle system process	139/18569	5/341	0.0359712	1.9588	1.55189	0.113343	0.41964	0.35679	erp44/flna/tpm3/tmod2/hspb1									1/217	0.00719424	0.615622	-0.494623	0.806035	0.860451	0.690222	smyhc1																	1/115	0.00719424	1.16165	0.151012	0.579687	0.646167
BP	GO:0002244	hematopoietic progenitor cell differentiation	138/18569	6/341	0.0434783	2.36759	2.20552	0.0421465	0.2371	0.201589	sf3b1/hdac6/ap2a1/ufl1/smarca4a/suv39h1b	1/12	0.00724638	11.2132	3.06228	0.0856488	0.150106	0.0882977	angptl2b	3/217	0.0217391	1.86025	1.10296	0.218941	0.412757	0.331098	wdr43/chd7/ddx46									1/37	0.00724638	3.6367	1.38915	0.241392	0.325012	0.234998	angptl2b
BP	GO:0022412	cellular process involved in reproduction in multicellular organism	138/18569	3/341	0.0217391	1.18379	0.296407	0.46669	0.650658	0.553208	cdh1/ddx4/igf2bp3									4/217	0.0289855	2.48033	1.89799	0.0787086	0.278897	0.223721	stau2/piwil1/dctn2/ybx1									1/37	0.00724638	3.6367	1.38915	0.241392	0.325012	0.234998	cdh1	1/115	0.00724638	1.17007	0.158299	0.577048	0.643916
BP	GO:0040008	regulation of growth	138/18569	3/341	0.0217391	1.18379	0.296407	0.46669	0.650658	0.553208	sema3gb/ewsr1a/ruvbl2									3/217	0.0217391	1.86025	1.10296	0.218941	0.412757	0.331098	ruvbl1/dbn1/casp3a																	2/115	0.0144928	2.34014	1.24739	0.210598	0.376327
BP	GO:0071826	protein-RNA complex organization	137/18569	12/341	0.0875912	4.76974	6.05725	8.64223e-06	0.00034915	0.000296857	ddx20/sf3b1/rps5/ruvbl2/rpl10/rpl6/eif3ba/prpf8/rpsa/rplp0/puf60b/eif3i									15/217	0.109489	9.36913	10.6912	7.04286e-11	2.2273e-08	1.78666e-08	rps19/gemin5/eif3f/strap/eif3g/ruvbl1/tarbp2/snrnp200/eif3ea/pwp2h/nle1/prpf6/ddx46/prpf39/eif3ha																	2/115	0.0145985	2.35722	1.25867	0.208334	0.376327
BP	GO:0006605	protein targeting	137/18569	3/341	0.0218978	1.19244	0.309207	0.461946	0.650658	0.553208	naca/lamp2/hspd1									2/217	0.0145985	1.24922	0.318364	0.477242	0.613528	0.49215	srp72/sec23a	1/26	0.00729927	5.21308	1.85333	0.175243	0.280215	0.2283	lamp2									2/115	0.0145985	2.35722	1.25867	0.208334	0.376327
BP	GO:0009152	purine ribonucleotide biosynthetic process	136/18569	6/341	0.0441176	2.40241	2.2451	0.0397114	0.230446	0.195932	atp5f1b/atic/gart/aclya/atp5fa1/dlat									2/217	0.0147059	1.2584	0.328882	0.473427	0.609863	0.48921	gmps/paics
BP	GO:0044242	cellular lipid catabolic process	136/18569	2/341	0.0147059	0.800802	-0.318894	0.716161	0.817643	0.695183	hadhb/etfa									3/217	0.0220588	1.88761	1.1297	0.212853	0.412757	0.331098	acadm/hadhab/decr1																	1/115	0.00735294	1.18728	0.173038	0.57172	0.640031
BP	GO:0042110	T cell activation	136/18569	1/341	0.00735294	0.400401	-0.959892	0.920342	0.94589	0.804222	hspd1									2/217	0.0147059	1.2584	0.328882	0.473427	0.609863	0.48921	gemin5/chd7
BP	GO:0048588	developmental cell growth	135/18569	3/341	0.0222222	1.2101	0.335101	0.452402	0.644808	0.548234	sema3gb/stim1a/ewsr1a									2/217	0.0148148	1.26772	0.339482	0.469595	0.607233	0.4871	dbn1/casp3a									1/37	0.00740741	3.71752	1.41596	0.236805	0.321986	0.232811	stim1a	2/115	0.0148148	2.39214	1.28152	0.203814	0.373041
BP	GO:0043254	regulation of protein-containing complex assembly	134/18569	10/341	0.0746269	4.06377	4.8683	0.000186239	0.00439172	0.00373397	scinlb/gsna/capza1b/capzb/tmod2/sptan1/sptbn2/capza1a/psmc6/gsnb									1/217	0.00746269	0.638593	-0.456561	0.794203	0.849972	0.681817	dbn1	1/26	0.00746269	5.32979	1.88355	0.171743	0.277365	0.225978	capza1a									4/115	0.0298507	4.81999	3.50331	0.00967581	0.104469
BP	GO:0002262	myeloid cell homeostasis	133/18569	4/341	0.0300752	1.63773	1.00953	0.228641	0.517521	0.440011	ufl1/rps3/rps9/trim33									7/217	0.0526316	4.50376	4.40958	0.000969184	0.0167645	0.0134478	rps19/elavl1a/chd7/casp3a/sec23b/adnpa/ddx46	1/26	0.0075188	5.36987	1.89383	0.170574	0.277365	0.225978	trim33									1/115	0.0075188	1.21406	0.195573	0.563604	0.63299
BP	GO:0000209	protein polyubiquitination	133/18569	1/341	0.0075188	0.409433	-0.934872	0.915752	0.943043	0.801802	ubr5									2/217	0.0150376	1.28679	0.360931	0.461882	0.605928	0.486053	prpf19/hectd1																	1/115	0.0075188	1.21406	0.195573	0.563604	0.63299
BP	GO:0022618	protein-RNA complex assembly	132/18569	12/341	0.0909091	4.95041	6.22981	5.88852e-06	0.000254351	0.000216257	ddx20/sf3b1/rps5/ruvbl2/rpl10/rpl6/eif3ba/prpf8/rpsa/rplp0/puf60b/eif3i									15/217	0.113636	9.72403	10.9378	4.11388e-11	1.73468e-08	1.3915e-08	rps19/gemin5/eif3f/strap/eif3g/ruvbl1/tarbp2/snrnp200/eif3ea/pwp2h/nle1/prpf6/ddx46/prpf39/eif3ha																	2/115	0.0151515	2.44651	1.31659	0.197057	0.366617
BP	GO:0110053	regulation of actin filament organization	132/18569	9/341	0.0681818	3.71281	4.27811	0.000749702	0.0137151	0.011661	scinlb/gsna/capza1b/capzb/tmod2/sptan1/sptbn2/capza1a/gsnb									1/217	0.00757576	0.648268	-0.440985	0.789272	0.847563	0.679884	dbn1	1/26	0.00757576	5.41055	1.9042	0.169402	0.277365	0.225978	capza1a									4/115	0.030303	4.89302	3.54335	0.00919044	0.101682
BP	GO:1901987	regulation of cell cycle phase transition	132/18569	2/341	0.0151515	0.825069	-0.275867	0.70067	0.807143	0.686256	ufl1/cenpf									3/217	0.0227273	1.94481	1.18455	0.200794	0.400637	0.321377	cdk1/kntc1/zw10									1/37	0.00757576	3.80201	1.44355	0.232192	0.318867	0.230555	cenpf	1/115	0.00757576	1.22325	0.203202	0.560865	0.631277
BP	GO:0006936	muscle contraction	131/18569	4/341	0.0305344	1.66273	1.04114	0.220841	0.517521	0.440011	erp44/flna/tpm3/tmod2									1/217	0.00763359	0.653217	-0.433119	0.786762	0.845586	0.678298	smyhc1																	1/115	0.00763359	1.23259	0.210892	0.558109	0.628855
BP	GO:0030258	lipid modification	131/18569	3/341	0.0229008	1.24705	0.38811	0.433114	0.630707	0.536245	hadhb/etfa/sacm1la									4/217	0.0305344	2.61287	2.01441	0.0677854	0.255966	0.205326	sacm1lb/acadm/hadhab/decr1																	2/115	0.0152672	2.46518	1.32849	0.19481	0.365077
BP	GO:0045786	negative regulation of cell cycle	131/18569	1/341	0.00763359	0.415684	-0.917946	0.912547	0.942449	0.801297	ufl1									3/217	0.0229008	1.95965	1.19857	0.197805	0.400179	0.321009	cdk1/kntc1/zw10																	1/115	0.00763359	1.23259	0.210892	0.558109	0.628855
BP	GO:0032984	protein-containing complex disassembly	130/18569	12/341	0.0923077	5.02657	6.30128	5.02472e-06	0.000223241	0.000189806	scinlb/gsna/capza1b/cfl1/capzb/lamp2/tmod2/sptan1/sptbn2/vcp/capza1a/gsnb									2/217	0.0153846	1.31648	0.393754	0.450191	0.594114	0.476576	nsfa/abce1	2/26	0.0153846	10.9876	4.279	0.0141628	0.202468	0.164957	capza1a/lamp2									3/115	0.0230769	3.72622	2.46235	0.0470127	0.272391
BP	GO:0035282	segmentation	130/18569	3/341	0.0230769	1.25664	0.401627	0.428253	0.625877	0.532138	fn1b/cdh2/itga5	1/12	0.00769231	11.9032	3.17232	0.0808735	0.143213	0.0842432	fn1a	4/217	0.0307692	2.63297	2.03166	0.0662937	0.251836	0.202014	rps19/dctn2/chd7/ptk7a									2/37	0.0153846	7.721	3.43605	0.0276109	0.144647	0.104587	fn1a/fn1b	3/115	0.0230769	3.72622	2.46235	0.0470127	0.272391
BP	GO:0034976	response to endoplasmic reticulum stress	129/18569	21/341	0.162791	8.86469	12.2599	2.30164e-14	7.73143e-12	6.57348e-12	pdia4/edem2/ufl1/calr3b/os9/uggt1/hsp90b1/pdia3/si:ch211-282j22.3/hspa5/dnajc10/pdia6/calr/calr3a/p4hb/vcp/psmc6/canx/sel1l/bag6/uggt2	1/12	0.00775194	11.9955	3.18675	0.080275	0.143213	0.0842432	zgc:136472									1/26	0.00775194	5.53637	1.93599	0.165879	0.274763	0.223858	sel1l	2/37	0.0155039	7.78085	3.45319	0.0272198	0.144647	0.104587	uggt1/zgc:136472	3/115	0.0232558	3.75511	2.47879	0.0461291	0.271041
BP	GO:0060042	retina morphogenesis in camera-type eye	129/18569	4/341	0.0310078	1.68851	1.07329	0.213114	0.517521	0.440011	atp6v0e1/cdh2/smarca4a/dctn1a									4/217	0.0310078	2.65338	2.04907	0.0648193	0.250185	0.20069	cdk1/chd7/dync1h1/top2b																	2/115	0.0155039	2.5034	1.35262	0.190328	0.360983
BP	GO:0090092	regulation of transmembrane receptor protein serine/threonine kinase signaling pathway	129/18569	3/341	0.0232558	1.26638	0.415254	0.423377	0.625063	0.531446	lemd3/nomo/ppm1bb									1/217	0.00775194	0.663344	-0.417226	0.781653	0.842242	0.675616	fscn1a	1/26	0.00775194	5.53637	1.93599	0.165879	0.274763	0.223858	ppm1bb									1/115	0.00775194	1.2517	0.226458	0.552545	0.624616
BP	GO:0007219	Notch signaling pathway	128/18569	3/341	0.0234375	1.27628	0.428993	0.418487	0.625063	0.531446	ptbp1a/itgb1b/pofut1	1/12	0.0078125	12.0892	3.20134	0.0796761	0.143213	0.0842432	angptl2b	1/217	0.0078125	0.668527	-0.409197	0.779054	0.840156	0.673942	nle1									2/37	0.015625	7.84164	3.47052	0.026831	0.144647	0.104587	pofut1/angptl2b
BP	GO:0045333	cellular respiration	127/18569	7/341	0.0551181	3.00143	3.09549	0.00906231	0.0909154	0.0772989	idh3a/sucla2/pgk1/atp5f1b/idh3g/aclya/idh2									3/217	0.023622	2.02137	1.25589	0.185965	0.393702	0.315813	suclg1/mdh1aa/aco2																	5/115	0.0393701	6.35707	4.78202	0.0011644	0.0616104
BP	GO:0009451	RNA modification	126/18569	2/341	0.015873	0.864358	-0.208956	0.676129	0.789918	0.67161	cdkal1/nop2									3/217	0.0238095	2.03741	1.27055	0.183034	0.389795	0.31268	fbl/ftsj3/elp1									1/37	0.00793651	3.98305	1.50125	0.222883	0.309185	0.223555	cdkal1
BP	GO:0046434	organophosphate catabolic process	126/18569	2/341	0.015873	0.864358	-0.208956	0.676129	0.789918	0.67161	pgk1/eno3									3/217	0.0238095	2.03741	1.27055	0.183034	0.389795	0.31268	hk2/gpia/aldob																	3/115	0.0238095	3.84451	2.52909	0.0435285	0.261674
BP	GO:0044772	mitotic cell cycle phase transition	125/18569	1/341	0.008	0.435636	-0.865918	0.902185	0.938393	0.797848	cenpf									3/217	0.024	2.05371	1.28535	0.180117	0.387202	0.3106	cdk1/kntc1/zw10									1/37	0.008	4.01492	1.51121	0.221321	0.308055	0.222738	cenpf	1/115	0.008	1.29176	0.258365	0.541208	0.615817
BP	GO:0055002	striated muscle cell development	124/18569	7/341	0.0564516	3.07405	3.16942	0.00799488	0.0812552	0.0690855	naca/itgb1b/hspd1/tpm3/tmod2/vcp/cct5									3/217	0.0241935	2.07028	1.30028	0.177212	0.385841	0.309508	smyhc1/myo18ab/gpc4																	1/115	0.00806452	1.30217	0.266511	0.53833	0.614559
BP	GO:0034101	erythrocyte homeostasis	124/18569	4/341	0.0322581	1.7566	1.15618	0.194149	0.517521	0.440011	ufl1/rps3/rps9/trim33									7/217	0.0564516	4.83065	4.65387	0.000640488	0.0120928	0.0097004	rps19/elavl1a/chd7/casp3a/sec23b/adnpa/ddx46	1/26	0.00806452	5.75962	1.99124	0.159974	0.269123	0.219263	trim33									1/115	0.00806452	1.30217	0.266511	0.53833	0.614559
BP	GO:0048736	appendage development	124/18569	3/341	0.0241935	1.31745	0.485104	0.398799	0.615485	0.523303	sall4/cdh2/trim33									4/217	0.0322581	2.76037	2.13868	0.0577106	0.230296	0.184735	ap1g1/sec23a/hnrnpul1l/bmp1a	1/26	0.00806452	5.75962	1.99124	0.159974	0.269123	0.219263	trim33									3/115	0.0241935	3.90652	2.56349	0.0418371	0.254448
BP	GO:0048882	lateral line development	124/18569	3/341	0.0241935	1.31745	0.485104	0.398799	0.615485	0.523303	ctnnd1/canx/epcam									3/217	0.0241935	2.07028	1.30028	0.177212	0.385841	0.309508	top2b/gpc4/eif3ha	1/26	0.00806452	5.75962	1.99124	0.159974	0.269123	0.219263	epcam
BP	GO:0010927	cellular component assembly involved in morphogenesis	123/18569	7/341	0.0569106	3.09904	3.19457	0.0076606	0.0794149	0.0675208	naca/itgb1b/hspd1/tpm3/tmod2/vcp/cct5									2/217	0.0162602	1.39141	0.473586	0.422371	0.571777	0.458659	smyhc1/myo18ab																	1/115	0.00813008	1.31276	0.274726	0.535434	0.612598
BP	GO:0003407	neural retina development	123/18569	4/341	0.0325203	1.77088	1.17322	0.190421	0.517521	0.440011	smarca4a/ran/igf2bp1/dctn1a									4/217	0.0325203	2.78281	2.15714	0.0563419	0.228196	0.183051	cdk1/chd7/dync1h1/top2b																	1/115	0.00813008	1.31276	0.274726	0.535434	0.612598
BP	GO:0030218	erythrocyte differentiation	123/18569	4/341	0.0325203	1.77088	1.17322	0.190421	0.517521	0.440011	ufl1/rps3/rps9/trim33									7/217	0.0569106	4.86992	4.68246	0.000610282	0.0116971	0.00938296	rps19/elavl1a/chd7/casp3a/sec23b/adnpa/ddx46	1/26	0.00813008	5.80644	2.00265	0.158789	0.269123	0.219263	trim33									1/115	0.00813008	1.31276	0.274726	0.535434	0.612598
BP	GO:0170039	proteinogenic amino acid metabolic process	123/18569	4/341	0.0325203	1.77088	1.17322	0.190421	0.517521	0.440011	got2b/pycr1b/gfpt1/aldh18a1									3/217	0.0243902	2.08711	1.31536	0.174321	0.381516	0.306038	got2a/gmps/dglucy																	2/115	0.0162602	2.62552	1.42784	0.176974	0.3547
BP	GO:0048511	rhythmic process	123/18569	1/341	0.00813008	0.44272	-0.848136	0.898465	0.936403	0.796157	parp1									3/217	0.0243902	2.08711	1.31536	0.174321	0.381516	0.306038	mybbp1a/dnm1l/prmt5																	2/115	0.0162602	2.62552	1.42784	0.176974	0.3547
BP	GO:0035270	endocrine system development	121/18569	3/341	0.0247934	1.35011	0.528465	0.383915	0.60855	0.517406	itga5/lama1/cdkal1	1/12	0.00826446	12.7886	3.30825	0.0754739	0.139463	0.0820369	fn1a	1/217	0.00826446	0.707202	-0.351364	0.759971	0.824496	0.661381	fscn1a									2/37	0.0165289	8.29529	3.59735	0.0241745	0.144647	0.104587	fn1a/cdkal1	1/115	0.00826446	1.33446	0.291372	0.529587	0.607915
BP	GO:0007163	establishment or maintenance of cell polarity	120/18569	5/341	0.0416667	2.26894	1.90737	0.0704536	0.315722	0.268435	traf4a/cdh2/lama1/cdh1/dctn1a	1/12	0.00833333	12.8951	3.32425	0.0748722	0.139463	0.0820369	fn1a	3/217	0.025	2.13929	1.36147	0.165731	0.379556	0.304466	dctn2/fscn1a/gpc4									3/37	0.025	12.5466	5.66998	0.00174222	0.0306265	0.0221444	fn1a/cdh1/traf4a	3/115	0.025	4.03674	2.6345	0.0385567	0.237272
BP	GO:0030041	actin filament polymerization	119/18569	9/341	0.0756303	4.11841	4.66766	0.000351698	0.00710247	0.00603872	scinlb/gsna/capza1b/capzb/tmod2/sptan1/sptbn2/capza1a/gsnb									2/217	0.0168067	1.43818	0.521427	0.406153	0.562127	0.450918	arpc2/dbn1	1/26	0.00840336	6.00162	2.04958	0.15403	0.266051	0.21676	capza1a									5/115	0.0420168	6.78444	4.99715	0.00086985	0.0603096
BP	GO:0015931	nucleobase-containing compound transport	119/18569	3/341	0.0252101	1.3728	0.558015	0.373945	0.606978	0.51607	ran/igf2bp1/igf2bp3									7/217	0.0588235	5.03361	4.79999	0.00050057	0.0100511	0.00806265	eif4a3/fxr2/ddx39aa/nup133/seh1l/ybx1/nup98																	2/115	0.0168067	2.71377	1.48052	0.168158	0.347666
BP	GO:0033333	fin development	117/18569	3/341	0.025641	1.39627	0.588103	0.363945	0.60078	0.5108	sall4/cdh2/trim33									4/217	0.034188	2.92552	2.2719	0.0485044	0.204635	0.164151	ap1g1/sec23a/hnrnpul1l/bmp1a	1/26	0.00854701	6.10421	2.07386	0.15164	0.264756	0.215705	trim33									3/115	0.025641	4.14025	2.68981	0.0361866	0.228085
BP	GO:0032271	regulation of protein polymerization	116/18569	9/341	0.0775862	4.22492	4.76546	0.000290814	0.00619474	0.00526694	scinlb/gsna/capza1b/capzb/tmod2/sptan1/sptbn2/capza1a/gsnb									1/217	0.00862069	0.737685	-0.30817	0.745344	0.814918	0.653697	dbn1	1/26	0.00862069	6.15683	2.08621	0.150443	0.264094	0.215165	capza1a									4/115	0.0344828	5.56792	3.89583	0.00587128	0.0825154
BP	GO:0008544	epidermis development	116/18569	4/341	0.0344828	1.87774	1.29704	0.165014	0.49837	0.423728	st14a/cdh2/myo6a/kdf1a									3/217	0.0258621	2.21305	1.4251	0.154483	0.366643	0.294108	dctn2/casp3a/ybx1									1/37	0.00862069	4.32642	1.60581	0.207124	0.296703	0.21453	st14a	3/115	0.0258621	4.17594	2.70865	0.0354139	0.224576
BP	GO:0006913	nucleocytoplasmic transport	115/18569	7/341	0.0608696	3.31462	3.40545	0.00534599	0.0611251	0.0519703	nup160/ipo9/rangap1a/kpna2/ipo4/ipo7/ran									8/217	0.0695652	5.9528	5.79328	6.19398e-05	0.00156708	0.00125705	npm1a/kpna7/ddx39aa/heatr3/xpo1a/nup133/abce1/nup98																	1/115	0.00869565	1.40408	0.343132	0.511606	0.589225
BP	GO:0030239	myofibril assembly	115/18569	7/341	0.0608696	3.31462	3.40545	0.00534599	0.0611251	0.0519703	naca/itgb1b/hspd1/tpm3/tmod2/vcp/cct5									2/217	0.0173913	1.4882	0.571046	0.389722	0.549354	0.440672	smyhc1/myo18ab																	1/115	0.00869565	1.40408	0.343132	0.511606	0.589225
BP	GO:0051169	nuclear transport	115/18569	7/341	0.0608696	3.31462	3.40545	0.00534599	0.0611251	0.0519703	nup160/ipo9/rangap1a/kpna2/ipo4/ipo7/ran									8/217	0.0695652	5.9528	5.79328	6.19398e-05	0.00156708	0.00125705	npm1a/kpna7/ddx39aa/heatr3/xpo1a/nup133/abce1/nup98																	1/115	0.00869565	1.40408	0.343132	0.511606	0.589225
BP	GO:0009141	nucleoside triphosphate metabolic process	115/18569	5/341	0.0434783	2.36759	2.0121	0.0609663	0.288404	0.245209	pgk1/atp5f1b/ran/eno3/atp5fa1									3/217	0.026087	2.2323	1.44142	0.15171	0.36161	0.29007	hk2/gpia/aldob																	3/115	0.026087	4.21225	2.72772	0.0346498	0.221079
BP	GO:0046530	photoreceptor cell differentiation	115/18569	2/341	0.0173913	0.947036	-0.0779252	0.626932	0.756894	0.643533	cdh2/dctn1a									4/217	0.0347826	2.9764	2.31179	0.0460355	0.201505	0.16164	cdk1/dctn2/chd7/dync1h1																	3/115	0.026087	4.21225	2.72772	0.0346498	0.221079
BP	GO:0002088	lens development in camera-type eye	114/18569	4/341	0.0350877	1.91069	1.334	0.157993	0.49837	0.423728	psmd6/itga5/psmc3/lama1	1/12	0.00877193	13.5738	3.42438	0.0712542	0.139232	0.0819014	fn1a	1/217	0.00877193	0.750627	-0.290413	0.739248	0.809652	0.649473	uhrf1	1/26	0.00877193	6.26484	2.11135	0.148045	0.263421	0.214617	psmd6	1/37	0.00877193	4.40232	1.62815	0.203935	0.294812	0.213162	fn1a	1/115	0.00877193	1.4164	0.35204	0.508543	0.588959
BP	GO:1990778	protein localization to cell periphery	113/18569	3/341	0.0265487	1.4457	0.649979	0.343877	0.592716	0.503944	flot1a/flot1b/flot2a									2/217	0.0176991	1.51454	0.596567	0.381431	0.542189	0.434924	nsfa/si:ch211-188c16.1																	1/115	0.00884956	1.42893	0.361033	0.505462	0.586043
BP	GO:0007498	mesoderm development	112/18569	5/341	0.0446429	2.43101	2.07759	0.0556453	0.275364	0.234122	eif4g2b/cdh2/lamb1a/cdh1/nomo																									1/37	0.00892857	4.48094	1.651	0.200734	0.291205	0.210555	cdh1	1/115	0.00892857	1.44169	0.370113	0.502361	0.583098
BP	GO:0099111	microtubule-based transport	112/18569	3/341	0.0267857	1.4586	0.665819	0.338849	0.58807	0.499994	ruvbl2/copg2/ccdc57									5/217	0.0446429	3.82015	3.25516	0.0101766	0.0967928	0.0776437	stau2/ruvbl1/mfn2/myo1d/ptk7a																	3/115	0.0267857	4.32508	2.78623	0.03241	0.212457
BP	GO:0043487	regulation of RNA stability	112/18569	2/341	0.0178571	0.972403	-0.040067	0.612549	0.748243	0.636177	syncrip/igf2bp3									9/217	0.0803571	6.87628	6.78268	6.67943e-06	0.000291361	0.000233719	fxr2/syncripl/pan2/cnot1/dicer1/dis3l2/hnrnpa0b/ybx1/heatr1																	2/115	0.0178571	2.88339	1.57817	0.152931	0.336901
BP	GO:0140014	mitotic nuclear division	111/18569	6/341	0.0540541	2.94349	2.80893	0.0166275	0.130393	0.110864	ncapg/smc2/smc4/ewsr1a/ncapd2/ran									6/217	0.0540541	4.62548	4.16587	0.00194356	0.0289248	0.0232024	ncaph/mki67/tubg1/kntc1/seh1l/zw10																	3/115	0.027027	4.36404	2.80619	0.0316809	0.209861
BP	GO:0048703	embryonic viscerocranium morphogenesis	111/18569	3/341	0.027027	1.47174	0.681814	0.33382	0.582721	0.495446	smarca4a/itga5/gfpt1	1/12	0.00900901	13.9407	3.47733	0.0694403	0.137266	0.0807446	fn1a	4/217	0.036036	3.08366	2.39423	0.0413142	0.18732	0.150262	wdr43/smc1al/fscn1a/eif3ea									1/37	0.00900901	4.52131	1.66263	0.199128	0.289897	0.209609	fn1a	1/115	0.00900901	1.45468	0.379282	0.499241	0.580124
BP	GO:0061013	regulation of mRNA catabolic process	111/18569	2/341	0.018018	0.981163	-0.0272252	0.607661	0.745788	0.63409	syncrip/igf2bp3									8/217	0.0720721	6.16731	5.93751	4.81162e-05	0.00129504	0.00103884	fxr2/syncripl/pan2/cnot1/dicer1/dis3l2/hnrnpa0b/ybx1																	2/115	0.018018	2.90936	1.59274	0.150779	0.336901
BP	GO:0010639	negative regulation of organelle organization	110/18569	9/341	0.0818182	4.45537	4.97138	0.000194963	0.00450531	0.00383054	scinlb/gsna/capza1b/capzb/tmod2/sptan1/sptbn2/capza1a/gsnb									2/217	0.0181818	1.55584	0.635793	0.368908	0.529103	0.424427	kntc1/zw10	1/26	0.00909091	6.49266	2.16349	0.143227	0.259901	0.211749	capza1a									4/115	0.0363636	5.87162	4.04531	0.0048695	0.0713279
BP	GO:0098813	nuclear chromosome segregation	110/18569	8/341	0.0727273	3.96033	4.25915	0.000961899	0.0166195	0.0141304	ncapg/smc2/top2a/smc4/ewsr1a/ncapd2/cenpf/ran									6/217	0.0545455	4.66753	4.19505	0.00185625	0.0279543	0.0224239	ncaph/tubg1/kntc1/top2b/seh1l/zw10									1/37	0.00909091	4.56241	1.6744	0.19752	0.288575	0.208653	cenpf	3/115	0.0272727	4.40372	2.82639	0.0309605	0.207735
BP	GO:0014706	striated muscle tissue development	110/18569	5/341	0.0454545	2.47521	2.12244	0.0522533	0.266406	0.226506	myo5b/mat2aa/itgb1b/smarca4a/vcp									1/217	0.00909091	0.777922	-0.25402	0.726616	0.797198	0.639483	rbfox2																	1/115	0.00909091	1.46791	0.388541	0.496102	0.577357
BP	GO:0021700	developmental maturation	110/18569	3/341	0.0272727	1.48512	0.697968	0.328789	0.580887	0.493887	sptan1/rps9/nup210									5/217	0.0454545	3.88961	3.30523	0.00945864	0.093478	0.0749846	dctn2/chd7/nsfa/adnpa/ybx1																	1/115	0.00909091	1.46791	0.388541	0.496102	0.577357
BP	GO:0048565	digestive tract development	110/18569	3/341	0.0272727	1.48512	0.697968	0.328789	0.580887	0.493887	myo5b/flna/ruvbl2									3/217	0.0272727	2.33377	1.52561	0.138096	0.357921	0.287111	fscn1a/chd7/ddx46																	2/115	0.0181818	2.93581	1.60746	0.148633	0.335237
BP	GO:0031331	positive regulation of cellular catabolic process	110/18569	1/341	0.00909091	0.495041	-0.726505	0.870604	0.915341	0.778249	ufl1									4/217	0.0363636	3.11169	2.41542	0.040179	0.182829	0.146659	pan2/cnot1/dicer1/dis3l2																	2/115	0.0181818	2.93581	1.60746	0.148633	0.335237
BP	GO:0052547	regulation of peptidase activity	109/18569	7/341	0.0642202	3.49708	3.57619	0.0039889	0.049228	0.0418551	si:dkey-239j18.2/serpina1l/cst3/serpinh1a/serpinh1b/hip1rb/gramd4b																	3/26	0.0275229	19.6567	7.31494	0.000463622	0.0499167	0.0406686	cst3/serpinh1b/hip1rb									1/115	0.00917431	1.48137	0.397891	0.492943	0.576671
BP	GO:0090497	mesenchymal cell migration	109/18569	5/341	0.0458716	2.49791	2.14523	0.0506039	0.261425	0.222271	sema3gb/nrp2b/cdh2/capzb/plod3	1/12	0.00917431	14.1965	3.51378	0.0682293	0.136459	0.0802698	fn1a	3/217	0.0275229	2.35518	1.54299	0.135425	0.35616	0.285698	fscn1a/chd7/coro1ca	1/26	0.00917431	6.55222	2.17693	0.142019	0.259901	0.211749	plod3	1/37	0.00917431	4.60426	1.68631	0.195908	0.287239	0.207687	fn1a	3/115	0.0275229	4.44412	2.84683	0.030249	0.205125
BP	GO:0021915	neural tube development	109/18569	4/341	0.0366972	1.99833	1.42976	0.140952	0.476255	0.404926	cdh2/cdh1/myh10/ccdc88c									1/217	0.00917431	0.785059	-0.24473	0.723364	0.794319	0.637174	sfpq	1/26	0.00917431	6.55222	2.17693	0.142019	0.259901	0.211749	ccdc88c	1/37	0.00917431	4.60426	1.68631	0.195908	0.287239	0.207687	cdh1	1/115	0.00917431	1.48137	0.397891	0.492943	0.576671
BP	GO:0001756	somitogenesis	109/18569	3/341	0.0275229	1.49875	0.714282	0.323758	0.574052	0.488075	fn1b/cdh2/itga5	1/12	0.00917431	14.1965	3.51378	0.0682293	0.136459	0.0802698	fn1a	1/217	0.00917431	0.785059	-0.24473	0.723364	0.794319	0.637174	chd7									2/37	0.0183486	9.20853	3.84048	0.0198932	0.138915	0.100442	fn1a/fn1b	1/115	0.00917431	1.48137	0.397891	0.492943	0.576671
BP	GO:0048738	cardiac muscle tissue development	108/18569	5/341	0.0462963	2.52104	2.16828	0.0489856	0.256473	0.218061	myo5b/mat2aa/itgb1b/smarca4a/vcp									1/217	0.00925926	0.792328	-0.23536	0.720074	0.792081	0.635379	rbfox2																	1/115	0.00925926	1.49509	0.407337	0.489765	0.574893
BP	GO:0048638	regulation of developmental growth	108/18569	3/341	0.0277778	1.51263	0.730761	0.318726	0.573241	0.487386	sema3gb/ewsr1a/ruvbl2									3/217	0.0277778	2.37698	1.56057	0.132773	0.350642	0.281273	ruvbl1/dbn1/casp3a																	2/115	0.0185185	2.99018	1.63743	0.144361	0.335237
BP	GO:0007281	germ cell development	108/18569	2/341	0.0185185	1.00842	0.0119994	0.592719	0.73971	0.628922	ddx4/igf2bp3									4/217	0.037037	3.16931	2.45854	0.0379628	0.17919	0.14374	stau2/piwil1/dctn2/ybx1																	1/115	0.00925926	1.49509	0.407337	0.489765	0.574893
BP	GO:0009060	aerobic respiration	107/18569	7/341	0.0654206	3.56245	3.63578	0.0036005	0.0458916	0.0390183	idh3a/sucla2/pgk1/atp5f1b/idh3g/aclya/idh2									3/217	0.0280374	2.3992	1.57835	0.130139	0.349732	0.280543	suclg1/mdh1aa/aco2																	5/115	0.046729	7.54531	5.36005	0.000536943	0.0465351
BP	GO:0001755	neural crest cell migration	107/18569	5/341	0.046729	2.5446	2.19159	0.0473983	0.25328	0.215346	sema3gb/nrp2b/cdh2/capzb/plod3	1/12	0.00934579	14.4618	3.55121	0.0670168	0.136459	0.0802698	fn1a	3/217	0.0280374	2.3992	1.57835	0.130139	0.349732	0.280543	fscn1a/chd7/coro1ca	1/26	0.00934579	6.67469	2.20432	0.139597	0.259901	0.211749	plod3	1/37	0.00934579	4.69033	1.71056	0.192676	0.286579	0.207209	fn1a	3/115	0.0280374	4.52718	2.88846	0.0288522	0.201825
BP	GO:0002011	morphogenesis of an epithelial sheet	107/18569	5/341	0.046729	2.5446	2.19159	0.0473983	0.25328	0.215346	cfl1/nid2a/flot2a/cdh1/epcam									2/217	0.0186916	1.59947	0.67622	0.356287	0.519655	0.416849	fdx1/fscn1a	1/26	0.00934579	6.67469	2.20432	0.139597	0.259901	0.211749	epcam	1/37	0.00934579	4.69033	1.71056	0.192676	0.286579	0.207209	cdh1	2/115	0.0186916	3.01812	1.65267	0.142235	0.335237
BP	GO:0003341	cilium movement	107/18569	2/341	0.0186916	1.01784	0.0253154	0.587645	0.736332	0.626051	ruvbl2/ccdc57									3/217	0.0280374	2.3992	1.57835	0.130139	0.349732	0.280543	ruvbl1/myo1d/ptk7a																	2/115	0.0186916	3.01812	1.65267	0.142235	0.335237
BP	GO:0043488	regulation of mRNA stability	107/18569	2/341	0.0186916	1.01784	0.0253154	0.587645	0.736332	0.626051	syncrip/igf2bp3									8/217	0.0747664	6.39786	6.08899	3.69658e-05	0.0010771	0.000864009	fxr2/syncripl/pan2/cnot1/dicer1/dis3l2/hnrnpa0b/ybx1																	2/115	0.0186916	3.01812	1.65267	0.142235	0.335237
BP	GO:0030832	regulation of actin filament length	106/18569	9/341	0.0849057	4.6235	5.11706	0.000146998	0.0036868	0.00313463	scinlb/gsna/capza1b/capzb/tmod2/sptan1/sptbn2/capza1a/gsnb									1/217	0.00943396	0.807278	-0.216374	0.713376	0.79021	0.633878	dbn1	1/26	0.00943396	6.73766	2.21828	0.138384	0.259901	0.211749	capza1a									4/115	0.0377358	6.09319	4.15124	0.0042698	0.0692433
BP	GO:0008033	tRNA processing	106/18569	1/341	0.00943396	0.513722	-0.686715	0.860585	0.908493	0.772426	cdkal1									2/217	0.0188679	1.61456	0.689975	0.35206	0.515593	0.41359	ddx1/elp1									1/37	0.00943396	4.73457	1.72292	0.191054	0.286234	0.20696	cdkal1
BP	GO:0080135	regulation of cellular response to stress	106/18569	1/341	0.00943396	0.513722	-0.686715	0.860585	0.908493	0.772426	ufl1									3/217	0.0283019	2.42183	1.59632	0.127525	0.349732	0.280543	prpf19/sfpq/hyou1
BP	GO:0009199	ribonucleoside triphosphate metabolic process	105/18569	5/341	0.047619	2.59307	2.23902	0.0443168	0.243508	0.207037	pgk1/atp5f1b/ran/eno3/atp5fa1									3/217	0.0285714	2.4449	1.61451	0.124929	0.349732	0.280543	hk2/gpia/aldob																	3/115	0.0285714	4.61342	2.93114	0.0274907	0.196471
BP	GO:0043484	regulation of RNA splicing	105/18569	3/341	0.0285714	1.55584	0.781223	0.303642	0.570922	0.485414	ptbp1a/khdrbs1a/puf60b									3/217	0.0285714	2.4449	1.61451	0.124929	0.349732	0.280543	eif4a3/rbfox2/ybx1
BP	GO:0044089	positive regulation of cellular component biogenesis	105/18569	3/341	0.0285714	1.55584	0.781223	0.303642	0.570922	0.485414	flot1a/flot1b/psmc6									2/217	0.0190476	1.62993	0.703876	0.347823	0.51103	0.409929	pan2/cnot1																	1/115	0.00952381	1.53781	0.436258	0.48011	0.567682
BP	GO:0050865	regulation of cell activation	105/18569	3/341	0.0285714	1.55584	0.781223	0.303642	0.570922	0.485414	ptbp1a/kars1/hspd1									2/217	0.0190476	1.62993	0.703876	0.347823	0.51103	0.409929	dync1h1/ddx46																	2/115	0.0190476	3.07561	1.6837	0.138003	0.335237
BP	GO:0008064	regulation of actin polymerization or depolymerization	104/18569	9/341	0.0865385	4.71241	5.19264	0.000126989	0.00329114	0.00279822	scinlb/gsna/capza1b/capzb/tmod2/sptan1/sptbn2/capza1a/gsnb									1/217	0.00961538	0.822802	-0.197048	0.706518	0.783987	0.628886	dbn1	1/26	0.00961538	6.86723	2.24675	0.135952	0.259901	0.211749	capza1a									4/115	0.0384615	6.21037	4.20626	0.00398958	0.0692433
BP	GO:0051052	regulation of DNA metabolic process	104/18569	3/341	0.0288462	1.5708	0.798398	0.298621	0.567672	0.48265	pcna/ufl1/hells									2/217	0.0192308	1.6456	0.717925	0.343578	0.510288	0.409334	zgc:110425/h1m	1/26	0.00961538	6.86723	2.24675	0.135952	0.259901	0.211749	hells
BP	GO:0051648	vesicle localization	103/18569	3/341	0.0291262	1.58605	0.815757	0.293604	0.565884	0.48113	myo5b/myo5ab/cct2									2/217	0.0194175	1.66158	0.732126	0.339324	0.507381	0.407002	dnm2a/nsfa																	3/115	0.0291262	4.703	2.9749	0.0261645	0.188966
BP	GO:0010948	negative regulation of cell cycle process	103/18569	1/341	0.00970874	0.528685	-0.656045	0.852567	0.903857	0.768485	ufl1									3/217	0.0291262	2.49237	1.65151	0.119797	0.34723	0.278535	cdk1/kntc1/zw10																	1/115	0.00970874	1.56767	0.456049	0.473574	0.56352
BP	GO:0030833	regulation of actin filament polymerization	102/18569	9/341	0.0882353	4.80481	5.27018	0.00010931	0.00293065	0.00249172	scinlb/gsna/capza1b/capzb/tmod2/sptan1/sptbn2/capza1a/gsnb									1/217	0.00980392	0.838936	-0.177367	0.699497	0.777561	0.623731	dbn1	1/26	0.00980392	7.00189	2.27598	0.133514	0.259901	0.211749	capza1a									4/115	0.0392157	6.33214	4.26275	0.0037221	0.0692433
BP	GO:0021782	glial cell development	102/18569	4/341	0.0392157	2.13547	1.57278	0.118438	0.426323	0.362472	xirp1/itgb1a/itga5/sptan1									3/217	0.0294118	2.51681	1.67033	0.117262	0.34723	0.278535	chd7/nsfa/dync1h1									1/37	0.00980392	4.92024	1.77393	0.184538	0.278497	0.201366	itgb1a	2/115	0.0196078	3.16607	1.73165	0.13171	0.326765
BP	GO:0030705	cytoskeleton-dependent intracellular transport	102/18569	4/341	0.0392157	2.13547	1.57278	0.118438	0.426323	0.362472	myo5b/myo5ab/copg2/ccdc88c									2/217	0.0196078	1.67787	0.746483	0.335061	0.505187	0.405243	stau2/mfn2	1/26	0.00980392	7.00189	2.27598	0.133514	0.259901	0.211749	ccdc88c									2/115	0.0196078	3.16607	1.73165	0.13171	0.326765
BP	GO:0042471	ear morphogenesis	102/18569	4/341	0.0392157	2.13547	1.57278	0.118438	0.426323	0.362472	cdh2/myo6a/psmc3/epcam									1/217	0.00980392	0.838936	-0.177367	0.699497	0.777561	0.623731	chd7	1/26	0.00980392	7.00189	2.27598	0.133514	0.259901	0.211749	epcam									2/115	0.0196078	3.16607	1.73165	0.13171	0.326765
BP	GO:0007034	vacuolar transport	102/18569	2/341	0.0196078	1.06774	0.0938238	0.561577	0.719912	0.612089	lamp2/vcp									4/217	0.0392157	3.35574	2.59418	0.0317472	0.163919	0.13149	chmp4c/ap1g1/vta1/ankfy1	1/26	0.00980392	7.00189	2.27598	0.133514	0.259901	0.211749	lamp2									3/115	0.0294118	4.7491	2.9972	0.0255147	0.186868
BP	GO:0008361	regulation of cell size	102/18569	2/341	0.0196078	1.06774	0.0938238	0.561577	0.719912	0.612089	myo5b/sema3gb									3/217	0.0294118	2.51681	1.67033	0.117262	0.34723	0.278535	dbn1/casp3a/arhgap35a																	3/115	0.0294118	4.7491	2.9972	0.0255147	0.186868
BP	GO:0001503	ossification	102/18569	1/341	0.00980392	0.533868	-0.645656	0.849793	0.903196	0.767923	ncl									3/217	0.0294118	2.51681	1.67033	0.117262	0.34723	0.278535	chd7/gpc4/bmp1a																	1/115	0.00980392	1.58303	0.466104	0.470275	0.560878
BP	GO:0042472	inner ear morphogenesis	101/18569	4/341	0.039604	2.15662	1.59415	0.115359	0.42411	0.36059	cdh2/myo6a/psmc3/epcam									1/217	0.00990099	0.847242	-0.167389	0.695924	0.777003	0.623283	chd7	1/26	0.00990099	7.07121	2.2909	0.132292	0.259901	0.211749	epcam									2/115	0.019802	3.19742	1.74803	0.129628	0.326765
BP	GO:0014902	myotube differentiation	101/18569	1/341	0.00990099	0.539154	-0.63518	0.846968	0.902697	0.767499	plod2									4/217	0.039604	3.38897	2.61777	0.0307742	0.160865	0.12904	smyhc1/myo18ab/rbfox2/prmt5									1/37	0.00990099	4.96896	1.7871	0.182901	0.277041	0.200313	plod2	1/115	0.00990099	1.59871	0.476269	0.466956	0.559486
BP	GO:0006413	translational initiation	100/18569	5/341	0.05	2.72273	2.36257	0.0371526	0.220505	0.18748	eif2s1a/eif4g2b/eif3ba/eif4a1a/eif3i									12/217	0.12	10.2686	10.1056	2.03702e-09	2.55565e-07	2.05005e-07	eif3f/eif2a/eif2b4/eif2b2/eif3g/eif4g1a/bzw1a/abce1/eif3ea/ybx1/eif5b/eif3ha																	3/115	0.03	4.84409	3.04269	0.0242417	0.180081
BP	GO:0072659	protein localization to plasma membrane	100/18569	3/341	0.03	1.63364	0.868978	0.278591	0.557888	0.474332	flot1a/flot1b/flot2a									2/217	0.02	1.71143	0.775676	0.326512	0.498838	0.40015	nsfa/si:ch211-188c16.1																	1/115	0.01	1.6147	0.486547	0.463616	0.556689
BP	GO:0031503	protein-containing complex localization	100/18569	1/341	0.01	0.544545	-0.624617	0.844089	0.900246	0.765415	ran									5/217	0.05	4.27857	3.57465	0.00638635	0.0696442	0.0558661	stau2/npm1a/xpo1a/abce1/lmnb2
BP	GO:0009144	purine nucleoside triphosphate metabolic process	99/18569	5/341	0.0505051	2.75023	2.38819	0.0358116	0.214181	0.182103	pgk1/atp5f1b/ran/eno3/atp5fa1									3/217	0.030303	2.59307	1.72819	0.109779	0.33895	0.271893	hk2/gpia/aldob																	3/115	0.030303	4.89302	3.06589	0.0236184	0.176713
BP	GO:0002064	epithelial cell development	98/18569	8/341	0.0816327	4.44527	4.67715	0.000446547	0.00890231	0.007569	tjp1b/fbn2b/itga5/lama1/cdkal1/myh9a/ccdc88c/kdf1a	1/12	0.0102041	15.79	3.73297	0.0615427	0.129164	0.0759787	fn1a	1/217	0.0102041	0.873178	-0.136878	0.68495	0.76678	0.615083	iqgap2	1/26	0.0102041	7.28768	2.33688	0.128618	0.259901	0.211749	ccdc88c	3/37	0.0306122	15.3632	6.37003	0.000972349	0.025038	0.0181036	fn1a/fbn2b/cdkal1	3/115	0.0306122	4.94295	3.08941	0.0230041	0.17423
BP	GO:0051321	meiotic cell cycle	97/18569	4/341	0.0412371	2.24555	1.68221	0.103408	0.394117	0.335089	top2a/rpa1/ncapd2/ddx4									4/217	0.0412371	3.52872	2.71519	0.0270605	0.148188	0.118871	piwil1/smc3/tubg1/top2b																	1/115	0.0103093	1.66463	0.518082	0.453471	0.551178
BP	GO:0071695	anatomical structure maturation	96/18569	3/341	0.03125	1.7017	0.942782	0.2587	0.54362	0.462202	sptan1/rps9/nup210									5/217	0.0520833	4.45685	3.69248	0.00538216	0.063041	0.0505692	dctn2/chd7/nsfa/adnpa/ybx1																	1/115	0.0104167	1.68197	0.528836	0.450048	0.54871
BP	GO:0002831	regulation of response to biotic stimulus	96/18569	2/341	0.0208333	1.13447	0.180668	0.528773	0.694462	0.590451	parp1/gramd4b									1/217	0.0104167	0.891369	-0.116036	0.677416	0.763073	0.612109	rps19																	1/115	0.0104167	1.68197	0.528836	0.450048	0.54871
BP	GO:0035162	embryonic hemopoiesis	96/18569	1/341	0.0104167	0.567235	-0.581446	0.832024	0.891213	0.757734	trim33									1/217	0.0104167	0.891369	-0.116036	0.677416	0.763073	0.612109	chd7	1/26	0.0104167	7.4395	2.36864	0.126159	0.257908	0.210126	trim33
BP	GO:0006898	receptor-mediated endocytosis	95/18569	5/341	0.0526316	2.86603	2.49396	0.0307494	0.189744	0.161325	flot1a/ap2a1/flot1b/cltca/hspa8									2/217	0.0210526	1.8015	0.851643	0.305024	0.483827	0.388109	fscn1a/dnm2a																	2/115	0.0210526	3.39936	1.85081	0.117307	0.32219
BP	GO:0009205	purine ribonucleoside triphosphate metabolic process	95/18569	5/341	0.0526316	2.86603	2.49396	0.0307494	0.189744	0.161325	pgk1/atp5f1b/ran/eno3/atp5fa1									3/217	0.0315789	2.70226	1.80874	0.100106	0.329777	0.264535	hk2/gpia/aldob																	3/115	0.0315789	5.09904	3.16191	0.0212141	0.165885
BP	GO:0060249	anatomical structure homeostasis	94/18569	4/341	0.0425532	2.31721	1.75113	0.0948406	0.369617	0.314259	acp5a/ptbp1a/tjp1b/ctnna1									2/217	0.0212766	1.82067	0.867382	0.30071	0.482739	0.387235	dctn2/uhrf1									1/37	0.0106383	5.33899	1.88444	0.171352	0.265402	0.191898	acp5a	2/115	0.0212766	3.43552	1.86875	0.115284	0.32219
BP	GO:0010720	positive regulation of cell development	94/18569																	4/217	0.0425532	3.64134	2.79168	0.0244611	0.140577	0.112765	fxr2/chd7/dbn1/ddx46																	1/115	0.0106383	1.71776	0.550729	0.443136	0.542829
BP	GO:0009913	epidermal cell differentiation	93/18569	3/341	0.0322581	1.7566	1.00044	0.243913	0.528252	0.449135	cdh2/myo6a/kdf1a									2/217	0.0215054	1.84025	0.883313	0.296391	0.477985	0.383422	dctn2/casp3a																	3/115	0.0322581	5.2087	3.21197	0.0200652	0.162749
BP	GO:0048232	male gamete generation	93/18569																	1/217	0.0107527	0.920123	-0.0839712	0.665776	0.756021	0.606452	piwil1
BP	GO:0005996	monosaccharide metabolic process	92/18569	3/341	0.0326087	1.77569	1.02013	0.239015	0.526571	0.447706	pgk1/pofut1/pcxa									3/217	0.0326087	2.79037	1.87194	0.09309	0.311975	0.250255	hk2/gpia/man2b1									1/37	0.0108696	5.45505	1.91405	0.168023	0.261229	0.18888	pofut1	3/115	0.0326087	5.26531	3.23754	0.019504	0.162749
BP	GO:0032102	negative regulation of response to external stimulus	92/18569	2/341	0.0217391	1.18379	0.241713	0.505999	0.67597	0.574729	sema3gb/parp1									1/217	0.0108696	0.930124	-0.0730593	0.661804	0.754899	0.605552	sfpq																	1/115	0.0108696	1.7551	0.573154	0.436139	0.536787
BP	GO:0050770	regulation of axonogenesis	92/18569	2/341	0.0217391	1.18379	0.241713	0.505999	0.67597	0.574729	sema3gb/cdh2									3/217	0.0326087	2.79037	1.87194	0.09309	0.311975	0.250255	dbn1/casp3a/arhgap35a																	3/115	0.0326087	5.26531	3.23754	0.019504	0.162749
BP	GO:0052548	regulation of endopeptidase activity	91/18569	6/341	0.0659341	3.59041	3.38807	0.00662002	0.0705077	0.0599477	serpina1l/cst3/serpinh1a/serpinh1b/hip1rb/gramd4b																	3/26	0.032967	23.5448	8.0727	0.000272808	0.0499167	0.0406686	cst3/serpinh1b/hip1rb									1/115	0.010989	1.77439	0.584574	0.432608	0.533071
BP	GO:0001894	tissue homeostasis	91/18569	4/341	0.043956	2.39361	1.82274	0.0866261	0.351151	0.298559	acp5a/ptbp1a/tjp1b/ctnna1									2/217	0.021978	1.88069	0.915772	0.287744	0.469984	0.377004	dctn2/uhrf1									1/37	0.010989	5.515	1.92918	0.166354	0.259613	0.187712	acp5a	2/115	0.021978	3.54878	1.92403	0.109271	0.320891
BP	GO:0000725	recombinational repair	90/18569	7/341	0.0777778	4.23535	4.20818	0.00134299	0.0213097	0.0181181	mcm6l/rpa1/mcm4/mcm7/mcm3l/mcm5/mcm2									1/217	0.0111111	0.950794	-0.0508831	0.653719	0.746349	0.598694	mcm3
BP	GO:0006888	endoplasmic reticulum to Golgi vesicle-mediated transport	90/18569	7/341	0.0777778	4.23535	4.20818	0.00134299	0.0213097	0.0181181	arcn1b/copa/copb1/copg2/lman2lb/copb2/lman1									5/217	0.0555556	4.75397	3.88189	0.00409311	0.0512652	0.0411231	sec24a/sec23a/sec23b/sec24b/zw10																	4/115	0.0444444	7.17643	4.63666	0.00236848	0.0616104
BP	GO:0007051	spindle organization	90/18569	3/341	0.0333333	1.81515	1.06026	0.229271	0.518192	0.440581	ewsr1a/mapre1b/vcp									3/217	0.0333333	2.85238	1.9155	0.088531	0.303348	0.243335	plk1/dctn2/tubg1																	2/115	0.0222222	3.58821	1.94298	0.107286	0.318793
BP	GO:0043414	macromolecule methylation	90/18569	2/341	0.0222222	1.2101	0.273275	0.494348	0.671547	0.570968	hells/nop2									4/217	0.0444444	3.80317	2.8987	0.02124	0.13043	0.104626	fbl/prmt5/dnmt3ba/ftsj3	1/26	0.0111111	7.93547	2.46966	0.118745	0.249056	0.202913	hells									1/115	0.0111111	1.79411	0.596138	0.429055	0.52932
BP	GO:1901292	nucleoside phosphate catabolic process	90/18569	2/341	0.0222222	1.2101	0.273275	0.494348	0.671547	0.570968	pgk1/eno3									3/217	0.0333333	2.85238	1.9155	0.088531	0.303348	0.243335	hk2/gpia/aldob																	3/115	0.0333333	5.38232	3.28982	0.0184082	0.160878
BP	GO:0001816	cytokine production	90/18569	1/341	0.0111111	0.605051	-0.513705	0.81216	0.879463	0.747745	hspd1
BP	GO:1901990	regulation of mitotic cell cycle phase transition	90/18569	1/341	0.0111111	0.605051	-0.513705	0.81216	0.879463	0.747745	cenpf									3/217	0.0333333	2.85238	1.9155	0.088531	0.303348	0.243335	cdk1/kntc1/zw10									1/37	0.0111111	5.57628	1.94454	0.164681	0.258437	0.186862	cenpf	1/115	0.0111111	1.79411	0.596138	0.429055	0.52932
BP	GO:0000724	double-strand break repair via homologous recombination	89/18569	7/341	0.0786517	4.28294	4.24617	0.00125795	0.0203762	0.0173244	mcm6l/rpa1/mcm4/mcm7/mcm3l/mcm5/mcm2									1/217	0.011236	0.961477	-0.039613	0.649605	0.744339	0.597081	mcm3
BP	GO:0021510	spinal cord development	89/18569	2/341	0.0224719	1.2237	0.289331	0.488457	0.666858	0.566982	cdh2/ccdc57									1/217	0.011236	0.961477	-0.039613	0.649605	0.744339	0.597081	sfpq																	1/115	0.011236	1.81426	0.607849	0.42548	0.526784
BP	GO:0045088	regulation of innate immune response	89/18569	2/341	0.0224719	1.2237	0.289331	0.488457	0.666858	0.566982	parp1/gramd4b									1/217	0.011236	0.961477	-0.039613	0.649605	0.744339	0.597081	rps19																	1/115	0.011236	1.81426	0.607849	0.42548	0.526784
BP	GO:1901988	negative regulation of cell cycle phase transition	89/18569	1/341	0.011236	0.611849	-0.502036	0.808629	0.876861	0.745532	ufl1									3/217	0.0337079	2.88443	1.93774	0.0862879	0.29844	0.239398	cdk1/kntc1/zw10																	1/115	0.011236	1.81426	0.607849	0.42548	0.526784
BP	GO:0031101	fin regeneration	88/18569	11/341	0.125	6.80682	7.46805	6.18486e-07	4.80873e-05	4.08852e-05	ddx20/krt17/rbbp4/nid2a/smarca4a/lamb1a/hspd1/hspa9/serpinh1b/hspa8/agr1									3/217	0.0340909	2.91721	1.96028	0.0840696	0.29297	0.23501	vdac2/mta2/smc3	1/26	0.0113636	8.11582	2.50543	0.11626	0.245438	0.199966	serpinh1b									1/115	0.0113636	1.83488	0.619712	0.421882	0.526784
BP	GO:0048066	developmental pigmentation	88/18569	4/341	0.0454545	2.47521	1.89724	0.0787759	0.335607	0.285343	sf3b1/cdh2/gfpt1/trim33									1/217	0.0113636	0.972403	-0.0282174	0.645442	0.744288	0.59704	dicer1	1/26	0.0113636	8.11582	2.50543	0.11626	0.245438	0.199966	trim33									1/115	0.0113636	1.83488	0.619712	0.421882	0.526784
BP	GO:0045930	negative regulation of mitotic cell cycle	88/18569																	3/217	0.0340909	2.91721	1.96028	0.0840696	0.29297	0.23501	cdk1/kntc1/zw10																	1/115	0.0113636	1.83488	0.619712	0.421882	0.526784
BP	GO:0007283	spermatogenesis	88/18569																	1/217	0.0113636	0.972403	-0.0282174	0.645442	0.744288	0.59704	piwil1
BP	GO:0006261	DNA-templated DNA replication	87/18569	9/341	0.103448	5.63323	5.9246	3.11377e-05	0.00103019	0.000875901	pold1/pcna/mcm6l/mcm4/mcm7/mcm3l/parp1/mcm5/mcm2									6/217	0.0689655	5.90148	4.98291	0.000546144	0.0107949	0.00865926	prim2/wdhd1/mcm3/wdr18/atrx/rfc4
BP	GO:0048881	mechanosensory lateral line system development	87/18569	3/341	0.0344828	1.87774	1.12239	0.214803	0.517521	0.440011	ctnnd1/canx/epcam									1/217	0.0114943	0.98358	-0.0166932	0.641229	0.742136	0.595315	nsfa	1/26	0.0114943	8.20911	2.52375	0.115015	0.245438	0.199966	epcam
BP	GO:0060218	hematopoietic stem cell differentiation	87/18569	3/341	0.0344828	1.87774	1.12239	0.214803	0.517521	0.440011	sf3b1/ap2a1/ufl1									2/217	0.0229885	1.96716	0.983227	0.270418	0.452923	0.363318	wdr43/ddx46
BP	GO:0030903	notochord development	86/18569	9/341	0.104651	5.69873	5.97357	2.83686e-05	0.000958981	0.000815353	plod2/fbn2b/lamb1a/lama1/copa/copb1/lamc1/ccdc57/copb2									2/217	0.0232558	1.99003	1.00065	0.266084	0.447601	0.359049	smyhc1/gpc4									3/37	0.0348837	17.5069	6.85569	0.00066509	0.0210782	0.0152405	plod2/fbn2b/lamc1	1/115	0.0116279	1.87755	0.643906	0.41462	0.52204
BP	GO:0072524	pyridine-containing compound metabolic process	86/18569	2/341	0.0232558	1.26638	0.338659	0.470531	0.651576	0.553989	pgk1/eno3									4/217	0.0465116	3.98007	3.01203	0.0182939	0.117664	0.0943855	hk2/mdh1aa/gpia/aldob																	4/115	0.0465116	7.51021	4.77688	0.00200597	0.0616104
BP	GO:1903313	positive regulation of mRNA metabolic process	86/18569																	4/217	0.0465116	3.98007	3.01203	0.0182939	0.117664	0.0943855	pan2/cnot1/dicer1/dis3l2																	2/115	0.0232558	3.75511	2.02156	0.0994477	0.3076
BP	GO:0048884	neuromast development	86/18569																	2/217	0.0232558	1.99003	1.00065	0.266084	0.447601	0.359049	top2b/gpc4
BP	GO:0065004	protein-DNA complex assembly	85/18569	4/341	0.0470588	2.56257	1.97488	0.0713	0.315873	0.268564	nap1l1/zgc:163061/nasp/psmc6									4/217	0.0470588	4.02689	3.04144	0.0175997	0.115355	0.0925338	zgc:110425/h1m/kntc1/chaf1a																	1/115	0.0117647	1.89964	0.656247	0.410956	0.518127
BP	GO:1902850	microtubule cytoskeleton organization involved in mitosis	85/18569	3/341	0.0352941	1.92193	1.16519	0.205272	0.517521	0.440011	ewsr1a/vcp/dctn1a									3/217	0.0352941	3.02017	2.02988	0.077566	0.275621	0.221093	plk1/dctn2/tubg1																	2/115	0.0235294	3.79928	2.04195	0.0975146	0.307319
BP	GO:0000956	nuclear-transcribed mRNA catabolic process	85/18569	2/341	0.0235294	1.28128	0.355505	0.464473	0.650658	0.553208	xrn2/edc4									5/217	0.0588235	5.03361	4.053	0.0032013	0.0430813	0.0345583	eif4a3/pan2/cnot1/dis3l2/xrn1																	3/115	0.0352941	5.69893	3.42765	0.0158231	0.141862
BP	GO:0002683	negative regulation of immune system process	85/18569	2/341	0.0235294	1.28128	0.355505	0.464473	0.650658	0.553208	parp1/gramd4b																																	1/115	0.0117647	1.89964	0.656247	0.410956	0.518127
BP	GO:0030178	negative regulation of Wnt signaling pathway	85/18569	1/341	0.0117647	0.640642	-0.454181	0.79383	0.868688	0.738583	rnf213a									3/217	0.0352941	3.02017	2.02988	0.077566	0.275621	0.221093	jupa/tle2a/ptk7a																	2/115	0.0235294	3.79928	2.04195	0.0975146	0.307319
BP	GO:0048915	posterior lateral line system development	84/18569	3/341	0.0357143	1.94481	1.18703	0.200543	0.517521	0.440011	ctnnd1/canx/epcam									1/217	0.0119048	1.01871	0.018686	0.628291	0.731032	0.586407	nsfa	1/26	0.0119048	8.50229	2.58049	0.11127	0.245438	0.199966	epcam
BP	GO:0019318	hexose metabolic process	83/18569	3/341	0.0361446	1.96824	1.20918	0.195841	0.517521	0.440011	pgk1/pofut1/pcxa									3/217	0.0361446	3.09294	2.078	0.0733593	0.267434	0.214526	hk2/gpia/man2b1									1/37	0.0120482	6.04656	2.0589	0.152882	0.247982	0.179302	pofut1	3/115	0.0361446	5.83625	3.48588	0.0148505	0.136678
BP	GO:2001233	regulation of apoptotic signaling pathway	83/18569	2/341	0.0240964	1.31216	0.389836	0.452236	0.644808	0.548234	si:dkey-239j18.2/rps3									1/217	0.0120482	1.03098	0.0307599	0.623876	0.728047	0.584013	hyou1
BP	GO:0042074	cell migration involved in gastrulation	82/18569	4/341	0.0487805	2.65632	2.05593	0.0642071	0.298036	0.253399	ctnnd1/cdh2/itgb1b/cdh1									1/217	0.0121951	1.04355	0.0429806	0.619408	0.723501	0.580366	gpc4									1/37	0.0121951	6.1203	2.07631	0.151183	0.246195	0.17801	cdh1	1/115	0.0121951	1.96914	0.6943	0.399824	0.507713
BP	GO:0006403	RNA localization	82/18569	3/341	0.0365854	1.99224	1.23163	0.191168	0.517521	0.440011	ran/igf2bp1/igf2bp3									8/217	0.097561	8.34843	7.25169	5.18787e-06	0.00025241	0.000202474	eif4a3/fxr2/stau2/ddx39aa/nup133/seh1l/ybx1/nup98																	2/115	0.0243902	3.93828	2.10501	0.0917819	0.300123
BP	GO:0060173	limb development	82/18569	2/341	0.0243902	1.32816	0.407333	0.446057	0.639235	0.543495	sall4/cdh2									3/217	0.0365854	3.13066	2.10261	0.0712955	0.265576	0.213036	ap1g1/sec23a/hnrnpul1l																	2/115	0.0243902	3.93828	2.10501	0.0917819	0.300123
BP	GO:0001817	regulation of cytokine production	82/18569	1/341	0.0121951	0.66408	-0.416965	0.781986	0.860572	0.731683	hspd1
BP	GO:0051050	positive regulation of transport	81/18569	5/341	0.0617284	3.36139	2.9131	0.0166869	0.130393	0.110864	flot1a/ptbp1a/stim1a/flot1b/hspa8									1/217	0.0123457	1.05644	0.0553522	0.614888	0.718885	0.576663	aacs									1/37	0.0123457	6.19586	2.094	0.149481	0.246195	0.17801	stim1a
BP	GO:0016051	carbohydrate biosynthetic process	81/18569	4/341	0.0493827	2.68911	2.08375	0.0619293	0.289189	0.245877	si:ch211-167b20.8/pgk1/gbe1b/pcxa									1/217	0.0123457	1.05644	0.0553522	0.614888	0.718885	0.576663	gpia									1/37	0.0123457	6.19586	2.094	0.149481	0.246195	0.17801	si:ch211-167b20.8	1/115	0.0123457	1.99345	0.707344	0.396067	0.503558
BP	GO:0046034	ATP metabolic process	81/18569	4/341	0.0493827	2.68911	2.08375	0.0619293	0.289189	0.245877	pgk1/atp5f1b/eno3/atp5fa1									3/217	0.037037	3.16931	2.1276	0.0692584	0.25949	0.208153	hk2/gpia/aldob																	3/115	0.037037	5.98035	3.54604	0.013913	0.131541
BP	GO:0019362	pyridine nucleotide metabolic process	81/18569	2/341	0.0246914	1.34456	0.425058	0.439841	0.633876	0.538939	pgk1/eno3									4/217	0.0493827	4.22575	3.16373	0.0149884	0.104753	0.0840292	hk2/mdh1aa/gpia/aldob																	4/115	0.0493827	7.97381	4.96539	0.00160924	0.0616104
BP	GO:0046496	nicotinamide nucleotide metabolic process	81/18569	2/341	0.0246914	1.34456	0.425058	0.439841	0.633876	0.538939	pgk1/eno3									4/217	0.0493827	4.22575	3.16373	0.0149884	0.104753	0.0840292	hk2/mdh1aa/gpia/aldob																	4/115	0.0493827	7.97381	4.96539	0.00160924	0.0616104
BP	GO:0014904	myotube cell development	81/18569	1/341	0.0123457	0.672278	-0.40429	0.77789	0.859104	0.730435	plod2									4/217	0.0493827	4.22575	3.16373	0.0149884	0.104753	0.0840292	smyhc1/myo18ab/rbfox2/prmt5									1/37	0.0123457	6.19586	2.094	0.149481	0.246195	0.17801	plod2	1/115	0.0123457	1.99345	0.707344	0.396067	0.503558
BP	GO:0000819	sister chromatid segregation	80/18569	7/341	0.0875	4.76477	4.61548	0.000667258	0.0123904	0.0105347	ncapg/smc2/top2a/smc4/ewsr1a/ncapd2/ran									6/217	0.075	6.41786	5.28064	0.000347727	0.00758405	0.00608365	ncaph/tubg1/kntc1/top2b/seh1l/zw10																	3/115	0.0375	6.05511	3.57689	0.0134573	0.1308
BP	GO:0070482	response to oxygen levels	80/18569	5/341	0.0625	3.40341	2.9465	0.0158884	0.130034	0.110559	ndufa9a/pgk1/hsp90b1/hspa5/cct4									1/217	0.0125	1.06964	0.067879	0.610314	0.715522	0.573965	hyou1																	1/115	0.0125	2.01837	0.720576	0.392288	0.501819
BP	GO:0070121	Kupffer's vesicle development	80/18569	4/341	0.05	2.72273	2.11201	0.0596951	0.2865	0.24359	itgb1b/akap12b/cct2/tcp1									2/217	0.025	2.13929	1.11043	0.240099	0.429598	0.344608	myo1d/wdr18									1/37	0.0125	6.27331	2.112	0.147775	0.246195	0.17801	tcp1	2/115	0.025	4.03674	2.14873	0.088018	0.300123
BP	GO:0090504	epiboly	80/18569	4/341	0.05	2.72273	2.11201	0.0596951	0.2865	0.24359	cfl1/flot2a/cdh1/epcam									2/217	0.025	2.13929	1.11043	0.240099	0.429598	0.344608	fdx1/fscn1a	1/26	0.0125	8.9274	2.66072	0.106253	0.243402	0.198307	epcam	1/37	0.0125	6.27331	2.112	0.147775	0.246195	0.17801	cdh1	2/115	0.025	4.03674	2.14873	0.088018	0.300123
BP	GO:0048741	skeletal muscle fiber development	80/18569	1/341	0.0125	0.680682	-0.391473	0.773716	0.85571	0.727549	plod2									4/217	0.05	4.27857	3.19554	0.0143764	0.1042	0.0835856	smyhc1/myo18ab/rbfox2/prmt5									1/37	0.0125	6.27331	2.112	0.147775	0.246195	0.17801	plod2	1/115	0.0125	2.01837	0.720576	0.392288	0.501819
BP	GO:0035051	cardiocyte differentiation	79/18569	6/341	0.0759494	4.13579	3.82016	0.00331261	0.0425712	0.0361952	mat2aa/cdh2/itgb1b/fbn2b/itga5/vcp	1/12	0.0126582	19.5876	4.21004	0.0498894	0.111507	0.0655923	fn1a	1/217	0.0126582	1.08318	0.0805654	0.605687	0.714271	0.572962	rbfox2									2/37	0.0253165	12.7054	4.6586	0.0108089	0.0912351	0.0659671	fn1a/fbn2b	1/115	0.0126582	2.04392	0.734003	0.388484	0.500649
BP	GO:0048469	cell maturation	79/18569	3/341	0.0379747	2.06789	1.30096	0.177325	0.513483	0.436578	sptan1/rps9/nup210									4/217	0.0506329	4.33273	3.22787	0.0137806	0.104194	0.0835805	dctn2/nsfa/adnpa/ybx1																	1/115	0.0126582	2.04392	0.734003	0.388484	0.500649
BP	GO:0061515	myeloid cell development	79/18569	2/341	0.0253165	1.3786	0.461224	0.427294	0.625063	0.531446	sf3b1/rps9									3/217	0.0379747	3.24955	2.17877	0.0652657	0.250185	0.20069	rps19/sec23b/adnpa																	1/115	0.0126582	2.04392	0.734003	0.388484	0.500649
BP	GO:0072523	purine-containing compound catabolic process	79/18569	2/341	0.0253165	1.3786	0.461224	0.427294	0.625063	0.531446	pgk1/eno3									3/217	0.0379747	3.24955	2.17877	0.0652657	0.250185	0.20069	hk2/gpia/aldob																	3/115	0.0379747	6.13176	3.60826	0.0130103	0.127648
BP	GO:0021675	nerve development	78/18569	3/341	0.0384615	2.09441	1.32476	0.172775	0.504168	0.428658	pgk1/alcamb/smarca4a									2/217	0.025641	2.19414	1.14919	0.231461	0.425281	0.341145	chd7/nsfa																	2/115	0.025641	4.14025	2.1939	0.0843022	0.300123
BP	GO:0009166	nucleotide catabolic process	78/18569	2/341	0.025641	1.39627	0.479677	0.420965	0.625063	0.531446	pgk1/eno3									3/217	0.0384615	3.29121	2.20497	0.0633106	0.246424	0.197673	hk2/gpia/aldob																	3/115	0.0384615	6.21037	3.64017	0.012572	0.124522
BP	GO:0007292	female gamete generation	78/18569																	2/217	0.025641	2.19414	1.14919	0.231461	0.425281	0.341145	dctn2/ybx1																	1/115	0.0128205	2.07012	0.74763	0.384657	0.49943
BP	GO:0051261	protein depolymerization	77/18569	10/341	0.12987	7.07202	7.30259	1.40908e-06	8.11524e-05	6.8998e-05	scinlb/gsna/capza1b/cfl1/capzb/tmod2/sptan1/sptbn2/capza1a/gsnb																	1/26	0.012987	9.27522	2.72466	0.102472	0.238119	0.194003	capza1a									3/115	0.038961	6.29102	3.67265	0.0121422	0.121863
BP	GO:0036293	response to decreased oxygen levels	77/18569	5/341	0.0649351	3.53601	3.04996	0.013647	0.117281	0.0997156	ndufa9a/pgk1/hsp90b1/hspa5/cct4									1/217	0.012987	1.11132	0.106436	0.596267	0.706914	0.567061	hyou1																	1/115	0.012987	2.09701	0.761464	0.380807	0.495668
BP	GO:0001754	eye photoreceptor cell differentiation	77/18569	2/341	0.025974	1.4144	0.498388	0.414602	0.622651	0.529396	cdh2/dctn1a									4/217	0.0519481	4.44527	3.29418	0.0126365	0.100941	0.0809716	cdk1/dctn2/chd7/dync1h1																	3/115	0.038961	6.29102	3.67265	0.0121422	0.121863
BP	GO:0009798	axis specification	77/18569	2/341	0.025974	1.4144	0.498388	0.414602	0.622651	0.529396	ap2a1/itga5									4/217	0.0519481	4.44527	3.29418	0.0126365	0.100941	0.0809716	eif4a3/dctn2/adnpa/ctnnb1																	2/115	0.025974	4.19401	2.21706	0.082463	0.300123
BP	GO:0001666	response to hypoxia	76/18569	5/341	0.0657895	3.58254	3.0856	0.0129499	0.113181	0.0962297	ndufa9a/pgk1/hsp90b1/hspa5/cct4									1/217	0.0131579	1.12594	0.119629	0.591473	0.702548	0.563558	hyou1																	1/115	0.0131579	2.1246	0.77551	0.376932	0.491856
BP	GO:0050657	nucleic acid transport	76/18569	3/341	0.0394737	2.14952	1.37344	0.163778	0.49837	0.423728	ran/igf2bp1/igf2bp3									7/217	0.0921053	7.88158	6.53675	2.98197e-05	0.000920046	0.000738027	eif4a3/fxr2/ddx39aa/nup133/seh1l/ybx1/nup98																	2/115	0.0263158	4.2492	2.24061	0.0806364	0.300123
BP	GO:0050658	RNA transport	76/18569	3/341	0.0394737	2.14952	1.37344	0.163778	0.49837	0.423728	ran/igf2bp1/igf2bp3									7/217	0.0921053	7.88158	6.53675	2.98197e-05	0.000920046	0.000738027	eif4a3/fxr2/ddx39aa/nup133/seh1l/ybx1/nup98																	2/115	0.0263158	4.2492	2.24061	0.0806364	0.300123
BP	GO:0051236	establishment of RNA localization	76/18569	3/341	0.0394737	2.14952	1.37344	0.163778	0.49837	0.423728	ran/igf2bp1/igf2bp3									7/217	0.0921053	7.88158	6.53675	2.98197e-05	0.000920046	0.000738027	eif4a3/fxr2/ddx39aa/nup133/seh1l/ybx1/nup98																	2/115	0.0263158	4.2492	2.24061	0.0806364	0.300123
BP	GO:0061014	positive regulation of mRNA catabolic process	76/18569																	4/217	0.0526316	4.50376	3.32819	0.012088	0.100941	0.0809716	pan2/cnot1/dicer1/dis3l2																	2/115	0.0263158	4.2492	2.24061	0.0806364	0.300123
BP	GO:1902652	secondary alcohol metabolic process	75/18569	4/341	0.0533333	2.90424	2.2601	0.0491857	0.256657	0.218217	idh3a/idh3g/erlin1/idh2									1/217	0.0133333	1.14095	0.133002	0.586623	0.700073	0.561573	apoeb									1/37	0.0133333	6.69153	2.20682	0.139198	0.240965	0.174228	erlin1	3/115	0.04	6.45878	3.73936	0.0113086	0.11761
BP	GO:2000241	regulation of reproductive process	75/18569	2/341	0.0266667	1.45212	0.536612	0.401771	0.615485	0.523303	ptbp1a/ddx4
BP	GO:0000075	cell cycle checkpoint signaling	75/18569	1/341	0.0133333	0.726061	-0.325132	0.751646	0.840308	0.714454	ufl1									3/217	0.04	3.42286	2.2862	0.0576132	0.230296	0.184735	cdk1/kntc1/zw10																	1/115	0.0133333	2.15293	0.789775	0.373033	0.491704
BP	GO:0050779	RNA destabilization	75/18569																	4/217	0.0533333	4.56381	3.3628	0.0115551	0.100941	0.0809716	pan2/cnot1/dicer1/dis3l2																	2/115	0.0266667	4.30586	2.26457	0.0788229	0.300123
BP	GO:1903131	mononuclear cell differentiation	75/18569																	3/217	0.04	3.42286	2.2862	0.0576132	0.230296	0.184735	gemin5/chd7/ddx46
BP	GO:1903046	meiotic cell cycle process	74/18569	2/341	0.027027	1.47174	0.556142	0.395306	0.612862	0.521073	top2a/ncapd2									2/217	0.027027	2.31274	1.23038	0.214254	0.412757	0.331098	tubg1/top2b																	1/115	0.0135135	2.18202	0.804267	0.369111	0.489013
BP	GO:0061157	mRNA destabilization	74/18569																	4/217	0.0540541	4.62548	3.39801	0.0110375	0.100449	0.0805765	pan2/cnot1/dicer1/dis3l2																	2/115	0.027027	4.36404	2.28895	0.0770225	0.300123
BP	GO:0042176	regulation of protein catabolic process	73/18569	5/341	0.0684932	3.72976	3.19623	0.0110042	0.103449	0.0879553	psmd3/ufl1/psmd2/vcp/psmd1																									1/37	0.0136986	6.87486	2.2472	0.135744	0.236976	0.171345	psmd2	1/115	0.0136986	2.21191	0.818992	0.365163	0.486261
BP	GO:0007272	ensheathment of neurons	73/18569	2/341	0.0273973	1.49191	0.575963	0.388809	0.612589	0.520841	vps16/sptan1									3/217	0.0410959	3.51663	2.34268	0.0539573	0.219473	0.176053	chd7/nsfa/dync1h1																	2/115	0.0273973	4.42382	2.31377	0.0752355	0.300123
BP	GO:0008366	axon ensheathment	73/18569	2/341	0.0273973	1.49191	0.575963	0.388809	0.612589	0.520841	vps16/sptan1									3/217	0.0410959	3.51663	2.34268	0.0539573	0.219473	0.176053	chd7/nsfa/dync1h1																	2/115	0.0273973	4.42382	2.31377	0.0752355	0.300123
BP	GO:0033339	pectoral fin development	73/18569	2/341	0.0273973	1.49191	0.575963	0.388809	0.612589	0.520841	sall4/cdh2									3/217	0.0410959	3.51663	2.34268	0.0539573	0.219473	0.176053	ap1g1/sec23a/hnrnpul1l																	2/115	0.0273973	4.42382	2.31377	0.0752355	0.300123
BP	GO:0044344	cellular response to fibroblast growth factor stimulus	72/18569	4/341	0.0555556	3.02525	2.35497	0.0434147	0.241107	0.204996	sall4/mcm5/ncl/hspa8
BP	GO:0071774	response to fibroblast growth factor	72/18569	4/341	0.0555556	3.02525	2.35497	0.0434147	0.241107	0.204996	sall4/mcm5/ncl/hspa8
BP	GO:0016052	carbohydrate catabolic process	72/18569	2/341	0.0277778	1.51263	0.596083	0.382282	0.607075	0.516153	pgk1/eno3									4/217	0.0555556	4.75397	3.47038	0.0100477	0.0962906	0.0772408	pygl/hk2/gpia/aldob																	4/115	0.0555556	8.97053	5.3492	0.00103844	0.0616104
BP	GO:0050684	regulation of mRNA processing	72/18569	2/341	0.0277778	1.51263	0.596083	0.382282	0.607075	0.516153	khdrbs1a/puf60b									4/217	0.0555556	4.75397	3.47038	0.0100477	0.0962906	0.0772408	eif4a3/dhx9/rbfox2/ybx1
BP	GO:0036503	ERAD pathway	71/18569	15/341	0.211268	11.5045	12.1292	2.42004e-12	6.17394e-10	5.24926e-10	edem2/calr3b/os9/uggt1/hsp90b1/si:ch211-282j22.3/hspa5/calr/calr3a/vcp/psmc6/canx/sel1l/bag6/uggt2																	1/26	0.0140845	10.059	2.86371	0.0948646	0.228666	0.186301	sel1l	1/37	0.0140845	7.06852	2.28914	0.132276	0.233895	0.169117	uggt1	1/115	0.0140845	2.27422	0.849175	0.357196	0.479333
BP	GO:0000070	mitotic sister chromatid segregation	71/18569	6/341	0.084507	4.60179	4.15887	0.00192824	0.0282869	0.0240504	ncapg/smc2/smc4/ewsr1a/ncapd2/ran									5/217	0.0704225	6.02616	4.61396	0.00144917	0.0238078	0.0190977	ncaph/tubg1/kntc1/seh1l/zw10																	3/115	0.0422535	6.82266	3.88038	0.00974378	0.104469
BP	GO:0008543	fibroblast growth factor receptor signaling pathway	71/18569	4/341	0.056338	3.06786	2.38769	0.0415807	0.236843	0.20137	sall4/mcm5/ncl/hspa8
BP	GO:0048916	posterior lateral line development	71/18569	3/341	0.0422535	2.3009	1.5021	0.141951	0.47778	0.406222	ctnnd1/canx/epcam																	1/26	0.0140845	10.059	2.86371	0.0948646	0.228666	0.186301	epcam
BP	GO:0042552	myelination	71/18569	2/341	0.028169	1.53393	0.616513	0.375725	0.607075	0.516153	vps16/sptan1									3/217	0.0422535	3.61569	2.40118	0.0504176	0.209797	0.168292	chd7/nsfa/dync1h1																	2/115	0.028169	4.54844	2.36478	0.0717028	0.300123
BP	GO:0009880	embryonic pattern specification	71/18569	1/341	0.0140845	0.766965	-0.269078	0.732456	0.828944	0.704792	itga5	1/12	0.0140845	21.7946	4.46413	0.0449432	0.109148	0.0642046	fn1a	2/217	0.028169	2.41046	1.29479	0.201431	0.400646	0.321383	dctn2/ctnnb1									1/37	0.0140845	7.06852	2.28914	0.132276	0.233895	0.169117	fn1a	2/115	0.028169	4.54844	2.36478	0.0717028	0.300123
BP	GO:0097193	intrinsic apoptotic signaling pathway	71/18569																	3/217	0.0422535	3.61569	2.40118	0.0504176	0.209797	0.168292	rps19/xrcc5/hyou1
BP	GO:0016331	morphogenesis of embryonic epithelium	70/18569	5/341	0.0714286	3.88961	3.31287	0.00926813	0.0917958	0.0780474	traf4a/cdh2/nid2a/cdh1/ccdc88c																	1/26	0.0142857	10.2027	2.8885	0.0935907	0.228666	0.186301	ccdc88c	2/37	0.0285714	14.339	4.99598	0.00856798	0.0784446	0.056719	cdh1/traf4a	1/115	0.0142857	2.30671	0.864649	0.353174	0.477015
BP	GO:0070646	protein modification by small protein removal	70/18569	4/341	0.0571429	3.11169	2.421	0.0397916	0.230446	0.195932	uchl1/usp10/usp5/psmd14									2/217	0.0285714	2.4449	1.31699	0.197178	0.400179	0.321009	uchl5/usp9																	1/115	0.0142857	2.30671	0.864649	0.353174	0.477015
BP	GO:0006195	purine nucleotide catabolic process	70/18569	2/341	0.0285714	1.55584	0.637262	0.36914	0.603503	0.513115	pgk1/eno3									3/217	0.0428571	3.66735	2.43122	0.0486919	0.204635	0.164151	hk2/gpia/aldob																	3/115	0.0428571	6.92012	3.91735	0.00937371	0.102617
BP	GO:0043244	regulation of protein-containing complex disassembly	69/18569	9/341	0.130435	7.10277	6.94633	4.59542e-06	0.000216542	0.00018411	scinlb/gsna/capza1b/capzb/tmod2/sptan1/sptbn2/capza1a/gsnb																	1/26	0.0144928	10.3506	2.91379	0.092315	0.228666	0.186301	capza1a									3/115	0.0434783	7.02042	3.95504	0.00901202	0.10078
BP	GO:0051494	negative regulation of cytoskeleton organization	69/18569	9/341	0.130435	7.10277	6.94633	4.59542e-06	0.000216542	0.00018411	scinlb/gsna/capza1b/capzb/tmod2/sptan1/sptbn2/capza1a/gsnb																	1/26	0.0144928	10.3506	2.91379	0.092315	0.228666	0.186301	capza1a									3/115	0.0434783	7.02042	3.95504	0.00901202	0.10078
BP	GO:0009895	negative regulation of catabolic process	69/18569	2/341	0.0289855	1.57839	0.658342	0.362528	0.599713	0.509893	syncrip/igf2bp3									3/217	0.0434783	3.7205	2.46183	0.0469959	0.202625	0.162539	syncripl/hnrnpa0b/ybx1
BP	GO:0072329	monocarboxylic acid catabolic process	69/18569	2/341	0.0289855	1.57839	0.658342	0.362528	0.599713	0.509893	hadhb/etfa									3/217	0.0434783	3.7205	2.46183	0.0469959	0.202625	0.162539	acadm/hadhab/decr1																	1/115	0.0144928	2.34014	0.880389	0.349129	0.474632
BP	GO:0051168	nuclear export	69/18569	1/341	0.0144928	0.789196	-0.239942	0.722313	0.821651	0.698591	ran									6/217	0.0869565	7.44099	5.82857	0.000154295	0.0036827	0.00295413	npm1a/ddx39aa/xpo1a/nup133/abce1/nup98																	1/115	0.0144928	2.34014	0.880389	0.349129	0.474632
BP	GO:0030098	lymphocyte differentiation	69/18569																	3/217	0.0434783	3.7205	2.46183	0.0469959	0.202625	0.162539	gemin5/chd7/ddx46
BP	GO:0048477	oogenesis	69/18569																	2/217	0.0289855	2.48033	1.33958	0.192935	0.397496	0.318857	dctn2/ybx1																	1/115	0.0144928	2.34014	0.880389	0.349129	0.474632
BP	GO:1903706	regulation of hemopoiesis	68/18569																	2/217	0.0294118	2.51681	1.36257	0.188705	0.393702	0.315813	rps19/ddx46
BP	GO:0007229	integrin-mediated signaling pathway	67/18569	4/341	0.0597015	3.25102	2.52463	0.0346936	0.209103	0.177785	itgb1a/itgb1b/itga5/itga6a									1/217	0.0149254	1.27719	0.247155	0.545698	0.664397	0.532955	si:ch211-188c16.1									1/37	0.0149254	7.49052	2.3781	0.125299	0.230461	0.166634	itgb1a	1/115	0.0149254	2.40999	0.912707	0.340961	0.469047
BP	GO:0003158	endothelium development	67/18569	3/341	0.0447761	2.43826	1.61308	0.12526	0.441675	0.375525	tjp1b/fbn2b/itga5	1/12	0.0149254	23.0958	4.60741	0.0424613	0.109148	0.0642046	fn1a	1/217	0.0149254	1.27719	0.247155	0.545698	0.664397	0.532955	ppp2r2ab									2/37	0.0298507	14.981	5.12259	0.00787364	0.0737259	0.0533072	fn1a/fbn2b	1/115	0.0149254	2.40999	0.912707	0.340961	0.469047
BP	GO:1902904	negative regulation of supramolecular fiber organization	65/18569	9/341	0.138462	7.53986	7.22408	2.76463e-06	0.0001433	0.000121838	scinlb/gsna/capza1b/capzb/tmod2/sptan1/sptbn2/capza1a/gsnb																	1/26	0.0153846	10.9876	3.02039	0.0871951	0.225026	0.183335	capza1a									3/115	0.0461538	7.45244	4.11371	0.0076483	0.0903889
BP	GO:0042274	ribosomal small subunit biogenesis	65/18569	6/341	0.0923077	5.02657	4.44785	0.0012189	0.0199515	0.0169633	rps5/rpsa/rps16/rps9/rps4x/rps7									9/217	0.138462	11.8484	9.52705	6.24333e-08	4.38768e-06	3.51963e-06	rps19/npm1a/wdr43/nol11/utp4/wdr75/pwp2h/heatr1/wdr3	1/26	0.0153846	10.9876	3.02039	0.0871951	0.225026	0.183335	rps7
BP	GO:0034504	protein localization to nucleus	65/18569	5/341	0.0769231	4.18881	3.52243	0.00681039	0.0720419	0.0612521	ipo9/kpna2/ipo4/ipo7/ran									5/217	0.0769231	6.58242	4.90249	0.000972782	0.0167645	0.0134478	kpna7/heatr3/nup133/nup98/lmnb2
BP	GO:0002181	cytoplasmic translation	64/18569	7/341	0.109375	5.95597	5.43205	0.00016756	0.00413581	0.00351638	rpl24/rpl6/eif3ba/eif4a1a/rpsa/rplp0/eif3i									5/217	0.078125	6.68527	4.95413	0.000906454	0.0163809	0.0131402	rpl31/eif3f/eif3g/eif3ea/eif3ha																	2/115	0.03125	5.04592	2.55947	0.0597957	0.29944
BP	GO:0001702	gastrulation with mouth forming second	64/18569	4/341	0.0625	3.40341	2.63429	0.0299983	0.187563	0.159472	cfl1/flot2a/cdh1/epcam									2/217	0.03125	2.67411	1.45881	0.171926	0.379556	0.304466	fdx1/gpc4	1/26	0.015625	11.1593	3.0485	0.0859108	0.225026	0.183335	epcam	1/37	0.015625	7.84164	2.44978	0.120031	0.224786	0.16253	cdh1	1/115	0.015625	2.52296	0.963431	0.328519	0.463582
BP	GO:1902115	regulation of organelle assembly	64/18569	3/341	0.046875	2.55256	1.7017	0.113244	0.41964	0.35679	mcm7/lamb1a/mcm2									2/217	0.03125	2.67411	1.45881	0.171926	0.379556	0.304466	pan2/cnot1																	1/115	0.015625	2.52296	0.963431	0.328519	0.463582
BP	GO:0009261	ribonucleotide catabolic process	64/18569	2/341	0.03125	1.7017	0.769113	0.329107	0.580887	0.493887	pgk1/eno3									3/217	0.046875	4.01116	2.62392	0.0389677	0.179926	0.14433	hk2/gpia/aldob																	3/115	0.046875	7.56889	4.1555	0.0073279	0.0894125
BP	GO:0051028	mRNA transport	64/18569	2/341	0.03125	1.7017	0.769113	0.329107	0.580887	0.493887	igf2bp1/igf2bp3									6/217	0.09375	8.02232	6.11923	0.00010129	0.00246408	0.0019766	eif4a3/fxr2/ddx39aa/nup133/seh1l/nup98																	2/115	0.03125	5.04592	2.55947	0.0597957	0.29944
BP	GO:0009132	nucleoside diphosphate metabolic process	63/18569	2/341	0.031746	1.72872	0.792433	0.322361	0.573241	0.487386	pgk1/eno3									3/217	0.047619	4.07483	2.65831	0.0374537	0.178116	0.142878	hk2/gpia/aldob																	3/115	0.047619	7.68903	4.1982	0.00701563	0.0894125
BP	GO:0009154	purine ribonucleotide catabolic process	63/18569	2/341	0.031746	1.72872	0.792433	0.322361	0.573241	0.487386	pgk1/eno3									3/217	0.047619	4.07483	2.65831	0.0374537	0.178116	0.142878	hk2/gpia/aldob																	3/115	0.047619	7.68903	4.1982	0.00701563	0.0894125
BP	GO:0048024	regulation of mRNA splicing, via spliceosome	63/18569	2/341	0.031746	1.72872	0.792433	0.322361	0.573241	0.487386	khdrbs1a/puf60b									3/217	0.047619	4.07483	2.65831	0.0374537	0.178116	0.142878	eif4a3/rbfox2/ybx1
BP	GO:0040029	epigenetic regulation of gene expression	63/18569																	4/217	0.0634921	5.43311	3.83259	0.00630876	0.0693964	0.0556672	piwil1/dicer1/uhrf1/lmnb2
BP	GO:0031123	RNA 3'-end processing	63/18569																	1/217	0.015873	1.35828	0.309744	0.523748	0.649551	0.521046	fbl
BP	GO:0060216	definitive hemopoiesis	62/18569	3/341	0.0483871	2.6349	1.76363	0.105494	0.399131	0.339352	sf3b1/hdac6/naca	1/12	0.016129	24.9583	4.80511	0.0393506	0.107865	0.0634499	angptl2b	3/217	0.0483871	4.14055	2.69342	0.0359706	0.175686	0.140929	smarcc1a/myef2/ddx46									1/37	0.016129	8.09459	2.50022	0.116502	0.220178	0.159199	angptl2b	1/115	0.016129	2.60435	0.998878	0.320096	0.453308
BP	GO:0009062	fatty acid catabolic process	62/18569	2/341	0.0322581	1.7566	0.816175	0.315599	0.573241	0.487386	hadhb/etfa									3/217	0.0483871	4.14055	2.69342	0.0359706	0.175686	0.140929	acadm/hadhab/decr1																	1/115	0.016129	2.60435	0.998878	0.320096	0.453308
BP	GO:0060215	primitive hemopoiesis	62/18569	1/341	0.016129	0.878299	-0.131284	0.683698	0.795176	0.676081	trim33									1/217	0.016129	1.38018	0.326056	0.518098	0.643805	0.516437	chd7	1/26	0.016129	11.5192	3.10664	0.0833369	0.225026	0.183335	trim33
BP	GO:0048483	autonomic nervous system development	62/18569																	3/217	0.0483871	4.14055	2.69342	0.0359706	0.175686	0.140929	fscn1a/nup98/elp1																	1/115	0.016129	2.60435	0.998878	0.320096	0.453308
BP	GO:0042273	ribosomal large subunit biogenesis	61/18569	8/341	0.131148	7.14158	6.57136	1.50342e-05	0.000519515	0.000441706	gtpbp4/rpl7/rpl10/rpl6/rplp0/rpl7a/rpl14/nop2									5/217	0.0819672	7.01405	5.11591	0.000727565	0.0135348	0.0108572	npm1a/heatr3/pes/nle1/ftsj3
BP	GO:0021545	cranial nerve development	61/18569	2/341	0.0327869	1.78539	0.840356	0.308821	0.570922	0.485414	pgk1/smarca4a									2/217	0.0327869	2.80562	1.53597	0.159515	0.374658	0.300537	chd7/nsfa																	1/115	0.0163934	2.64704	1.01713	0.315845	0.451827
BP	GO:0006090	pyruvate metabolic process	60/18569	5/341	0.0833333	4.53788	3.7542	0.00484943	0.0580066	0.0493189	pgk1/ldhba/eno3/pcxa/dlat									3/217	0.05	4.27857	2.76592	0.0330977	0.168825	0.135425	hk2/gpia/aldob																	3/115	0.05	8.07348	4.33215	0.00612705	0.0838438
BP	GO:0007052	mitotic spindle organization	60/18569	2/341	0.0333333	1.81515	0.864993	0.30203	0.570922	0.485414	ewsr1a/vcp									3/217	0.05	4.27857	2.76592	0.0330977	0.168825	0.135425	plk1/dctn2/tubg1																	2/115	0.0333333	5.38232	2.68395	0.0533349	0.296622
BP	GO:0001510	RNA methylation	60/18569	1/341	0.0166667	0.907576	-0.0980754	0.671713	0.786531	0.668731	nop2									2/217	0.0333333	2.85238	1.56273	0.155417	0.36817	0.295332	fbl/ftsj3
BP	GO:0048709	oligodendrocyte differentiation	60/18569																	3/217	0.05	4.27857	2.76592	0.0330977	0.168825	0.135425	chd7/pes/dync1h1																	1/115	0.0166667	2.69116	1.03575	0.311567	0.449418
BP	GO:0031333	negative regulation of protein-containing complex assembly	59/18569	9/341	0.152542	8.30663	7.68829	1.1971e-06	7.44594e-05	6.33075e-05	scinlb/gsna/capza1b/capzb/tmod2/sptan1/sptbn2/capza1a/gsnb																	1/26	0.0169492	12.105	3.19903	0.0794631	0.225026	0.183335	capza1a									3/115	0.0508475	8.21032	4.37888	0.00584675	0.0825154
BP	GO:0035966	response to topologically incorrect protein	59/18569	7/341	0.118644	6.46071	5.74595	9.95192e-05	0.00271495	0.00230833	edem2/ufl1/os9/hspd1/si:ch211-282j22.3/hspa5/dnajc10	1/12	0.0169492	26.2274	4.93531	0.0374797	0.107865	0.0634499	edem3																	1/37	0.0169492	8.50618	2.58026	0.111182	0.215057	0.155496	edem3	1/115	0.0169492	2.73677	1.05476	0.307263	0.445061
BP	GO:0006414	translational elongation	59/18569	3/341	0.0508475	2.76888	1.86127	0.0942822	0.368364	0.313193	eef2b/eef1da/tufm																																	1/115	0.0169492	2.73677	1.05476	0.307263	0.445061
BP	GO:0009064	glutamine family amino acid metabolic process	59/18569	3/341	0.0508475	2.76888	1.86127	0.0942822	0.368364	0.313193	pycr1b/gfpt1/aldh18a1									2/217	0.0338983	2.90073	1.59006	0.15134	0.36161	0.29007	gmps/dglucy																	1/115	0.0169492	2.73677	1.05476	0.307263	0.445061
BP	GO:0042770	signal transduction in response to DNA damage	58/18569	2/341	0.0344828	1.87774	0.915707	0.288416	0.564135	0.479644	ufl1/usp10									2/217	0.0344828	2.95074	1.61796	0.147285	0.36161	0.29007	cdk1/prpf19
BP	GO:0070828	heterochromatin organization	58/18569																	4/217	0.0689655	5.90148	4.06534	0.00470106	0.0567711	0.0455397	piwil1/dicer1/uhrf1/lmnb2
BP	GO:0030010	establishment of cell polarity	57/18569	5/341	0.0877193	4.77671	3.90585	0.0038872	0.0487468	0.0414459	traf4a/cdh2/lama1/cdh1/dctn1a	1/12	0.0175439	27.1477	5.02763	0.0362306	0.107865	0.0634499	fn1a	1/217	0.0175439	1.50125	0.412134	0.488829	0.621476	0.498526	gpc4									3/37	0.0526316	26.4139	8.58628	0.000197861	0.0163038	0.0117884	fn1a/cdh1/traf4a	1/115	0.0175439	2.8328	1.09399	0.298576	0.436735
BP	GO:0006352	DNA-templated transcription initiation	57/18569	1/341	0.0175439	0.955343	-0.046184	0.652881	0.775073	0.658989	psmc6
BP	GO:0016579	protein deubiquitination	56/18569	4/341	0.0714286	3.88961	2.962	0.0194141	0.146548	0.124599	uchl1/usp10/usp5/psmd14									2/217	0.0357143	3.05612	1.67562	0.139244	0.357921	0.287111	uchl5/usp9																	1/115	0.0178571	2.88339	1.11425	0.294191	0.435219
BP	GO:0034440	lipid oxidation	56/18569	2/341	0.0357143	1.94481	0.968474	0.274773	0.552372	0.469643	hadhb/etfa									3/217	0.0535714	4.58418	2.9209	0.0277282	0.150541	0.120759	acadm/hadhab/decr1																	1/115	0.0178571	2.88339	1.11425	0.294191	0.435219
BP	GO:0003401	axis elongation	55/18569	4/341	0.0727273	3.96033	3.0072	0.0182844	0.139374	0.1185	ap2a1/cdh2/itga5/akap12b	1/12	0.0181818	28.1348	5.12481	0.03498	0.107865	0.0634499	fn1a	3/217	0.0545455	4.66753	2.96194	0.0264647	0.146833	0.117784	ap1g1/ptk7a/gpc4									1/37	0.0181818	9.12482	2.69629	0.104041	0.207631	0.150127	fn1a	3/115	0.0545455	8.80743	4.57747	0.00480348	0.0713279
BP	GO:0009142	nucleoside triphosphate biosynthetic process	55/18569	2/341	0.0363636	1.98017	0.995682	0.267945	0.546729	0.464845	atp5f1b/atp5fa1
BP	GO:0031330	negative regulation of cellular catabolic process	55/18569	2/341	0.0363636	1.98017	0.995682	0.267945	0.546729	0.464845	syncrip/igf2bp3									3/217	0.0545455	4.66753	2.96194	0.0264647	0.146833	0.117784	syncripl/hnrnpa0b/ybx1
BP	GO:0055113	epiboly involved in gastrulation with mouth forming second	54/18569	4/341	0.0740741	4.03367	3.05347	0.0171966	0.132967	0.113052	cfl1/flot2a/cdh1/epcam									1/217	0.0185185	1.58466	0.46785	0.470425	0.607233	0.4871	fdx1	1/26	0.0185185	13.2258	3.36892	0.0729717	0.220095	0.179318	epcam	1/37	0.0185185	9.29379	2.72716	0.102247	0.206499	0.149308	cdh1	1/115	0.0185185	2.99018	1.15615	0.285341	0.425759
BP	GO:0000380	alternative mRNA splicing, via spliceosome	54/18569	3/341	0.0555556	3.02525	2.03847	0.0767847	0.329835	0.280435	khdrbs1a/puf60b/hnrnpub									3/217	0.0555556	4.75397	3.00398	0.025233	0.141866	0.113799	eif4a3/rbfox2/hnrnpul1l
BP	GO:0009134	nucleoside diphosphate catabolic process	54/18569	2/341	0.037037	2.01684	1.02347	0.261116	0.545015	0.463387	pgk1/eno3									3/217	0.0555556	4.75397	3.00398	0.025233	0.141866	0.113799	hk2/gpia/aldob																	3/115	0.0555556	8.97053	4.63029	0.00456182	0.0708104
BP	GO:0006354	DNA-templated transcription elongation	54/18569	1/341	0.0185185	1.00842	0.00847245	0.632971	0.762409	0.648222	trim33									2/217	0.037037	3.16931	1.73591	0.131305	0.349732	0.280543	pbrm1l/supt16h	1/26	0.0185185	13.2258	3.36892	0.0729717	0.220095	0.179318	trim33
BP	GO:0007093	mitotic cell cycle checkpoint signaling	54/18569																	3/217	0.0555556	4.75397	3.00398	0.025233	0.141866	0.113799	cdk1/kntc1/zw10																	1/115	0.0185185	2.99018	1.15615	0.285341	0.425759
BP	GO:0030837	negative regulation of actin filament polymerization	53/18569	9/341	0.169811	9.247	8.22338	4.65099e-07	3.80647e-05	3.23637e-05	scinlb/gsna/capza1b/capzb/tmod2/sptan1/sptbn2/capza1a/gsnb																	1/26	0.0188679	13.4753	3.40561	0.0716681	0.220095	0.179318	capza1a									3/115	0.0566038	9.13979	4.6845	0.00432771	0.0692433
BP	GO:0032272	negative regulation of protein polymerization	53/18569	9/341	0.169811	9.247	8.22338	4.65099e-07	3.80647e-05	3.23637e-05	scinlb/gsna/capza1b/capzb/tmod2/sptan1/sptbn2/capza1a/gsnb																	1/26	0.0188679	13.4753	3.40561	0.0716681	0.220095	0.179318	capza1a									3/115	0.0566038	9.13979	4.6845	0.00432771	0.0692433
BP	GO:1901879	regulation of protein depolymerization	53/18569	9/341	0.169811	9.247	8.22338	4.65099e-07	3.80647e-05	3.23637e-05	scinlb/gsna/capza1b/capzb/tmod2/sptan1/sptbn2/capza1a/gsnb																	1/26	0.0188679	13.4753	3.40561	0.0716681	0.220095	0.179318	capza1a									3/115	0.0566038	9.13979	4.6845	0.00432771	0.0692433
BP	GO:0009266	response to temperature stimulus	53/18569	1/341	0.0188679	1.02744	0.0273657	0.626085	0.756894	0.643533	hspb1									1/217	0.0188679	1.61456	0.487187	0.464145	0.605928	0.486053	dnaja2a
BP	GO:0017148	negative regulation of translation	53/18569									1/12	0.0188679	29.1965	5.22732	0.0337279	0.107865	0.0634499	rpl13a	2/217	0.0377358	3.22911	1.76712	0.127377	0.349732	0.280543	cnot1/ybx1																	1/115	0.0188679	3.0466	1.17783	0.280874	0.422123
BP	GO:0034249	negative regulation of amide metabolic process	53/18569									1/12	0.0188679	29.1965	5.22732	0.0337279	0.107865	0.0634499	rpl13a	2/217	0.0377358	3.22911	1.76712	0.127377	0.349732	0.280543	cnot1/ybx1																	1/115	0.0188679	3.0466	1.17783	0.280874	0.422123
BP	GO:0043242	negative regulation of protein-containing complex disassembly	52/18569	9/341	0.173077	9.42483	8.32085	3.92403e-07	3.80647e-05	3.23637e-05	scinlb/gsna/capza1b/capzb/tmod2/sptan1/sptbn2/capza1a/gsnb																	1/26	0.0192308	13.7345	3.44331	0.0703628	0.220095	0.179318	capza1a									3/115	0.0576923	9.31555	4.74017	0.00410105	0.0692433
BP	GO:0051170	import into nucleus	52/18569	5/341	0.0961538	5.23601	4.18373	0.00259913	0.0351448	0.0298811	ipo9/kpna2/ipo4/ipo7/ran									4/217	0.0769231	6.58242	4.38338	0.00316714	0.0430799	0.0345572	kpna7/heatr3/nup133/nup98
BP	GO:0009185	ribonucleoside diphosphate metabolic process	52/18569	2/341	0.0384615	2.09441	1.0809	0.247466	0.535201	0.455044	pgk1/eno3									3/217	0.0576923	4.93681	3.09123	0.0228648	0.13453	0.107915	hk2/gpia/aldob																	3/115	0.0576923	9.31555	4.74017	0.00410105	0.0692433
BP	GO:1901991	negative regulation of mitotic cell cycle phase transition	52/18569																	3/217	0.0576923	4.93681	3.09123	0.0228648	0.13453	0.107915	cdk1/kntc1/zw10																	1/115	0.0192308	3.10518	1.20003	0.27638	0.42105
BP	GO:0006986	response to unfolded protein	51/18569	7/341	0.137255	7.47415	6.3323	3.82932e-05	0.00119092	0.00101255	edem2/ufl1/os9/hspd1/si:ch211-282j22.3/hspa5/dnajc10	1/12	0.0196078	30.3415	5.33568	0.0324743	0.107865	0.0634499	edem3																	1/37	0.0196078	9.84049	2.82479	0.0968437	0.200785	0.145177	edem3	1/115	0.0196078	3.16607	1.22278	0.271858	0.417626
BP	GO:0006606	protein import into nucleus	51/18569	5/341	0.0980392	5.33868	4.24362	0.00238448	0.0331059	0.0281476	ipo9/kpna2/ipo4/ipo7/ran									4/217	0.0784314	6.71148	4.44128	0.00295013	0.0405644	0.0325392	kpna7/heatr3/nup133/nup98
BP	GO:0033044	regulation of chromosome organization	51/18569	1/341	0.0196078	1.06774	0.066252	0.611924	0.748243	0.636177	ufl1									2/217	0.0392157	3.35574	1.83184	0.119607	0.34723	0.278535	kntc1/zw10																	1/115	0.0196078	3.16607	1.22278	0.271858	0.417626
BP	GO:0048821	erythrocyte development	51/18569	1/341	0.0196078	1.06774	0.066252	0.611924	0.748243	0.636177	rps9									3/217	0.0588235	5.03361	3.13656	0.0217284	0.131641	0.105598	rps19/sec23b/adnpa																	1/115	0.0196078	3.16607	1.22278	0.271858	0.417626
BP	GO:0031017	exocrine pancreas development	50/18569	1/341	0.02	1.08909	0.086278	0.604644	0.743822	0.632419	rpl3									2/217	0.04	3.42286	1.86541	0.115769	0.34723	0.278535	pes/ddx46
BP	GO:0035272	exocrine system development	50/18569	1/341	0.02	1.08909	0.086278	0.604644	0.743822	0.632419	rpl3									2/217	0.04	3.42286	1.86541	0.115769	0.34723	0.278535	pes/ddx46
BP	GO:0045814	negative regulation of gene expression, epigenetic	50/18569																	4/217	0.08	6.84571	4.50075	0.00274352	0.0381379	0.0305928	piwil1/dicer1/uhrf1/lmnb2
BP	GO:0009201	ribonucleoside triphosphate biosynthetic process	49/18569	2/341	0.0408163	2.22263	1.1721	0.227046	0.517521	0.440011	atp5f1b/atp5fa1
BP	GO:0019395	fatty acid oxidation	49/18569	2/341	0.0408163	2.22263	1.1721	0.227046	0.517521	0.440011	hadhb/etfa									3/217	0.0612245	5.23907	3.23086	0.019551	0.123045	0.0987021	acadm/hadhab/decr1																	1/115	0.0204082	3.2953	1.27	0.26273	0.413373
BP	GO:0051225	spindle assembly	49/18569	2/341	0.0408163	2.22263	1.1721	0.227046	0.517521	0.440011	ewsr1a/mapre1b
BP	GO:0030217	T cell differentiation	49/18569																	2/217	0.0408163	3.49271	1.89985	0.111963	0.339648	0.272453	gemin5/chd7
BP	GO:0006487	protein N-linked glycosylation	48/18569	8/341	0.166667	9.07576	7.66235	2.37039e-06	0.000127102	0.000108066	rpn2/uggt1/stt3a/ddost/gfpt1/mogs/rpn1/uggt2																	1/26	0.0208333	14.879	3.60517	0.0651238	0.220095	0.179318	ddost	2/37	0.0416667	20.911	6.1717	0.00411343	0.047076	0.0340381	uggt1/rpn2
BP	GO:0035967	cellular response to topologically incorrect protein	48/18569	5/341	0.104167	5.67235	4.43316	0.00181765	0.0274411	0.0233312	ufl1/os9/hspd1/hspa5/dnajc10																																	1/115	0.0208333	3.36395	1.29453	0.258124	0.407977
BP	GO:0031290	retinal ganglion cell axon guidance	48/18569	4/341	0.0833333	4.53788	3.35677	0.0115219	0.103564	0.0880532	alcamb/lamb1a/lama1/lamc1									1/217	0.0208333	1.78274	0.59044	0.431616	0.577771	0.463467	top2b									1/37	0.0208333	10.4555	2.93087	0.091409	0.192264	0.139016	lamc1	1/115	0.0208333	3.36395	1.29453	0.258124	0.407977
BP	GO:0009135	purine nucleoside diphosphate metabolic process	48/18569	2/341	0.0416667	2.26894	1.20398	0.220264	0.517521	0.440011	pgk1/eno3									3/217	0.0625	5.34821	3.27997	0.0185099	0.117664	0.0943855	hk2/gpia/aldob																	3/115	0.0625	10.0918	4.97882	0.00326759	0.0641188
BP	GO:0009179	purine ribonucleoside diphosphate metabolic process	48/18569	2/341	0.0416667	2.26894	1.20398	0.220264	0.517521	0.440011	pgk1/eno3									3/217	0.0625	5.34821	3.27997	0.0185099	0.117664	0.0943855	hk2/gpia/aldob																	3/115	0.0625	10.0918	4.97882	0.00326759	0.0641188
BP	GO:0021591	ventricular system development	48/18569	2/341	0.0416667	2.26894	1.20398	0.220264	0.517521	0.440011	cdh2/cenpf	1/12	0.0208333	32.2378	5.51047	0.0305911	0.107865	0.0634499	fn1a	2/217	0.0416667	3.56548	1.93521	0.108191	0.33895	0.271893	sfpq/dicer1									2/37	0.0416667	20.911	6.1717	0.00411343	0.047076	0.0340381	fn1a/cenpf	1/115	0.0208333	3.36395	1.29453	0.258124	0.407977
BP	GO:0034728	nucleosome organization	47/18569	2/341	0.0425532	2.31721	1.23666	0.2135	0.517521	0.440011	nap1l1/zgc:163061									3/217	0.0638298	5.46201	3.33047	0.0175006	0.115303	0.0924922	zgc:110425/h1m/chaf1a
BP	GO:0046031	ADP metabolic process	47/18569	2/341	0.0425532	2.31721	1.23666	0.2135	0.517521	0.440011	pgk1/eno3									3/217	0.0638298	5.46201	3.33047	0.0175006	0.115303	0.0924922	hk2/gpia/aldob																	3/115	0.0638298	10.3066	5.0429	0.00307712	0.0640042
BP	GO:0031570	DNA integrity checkpoint signaling	47/18569	1/341	0.0212766	1.15861	0.148908	0.581977	0.731665	0.622083	ufl1									1/217	0.0212766	1.82067	0.612553	0.424878	0.571777	0.458659	cdk1
BP	GO:0006405	RNA export from nucleus	47/18569																	3/217	0.0638298	5.46201	3.33047	0.0175006	0.115303	0.0924922	ddx39aa/nup133/nup98																	1/115	0.0212766	3.43552	1.31972	0.253489	0.405582
BP	GO:1901880	negative regulation of protein depolymerization	46/18569	9/341	0.195652	10.6542	8.96659	1.29463e-07	1.43796e-05	1.2226e-05	scinlb/gsna/capza1b/capzb/tmod2/sptan1/sptbn2/capza1a/gsnb																	1/26	0.0217391	15.5259	3.69357	0.0624937	0.220095	0.179318	capza1a									3/115	0.0652174	10.5306	5.10894	0.00289365	0.0626958
BP	GO:0055006	cardiac cell development	46/18569	4/341	0.0869565	4.73518	3.46916	0.00994213	0.0972328	0.0826701	mat2aa/itgb1b/fbn2b/vcp									1/217	0.0217391	1.86025	0.635211	0.41806	0.568417	0.455964	rbfox2									1/37	0.0217391	10.9101	3.00693	0.0877681	0.191375	0.138373	fbn2b
BP	GO:0019364	pyridine nucleotide catabolic process	46/18569	2/341	0.0434783	2.36759	1.27019	0.206757	0.517521	0.440011	pgk1/eno3									3/217	0.0652174	5.58075	3.38244	0.0165229	0.11059	0.0887111	hk2/gpia/aldob																	3/115	0.0652174	10.5306	5.10894	0.00289365	0.0626958
BP	GO:0072526	pyridine-containing compound catabolic process	46/18569	2/341	0.0434783	2.36759	1.27019	0.206757	0.517521	0.440011	pgk1/eno3									3/217	0.0652174	5.58075	3.38244	0.0165229	0.11059	0.0887111	hk2/gpia/aldob																	3/115	0.0652174	10.5306	5.10894	0.00289365	0.0626958
BP	GO:0035265	organ growth	45/18569	3/341	0.0666667	3.6303	2.41621	0.0494439	0.257141	0.218629	myo5b/ruvbl2/smarca4a									1/217	0.0222222	1.90159	0.658442	0.411162	0.566078	0.454087	ruvbl1																	1/115	0.0222222	3.58821	1.37222	0.244133	0.399048
BP	GO:0009191	ribonucleoside diphosphate catabolic process	45/18569	2/341	0.0444444	2.4202	1.30461	0.200037	0.517521	0.440011	pgk1/eno3									3/217	0.0666667	5.70476	3.43595	0.0155768	0.108267	0.0868481	hk2/gpia/aldob																	3/115	0.0666667	10.7646	5.17704	0.00271709	0.0626958
BP	GO:0030042	actin filament depolymerization	44/18569	10/341	0.227273	12.376	10.333	5.45164e-09	9.41922e-07	8.00849e-07	scinlb/gsna/capza1b/cfl1/capzb/tmod2/sptan1/sptbn2/capza1a/gsnb																	1/26	0.0227273	16.2316	3.78768	0.0598565	0.220095	0.179318	capza1a									3/115	0.0681818	11.0093	5.24731	0.00254735	0.0616104
BP	GO:0009137	purine nucleoside diphosphate catabolic process	44/18569	2/341	0.0454545	2.47521	1.33996	0.193344	0.517521	0.440011	pgk1/eno3									3/217	0.0681818	5.83442	3.4911	0.0146622	0.1042	0.0835856	hk2/gpia/aldob																	3/115	0.0681818	11.0093	5.24731	0.00254735	0.0616104
BP	GO:0009181	purine ribonucleoside diphosphate catabolic process	44/18569	2/341	0.0454545	2.47521	1.33996	0.193344	0.517521	0.440011	pgk1/eno3									3/217	0.0681818	5.83442	3.4911	0.0146622	0.1042	0.0835856	hk2/gpia/aldob																	3/115	0.0681818	11.0093	5.24731	0.00254735	0.0616104
BP	GO:0051053	negative regulation of DNA metabolic process	44/18569																	2/217	0.0454545	3.88961	2.08669	0.0934691	0.311975	0.250255	zgc:110425/h1m
BP	GO:0006096	glycolytic process	43/18569	2/341	0.0465116	2.53277	1.37629	0.186681	0.516528	0.439167	pgk1/eno3									3/217	0.0697674	5.9701	3.54796	0.0137789	0.104194	0.0835805	hk2/gpia/aldob																	3/115	0.0697674	11.2653	5.31988	0.00238434	0.0616104
BP	GO:0006635	fatty acid beta-oxidation	43/18569	2/341	0.0465116	2.53277	1.37629	0.186681	0.516528	0.439167	hadhb/etfa									3/217	0.0697674	5.9701	3.54796	0.0137789	0.104194	0.0835805	acadm/hadhab/decr1																	1/115	0.0232558	3.75511	1.4278	0.23466	0.393624
BP	GO:0032200	telomere organization	43/18569	2/341	0.0465116	2.53277	1.37629	0.186681	0.516528	0.439167	rpa1/ufl1									3/217	0.0697674	5.9701	3.54796	0.0137789	0.104194	0.0835805	xrcc5/xrcc6/rif1
BP	GO:0046032	ADP catabolic process	43/18569	2/341	0.0465116	2.53277	1.37629	0.186681	0.516528	0.439167	pgk1/eno3									3/217	0.0697674	5.9701	3.54796	0.0137789	0.104194	0.0835805	hk2/gpia/aldob																	3/115	0.0697674	11.2653	5.31988	0.00238434	0.0616104
BP	GO:0009948	anterior/posterior axis specification	43/18569	1/341	0.0232558	1.26638	0.23919	0.549727	0.709399	0.603151	itga5									1/217	0.0232558	1.99003	0.706747	0.397121	0.55448	0.444783	dctn2																	1/115	0.0232558	3.75511	1.4278	0.23466	0.393624
BP	GO:0000723	telomere maintenance	42/18569	2/341	0.047619	2.59307	1.41367	0.180052	0.515037	0.437899	rpa1/ufl1									3/217	0.0714286	6.11224	3.60665	0.0129269	0.100941	0.0809716	xrcc5/xrcc6/rif1
BP	GO:0001837	epithelial to mesenchymal transition	42/18569																	2/217	0.047619	4.07483	2.16927	0.0863471	0.29844	0.239398	chd7/kbtbd8
BP	GO:0006334	nucleosome assembly	41/18569	2/341	0.0487805	2.65632	1.45215	0.17346	0.504168	0.428658	nap1l1/zgc:163061									3/217	0.0731707	6.26132	3.66727	0.012106	0.100941	0.0809716	zgc:110425/h1m/chaf1a
BP	GO:0072331	signal transduction by p53 class mediator	41/18569	1/341	0.0243902	1.32816	0.287709	0.532683	0.696069	0.591818	usp10									3/217	0.0731707	6.26132	3.66727	0.012106	0.100941	0.0809716	rps19/prpf19/xrcc5
BP	GO:0006900	vesicle budding from membrane	41/18569																	6/217	0.146341	12.5226	8.03157	7.59551e-06	0.000309946	0.000248627	chmp4c/sec24a/dnm2a/sec23a/sec23b/sec24b																	4/115	0.097561	15.7531	7.46531	0.000118452	0.0205316
BP	GO:1901532	regulation of hematopoietic progenitor cell differentiation	41/18569																	1/217	0.0243902	2.08711	0.757742	0.382747	0.542189	0.434924	ddx46
BP	GO:0034620	cellular response to unfolded protein	40/18569	5/341	0.125	6.80682	5.02843	0.000787233	0.0142343	0.0121024	ufl1/os9/hspd1/hspa5/dnajc10																																	1/115	0.025	4.03674	1.51774	0.220231	0.38237
BP	GO:0000381	regulation of alternative mRNA splicing, via spliceosome	40/18569	2/341	0.05	2.72273	1.4918	0.166909	0.49837	0.423728	khdrbs1a/puf60b									2/217	0.05	4.27857	2.25714	0.0793999	0.279002	0.223806	eif4a3/rbfox2
BP	GO:0006368	transcription elongation by RNA polymerase II	40/18569	1/341	0.025	1.36136	0.312924	0.523922	0.689254	0.586023	trim33									2/217	0.05	4.27857	2.25714	0.0793999	0.279002	0.223806	pbrm1l/supt16h	1/26	0.025	17.8548	3.99583	0.0545607	0.219117	0.178521	trim33
BP	GO:0030490	maturation of SSU-rRNA	40/18569	1/341	0.025	1.36136	0.312924	0.523922	0.689254	0.586023	rps16									6/217	0.15	12.8357	8.14834	6.54741e-06	0.000291361	0.000233719	wdr43/nol11/utp4/pwp2h/heatr1/wdr3
BP	GO:0031348	negative regulation of defense response	40/18569	1/341	0.025	1.36136	0.312924	0.523922	0.689254	0.586023	parp1
BP	GO:0009994	oocyte differentiation	40/18569																	2/217	0.05	4.27857	2.25714	0.0793999	0.279002	0.223806	dctn2/ybx1																	1/115	0.025	4.03674	1.51774	0.220231	0.38237
BP	GO:0030834	regulation of actin filament depolymerization	39/18569	9/341	0.230769	12.5664	9.88973	2.78853e-08	3.61347e-06	3.07227e-06	scinlb/gsna/capza1b/capzb/tmod2/sptan1/sptbn2/capza1a/gsnb																	1/26	0.025641	18.3126	4.05263	0.0532322	0.219117	0.178521	capza1a									3/115	0.0769231	12.4207	5.63605	0.00179769	0.0616104
BP	GO:0030835	negative regulation of actin filament depolymerization	39/18569	9/341	0.230769	12.5664	9.88973	2.78853e-08	3.61347e-06	3.07227e-06	scinlb/gsna/capza1b/capzb/tmod2/sptan1/sptbn2/capza1a/gsnb																	1/26	0.025641	18.3126	4.05263	0.0532322	0.219117	0.178521	capza1a									3/115	0.0769231	12.4207	5.63605	0.00179769	0.0616104
BP	GO:0071897	DNA biosynthetic process	39/18569	4/341	0.102564	5.58508	3.92041	0.00553829	0.062535	0.0531691	pold1/pcna/rpa1/vcp
BP	GO:0006997	nucleus organization	39/18569	1/341	0.025641	1.39627	0.338826	0.514996	0.682129	0.579965	lemd3									3/217	0.0769231	6.58242	3.79479	0.0105567	0.0981926	0.0787665	piwil1/seh1l/lmnb2																	1/115	0.025641	4.14025	1.54969	0.215361	0.377699
BP	GO:0048599	oocyte development	39/18569																	2/217	0.0512821	4.38828	2.30327	0.0759957	0.273888	0.219703	dctn2/ybx1																	1/115	0.025641	4.14025	1.54969	0.215361	0.377699
BP	GO:2000736	regulation of stem cell differentiation	39/18569																	1/217	0.025641	2.19414	0.811746	0.368032	0.529046	0.424381	ddx46
BP	GO:0051693	actin filament capping	38/18569	9/341	0.236842	12.8971	10.0409	2.17999e-08	3.38989e-06	2.88218e-06	scinlb/gsna/capza1b/capzb/tmod2/sptan1/sptbn2/capza1a/gsnb																	1/26	0.0263158	18.7945	4.11158	0.051902	0.219117	0.178521	capza1a									3/115	0.0789474	12.7476	5.72239	0.00166688	0.0616104
BP	GO:0030048	actin filament-based movement	38/18569	5/341	0.131579	7.16507	5.2032	0.000618787	0.0118792	0.0101	myo5b/myo6a/myo5ab/ccdc88c/myo1b									2/217	0.0526316	4.50376	2.35097	0.0726399	0.265576	0.213036	smyhc1/myo1ca	1/26	0.0263158	18.7945	4.11158	0.051902	0.219117	0.178521	ccdc88c									1/115	0.0263158	4.2492	1.58272	0.210461	0.376327
BP	GO:0031507	heterochromatin formation	38/18569																	4/217	0.105263	9.00752	5.37293	0.000980688	0.0167645	0.0134478	piwil1/dicer1/uhrf1/lmnb2
BP	GO:0042255	ribosome assembly	37/18569	5/341	0.135135	7.35872	5.29541	0.000545486	0.0106029	0.00901487	rps5/rpl10/rpl6/rpsa/rplp0									3/217	0.0810811	6.93822	3.93158	0.00912946	0.0909351	0.0729448	rps19/pwp2h/nle1
BP	GO:0002520	immune system development	37/18569	1/341	0.027027	1.47174	0.392859	0.496642	0.671547	0.570968	mcm2									1/217	0.027027	2.31274	0.86914	0.352967	0.515593	0.41359	chd7
BP	GO:0060037	pharyngeal system development	37/18569	1/341	0.027027	1.47174	0.392859	0.496642	0.671547	0.570968	itga5	1/12	0.027027	41.8221	6.32054	0.0236574	0.103122	0.0606601	fn1a	2/217	0.0540541	4.62548	2.40036	0.069334	0.25949	0.208153	fscn1a/gpc4									1/37	0.027027	13.5639	3.41812	0.0712078	0.171032	0.123664	fn1a	1/115	0.027027	4.36404	1.61692	0.205531	0.373041
BP	GO:0003351	epithelial cilium movement involved in extracellular fluid movement	36/18569	2/341	0.0555556	3.02525	1.6636	0.141192	0.476255	0.404926	ruvbl2/ccdc57									3/217	0.0833333	7.13095	4.00384	0.00846103	0.084946	0.0681406	ruvbl1/myo1d/ptk7a																	2/115	0.0555556	8.97053	3.77878	0.0208846	0.164546
BP	GO:0006858	extracellular transport	36/18569	2/341	0.0555556	3.02525	1.6636	0.141192	0.476255	0.404926	ruvbl2/ccdc57									3/217	0.0833333	7.13095	4.00384	0.00846103	0.084946	0.0681406	ruvbl1/myo1d/ptk7a																	2/115	0.0555556	8.97053	3.77878	0.0208846	0.164546
BP	GO:0070918	regulatory ncRNA processing	36/18569																	5/217	0.138889	11.8849	7.10844	5.84098e-05	0.00153934	0.0012348	piwil1/tarbp2/zc3h7a/dicer1/zc3h7bb
BP	GO:0006406	mRNA export from nucleus	36/18569																	2/217	0.0555556	4.75397	2.45154	0.0660797	0.251799	0.201984	ddx39aa/nup133																	1/115	0.0277778	4.48527	1.65234	0.200571	0.369283
BP	GO:0035088	establishment or maintenance of apical/basal cell polarity	35/18569	3/341	0.0857143	4.66753	2.97039	0.0260434	0.173858	0.147819	traf4a/cdh2/lama1	1/12	0.0285714	44.2119	6.50687	0.0223919	0.100174	0.058926	fn1a	1/217	0.0285714	2.4449	0.930374	0.337545	0.505319	0.405349	dctn2									2/37	0.0571429	28.678	7.32329	0.00220536	0.0312049	0.0225626	fn1a/traf4a	2/115	0.0571429	9.22683	3.84564	0.0198035	0.162749
BP	GO:0061245	establishment or maintenance of bipolar cell polarity	35/18569	3/341	0.0857143	4.66753	2.97039	0.0260434	0.173858	0.147819	traf4a/cdh2/lama1	1/12	0.0285714	44.2119	6.50687	0.0223919	0.100174	0.058926	fn1a	1/217	0.0285714	2.4449	0.930374	0.337545	0.505319	0.405349	dctn2									2/37	0.0571429	28.678	7.32329	0.00220536	0.0312049	0.0225626	fn1a/traf4a	2/115	0.0571429	9.22683	3.84564	0.0198035	0.162749
BP	GO:0000245	spliceosomal complex assembly	35/18569	2/341	0.0571429	3.11169	1.71029	0.134906	0.464111	0.3946	sf3b1/puf60b									2/217	0.0571429	4.8898	2.50465	0.0628786	0.245498	0.19693	ddx46/prpf39
BP	GO:0098781	ncRNA transcription	34/18569	1/341	0.0294118	1.6016	0.480225	0.467804	0.650658	0.553208	ncl									2/217	0.0588235	5.03361	2.55981	0.0597326	0.234664	0.188239	chd7/nol11
BP	GO:0006360	transcription by RNA polymerase I	34/18569																	3/217	0.0882353	7.55042	4.15703	0.00721315	0.0754102	0.0604913	nol11/wdr75/heatr1
BP	GO:0043627	response to estrogen	33/18569	4/341	0.121212	6.60055	4.40423	0.00300304	0.0389144	0.0330861	ssr1/hdlbpa/c3a.2/lman1																									1/37	0.030303	15.208	3.6501	0.0637542	0.167304	0.120968	c3a.2	1/115	0.030303	4.89302	1.76694	0.185504	0.35793
BP	GO:0007586	digestion	32/18569	4/341	0.125	6.80682	4.49659	0.00267726	0.0355824	0.0302532	myo5b/mttp/ptbp1a/flna									2/217	0.0625	5.34821	2.67693	0.0536123	0.219473	0.176053	chd7/uhrf1																	1/115	0.03125	5.04592	1.80825	0.180419	0.3547
BP	GO:0006099	tricarboxylic acid cycle	31/18569	5/341	0.16129	8.78299	5.9318	0.000232678	0.00509597	0.00433274	idh3a/sucla2/idh3g/aclya/idh2									3/217	0.0967742	8.28111	4.41182	0.00555894	0.0645143	0.051751	suclg1/mdh1aa/aco2																	4/115	0.129032	20.8348	8.72495	3.86017e-05	0.0133819
BP	GO:0030261	chromosome condensation	31/18569	5/341	0.16129	8.78299	5.9318	0.000232678	0.00509597	0.00433274	ncapg/smc2/top2a/smc4/ncapd2									4/217	0.129032	11.0415	6.0844	0.000445602	0.00909172	0.00729305	zgc:110425/ncaph/h1m/top2b
BP	GO:0007632	visual behavior	31/18569	4/341	0.129032	7.02639	4.59301	0.00237656	0.0331059	0.0281476	atp6v0e1/lamb1a/lama1/lamc1									1/217	0.0322581	2.76037	1.06665	0.305595	0.483827	0.388109	chd7									1/37	0.0322581	16.1892	3.78187	0.0600055	0.163197	0.117999	lamc1
BP	GO:0071391	cellular response to estrogen stimulus	31/18569	4/341	0.129032	7.02639	4.59301	0.00237656	0.0331059	0.0281476	ssr1/hdlbpa/c3a.2/lman1																									1/37	0.0322581	16.1892	3.78187	0.0600055	0.163197	0.117999	c3a.2	1/115	0.0322581	5.2087	1.85133	0.175303	0.354011
BP	GO:0007062	sister chromatid cohesion	31/18569																	2/217	0.0645161	5.52074	2.73924	0.0506416	0.210038	0.168485	smc1al/smc3
BP	GO:0032784	regulation of DNA-templated transcription elongation	30/18569	1/341	0.0333333	1.81515	0.611148	0.426776	0.625063	0.531446	trim33																	1/26	0.0333333	23.8064	4.68116	0.0411952	0.204709	0.166782	trim33
BP	GO:0000460	maturation of 5.8S rRNA	30/18569																	2/217	0.0666667	5.70476	2.80431	0.0477331	0.202625	0.162539	pes/ftsj3
BP	GO:0071103	DNA conformation change	29/18569	7/341	0.241379	13.1442	8.95165	7.3011e-07	5.40629e-05	4.59658e-05	mcm6l/top2a/mcm4/mcm7/mcm3l/mcm5/mcm2									3/217	0.103448	8.85222	4.60158	0.00459686	0.0564566	0.0452874	mcm3/top2b/top1a
BP	GO:0009620	response to fungus	29/18569	4/341	0.137931	7.51097	4.79933	0.00184636	0.0276066	0.0234719	nap1l1/mcm4/hspa5/psmd14
BP	GO:0000470	maturation of LSU-rRNA	29/18569	3/341	0.103448	5.63323	3.41522	0.0157556	0.129629	0.110214	rpl7/rpl7a/nop2									2/217	0.0689655	5.90148	2.87238	0.0448885	0.197853	0.158711	pes/ftsj3
BP	GO:0031124	mRNA 3'-end processing	29/18569
BP	GO:0044331	cell-cell adhesion mediated by cadherin	28/18569	5/341	0.178571	9.72403	6.31858	0.0001408	0.00358926	0.00305169	flot1a/cdh2/flot1b/flot2a/cdh1																									1/37	0.0357143	17.9237	4.00434	0.0543552	0.157707	0.114029	cdh1	1/115	0.0357143	5.76677	1.99261	0.159765	0.342589
BP	GO:0002183	cytoplasmic translational initiation	28/18569	3/341	0.107143	5.83442	3.50144	0.0143167	0.120992	0.10287	eif3ba/eif4a1a/eif3i									4/217	0.142857	12.2245	6.46323	0.000298024	0.00673215	0.00540028	eif3f/eif3g/eif3ea/eif3ha																	1/115	0.0357143	5.76677	1.99261	0.159765	0.342589
BP	GO:0022600	digestive system process	27/18569	3/341	0.111111	6.05051	3.59194	0.0129558	0.113181	0.0962297	myo5b/ptbp1a/flna									2/217	0.0740741	6.33862	3.01859	0.0393988	0.179926	0.14433	chd7/uhrf1																	1/115	0.037037	5.98035	2.04433	0.154521	0.336901
BP	GO:1902369	negative regulation of RNA catabolic process	27/18569	2/341	0.0740741	4.03367	2.15756	0.0873927	0.351151	0.298559	syncrip/igf2bp3									3/217	0.111111	9.50794	4.81059	0.00374332	0.047353	0.0379849	syncripl/hnrnpa0b/ybx1
BP	GO:0000387	spliceosomal snRNP assembly	26/18569	2/341	0.0769231	4.18881	2.22544	0.0818788	0.338621	0.287905	ddx20/prpf8									3/217	0.115385	9.87363	4.92344	0.00335604	0.0436649	0.0350264	gemin5/strap/prpf6																	1/115	0.0384615	6.21037	2.0987	0.149245	0.335237
BP	GO:1903312	negative regulation of mRNA metabolic process	26/18569	2/341	0.0769231	4.18881	2.22544	0.0818788	0.338621	0.287905	syncrip/igf2bp3									3/217	0.115385	9.87363	4.92344	0.00335604	0.0436649	0.0350264	syncripl/hnrnpa0b/ybx1
BP	GO:0000154	rRNA modification	26/18569	1/341	0.0384615	2.09441	0.763775	0.382594	0.607075	0.516153	nop2									2/217	0.0769231	6.58242	3.09735	0.0367577	0.1768	0.141823	fbl/ftsj3
BP	GO:0000462	maturation of SSU-rRNA from tricistronic rRNA transcript (SSU-rRNA, 5.8S rRNA, LSU-rRNA)	26/18569	1/341	0.0384615	2.09441	0.763775	0.382594	0.607075	0.516153	rps16									4/217	0.153846	13.1648	6.74953	0.000221623	0.00519172	0.00416461	wdr43/utp4/pwp2h/heatr1
BP	GO:0090307	mitotic spindle assembly	26/18569	1/341	0.0384615	2.09441	0.763775	0.382594	0.607075	0.516153	ewsr1a
BP	GO:0051016	barbed-end actin filament capping	25/18569	6/341	0.24	13.0691	8.25911	4.84009e-06	0.000221363	0.000188209	scinlb/gsna/capza1b/capzb/capza1a/gsnb																	1/26	0.04	28.5677	5.16473	0.0344446	0.203863	0.166093	capza1a									2/115	0.08	12.9176	4.70698	0.0103937	0.110301
BP	GO:0042026	protein refolding	25/18569	5/341	0.2	10.8909	6.76854	7.9636e-05	0.00229322	0.00194976	hspd1/hspa9/hspa8/hspb1/hspa5									2/217	0.08	6.84571	3.18036	0.0341883	0.169601	0.136048	dnaja2a/hspa14
BP	GO:0006891	intra-Golgi vesicle-mediated transport	25/18569	4/341	0.16	8.71273	5.27797	0.00104183	0.0178026	0.0151363	copa/copb1/copg2/copb2									1/217	0.04	3.42286	1.31816	0.254772	0.442702	0.355119	nsfa																	1/115	0.04	6.45878	2.15601	0.143936	0.335237
BP	GO:0072332	intrinsic apoptotic signaling pathway by p53 class mediator	25/18569																	2/217	0.08	6.84571	3.18036	0.0341883	0.169601	0.136048	rps19/xrcc5
BP	GO:0006270	DNA replication initiation	24/18569	6/341	0.25	13.6136	8.45713	3.73596e-06	0.0001874	0.000159333	mcm6l/mcm4/mcm7/mcm3l/mcm5/mcm2									2/217	0.0833333	7.13095	3.26807	0.0316928	0.163919	0.13149	prim2/mcm3
BP	GO:0001878	response to yeast	24/18569	4/341	0.166667	9.07576	5.41459	0.000887876	0.0156892	0.0133394	nap1l1/mcm4/hspa5/psmd14
BP	GO:0045005	DNA-templated DNA replication maintenance of fidelity	24/18569	2/341	0.0833333	4.53788	2.37206	0.0711973	0.315873	0.268564	pold1/parp1									1/217	0.0416667	3.56548	1.36751	0.245949	0.433322	0.347595	atrx
BP	GO:0006284	base-excision repair	24/18569	1/341	0.0416667	2.26894	0.850792	0.359246	0.59672	0.507348	pold1
BP	GO:0043489	RNA stabilization	23/18569	2/341	0.0869565	4.73518	2.45155	0.0660421	0.30116	0.256054	syncrip/igf2bp3									3/217	0.130435	11.1615	5.30233	0.0023456	0.033718	0.0270473	syncripl/hnrnpa0b/ybx1
BP	GO:1902373	negative regulation of mRNA catabolic process	23/18569	2/341	0.0869565	4.73518	2.45155	0.0660421	0.30116	0.256054	syncrip/igf2bp3									3/217	0.130435	11.1615	5.30233	0.0023456	0.033718	0.0270473	syncripl/hnrnpa0b/ybx1
BP	GO:0006303	double-strand break repair via nonhomologous end joining	23/18569																	2/217	0.0869565	7.44099	3.36095	0.0292732	0.153861	0.123421	xrcc5/xrcc6
BP	GO:1901796	regulation of signal transduction by p53 class mediator	23/18569																	1/217	0.0434783	3.7205	1.41957	0.237021	0.425898	0.34164	prpf19
BP	GO:0048255	mRNA stabilization	21/18569	2/341	0.0952381	5.18615	2.62522	0.0561353	0.275364	0.234122	syncrip/igf2bp3									3/217	0.142857	12.2245	5.59627	0.00179205	0.0275178	0.0220738	syncripl/hnrnpa0b/ybx1
BP	GO:0035196	miRNA processing	21/18569																	4/217	0.190476	16.2993	7.62788	9.2881e-05	0.00230381	0.00184803	tarbp2/zc3h7a/dicer1/zc3h7bb
BP	GO:0000466	maturation of 5.8S rRNA from tricistronic rRNA transcript (SSU-rRNA, 5.8S rRNA, LSU-rRNA)	21/18569																	2/217	0.0952381	8.14966	3.56465	0.0246704	0.140577	0.112765	pes/ftsj3
BP	GO:0014029	neural crest formation	21/18569																	2/217	0.0952381	8.14966	3.56465	0.0246704	0.140577	0.112765	chd7/kbtbd8
BP	GO:0032392	DNA geometric change	20/18569	6/341	0.3	16.3364	9.38572	1.14476e-06	7.41707e-05	6.3062e-05	mcm6l/mcm4/mcm7/mcm3l/mcm5/mcm2									1/217	0.05	4.27857	1.59518	0.209603	0.40792	0.327219	mcm3
BP	GO:0032508	DNA duplex unwinding	20/18569	6/341	0.3	16.3364	9.38572	1.14476e-06	7.41707e-05	6.3062e-05	mcm6l/mcm4/mcm7/mcm3l/mcm5/mcm2									1/217	0.05	4.27857	1.59518	0.209603	0.40792	0.327219	mcm3
BP	GO:0034243	regulation of transcription elongation by RNA polymerase II	20/18569	1/341	0.05	2.72273	1.05429	0.309876	0.570922	0.485414	trim33																	1/26	0.05	35.7096	5.81546	0.0276482	0.203863	0.166093	trim33
BP	GO:0044786	cell cycle DNA replication	19/18569	4/341	0.210526	11.4641	6.24162	0.000348187	0.00710247	0.00603872	mcm6l/mcm4/mcm3l/mcm2									1/217	0.0526316	4.50376	1.66154	0.200248	0.400179	0.321009	mcm3
BP	GO:0006998	nuclear envelope organization	19/18569	1/341	0.0526316	2.86603	1.11305	0.296952	0.565884	0.48113	lemd3									1/217	0.0526316	4.50376	1.66154	0.200248	0.400179	0.321009	lmnb2
BP	GO:0032786	positive regulation of DNA-templated transcription, elongation	18/18569
BP	GO:0033260	nuclear DNA replication	17/18569	4/341	0.235294	12.8128	6.66459	0.000220096	0.00496012	0.00421724	mcm6l/mcm4/mcm3l/mcm2									1/217	0.0588235	5.03361	1.80923	0.181205	0.387202	0.3106	mcm3
BP	GO:0001732	formation of cytoplasmic translation initiation complex	17/18569	2/341	0.117647	6.40642	3.0502	0.0381321	0.223756	0.190244	eif3ba/eif3i									4/217	0.235294	20.1345	8.58254	3.83157e-05	0.0010771	0.000864009	eif3f/eif3g/eif3ea/eif3ha																	1/115	0.0588235	9.49821	2.76721	0.100266	0.3076
BP	GO:0045292	mRNA cis splicing, via spliceosome	17/18569																	1/217	0.0588235	5.03361	1.80923	0.181205	0.387202	0.3106	prpf39
BP	GO:0022616	DNA strand elongation	16/18569	4/341	0.25	13.6136	6.90372	0.000170771	0.0041492	0.00352777	pcna/mcm4/mcm7/mcm3l									1/217	0.0625	5.34821	1.89206	0.171514	0.379556	0.304466	mcm3
BP	GO:0000027	ribosomal large subunit assembly	16/18569	3/341	0.1875	10.2102	5.04096	0.00287822	0.0379291	0.0322484	rpl10/rpl6/rplp0									1/217	0.0625	5.34821	1.89206	0.171514	0.379556	0.304466	nle1
BP	GO:0000463	maturation of LSU-rRNA from tricistronic rRNA transcript (SSU-rRNA, 5.8S rRNA, LSU-rRNA)	16/18569	1/341	0.0625	3.40341	1.31544	0.256715	0.540178	0.459275	rpl7									2/217	0.125	10.6964	4.21925	0.0146457	0.1042	0.0835856	pes/ftsj3
BP	GO:0140718	facultative heterochromatin formation	15/18569
BP	GO:0006271	DNA strand elongation involved in DNA replication	14/18569	4/341	0.285714	15.5584	7.45313	9.66952e-05	0.00268502	0.00228288	pcna/mcm4/mcm7/mcm3l									1/217	0.0714286	6.11224	2.08073	0.15179	0.36161	0.29007	mcm3
BP	GO:0000028	ribosomal small subunit assembly	14/18569	2/341	0.142857	7.77922	3.47059	0.0264503	0.173858	0.147819	rps5/rpsa									2/217	0.142857	12.2245	4.56847	0.0112777	0.100941	0.0809716	rps19/pwp2h
BP	GO:1902275	regulation of chromatin organization	14/18569																	1/217	0.0714286	6.11224	2.08073	0.15179	0.36161	0.29007	ssrp1a
BP	GO:0000727	double-strand break repair via break-induced replication	13/18569	6/341	0.461538	25.1329	11.905	5.65072e-08	6.75913e-06	5.7468e-06	mcm6l/mcm4/mcm7/mcm3l/mcm5/mcm2									1/217	0.0769231	6.58242	2.18939	0.141754	0.357921	0.287111	mcm3
BP	GO:1902969	mitotic DNA replication	13/18569	4/341	0.307692	16.7552	7.77222	7.00804e-05	0.00205613	0.00174818	mcm6l/mcm4/mcm3l/mcm2									1/217	0.0769231	6.58242	2.18939	0.141754	0.357921	0.287111	mcm3
BP	GO:0000054	ribosomal subunit export from nucleus	13/18569	1/341	0.0769231	4.18881	1.57307	0.214181	0.517521	0.440011	ran									3/217	0.230769	19.7473	7.35255	0.000412865	0.00856186	0.00686802	npm1a/xpo1a/abce1
BP	GO:0009303	rRNA transcription	13/18569	1/341	0.0769231	4.18881	1.57307	0.214181	0.517521	0.440011	ncl									2/217	0.153846	13.1648	4.77097	0.00974106	0.094788	0.0760355	chd7/nol11
BP	GO:0033750	ribosome localization	13/18569	1/341	0.0769231	4.18881	1.57307	0.214181	0.517521	0.440011	ran									3/217	0.230769	19.7473	7.35255	0.000412865	0.00856186	0.00686802	npm1a/xpo1a/abce1
BP	GO:0007064	mitotic sister chromatid cohesion	13/18569																	1/217	0.0769231	6.58242	2.18939	0.141754	0.357921	0.287111	smc3
BP	GO:0006356	regulation of transcription by RNA polymerase I	12/18569																	3/217	0.25	21.3929	7.68397	0.000320344	0.00710939	0.00570289	nol11/wdr75/heatr1
BP	GO:0000479	endonucleolytic cleavage of tricistronic rRNA transcript (SSU-rRNA, 5.8S rRNA, LSU-rRNA)	12/18569
BP	GO:0031445	regulation of heterochromatin formation	12/18569
BP	GO:0120261	regulation of heterochromatin organization	12/18569
CC	GO:0005768	endosome	493/19171	6/353	0.0121704	0.660959	-1.04453	0.894228	0.94437	0.718961	vps16/flot1a/flot1b/flot2a/lamp2/tfa									5/220	0.010142	0.883782	-0.281668	0.671131	0.770775	0.527526	chmp4c/vta1/coro1ca/myo1d/ankfy1	1/26	0.0020284	1.49563	0.410853	0.492272	0.492272	0.409724	lamp2	1/41	0.0020284	0.948449	-0.0536835	0.656744	0.656744	0.441007	tfa	4/118	0.00811359	1.31818	0.563256	0.360587	0.440235
CC	GO:0005740	mitochondrial envelope	474/19171	9/353	0.0189873	1.03118	0.0941418	0.51012	0.708935	0.539722	phb2a/hadhb/thop1/atp5f1b/immt/rps3/hspd1/phb/atp5fa1	1/13	0.0021097	3.11117	1.21236	0.277882	0.277882	0.0769756	slc25a3b	5/220	0.0105485	0.919208	-0.191902	0.637137	0.736736	0.50423	vdac2/hk2/vdac1/mfn2/dnm1l																	7/118	0.0147679	2.39929	2.42762	0.0273263	0.107597
CC	GO:0012506	vesicle membrane	459/19171	9/353	0.0196078	1.06488	0.192689	0.471547	0.679729	0.517487	vps16/ap2a1/arcn1b/lamp2/copa/cltca/copb1/copg2/copb2									10/220	0.0217865	1.89849	2.09927	0.0396672	0.118551	0.0811375	chmp4c/sec24a/ap1g1/sec23a/vta1/dnm1l/coro1ca/sec23b/sec24b/ankfy1	1/26	0.00217865	1.60642	0.484606	0.46767	0.478805	0.398516	lamp2									9/118	0.0196078	3.18561	3.72983	0.00213919	0.021998
CC	GO:0030659	cytoplasmic vesicle membrane	457/19171	9/353	0.0196937	1.06954	0.206068	0.466354	0.679244	0.517117	vps16/ap2a1/arcn1b/lamp2/copa/cltca/copb1/copg2/copb2									10/220	0.0218818	1.9068	2.11395	0.0386969	0.117125	0.0801614	chmp4c/sec24a/ap1g1/sec23a/vta1/dnm1l/coro1ca/sec23b/sec24b/ankfy1	1/26	0.00218818	1.61345	0.489129	0.466188	0.478805	0.398516	lamp2									9/118	0.0196937	3.19955	3.74524	0.00207708	0.021998
CC	GO:0031966	mitochondrial membrane	446/19171	8/353	0.0179372	0.974149	-0.0756577	0.579716	0.762636	0.580605	phb2a/hadhb/atp5f1b/immt/rps3/hspd1/phb/atp5fa1	1/13	0.00224215	3.30648	1.28385	0.263692	0.277882	0.0769756	slc25a3b	5/220	0.0112108	0.976916	-0.0531464	0.583338	0.692769	0.474138	vdac2/hk2/vdac1/mfn2/dnm1l																	6/118	0.0134529	2.18564	1.9938	0.057644	0.175721
CC	GO:0098797	plasma membrane protein complex	443/19171	12/353	0.027088	1.47112	1.37403	0.119019	0.325799	0.248035	flot1a/ap2a1/traf4a/cdh2/itgb1a/flot1b/flot2a/itga5/itga6a/cltca/cdh1/ctnna1	1/13	0.00225734	3.32888	1.29184	0.262156	0.277882	0.0769756	c8a	3/220	0.00677201	0.590119	-0.940417	0.886496	0.924606	0.63281	jupa/casp3a/ctnnb1									4/41	0.00902935	4.22199	3.17633	0.0145133	0.0603285	0.040511	cdh1/itgb1a/traf4a/c8a	2/118	0.00451467	0.733481	-0.446637	0.760683	0.777131
CC	GO:0032993	protein-DNA complex	400/19171	11/353	0.0275	1.49349	1.36608	0.122161	0.330237	0.251414	nap1l1/pold1/chd4b/zgc:163061/smc2/rbbp4/rpa1/ruvbl2/parp1/si:dkey-108k21.11/smarca4a									16/220	0.04	3.48564	5.4129	1.63754e-05	0.000538341	0.000368447	zgc:110425/h1m/smarcc1a/ssrp1a/mta2/cbx3a/chd7/ruvbl1/prim2/pbrm1l/supt16h/wdr18/uchl5/uhrf1/baz2a/atrx
CC	GO:0070161	anchoring junction	395/19171	11/353	0.0278481	1.5124	1.40934	0.114773	0.320655	0.244119	actb1/xirp1/ctnnd1/tjp1b/cdh2/actn4/itgb1a/itgb1b/cdh1/ccdc88c/ctnna1									5/220	0.0126582	1.10305	0.222971	0.47574	0.613331	0.419771	jupa/dspa/cgnl1/ptk7a/ctnnb1	1/26	0.00253165	1.8667	0.64141	0.418217	0.449583	0.374194	ccdc88c	2/41	0.00506329	2.36752	1.27138	0.206707	0.244962	0.164493	cdh1/itgb1a	6/118	0.0151899	2.46784	2.31978	0.0354479	0.121812
CC	GO:0099513	polymeric cytoskeletal fiber	374/19171	7/353	0.0187166	1.01647	0.0440673	0.535806	0.737148	0.5612	actb1/krt17/tpm3/zgc:55461/tuba4l/mapre1b/dctn1a									13/220	0.0347594	3.02896	4.26945	0.00040383	0.0040849	0.00279575	stau2/krt99/krt97/dspa/dctn2/eppk1/dnm2a/dbn1/dnm1l/tubg1/kntc1/dync1h1/lmnb2																	8/118	0.0213904	3.47521	3.80429	0.00221144	0.021998
CC	GO:0000785	chromatin	363/19171	9/353	0.0247934	1.3465	0.912841	0.227621	0.440446	0.335317	nap1l1/chd4b/zgc:163061/smc2/rbbp4/ruvbl2/parp1/si:dkey-108k21.11/smarca4a									14/220	0.0385675	3.36081	4.8927	8.23748e-05	0.00135404	0.000926716	zgc:110425/h1m/smarcc1a/ssrp1a/mta2/cbx3a/chd7/ruvbl1/pbrm1l/supt16h/uchl5/uhrf1/baz2a/atrx
CC	GO:0009986	cell surface	348/19171	7/353	0.0201149	1.09242	0.238294	0.460077	0.679244	0.517117	pdia4/cdh2/itgb1a/itga5/itga6a/pdia3/calr									1/220	0.00287356	0.250405	-1.52047	0.982641	0.982641	0.67253	gpc4									1/41	0.00287356	1.34364	0.299495	0.52852	0.537792	0.361131	itgb1a	2/118	0.00574713	0.933713	-0.098207	0.634573	0.666302
CC	GO:0005773	vacuole	336/19171	5/353	0.014881	0.808166	-0.485873	0.744143	0.880624	0.67043	ctsc/vps16/si:dkey-239j18.2/lamp2/hspa8									2/220	0.00595238	0.518696	-0.958987	0.900642	0.926437	0.634064	man2b1/seh1l	1/26	0.00297619	2.19448	0.814023	0.368736	0.406555	0.338381	lamp2									3/118	0.00892857	1.45059	0.655751	0.341954	0.430862
CC	GO:0000139	Golgi membrane	333/19171	9/353	0.027027	1.4678	1.17945	0.162978	0.392921	0.299135	arcn1b/copa/copb1/copg2/glg1a/lman2lb/copb2/sacm1la/lman1									1/220	0.003003	0.261684	-1.46438	0.979295	0.982641	0.67253	sacm1lb	1/26	0.003003	2.21425	0.823728	0.366115	0.406555	0.338381	glg1a									3/118	0.00900901	1.46366	0.671697	0.3369	0.430327
CC	GO:0030312	external encapsulating structure	328/19171	6/353	0.0182927	0.993453	-0.0163793	0.563613	0.751652	0.572243	nid2a/fbn2b/lamb1a/zgc:194887/lama1/lamc1	3/13	0.00914634	13.488	5.94243	0.00124958	0.00339173	0.000939536	angptl2b/fn1a/col14a1a	2/220	0.00609756	0.531347	-0.922401	0.892965	0.924606	0.63281	apoeb/gpc4									6/41	0.0182927	8.55339	6.38777	6.50317e-05	0.00158068	0.00106144	fn1a/zgc:194887/col14a1a/angptl2b/fbn2b/lamc1	1/118	0.00304878	0.495323	-0.725513	0.870315	0.870315
CC	GO:0019866	organelle inner membrane	307/19171	8/353	0.0260586	1.41521	1.00446	0.206722	0.424683	0.323317	phb2a/hadhb/atp5f1b/immt/rps3/hspd1/phb/atp5fa1	1/13	0.00325733	4.80356	1.75005	0.189359	0.224864	0.0622892	slc25a3b																									2/118	0.00651466	1.05841	0.0811929	0.566123	0.607939
CC	GO:0005815	microtubule organizing center	307/19171	5/353	0.0162866	0.884508	-0.279394	0.670077	0.844609	0.643012	ubr4/mapre1b/ccdc88c/glg1a/rps7									5/220	0.0162866	1.41923	0.797837	0.277627	0.414864	0.283937	npm1a/plk1/dctn2/tubg1/aldob	3/26	0.00977199	7.20534	4.03913	0.00804947	0.0692255	0.0576173	rps7/ccdc88c/glg1a									4/118	0.0130293	2.11682	1.55241	0.121406	0.23414
CC	GO:0036477	somatodendritic compartment	301/19171	1/353	0.00332226	0.180428	-1.96289	0.996442	0.996442	0.758604	alcamb									5/220	0.0166113	1.44752	0.843178	0.264499	0.4021	0.275202	stau2/ncdn/dbn1/myo1d/ptk7a																	5/118	0.0166113	2.69877	2.33778	0.0385313	0.125559
CC	GO:0005911	cell-cell junction	295/19171	5/353	0.0169492	0.920488	-0.188496	0.635641	0.816393	0.62153	ctnnd1/tjp1b/cdh2/cdh1/ctnna1									5/220	0.0169492	1.47696	0.889505	0.251522	0.386843	0.26476	jupa/dspa/cgnl1/ptk7a/ctnnb1									1/41	0.00338983	1.58504	0.468796	0.470845	0.487661	0.327468	cdh1	4/118	0.0135593	2.20293	1.63858	0.109155	0.218017
CC	GO:0005743	mitochondrial inner membrane	289/19171	8/353	0.0276817	1.50336	1.1809	0.16567	0.392921	0.299135	phb2a/hadhb/atp5f1b/immt/rps3/hspd1/phb/atp5fa1	1/13	0.00346021	5.10274	1.83066	0.179242	0.224864	0.0622892	slc25a3b																									2/118	0.00692042	1.12433	0.167603	0.533326	0.575992
CC	GO:0000323	lytic vacuole	266/19171	5/353	0.018797	1.02084	0.0468812	0.544021	0.737148	0.5612	ctsc/vps16/si:dkey-239j18.2/lamp2/hspa8									2/220	0.0075188	0.655195	-0.610144	0.81232	0.872001	0.596807	man2b1/seh1l	1/26	0.0037594	2.77198	1.07246	0.304774	0.364035	0.302992	lamp2									3/118	0.0112782	1.83232	1.07576	0.225341	0.32511
CC	GO:0005764	lysosome	265/19171	5/353	0.0188679	1.02469	0.0554404	0.540671	0.737148	0.5612	ctsc/vps16/si:dkey-239j18.2/lamp2/hspa8									2/220	0.00754717	0.657667	-0.604614	0.810659	0.872001	0.596807	man2b1/seh1l	1/26	0.00377358	2.78244	1.07673	0.303816	0.364035	0.302992	lamp2									3/118	0.0113208	1.83924	1.08263	0.223725	0.32511
CC	GO:0005730	nucleolus	264/19171	10/353	0.0378788	2.05715	2.36886	0.0249372	0.112633	0.0857489	nop58/gtpbp4/nop56/top2a/ilf3b/rnf213a/parp1/ncl/rps4x/nop2									22/220	0.0833333	7.26174	11.038	4.30577e-13	1.13242e-10	7.75039e-11	fbl/eif4a3/ilf2/npm1a/wdr43/ssrp1a/dhx9/nol11/utp4/mybbp1a/wdr75/pes/ddx21/wdr18/pwp2h/nle1/pdcd11/top2b/heatr1/ftsj3/wdr3/top1a																	1/118	0.00378788	0.615402	-0.495186	0.806271	0.819275
CC	GO:0010008	endosome membrane	256/19171	2/353	0.0078125	0.424287	-1.27009	0.951219	0.980153	0.746203	vps16/lamp2									4/220	0.015625	1.36158	0.627514	0.338631	0.481405	0.329478	chmp4c/vta1/coro1ca/ankfy1	1/26	0.00390625	2.88026	1.1161	0.295143	0.364035	0.302992	lamp2									3/118	0.0117188	1.9039	1.1458	0.209295	0.319024
CC	GO:0005667	transcription regulator complex	253/19171	2/353	0.00790514	0.429318	-1.25149	0.948891	0.980153	0.746203	chd4b/rbbp4									2/220	0.00790514	0.688861	-0.536764	0.78969	0.868989	0.594746	mta2/tle2a
CC	GO:0005874	microtubule	250/19171	4/353	0.016	0.868941	-0.285679	0.678967	0.851369	0.648158	zgc:55461/tuba4l/mapre1b/dctn1a									7/220	0.028	2.43995	2.46917	0.0256534	0.0854031	0.0584508	stau2/dctn2/dnm2a/dnm1l/tubg1/kntc1/dync1h1																	6/118	0.024	3.89919	3.63115	0.00453004	0.0317103
CC	GO:0005813	centrosome	245/19171	4/353	0.0163265	0.886674	-0.244509	0.663585	0.840334	0.639757	ubr4/mapre1b/ccdc88c/rps7									5/220	0.0204082	1.77839	1.32116	0.151834	0.307172	0.210232	npm1a/plk1/dctn2/tubg1/aldob	2/26	0.00816327	6.01915	2.91376	0.0432289	0.22183	0.184632	rps7/ccdc88c									4/118	0.0163265	2.65251	2.04865	0.064852	0.18026
CC	GO:0030424	axon	239/19171	4/353	0.0167364	0.908934	-0.194031	0.644478	0.823838	0.627199	nrp2b/alcamb/sptan1/dctn1a									2/220	0.0083682	0.729213	-0.453874	0.762676	0.846345	0.579248	fscn1a/ptk7a																	3/118	0.0125523	2.03932	1.27239	0.182679	0.300229
CC	GO:0000151	ubiquitin ligase complex	227/19171																	1/220	0.00440529	0.383881	-1.00612	0.928331	0.935445	0.640228	kbtbd8
CC	GO:0061695	transferase complex, transferring phosphorus-containing groups	226/19171	2/353	0.00884956	0.480609	-1.07575	0.922641	0.961676	0.732136	polr2b/pold1									2/220	0.00884956	0.771158	-0.372862	0.734962	0.830138	0.568155	prim2/polr2a
CC	GO:0098798	mitochondrial protein-containing complex	217/19171	4/353	0.0184332	1.00108	0.00219854	0.568593	0.751652	0.572243	atp5f1b/immt/atp5fa1/dlat									1/220	0.00460829	0.401571	-0.955209	0.919453	0.933653	0.639002	hadhab
CC	GO:0030133	transport vesicle	216/19171	1/353	0.00462963	0.25143	-1.51534	0.982354	0.996442	0.758604	cltca									6/220	0.0277778	2.42058	2.26223	0.0387447	0.117125	0.0801614	sec24a/ap1g1/sec23a/dnm1l/sec23b/sec24b																	4/118	0.0185185	3.00863	2.33634	0.0445846	0.142822
CC	GO:0005840	ribosome	183/19171	27/353	0.147541	8.01277	13.0553	5.91616e-17	2.2904e-15	1.74371e-15	rps23/rpl7/rpl34/rpl24/zgc:171772/rps18/rps5/rpl23/rpl10/rpl6/rps3/rpsa/rpl19/rps11/rps6/rpl13/rplp0/rps16/rps9/rpl7a/rps4x/rpl3/uba52/rpl9/rps7/rpl14/rpl12	3/13	0.0163934	24.1753	8.20576	0.000228068	0.00144443	0.00040012	rpl28/rps25/rpl13a	5/220	0.0273224	2.3809	2.02234	0.0601405	0.170075	0.116401	rps19/rpl31/hspa14/eif2a/rpl36a	1/26	0.00546448	4.02921	1.51735	0.220843	0.289156	0.240668	rps7	3/41	0.0163934	7.66533	4.19424	0.00698883	0.0451302	0.0303052	rps18/rpl28/rps25	1/118	0.00546448	0.887793	-0.120026	0.678669	0.700921
CC	GO:0005759	mitochondrial matrix	168/19171	6/353	0.0357143	1.9396	1.67532	0.0908257	0.273486	0.208209	lonp1/aldh2.2/hspd1/hspa9/etfa/dlat									3/220	0.0178571	1.55609	0.779997	0.303602	0.448581	0.307013	got2a/acadm/hadhab
CC	GO:0005938	cell cortex	167/19171	7/353	0.0419162	2.27642	2.26903	0.0352869	0.147119	0.112004	sptan1/cdh1/myh10/sptbn2/myh9a/dctn1a/ctnna1									6/220	0.0359281	3.13081	2.9798	0.0127613	0.0548042	0.0375086	dbn1/iqgap2/coro1ca/myo1d/ctnnb1/myo1ca									1/41	0.00598802	2.79991	1.08152	0.301692	0.318148	0.213638	cdh1	5/118	0.0299401	4.86425	3.94704	0.00374733	0.0272402
CC	GO:0005635	nuclear envelope	167/19171	5/353	0.0299401	1.62601	1.11283	0.195288	0.420286	0.31997	nup160/ipo9/ipo7/ran/nup210									4/220	0.0239521	2.08721	1.52039	0.126209	0.283547	0.194063	nup133/seh1l/nup98/lmnb2																	1/118	0.00598802	0.972851	-0.0277307	0.644982	0.669789
CC	GO:0005819	spindle	156/19171	6/353	0.0384615	2.0888	1.87014	0.0689878	0.225249	0.171485	mms19/cenpf/cltca/mapre1b/hspb1/dctn1a									4/220	0.025641	2.23438	1.6679	0.105225	0.268681	0.183888	plk1/tubg1/kntc1/kbtbd8									1/41	0.00641026	2.99734	1.15961	0.284909	0.311787	0.209367	cenpf	3/118	0.0192308	3.12435	2.09657	0.0718068	0.188493
CC	GO:0044391	ribosomal subunit	150/19171	25/353	0.166667	9.05146	13.5586	4.4211e-17	1.99687e-15	1.52024e-15	rps23/rpl7/rpl34/rpl24/zgc:171772/rps18/rps5/rpl23/rpl10/rpl6/rps3/rpsa/rpl19/rps11/rpl13/rplp0/rps16/rps9/rpl7a/rps4x/rpl3/uba52/rps7/rpl14/rpl12	3/13	0.02	29.4938	9.12615	0.000126773	0.00120434	0.000333613	rpl28/rps25/rpl13a	4/220	0.0266667	2.32376	1.75365	0.0945146	0.2437	0.166791	rps19/rpl31/eif2a/rpl36a	1/26	0.00666667	4.91564	1.7742	0.184836	0.27175	0.226181	rps7	3/41	0.02	9.35171	4.7539	0.00402581	0.0389162	0.0261324	rps18/rpl28/rps25	1/118	0.00666667	1.08311	0.0804153	0.605348	0.639167
CC	GO:0031252	cell leading edge	148/19171	5/353	0.0337838	1.83476	1.39625	0.138307	0.353597	0.269198	cdh2/itgb1a/itgb1b/myo6a/igf2bp1									5/220	0.0337838	2.94395	2.55789	0.028117	0.0908025	0.0621462	fscn1a/dbn1/arhgef2/coro1ca/myo1ca									1/41	0.00675676	3.15936	1.22085	0.272456	0.303893	0.204066	itgb1a	4/118	0.027027	4.39098	3.25902	0.0132793	0.0627447
CC	GO:0005681	spliceosomal complex	141/19171	6/353	0.0425532	2.31101	2.13997	0.0464878	0.170246	0.12961	sf3b1/hnrnpa1b/prpf8/hnrnpa0l/eftud2/sf3b3									9/220	0.0638298	5.56219	5.85827	3.70003e-05	0.000810923	0.000555004	prpf19/eif4a3/dhx15/cdc5l/hnrnpa1a/snrnp200/prpf6/ddx46/prpf39
CC	GO:0030135	coated vesicle	140/19171	11/353	0.0785714	4.26712	5.31386	5.76915e-05	0.000679757	0.000517508	ap2a1/arcn1b/myo6a/copa/cltca/copb1/copg2/hip1rb/lman2lb/copb2/lman1									5/220	0.0357143	3.11218	2.70252	0.0228038	0.0783354	0.0536136	sec24a/ap1g1/sec23a/sec23b/sec24b	1/26	0.00714286	5.26676	1.86724	0.173613	0.27175	0.226181	hip1rb									5/118	0.0357143	5.80236	4.48806	0.00174775	0.0206453
CC	GO:0048471	perinuclear region of cytoplasm	136/19171	7/353	0.0514706	2.7953	2.87768	0.0130764	0.0824119	0.0627412	rangap1a/cdh2/actn4/lamb1a/akap12b/hsp90b1/epcam																	1/26	0.00735294	5.42166	1.90699	0.169082	0.27175	0.226181	epcam									2/118	0.0147059	2.38921	1.27947	0.204196	0.316653
CC	GO:0019898	extrinsic component of membrane	136/19171	3/353	0.0220588	1.19799	0.317353	0.458911	0.679244	0.517117	cdh2/cdh1/ctnna1									2/220	0.0147059	1.28148	0.354938	0.463983	0.604097	0.41345	jupa/ctnnb1									1/41	0.00735294	3.43813	1.32098	0.25338	0.288157	0.1935	cdh1	2/118	0.0147059	2.38921	1.27947	0.204196	0.316653
CC	GO:0098687	chromosomal region	131/19171	5/353	0.0381679	2.07285	1.68754	0.0948311	0.279339	0.212665	rbbp4/ncapd2/cenpf/suv39h1b/dctn1a									10/220	0.0763359	6.65198	6.99373	2.77847e-06	0.000182684	0.000125031	plk1/smc3/cbx3a/nup133/kntc1/rif1/seh1l/zw10/ercc6l/atrx									1/41	0.00763359	3.56935	1.36607	0.245288	0.284534	0.191066	cenpf	3/118	0.0229008	3.7206	2.45888	0.0472062	0.1487
CC	GO:0016604	nuclear body	123/19171	1/353	0.00813008	0.441535	-0.851012	0.899068	0.94437	0.718961	rpa1									6/220	0.0487805	4.25078	3.89692	0.00297651	0.0182052	0.0124598	fbl/eif4a3/rbm4.3/rbm4.2/ddx46/hectd1																	1/118	0.00813008	1.32086	0.280942	0.5332	0.575992
CC	GO:0019867	outer membrane	122/19171	1/353	0.00819672	0.445154	-0.842031	0.897163	0.94437	0.718961	hadhb									5/220	0.0409836	3.57135	3.06981	0.0133496	0.0548585	0.0375457	vdac2/hk2/vdac1/mfn2/dnm1l																	4/118	0.0327869	5.32676	3.77291	0.00686106	0.0381394
CC	GO:0031968	organelle outer membrane	122/19171	1/353	0.00819672	0.445154	-0.842031	0.897163	0.94437	0.718961	hadhb									5/220	0.0409836	3.57135	3.06981	0.0133496	0.0548585	0.0375457	vdac2/hk2/vdac1/mfn2/dnm1l																	4/118	0.0327869	5.32676	3.77291	0.00686106	0.0381394
CC	GO:1904949	ATPase complex	121/19171	7/353	0.0578512	3.14183	3.23699	0.00712942	0.0508441	0.0387082	chd4b/rbbp4/atp6v0e1/ruvbl2/atp5f1b/smarca4a/atp5fa1									5/220	0.0413223	3.60086	3.09221	0.0129196	0.0548042	0.0375086	smarcc1a/mta2/ruvbl1/pbrm1l/uchl5
CC	GO:0035770	ribonucleoprotein granule	120/19171	6/353	0.05	2.71544	2.58178	0.0237204	0.108953	0.0829473	eif2s1a/edc4/ddx3xb/ddx4/pabpc1a/igf2bp3									7/220	0.0583333	5.08322	4.83438	0.000473306	0.00444569	0.00304268	fxr2/stau2/piwil1/pan2/cnot1/dis3l2/ybx1																	3/118	0.025	4.06165	2.64763	0.0379846	0.125559
CC	GO:0030658	transport vesicle membrane	116/19171	1/353	0.00862069	0.468179	-0.786867	0.884951	0.94437	0.718961	cltca									6/220	0.0517241	4.50729	4.08228	0.00222006	0.0158396	0.0108408	sec24a/ap1g1/sec23a/dnm1l/sec23b/sec24b																	4/118	0.0344828	5.60228	3.91262	0.00575231	0.0350706
CC	GO:0005741	mitochondrial outer membrane	114/19171	1/353	0.00877193	0.476393	-0.767967	0.880567	0.94437	0.718961	hadhb									5/220	0.0438596	3.82197	3.256	0.0101697	0.0477612	0.0326883	vdac2/hk2/vdac1/mfn2/dnm1l																	4/118	0.0350877	5.70056	3.96137	0.00541119	0.0340905
CC	GO:0036464	cytoplasmic ribonucleoprotein granule	113/19171	6/353	0.0530973	2.88365	2.75051	0.0182289	0.0955874	0.0727719	eif2s1a/edc4/ddx3xb/ddx4/pabpc1a/igf2bp3									7/220	0.0619469	5.39811	5.05211	0.000328722	0.00360225	0.00246542	fxr2/stau2/piwil1/pan2/cnot1/dis3l2/ybx1																	3/118	0.0265487	4.31326	2.77988	0.0326506	0.114277
CC	GO:0031253	cell projection membrane	108/19171	3/353	0.0277778	1.50858	0.725914	0.320185	0.530952	0.40422	itgb1a/itgb1b/myo6a									4/220	0.037037	3.22744	2.50109	0.0359001	0.112402	0.0769288	fscn1a/arhgef2/coro1ca/myo1ca									1/41	0.00925926	4.32949	1.60635	0.20695	0.244962	0.164493	itgb1a	2/118	0.0185185	3.00863	1.64735	0.142962	0.257606
CC	GO:0000775	chromosome, centromeric region	107/19171	4/353	0.0373832	2.03023	1.46363	0.135307	0.349221	0.265866	ncapd2/cenpf/suv39h1b/dctn1a									9/220	0.0841121	7.32961	7.07405	3.96915e-06	0.000208777	0.000142889	plk1/smc3/cbx3a/nup133/kntc1/seh1l/zw10/ercc6l/atrx									1/41	0.00934579	4.36996	1.61828	0.205241	0.244962	0.164493	cenpf	3/118	0.0280374	4.55512	2.90208	0.0284154	0.108814
CC	GO:0005912	adherens junction	107/19171	4/353	0.0373832	2.03023	1.46363	0.135307	0.349221	0.265866	ctnnd1/cdh2/cdh1/ctnna1									2/220	0.0186916	1.6288	0.702757	0.348121	0.489603	0.33509	jupa/ctnnb1									1/41	0.00934579	4.36996	1.61828	0.205241	0.244962	0.164493	cdh1	2/118	0.0186916	3.03675	1.66262	0.140854	0.257606
CC	GO:0090575	RNA polymerase II transcription regulator complex	102/19171
CC	GO:0000793	condensed chromosome	95/19171	4/353	0.0421053	2.28669	1.72188	0.0983946	0.285953	0.217699	ncapg/smc2/ncapd2/dctn1a									6/220	0.0631579	5.50364	4.74119	0.000792972	0.00719144	0.00492189	plk1/nup133/kntc1/seh1l/zw10/ercc6l																	3/118	0.0315789	5.13051	3.17608	0.0208869	0.0897189
CC	GO:1905368	peptidase complex	90/19171	16/353	0.177778	9.65489	11.2718	7.7687e-12	1.91393e-10	1.4571e-10	psmd11a/psmd3/psmc5/psmc1b/psmc2/psmd8/psmd6/psmc3/psmc4/psmd2/psmd14/psmc6/psmd4a/psmd1/pigk/psmd4b									4/220	0.0444444	3.87293	2.94342	0.0200309	0.0711909	0.0487238	psma5/psma1/psma8/psmd13	2/26	0.0222222	16.3855	5.3914	0.00658306	0.0692255	0.0576173	psmd6/pigk	2/41	0.0222222	10.3908	4.13398	0.0158711	0.0613683	0.0412092	psmd11a/psmd2	6/118	0.0666667	10.8311	7.35685	1.95514e-05	0.00061587
CC	GO:0015934	large ribosomal subunit	89/19171	15/353	0.168539	9.15317	10.559	7.84003e-11	1.63435e-09	1.24425e-09	rpl7/rpl34/rpl24/zgc:171772/rpl23/rpl10/rpl6/rpl19/rpl13/rplp0/rpl7a/rpl3/uba52/rpl14/rpl12	2/13	0.0224719	33.1392	7.91635	0.00160786	0.00381867	0.0010578	rpl28/rpl13a	2/220	0.0224719	1.95822	0.976238	0.272138	0.408985	0.279914	rpl31/rpl36a									1/41	0.011236	5.25377	1.8621	0.173853	0.224077	0.150469	rpl28	1/118	0.011236	1.82546	0.614257	0.423493	0.473611
CC	GO:0000228	nuclear chromosome	88/19171	4/353	0.0454545	2.46858	1.89116	0.0793914	0.2473	0.188272	pold1/rpa1/ruvbl2/parp1									4/220	0.0454545	3.96095	2.99955	0.0186039	0.0698975	0.0478386	ruvbl1/prim2/wdhd1/uchl5
CC	GO:0022626	cytosolic ribosome	86/19171	24/353	0.27907	15.1559	18.0199	4.65089e-22	1.26039e-19	9.59553e-20	rps23/rpl7/rpl34/rpl24/zgc:171772/rps5/rpl23/rpl10/rpl6/rps3/rpsa/rpl19/rps11/rpl13/rplp0/rps16/rps9/rpl7a/rps4x/rpl3/uba52/rps7/rpl14/rpl12	3/13	0.0348837	51.4428	12.2126	2.41313e-05	0.000458494	0.000127007	rpl28/rps25/rpl13a	4/220	0.0465116	4.05307	3.05735	0.0172419	0.0677457	0.0463659	rps19/rpl31/eif2a/rpl36a	1/26	0.0116279	8.57379	2.5941	0.110391	0.263712	0.219491	rps7	2/41	0.0232558	10.8741	4.24859	0.0145621	0.0603285	0.040511	rpl28/rps25	1/118	0.0116279	1.88914	0.650345	0.412666	0.469842
CC	GO:0019897	extrinsic component of plasma membrane	84/19171	3/353	0.0357143	1.9396	1.18202	0.201613	0.420286	0.31997	cdh2/cdh1/ctnna1									2/220	0.0238095	2.07478	1.06365	0.250864	0.386843	0.26476	jupa/ctnnb1									1/41	0.0119048	5.56649	1.94178	0.164922	0.222121	0.149155	cdh1	2/118	0.0238095	3.86824	2.07327	0.094618	0.212891
CC	GO:0098858	actin-based cell projection	83/19171	5/353	0.060241	3.27161	2.84057	0.018562	0.0955874	0.0727719	myo6a/cdh1/igf2bp1/ctnna1/myo1b									3/220	0.0361446	3.14967	2.11464	0.0703093	0.190855	0.130623	fscn1a/ctnnb1/myo1ca									1/41	0.0120482	5.63356	1.95848	0.163124	0.222121	0.149155	cdh1	2/118	0.0240964	3.91485	2.09433	0.0927246	0.211144
CC	GO:0016607	nuclear speck	83/19171																	5/220	0.060241	5.24945	4.18021	0.00267267	0.0171442	0.0117337	eif4a3/rbm4.3/rbm4.2/ddx46/hectd1																	1/118	0.0120482	1.95742	0.687912	0.401637	0.460056
CC	GO:0030662	coated vesicle membrane	82/19171	7/353	0.0853659	4.63612	4.51923	0.000787241	0.00688201	0.00523936	ap2a1/arcn1b/copa/cltca/copb1/copg2/copb2									5/220	0.0609756	5.31347	4.21744	0.00253491	0.0169055	0.0115703	sec24a/ap1g1/sec23a/sec23b/sec24b																	5/118	0.0609756	9.90647	6.3605	0.0001517	0.00238928
CC	GO:0030880	RNA polymerase complex	82/19171	1/353	0.0121951	0.662302	-0.419716	0.782861	0.89517	0.681505	polr2b									2/220	0.0243902	2.12539	1.10033	0.242365	0.386843	0.26476	prim2/polr2a
CC	GO:0000428	DNA-directed RNA polymerase complex	81/19171	1/353	0.0123457	0.670479	-0.407038	0.77877	0.894501	0.680995	polr2b									2/220	0.0246914	2.15163	1.11907	0.23812	0.386577	0.264578	prim2/polr2a
CC	GO:0030136	clathrin-coated vesicle	77/19171	4/353	0.0519481	2.82124	2.19318	0.0536955	0.184196	0.140231	ap2a1/myo6a/cltca/hip1rb									1/220	0.012987	1.1317	0.124764	0.589554	0.695304	0.475874	ap1g1	1/26	0.012987	9.57592	2.77874	0.0994119	0.251454	0.209288	hip1rb									1/118	0.012987	2.10995	0.768016	0.378959	0.444864
CC	GO:0030684	preribosome	77/19171	4/353	0.0519481	2.82124	2.19318	0.0536955	0.184196	0.140231	nop58/nop56/rps4x/rps7									9/220	0.116883	10.1853	8.70155	2.40411e-07	3.1614e-05	2.1637e-05	fbl/utp4/wdr75/pes/pwp2h/pdcd11/heatr1/ftsj3/wdr3	1/26	0.012987	9.57592	2.77874	0.0994119	0.251454	0.209288	rps7
CC	GO:0055029	nuclear DNA-directed RNA polymerase complex	77/19171	1/353	0.012987	0.705309	-0.354875	0.761624	0.885837	0.674399	polr2b									2/220	0.025974	2.2634	1.19686	0.221186	0.368789	0.252403	prim2/polr2a
CC	GO:0030117	membrane coat	76/19171	7/353	0.0921053	5.00212	4.78795	0.000497274	0.00449204	0.00341985	ap2a1/arcn1b/copa/cltca/copb1/copg2/copb2									6/220	0.0789474	6.87955	5.53346	0.000238859	0.00273131	0.00186934	sec24a/ap2b1/ap1g1/sec23a/sec23b/sec24b																	5/118	0.0657895	10.6886	6.66004	0.000105773	0.00181737
CC	GO:0048475	coated membrane	76/19171	7/353	0.0921053	5.00212	4.78795	0.000497274	0.00449204	0.00341985	ap2a1/arcn1b/copa/cltca/copb1/copg2/copb2									6/220	0.0789474	6.87955	5.53346	0.000238859	0.00273131	0.00186934	sec24a/ap2b1/ap1g1/sec23a/sec23b/sec24b																	5/118	0.0657895	10.6886	6.66004	0.000105773	0.00181737
CC	GO:0030139	endocytic vesicle	76/19171	4/353	0.0526316	2.85836	2.22325	0.0516229	0.18177	0.138384	ap2a1/flot2a/myo6a/cltca									1/220	0.0131579	1.14659	0.137962	0.58477	0.692769	0.474138	gapvd1																	1/118	0.0131579	2.13771	0.782077	0.375097	0.444864
CC	GO:0031248	protein acetyltransferase complex	76/19171	1/353	0.0131579	0.714589	-0.341451	0.757134	0.884411	0.673313	ruvbl2									1/220	0.0131579	1.14659	0.137962	0.58477	0.692769	0.474138	ruvbl1
CC	GO:1902493	acetyltransferase complex	76/19171	1/353	0.0131579	0.714589	-0.341451	0.757134	0.884411	0.673313	ruvbl2									1/220	0.0131579	1.14659	0.137962	0.58477	0.692769	0.474138	ruvbl1
CC	GO:0140534	endoplasmic reticulum protein-containing complex	74/19171	9/353	0.121622	6.60512	6.61653	8.46978e-06	0.0001093	8.32119e-05	rpn2/prkcsh/ddost/hspa5/vcp/rpn1/ganabb/pigk/ganaba									1/220	0.0135135	1.17758	0.164905	0.575035	0.692769	0.474138	hyou1	3/26	0.0405405	29.8924	9.17671	0.000134664	0.00289527	0.00240977	prkcsh/pigk/ddost	1/41	0.0135135	6.31872	2.1222	0.146775	0.218281	0.146577	rpn2
CC	GO:0045111	intermediate filament cytoskeleton	74/19171	1/353	0.0135135	0.733902	-0.314113	0.7479	0.881221	0.670885	krt17									5/220	0.0675676	5.8879	4.53902	0.00161117	0.0121068	0.00828604	krt99/krt97/dspa/eppk1/lmnb2																	1/118	0.0135135	2.19549	0.810866	0.367302	0.442166
CC	GO:0005882	intermediate filament	72/19171	1/353	0.0138889	0.754289	-0.286087	0.738316	0.87756	0.668098	krt17									5/220	0.0694444	6.05145	4.62683	0.0014255	0.0110267	0.00754679	krt99/krt97/dspa/eppk1/lmnb2																	1/118	0.0138889	2.25647	0.840591	0.359411	0.440235
CC	GO:0031965	nuclear membrane	70/19171																	1/220	0.0142857	1.24487	0.221138	0.554878	0.678758	0.464549	nup98
CC	GO:1905369	endopeptidase complex	69/19171	16/353	0.231884	12.5933	13.2131	9.82884e-14	3.32952e-12	2.53481e-12	psmd11a/psmd3/psmc5/psmc1b/psmc2/psmd8/psmd6/psmc3/psmc4/psmd2/psmd14/psmc6/psmd4a/psmd1/pigk/psmd4b									4/220	0.057971	5.05165	3.63265	0.00815369	0.0420475	0.0287777	psma5/psma1/psma8/psmd13	2/26	0.0289855	21.3724	6.24736	0.00392401	0.0562441	0.0468127	psmd6/pigk	2/41	0.0289855	13.5532	4.83599	0.00956277	0.0475155	0.031907	psmd11a/psmd2	6/118	0.0869565	14.1275	8.59681	4.18102e-06	0.000263404
CC	GO:0016459	myosin complex	68/19171	7/353	0.102941	5.59061	5.19381	0.000249985	0.00260561	0.00198368	myo5b/myl6/myo6a/myo5ab/myh10/myh9a/myo1b									5/220	0.0735294	6.40742	4.81283	0.00110205	0.008783	0.00601118	smyhc1/myo18ab/cgnl1/myo1d/myo1ca																	2/118	0.0294118	4.77841	2.45631	0.0658092	0.18026
CC	GO:0030027	lamellipodium	68/19171	4/353	0.0588235	3.19463	2.483	0.0366609	0.147601	0.11237	cdh2/itgb1a/itgb1b/igf2bp1									3/220	0.0441176	3.84445	2.53168	0.0433525	0.124204	0.0850064	fscn1a/dbn1/coro1ca									1/41	0.0147059	6.87626	2.24724	0.135703	0.207126	0.139086	itgb1a	3/118	0.0441176	7.16762	4.00951	0.00851958	0.0434416
CC	GO:0070603	SWI/SNF superfamily-type complex	68/19171	4/353	0.0588235	3.19463	2.483	0.0366609	0.147601	0.11237	chd4b/rbbp4/ruvbl2/smarca4a									5/220	0.0735294	6.40742	4.81283	0.00110205	0.008783	0.00601118	smarcc1a/mta2/ruvbl1/pbrm1l/uchl5
CC	GO:0031256	leading edge membrane	67/19171	3/353	0.0447761	2.43174	1.60787	0.126	0.334766	0.254861	itgb1a/itgb1b/myo6a									3/220	0.0447761	3.90183	2.56362	0.0417817	0.123467	0.0845024	arhgef2/coro1ca/myo1ca									1/41	0.0149254	6.97889	2.26956	0.133844	0.207126	0.139086	itgb1a	1/118	0.0149254	2.42487	0.919433	0.339253	0.430327
CC	GO:0000123	histone acetyltransferase complex	67/19171	1/353	0.0149254	0.810579	-0.212723	0.712736	0.871951	0.663828	ruvbl2									1/220	0.0149254	1.30061	0.265574	0.539138	0.668837	0.457759	ruvbl1
CC	GO:0000779	condensed chromosome, centromeric region	66/19171	2/353	0.030303	1.64572	0.719705	0.343725	0.549557	0.418385	ncapd2/dctn1a									6/220	0.0909091	7.9219	6.06918	0.000109177	0.00159519	0.00109177	plk1/nup133/kntc1/seh1l/zw10/ercc6l																	3/118	0.0454545	7.38482	4.08901	0.00784834	0.0412038
CC	GO:0000786	nucleosome	66/19171	2/353	0.030303	1.64572	0.719705	0.343725	0.549557	0.418385	zgc:163061/si:dkey-108k21.11									2/220	0.030303	2.64063	1.43852	0.175321	0.323275	0.221253	zgc:110425/h1m
CC	GO:0120114	Sm-like protein family complex	64/19171	5/353	0.078125	4.24287	3.55906	0.00645491	0.0472778	0.0359932	ddx20/sf3b1/prpf8/eftud2/sf3b3									5/220	0.078125	6.80788	5.01439	0.000836467	0.00733302	0.0050188	gemin5/strap/snrpa1/prpf6/prpf39																	1/118	0.015625	2.53853	0.970221	0.326858	0.423124
CC	GO:0001726	ruffle	64/19171	3/353	0.046875	2.54572	1.69644	0.113926	0.320655	0.244119	itgb1a/itgb1b/myo6a									4/220	0.0625	5.44631	3.83884	0.00626387	0.0336204	0.0230101	fscn1a/arhgef2/coro1ca/myo1ca									1/41	0.015625	7.30602	2.33935	0.128244	0.206616	0.138744	itgb1a	2/118	0.03125	5.07707	2.57106	0.0591603	0.176856
CC	GO:0000776	kinetochore	64/19171	1/353	0.015625	0.848575	-0.16619	0.696207	0.865468	0.658892	dctn1a									6/220	0.09375	8.16946	6.18994	9.18221e-05	0.00142054	0.000972234	plk1/nup133/kntc1/seh1l/zw10/ercc6l																	3/118	0.046875	7.6156	4.17189	0.00720949	0.0389312
CC	GO:0000502	proteasome complex	62/19171	15/353	0.241935	13.1392	13.1123	2.99741e-13	8.12299e-12	6.18414e-12	psmd11a/psmd3/psmc5/psmc1b/psmc2/psmd8/psmd6/psmc3/psmc4/psmd2/psmd14/psmc6/psmd4a/psmd1/psmd4b									4/220	0.0645161	5.62199	3.92747	0.0055979	0.0306718	0.0209921	psma5/psma1/psma8/psmd13	1/26	0.016129	11.8927	3.16579	0.0808231	0.251454	0.209288	psmd6	2/41	0.0322581	15.0834	5.14197	0.00778106	0.0451302	0.0303052	psmd11a/psmd2	6/118	0.0967742	15.7225	9.13755	2.22049e-06	0.000209837
CC	GO:0015935	small ribosomal subunit	61/19171	11/353	0.180328	9.79339	9.42112	1.2972e-08	2.34361e-07	1.78422e-07	rps23/rps18/rps5/rps3/rpsa/rps11/rps16/rps9/rps4x/uba52/rps7	1/13	0.0163934	24.1753	4.72245	0.0405965	0.0593333	0.0164358	rps25	2/220	0.0327869	2.85708	1.56521	0.155028	0.307527	0.210475	rps19/eif2a	1/26	0.0163934	12.0876	3.19627	0.0795708	0.251454	0.209288	rps7	2/41	0.0327869	15.3307	5.18975	0.00754021	0.0451302	0.0303052	rps18/rps25
CC	GO:0000118	histone deacetylase complex	58/19171	4/353	0.0689655	3.74543	2.86795	0.0219968	0.104582	0.0796192	hdac6/chd4b/rbbp4/ruvbl2									2/220	0.0344828	3.00486	1.64755	0.143088	0.298668	0.204411	mta2/ruvbl1
CC	GO:0000932	P-body	57/19171	2/353	0.0350877	1.90557	0.937769	0.282641	0.487853	0.371409	edc4/igf2bp3									4/220	0.0701754	6.11515	4.16703	0.00414378	0.0247685	0.0169518	pan2/cnot1/dis3l2/ybx1																	2/118	0.0350877	5.70056	2.79693	0.0481414	0.149159
CC	GO:0034708	methyltransferase complex	57/19171	2/353	0.0350877	1.90557	0.937769	0.282641	0.487853	0.371409	rbbp4/ruvbl2									1/220	0.0175439	1.52879	0.430774	0.482561	0.61909	0.423712	wdr5
CC	GO:0030120	vesicle coat	56/19171	7/353	0.125	6.7886	5.94144	7.22211e-05	0.000815496	0.000620848	ap2a1/arcn1b/copa/cltca/copb1/copg2/copb2									5/220	0.0892857	7.78044	5.47483	0.000451316	0.00439615	0.00300877	sec24a/ap1g1/sec23a/sec23b/sec24b																	5/118	0.0892857	14.5059	7.96528	2.41187e-05	0.000651205
CC	GO:0030532	small nuclear ribonucleoprotein complex	53/19171	4/353	0.0754717	4.09878	3.09399	0.0162992	0.0901443	0.0686281	sf3b1/prpf8/eftud2/sf3b3									3/220	0.0566038	4.9325	3.08882	0.0229347	0.0783354	0.0536136	snrpa1/prpf6/prpf39
CC	GO:0097525	spliceosomal snRNP complex	52/19171	4/353	0.0769231	4.1776	3.14253	0.015285	0.0896046	0.0682171	sf3b1/prpf8/eftud2/sf3b3									3/220	0.0576923	5.02736	3.13326	0.0218167	0.0765038	0.05236	snrpa1/prpf6/prpf39
CC	GO:0016591	RNA polymerase II, holoenzyme	52/19171	1/353	0.0192308	1.0444	0.0439097	0.620049	0.803987	0.612086	polr2b									1/220	0.0192308	1.67579	0.525757	0.451731	0.591071	0.404535	polr2a
CC	GO:0042470	melanosome	51/19171	6/353	0.117647	6.38927	5.27816	0.000334513	0.00323761	0.00246483	itgb1a/itgb1b/hsp90b1/calub/pdia6/canx																									1/41	0.0196078	9.16834	2.70409	0.103566	0.182025	0.122231	itgb1a
CC	GO:0048770	pigment granule	51/19171	6/353	0.117647	6.38927	5.27816	0.000334513	0.00323761	0.00246483	itgb1a/itgb1b/hsp90b1/calub/pdia6/canx																									1/41	0.0196078	9.16834	2.70409	0.103566	0.182025	0.122231	itgb1a
CC	GO:0030134	COPII-coated ER to Golgi transport vesicle	50/19171	2/353	0.04	2.17235	1.13684	0.234755	0.444886	0.338698	lman2lb/lman1									4/220	0.08	6.97127	4.55515	0.00257118	0.0169055	0.0115703	sec24a/sec23a/sec23b/sec24b																	2/118	0.04	6.49864	3.06377	0.0379848	0.125559
CC	GO:0005788	endoplasmic reticulum lumen	49/19171	17/353	0.346939	18.8418	17.127	8.33691e-18	5.64826e-16	4.30009e-16	pdia4/calr3b/os9/uggt1/hsp90b1/pdia3/calub/hspa5/dnajc10/pdia6/calr/calr3a/p4hb/sumf2/uggt2/dnajb11/txndc5									1/220	0.0204082	1.77839	0.587804	0.432363	0.571414	0.391082	hyou1									1/41	0.0204082	9.54256	2.77182	0.0997093	0.182025	0.122231	uggt1	3/118	0.0612245	9.9469	4.93486	0.0034079	0.0257637
CC	GO:0022625	cytosolic large ribosomal subunit	49/19171	14/353	0.285714	15.5168	13.9352	1.50282e-13	4.52516e-12	3.44506e-12	rpl7/rpl34/rpl24/zgc:171772/rpl23/rpl10/rpl6/rpl19/rpl13/rplp0/rpl7a/rpl3/rpl14/rpl12	2/13	0.0408163	60.1915	10.8068	0.000490294	0.00186312	0.000516099	rpl28/rpl13a	2/220	0.0408163	3.55677	1.93077	0.10865	0.27476	0.188049	rpl31/rpl36a									1/41	0.0204082	9.54256	2.77182	0.0997093	0.182025	0.122231	rpl28	1/118	0.0204082	3.31563	1.27724	0.261337	0.361541
CC	GO:0005684	U2-type spliceosomal complex	49/19171	3/353	0.0612245	3.32503	2.23188	0.0612998	0.207653	0.158089	sf3b1/eftud2/sf3b3									4/220	0.0816327	7.11354	4.61669	0.00238666	0.0165182	0.0113052	prpf19/eif4a3/ddx46/prpf39
CC	GO:0071013	catalytic step 2 spliceosome	48/19171	5/353	0.104167	5.65716	4.42462	0.00184024	0.0155845	0.0118647	sf3b1/hnrnpa1b/prpf8/hnrnpa0l/eftud2									3/220	0.0625	5.44631	3.32314	0.017651	0.0677457	0.0463659	eif4a3/hnrnpa1a/prpf6
CC	GO:0008287	protein serine/threonine phosphatase complex	48/19171	2/353	0.0416667	2.26287	1.19981	0.221138	0.431139	0.328232	si:ch211-167b20.8/ppp2r1bb									1/220	0.0208333	1.81544	0.609451	0.425756	0.565525	0.387051	ppp2r2ab									1/41	0.0208333	9.74136	2.80716	0.097775	0.182025	0.122231	si:ch211-167b20.8
CC	GO:1903293	phosphatase complex	48/19171	2/353	0.0416667	2.26287	1.19981	0.221138	0.431139	0.328232	si:ch211-167b20.8/ppp2r1bb									1/220	0.0208333	1.81544	0.609451	0.425756	0.565525	0.387051	ppp2r2ab									1/41	0.0208333	9.74136	2.80716	0.097775	0.182025	0.122231	si:ch211-167b20.8
CC	GO:0005798	Golgi-associated vesicle	46/19171	6/353	0.130435	7.08375	5.65798	0.000187945	0.00203732	0.00155104	arcn1b/copa/cltca/copb1/copg2/copb2									1/220	0.0217391	1.89437	0.654336	0.412313	0.556094	0.380597	ap1g1																	3/118	0.0652174	10.5956	5.12769	0.00284564	0.0256108
CC	GO:0035097	histone methyltransferase complex	45/19171	2/353	0.0444444	2.41372	1.30038	0.200848	0.420286	0.31997	rbbp4/ruvbl2									1/220	0.0222222	1.93646	0.677629	0.405474	0.549689	0.376213	wdr5
CC	GO:0032040	small-subunit processome	43/19171	4/353	0.0930233	5.05198	3.64316	0.00792336	0.0550572	0.0419157	nop58/nop56/rps4x/rps7									7/220	0.162791	14.1857	9.32631	5.40432e-07	4.73779e-05	3.24259e-05	fbl/utp4/wdr75/pwp2h/pdcd11/heatr1/wdr3	1/26	0.0232558	17.1476	3.9064	0.0567471	0.22183	0.184632	rps7
CC	GO:0008023	transcription elongation factor complex	43/19171																	2/220	0.0465116	4.05307	2.15944	0.0871607	0.233911	0.160091	ssrp1a/supt16h
CC	GO:0005643	nuclear pore	40/19171	2/353	0.05	2.71544	1.48747	0.167611	0.392921	0.299135	nup160/nup210									3/220	0.075	6.53557	3.77598	0.0107781	0.0485606	0.0332354	nup133/seh1l/nup98																	1/118	0.025	4.06165	1.52541	0.21903	0.320904
CC	GO:0005657	replication fork	39/19171	4/353	0.102564	5.57013	3.91284	0.00559267	0.0421004	0.0320516	rfc1/pold1/rpa1/parp1									4/220	0.102564	8.93753	5.34618	0.00101305	0.0085946	0.00588224	prim2/wdhd1/uhrf1/rfc4
CC	GO:0010494	cytoplasmic stress granule	38/19171	3/353	0.0789474	4.28754	2.77832	0.0324776	0.137522	0.104698	eif2s1a/pabpc1a/igf2bp3									2/220	0.0526316	4.58636	2.3843	0.0703913	0.190855	0.130623	fxr2/stau2																	1/118	0.0263158	4.27542	1.59052	0.209307	0.319024
CC	GO:0032587	ruffle membrane	37/19171	3/353	0.0810811	4.40341	2.83808	0.0303155	0.132508	0.10088	itgb1a/itgb1b/myo6a									3/220	0.0810811	7.06548	3.97896	0.0086916	0.0439594	0.0300863	arhgef2/coro1ca/myo1ca									1/41	0.027027	12.6374	3.28021	0.0762273	0.168	0.112813	itgb1a	1/118	0.027027	4.39098	1.62477	0.2044	0.316653
CC	GO:0022627	cytosolic small ribosomal subunit	36/19171	10/353	0.277778	15.0858	11.5859	6.55473e-10	1.26881e-08	9.6596e-09	rps23/rps5/rps3/rpsa/rps11/rps16/rps9/rps4x/uba52/rps7	1/13	0.0277778	40.9637	6.25187	0.0241462	0.041707	0.0115532	rps25	2/220	0.0555556	4.84116	2.48546	0.0640175	0.177228	0.121296	rps19/eif2a	1/26	0.0277778	20.4818	4.31159	0.0477251	0.22183	0.184632	rps7	1/41	0.0277778	12.9885	3.33309	0.0742437	0.168	0.112813	rps25
CC	GO:1902562	H4 histone acetyltransferase complex	34/19171	1/353	0.0294118	1.59732	0.47744	0.468703	0.679244	0.517117	ruvbl2									1/220	0.0294118	2.56297	0.982786	0.324815	0.464274	0.317754	ruvbl1
CC	GO:0031519	PcG protein complex	33/19171	1/353	0.030303	1.64572	0.50847	0.45872	0.679244	0.517117	rbbp4
CC	GO:0030660	Golgi-associated vesicle membrane	32/19171	6/353	0.1875	10.1829	7.12044	2.25852e-05	0.000278208	0.000211804	arcn1b/copa/cltca/copb1/copg2/copb2									1/220	0.03125	2.72315	1.0511	0.309021	0.449019	0.307313	ap1g1																	3/118	0.09375	15.2312	6.34055	0.000989809	0.0143903
CC	GO:0005902	microvillus	30/19171	4/353	0.133333	7.24117	4.6855	0.00212137	0.017421	0.0132628	myo6a/cdh1/ctnna1/myo1b									3/220	0.1	8.71409	4.55585	0.00481615	0.0275358	0.0188458	fscn1a/ctnnb1/myo1ca									1/41	0.0333333	15.5862	3.70139	0.0622546	0.15699	0.10542	cdh1	2/118	0.0666667	10.8311	4.24082	0.0146032	0.0657142
CC	GO:0016342	catenin complex	29/19171	3/353	0.103448	5.61815	3.40867	0.0158709	0.0896046	0.0682171	cdh2/cdh1/ctnna1									2/220	0.0689655	6.00972	2.90887	0.0434477	0.124204	0.0850064	jupa/ctnnb1									1/41	0.0344828	16.1236	3.77318	0.0602417	0.15699	0.10542	cdh1	2/118	0.0689655	11.2046	4.32783	0.0136841	0.0630804
CC	GO:0000781	chromosome, telomeric region	26/19171	1/353	0.0384615	2.0888	0.760884	0.383394	0.593713	0.452001	rbbp4									2/220	0.0769231	6.70315	3.13531	0.0355637	0.112402	0.0769288	rif1/atrx
CC	GO:0022624	proteasome accessory complex	25/19171	15/353	0.6	32.5853	21.6435	1.95114e-20	1.76253e-18	1.34184e-18	psmd11a/psmd3/psmc5/psmc1b/psmc2/psmd8/psmd6/psmc3/psmc4/psmd2/psmd14/psmc6/psmd4a/psmd1/psmd4b									1/220	0.04	3.48564	1.33991	0.250787	0.386843	0.26476	psmd13	1/26	0.04	29.4938	5.25354	0.0333798	0.205048	0.170664	psmd6	2/41	0.08	37.4068	8.43256	0.00129766	0.0150528	0.0101081	psmd11a/psmd2	4/118	0.16	25.9946	9.84118	1.56114e-05	0.000590109
CC	GO:0097526	spliceosomal tri-snRNP complex	25/19171	1/353	0.04	2.17235	0.803342	0.371812	0.579086	0.440866	eftud2									1/220	0.04	3.48564	1.33991	0.250787	0.386843	0.26476	prpf6
CC	GO:0030686	90S preribosome	24/19171																	5/220	0.208333	18.1544	9.06016	6.76596e-06	0.000296574	0.000202979	utp4/pes/pwp2h/heatr1/wdr3
CC	GO:0043596	nuclear replication fork	23/19171	3/353	0.130435	7.08375	3.99839	0.00834138	0.0565128	0.0430239	pold1/rpa1/parp1									2/220	0.0869565	7.57747	3.40069	0.028311	0.0908025	0.0621462	prim2/wdhd1
CC	GO:0005838	proteasome regulatory particle	22/19171	15/353	0.681818	37.0287	23.1579	1.07022e-21	1.45014e-19	1.10401e-19	psmd11a/psmd3/psmc5/psmc1b/psmc2/psmd8/psmd6/psmc3/psmc4/psmd2/psmd14/psmc6/psmd4a/psmd1/psmd4b									1/220	0.0454545	3.96095	1.49719	0.224358	0.368789	0.252403	psmd13	1/26	0.0454545	33.5157	5.62344	0.0294316	0.205048	0.170664	psmd6	2/41	0.0909091	42.5078	9.01806	0.00100326	0.0145473	0.00976861	psmd11a/psmd2	4/118	0.181818	29.5393	10.5403	9.15714e-06	0.000432675
CC	GO:0035267	NuA4 histone acetyltransferase complex	22/19171	1/353	0.0454545	2.46858	0.943948	0.335748	0.544836	0.414791	ruvbl2									1/220	0.0454545	3.96095	1.49719	0.224358	0.368789	0.252403	ruvbl1
CC	GO:0043189	H4/H2A histone acetyltransferase complex	22/19171	1/353	0.0454545	2.46858	0.943948	0.335748	0.544836	0.414791	ruvbl2									1/220	0.0454545	3.96095	1.49719	0.224358	0.368789	0.252403	ruvbl1
CC	GO:0070993	translation preinitiation complex	20/19171	3/353	0.15	8.14632	4.37939	0.00559234	0.0421004	0.0320516	eif2s1a/eif3ba/eif3i									4/220	0.2	17.4282	7.91982	7.07725e-05	0.00124088	0.00084927	eif3f/eif3g/eif3ea/eif3ha																	2/118	0.1	16.2466	5.36862	0.00663865	0.0381394
CC	GO:0005732	sno(s)RNA-containing ribonucleoprotein complex	20/19171	2/353	0.1	5.43088	2.71532	0.0516468	0.18177	0.138384	nop58/nop56									1/220	0.05	4.35705	1.61839	0.206225	0.35219	0.241042	fbl
CC	GO:0046540	U4/U6 x U5 tri-snRNP complex	20/19171	1/353	0.05	2.71544	1.05125	0.310565	0.519526	0.395522	eftud2									1/220	0.05	4.35705	1.61839	0.206225	0.35219	0.241042	prpf6
CC	GO:0071011	precatalytic spliceosome	20/19171	1/353	0.05	2.71544	1.05125	0.310565	0.519526	0.395522	sf3b3
CC	GO:0030687	preribosome, large subunit precursor	19/19171																	2/220	0.105263	9.17273	3.8401	0.0197162	0.0710325	0.0486154	pes/ftsj3
CC	GO:0033290	eukaryotic 48S preinitiation complex	18/19171	3/353	0.166667	9.05146	4.68063	0.00411327	0.0327852	0.0249598	eif2s1a/eif3ba/eif3i									4/220	0.222222	19.3646	8.3986	4.55113e-05	0.000854962	0.000585145	eif3f/eif3g/eif3ea/eif3ha																	2/118	0.111111	18.0518	5.69585	0.00538892	0.0340905
CC	GO:0005686	U2 snRNP	18/19171	2/353	0.111111	6.03431	2.92664	0.0425968	0.158133	0.120389	sf3b1/sf3b3									1/220	0.0555556	4.84116	1.75666	0.18767	0.329049	0.225204	snrpa1
CC	GO:0016282	eukaryotic 43S preinitiation complex	18/19171	2/353	0.111111	6.03431	2.92664	0.0425968	0.158133	0.120389	eif3ba/eif3i									4/220	0.222222	19.3646	8.3986	4.55113e-05	0.000854962	0.000585145	eif3f/eif3g/eif3ea/eif3ha																	1/118	0.0555556	9.02589	2.68091	0.105226	0.213847
CC	GO:0097346	INO80-type complex	18/19171	1/353	0.0555556	3.01715	1.17265	0.284431	0.487853	0.371409	ruvbl2									2/220	0.111111	9.68232	3.97064	0.0177736	0.0677457	0.0463659	ruvbl1/uchl5
CC	GO:0016514	SWI/SNF complex	18/19171																	2/220	0.111111	9.68232	3.97064	0.0177736	0.0677457	0.0463659	smarcc1a/pbrm1l
CC	GO:0005852	eukaryotic translation initiation factor 3 complex	17/19171	2/353	0.117647	6.38927	3.04464	0.0383209	0.150507	0.114583	eif3ba/eif3i									4/220	0.235294	20.5037	8.668	3.57183e-05	0.000810923	0.000555004	eif3f/eif3g/eif3ea/eif3ha																	1/118	0.0588235	9.55683	2.77765	0.0996796	0.213847
CC	GO:0000792	heterochromatin	17/19171																	4/220	0.235294	20.5037	8.668	3.57183e-05	0.000810923	0.000555004	cbx3a/uhrf1/baz2a/atrx
CC	GO:0005685	U1 snRNP	17/19171																	1/220	0.0588235	5.12594	1.83368	0.178232	0.323275	0.221253	prpf39
CC	GO:0034399	nuclear periphery	17/19171																	1/220	0.0588235	5.12594	1.83368	0.178232	0.323275	0.221253	lmnb2
CC	GO:0005849	mRNA cleavage factor complex	17/19171
CC	GO:0071004	U2-type prespliceosome	16/19171	1/353	0.0625	3.3943	1.31223	0.257309	0.467992	0.356288	sf3b1									1/220	0.0625	5.44631	1.91701	0.168684	0.319164	0.218439	prpf39
CC	GO:0071010	prespliceosome	16/19171	1/353	0.0625	3.3943	1.31223	0.257309	0.467992	0.356288	sf3b1									1/220	0.0625	5.44631	1.91701	0.168684	0.319164	0.218439	prpf39
CC	GO:0042575	DNA polymerase complex	15/19171	1/353	0.0666667	3.62059	1.3906	0.243366	0.454843	0.346278	pold1									1/220	0.0666667	5.80939	2.00766	0.159025	0.307527	0.210475	prim2
CC	GO:0030137	COPI-coated vesicle	14/19171	5/353	0.357143	19.396	9.43051	3.59324e-06	4.86884e-05	3.70671e-05	arcn1b/copa/copb1/copg2/copb2																																	2/118	0.142857	23.2094	6.54197	0.00325709	0.0256496
CC	GO:0042555	MCM complex	13/19171	6/353	0.461538	25.0656	11.8879	5.7488e-08	9.73702e-07	7.41292e-07	mcm6l/mcm4/mcm7/mcm3l/mcm5/mcm2									1/220	0.0769231	6.70315	2.21624	0.139373	0.29324	0.200696	mcm3
CC	GO:0030663	COPI-coated vesicle membrane	13/19171	5/353	0.384615	20.888	9.82425	2.34532e-06	3.34516e-05	2.54671e-05	arcn1b/copa/copb1/copg2/copb2																																	2/118	0.153846	24.9948	6.81058	0.00280304	0.0256108
CC	GO:0005847	mRNA cleavage and polyadenylation specificity factor complex	13/19171
CC	GO:0016581	NuRD complex	12/19171	2/353	0.166667	9.05146	3.82112	0.0197524	0.0955874	0.0727719	chd4b/rbbp4									1/220	0.0833333	7.26174	2.33779	0.129375	0.283547	0.194063	mta2
CC	GO:0030894	replisome	12/19171	2/353	0.166667	9.05146	3.82112	0.0197524	0.0955874	0.0727719	pold1/rpa1									1/220	0.0833333	7.26174	2.33779	0.129375	0.283547	0.194063	prim2
CC	GO:0043601	nuclear replisome	12/19171	2/353	0.166667	9.05146	3.82112	0.0197524	0.0955874	0.0727719	pold1/rpa1									1/220	0.0833333	7.26174	2.33779	0.129375	0.283547	0.194063	prim2
CC	GO:0090545	CHD-type complex	12/19171	2/353	0.166667	9.05146	3.82112	0.0197524	0.0955874	0.0727719	chd4b/rbbp4									1/220	0.0833333	7.26174	2.33779	0.129375	0.283547	0.194063	mta2
CC	GO:0008540	proteasome regulatory particle, base subcomplex	11/19171	10/353	0.909091	49.3716	21.9786	4.27287e-17	1.99687e-15	1.52024e-15	psmc5/psmc1b/psmc2/psmc3/psmc4/psmd2/psmc6/psmd4a/psmd1/psmd4b																									1/41	0.0909091	42.5078	6.3749	0.0232812	0.0750171	0.0503745	psmd2	3/118	0.272727	44.3089	11.307	3.61817e-05	0.000854793
CC	GO:0031011	Ino80 complex	11/19171	1/353	0.0909091	4.93716	1.78893	0.184935	0.42002	0.319767	ruvbl2									2/220	0.181818	15.8438	5.30579	0.00673481	0.0354251	0.0242453	ruvbl1/uchl5
CC	GO:0030688	preribosome, small subunit precursor	11/19171																	1/220	0.0909091	7.9219	2.47417	0.119262	0.283547	0.194063	ftsj3
CC	GO:0101031	protein folding chaperone complex	10/19171	7/353	0.7	38.0161	16.0359	7.74154e-11	1.63435e-09	1.24425e-09	cct8/cct2/cct4/cct7/cct5/tcp1/cct6a																	2/26	0.2	147.469	17.0729	7.90603e-05	0.00289527	0.00240977	cct8/cct7	1/41	0.1	46.7585	6.70052	0.0211867	0.0722842	0.0485393	tcp1	1/118	0.1	16.2466	3.7952	0.0598878	0.176856
CC	GO:0030126	COPI vesicle coat	10/19171	5/353	0.5	27.1544	11.3305	4.80662e-07	7.23664e-06	5.50935e-06	arcn1b/copa/copb1/copg2/copb2																																	2/118	0.2	32.4932	7.83932	0.00163679	0.0206235
MF	GO:0008289	lipid binding	489/18247	8/334	0.0163599	0.893771	-0.325143	0.675585	0.78673	0.628558	scinlb/mttp/gsna/erlin1/hip1rb/sptbn2/vcp/gsnb									2/213	0.00408998	0.350375	-1.58251	0.979424	0.993108	0.778827	dnm1l/apoeb	1/21	0.00204499	1.7769	0.591114	0.434912	0.434912	0.294301	hip1rb	1/38	0.00204499	0.981972	-0.0184605	0.644175	0.644175	0.363506	erlin1	4/111	0.00817996	1.34468	0.604437	0.346967	0.464219
MF	GO:0030674	protein-macromolecule adaptor activity	476/18247	7/334	0.0147059	0.803408	-0.593453	0.771876	0.854746	0.6829	ap2a1/ewsr1a/thrap3b/ewsr1b/hip1rb/nup210/igf2bp3									8/213	0.0168067	1.43978	1.05659	0.194031	0.363446	0.285026	jupa/fscn1a/mta2/tle2a/ap1g1/mybbp1a/ybx1/ctnnb1	1/21	0.00210084	1.82543	0.619406	0.426155	0.432332	0.292555	hip1rb									3/111	0.00630252	1.03605	0.0623573	0.556385	0.634934
MF	GO:0016755	aminoacyltransferase activity	436/18247	6/334	0.0137615	0.751813	-0.716228	0.812832	0.886502	0.708271	ubr4/trip12/rnf213a/ufl1/ubr5/huwe1									3/213	0.00688073	0.58945	-0.94296	0.887072	0.931612	0.730599	prpf19/uhrf1/hectd1																	3/111	0.00688073	1.13111	0.216768	0.497049	0.577411
MF	GO:0030695	GTPase regulator activity	430/18247	4/334	0.00930233	0.508202	-1.40921	0.956899	0.989801	0.790802	rangap1a/eef1da/ccdc88c/sbf1									8/213	0.0186047	1.5938	1.3542	0.131676	0.320212	0.25112	eif2b2/sec23a/iqgap2/arhgef2/sec23b/rap1gds1/arhgap35a/gapvd1	1/21	0.00232558	2.02071	0.727054	0.394123	0.405715	0.274544	ccdc88c	1/38	0.00232558	1.11671	0.111879	0.596323	0.602535	0.340009	sbf1	5/111	0.0116279	1.91148	1.49637	0.121835	0.297113
MF	GO:0060589	nucleoside-triphosphatase regulator activity	430/18247	4/334	0.00930233	0.508202	-1.40921	0.956899	0.989801	0.790802	rangap1a/eef1da/ccdc88c/sbf1									8/213	0.0186047	1.5938	1.3542	0.131676	0.320212	0.25112	eif2b2/sec23a/iqgap2/arhgef2/sec23b/rap1gds1/arhgap35a/gapvd1	1/21	0.00232558	2.02071	0.727054	0.394123	0.405715	0.274544	ccdc88c	1/38	0.00232558	1.11671	0.111879	0.596323	0.602535	0.340009	sbf1	5/111	0.0116279	1.91148	1.49637	0.121835	0.297113
MF	GO:0019787	ubiquitin-like protein transferase activity	416/18247	6/334	0.0144231	0.787958	-0.597385	0.77656	0.857303	0.684942	ubr4/trip12/rnf213a/ufl1/ubr5/huwe1									3/213	0.00721154	0.617788	-0.857019	0.867211	0.922331	0.723321	prpf19/uhrf1/hectd1																	3/111	0.00721154	1.18549	0.299395	0.465972	0.561482
MF	GO:0042578	phosphoric ester hydrolase activity	409/18247	5/334	0.0122249	0.66787	-0.92762	0.872169	0.934282	0.746445	acp5a/ppp2r1bb/ppm1bb/minpp1b/sacm1la									2/213	0.00488998	0.418908	-1.2917	0.953815	0.981179	0.769471	sacm1lb/ppm1g	1/21	0.00244499	2.12446	0.780694	0.37894	0.401906	0.271966	ppm1bb	1/38	0.00244499	1.17404	0.162623	0.577824	0.596265	0.336471	acp5a	1/111	0.00244499	0.401925	-0.957015	0.919864	0.929446
MF	GO:0004175	endopeptidase activity	396/18247	8/334	0.020202	1.10367	0.284806	0.438978	0.633884	0.506442	ctsc/st14a/si:dkey-239j18.2/lonp1/thop1/nots/c3a.1/pigk									4/213	0.010101	0.86532	-0.294474	0.682374	0.757858	0.594336	capn9/uqcrc2b/casp3a/bmp1a	2/21	0.00505051	4.38841	2.31398	0.0752425	0.159605	0.108004	c3a.1/pigk	1/38	0.00252525	1.21259	0.195382	0.56596	0.590303	0.333106	st14a	3/111	0.00757576	1.24536	0.386183	0.434105	0.536958
MF	GO:0004842	ubiquitin-protein transferase activity	393/18247	5/334	0.0127226	0.69506	-0.834479	0.849303	0.915219	0.731215	ubr4/trip12/rnf213a/ubr5/huwe1									3/213	0.00763359	0.653944	-0.753707	0.840648	0.900384	0.706109	prpf19/uhrf1/hectd1																	3/111	0.00763359	1.25487	0.39959	0.429266	0.536958
MF	GO:0003924	GTPase activity	379/18247	7/334	0.0184697	1.00903	0.0242558	0.543682	0.706004	0.564062	eef2b/gtpbp4/eftud2/ran/zgc:55461/atl3/tufm									7/213	0.0184697	1.58223	1.24482	0.156102	0.334886	0.262628	si:ch211-11k18.4/dnm2a/mfn2/gspt1l/dnm1l/arhgap35a/eif5b	1/21	0.00263852	2.29262	0.863181	0.35662	0.384052	0.259885	atl3									4/111	0.0105541	1.73496	1.13115	0.199829	0.328083
MF	GO:0022804	active transmembrane transporter activity	378/18247	2/334	0.00529101	0.289057	-1.90723	0.992937	0.999603	0.798633	atp6v0e1/atp5f1b	1/12	0.0026455	4.02271	1.5234	0.222193	0.222193	0.106312	slc25a3b
MF	GO:0046983	protein dimerization activity	375/18247	7/334	0.0186667	1.01979	0.0528811	0.532415	0.698915	0.558399	aifm1/itgb1a/itgb1b/parp1/si:dkey-108k21.11/cenpf/itga5									2/213	0.00533333	0.456889	-1.1549	0.935449	0.970238	0.760891	dnm1l/tarbp2									2/38	0.00533333	2.56098	1.39527	0.183453	0.237265	0.133888	itgb1a/cenpf	2/111	0.00533333	0.876733	-0.188691	0.668789	0.733023
MF	GO:0008047	enzyme activator activity	360/18247	3/334	0.00833333	0.455264	-1.42541	0.962297	0.990729	0.791543	si:dkey-239j18.2/pcna/rangap1a									6/213	0.0166667	1.42778	0.890899	0.245134	0.409292	0.320979	sec23a/casp3a/iqgap2/sec23b/arhgap35a/apoeb																	3/111	0.00833333	1.36989	0.554543	0.375233	0.495205
MF	GO:0016757	glycosyltransferase activity	356/18247	9/334	0.0252809	1.38114	0.991664	0.206948	0.497393	0.397392	parp1/gbe1b/huwe1/pofut1/uggt1/plod3/stt3a/ugt5f1/uggt2	2/12	0.00561798	8.5426	3.68681	0.0220157	0.0691922	0.0331063	stt3b/colgalt1a	1/213	0.00280899	0.240637	-1.57248	0.985324	0.993108	0.778827	pygl	2/21	0.00561798	4.88149	2.51046	0.0624721	0.145768	0.0986402	ugt5f1/plod3	4/38	0.011236	5.39533	3.82588	0.00623289	0.0441485	0.0249129	uggt1/pofut1/stt3b/colgalt1a	1/111	0.00280899	0.461762	-0.802336	0.888497	0.915509
MF	GO:0061659	ubiquitin-like protein ligase activity	314/18247	3/334	0.00955414	0.521959	-1.16675	0.929263	0.969549	0.774622	trip12/ufl1/ubr5									3/213	0.00955414	0.818471	-0.352623	0.712816	0.781297	0.612717	prpf19/uhrf1/hectd1																	1/111	0.00318471	0.523527	-0.666272	0.855233	0.887247
MF	GO:0140098	catalytic activity, acting on RNA	311/18247	12/334	0.0385852	2.10798	2.69105	0.012443	0.0898386	0.0717765	ddx20/rtca/polr2b/xrn2/snd1/kars1/eif4a1a/eprs1/ddx3xb/cdkal1/ddx4/nop2									18/213	0.0578778	4.9582	7.65143	2.73966e-08	2.29218e-06	1.7976e-06	fbl/eif4a3/dhx15/piwil1/ddx39aa/ddx1/dhx9/pan2/ddx21/snrnp200/dicer1/dis3l2/ftsj3/ddx46/xrn1/dis3/ddx43/polr2a									1/38	0.00321543	1.544	0.442028	0.479997	0.506083	0.285582	cdkal1	5/111	0.0160772	2.64288	2.28612	0.0414576	0.204124
MF	GO:0016791	phosphatase activity	310/18247	5/334	0.016129	0.881157	-0.288172	0.673413	0.78673	0.628558	acp5a/ppp2r1bb/ppm1bb/minpp1b/sacm1la									2/213	0.00645161	0.552688	-0.863265	0.879776	0.931498	0.73051	sacm1lb/ppm1g	1/21	0.00322581	2.80292	1.08675	0.302348	0.330694	0.223778	ppm1bb	1/38	0.00322581	1.54898	0.445345	0.478893	0.506083	0.285582	acp5a	1/111	0.00322581	0.530282	-0.652556	0.851593	0.887247
MF	GO:0005543	phospholipid binding	300/18247	5/334	0.0166667	0.910529	-0.213364	0.645204	0.770753	0.615793	scinlb/gsna/hip1rb/sptbn2/gsnb									1/213	0.00333333	0.285556	-1.356	0.97133	0.991072	0.77723	apoeb	1/21	0.00333333	2.89635	1.12417	0.29413	0.326811	0.221151	hip1rb									3/111	0.01	1.64387	0.879711	0.275514	0.390144
MF	GO:0061630	ubiquitin protein ligase activity	298/18247	2/334	0.00671141	0.366656	-1.50522	0.974173	0.993436	0.793706	trip12/ubr5									3/213	0.0100671	0.862416	-0.260245	0.679061	0.75753	0.594079	prpf19/uhrf1/hectd1																	1/111	0.0033557	0.551636	-0.610511	0.84012	0.880991
MF	GO:0003682	chromatin binding	289/18247	11/334	0.0380623	2.07941	2.52568	0.0178783	0.107568	0.0859413	smarca5/nap1l1/chd4b/lemd3/smc2/sall4/mcm4/ewsr1a/parp1/mcm2/hnrnpub									13/213	0.0449827	3.85352	5.31408	3.68104e-05	0.000543495	0.000426226	zgc:110425/npm1a/ncaph/h1m/ssrp1a/mta2/cbx3a/chd7/wdhd1/pbrm1l/mcm3/supt16h/atrx
MF	GO:0003712	transcription coregulator activity	278/18247	3/334	0.0107914	0.589551	-0.941656	0.88675	0.94258	0.753075	ewsr1a/thrap3b/ewsr1b									5/213	0.0179856	1.54077	0.987412	0.225597	0.397011	0.311349	jupa/mta2/tle2a/mybbp1a/ctnnb1																	1/111	0.00359712	0.591322	-0.537176	0.819015	0.863526
MF	GO:0003729	mRNA binding	275/18247	20/334	0.0727273	3.97322	6.78372	1.83079e-07	6.00832e-06	4.80035e-06	ddx20/lrpprc/sf3b1/eif4g2b/hnrnpa1b/g3bp2b/ptbp1a/syncrip/ilf3b/rpl24/rps5/khdrbs1a/ncl/ddx3xb/hdlbpa/hnrnpa0l/ddx4/igf2bp1/pabpc1a/igf2bp3	1/12	0.00363636	5.52939	1.94147	0.166635	0.17457	0.0835264	rpl13a	19/213	0.0690909	5.91879	8.93211	5.9427e-10	7.45809e-08	5.84887e-08	eif4a3/fxr2/syncripl/stau2/gemin5/eif2a/fubp1/rbm4.2/ddx39aa/elavl1a/hnrnpc/g3bp1/eif4g1a/myef2/ddx21/hnrnpa1a/hnrnpa0b/ddx43/hnrnpm																	5/111	0.0181818	2.98886	2.59984	0.0264196	0.204124
MF	GO:0016887	ATP hydrolysis activity	271/18247	25/334	0.0922509	5.03983	9.14901	3.52191e-11	3.17853e-09	2.53948e-09	rfc1/chd4b/lonp1/smc2/rnf213a/psmc5/psmc1b/smc4/ruvbl2/psmc2/psmc3/psmc4/hspa9/hsp90b1/hspa8/hspa5/vcp/psmc6/cct8/cct2/cct4/cct7/cct5/tcp1/cct6a									13/213	0.0479705	4.10947	5.6047	1.88201e-05	0.000295241	0.000231537	eif4a3/hspa14/abcf3/smc1al/smc3/dhx9/chd7/nsfa/abce1/abcf1/ddx46/ercc6l/rfc4	2/21	0.00738007	6.41258	3.04713	0.0383337	0.116668	0.0789482	cct8/cct7	1/38	0.00369004	1.7719	0.584831	0.434011	0.467768	0.26396	tcp1	7/111	0.0258303	4.24617	4.21196	0.0013475	0.0373449
MF	GO:0015631	tubulin binding	255/18247	3/334	0.0117647	0.642726	-0.784521	0.848831	0.915219	0.731215	cenpf/mapre1b/ccdc88c									3/213	0.0117647	1.00784	0.0137072	0.574397	0.664395	0.521039	dnm2a/arhgef2/dnm1l	1/21	0.00392157	3.40747	1.31413	0.255994	0.289025	0.195581	ccdc88c	1/38	0.00392157	1.88308	0.648725	0.414529	0.45179	0.254944	cenpf	3/111	0.0117647	1.93397	1.175	0.202938	0.328083
MF	GO:0140678	molecular function inhibitor activity	245/18247	10/334	0.0408163	2.22987	2.64639	0.015137	0.0975799	0.0779615	itih2/serpina1l/c5/si:dkey-46g23.2/cst3/serpinh1a/a2ml/serpinh1b/c3a.2/c3a.1																	3/21	0.0122449	10.6397	5.15622	0.00265935	0.0232693	0.0157461	cst3/serpinh1b/c3a.1	3/38	0.0122449	5.87981	3.51284	0.0142722	0.065924	0.0372007	a2ml/c3a.2/c5
MF	GO:0016758	hexosyltransferase activity	243/18247	7/334	0.0288066	1.57375	1.22947	0.159196	0.468372	0.374206	gbe1b/pofut1/uggt1/plod3/stt3a/ugt5f1/uggt2	2/12	0.00823045	12.5151	4.63562	0.0106753	0.0518191	0.0247939	stt3b/colgalt1a	1/213	0.00411523	0.352538	-1.10423	0.943441	0.9745	0.764234	pygl	2/21	0.00823045	7.15148	3.27677	0.0314058	0.104686	0.0708401	ugt5f1/plod3	4/38	0.0164609	7.90427	4.94959	0.00158726	0.0307928	0.0173763	uggt1/pofut1/stt3b/colgalt1a	1/111	0.00411523	0.676491	-0.397172	0.775231	0.821829
MF	GO:0016741	transferase activity, transferring one-carbon groups	232/18247	6/334	0.0258621	1.41289	0.864239	0.252523	0.507196	0.405224	prmt1/atic/gart/asmtl/suv39h1b/nop2									5/213	0.0215517	1.84626	1.40981	0.135923	0.320212	0.25112	prmt3/fbl/prmt5/dnmt3ba/ftsj3	1/21	0.00431034	3.74528	1.42844	0.235752	0.270535	0.183069	asmtl									3/111	0.012931	2.1257	1.34997	0.16787	0.313142
MF	GO:0008168	methyltransferase activity	224/18247	4/334	0.0178571	0.975567	-0.0502418	0.589073	0.735832	0.587893	prmt1/asmtl/suv39h1b/nop2									5/213	0.0223214	1.9122	1.4929	0.122281	0.320212	0.25112	prmt3/fbl/prmt5/dnmt3ba/ftsj3	1/21	0.00446429	3.87904	1.47165	0.228589	0.266688	0.180465	asmtl									3/111	0.0133929	2.20162	1.41563	0.156131	0.307967
MF	GO:0005096	GTPase activator activity	222/18247	1/334	0.0045045	0.246089	-1.54323	0.983861	0.999603	0.798633	rangap1a									4/213	0.018018	1.54354	0.885525	0.261045	0.41556	0.325896	sec23a/iqgap2/sec23b/arhgap35a																	2/111	0.00900901	1.48097	0.564065	0.392062	0.513919
MF	GO:0004857	enzyme inhibitor activity	217/18247	10/334	0.0460829	2.51759	3.07086	0.00683131	0.0576473	0.0460573	itih2/serpina1l/c5/si:dkey-46g23.2/cst3/serpinh1a/a2ml/serpinh1b/c3a.2/c3a.1																	3/21	0.0138249	12.0125	5.53944	0.00188344	0.0188344	0.0127451	cst3/serpinh1b/c3a.1	3/38	0.0138249	6.63849	3.81705	0.0103029	0.0529898	0.029902	a2ml/c3a.2/c5
MF	GO:0005085	guanyl-nucleotide exchange factor activity	216/18247	3/334	0.0138889	0.758774	-0.486983	0.759477	0.843604	0.673998	eef1da/ccdc88c/sbf1									4/213	0.0185185	1.58642	0.942222	0.245766	0.409292	0.320979	eif2b2/arhgef2/rap1gds1/gapvd1	1/21	0.00462963	4.02271	1.51691	0.221363	0.262634	0.177722	ccdc88c	1/38	0.00462963	2.22308	0.826043	0.364265	0.401519	0.226576	sbf1	3/111	0.0138889	2.28316	1.48413	0.144666	0.305058
MF	GO:0140097	catalytic activity, acting on DNA	213/18247	16/334	0.0751174	4.10379	6.2217	2.0588e-06	5.30877e-05	4.24145e-05	smarca5/rfc1/pold1/chd4b/mcm6l/rbbp4/top2a/mcm4/mcm7/ruvbl2/mcm3l/mcm5/rps3/smarca4a/mcm2/hells									13/213	0.0610329	5.22848	6.74615	1.37052e-06	3.92979e-05	3.08187e-05	dhx9/chd7/ruvbl1/xrcc5/mcm3/xrcc6/dicer1/top2b/dnmt3ba/ercc6l/top1a/atrx/rfc4	1/21	0.00469484	4.07937	1.53445	0.218636	0.262634	0.177722	hells									1/111	0.00469484	0.771772	-0.262112	0.729453	0.786188
MF	GO:0016747	acyltransferase activity, transferring groups other than amino-acyl groups	210/18247	4/334	0.0190476	1.0406	0.0808118	0.538017	0.701171	0.560201	cratb/hadhb/ccdc57/dlat
MF	GO:0016705	oxidoreductase activity, acting on paired donors, with incorporation or reduction of molecular oxygen	209/18247	5/334	0.0239234	1.30698	0.609482	0.336597	0.576613	0.460685	plod2/p3h3/plod3/p3h1/unm_hu7910																	1/21	0.00478469	4.15744	1.55834	0.214986	0.262634	0.177722	plod3	2/38	0.00956938	4.59506	2.38791	0.0701519	0.124212	0.0700927	plod2/p3h3
MF	GO:0008017	microtubule binding	209/18247	3/334	0.0143541	0.784188	-0.428478	0.739573	0.834331	0.666589	cenpf/mapre1b/ccdc88c									3/213	0.0143541	1.22967	0.362912	0.441938	0.554632	0.43496	dnm2a/arhgef2/dnm1l	1/21	0.00478469	4.15744	1.55834	0.214986	0.262634	0.177722	ccdc88c	1/38	0.00478469	2.29753	0.861846	0.354809	0.395591	0.223231	cenpf	3/111	0.0143541	2.35963	1.54658	0.134879	0.297113
MF	GO:0030246	carbohydrate binding	205/18247	13/334	0.0634146	3.46445	4.84538	0.000108164	0.00185939	0.00148556	si:ch211-167b20.8/zgc:171776/plod2/os9/mlec/p3h3/plod3/nomo/p3h1/lman2lb/ganabb/lman1/ganaba									3/213	0.0146341	1.25366	0.396928	0.429629	0.547395	0.429285	hk2/gpia/man2b1	1/21	0.00487805	4.23856	1.58283	0.211321	0.262634	0.177722	plod3	4/38	0.0195122	9.36945	5.50508	0.000846732	0.0205332	0.0115869	plod2/p3h3/si:ch211-167b20.8/mlec	3/111	0.0146341	2.40567	1.58341	0.129395	0.297113
MF	GO:0016829	lyase activity	201/18247	4/334	0.0199005	1.0872	0.169743	0.503582	0.679931	0.543231	rps3/aclya/eno3/ggcx									5/213	0.0248756	2.13101	1.75227	0.0869686	0.283495	0.222326	hadhab/aldob/dglucy/paics/aco2																	4/111	0.0199005	3.27139	2.53323	0.0344102	0.204124
MF	GO:0016874	ligase activity	193/18247	10/334	0.0518135	2.83066	3.49118	0.00301583	0.0311061	0.0248522	rtca/sucla2/atp5f1b/uba1/gart/kars1/mthfd1b/eprs1/atp5fa1/pcxa									4/213	0.0207254	1.77547	1.17703	0.189453	0.359688	0.282079	suclg1/gmps/aacs/paics																	1/111	0.00518135	0.851748	-0.161982	0.693917	0.752067
MF	GO:0008234	cysteine-type peptidase activity	187/18247	6/334	0.0320856	1.75289	1.41308	0.12945	0.402856	0.321862	ctsc/si:dkey-239j18.2/uchl1/usp10/usp5/pigk									4/213	0.0213904	1.83244	1.24349	0.175509	0.352422	0.276381	capn9/casp3a/uchl5/usp9	1/21	0.00534759	4.64655	1.70134	0.194622	0.257047	0.173942	pigk									2/111	0.0106952	1.75815	0.815256	0.315094	0.430481
MF	GO:0033218	amide binding	183/18247	3/334	0.0163934	0.895602	-0.193813	0.654244	0.771837	0.616659	kpna2/ipo4/erap1b									2/213	0.010929	0.936248	-0.094198	0.632723	0.715376	0.56102	kpna7/nup98																	1/111	0.00546448	0.898292	-0.108181	0.674453	0.735078
MF	GO:0005506	iron ion binding	182/18247	5/334	0.0274725	1.50087	0.927291	0.241368	0.502309	0.40132	acp5a/plod2/p3h3/plod3/p3h1									1/213	0.00549451	0.470696	-0.779919	0.883253	0.931498	0.73051	abce1	1/21	0.00549451	4.7742	1.73696	0.189924	0.256934	0.173865	plod3	3/38	0.0164835	7.91512	4.28301	0.00637194	0.0441485	0.0249129	plod2/p3h3/acp5a
MF	GO:0008237	metallopeptidase activity	181/18247	4/334	0.0220994	1.20733	0.382777	0.423514	0.618982	0.494536	thop1/prpf8/psmd14/erap1b									5/213	0.0276243	2.36648	2.00789	0.061353	0.226422	0.177567	eif3f/uqcrc2b/zgc:152830/eif3ha/bmp1a																	3/111	0.0165746	2.72465	1.82425	0.0983306	0.269339
MF	GO:0042802	identical protein binding	181/18247	3/334	0.0165746	0.905498	-0.17447	0.64692	0.770753	0.615793	parp1/cenpf/alcamb									4/213	0.0220994	1.89319	1.31243	0.161939	0.335924	0.263442	vdac2/dnm1l/tarbp2/apoeb									1/38	0.00552486	2.65295	1.02094	0.315596	0.363433	0.205084	cenpf	3/111	0.0165746	2.72465	1.82425	0.0983306	0.269339
MF	GO:0061134	peptidase regulator activity	164/18247	11/334	0.0670732	3.66432	4.68001	0.000223561	0.00322823	0.00257919	si:dkey-239j18.2/itih2/serpina1l/c5/si:dkey-46g23.2/cst3/serpinh1a/a2ml/serpinh1b/c3a.2/c3a.1																	3/21	0.0182927	15.8946	6.50374	0.00084171	0.0117839	0.00797409	cst3/serpinh1b/c3a.1	3/38	0.0182927	8.78386	4.57419	0.00477468	0.0441485	0.0249129	a2ml/c3a.2/c5
MF	GO:0004518	nuclease activity	162/18247	3/334	0.0185185	1.0117	0.0204227	0.571981	0.725741	0.579831	pold1/xrn2/snd1									7/213	0.0432099	3.70165	3.75365	0.00296955	0.0248452	0.0194844	piwil1/ddx1/pan2/dicer1/dis3l2/xrn1/dis3																	2/111	0.0123457	2.02947	1.02965	0.258845	0.374745
MF	GO:0008757	S-adenosylmethionine-dependent methyltransferase activity	162/18247	3/334	0.0185185	1.0117	0.0204227	0.571981	0.725741	0.579831	prmt1/suv39h1b/nop2									5/213	0.0308642	2.64403	2.28421	0.0416149	0.175797	0.137865	prmt3/fbl/prmt5/dnmt3ba/ftsj3																	3/111	0.0185185	3.04421	2.04455	0.0762622	0.250828
MF	GO:0003735	structural constituent of ribosome	155/18247	26/334	0.167742	9.16403	13.938	7.1966e-18	2.59797e-15	2.07565e-15	rps23/rpl7/rpl34/rpl24/zgc:171772/rps18/rps5/rpl23/rpl10/rpl6/rps3/rpsa/rpl19/rps11/rps6/rpl13/rplp0/rps16/rps9/rps4x/rpl3/uba52/rpl9/rps7/rpl14/rpl12	3/12	0.0193548	29.4306	9.11866	0.000125026	0.00275057	0.00131606	rpl28/rps25/rpl13a	3/213	0.0193548	1.65806	0.894167	0.271342	0.418625	0.328299	rps19/rpl31/rpl36a	1/21	0.00645161	5.60584	1.95469	0.1641	0.249717	0.168982	rps7	3/38	0.0193548	9.29389	4.73711	0.00407869	0.0439592	0.024806	rps18/rpl28/rps25	1/111	0.00645161	1.06056	0.0592393	0.613182	0.679756
MF	GO:0042277	peptide binding	154/18247	3/334	0.0194805	1.06425	0.109341	0.53764	0.701171	0.560201	kpna2/ipo4/erap1b									2/213	0.012987	1.11255	0.152438	0.538862	0.634997	0.497984	kpna7/nup98																	1/111	0.00649351	1.06745	0.0657605	0.610794	0.679756
MF	GO:0045182	translation regulator activity	149/18247	9/334	0.0604027	3.2999	3.84911	0.00171787	0.0193797	0.0154834	eif2s1a/eif4g2b/eef2b/eef1da/rpl10/eif3ba/eif4a1a/eif3i/tufm									11/213	0.0738255	6.32438	7.0921	1.43048e-06	3.92979e-05	3.08187e-05	fxr2/eif3f/eif2a/eif2b4/eif2b2/eif3g/eif4g1a/gspt1l/eif3ea/eif5b/eif3ha																	4/111	0.0268456	4.41308	3.27265	0.0130361	0.133106
MF	GO:0042393	histone binding	149/18247	6/334	0.0402685	2.19994	2.00821	0.0564703	0.219202	0.175131	nap1l1/chd4b/rbbp4/ncapd2/smarca4a/nasp									8/213	0.0536913	4.59955	4.79462	0.000368388	0.00420298	0.00329611	npm1a/smarcc1a/ssrp1a/cbx3a/chd7/wdr5/uhrf1/atrx
MF	GO:0016853	isomerase activity	147/18247	10/334	0.0680272	3.71644	4.51537	0.000382945	0.00493726	0.00394463	erp44/top2a/pdia4/fkbp9/pdia3/fkbp10b/pdia6/p4hb/pdia5/txndc5									3/213	0.0204082	1.7483	0.989971	0.246227	0.409292	0.320979	gpia/top2b/top1a																	3/111	0.0204082	3.35484	2.24262	0.0606238	0.242041
MF	GO:0046982	protein heterodimerization activity	136/18247	4/334	0.0294118	1.60682	0.969902	0.238715	0.502309	0.40132	itgb1a/itgb1b/si:dkey-108k21.11/itga5																									1/38	0.00735294	3.53077	1.35327	0.247666	0.300295	0.169456	itgb1a
MF	GO:0030414	peptidase inhibitor activity	135/18247	10/334	0.0740741	4.0468	4.85177	0.000192545	0.0028962	0.00231392	itih2/serpina1l/c5/si:dkey-46g23.2/cst3/serpinh1a/a2ml/serpinh1b/c3a.2/c3a.1																	3/21	0.0222222	19.309	7.24763	0.000477771	0.011148	0.00754376	cst3/serpinh1b/c3a.1	3/38	0.0222222	10.6708	5.15201	0.00276487	0.033524	0.0189175	a2ml/c3a.2/c5
MF	GO:0016614	oxidoreductase activity, acting on CH-OH group of donors	135/18247	5/334	0.037037	2.0234	1.62967	0.10238	0.335993	0.268441	hsd3b2/idh3a/ldhba/idh3g/idh2									2/213	0.0148148	1.26914	0.341101	0.46903	0.57274	0.44916	mdh1aa/hadhab																	4/111	0.0296296	4.87074	3.53144	0.00932888	0.120653
MF	GO:0140993	histone modifying activity	135/18247	3/334	0.0222222	1.21404	0.340839	0.450309	0.639093	0.510603	prmt1/hdac6/suv39h1b									2/213	0.0148148	1.26914	0.341101	0.46903	0.57274	0.44916	fbl/prmt5																	2/111	0.0148148	2.43537	1.30955	0.198409	0.328083
MF	GO:0016798	hydrolase activity, acting on glycosyl bonds	133/18247	6/334	0.0451128	2.46459	2.31477	0.0357388	0.160347	0.128109	edem2/gbe1b/si:ch211-282j22.3/mogs/ganabb/ganaba	1/12	0.0075188	11.433	3.09776	0.0840682	0.115594	0.055308	edem3	2/213	0.0150376	1.28822	0.362553	0.46132	0.57274	0.44916	oga/man2b1									1/38	0.0075188	3.61041	1.38026	0.242911	0.298258	0.168306	edem3	2/111	0.0150376	2.47199	1.3329	0.193996	0.328083
MF	GO:0090079	translation regulator activity, nucleic acid binding	132/18247	8/334	0.0606061	3.31101	3.63868	0.00299652	0.0311061	0.0248522	eif2s1a/eif4g2b/eef2b/eef1da/eif3ba/eif4a1a/eif3i/tufm									10/213	0.0757576	6.4899	6.87955	3.43946e-06	7.1942e-05	5.64192e-05	eif3f/eif2a/eif2b4/eif2b2/eif3g/eif4g1a/gspt1l/eif3ea/eif5b/eif3ha																	4/111	0.030303	4.98144	3.59155	0.00863653	0.120653
MF	GO:0061135	endopeptidase regulator activity	129/18247	10/334	0.0775194	4.23502	5.03488	0.000132396	0.00217249	0.00173571	itih2/serpina1l/c5/si:dkey-46g23.2/cst3/serpinh1a/a2ml/serpinh1b/c3a.2/c3a.1																	3/21	0.0232558	20.2071	7.43103	0.000418274	0.011148	0.00754376	cst3/serpinh1b/c3a.1	3/38	0.0232558	11.1671	5.29381	0.0024306	0.033524	0.0189175	a2ml/c3a.2/c5
MF	GO:0004386	helicase activity	128/18247	13/334	0.101562	5.54854	7.05151	6.55973e-07	1.82159e-05	1.45536e-05	ddx20/mcm6l/mcm4/mcm7/ruvbl2/mcm3l/mcm5/eif4a1a/smarca4a/ddx3xb/mcm2/ddx4/hells									15/213	0.117188	10.0391	11.1529	2.56952e-11	6.4495e-09	5.0579e-09	eif4a3/dhx15/ddx39aa/ddx1/dhx9/ruvbl1/xrcc5/ddx21/mcm3/snrnp200/xrcc6/dicer1/ddx46/ercc6l/ddx43	1/21	0.0078125	6.78832	2.23068	0.137493	0.213878	0.14473	hells									3/111	0.0234375	3.85283	2.53389	0.0432851	0.204124
MF	GO:0016616	oxidoreductase activity, acting on the CH-OH group of donors, NAD or NADP as acceptor	128/18247	5/334	0.0390625	2.13405	1.7581	0.0862942	0.298797	0.238724	hsd3b2/idh3a/ldhba/idh3g/idh2									2/213	0.015625	1.33854	0.417713	0.441765	0.554632	0.43496	mdh1aa/hadhab																	4/111	0.03125	5.13711	3.67459	0.00776702	0.120653
MF	GO:0051020	GTPase binding	128/18247	4/334	0.03125	1.70724	1.09642	0.207687	0.497393	0.397392	ipo9/rangap1a/ipo4/ipo7									4/213	0.03125	2.67708	2.06928	0.0631455	0.226422	0.177567	xpo1a/kntc1/gapvd1/ankfy1																	3/111	0.0234375	3.85283	2.53389	0.0432851	0.204124
MF	GO:0004866	endopeptidase inhibitor activity	125/18247	10/334	0.08	4.37054	5.16326	0.000101835	0.00183812	0.00146857	itih2/serpina1l/c5/si:dkey-46g23.2/cst3/serpinh1a/a2ml/serpinh1b/c3a.2/c3a.1																	3/21	0.024	20.8537	7.56034	0.000381399	0.011148	0.00754376	cst3/serpinh1b/c3a.1	3/38	0.024	11.5244	5.39365	0.00222244	0.033524	0.0189175	a2ml/c3a.2/c5
MF	GO:0016810	hydrolase activity, acting on carbon-nitrogen (but not peptide) bonds	125/18247	3/334	0.024	1.31116	0.476662	0.40174	0.602789	0.481598	hdac6/atic/mthfd1b
MF	GO:0008135	translation factor activity, RNA binding	123/18247	8/334	0.0650407	3.55328	3.87969	0.00192938	0.0211063	0.0168629	eif2s1a/eif4g2b/eef2b/eef1da/eif3ba/eif4a1a/eif3i/tufm									10/213	0.0813008	6.96477	7.21351	1.81112e-06	4.13265e-05	3.24096e-05	eif3f/eif2a/eif2b4/eif2b2/eif3g/eif4g1a/gspt1l/eif3ea/eif5b/eif3ha																	4/111	0.0325203	5.34593	3.78341	0.00676394	0.119291
MF	GO:0016779	nucleotidyltransferase activity	123/18247	4/334	0.0325203	1.77664	1.1801	0.188935	0.494242	0.394875	polr2b/pold1/parp1/kars1									1/213	0.00813008	0.696477	-0.367067	0.765224	0.827893	0.64926	polr2a																	1/111	0.00813008	1.33648	0.292929	0.52907	0.607335
MF	GO:0031267	small GTPase binding	123/18247	4/334	0.0325203	1.77664	1.1801	0.188935	0.494242	0.394875	ipo9/rangap1a/ipo4/ipo7									4/213	0.0325203	2.78591	2.15979	0.0561459	0.213524	0.167453	xpo1a/kntc1/gapvd1/ankfy1																	3/111	0.0243902	4.00945	2.61991	0.039205	0.204124
MF	GO:0005516	calmodulin binding	117/18247	3/334	0.025641	1.40081	0.593895	0.362046	0.591139	0.472291	ubr4/akap12b/sptan1									2/213	0.017094	1.46439	0.547649	0.397436	0.514208	0.403258	iqgap2/myo1d																	3/111	0.025641	4.21506	2.72934	0.0345825	0.204124
MF	GO:0003774	cytoskeletal motor activity	115/18247	6/334	0.0521739	2.85035	2.71802	0.0191769	0.110168	0.088019	myo5b/myo6a/myo5ab/myh10/myh9a/myo1b									5/213	0.0434783	3.72464	3.18539	0.0112672	0.0690567	0.0541564	smyhc1/myo18ab/myo1d/dync1h1/myo1ca																	3/111	0.026087	4.28837	2.76746	0.0331086	0.204124
MF	GO:0008134	transcription factor binding	112/18247	3/334	0.0267857	1.46335	0.671634	0.337023	0.576613	0.460685	hdac6/psmc5/smarca4a									3/213	0.0267857	2.29464	1.49358	0.143144	0.320795	0.251578	jupa/cnot1/ctnnb1																	2/111	0.0178571	2.93549	1.60737	0.148653	0.306795
MF	GO:0000287	magnesium ion binding	110/18247	7/334	0.0636364	3.47657	3.55743	0.00411892	0.0381264	0.0304611	idh3a/sucla2/idh3g/ran/eno3/ppm1bb/idh2																	1/21	0.00909091	7.89913	2.46352	0.11931	0.189811	0.128443	ppm1bb									2/111	0.0181818	2.98886	1.63679	0.144456	0.305058
MF	GO:0008170	N-methyltransferase activity	109/18247	2/334	0.0183486	1.00242	0.00345622	0.595983	0.741896	0.592738	prmt1/suv39h1b									4/213	0.0366972	3.14373	2.43959	0.0389197	0.171383	0.134404	prmt3/fbl/prmt5/ftsj3																	3/111	0.0275229	4.52442	2.88723	0.0288898	0.204124
MF	GO:0003713	transcription coactivator activity	109/18247																	3/213	0.0275229	2.3578	1.54519	0.135095	0.320212	0.25112	jupa/mta2/ctnnb1																	1/111	0.00917431	1.50814	0.416272	0.486793	0.57235
MF	GO:0019842	vitamin binding	107/18247	6/334	0.0560748	3.06346	2.92309	0.0138857	0.0920494	0.0735429	nfs1/got2b/plod2/p3h3/plod3/p3h1									2/213	0.0186916	1.60125	0.67788	0.355789	0.478399	0.375176	got2a/pygl	1/21	0.00934579	8.12061	2.50748	0.116244	0.189234	0.128053	plod3	2/38	0.0186916	8.97541	3.77971	0.0208764	0.0723217	0.040811	plod2/p3h3	2/111	0.0186916	3.07266	1.68219	0.13821	0.297919
MF	GO:0004553	hydrolase activity, hydrolyzing O-glycosyl compounds	106/18247	6/334	0.0566038	3.09236	2.95007	0.0133052	0.0920494	0.0735429	edem2/gbe1b/si:ch211-282j22.3/mogs/ganabb/ganaba	1/12	0.00943396	14.3451	3.53481	0.0675451	0.0990662	0.0474001	edem3	2/213	0.0188679	1.61635	0.691638	0.351565	0.476988	0.374069	oga/man2b1									1/38	0.00943396	4.53004	1.66508	0.198778	0.252523	0.142498	edem3	2/111	0.0188679	3.10165	1.69768	0.136141	0.297113
MF	GO:0051213	dioxygenase activity	105/18247	5/334	0.047619	2.60151	2.24727	0.0437995	0.186019	0.14862	plod2/p3h3/plod3/p3h1/unm_hu7910																	1/21	0.00952381	8.27528	2.53776	0.114194	0.189234	0.128053	plod3	2/38	0.0190476	9.14637	3.82427	0.0201519	0.0723217	0.040811	plod2/p3h3
MF	GO:0008094	ATP-dependent activity, acting on DNA	104/18247	14/334	0.134615	7.35427	8.87362	6.51144e-09	2.61181e-07	2.08671e-07	smarca5/rfc1/chd4b/mcm6l/rbbp4/top2a/mcm4/mcm7/ruvbl2/mcm3l/mcm5/smarca4a/mcm2/hells									10/213	0.0961538	8.23718	8.04376	3.81959e-07	1.36959e-05	1.07408e-05	dhx9/chd7/ruvbl1/xrcc5/mcm3/xrcc6/top2b/ercc6l/atrx/rfc4	1/21	0.00961538	8.35485	2.55319	0.113168	0.189234	0.128053	hells									1/111	0.00961538	1.58065	0.464568	0.470799	0.563797
MF	GO:0019783	ubiquitin-like protein peptidase activity	102/18247	4/334	0.0392157	2.14242	1.57987	0.117411	0.3718	0.29705	uchl1/usp10/usp5/psmd14									2/213	0.0196078	1.67974	0.748154	0.33458	0.46916	0.36793	uchl5/usp9																	1/111	0.00980392	1.61164	0.48461	0.464265	0.561482
MF	GO:0004519	endonuclease activity	101/18247	1/334	0.00990099	0.540908	-0.631746	0.846038	0.915219	0.731215	snd1									3/213	0.029703	2.54455	1.69161	0.114457	0.320212	0.25112	piwil1/dicer1/dis3
MF	GO:0004197	cysteine-type endopeptidase activity	94/18247	3/334	0.0319149	1.74357	0.986921	0.247326	0.507196	0.405224	ctsc/si:dkey-239j18.2/pigk									2/213	0.0212766	1.8227	0.869073	0.30026	0.43817	0.343627	capn9/casp3a	1/21	0.0106383	9.24367	2.71993	0.10284	0.184585	0.124907	pigk									1/111	0.0106383	1.7488	0.569418	0.437316	0.536958
MF	GO:0004867	serine-type endopeptidase inhibitor activity	92/18247	6/334	0.0652174	3.56294	3.36517	0.00686657	0.0576473	0.0460573	itih2/serpina1l/si:dkey-46g23.2/serpinh1a/a2ml/serpinh1b																	1/21	0.0108696	9.44462	2.75628	0.100761	0.184585	0.124907	serpinh1b	1/38	0.0108696	5.21939	1.85344	0.174919	0.232426	0.131157	a2ml
MF	GO:0140030	modification-dependent protein binding	91/18247	4/334	0.043956	2.4014	1.82997	0.0858333	0.298797	0.238724	vcp/bag6/psmd4a/psmd4b									3/213	0.032967	2.82418	1.89585	0.0905606	0.28773	0.225647	cbx3a/uhrf1/atrx																	1/111	0.010989	1.80645	0.603344	0.426868	0.536958
MF	GO:0003714	transcription corepressor activity	90/18247																	3/213	0.0333333	2.85556	1.91779	0.0882982	0.284139	0.222831	mta2/tle2a/mybbp1a
MF	GO:0101005	deubiquitinase activity	89/18247	4/334	0.0449438	2.45536	1.87933	0.0805999	0.293905	0.234815	uchl1/usp10/usp5/psmd14									2/213	0.0224719	1.92509	0.950767	0.278656	0.418884	0.328502	uchl5/usp9																	1/111	0.011236	1.84705	0.626678	0.419796	0.53229
MF	GO:0008276	protein methyltransferase activity	87/18247	2/334	0.0229885	1.2559	0.326699	0.474858	0.651563	0.520567	prmt1/suv39h1b									3/213	0.0344828	2.95402	1.98545	0.0816586	0.273096	0.21417	prmt3/fbl/prmt5																	3/111	0.0344828	5.66853	3.41473	0.0160463	0.155649
MF	GO:0050660	flavin adenine dinucleotide binding	86/18247	3/334	0.0348837	1.90576	1.14965	0.208695	0.497393	0.397392	aifm1/ero1a/etfa									2/213	0.0232558	1.99225	1.00237	0.265669	0.416769	0.326843	txnrd3/acadm																	2/111	0.0232558	3.82296	2.05286	0.0964972	0.269339
MF	GO:0003730	mRNA 3'-UTR binding	84/18247	8/334	0.0952381	5.20302	5.27206	0.000150867	0.00236796	0.00189188	lrpprc/hnrnpa1b/ilf3b/khdrbs1a/hnrnpa0l/igf2bp1/pabpc1a/igf2bp3									8/213	0.0952381	8.15873	7.14676	6.15819e-06	0.0001189	9.32454e-05	fxr2/gemin5/fubp1/rbm4.2/elavl1a/hnrnpc/g3bp1/hnrnpa1a																	2/111	0.0238095	3.91399	2.09415	0.0927436	0.269339
MF	GO:0004540	RNA nuclease activity	84/18247	2/334	0.0238095	1.30076	0.377253	0.456709	0.639093	0.510603	xrn2/snd1									6/213	0.0714286	6.11905	5.11049	0.000449483	0.00490523	0.00384683	piwil1/pan2/dicer1/dis3l2/xrn1/dis3																	2/111	0.0238095	3.91399	2.09415	0.0927436	0.269339
MF	GO:0004843	cysteine-type deubiquitinase activity	83/18247	3/334	0.0361446	1.97464	1.21521	0.194578	0.497393	0.397392	uchl1/usp10/usp5									2/213	0.0240964	2.06426	1.05611	0.252683	0.412174	0.32324	uchl5/usp9																	1/111	0.0120482	1.98057	0.700466	0.398057	0.518275
MF	GO:0005178	integrin binding	76/18247	5/334	0.0657895	3.59419	3.09452	0.0127808	0.0904677	0.0722792	fn1b/itgb1a/lamb1a/itga5/itga6a	1/12	0.0131579	20.0077	4.25959	0.048866	0.0895877	0.0428649	fn1a																	3/38	0.0394737	18.9546	7.16517	0.000527447	0.0205332	0.0115869	fn1a/itgb1a/fn1b
MF	GO:0019208	phosphatase regulator activity	76/18247	1/334	0.0131579	0.718839	-0.335387	0.755109	0.841341	0.672189	ppp2r1bb									1/213	0.0131579	1.12719	0.120756	0.591077	0.674365	0.528858	ppp2r2ab
MF	GO:0031490	chromatin DNA binding	76/18247	1/334	0.0131579	0.718839	-0.335387	0.755109	0.841341	0.672189	lemd3									3/213	0.0394737	3.38158	2.26105	0.0593191	0.222225	0.174276	zgc:110425/h1m/atrx
MF	GO:0051082	unfolded protein binding	74/18247	17/334	0.22973	12.5505	13.5949	1.72856e-14	3.12005e-12	2.49276e-12	naca/uggt1/hspa9/hsp90b1/hspb1/calr/calr3a/canx/cct8/cct2/cct4/cct7/uggt2/cct5/tcp1/cct6a/dnajb11									2/213	0.027027	2.31532	1.23214	0.213899	0.389049	0.305104	dnaja2a/heatr3	2/21	0.027027	23.4839	6.57843	0.00324141	0.025211	0.0170601	cct8/cct7	2/38	0.027027	12.978	4.71648	0.0103795	0.0529898	0.029902	uggt1/tcp1	2/111	0.027027	4.4429	2.32168	0.0746757	0.250828
MF	GO:0016763	pentosyltransferase activity	73/18247	2/334	0.0273973	1.49676	0.580705	0.387268	0.597244	0.477168	parp1/huwe1
MF	GO:0003743	translation initiation factor activity	71/18247	5/334	0.0704225	3.84731	3.28237	0.00969341	0.0755084	0.0603275	eif2s1a/eif4g2b/eif3ba/eif4a1a/eif3i									9/213	0.126761	10.8592	9.04581	1.35267e-07	5.65866e-06	4.4377e-06	eif3f/eif2a/eif2b4/eif2b2/eif3g/eif4g1a/eif3ea/eif5b/eif3ha																	3/111	0.0422535	6.94595	3.92713	0.00927765	0.120653
MF	GO:0016407	acetyltransferase activity	69/18247	2/334	0.0289855	1.58353	0.663111	0.361045	0.591139	0.472291	cratb/dlat
MF	GO:0043021	ribonucleoprotein complex binding	69/18247	2/334	0.0289855	1.58353	0.663111	0.361045	0.591139	0.472291	eif2s1a/eef2b									5/213	0.0724638	6.20773	4.71007	0.00126765	0.0117845	0.00924175	eif2a/rbm39a/srp72/abce1/pes																	2/111	0.0289855	4.76485	2.45117	0.0661247	0.242041
MF	GO:0051536	iron-sulfur cluster binding	68/18247	4/334	0.0588235	3.21363	2.49717	0.0359781	0.160347	0.128109	nfs1/pold1/glrx3/cdkal1									3/213	0.0441176	3.77941	2.49546	0.0452002	0.177269	0.13902	fdx1/prim2/aco2									1/38	0.0147059	7.06153	2.28762	0.132397	0.194584	0.109803	cdkal1	2/111	0.0294118	4.83492	2.47857	0.0644567	0.242041
MF	GO:0051540	metal cluster binding	68/18247	4/334	0.0588235	3.21363	2.49717	0.0359781	0.160347	0.128109	nfs1/pold1/glrx3/cdkal1									3/213	0.0441176	3.77941	2.49546	0.0452002	0.177269	0.13902	fdx1/prim2/aco2									1/38	0.0147059	7.06153	2.28762	0.132397	0.194584	0.109803	cdkal1	2/111	0.0294118	4.83492	2.47857	0.0644567	0.242041
MF	GO:0016835	carbon-oxygen lyase activity	68/18247	2/334	0.0294118	1.60682	0.684541	0.354423	0.589616	0.471074	rps3/eno3									3/213	0.0441176	3.77941	2.49546	0.0452002	0.177269	0.13902	hadhab/dglucy/aco2																	2/111	0.0294118	4.83492	2.47857	0.0644567	0.242041
MF	GO:0019888	protein phosphatase regulator activity	68/18247	1/334	0.0147059	0.803408	-0.221773	0.715938	0.815312	0.651393	ppp2r1bb									1/213	0.0147059	1.2598	0.233261	0.550636	0.639859	0.501798	ppp2r2ab
MF	GO:0140104	molecular carrier activity	67/18247	2/334	0.0298507	1.6308	0.706324	0.347777	0.583941	0.46654	kpna2/ipo4									2/213	0.0298507	2.55721	1.38777	0.184172	0.359688	0.282079	kpna7/xpo1a
MF	GO:0016706	2-oxoglutarate-dependent dioxygenase activity	66/18247	5/334	0.0757576	4.13877	3.48815	0.00716194	0.0587605	0.0469467	plod2/p3h3/plod3/p3h1/unm_hu7910																	1/21	0.0151515	13.1652	3.36071	0.0733109	0.159605	0.108004	plod3	2/38	0.030303	14.551	5.03812	0.00832936	0.0489248	0.0276081	plod2/p3h3
MF	GO:0003724	RNA helicase activity	66/18247	4/334	0.0606061	3.31101	2.56826	0.0327441	0.156656	0.125161	ddx20/eif4a1a/ddx3xb/ddx4									9/213	0.136364	11.6818	9.44791	7.07049e-08	3.54939e-06	2.78354e-06	eif4a3/dhx15/ddx39aa/ddx1/dhx9/ddx21/snrnp200/ddx46/ddx43																	2/111	0.030303	4.98144	2.535	0.0611649	0.242041
MF	GO:0008186	ATP-dependent activity, acting on RNA	66/18247	4/334	0.0606061	3.31101	2.56826	0.0327441	0.156656	0.125161	ddx20/eif4a1a/ddx3xb/ddx4									9/213	0.136364	11.6818	9.44791	7.07049e-08	3.54939e-06	2.78354e-06	eif4a3/dhx15/ddx39aa/ddx1/dhx9/ddx21/snrnp200/ddx46/ddx43																	2/111	0.030303	4.98144	2.535	0.0611649	0.242041
MF	GO:0004527	exonuclease activity	66/18247	2/334	0.030303	1.65551	0.728473	0.341108	0.580849	0.464069	pold1/xrn2									5/213	0.0757576	6.4899	4.85574	0.00103688	0.0100099	0.00785005	ddx1/pan2/dis3l2/xrn1/dis3																	2/111	0.030303	4.98144	2.535	0.0611649	0.242041
MF	GO:0003697	single-stranded DNA binding	65/18247	8/334	0.123077	6.72391	6.3125	2.35972e-05	0.000473255	0.000378107	lonp1/mcm6l/rpa1/mcm4/mcm7/mcm3l/mcm5/mcm2									1/213	0.0153846	1.31795	0.279075	0.534465	0.632786	0.496251	mcm3
MF	GO:0031491	nucleosome binding	62/18247	2/334	0.0322581	1.76231	0.821005	0.314237	0.561582	0.448676	smarca5/parp1									4/213	0.0645161	5.52688	3.88031	0.0059367	0.0480681	0.0376965	zgc:110425/h1m/ssrp1a/supt16h
MF	GO:0016278	lysine N-methyltransferase activity	60/18247	1/334	0.0166667	0.910529	-0.0947874	0.670524	0.785906	0.6279	suv39h1b
MF	GO:0016279	protein-lysine N-methyltransferase activity	60/18247	1/334	0.0166667	0.910529	-0.0947874	0.670524	0.785906	0.6279	suv39h1b
MF	GO:0030527	structural constituent of chromatin	55/18247	2/334	0.0363636	1.98661	1.0006	0.266727	0.512287	0.409292	zgc:163061/si:dkey-108k21.11									2/213	0.0363636	3.11515	1.7073	0.135016	0.320212	0.25112	zgc:110425/h1m
MF	GO:0042054	histone methyltransferase activity	54/18247	2/334	0.037037	2.0234	1.0284	0.25992	0.507196	0.405224	prmt1/suv39h1b									2/213	0.037037	3.17284	1.7378	0.131066	0.320212	0.25112	fbl/prmt5																	2/111	0.037037	6.08842	2.92956	0.042751	0.204124
MF	GO:0043022	ribosome binding	54/18247	2/334	0.037037	2.0234	1.0284	0.25992	0.507196	0.405224	eif2s1a/eef2b									3/213	0.0555556	4.75926	3.00659	0.0251571	0.121432	0.0952304	eif2a/srp72/abce1																	2/111	0.037037	6.08842	2.92956	0.042751	0.204124
MF	GO:0004521	RNA endonuclease activity	52/18247	1/334	0.0192308	1.05061	0.0499043	0.617874	0.758682	0.606149	snd1									2/213	0.0384615	3.29487	1.80099	0.12325	0.320212	0.25112	piwil1/dicer1
MF	GO:0048029	monosaccharide binding	51/18247	6/334	0.117647	6.42726	5.2997	0.000323587	0.00449288	0.00358958	plod2/p3h3/plod3/p3h1/lman2lb/lman1									2/213	0.0392157	3.35948	1.83375	0.119386	0.320212	0.25112	hk2/gpia	1/21	0.0196078	17.0373	3.89294	0.0571132	0.142783	0.0966201	plod3	2/38	0.0392157	18.8308	5.82505	0.00504904	0.0441485	0.0249129	plod2/p3h3	1/111	0.0196078	3.22328	1.24385	0.267739	0.381922
MF	GO:0005200	structural constituent of cytoskeleton	51/18247	4/334	0.0784314	4.28484	3.20763	0.0140241	0.0920494	0.0735429	actb1/zgc:55461/tuba4l/sptbn2									3/213	0.0588235	5.03922	3.13922	0.0216624	0.106613	0.0836091	arpc2/tubg1/lmnb2																	3/111	0.0588235	9.66985	4.85046	0.00369004	0.0715867
MF	GO:0044183	protein folding chaperone	50/18247	12/334	0.24	13.1116	11.7101	7.56248e-11	5.46011e-09	4.36236e-09	hspd1/hspa9/hsp90b1/hspa8/hspa5/cct8/cct2/cct4/cct7/cct5/tcp1/cct6a									3/213	0.06	5.14	3.18576	0.0205609	0.103216	0.080945	hspa14/hspa4a/hyou1	2/21	0.04	34.7562	8.11309	0.00149474	0.0174386	0.0118005	cct8/cct7	1/38	0.02	9.60368	2.78293	0.0991132	0.155064	0.0875023	tcp1	2/111	0.04	6.5755	3.08847	0.0371718	0.204124
MF	GO:0051287	NAD binding	49/18247	4/334	0.0816327	4.45973	3.31132	0.012232	0.0898386	0.0717765	idh3a/parp1/idh3g/idh2									1/213	0.0204082	1.7483	0.570019	0.43792	0.554632	0.43496	hadhab																	2/111	0.0408163	6.70969	3.13093	0.0358245	0.204124
MF	GO:0031072	heat shock protein binding	47/18247	3/334	0.0638298	3.48713	2.33123	0.0545934	0.216574	0.173032	hspa9/hspa8/hspa5									3/213	0.0638298	5.46809	3.33321	0.0174466	0.0912313	0.0715465	dnaja2a/hspa14/stip1
MF	GO:0008408	3'-5' exonuclease activity	47/18247	2/334	0.0425532	2.32475	1.24171	0.212471	0.497393	0.397392	pold1/xrn2									4/213	0.0851064	7.29078	4.69294	0.00217387	0.0188152	0.0147555	pan2/dis3l2/xrn1/dis3																	2/111	0.0425532	6.99521	3.21953	0.0331887	0.204124
MF	GO:0016796	exonuclease activity, active with either ribo- or deoxyribonucleic acids and producing 5'-phosphomonoesters	47/18247	2/334	0.0425532	2.32475	1.24171	0.212471	0.497393	0.397392	pold1/xrn2									4/213	0.0851064	7.29078	4.69294	0.00217387	0.0188152	0.0147555	pan2/dis3l2/xrn1/dis3																	2/111	0.0425532	6.99521	3.21953	0.0331887	0.204124
MF	GO:0016859	cis-trans isomerase activity	46/18247	2/334	0.0434783	2.37529	1.27526	0.205753	0.497393	0.397392	fkbp9/fkbp10b
MF	GO:0000146	microfilament motor activity	44/18247	5/334	0.113636	6.20815	4.72293	0.00120584	0.0140422	0.011219	myo5b/myo6a/myo5ab/myh10/myo1b									2/213	0.0454545	3.89394	2.08868	0.0932905	0.289085	0.22671	smyhc1/myo1ca																	1/111	0.0227273	3.73608	1.42154	0.235701	0.351738
MF	GO:0003746	translation elongation factor activity	42/18247	3/334	0.0714286	3.90227	2.57122	0.0412825	0.177416	0.141747	eef2b/eef1da/tufm																																	1/111	0.0238095	3.91399	1.47908	0.226294	0.342977
MF	GO:0003755	peptidyl-prolyl cis-trans isomerase activity	42/18247	2/334	0.047619	2.60151	1.41884	0.179152	0.48627	0.388505	fkbp9/fkbp10b
MF	GO:0003678	DNA helicase activity	41/18247	7/334	0.170732	9.32737	7.28896	8.51321e-06	0.000180781	0.000144435	mcm6l/mcm4/mcm7/ruvbl2/mcm3l/mcm5/mcm2									5/213	0.121951	10.4472	6.58132	0.000110078	0.00153498	0.00120378	dhx9/ruvbl1/xrcc5/mcm3/xrcc6
MF	GO:0016860	intramolecular oxidoreductase activity	41/18247	7/334	0.170732	9.32737	7.28896	8.51321e-06	0.000180781	0.000144435	erp44/pdia4/pdia3/pdia6/p4hb/pdia5/txndc5									1/213	0.0243902	2.08943	0.758948	0.38242	0.497344	0.390033	gpia																	3/111	0.0731707	12.0283	5.53057	0.00197385	0.0478657
MF	GO:0045296	cadherin binding	41/18247	4/334	0.097561	5.32993	3.78999	0.00655068	0.0576473	0.0460573	ctnnd1/cdh2/cdh1/ctnna1									2/213	0.0487805	4.17886	2.21454	0.0826903	0.273096	0.21417	jupa/ctnnb1									1/38	0.0243902	11.7118	3.13675	0.0820082	0.134827	0.0760826	cdh1	2/111	0.0487805	8.0189	3.51988	0.0257736	0.204124
MF	GO:0140938	histone H3 methyltransferase activity	40/18247	1/334	0.025	1.36579	0.316242	0.52277	0.696384	0.556376	suv39h1b
MF	GO:0140034	methylation-dependent protein binding	40/18247																	3/213	0.075	6.425	3.73283	0.0112802	0.0690567	0.0541564	cbx3a/uhrf1/atrx
MF	GO:0019843	rRNA binding	39/18247	8/334	0.205128	11.2065	8.71267	4.34875e-07	1.30825e-05	1.04523e-05	rps18/rps5/rpl23/rplp0/rps9/rps4x/rpl9/rpl12																									1/38	0.025641	12.3124	3.23064	0.0781644	0.130723	0.0737668	rps18
MF	GO:0035064	methylated histone binding	39/18247																	3/213	0.0769231	6.58974	3.7977	0.0105232	0.0690567	0.0541564	cbx3a/uhrf1/atrx
MF	GO:0003727	single-stranded RNA binding	38/18247	3/334	0.0789474	4.31303	2.79156	0.0319852	0.156656	0.125161	ilf3b/khdrbs1a/pabpc1a
MF	GO:0140662	ATP-dependent protein folding chaperone	37/18247	12/334	0.324324	17.7184	13.9	1.42836e-12	1.71879e-10	1.37323e-10	hspd1/hspa9/hsp90b1/hspa8/hspa5/cct8/cct2/cct4/cct7/cct5/tcp1/cct6a									3/213	0.0810811	6.94595	3.93454	0.00910028	0.0634492	0.0497589	hspa14/hspa4a/hyou1	2/21	0.0540541	46.9678	9.50053	0.000820004	0.0117839	0.00797409	cct8/cct7	1/38	0.027027	12.978	3.33166	0.0743049	0.128707	0.0726289	tcp1	2/111	0.0540541	8.8858	3.75635	0.0212642	0.187512
MF	GO:0140658	ATP-dependent chromatin remodeler activity	37/18247	4/334	0.108108	5.90613	4.07904	0.00452313	0.0408212	0.0326141	smarca5/chd4b/smarca4a/hells									3/213	0.0810811	6.94595	3.93454	0.00910028	0.0634492	0.0497589	chd7/ercc6l/atrx	1/21	0.027027	23.4839	4.64692	0.0417523	0.121778	0.0824059	hells									1/111	0.027027	4.4429	1.64	0.202273	0.328083
MF	GO:0003950	NAD+ ADP-ribosyltransferase activity	37/18247	2/334	0.0540541	2.95307	1.62381	0.146776	0.441552	0.352778	parp1/huwe1
MF	GO:0003725	double-stranded RNA binding	34/18247	1/334	0.0294118	1.60682	0.483591	0.46671	0.645526	0.515743	ilf3b									4/213	0.117647	10.0784	5.75821	0.000636112	0.00638656	0.00500854	ilf2/stau2/dhx9/tarbp2
MF	GO:0003684	damaged DNA binding	32/18247	2/334	0.0625	3.41448	1.86663	0.115835	0.370058	0.295658	rpa1/parp1									2/213	0.0625	5.35417	2.67913	0.053504	0.206608	0.162028	xrcc5/xrcc6
MF	GO:0004532	RNA exonuclease activity	28/18247	1/334	0.0357143	1.95113	0.687751	0.404085	0.602789	0.481598	xrn2									4/213	0.142857	12.2381	6.46751	0.000296642	0.00354557	0.00278055	pan2/dis3l2/xrn1/dis3																	2/111	0.0714286	11.742	4.45015	0.0125039	0.133106
MF	GO:0016896	RNA exonuclease activity, producing 5'-phosphomonoesters	28/18247	1/334	0.0357143	1.95113	0.687751	0.404085	0.602789	0.481598	xrn2									4/213	0.142857	12.2381	6.46751	0.000296642	0.00354557	0.00278055	pan2/dis3l2/xrn1/dis3																	2/111	0.0714286	11.742	4.45015	0.0125039	0.133106
MF	GO:0000175	3'-5'-RNA exonuclease activity	27/18247	1/334	0.037037	2.0234	0.72665	0.392957	0.597244	0.477168	xrn2									4/213	0.148148	12.6914	6.60694	0.000256597	0.00338978	0.00265838	pan2/dis3l2/xrn1/dis3																	2/111	0.0740741	12.1768	4.54675	0.0116567	0.133106
MF	GO:0070063	RNA polymerase binding	27/18247
MF	GO:0017069	snRNA binding	26/18247	3/334	0.115385	6.30366	3.6953	0.0115693	0.0870106	0.0695171	prpf8/eftud2/sf3b3									1/213	0.0384615	3.29487	1.27258	0.263243	0.41556	0.325896	snrpa1
MF	GO:0140223	general transcription initiation factor activity	26/18247
MF	GO:0003899	DNA-directed 5'-3' RNA polymerase activity	25/18247	1/334	0.04	2.18527	0.809771	0.370076	0.591139	0.472291	polr2b									1/213	0.04	3.42667	1.3195	0.25453	0.412174	0.32324	polr2a
MF	GO:0034062	5'-3' RNA polymerase activity	25/18247	1/334	0.04	2.18527	0.809771	0.370076	0.591139	0.472291	polr2b									1/213	0.04	3.42667	1.3195	0.25453	0.412174	0.32324	polr2a
MF	GO:0097747	RNA polymerase activity	25/18247	1/334	0.04	2.18527	0.809771	0.370076	0.591139	0.472291	polr2b									1/213	0.04	3.42667	1.3195	0.25453	0.412174	0.32324	polr2a
MF	GO:0042162	telomeric DNA binding	24/18247	1/334	0.0416667	2.27632	0.854337	0.358315	0.591139	0.472291	rpa1									2/213	0.0833333	7.13889	3.27049	0.0316264	0.141754	0.111168	xrcc5/xrcc6
MF	GO:0001098	basal transcription machinery binding	24/18247
MF	GO:0001099	basal RNA polymerase II transcription machinery binding	24/18247
MF	GO:0043175	RNA polymerase core enzyme binding	24/18247
MF	GO:0140142	nucleocytoplasmic carrier activity	23/18247	2/334	0.0869565	4.75059	2.45762	0.0656656	0.24693	0.197285	kpna2/ipo4									2/213	0.0869565	7.44928	3.36342	0.0292116	0.133311	0.104547	kpna7/xpo1a
MF	GO:0000993	RNA polymerase II complex binding	20/18247
MF	GO:0030515	snoRNA binding	19/18247	2/334	0.105263	5.75071	2.82904	0.0465386	0.193108	0.154284	nop58/nop56									2/213	0.105263	9.01754	3.79994	0.0203536	0.103216	0.080945	heatr1/wdr3
MF	GO:0036002	pre-mRNA binding	18/18247	1/334	0.0555556	3.0351	1.17954	0.283006	0.521251	0.416454	prpf8									1/213	0.0555556	4.75926	1.73414	0.190592	0.359688	0.282079	prpf39
MF	GO:0061980	regulatory RNA binding	18/18247																	5/213	0.277778	23.7963	10.5159	1.56565e-06	3.92979e-05	3.08187e-05	piwil1/tarbp2/zc3h7a/ybx1/zc3h7bb
MF	GO:0070717	poly-purine tract binding	16/18247	2/334	0.125	6.82897	3.18507	0.0338482	0.156656	0.125161	khdrbs1a/pabpc1a
MF	GO:0017056	structural constituent of nuclear pore	16/18247	1/334	0.0625	3.41448	1.31933	0.255994	0.507196	0.405224	nup160									2/213	0.125	10.7083	4.22209	0.0146139	0.0797412	0.0625355	nup133/nup98
MF	GO:0008143	poly(A) binding	15/18247	2/334	0.133333	7.28423	3.32471	0.0299736	0.152401	0.121761	khdrbs1a/pabpc1a
MF	GO:0003756	protein disulfide isomerase activity	14/18247	7/334	0.5	27.3159	13.4501	1.98797e-09	9.5555e-08	7.63437e-08	erp44/pdia4/pdia3/pdia6/p4hb/pdia5/txndc5																																	3/111	0.214286	35.2259	10.0222	7.5947e-05	0.00245562
MF	GO:0016864	intramolecular oxidoreductase activity, transposing S-S bonds	14/18247	7/334	0.5	27.3159	13.4501	1.98797e-09	9.5555e-08	7.63437e-08	erp44/pdia4/pdia3/pdia6/p4hb/pdia5/txndc5																																	3/111	0.214286	35.2259	10.0222	7.5947e-05	0.00245562
MF	GO:0017116	single-stranded DNA helicase activity	14/18247	6/334	0.428571	23.4136	11.4556	9.54371e-08	3.44528e-06	2.75261e-06	mcm6l/mcm4/mcm7/mcm3l/mcm5/mcm2									1/213	0.0714286	6.11905	2.08234	0.151635	0.328107	0.257312	mcm3
MF	GO:0003688	DNA replication origin binding	10/18247	1/334	0.1	5.46317	1.9277	0.168718	0.475602	0.379982	mcm5
[truncated: 26 more columns]
