# Supplementary material for: Actn4 Links Inactive Integrin α5 With Actin in Zebrafish Somites
Source: Mol Cell Proteomics. 2025 Oct 8;25(2):101087. doi: 10.1016/j.mcpro.2025.101087 (PMC12860946; doi:10.1016/j.mcpro.2025.101087)
Supplement: Supplemental Table S6 [file mmc6.xlsx]

## Sheet: TableS6
Supplemental Table S6. ECM-Integrin-Actin Networks
[1] Combined_score from stringdb using R package STRINGdb (version 2.16.4), used as edge thickness in Figure 2C. [2] Category: itg: integrins; ecm: extracellular region/space/matrix; adh: cell-cell adhesion/junction; act: actin cytoskeleton.
node1.symbol	node2.symbol	combined_score [1]	node1.stringdb	node2.stringdb	node1.gene	node2.gene	node1.category [2]	node2.category
cdh2	cfl1	424	7955.ENSDARP00000003949	7955.ENSDARP00000023177	ENSDARG00000018693	ENSDARG00000021124	adh	act
cfl1	coro1ca	479	7955.ENSDARP00000023177	7955.ENSDARP00000026454	ENSDARG00000021124	ENSDARG00000035598	act	act
cfl1	gsna	839	7955.ENSDARP00000023177	7955.ENSDARP00000026895	ENSDARG00000021124	ENSDARG00000011459	act	ecm;act
cdh2	jupa	980	7955.ENSDARP00000003949	7955.ENSDARP00000026915	ENSDARG00000018693	ENSDARG00000070787	adh	adh
cdh2	itga5	454	7955.ENSDARP00000003949	7955.ENSDARP00000027718	ENSDARG00000018693	ENSDARG00000006353	adh	itg;adh
lamc1	itga5	742	7955.ENSDARP00000024860	7955.ENSDARP00000027718	ENSDARG00000036279	ENSDARG00000006353	ecm	itg;adh
col14a1a	serpinh1b	527	7955.ENSDARP00000017432	7955.ENSDARP00000037780	ENSDARG00000005762	ENSDARG00000019949	ecm	ecm
cdh2	itgb1a	419	7955.ENSDARP00000003949	7955.ENSDARP00000039699	ENSDARG00000018693	ENSDARG00000071863	adh	itg;adh
lamc1	itgb1a	806	7955.ENSDARP00000024860	7955.ENSDARP00000039699	ENSDARG00000036279	ENSDARG00000071863	ecm	itg;adh
itga5	itgb1a	991	7955.ENSDARP00000027718	7955.ENSDARP00000039699	ENSDARG00000006353	ENSDARG00000071863	itg;adh	itg;adh
cfl1	capza1a	453	7955.ENSDARP00000023177	7955.ENSDARP00000046972	ENSDARG00000021124	ENSDARG00000034240	act	act
cfl1	gsnb	858	7955.ENSDARP00000023177	7955.ENSDARP00000047109	ENSDARG00000021124	ENSDARG00000045262	act	ecm;act
a2ml	si:dkey-46g23.2	413	7955.ENSDARP00000046442	7955.ENSDARP00000047864	ENSDARG00000041645	ENSDARG00000115817	ecm	ecm
arpc1a	actb1	818	7955.ENSDARP00000005640	7955.ENSDARP00000054986	ENSDARG00000008383	ENSDARG00000037746	act	act
cfl1	actb1	963	7955.ENSDARP00000023177	7955.ENSDARP00000054986	ENSDARG00000021124	ENSDARG00000037746	act	act
capza1a	actb1	454	7955.ENSDARP00000046972	7955.ENSDARP00000054986	ENSDARG00000034240	ENSDARG00000037746	act	act
cfl1	apoeb	469	7955.ENSDARP00000023177	7955.ENSDARP00000058964	ENSDARG00000021124	ENSDARG00000040295	act	ecm
cfl1	capza1b	447	7955.ENSDARP00000023177	7955.ENSDARP00000072971	ENSDARG00000021124	ENSDARG00000056090	act	act
capza1a	capza1b	914	7955.ENSDARP00000046972	7955.ENSDARP00000072971	ENSDARG00000034240	ENSDARG00000056090	act	act
actb1	capza1b	466	7955.ENSDARP00000054986	7955.ENSDARP00000072971	ENSDARG00000037746	ENSDARG00000056090	act	act
a2ml	a2ml	407	7955.ENSDARP00000046442	7955.ENSDARP00000073195	ENSDARG00000041645	ENSDARG00000056314	ecm	ecm
si:dkey-46g23.2	a2ml	413	7955.ENSDARP00000047864	7955.ENSDARP00000073195	ENSDARG00000115817	ENSDARG00000056314	ecm	ecm
cfl1	scinlb	840	7955.ENSDARP00000023177	7955.ENSDARP00000075639	ENSDARG00000021124	ENSDARG00000058348	act	ecm;act
cfl1	fscn1a	627	7955.ENSDARP00000023177	7955.ENSDARP00000077647	ENSDARG00000021124	ENSDARG00000059680	act	act
actb1	myo5ab	429	7955.ENSDARP00000054986	7955.ENSDARP00000083467	ENSDARG00000037746	ENSDARG00000025218	act	act
c3a.1	c5	934	7955.ENSDARP00000052687	7955.ENSDARP00000088095	ENSDARG00000012694	ENSDARG00000021004	ecm	ecm
capza1b	sptbn2	501	7955.ENSDARP00000072971	7955.ENSDARP00000088494	ENSDARG00000056090	ENSDARG00000053956	act	adh;act
arpc1a	arpc2	995	7955.ENSDARP00000005640	7955.ENSDARP00000090576	ENSDARG00000008383	ENSDARG00000075989	act	act
cfl1	arpc2	470	7955.ENSDARP00000023177	7955.ENSDARP00000090576	ENSDARG00000021124	ENSDARG00000075989	act	act
capza1a	arpc2	545	7955.ENSDARP00000046972	7955.ENSDARP00000090576	ENSDARG00000034240	ENSDARG00000075989	act	act
actb1	arpc2	839	7955.ENSDARP00000054986	7955.ENSDARP00000090576	ENSDARG00000037746	ENSDARG00000075989	act	act
capza1b	arpc2	517	7955.ENSDARP00000072971	7955.ENSDARP00000090576	ENSDARG00000056090	ENSDARG00000075989	act	act
arpc2	dbn1	434	7955.ENSDARP00000090576	7955.ENSDARP00000091083	ENSDARG00000075989	ENSDARG00000069113	act	act
sptbn2	sptan1	827	7955.ENSDARP00000088494	7955.ENSDARP00000093027	ENSDARG00000053956	ENSDARG00000019231	adh;act	adh;act
flot2a	flot1b	605	7955.ENSDARP00000011656	7955.ENSDARP00000094800	ENSDARG00000004830	ENSDARG00000037998	adh	adh
lamc1	itga6a	830	7955.ENSDARP00000024860	7955.ENSDARP00000098022	ENSDARG00000036279	ENSDARG00000042282	ecm	itg;adh
itga5	itga6a	644	7955.ENSDARP00000027718	7955.ENSDARP00000098022	ENSDARG00000006353	ENSDARG00000042282	itg;adh	itg;adh
itgb1a	itga6a	986	7955.ENSDARP00000039699	7955.ENSDARP00000098022	ENSDARG00000071863	ENSDARG00000042282	itg;adh	itg;adh
c5	c3a.2	929	7955.ENSDARP00000088095	7955.ENSDARP00000108724	ENSDARG00000021004	ENSDARG00000087359	ecm	ecm
lamc1	fn1a	410	7955.ENSDARP00000024860	7955.ENSDARP00000112231	ENSDARG00000036279	ENSDARG00000019815	ecm	ecm;adh
itga5	fn1a	959	7955.ENSDARP00000027718	7955.ENSDARP00000112231	ENSDARG00000006353	ENSDARG00000019815	itg;adh	ecm;adh
itgb1a	fn1a	914	7955.ENSDARP00000039699	7955.ENSDARP00000112231	ENSDARG00000071863	ENSDARG00000019815	itg;adh	ecm;adh
itga6a	fn1a	700	7955.ENSDARP00000098022	7955.ENSDARP00000112231	ENSDARG00000042282	ENSDARG00000019815	itg;adh	ecm;adh
cfl1	flna	408	7955.ENSDARP00000023177	7955.ENSDARP00000113808	ENSDARG00000021124	ENSDARG00000074201	act	act
itga5	flna	737	7955.ENSDARP00000027718	7955.ENSDARP00000113808	ENSDARG00000006353	ENSDARG00000074201	itg;adh	act
itgb1a	flna	896	7955.ENSDARP00000039699	7955.ENSDARP00000113808	ENSDARG00000071863	ENSDARG00000074201	itg;adh	act
actb1	flna	568	7955.ENSDARP00000054986	7955.ENSDARP00000113808	ENSDARG00000037746	ENSDARG00000074201	act	act
fscn1a	flna	673	7955.ENSDARP00000077647	7955.ENSDARP00000113808	ENSDARG00000059680	ENSDARG00000074201	act	act
itga6a	flna	710	7955.ENSDARP00000098022	7955.ENSDARP00000113808	ENSDARG00000042282	ENSDARG00000074201	itg;adh	act
cfl1	flnb	443	7955.ENSDARP00000023177	7955.ENSDARP00000114366	ENSDARG00000021124	ENSDARG00000092281	act	act
itga5	flnb	737	7955.ENSDARP00000027718	7955.ENSDARP00000114366	ENSDARG00000006353	ENSDARG00000092281	itg;adh	act
itgb1a	flnb	891	7955.ENSDARP00000039699	7955.ENSDARP00000114366	ENSDARG00000071863	ENSDARG00000092281	itg;adh	act
gsnb	flnb	471	7955.ENSDARP00000047109	7955.ENSDARP00000114366	ENSDARG00000045262	ENSDARG00000092281	ecm;act	act
scinlb	flnb	406	7955.ENSDARP00000075639	7955.ENSDARP00000114366	ENSDARG00000058348	ENSDARG00000092281	ecm;act	act
fscn1a	flnb	681	7955.ENSDARP00000077647	7955.ENSDARP00000114366	ENSDARG00000059680	ENSDARG00000092281	act	act
itga6a	flnb	710	7955.ENSDARP00000098022	7955.ENSDARP00000114366	ENSDARG00000042282	ENSDARG00000092281	itg;adh	act
a2ml	c8a	586	7955.ENSDARP00000046442	7955.ENSDARP00000115822	ENSDARG00000041645	ENSDARG00000039516	ecm	ecm
c3a.1	c8a	587	7955.ENSDARP00000052687	7955.ENSDARP00000115822	ENSDARG00000012694	ENSDARG00000039516	ecm	ecm
a2ml	c8a	548	7955.ENSDARP00000073195	7955.ENSDARP00000115822	ENSDARG00000056314	ENSDARG00000039516	ecm	ecm
c5	c8a	982	7955.ENSDARP00000088095	7955.ENSDARP00000115822	ENSDARG00000021004	ENSDARG00000039516	ecm	ecm
c3a.2	c8a	713	7955.ENSDARP00000108724	7955.ENSDARP00000115822	ENSDARG00000087359	ENSDARG00000039516	ecm	ecm
myo1ca	myo1b	443	7955.ENSDARP00000053510	7955.ENSDARP00000121299	ENSDARG00000020924	ENSDARG00000024694	act	act
dbn1	myo1b	423	7955.ENSDARP00000091083	7955.ENSDARP00000121299	ENSDARG00000069113	ENSDARG00000024694	act	act
flnb	myo1b	464	7955.ENSDARP00000114366	7955.ENSDARP00000121299	ENSDARG00000092281	ENSDARG00000024694	act	act
jupa	dspa	551	7955.ENSDARP00000026915	7955.ENSDARP00000123859	ENSDARG00000070787	ENSDARG00000022309	adh	adh
actb1	myh9a	937	7955.ENSDARP00000054986	7955.ENSDARP00000124366	ENSDARG00000037746	ENSDARG00000063295	act	act
myo18ab	myh9a	576	7955.ENSDARP00000083081	7955.ENSDARP00000124366	ENSDARG00000061862	ENSDARG00000063295	act	act
jupa	eppk1	400	7955.ENSDARP00000026915	7955.ENSDARP00000125774	ENSDARG00000070787	ENSDARG00000096359	adh	adh
actb1	myh10	929	7955.ENSDARP00000054986	7955.ENSDARP00000125918	ENSDARG00000037746	ENSDARG00000000103	act	act
myo18ab	myh10	608	7955.ENSDARP00000083081	7955.ENSDARP00000125918	ENSDARG00000061862	ENSDARG00000000103	act	act
myh9a	myh10	903	7955.ENSDARP00000124366	7955.ENSDARP00000125918	ENSDARG00000063295	ENSDARG00000000103	act	act
cfl1	tpm3	664	7955.ENSDARP00000023177	7955.ENSDARP00000125941	ENSDARG00000021124	ENSDARG00000005162	act	act
actb1	tpm3	508	7955.ENSDARP00000054986	7955.ENSDARP00000125941	ENSDARG00000037746	ENSDARG00000005162	act	act
myh9a	tpm3	529	7955.ENSDARP00000124366	7955.ENSDARP00000125941	ENSDARG00000063295	ENSDARG00000005162	act	act
col14a1a	nid2a	428	7955.ENSDARP00000017432	7955.ENSDARP00000128493	ENSDARG00000005762	ENSDARG00000075707	ecm	ecm
lamc1	nid2a	774	7955.ENSDARP00000024860	7955.ENSDARP00000128493	ENSDARG00000036279	ENSDARG00000075707	ecm	ecm
itga5	comp	707	7955.ENSDARP00000027718	7955.ENSDARP00000130361	ENSDARG00000006353	ENSDARG00000098431	itg;adh	ecm
itgb1a	comp	667	7955.ENSDARP00000039699	7955.ENSDARP00000130361	ENSDARG00000071863	ENSDARG00000098431	itg;adh	ecm
itga6a	comp	713	7955.ENSDARP00000098022	7955.ENSDARP00000130361	ENSDARG00000042282	ENSDARG00000098431	itg;adh	ecm
lamc1	lamb1a	937	7955.ENSDARP00000024860	7955.ENSDARP00000131540	ENSDARG00000036279	ENSDARG00000101209	ecm	ecm
itga5	lamb1a	748	7955.ENSDARP00000027718	7955.ENSDARP00000131540	ENSDARG00000006353	ENSDARG00000101209	itg;adh	ecm
itgb1a	lamb1a	787	7955.ENSDARP00000039699	7955.ENSDARP00000131540	ENSDARG00000071863	ENSDARG00000101209	itg;adh	ecm
itga6a	lamb1a	831	7955.ENSDARP00000098022	7955.ENSDARP00000131540	ENSDARG00000042282	ENSDARG00000101209	itg;adh	ecm
fn1a	lamb1a	426	7955.ENSDARP00000112231	7955.ENSDARP00000131540	ENSDARG00000019815	ENSDARG00000101209	ecm;adh	ecm
nid2a	lamb1a	796	7955.ENSDARP00000128493	7955.ENSDARP00000131540	ENSDARG00000075707	ENSDARG00000101209	ecm	ecm
serpinh1b	hspa5	562	7955.ENSDARP00000037780	7955.ENSDARP00000131952	ENSDARG00000019949	ENSDARG00000103846	ecm	ecm
actb1	hspa5	498	7955.ENSDARP00000054986	7955.ENSDARP00000131952	ENSDARG00000037746	ENSDARG00000103846	act	ecm
serpinh1a	hspa5	578	7955.ENSDARP00000099727	7955.ENSDARP00000131952	ENSDARG00000075954	ENSDARG00000103846	ecm	ecm
jupa	lima1a	449	7955.ENSDARP00000026915	7955.ENSDARP00000132530	ENSDARG00000070787	ENSDARG00000101441	adh	act
flna	lima1a	424	7955.ENSDARP00000113808	7955.ENSDARP00000132530	ENSDARG00000074201	ENSDARG00000101441	act	act
flnb	lima1a	430	7955.ENSDARP00000114366	7955.ENSDARP00000132530	ENSDARG00000092281	ENSDARG00000101441	act	act
cdh2	ctnna1	889	7955.ENSDARP00000003949	7955.ENSDARP00000132933	ENSDARG00000018693	ENSDARG00000102441	adh	adh;act
jupa	ctnna1	945	7955.ENSDARP00000026915	7955.ENSDARP00000132933	ENSDARG00000070787	ENSDARG00000102441	adh	adh;act
actb1	ctnna1	939	7955.ENSDARP00000054986	7955.ENSDARP00000132933	ENSDARG00000037746	ENSDARG00000102441	act	adh;act
itga5	fbn2b	536	7955.ENSDARP00000027718	7955.ENSDARP00000134527	ENSDARG00000006353	ENSDARG00000098237	itg;adh	ecm
itgb1a	fbn2b	573	7955.ENSDARP00000039699	7955.ENSDARP00000134527	ENSDARG00000071863	ENSDARG00000098237	itg;adh	ecm
dbn1	hip1rb	455	7955.ENSDARP00000091083	7955.ENSDARP00000134811	ENSDARG00000069113	ENSDARG00000102458	act	act
serpina1l	ctsc	452	7955.ENSDARP00000107615	7955.ENSDARP00000135284	ENSDARG00000090850	ENSDARG00000101334	ecm	ecm
si:dkey-239j18.2	ctsc	578	7955.ENSDARP00000123680	7955.ENSDARP00000135284	ENSDARG00000095254	ENSDARG00000101334	ecm	ecm
lamc1	lama1	740	7955.ENSDARP00000024860	7955.ENSDARP00000135371	ENSDARG00000036279	ENSDARG00000102277	ecm	ecm
itga5	lama1	723	7955.ENSDARP00000027718	7955.ENSDARP00000135371	ENSDARG00000006353	ENSDARG00000102277	itg;adh	ecm
itgb1a	lama1	705	7955.ENSDARP00000039699	7955.ENSDARP00000135371	ENSDARG00000071863	ENSDARG00000102277	itg;adh	ecm
itga6a	lama1	803	7955.ENSDARP00000098022	7955.ENSDARP00000135371	ENSDARG00000042282	ENSDARG00000102277	itg;adh	ecm
lamb1a	lama1	688	7955.ENSDARP00000131540	7955.ENSDARP00000135371	ENSDARG00000101209	ENSDARG00000102277	ecm	ecm
gpia	kars1	642	7955.ENSDARP00000009909	7955.ENSDARP00000136176	ENSDARG00000012987	ENSDARG00000103799	ecm	ecm
cdh2	cdh1	929	7955.ENSDARP00000003949	7955.ENSDARP00000136579	ENSDARG00000018693	ENSDARG00000102750	adh	adh
cfl1	cdh1	446	7955.ENSDARP00000023177	7955.ENSDARP00000136579	ENSDARG00000021124	ENSDARG00000102750	act	adh
jupa	cdh1	991	7955.ENSDARP00000026915	7955.ENSDARP00000136579	ENSDARG00000070787	ENSDARG00000102750	adh	adh
itga5	cdh1	419	7955.ENSDARP00000027718	7955.ENSDARP00000136579	ENSDARG00000006353	ENSDARG00000102750	itg;adh	adh
itgb1a	cdh1	704	7955.ENSDARP00000039699	7955.ENSDARP00000136579	ENSDARG00000071863	ENSDARG00000102750	itg;adh	adh
epcam	cdh1	452	7955.ENSDARP00000059320	7955.ENSDARP00000136579	ENSDARG00000040534	ENSDARG00000102750	adh	adh
lima1a	cdh1	664	7955.ENSDARP00000132530	7955.ENSDARP00000136579	ENSDARG00000101441	ENSDARG00000102750	act	adh
ctnna1	cdh1	859	7955.ENSDARP00000132933	7955.ENSDARP00000136579	ENSDARG00000102441	ENSDARG00000102750	adh;act	adh
cdh2	itgb1b	533	7955.ENSDARP00000003949	7955.ENSDARP00000137182	ENSDARG00000018693	ENSDARG00000104484	adh	itg;adh
lamc1	itgb1b	799	7955.ENSDARP00000024860	7955.ENSDARP00000137182	ENSDARG00000036279	ENSDARG00000104484	ecm	itg;adh
itga5	itgb1b	985	7955.ENSDARP00000027718	7955.ENSDARP00000137182	ENSDARG00000006353	ENSDARG00000104484	itg;adh	itg;adh
itgb1a	itgb1b	593	7955.ENSDARP00000039699	7955.ENSDARP00000137182	ENSDARG00000071863	ENSDARG00000104484	itg;adh	itg;adh
itga6a	itgb1b	976	7955.ENSDARP00000098022	7955.ENSDARP00000137182	ENSDARG00000042282	ENSDARG00000104484	itg;adh	itg;adh
fn1a	itgb1b	916	7955.ENSDARP00000112231	7955.ENSDARP00000137182	ENSDARG00000019815	ENSDARG00000104484	ecm;adh	itg;adh
flna	itgb1b	880	7955.ENSDARP00000113808	7955.ENSDARP00000137182	ENSDARG00000074201	ENSDARG00000104484	act	itg;adh
flnb	itgb1b	877	7955.ENSDARP00000114366	7955.ENSDARP00000137182	ENSDARG00000092281	ENSDARG00000104484	act	itg;adh
comp	itgb1b	665	7955.ENSDARP00000130361	7955.ENSDARP00000137182	ENSDARG00000098431	ENSDARG00000104484	ecm	itg;adh
lamb1a	itgb1b	808	7955.ENSDARP00000131540	7955.ENSDARP00000137182	ENSDARG00000101209	ENSDARG00000104484	ecm	itg;adh
lama1	itgb1b	705	7955.ENSDARP00000135371	7955.ENSDARP00000137182	ENSDARG00000102277	ENSDARG00000104484	ecm	itg;adh
cdh1	itgb1b	716	7955.ENSDARP00000136579	7955.ENSDARP00000137182	ENSDARG00000102750	ENSDARG00000104484	adh	itg;adh
actb1	myo5b	429	7955.ENSDARP00000054986	7955.ENSDARP00000138582	ENSDARG00000037746	ENSDARG00000062003	act	act
myo18ab	smyhc1	563	7955.ENSDARP00000083081	7955.ENSDARP00000139007	ENSDARG00000061862	ENSDARG00000099959	act	act
myh9a	smyhc1	594	7955.ENSDARP00000124366	7955.ENSDARP00000139007	ENSDARG00000063295	ENSDARG00000099959	act	act
myh10	smyhc1	585	7955.ENSDARP00000125918	7955.ENSDARP00000139007	ENSDARG00000000103	ENSDARG00000099959	act	act
tpm3	smyhc1	467	7955.ENSDARP00000125941	7955.ENSDARP00000139007	ENSDARG00000005162	ENSDARG00000099959	act	act
cdh2	ctnnb1	999	7955.ENSDARP00000003949	7955.ENSDARP00000139205	ENSDARG00000018693	ENSDARG00000014571	adh	adh
ybx1	ctnnb1	508	7955.ENSDARP00000010482	7955.ENSDARP00000139205	ENSDARG00000004757	ENSDARG00000014571	ecm	adh
cfl1	ctnnb1	466	7955.ENSDARP00000023177	7955.ENSDARP00000139205	ENSDARG00000021124	ENSDARG00000014571	act	adh
jupa	ctnnb1	958	7955.ENSDARP00000026915	7955.ENSDARP00000139205	ENSDARG00000070787	ENSDARG00000014571	adh	adh
itgb1a	ctnnb1	526	7955.ENSDARP00000039699	7955.ENSDARP00000139205	ENSDARG00000071863	ENSDARG00000014571	itg;adh	adh
fscn1a	ctnnb1	400	7955.ENSDARP00000077647	7955.ENSDARP00000139205	ENSDARG00000059680	ENSDARG00000014571	act	adh
ptk7a	ctnnb1	507	7955.ENSDARP00000089232	7955.ENSDARP00000139205	ENSDARG00000011863	ENSDARG00000014571	adh	adh
lima1a	ctnnb1	592	7955.ENSDARP00000132530	7955.ENSDARP00000139205	ENSDARG00000101441	ENSDARG00000014571	act	adh
ctnna1	ctnnb1	978	7955.ENSDARP00000132933	7955.ENSDARP00000139205	ENSDARG00000102441	ENSDARG00000014571	adh;act	adh
cdh1	ctnnb1	999	7955.ENSDARP00000136579	7955.ENSDARP00000139205	ENSDARG00000102750	ENSDARG00000014571	adh	adh
itgb1b	ctnnb1	584	7955.ENSDARP00000137182	7955.ENSDARP00000139205	ENSDARG00000104484	ENSDARG00000014571	itg;adh	adh
arpc1a	capzb	455	7955.ENSDARP00000005640	7955.ENSDARP00000140899	ENSDARG00000008383	ENSDARG00000100252	act	act
cfl1	capzb	767	7955.ENSDARP00000023177	7955.ENSDARP00000140899	ENSDARG00000021124	ENSDARG00000100252	act	act
capza1a	capzb	995	7955.ENSDARP00000046972	7955.ENSDARP00000140899	ENSDARG00000034240	ENSDARG00000100252	act	act
actb1	capzb	758	7955.ENSDARP00000054986	7955.ENSDARP00000140899	ENSDARG00000037746	ENSDARG00000100252	act	act
capza1b	capzb	997	7955.ENSDARP00000072971	7955.ENSDARP00000140899	ENSDARG00000056090	ENSDARG00000100252	act	act
fscn1a	capzb	411	7955.ENSDARP00000077647	7955.ENSDARP00000140899	ENSDARG00000059680	ENSDARG00000100252	act	act
sptbn2	capzb	530	7955.ENSDARP00000088494	7955.ENSDARP00000140899	ENSDARG00000053956	ENSDARG00000100252	adh;act	act
arpc2	capzb	826	7955.ENSDARP00000090576	7955.ENSDARP00000140899	ENSDARG00000075989	ENSDARG00000100252	act	act
dbn1	capzb	658	7955.ENSDARP00000091083	7955.ENSDARP00000140899	ENSDARG00000069113	ENSDARG00000100252	act	act
tpm3	capzb	463	7955.ENSDARP00000125941	7955.ENSDARP00000140899	ENSDARG00000005162	ENSDARG00000100252	act	act
flot2a	flot1a	575	7955.ENSDARP00000011656	7955.ENSDARP00000143360	ENSDARG00000004830	ENSDARG00000001710	adh	adh
flot1b	flot1a	544	7955.ENSDARP00000094800	7955.ENSDARP00000143360	ENSDARG00000037998	ENSDARG00000001710	adh	adh
cdh2	ctnnd1	819	7955.ENSDARP00000003949	7955.ENSDARP00000143408	ENSDARG00000018693	ENSDARG00000078233	adh	adh
jupa	ctnnd1	490	7955.ENSDARP00000026915	7955.ENSDARP00000143408	ENSDARG00000070787	ENSDARG00000078233	adh	adh
ctnna1	ctnnd1	935	7955.ENSDARP00000132933	7955.ENSDARP00000143408	ENSDARG00000102441	ENSDARG00000078233	adh;act	adh
cdh1	ctnnd1	748	7955.ENSDARP00000136579	7955.ENSDARP00000143408	ENSDARG00000102750	ENSDARG00000078233	adh	adh
ctnnb1	ctnnd1	881	7955.ENSDARP00000139205	7955.ENSDARP00000143408	ENSDARG00000014571	ENSDARG00000078233	adh	adh
si:dkey-239j18.2	bmp1a	415	7955.ENSDARP00000123680	7955.ENSDARP00000150341	ENSDARG00000095254	ENSDARG00000028071	ecm	ecm
cfl1	actn4	492	7955.ENSDARP00000023177	7955.ENSDARP00000150996	ENSDARG00000021124	ENSDARG00000099786	act	act
itga5	actn4	687	7955.ENSDARP00000027718	7955.ENSDARP00000150996	ENSDARG00000006353	ENSDARG00000099786	itg;adh	act
itgb1a	actn4	694	7955.ENSDARP00000039699	7955.ENSDARP00000150996	ENSDARG00000071863	ENSDARG00000099786	itg;adh	act
actb1	actn4	933	7955.ENSDARP00000054986	7955.ENSDARP00000150996	ENSDARG00000037746	ENSDARG00000099786	act	act
itga6a	actn4	660	7955.ENSDARP00000098022	7955.ENSDARP00000150996	ENSDARG00000042282	ENSDARG00000099786	itg;adh	act
myh9a	actn4	670	7955.ENSDARP00000124366	7955.ENSDARP00000150996	ENSDARG00000063295	ENSDARG00000099786	act	act
tpm3	actn4	455	7955.ENSDARP00000125941	7955.ENSDARP00000150996	ENSDARG00000005162	ENSDARG00000099786	act	act
ctnna1	actn4	939	7955.ENSDARP00000132933	7955.ENSDARP00000150996	ENSDARG00000102441	ENSDARG00000099786	adh;act	act
itgb1b	actn4	688	7955.ENSDARP00000137182	7955.ENSDARP00000150996	ENSDARG00000104484	ENSDARG00000099786	itg;adh	act
calub							ecm
fn1b							ecm
bag6							ecm
tfa							ecm
itih2							ecm
erap1b							ecm
angptl2b							ecm
cst3							ecm
zgc:194887							ecm
prtga							adh
tjp1b							adh
ccdc88c							adh
xirp1							adh;act
kdf1a							adh
cgnl1							adh
myo6a							act
myo1d							act
vps16							act
