# Supplementary material for: Actn4 Links Inactive Integrin α5 With Actin in Zebrafish Somites
Source: Mol Cell Proteomics. 2025 Oct 8;25(2):101087. doi: 10.1016/j.mcpro.2025.101087 (PMC12860946; doi:10.1016/j.mcpro.2025.101087)
Supplement: Supplemental Table S7 [file mmc7.xlsx]

## Sheet: TableS7
Supplemental Table S7. Ligand Binding Deficient Itga5 Interactome
[1] PPI tiers: Protein-protein interaction (PPI) network tiers with Itga5b1 as the central node; Tier 1 represents direct interactions with Itga5b1, and Tier 2 represents secondary interactions requiring one intermediate protein to connect with Itga5b1, and so on; Tier 4 also covers proteins without any contact with Itga5b1. [2] Quantity Class: Protein abundance classification based on quantitati…
Gene	Gene.Name	Itga5LBD.1	Itga5LBD.2	Itga5LBD.3	Itga5LBD.median	Itga5LBD.median (log10)	PPI.Tier [1]	Quantity.Class[2]	ENTREZID [3]	GO_CC	GO_BP	GO_MF	Actin.Cytoskeleton [4]	Actin.Cytoskeleton.Centrality.Degree [5]	Ribosome [6]	Ribosome.Centrality.Degree [5]	Group	Gene Expression in SSNT [7]
itga5	integrin, alpha 5 (fibronectin receptor, alpha polypeptide)	494510000	271640000	130540000	271640000	8.43399	Center	High	386787	integrin complex (GO:0008305); external side of plasma membrane (GO:0009897); membrane (GO:0016020)	skeletal system development (GO:0001501); angiogenesis (GO:0001525); endoderm formation (GO:0001706); somitogenesis (GO:0001756); vasculature development (GO:0001944); cell migration involved in sprouting angiogenesis (GO:0002042); lens morphogenesis in camera-type eye (GO:0002089); axis elongation (GO:0003401); cell adhesion (GO:0007155); cell-matrix adhesion (GO:0007160); integrin-mediated sign…	fibronectin binding (GO:0001968); integrin binding (GO:0005178); protein heterodimerization activity (GO:0046982)					Equ	+
itgb1b	integrin, beta 1b	50332000	49954000	36319000	49954000	7.69857	Center	High	570216	membrane (GO:0016020); lamellipodium (GO:0030027); ruffle membrane (GO:0032587); melanosome (GO:0042470); anchoring junction (GO:0070161)	blood vessel development (GO:0001568); cell adhesion (GO:0007155); Notch signaling pathway (GO:0007219); integrin-mediated signaling pathway (GO:0007229); determination of left/right symmetry (GO:0007368); cell migration (GO:0016477); cell adhesion mediated by integrin (GO:0033627); cell migration involved in gastrulation (GO:0042074); regulation of vascular permeability (GO:0043114); sarcomere o…	protein heterodimerization activity (GO:0046982)	+	0.159091			Equ	+
itgb1a	integrin, beta 1a	26289000	23611000	18489000	23611000	7.37311	Center	High	556734	focal adhesion (GO:0005925); integrin complex (GO:0008305); cell surface (GO:0009986); membrane (GO:0016020); lamellipodium (GO:0030027); ruffle membrane (GO:0032587); melanosome (GO:0042470); synapse (GO:0045202); anchoring junction (GO:0070161)	atrioventricular valve morphogenesis (GO:0003181); cell adhesion (GO:0007155); cell-matrix adhesion (GO:0007160); integrin-mediated signaling pathway (GO:0007229); cell migration (GO:0016477); glial cell development (GO:0021782); cell adhesion mediated by integrin (GO:0033627); phosphatidylinositol 3-kinase/protein kinase B signal transduction (GO:0043491); retina development in camera-type eye (…	fibronectin binding (GO:0001968); integrin binding (GO:0005178); protein kinase binding (GO:0019901); C-X3-C chemokine binding (GO:0019960); signaling receptor activity (GO:0038023); laminin binding (GO:0043236); protein heterodimerization activity (GO:0046982); collagen binding involved in cell-matrix adhesion (GO:0098639)	+	0.181818			Equ	+
ctnnb1	catenin (cadherin-associated protein), beta 1	1386800	1252600	0	1319700	6.12048	Tier 1	Medium	30265	nucleus (GO:0005634); cytoplasm (GO:0005737); plasma membrane (GO:0005886); microvillus (GO:0005902); adherens junction (GO:0005912); zonula adherens (GO:0005915); cell cortex (GO:0005938); intercalated disc (GO:0014704); membrane (GO:0016020); catenin complex (GO:0016342)	embryonic axis specification (GO:0000578); liver development (GO:0001889); glomerular filtration (GO:0003094); cell adhesion (GO:0007155); ectoderm development (GO:0007398); dorsal/ventral pattern formation (GO:0009953); Wnt signaling pathway (GO:0016055); positive regulation of transcription by RNA polymerase II (GO:0045944); determination of dorsal/ventral asymmetry (GO:0048262); convergent ext…	transcription coactivator activity (GO:0003713); protein binding (GO:0005515); protein phosphatase binding (GO:0019903); alpha-catenin binding (GO:0045294); cadherin binding (GO:0045296); DNA-binding transcription factor binding (GO:0140297)	+	0.272727			LBD	+
actn4	actinin, alpha 4	970960	859210	50391	859210	5.9341	Tier 1	Medium	322221	stress fiber (GO:0001725); cellular_component (GO:0005575); perinuclear region of cytoplasm (GO:0048471); anchoring junction (GO:0070161)		actin binding (GO:0003779); calcium ion binding (GO:0005509); metal ion binding (GO:0046872)	+	0.159091			Equ	+
fn1a	fibronectin 1a	1312800	855850	225050	855850	5.9324	Tier 1	Medium	100005469	extracellular region (GO:0005576); interstitial matrix (GO:0005614)	endoderm formation (GO:0001706); neural crest cell migration (GO:0001755); somitogenesis (GO:0001756); somite specification (GO:0001757); cell migration involved in sprouting angiogenesis (GO:0002042); lens morphogenesis in camera-type eye (GO:0002089); heart morphogenesis (GO:0003007); heart field specification (GO:0003128); heart jogging (GO:0003146); cardioblast migration to the midline involv…	integrin binding (GO:0005178); heparin binding (GO:0008201); proteoglycan binding (GO:0043394)					AA	+
flna	filamin A, alpha (actin binding protein 280)	804610	622140	61788	622140	5.79389	Tier 1	Medium	562529	intracellular non-membrane-bounded organelle (GO:0043232)	actin cytoskeleton organization (GO:0030036); peristalsis (GO:0030432); digestive tract development (GO:0048565); determination of heart left/right asymmetry (GO:0061371); intestinal motility (GO:0120054)	actin binding (GO:0003779); actin filament binding (GO:0051015)	+	0.136364			Equ
lamb1a	laminin, beta 1a	733430	419970	545320	545320	5.73665	Tier 1	Medium	286830	laminin complex (GO:0043256); perinuclear region of cytoplasm (GO:0048471)	eye development (GO:0001654); determination of left/right asymmetry in lateral mesoderm (GO:0003140); regulation of secondary heart field cardioblast proliferation (GO:0003266); axon guidance (GO:0007411); brain development (GO:0007420); muscle organ development (GO:0007517); optokinetic behavior (GO:0007634); animal organ morphogenesis (GO:0009887); tissue development (GO:0009888); notochord for…	integrin binding (GO:0005178); mechanoreceptor activity (GO:0140897); structural constituent of synapse-associated extracellular matrix (GO:0150043)					Equ	+
lamc1	laminin, gamma 1	466140	282890	162220	282890	5.45162	Tier 1	Medium	286832	extracellular region (GO:0005576); basement membrane (GO:0005604)	eye development (GO:0001654); cell adhesion (GO:0007155); axon guidance (GO:0007411); brain development (GO:0007420); muscle organ development (GO:0007517); skeletal muscle tissue development (GO:0007519); optokinetic behavior (GO:0007634); animal organ morphogenesis (GO:0009887); tissue development (GO:0009888); notochord development (GO:0030903); retinal ganglion cell axon guidance (GO:0031290)…						Equ	+
cdh2	cadherin 2, type 1, N-cadherin (neuronal)	304510	43950	0	174230	5.24112	Tier 1	Low	30291	cytoplasm (GO:0005737); plasma membrane (GO:0005886); cell-cell junction (GO:0005911); adherens junction (GO:0005912); cell surface (GO:0009986); postsynaptic density (GO:0014069); intercalated disc (GO:0014704); membrane (GO:0016020); catenin complex (GO:0016342); lamellipodium (GO:0030027); desmosome (GO:0030057); sarcolemma (GO:0042383); presynaptic membrane (GO:0042734); neuron projection (GO…	cell morphogenesis (GO:0000902); cartilage condensation (GO:0001502); neural crest cell migration (GO:0001755); somitogenesis (GO:0001756); neuron migration (GO:0001764); neural tube formation (GO:0001841); cell-cell junction assembly (GO:0007043); cell adhesion (GO:0007155); homophilic cell adhesion via plasma membrane adhesion molecules (GO:0007156); neuron cell-cell adhesion (GO:0007158); mult…	calcium ion binding (GO:0005509); protein binding (GO:0005515); cadherin binding (GO:0045296); metal ion binding (GO:0046872)	+	0.181818			Equ	+
iqgap2	IQ motif containing GTPase activating protein 2	283870	64059	0	173964	5.24046	Tier 1	Low	563030	cell cortex (GO:0005938); plasma membrane bounded cell projection (GO:0120025)	glomerular filtration (GO:0003094); podocyte development (GO:0072015); mitotic actomyosin contractile ring assembly actin filament organization (GO:1903479)	GTPase activator activity (GO:0005096); calmodulin binding (GO:0005516); actin filament binding (GO:0051015)	+	0.0909091			LBD
flnb	filamin B, beta (actin binding protein 278)	301460	12726	0	157093	5.19616	Tier 1	Low	563023	intracellular non-membrane-bounded organelle (GO:0043232)	actin cytoskeleton organization (GO:0030036)	actin binding (GO:0003779); actin filament binding (GO:0051015)	+	0.181818			LBD
cdh1	cadherin 1, type 1, E-cadherin (epithelial)	232930	37216	0	135073	5.13057	Tier 1	Low	114424	cytoplasm (GO:0005737); plasma membrane (GO:0005886); microvillus (GO:0005902); adherens junction (GO:0005912); cell cortex (GO:0005938); membrane (GO:0016020); catenin complex (GO:0016342)	cell morphogenesis (GO:0000902); gastrulation with mouth forming second (GO:0001702); neuron migration (GO:0001764); neural tube formation (GO:0001841); cell-cell adhesion involved in mesendodermal cell migration (GO:0003370); cell-cell junction assembly (GO:0007043); cell adhesion (GO:0007155); homophilic cell adhesion via plasma membrane adhesion molecules (GO:0007156); multicellular organism d…	G-protein alpha-subunit binding (GO:0001965); calcium ion binding (GO:0005509); cadherin binding (GO:0045296)	+	0.204545			Equ
lama1	laminin, alpha 1	207800	50090	131790	131790	5.11988	Tier 1	Low	569971	extracellular region (GO:0005576); basement membrane (GO:0005604); membrane (GO:0016020)	blood vessel development (GO:0001568); eye development (GO:0001654); neuron migration (GO:0001764); lens development in camera-type eye (GO:0002088); establishment of epithelial cell apical/basal polarity involved in camera-type eye morphogenesis (GO:0003412); cell adhesion (GO:0007155); axonogenesis (GO:0007409); axon guidance (GO:0007411); brain development (GO:0007420); optokinetic behavior (G…	signaling receptor binding (GO:0005102); extracellular matrix structural constituent (GO:0005201)					Equ	+
itga6a	integrin, alpha 6a	175130	32736	61137	61137	4.7863	Tier 1	Low	503893	integrin complex (GO:0008305); external side of plasma membrane (GO:0009897); membrane (GO:0016020)	cell adhesion (GO:0007155); cell-matrix adhesion (GO:0007160); integrin-mediated signaling pathway (GO:0007229); skeletal muscle tissue development (GO:0007519); cell adhesion mediated by integrin (GO:0033627); leukocyte migration (GO:0050900); cell-cell adhesion (GO:0098609)	integrin binding (GO:0005178)					Equ	+
actba/actb1	actin, beta 1	689100000	500540000	92395000	500540000	8.69944	Tier 2	High	57934	nucleus (GO:0005634); cytoplasm (GO:0005737); cytoskeleton (GO:0005856); actin filament (GO:0005884); plasma membrane (GO:0005886); focal adhesion (GO:0005925); actin cytoskeleton (GO:0015629); dense body (GO:0097433)		nucleotide binding (GO:0000166); ATP binding (GO:0005524); hydrolase activity (GO:0016787); structural constituent of postsynaptic actin cytoskeleton (GO:0098973)	+	0.409091			Equ
myh9a	myosin, heavy chain 9a, non-muscle	414040000	217330000	15837000	217330000	8.33712	Tier 2	High	333938	cell cortex (GO:0005938); myosin complex (GO:0016459); cortical granule (GO:0060473)	glomerular filtration (GO:0003094); glomerulus development (GO:0032835); glomerular basement membrane development (GO:0032836); podocyte development (GO:0072015); glomerular capillary formation (GO:0072104)	nucleotide binding (GO:0000166); cytoskeletal motor activity (GO:0003774); actin binding (GO:0003779); ATP binding (GO:0005524); actin filament binding (GO:0051015)	+	0.136364			Equ	+
tpm3	tropomyosin 3	23088000	30163000	2580800	23088000	7.36339	Tier 2	High	373076	actin filament (GO:0005884)	muscle contraction (GO:0006936); actin filament organization (GO:0007015); skeletal myofibril assembly (GO:0014866)	actin binding (GO:0003779); actin filament binding (GO:0051015)	+	0.159091			Equ	+
cfl1	cofilin 1	2387100	1603900	0	1995500	6.30005	Tier 2	Medium	321496	cytoplasm (GO:0005737); actin cytoskeleton (GO:0015629)	actin filament organization (GO:0007015); cell projection organization (GO:0030030); actin filament depolymerization (GO:0030042); actin filament fragmentation (GO:0030043); actin filament severing (GO:0051014); epiboly involved in gastrulation with mouth forming second (GO:0055113); cilium assembly (GO:0060271); determination of heart left/right asymmetry (GO:0061371); cell-cell adhesion involve…	actin binding (GO:0003779); actin filament binding (GO:0051015)	+	0.431818			Equ
scinlb	scinderin like b	1229000	833880	0	1031440	6.01344	Tier 2	Medium	406363	extracellular space (GO:0005615); cytoplasm (GO:0005737); actin cytoskeleton (GO:0015629)	central nervous system development (GO:0007417); actin polymerization or depolymerization (GO:0008154); cell projection assembly (GO:0030031); actin filament severing (GO:0051014); barbed-end actin filament capping (GO:0051016)	actin binding (GO:0003779); phosphatidylinositol-4,5-bisphosphate binding (GO:0005546); actin filament binding (GO:0051015)	+	0.0454545			Equ	+
jupa	junction plakoglobin a	600300	1241000	0	920650	5.96409	Tier 2	Medium	30415	nucleus (GO:0005634); cytoplasm (GO:0005737); adherens junction (GO:0005912); catenin complex (GO:0016342); desmosome (GO:0030057)	atrioventricular valve morphogenesis (GO:0003181); cell adhesion (GO:0007155); heart development (GO:0007507); negative regulation of Wnt signaling pathway (GO:0030178); positive regulation of transcription by RNA polymerase II (GO:0045944); canonical Wnt signaling pathway (GO:0060070); cell-cell adhesion (GO:0098609)	transcription coactivator activity (GO:0003713); protein phosphatase binding (GO:0019903); alpha-catenin binding (GO:0045294); cadherin binding (GO:0045296); DNA-binding transcription factor binding (GO:0140297)	+	0.159091			LBD
gsnb	gelsolin b	1197300	821950	43922	821950	5.91485	Tier 2	Medium	336623	extracellular space (GO:0005615); cytoplasm (GO:0005737); actin cytoskeleton (GO:0015629)	central nervous system development (GO:0007417); actin polymerization or depolymerization (GO:0008154); cell projection assembly (GO:0030031); actin filament severing (GO:0051014); barbed-end actin filament capping (GO:0051016); actin filament capping (GO:0051693); cilium assembly (GO:0060271)	actin binding (GO:0003779); phosphatidylinositol-4,5-bisphosphate binding (GO:0005546); actin filament binding (GO:0051015)	+	0.0681818			Equ
ctnnd1	catenin (cadherin-associated protein), delta 1	1467000	68126	0	767563	5.88511	Tier 2	Medium	556726	nucleus (GO:0005634); cytoplasm (GO:0005737); plasma membrane (GO:0005886); adherens junction (GO:0005912)	cell adhesion (GO:0007155); mesodermal cell migration (GO:0008078); cell migration involved in gastrulation (GO:0042074); posterior lateral line neuromast primordium migration (GO:0048920); cell-cell adhesion (GO:0098609)	cadherin binding (GO:0045296)	+	0.113636			Equ
myo1b	myosin IB	4255800	561440	23184	561440	5.7493	Tier 2	Medium	541515	cytoplasm (GO:0005737); plasma membrane (GO:0005886); microvillus (GO:0005902); brush border (GO:0005903); actin cytoskeleton (GO:0015629); myosin complex (GO:0016459)	endocytosis (GO:0006897); actin filament organization (GO:0007015); actin filament-based movement (GO:0030048); system development (GO:0048731)	microfilament motor activity (GO:0000146); nucleotide binding (GO:0000166); cytoskeletal motor activity (GO:0003774); actin binding (GO:0003779); ATP binding (GO:0005524); actin filament binding (GO:0051015)	+	0.0909091			Equ	+
lima1a	LIM domain and actin binding 1a	329590	164510	0	247050	5.39278	Tier 2	Low	64000	plasma membrane (GO:0005886); actin cytoskeleton (GO:0015629)	actin filament bundle assembly (GO:0051017)	metal ion binding (GO:0046872); actin filament binding (GO:0051015)	+	0.113636			LBD	+
ptk7a	protein tyrosine kinase 7a	301090	64212	0	182651	5.26162	Tier 2	Low	553690	plasma membrane (GO:0005886); cell-cell junction (GO:0005911); axon (GO:0030424); neuronal cell body (GO:0043025)	skeletal system development (GO:0001501); planar cell polarity pathway involved in axis elongation (GO:0003402); homophilic cell adhesion via plasma membrane adhesion molecules (GO:0007156); phosphorylation (GO:0016310); segmentation (GO:0035282); synapse organization (GO:0050808); regulation of canonical Wnt signaling pathway (GO:0060828); negative regulation of canonical Wnt signaling pathway (…	axon guidance receptor activity (GO:0008046); kinase activity (GO:0016301); transferase activity (GO:0016740)	+	0.0227273			LBD	+
fscn1a	fascin actin-bundling protein 1a	229190	131310	0	180250	5.25588	Tier 2	Low	558271	ruffle (GO:0001726); cytoplasm (GO:0005737); cytoskeleton (GO:0005856); microvillus (GO:0005902); actin cytoskeleton (GO:0015629); lamellipodium (GO:0030027); filopodium (GO:0030175); growth cone (GO:0030426); cell projection membrane (GO:0031253)	neural crest cell migration (GO:0001755); liver development (GO:0001889); actin filament organization (GO:0007015); establishment or maintenance of cell polarity (GO:0007163); endoderm development (GO:0007492); cell migration (GO:0016477); endocrine pancreas development (GO:0031018); receptor internalization (GO:0031623); digestive tract development (GO:0048565); embryonic viscerocranium morphoge…	actin binding (GO:0003779); signaling receptor binding (GO:0005102); protein-macromolecule adaptor activity (GO:0030674); actin filament binding (GO:0051015)	+	0.113636			LBD
ctnna1	catenin (cadherin-associated protein), alpha 1	1286100	164840	5732	164840	5.21706	Tier 2	Low	30741	cytoplasm (GO:0005737); plasma membrane (GO:0005886); microvillus (GO:0005902); adherens junction (GO:0005912); cell cortex (GO:0005938); actin cytoskeleton (GO:0015629); membrane (GO:0016020); catenin complex (GO:0016342); anchoring junction (GO:0070161)	tissue homeostasis (GO:0001894); cell adhesion (GO:0007155); cell migration (GO:0016477); cell-cell adhesion (GO:0098609)	structural molecule activity (GO:0005198); beta-catenin binding (GO:0008013); cadherin binding (GO:0045296); actin filament binding (GO:0051015)	+	0.181818			Equ
myh10	myosin, heavy chain 10, non-muscle	308490000	145850000	9155500	145850000	8.16391	Tier 3	High	555454	cytoplasm (GO:0005737); cell cortex (GO:0005938); myosin complex (GO:0016459); myosin II complex (GO:0016460); myosin filament (GO:0032982); cortical granule (GO:0060473)	mitotic cytokinesis (GO:0000281); regulation of cell shape (GO:0008360); midbrain-hindbrain boundary morphogenesis (GO:0021555); actomyosin structure organization (GO:0031032); actin filament bundle distribution (GO:0070650)	microfilament motor activity (GO:0000146); nucleotide binding (GO:0000166); cytoskeletal motor activity (GO:0003774); actin binding (GO:0003779); ATP binding (GO:0005524); actin filament binding (GO:0051015)	+	0.0909091			Equ	+
myo5ab	myosin VAb	11583000	6199500	145680	6199500	6.79236	Tier 3	High	565267	cytoplasm (GO:0005737); actin cytoskeleton (GO:0015629); membrane (GO:0016020); myosin complex (GO:0016459); vesicle (GO:0031982)	actin filament organization (GO:0007015); vesicle transport along actin filament (GO:0030050); system development (GO:0048731)	microfilament motor activity (GO:0000146); nucleotide binding (GO:0000166); cytoskeletal motor activity (GO:0003774); actin binding (GO:0003779); ATP binding (GO:0005524); actin filament binding (GO:0051015)	+	0.0227273			Equ
myo1ca	myosin Ic, paralog a	6318700	2141300	0	4230000	6.62634	Tier 3	High	567536	cytoplasm (GO:0005737); plasma membrane (GO:0005886); microvillus (GO:0005902); cell cortex (GO:0005938); actin cytoskeleton (GO:0015629); myosin complex (GO:0016459); ruffle membrane (GO:0032587); stereocilium membrane (GO:0060171)	endocytosis (GO:0006897); actin filament organization (GO:0007015); actin filament-based movement (GO:0030048); glomerulus development (GO:0032835); system development (GO:0048731)	microfilament motor activity (GO:0000146); nucleotide binding (GO:0000166); cytoskeletal motor activity (GO:0003774); actin binding (GO:0003779); ATP binding (GO:0005524); actin filament binding (GO:0051015)	+	0.0227273			LBD	+
coro1ca	coronin, actin binding protein, 1Ca	5991300	1120100	0	3555700	6.55093	Tier 3	High	317741	cytoplasm (GO:0005737); endosome (GO:0005768); cytoskeleton (GO:0005856); plasma membrane (GO:0005886); cell cortex (GO:0005938); endosome membrane (GO:0010008); membrane (GO:0016020); lamellipodium (GO:0030027); ruffle membrane (GO:0032587); cell projection (GO:0042995)	neural crest cell migration (GO:0001755); actin filament organization (GO:0007015); endosomal transport (GO:0016197); membrane fission (GO:0090148); endosome membrane tubulation (GO:0097750); endosome fission (GO:0140285)	actin binding (GO:0003779); actin filament binding (GO:0051015)	+	0.0227273			LBD
myo5b	myosin VB	4954800	1981600	0	3468200	6.5401	Tier 3	High	567402	cytoplasm (GO:0005737); actin cytoskeleton (GO:0015629); membrane (GO:0016020); myosin complex (GO:0016459); vesicle (GO:0031982)	cardiac chamber ballooning (GO:0003242); cardiac muscle tissue growth involved in heart morphogenesis (GO:0003245); actin filament organization (GO:0007015); regulation of cell size (GO:0008361); vesicle transport along actin filament (GO:0030050); endocytic recycling (GO:0032456); skin development (GO:0043588); digestive tract morphogenesis (GO:0048546); axon development (GO:0061564); intestinal…	microfilament motor activity (GO:0000146); nucleotide binding (GO:0000166); cytoskeletal motor activity (GO:0003774); actin binding (GO:0003779); ATP binding (GO:0005524); actin filament binding (GO:0051015)	+	0.0227273			Equ
smyhc1	slow myosin heavy chain 1	4993600	1474700	0	3234150	6.50976	Tier 3	High	321552	cytoplasm (GO:0005737); myosin complex (GO:0016459); myosin II complex (GO:0016460); myosin filament (GO:0032982)	adult heart development (GO:0007512); muscle filament sliding (GO:0030049); skeletal muscle thin filament assembly (GO:0030240); notochord development (GO:0030903); slow-twitch skeletal muscle fiber contraction (GO:0031444); sarcomere organization (GO:0045214); skeletal muscle fiber development (GO:0048741); cardiac muscle contraction (GO:0060048); striated muscle myosin thick filament assembly (…	microfilament motor activity (GO:0000146); nucleotide binding (GO:0000166); cytoskeletal motor activity (GO:0003774); actin binding (GO:0003779); ATP binding (GO:0005524); actin filament binding (GO:0051015)	+	0.0909091			LBD	+
tmod2	tropomodulin 2	4543600	2820300	2853700	2853700	6.45541	Tier 3	High	447869	cytoskeleton (GO:0005856); striated muscle thin filament (GO:0005865); myofibril (GO:0030016)	muscle contraction (GO:0006936); actin filament organization (GO:0007015); myofibril assembly (GO:0030239); pointed-end actin filament capping (GO:0051694)	tropomyosin binding (GO:0005523)	+	0.159091			Equ
gsna	gelsolin a	2284300	639460	0	1461880	6.16491	Tier 3	Medium	321099	extracellular space (GO:0005615); cytoplasm (GO:0005737); actin cytoskeleton (GO:0015629)	central nervous system development (GO:0007417); actin polymerization or depolymerization (GO:0008154); cell projection assembly (GO:0030031); actin filament severing (GO:0051014); barbed-end actin filament capping (GO:0051016); actin filament capping (GO:0051693); cilium assembly (GO:0060271)	actin binding (GO:0003779); phosphatidylinositol-4,5-bisphosphate binding (GO:0005546); actin filament binding (GO:0051015)	+	0.0454545			Equ	+
capza1b	capping actin protein of muscle Z-line subunit alpha 1b	873050	1646900	0	1259975	6.10036	Tier 3	Medium	474327	F-actin capping protein complex (GO:0008290)	actin cytoskeleton organization (GO:0030036); barbed-end actin filament capping (GO:0051016); actin filament capping (GO:0051693)	actin binding (GO:0003779); actin filament binding (GO:0051015)	+	0.181818			Equ	+
sptan1	spectrin alpha, non-erythrocytic 1	2901200	1069200	119060	1069200	6.02906	Tier 3	Medium	553383	cytoplasm (GO:0005737); plasma membrane (GO:0005886); cell junction (GO:0030054); cortical actin cytoskeleton (GO:0030864); node of Ranvier (GO:0033268); paranode region of axon (GO:0033270); cell projection (GO:0042995)	myelination in peripheral nervous system (GO:0022011); actin cytoskeleton organization (GO:0030036); clustering of voltage-gated sodium channels (GO:0045162); actin filament capping (GO:0051693)	calcium ion binding (GO:0005509); calmodulin binding (GO:0005516); metal ion binding (GO:0046872); actin filament binding (GO:0051015)	+	0.0227273			Equ
capzb	capping actin protein of muscle Z-line subunit beta	1066300	781580	29880	781580	5.89297	Tier 3	Medium	335083	cytoplasm (GO:0005737); cytoskeleton (GO:0005856); F-actin capping protein complex (GO:0008290)	cell morphogenesis (GO:0000902); neural crest cell migration (GO:0001755); regulation of lamellipodium assembly (GO:0010591); neural crest cell differentiation (GO:0014033); actin cytoskeleton organization (GO:0030036); barbed-end actin filament capping (GO:0051016); negative regulation of filopodium assembly (GO:0051490); actin filament capping (GO:0051693); muscle cell development (GO:0055001)	actin binding (GO:0003779); actin filament binding (GO:0051015)	+	0.295455			Equ	+
capza1a	capping actin protein of muscle Z-line subunit alpha 1a	63820	1473800	0	768810	5.88582	Tier 3	Medium	327029	F-actin capping protein complex (GO:0008290); Z disc (GO:0030018)	actin cytoskeleton organization (GO:0030036); barbed-end actin filament capping (GO:0051016); actin filament capping (GO:0051693)	actin binding (GO:0003779); actin filament binding (GO:0051015)	+	0.159091			Equ
arpc1a	actin related protein 2/3 complex, subunit 1A	525180	988990	0	757085	5.87914	Tier 3	Medium	394243	nucleus (GO:0005634); cytoplasm (GO:0005737); cytoskeleton (GO:0005856); Arp2/3 protein complex (GO:0005885); actin cytoskeleton (GO:0015629)	Arp2/3 complex-mediated actin nucleation (GO:0034314)	actin binding (GO:0003779); actin filament binding (GO:0051015)	+	0.0909091			LBD
myo18ab	myosin XVIIIA b	639830	250130	0	444980	5.64834	Tier 3	Medium	559005	cytoplasm (GO:0005737); myosin complex (GO:0016459); myosin II complex (GO:0016460); myosin filament (GO:0032982)	Golgi organization (GO:0007030); cell-matrix adhesion (GO:0007160); skeletal myofibril assembly (GO:0014866); actomyosin structure organization (GO:0031032); system development (GO:0048731); skeletal muscle fiber development (GO:0048741); muscle tissue morphogenesis (GO:0060415)	nucleotide binding (GO:0000166); cytoskeletal motor activity (GO:0003774); actin binding (GO:0003779); ATP binding (GO:0005524); actin filament binding (GO:0051015)	+	0.0681818			LBD	+
cgnl1	cingulin-like 1	668140	83720	0	375930	5.57511	Tier 3	Medium	553350	bicellular tight junction (GO:0005923); myosin complex (GO:0016459)	protein localization to cell-cell junction (GO:0150105)		+	0.0227273			LBD
dctn2	dynactin 2 (p50)	522400	113710	0	318055	5.5025	Tier 3	Medium	394141	cytoplasm (GO:0005737); centrosome (GO:0005813); cytoskeleton (GO:0005856); dynactin complex (GO:0005869); microtubule (GO:0005874); membrane (GO:0016020); dynein complex (GO:0030286); vesicle (GO:0031982)	eye photoreceptor cell differentiation (GO:0001754); microtubule-based process (GO:0007017); mitotic spindle organization (GO:0007052); nuclear migration (GO:0007097); glial cell differentiation (GO:0010001); P granule organization (GO:0030719); establishment or maintenance of apical/basal cell polarity (GO:0035088); photoreceptor cell maintenance (GO:0045494); auditory receptor cell development …		+	0.136364			LBD
arpc2	actin related protein 2/3 complex, subunit 2	240540	290160	0	265350	5.42382	Tier 3	Low	327068	cytoplasm (GO:0005737); cytoskeleton (GO:0005856); Arp2/3 protein complex (GO:0005885); actin cytoskeleton (GO:0015629); cell projection (GO:0042995)	actin filament polymerization (GO:0030041); Arp2/3 complex-mediated actin nucleation (GO:0034314)	actin binding (GO:0003779); structural constituent of cytoskeleton (GO:0005200); actin filament binding (GO:0051015)	+	0.181818			LBD
dctn1a	dynactin 1a	409650	118970	0	264310	5.42211	Tier 3	Low	407638	kinetochore (GO:0000776); spindle pole (GO:0000922); cytoplasm (GO:0005737); cytoskeleton (GO:0005856); microtubule (GO:0005874); microtubule associated complex (GO:0005875); cell cortex (GO:0005938); dynein complex (GO:0030286); axon (GO:0030424)	establishment of mitotic spindle orientation (GO:0000132); nuclear migration (GO:0007097); retina layer formation (GO:0010842); apical protein localization (GO:0045176); neuron fate commitment (GO:0048663); retina development in camera-type eye (GO:0060041); retina morphogenesis in camera-type eye (GO:0060042); camera-type eye photoreceptor cell differentiation (GO:0060219)		+	0.136364			Equ
dspa	desmoplakin a	180000	170840	0	175420	5.24408	Tier 3	Low	324023	cytoplasm (GO:0005737); cytoskeleton (GO:0005856); intermediate filament (GO:0005882); plasma membrane (GO:0005886); intercalated disc (GO:0014704); membrane (GO:0016020); desmosome (GO:0030057); anchoring junction (GO:0070161)	wound healing (GO:0042060); skin development (GO:0043588); intermediate filament cytoskeleton organization (GO:0045104); cell-cell adhesion (GO:0098609)	structural molecule activity (GO:0005198)	+	0.0454545			LBD
dbn1	drebrin 1	86988	234670	0	160829	5.20636	Tier 3	Low	561153	actin filament (GO:0005884); postsynaptic density (GO:0014069); lamellipodium (GO:0030027); dendrite (GO:0030425); site of polarized growth (GO:0030427); cortical actin cytoskeleton (GO:0030864); postsynaptic membrane (GO:0045211)	regulation of actin filament polymerization (GO:0030833); positive regulation of axon extension (GO:0045773); neuron projection morphogenesis (GO:0048812); positive regulation of dendritic spine morphogenesis (GO:0061003); postsynaptic actin cytoskeleton organization (GO:0098974)	actin binding (GO:0003779); actin filament binding (GO:0051015)	+	0.0909091			LBD
myo1d	myosin 1D	213870	49700	0	131785	5.11987	Tier 3	Low	559562	cytoplasm (GO:0005737); endosome (GO:0005768); early endosome (GO:0005769); cell cortex (GO:0005938); myosin complex (GO:0016459); dendrite (GO:0030425); cell projection (GO:0042995); perikaryon (GO:0043204)	heart jogging (GO:0003146); protein transport (GO:0015031); determination of pancreatic left/right asymmetry (GO:0035469); epithelial cilium movement involved in determination of left/right asymmetry (GO:0060287); establishment of left/right asymmetry (GO:0061966); Kupffer's vesicle development (GO:0070121); determination of liver left/right asymmetry (GO:0071910)	nucleotide binding (GO:0000166); cytoskeletal motor activity (GO:0003774); actin binding (GO:0003779); calmodulin binding (GO:0005516); ATP binding (GO:0005524)	+				LBD	+
arpc4	actin related protein 2/3 complex, subunit 4	143320	48375	0	95847.5	4.98158	Tier 3	Low	114456	Arp2/3 protein complex (GO:0005885)	Arp2/3 complex-mediated actin nucleation (GO:0034314)	actin filament binding (GO:0051015)	+	0.113636			LBD
tjp1b	tight junction protein 1b	137540	4586	0	71063	4.85164	Tier 3	Low	565459	plasma membrane (GO:0005886); bicellular tight junction (GO:0005923); membrane (GO:0016020)	synapse assembly (GO:0007416); cell communication by electrical coupling (GO:0010644); gap junction assembly (GO:0016264); protein localization to synapse (GO:0035418); regulation of apoptotic process (GO:0042981); cell-cell junction organization (GO:0045216); establishment of endothelial intestinal barrier (GO:0090557); cell-cell adhesion (GO:0098609); protein localization to cell-cell junction …	cell adhesion molecule binding (GO:0050839)	+				Equ	+
myo6a	myosin VIa	9482700	2402300	33770	2402300	6.38063	Tier 4	Medium	445473	ruffle (GO:0001726); cytoplasm (GO:0005737); Golgi apparatus (GO:0005794); plasma membrane (GO:0005886); microvillus (GO:0005902); clathrin-coated pit (GO:0005905); actin cytoskeleton (GO:0015629); membrane (GO:0016020); myosin complex (GO:0016459); clathrin-coated vesicle (GO:0030136); endocytic vesicle (GO:0030139); filopodium (GO:0030175); ruffle membrane (GO:0032587)	endocytosis (GO:0006897); actin filament organization (GO:0007015); sensory perception of sound (GO:0007605); response to auditory stimulus (GO:0010996); actin filament-based movement (GO:0030048); angioblast cell migration from lateral mesoderm to midline (GO:0035479); inner ear morphogenesis (GO:0042472); inner ear auditory receptor cell differentiation (GO:0042491); otolith development (GO:004…	microfilament motor activity (GO:0000146); nucleotide binding (GO:0000166); cytoskeletal motor activity (GO:0003774); actin binding (GO:0003779); ATP binding (GO:0005524); actin filament binding (GO:0051015)	+				Equ	+
sptbn2	spectrin, beta, non-erythrocytic 2	1592400	447520	9212	447520	5.65081	Tier 4	Medium	558044	cytoplasm (GO:0005737); cytoskeleton (GO:0005856); plasma membrane (GO:0005886); spectrin (GO:0008091); cell junction (GO:0030054); cortical actin cytoskeleton (GO:0030864); cell projection (GO:0042995)	actin cytoskeleton organization (GO:0030036); actin filament capping (GO:0051693)	actin binding (GO:0003779); structural constituent of cytoskeleton (GO:0005200); phospholipid binding (GO:0005543); actin filament binding (GO:0051015)	+	0.113636			Equ
hip1rb	huntingtin interacting protein 1 related b	584370	318210	236660	318210	5.50271	Tier 4	Medium	562138	cytoplasm (GO:0005737); clathrin-coated vesicle (GO:0030136)	endocytosis (GO:0006897); activation of cysteine-type endopeptidase activity involved in apoptotic process (GO:0006919); actin filament organization (GO:0007015); clathrin coat assembly (GO:0048268)	actin binding (GO:0003779); phospholipid binding (GO:0005543); clathrin binding (GO:0030276); clathrin light chain binding (GO:0032051); clathrin adaptor activity (GO:0035615); phosphatidylinositol-3,4-bisphosphate binding (GO:0043325); actin filament binding (GO:0051015); phosphatidylinositol-3,5-bisphosphate binding (GO:0080025)	+	0.0227273			Equ
vps16	VPS16 core subunit of CORVET and HOPS complexes	121260	7496	0	64378	4.80874	Tier 4	Low	798985	cytoplasm (GO:0005737); lysosome (GO:0005764); lysosomal membrane (GO:0005765); endosome (GO:0005768); early endosome (GO:0005769); membrane (GO:0016020); HOPS complex (GO:0030897); late endosome membrane (GO:0031902); CORVET complex (GO:0033263)	intracellular protein transport (GO:0006886); vacuole organization (GO:0007033); lysosome organization (GO:0007040); protein transport (GO:0015031); endosomal transport (GO:0016197); vacuole fusion, non-autophagic (GO:0042144); myelination (GO:0042552)	actin binding (GO:0003779)	+				Equ
xirp1	xin actin binding repeat containing 1	39251	12668	0	25959.5	4.4143	Tier 4	Low	497637	stress fiber (GO:0001725); focal adhesion (GO:0005925); cell junction (GO:0030054); anchoring junction (GO:0070161)	actin filament organization (GO:0007015); glial cell development (GO:0021782); actin cytoskeleton organization (GO:0030036); retina development in camera-type eye (GO:0060041)	actin binding (GO:0003779); actin filament binding (GO:0051015)	+				Equ	+
ccdc88c	coiled-coil domain containing 88C	20592	0	3460	12026	4.08012	Tier 4	Low	553231	cytoplasm (GO:0005737); centrosome (GO:0005813); cell junction (GO:0030054); anchoring junction (GO:0070161)	neural tube formation (GO:0001841); apical constriction (GO:0003383); small GTPase-mediated signal transduction (GO:0007264); Wnt signaling pathway (GO:0016055); cytoskeleton-dependent intracellular transport (GO:0030705); cytoplasmic microtubule organization (GO:0031122)	G-protein alpha-subunit binding (GO:0001965); guanyl-nucleotide exchange factor activity (GO:0005085); microtubule binding (GO:0008017); dynein light intermediate chain binding (GO:0051959)	+				Equ
rps6	ribosomal protein S6	9829500	3935300	1628200	3935300	6.59498	Tier 2	High	445028	ribosome (GO:0005840); ribonucleoprotein complex (GO:1990904)	translation (GO:0006412)	structural constituent of ribosome (GO:0003735)			+	0.677419	Equ
rpl19	ribosomal protein L19	2315800	2495000	1201800	2315800	6.3647	Tier 2	Medium	406489	cytoplasm (GO:0005737); ribosome (GO:0005840); cytosolic large ribosomal subunit (GO:0022625); ribonucleoprotein complex (GO:1990904)	translation (GO:0006412); hemopoiesis (GO:0030097)	RNA binding (GO:0003723); structural constituent of ribosome (GO:0003735)			+	0.55914	Equ
ruvbl1	RuvB-like AAA ATPase 1	4433700	120690	0	2277195	6.3574	Tier 2	Medium	317679	Swr1 complex (GO:0000812); nucleus (GO:0005634); cytoplasm (GO:0005737); cytosol (GO:0005829); Ino80 complex (GO:0031011); NuA4 histone acetyltransferase complex (GO:0035267); R2TP complex (GO:0097255); dynein axonemal particle (GO:0120293)	box C/D snoRNP assembly (GO:0000492); epithelial cilium movement involved in extracellular fluid movement (GO:0003351); DNA repair (GO:0006281); DNA recombination (GO:0006310); chromatin remodeling (GO:0006338); regulation of transcription by RNA polymerase II (GO:0006357); DNA damage response (GO:0006974); heart development (GO:0007507); regulation of heart growth (GO:0060420); axonemal dynein c…	nucleotide binding (GO:0000166); DNA helicase activity (GO:0003678); helicase activity (GO:0004386); ATP binding (GO:0005524); ATP-dependent activity, acting on DNA (GO:0008094); hydrolase activity (GO:0016787)			+	0.182796	LBD
puf60b	poly-U binding splicing factor b	3290900	189650	0	1740275	6.24062	Tier 2	Medium	415211	nucleus (GO:0005634); ribonucleoprotein complex (GO:1990904)	alternative mRNA splicing, via spliceosome (GO:0000380); regulation of alternative mRNA splicing, via spliceosome (GO:0000381); mRNA splice site recognition (GO:0006376); mRNA processing (GO:0006397); apoptotic process (GO:0006915); RNA splicing (GO:0008380)	nucleic acid binding (GO:0003676); DNA binding (GO:0003677); RNA binding (GO:0003723)			+	0.0430108	Equ	+
ruvbl2	RuvB-like AAA ATPase 2	4181900	396440	38586	396440	5.59818	Tier 2	Medium	317678	Swr1 complex (GO:0000812); nucleus (GO:0005634); cytoplasm (GO:0005737); Ino80 complex (GO:0031011); NuA4 histone acetyltransferase complex (GO:0035267); MLL1 complex (GO:0071339); R2TP complex (GO:0097255); dynein axonemal particle (GO:0120293)	box C/D snoRNP assembly (GO:0000492); epithelial cilium movement involved in extracellular fluid movement (GO:0003351); DNA repair (GO:0006281); DNA recombination (GO:0006310); chromatin remodeling (GO:0006338); regulation of transcription by RNA polymerase II (GO:0006357); DNA damage response (GO:0006974); heart development (GO:0007507); motile cilium assembly (GO:0044458); negative regulation o…	nucleotide binding (GO:0000166); DNA helicase activity (GO:0003678); helicase activity (GO:0004386); ATP binding (GO:0005524); ATP-dependent activity, acting on DNA (GO:0008094); hydrolase activity (GO:0016787); ATP hydrolysis activity (GO:0016887)			+	0.0967742	Equ
ybx1	Y box binding protein 1	2271900	132200	55153	132200	5.12123	Tier 2	Low	795398	P-body (GO:0000932); extracellular region (GO:0005576); nucleus (GO:0005634); cytoplasm (GO:0005737); extracellular exosome (GO:0070062)	oocyte maturation (GO:0001556); mRNA processing (GO:0006397); egg activation (GO:0007343); RNA splicing (GO:0008380); epidermis development (GO:0008544); regulation of gene expression (GO:0010468); negative regulation of translation (GO:0017148); chordate embryonic development (GO:0043009); negative regulation of translational initiation (GO:0045947); negative regulation of mRNA splicing, via spl…	nucleic acid binding (GO:0003676); DNA binding (GO:0003677); RNA binding (GO:0003723); protein binding (GO:0005515); eukaryotic initiation factor 4E binding (GO:0008190); methyl-CpG binding (GO:0008327); miRNA binding (GO:0035198); C5-methylcytidine-containing RNA reader activity (GO:0062153)			+	0.182796	LBD
uba52	ubiquitin A-52 residue ribosomal protein fusion product 1	345320000	101650000	43597000	101650000	8.00711	Tier 3	High	641289	nucleus (GO:0005634); cytoplasm (GO:0005737); ribosome (GO:0005840); large ribosomal subunit (GO:0015934); cytosolic small ribosomal subunit (GO:0022627); ribonucleoprotein complex (GO:1990904)	translation (GO:0006412); protein ubiquitination (GO:0016567); modification-dependent protein catabolic process (GO:0019941)	structural constituent of ribosome (GO:0003735); protein tag activity (GO:0031386); ubiquitin protein ligase binding (GO:0031625)			+	0.387097	Equ
eef2b	eukaryotic translation elongation factor 2b	44023000	48243000	50732000	48243000	7.68343	Tier 3	High	326929	nucleus (GO:0005634); cytoplasm (GO:0005737); cytosol (GO:0005829); ribonucleoprotein complex (GO:1990904)	translation (GO:0006412); translational elongation (GO:0006414); chordate embryonic development (GO:0043009); cellular response to xenobiotic stimulus (GO:0071466)	nucleotide binding (GO:0000166); translation elongation factor activity (GO:0003746); GTPase activity (GO:0003924); protein binding (GO:0005515); GTP binding (GO:0005525); hydrolase activity (GO:0016787); ribosome binding (GO:0043022)			+	0.591398	Equ	+
nop58	NOP58 ribonucleoprotein homolog (yeast)	31149000	1440000	0	16294500	7.21204	Tier 3	High	494152	nucleus (GO:0005634); nucleolus (GO:0005730); box C/D RNP complex (GO:0031428); small-subunit processome (GO:0032040)	ribosome biogenesis (GO:0042254)	snoRNA binding (GO:0030515)			+	0.494624	Equ
eif4a1a	eukaryotic translation initiation factor 4A1A	36244000	15146000	1703900	15146000	7.1803	Tier 3	High	386634		cytoplasmic translational initiation (GO:0002183); translation (GO:0006412); translational initiation (GO:0006413)	nucleotide binding (GO:0000166); nucleic acid binding (GO:0003676); RNA binding (GO:0003723); RNA helicase activity (GO:0003724); translation initiation factor activity (GO:0003743); helicase activity (GO:0004386); ATP binding (GO:0005524); hydrolase activity (GO:0016787)			+	0.612903	Equ	+
rps4x	ribosomal protein S4 X-linked	50847000	14730000	6857500	14730000	7.1682	Tier 3	High	449547	nucleus (GO:0005634); nucleolus (GO:0005730); cytoplasm (GO:0005737); ribosome (GO:0005840); cytosolic small ribosomal subunit (GO:0022627); small-subunit processome (GO:0032040); ribonucleoprotein complex (GO:1990904)	translation (GO:0006412); brain development (GO:0007420); ribosomal small subunit biogenesis (GO:0042274); chordate embryonic development (GO:0043009)	RNA binding (GO:0003723); structural constituent of ribosome (GO:0003735); rRNA binding (GO:0019843)			+	0.602151	Equ
fbl	fibrillarin	25199000	1836400	0	13517700	7.1309	Tier 3	High	406275	nucleolus (GO:0005730); Cajal body (GO:0015030); box C/D RNP complex (GO:0031428); small-subunit processome (GO:0032040)	box C/D RNA 3'-end processing (GO:0000494); rRNA processing (GO:0006364); neurogenesis (GO:0022008); rRNA methylation (GO:0031167); methylation (GO:0032259)	RNA binding (GO:0003723); methyltransferase activity (GO:0008168); rRNA methyltransferase activity (GO:0008649); transferase activity (GO:0016740); histone H2AQ104 methyltransferase activity (GO:1990259)			+	0.591398	LBD	+
nop56	NOP56 ribonucleoprotein homolog	24785000	415200	0	12600100	7.10037	Tier 3	High	394196	nucleus (GO:0005634); nucleolus (GO:0005730); box C/D RNP complex (GO:0031428); small-subunit processome (GO:0032040)	thigmotaxis (GO:0001966); rRNA processing (GO:0006364); heart development (GO:0007507); cerebellum development (GO:0021549); central nervous system formation (GO:0021556); swimming behavior (GO:0036269); ribosome biogenesis (GO:0042254); regulation of neuromuscular junction development (GO:1904396); regulation of motor neuron axon guidance (GO:1905812)	snoRNA binding (GO:0030515)			+	0.516129	Equ
rps23	ribosomal protein S23	18488000	2534100	0	10511050	7.02165	Tier 3	High	100000341	rough endoplasmic reticulum (GO:0005791); ribosome (GO:0005840); small ribosomal subunit (GO:0015935); cytosolic small ribosomal subunit (GO:0022627); ribonucleoprotein complex (GO:1990904)	translation (GO:0006412)	structural constituent of ribosome (GO:0003735)			+	0.634409	Equ
rpl24	ribosomal protein L24	14001000	4299400	0	9150200	6.96143	Tier 3	High	192301	cytoplasm (GO:0005737); ribosome (GO:0005840); cytosolic large ribosomal subunit (GO:0022625); ribonucleoprotein complex (GO:1990904)	cytoplasmic translation (GO:0002181); chordate embryonic development (GO:0043009)	mRNA binding (GO:0003729); structural constituent of ribosome (GO:0003735)			+	0.451613	Equ
rpl23	ribosomal protein L23	30893000	8356300	3077600	8356300	6.92201	Tier 3	High	336812	cytoplasm (GO:0005737); ribosome (GO:0005840); cytosolic large ribosomal subunit (GO:0022625); ribonucleoprotein complex (GO:1990904)	translation (GO:0006412)	structural constituent of ribosome (GO:0003735); large ribosomal subunit rRNA binding (GO:0070180)			+	0.602151	Equ
rps9	ribosomal protein S9	21397000	7906000	767960	7906000	6.89796	Tier 3	High	114420	ribosome (GO:0005840); small ribosomal subunit (GO:0015935); cytosolic small ribosomal subunit (GO:0022627); ribonucleoprotein complex (GO:1990904)	translation (GO:0006412); ribosomal small subunit biogenesis (GO:0042274); nucleate erythrocyte maturation (GO:0043362)	RNA binding (GO:0003723); structural constituent of ribosome (GO:0003735); rRNA binding (GO:0019843)			+	0.698925	Equ
rpl34	ribosomal protein L34	13293000	652980	0	6972990	6.84342	Tier 3	High	394097	cytoplasm (GO:0005737); endoplasmic reticulum (GO:0005783); ribosome (GO:0005840); cytosolic large ribosomal subunit (GO:0022625); ribonucleoprotein complex (GO:1990904)	translation (GO:0006412)	structural constituent of ribosome (GO:0003735)			+	0.483871	Equ
rps3	ribosomal protein S3	12431000	6432000	2907600	6432000	6.80835	Tier 3	High	336550	nucleus (GO:0005634); mitochondrial inner membrane (GO:0005743); ribosome (GO:0005840); small ribosomal subunit (GO:0015935); cytosolic small ribosomal subunit (GO:0022627); ribonucleoprotein complex (GO:1990904)	DNA repair (GO:0006281); translation (GO:0006412); regulation of translation (GO:0006417); apoptotic process (GO:0006915); DNA damage response (GO:0006974); cell cycle (GO:0007049); erythrocyte differentiation (GO:0030218); chordate embryonic development (GO:0043009); cell division (GO:0051301); positive regulation of apoptotic signaling pathway (GO:2001235)	DNA binding (GO:0003677); RNA binding (GO:0003723); structural constituent of ribosome (GO:0003735); lyase activity (GO:0016829); class I DNA-(apurinic or apyrimidinic site) endonuclease activity (GO:0140078)			+	0.677419	Equ
tufm	Tu translation elongation factor, mitochondrial	20347000	6174100	223330	6174100	6.79057	Tier 3	High	541378	mitochondrion (GO:0005739)	translation (GO:0006412); translational elongation (GO:0006414); mitochondrial translational elongation (GO:0070125)	nucleotide binding (GO:0000166); translation elongation factor activity (GO:0003746); GTPase activity (GO:0003924); GTP binding (GO:0005525)			+	0.258065	Equ	+
rplp0	ribosomal protein, large, P0	6532700	5629800	1554700	5629800	6.75049	Tier 3	High	58101	nucleus (GO:0005634); cytoplasm (GO:0005737); ribosome (GO:0005840); cytosolic large ribosomal subunit (GO:0022625); ribonucleoprotein complex (GO:1990904)	ribosomal large subunit assembly (GO:0000027); cytoplasmic translation (GO:0002181); ribosome biogenesis (GO:0042254); chordate embryonic development (GO:0043009)	structural constituent of ribosome (GO:0003735); large ribosomal subunit rRNA binding (GO:0070180)			+	0.688172	Equ	+
wdr43	WD repeat domain 43	8313300	239480	0	4276390	6.63108	Tier 3	High	317637	nucleolus (GO:0005730)	maturation of SSU-rRNA from tricistronic rRNA transcript (SSU-rRNA, 5.8S rRNA, LSU-rRNA) (GO:0000462); angiogenesis (GO:0001525); vasculogenesis (GO:0001570); ribosome biogenesis (GO:0042254); embryonic viscerocranium morphogenesis (GO:0048703); hematopoietic stem cell differentiation (GO:0060218)				+	0.344086	LBD
nol11	nucleolar protein 11	7585000	131390	0	3858195	6.58638	Tier 3	High	321700	nucleus (GO:0005634); nucleolus (GO:0005730)	rRNA processing (GO:0006364); maturation of SSU-rRNA (GO:0030490); positive regulation of transcription of nucleolar large rRNA by RNA polymerase I (GO:1901838)				+	0.258065	LBD
rps16	ribosomal protein S16	9885000	3745900	509020	3745900	6.57356	Tier 3	High	767765	ribosome (GO:0005840); cytosolic small ribosomal subunit (GO:0022627); ribonucleoprotein complex (GO:1990904)	maturation of SSU-rRNA from tricistronic rRNA transcript (SSU-rRNA, 5.8S rRNA, LSU-rRNA) (GO:0000462); translation (GO:0006412)	RNA binding (GO:0003723); structural constituent of ribosome (GO:0003735)			+	0.72043	Equ
rpl7a	ribosomal protein L7a	15224000	3605600	200090	3605600	6.55698	Tier 3	High	337010	ribosome (GO:0005840); cytosolic large ribosomal subunit (GO:0022625); ribonucleoprotein complex (GO:1990904)	maturation of LSU-rRNA (GO:0000470); ribosome biogenesis (GO:0042254)	RNA binding (GO:0003723)			+	0.731183	Equ
snrnp200	small nuclear ribonucleoprotein 200 (U5)	6968700	59588	0	3514144	6.54582	Tier 3	High	799690	spliceosomal complex (GO:0005681); ribonucleoprotein complex (GO:1990904)	spliceosome conformational change to release U4 (or U4atac) and U1 (or U11) (GO:0000388); anatomical structure development (GO:0048856)	nucleotide binding (GO:0000166); nucleic acid binding (GO:0003676); RNA helicase activity (GO:0003724); helicase activity (GO:0004386); ATP binding (GO:0005524); hydrolase activity (GO:0016787)			+	0.107527	LBD
rpl6	ribosomal protein L6	3650000	3468500	208080	3468500	6.54014	Tier 3	High	336727	rough endoplasmic reticulum (GO:0005791); ribosome (GO:0005840); cytosolic large ribosomal subunit (GO:0022625); ribonucleoprotein complex (GO:1990904)	ribosomal large subunit assembly (GO:0000027); cytoplasmic translation (GO:0002181); translation (GO:0006412); pancreas development (GO:0031016); chordate embryonic development (GO:0043009)	RNA binding (GO:0003723); structural constituent of ribosome (GO:0003735)			+	0.591398	Equ
rpl10	ribosomal protein L10	24213000	3448800	588120	3448800	6.53767	Tier 3	High	336712	cytoplasm (GO:0005737); ribosome (GO:0005840); cytosolic large ribosomal subunit (GO:0022625); ribonucleoprotein complex (GO:1990904)	ribosomal large subunit assembly (GO:0000027); translation (GO:0006412); regulation of translation (GO:0006417); brain development (GO:0007420); embryonic brain development (GO:1990403)	structural constituent of ribosome (GO:0003735); translation regulator activity (GO:0045182)			+	0.537634	Equ
eif4a3	eukaryotic translation initiation factor 4A3	5974500	899110	0	3436805	6.53615	Tier 3	High	394053	nucleus (GO:0005634); spliceosomal complex (GO:0005681); nucleolus (GO:0005730); cytoplasm (GO:0005737); nuclear speck (GO:0016607); exon-exon junction complex (GO:0035145); U2-type catalytic step 1 spliceosome (GO:0071006); catalytic step 2 spliceosome (GO:0071013)	nuclear-transcribed mRNA catabolic process, nonsense-mediated decay (GO:0000184); regulation of alternative mRNA splicing, via spliceosome (GO:0000381); mRNA splicing, via spliceosome (GO:0000398); mRNA processing (GO:0006397); regulation of translation (GO:0006417); RNA splicing (GO:0008380); dorsal/ventral axis specification (GO:0009950); mRNA transport (GO:0051028)	nucleotide binding (GO:0000166); nucleic acid binding (GO:0003676); RNA binding (GO:0003723); RNA helicase activity (GO:0003724); mRNA binding (GO:0003729); helicase activity (GO:0004386); ATP binding (GO:0005524); hydrolase activity (GO:0016787); ATP hydrolysis activity (GO:0016887)			+	0.569892	LBD
pdcd11	programmed cell death 11	5616300	47900	0	2832100	6.45211	Tier 3	High	794079	nucleus (GO:0005634); nucleolus (GO:0005730); small-subunit processome (GO:0032040)	rRNA processing (GO:0006364); RNA processing (GO:0006396)	nucleic acid binding (GO:0003676); RNA binding (GO:0003723)			+	0.483871	LBD	+
wdr18	WD repeat domain 18	5448800	61249	0	2.75502e+06	6.44013	Tier 3	Medium	445819	nucleus (GO:0005634); nuclear pre-replicative complex (GO:0005656); nucleolus (GO:0005730); cytoplasm (GO:0005737); dynein axonemal particle (GO:0120293); rixosome complex (GO:0120330)	DNA-templated DNA replication (GO:0006261); rRNA processing (GO:0006364); determination of left/right symmetry (GO:0007368); Kupffer's vesicle development (GO:0070121)				+	0.365591	LBD
rps7	ribosomal protein S7	5164400	306620	0	2735510	6.43704	Tier 3	Medium	393725	nucleus (GO:0005634); cytoplasm (GO:0005737); centrosome (GO:0005813); ribosome (GO:0005840); cytoskeleton (GO:0005856); cytosolic small ribosomal subunit (GO:0022627); small-subunit processome (GO:0032040); ribonucleoprotein complex (GO:1990904)	rRNA processing (GO:0006364); translation (GO:0006412); hemopoiesis (GO:0030097); ribosomal small subunit biogenesis (GO:0042274); chordate embryonic development (GO:0043009); regulation of cell cycle (GO:0051726)	structural constituent of ribosome (GO:0003735)			+	0.602151	Equ
rps5	ribosomal protein S5	4004900	1398400	0	2701650	6.43163	Tier 3	Medium	192297	ribosome (GO:0005840); small ribosomal subunit (GO:0015935); cytosolic small ribosomal subunit (GO:0022627); ribonucleoprotein complex (GO:1990904)	ribosomal small subunit assembly (GO:0000028); translation (GO:0006412)	RNA binding (GO:0003723); mRNA binding (GO:0003729); structural constituent of ribosome (GO:0003735); rRNA binding (GO:0019843)			+	0.655914	Equ
gtpbp4	GTP binding protein 4	4829300	73133	0	2.45122e+06	6.38938	Tier 3	Medium	334050	nucleus (GO:0005634); nucleolus (GO:0005730)	ribosome biogenesis (GO:0042254); ribosomal large subunit biogenesis (GO:0042273)	nucleotide binding (GO:0000166); RNA binding (GO:0003723); GTPase activity (GO:0003924); GTP binding (GO:0005525)			+	0.569892	Equ
pes	pescadillo	4662500	81783	0	2.37214e+06	6.37514	Tier 3	Medium	30228	nucleus (GO:0005634); nucleoplasm (GO:0005654); nucleolus (GO:0005730); preribosome, large subunit precursor (GO:0030687); PeBoW complex (GO:0070545)	maturation of LSU-rRNA from tricistronic rRNA transcript (SSU-rRNA, 5.8S rRNA, LSU-rRNA) (GO:0000463); maturation of 5.8S rRNA from tricistronic rRNA transcript (SSU-rRNA, 5.8S rRNA, LSU-rRNA) (GO:0000466); rRNA processing (GO:0006364); exocrine pancreas development (GO:0031017); ribosome biogenesis (GO:0042254); oligodendrocyte differentiation (GO:0048709); regulation of cell cycle (GO:0051726)	RNA binding (GO:0003723); ribonucleoprotein complex binding (GO:0043021)			+	0.494624	LBD	+
wdr3	WD repeat domain 3	4533800	23844	0	2278822	6.35771	Tier 3	Medium	321058	small-subunit processome (GO:0032040); Pwp2p-containing subcomplex of 90S preribosome (GO:0034388)	maturation of SSU-rRNA (GO:0030490)	snoRNA binding (GO:0030515)			+	0.387097	LBD	+
heatr1	HEAT repeat containing 1	4428000	33117	0	2.23056e+06	6.34841	Tier 3	Medium	334446	nucleus (GO:0005634); nucleolus (GO:0005730); 90S preribosome (GO:0030686); small-subunit processome (GO:0032040); t-UTP complex (GO:0034455); ribonucleoprotein complex (GO:1990904)	maturation of SSU-rRNA from tricistronic rRNA transcript (SSU-rRNA, 5.8S rRNA, LSU-rRNA) (GO:0000462); rRNA processing (GO:0006364); ribosome biogenesis (GO:0042254); ribosomal small subunit biogenesis (GO:0042274); negative regulation of apoptotic process (GO:0043066); regulation of RNA stability (GO:0043487); positive regulation of transcription by RNA polymerase I (GO:0045943)	snoRNA binding (GO:0030515)			+	0.365591	LBD
igf2bp3	insulin-like growth factor 2 mRNA binding protein 3	24539000	2081300	175510	2081300	6.31833	Tier 3	Medium	30967	P-body (GO:0000932); nucleus (GO:0005634); cytoplasm (GO:0005737); cytosol (GO:0005829); cytoplasmic stress granule (GO:0010494)	regulation of translation (GO:0006417); germ cell development (GO:0007281); nervous system development (GO:0007399); sex determination (GO:0007530); germ cell migration (GO:0008354); regulation of gene expression (GO:0010468); regulation of embryonic development (GO:0045995); mRNA transport (GO:0051028); CRD-mediated mRNA stabilization (GO:0070934)	nucleic acid binding (GO:0003676); RNA binding (GO:0003723); mRNA binding (GO:0003729); mRNA 3'-UTR binding (GO:0003730); N6-methyladenosine-containing RNA reader activity (GO:1990247)			+	0.0215054	Equ
ncl	nucleolin	5782900	2033700	1154400	2033700	6.30829	Tier 3	Medium	767714	nucleus (GO:0005634); nucleolus (GO:0005730); cytoplasm (GO:0005737); ribonucleoprotein complex (GO:1990904)	ossification (GO:0001503); heart looping (GO:0001947); rRNA processing (GO:0006364); rRNA transcription (GO:0009303); regulation of fibroblast growth factor receptor signaling pathway (GO:0040036); regulation of cartilage development (GO:0061035)	nucleic acid binding (GO:0003676); DNA binding (GO:0003677); RNA binding (GO:0003723); mRNA binding (GO:0003729)			+	0.193548	Equ
pwp2h	PWP2 small subunit processome component	4005600	49907	0	2.02775e+06	6.30702	Tier 3	Medium	266990	small-subunit processome (GO:0032040); Pwp2p-containing subcomplex of 90S preribosome (GO:0034388)	ribosomal small subunit assembly (GO:0000028); maturation of SSU-rRNA from tricistronic rRNA transcript (SSU-rRNA, 5.8S rRNA, LSU-rRNA) (GO:0000462); ribosome biogenesis (GO:0042254); digestive system development (GO:0055123)				+	0.344086	LBD	+
rps18	ribosomal protein S18	2642800	1398700	0	2020750	6.30551	Tier 3	Medium	192300	cytoplasm (GO:0005737); cytosol (GO:0005829); ribosome (GO:0005840); small ribosomal subunit (GO:0015935); ribonucleoprotein complex (GO:1990904)	translation (GO:0006412); regulation of cell cycle (GO:0051726)	nucleic acid binding (GO:0003676); RNA binding (GO:0003723); structural constituent of ribosome (GO:0003735); rRNA binding (GO:0019843)			+	0.634409	Equ
rpl12	ribosomal protein L12	2002200	2118900	106250	2002200	6.30151	Tier 3	Medium	327089	ribosome (GO:0005840); cytosolic large ribosomal subunit (GO:0022625); ribonucleoprotein complex (GO:1990904)	translation (GO:0006412)	structural constituent of ribosome (GO:0003735); large ribosomal subunit rRNA binding (GO:0070180)			+	0.548387	Equ
igf2bp1	insulin-like growth factor 2 mRNA binding protein 1	19204000	1988800	364290	1988800	6.29859	Tier 3	Medium	558182	nucleus (GO:0005634); cytoplasm (GO:0005737); cytosol (GO:0005829); lamellipodium (GO:0030027); filopodium (GO:0030175); cell projection (GO:0042995)	neural retina development (GO:0003407); regulation of translation (GO:0006417); nervous system development (GO:0007399); regulation of gene expression (GO:0010468); mRNA transport (GO:0051028); regulation of hepatocyte proliferation (GO:2000345)	nucleic acid binding (GO:0003676); RNA binding (GO:0003723); mRNA 3'-UTR binding (GO:0003730)			+		Equ
ran	RAN, member RAS oncogene family	3582500	238110	0	1910305	6.2811	Tier 3	Medium	30572	nucleus (GO:0005634); nuclear envelope (GO:0005635); cytoplasm (GO:0005737); cytosol (GO:0005829)	ribosomal subunit export from nucleus (GO:0000054); mitotic sister chromatid segregation (GO:0000070); neural retina development (GO:0003407); protein import into nucleus (GO:0006606); nucleocytoplasmic transport (GO:0006913); protein transport (GO:0015031); GTP metabolic process (GO:0046039); retina development in camera-type eye (GO:0060041); snRNA import into nucleus (GO:0061015)	nucleotide binding (GO:0000166); magnesium ion binding (GO:0000287); GTPase activity (GO:0003924); protein binding (GO:0005515); GTP binding (GO:0005525); hydrolase activity (GO:0016787); metal ion binding (GO:0046872)			+	0.247312	Equ
npm1a	nucleophosmin 1a	3122500	333080	0	1727790	6.23749	Tier 3	Medium	266985	nucleus (GO:0005634); nucleoplasm (GO:0005654); nucleolus (GO:0005730); cytoplasm (GO:0005737); centrosome (GO:0005813); ribonucleoprotein complex (GO:1990904)	ribosomal subunit export from nucleus (GO:0000054); ribosomal large subunit export from nucleus (GO:0000055); ribosomal small subunit export from nucleus (GO:0000056); chromatin remodeling (GO:0006338); regulation of centrosome duplication (GO:0010824); hemopoiesis (GO:0030097); ribosomal large subunit biogenesis (GO:0042273); ribosomal small subunit biogenesis (GO:0042274); regulation of apoptot…	nucleic acid binding (GO:0003676); chromatin binding (GO:0003682); RNA binding (GO:0003723); histone binding (GO:0042393)			+	0.16129	LBD	+
rpl3	ribosomal protein L3	6916000	1646700	643760	1646700	6.21661	Tier 3	Medium	322571	ribosome (GO:0005840); cytosolic large ribosomal subunit (GO:0022625); ribonucleoprotein complex (GO:1990904)	translation (GO:0006412); exocrine pancreas development (GO:0031017)	RNA binding (GO:0003723); structural constituent of ribosome (GO:0003735)			+	0.666667	Equ
wdr75	WD repeat domain 75	2941500	75726	0	1508613	6.17858	Tier 3	Medium	368478	nucleus (GO:0005634); nucleolus (GO:0005730); small-subunit processome (GO:0032040)	rRNA processing (GO:0006364); ribosome biogenesis (GO:0042254); ribosomal small subunit biogenesis (GO:0042274); positive regulation of transcription by RNA polymerase I (GO:0045943); positive regulation of rRNA processing (GO:2000234)	RNA binding (GO:0003723)			+	0.333333	LBD	+
rps19	ribosomal protein S19	1631800	1081900	0	1356850	6.13253	Tier 3	Medium	393723	ribosome (GO:0005840); cytosolic small ribosomal subunit (GO:0022627); ribonucleoprotein complex (GO:1990904)	ribosomal small subunit assembly (GO:0000028); translation (GO:0006412); erythrocyte differentiation (GO:0030218); brain segmentation (GO:0035284); hemoglobin biosynthetic process (GO:0042541); chordate embryonic development (GO:0043009); regulation of innate immune response (GO:0045088); regulation of erythrocyte differentiation (GO:0045646); erythrocyte development (GO:0048821); intrinsic apopt…	RNA binding (GO:0003723); structural constituent of ribosome (GO:0003735)			+	0.612903	LBD
fxr2	FMR1 autosomal homolog 2	2050400	635060	0	1342730	6.12799	Tier 3	Medium	393180	nucleus (GO:0005634); cytoplasm (GO:0005737); cytoplasmic stress granule (GO:0010494); neuron projection (GO:0043005)	regulation of translation (GO:0006417); regulation of mRNA stability (GO:0043488); positive regulation of translation (GO:0045727); positive regulation of long-term neuronal synaptic plasticity (GO:0048170); animal organ development (GO:0048513); mRNA transport (GO:0051028); regulation of translation at presynapse, modulating synaptic transmission (GO:0099577)	nucleic acid binding (GO:0003676); RNA binding (GO:0003723); mRNA binding (GO:0003729); mRNA 3'-UTR binding (GO:0003730); translation regulator activity (GO:0045182)			+	0.0322581	LBD	+
utp4	UTP4 small subunit processome component	2580500	77800	0	1329150	6.12357	Tier 3	Medium	406571	90S preribosome (GO:0030686); small-subunit processome (GO:0032040); t-UTP complex (GO:0034455)	maturation of SSU-rRNA from tricistronic rRNA transcript (SSU-rRNA, 5.8S rRNA, LSU-rRNA) (GO:0000462); hepaticobiliary system process (GO:0061007)	molecular_function (GO:0003674)			+	0.344086	LBD	+
ddx46	DEAD (Asp-Glu-Ala-Asp) box polypeptide 46	2600000	24151	0	1.31208e+06	6.11796	Tier 3	Medium	321948	nucleus (GO:0005634); U2-type spliceosomal complex (GO:0005684); Cajal body (GO:0015030); nuclear speck (GO:0016607)	mRNA splicing, via spliceosome (GO:0000398); mRNA processing (GO:0006397); brain development (GO:0007420); RNA splicing (GO:0008380); exocrine pancreas development (GO:0031017); positive regulation of lymphocyte differentiation (GO:0045621); positive regulation of erythrocyte differentiation (GO:0045648); digestive tract morphogenesis (GO:0048546); definitive hemopoiesis (GO:0060216); liver morph…	nucleotide binding (GO:0000166); nucleic acid binding (GO:0003676); RNA binding (GO:0003723); RNA helicase activity (GO:0003724); helicase activity (GO:0004386); ATP binding (GO:0005524); hydrolase activity (GO:0016787); ATP hydrolysis activity (GO:0016887)			+	0.215054	LBD
rpl7	ribosomal protein L7	1670500	899010	0	1284755	6.10882	Tier 3	Medium	336710	ribosome (GO:0005840); cytosolic large ribosomal subunit (GO:0022625); ribonucleoprotein complex (GO:1990904)	maturation of LSU-rRNA from tricistronic rRNA transcript (SSU-rRNA, 5.8S rRNA, LSU-rRNA) (GO:0000463); regulation of cell cycle (GO:0051726)	RNA binding (GO:0003723); structural constituent of ribosome (GO:0003735)			+	0.645161	Equ
rpl31	ribosomal protein L31	1350000	1180100	0	1265050	6.10211	Tier 3	Medium	677758	ribosome (GO:0005840); cytosolic large ribosomal subunit (GO:0022625); ribonucleoprotein complex (GO:1990904)	cytoplasmic translation (GO:0002181); translation (GO:0006412)	structural constituent of ribosome (GO:0003735)			+	0.516129	LBD
strap	serine/threonine kinase receptor associated protein	2298400	158280	0	1228340	6.08932	Tier 3	Medium	393274	SMN complex (GO:0032797)	spliceosomal snRNP assembly (GO:0000387); phosphorylation (GO:0016310)	RNA binding (GO:0003723); kinase activity (GO:0016301); transferase activity (GO:0016740)			+	0.0430108	LBD
eif4g2b	eukaryotic translation initiation factor 4, gamma 2b	2342200	104060	0	1223130	6.08747	Tier 3	Medium	334618	eukaryotic translation initiation factor 4F complex (GO:0016281)	translation (GO:0006412); translational initiation (GO:0006413); mesoderm development (GO:0007498)	RNA binding (GO:0003723); mRNA binding (GO:0003729); translation initiation factor activity (GO:0003743)			+	0.225806	Equ
pabpc1a	poly(A) binding protein, cytoplasmic 1a	10254000	1153900	111060	1153900	6.06217	Tier 3	Medium	606498	nucleus (GO:0005634); cytoplasm (GO:0005737); cytosol (GO:0005829); cytoplasmic stress granule (GO:0010494); ribonucleoprotein complex (GO:1990904)	mRNA processing (GO:0006397); translation (GO:0006412); regulation of translation (GO:0006417); heart development (GO:0007507)	nucleic acid binding (GO:0003676); RNA binding (GO:0003723); mRNA 3'-UTR binding (GO:0003730); protein binding (GO:0005515); poly(A) binding (GO:0008143); poly(U) RNA binding (GO:0008266)			+	0.430108	Equ
ddx20	DEAD (Asp-Glu-Ala-Asp) box polypeptide 20	1930400	239450	0	1084925	6.0354	Tier 3	Medium	556273	SMN complex (GO:0032797)	spliceosomal snRNP assembly (GO:0000387); fin regeneration (GO:0031101); tissue regeneration (GO:0042246); neuromast regeneration (GO:0070657); liver regeneration (GO:0097421)	nucleotide binding (GO:0000166); nucleic acid binding (GO:0003676); RNA helicase activity (GO:0003724); mRNA binding (GO:0003729); helicase activity (GO:0004386); ATP binding (GO:0005524); hydrolase activity (GO:0016787)			+	0.182796	Equ
heatr3	HEAT repeat containing 3	1629400	155820	0	892610	5.95066	Tier 3	Medium	393863		protein import into nucleus (GO:0006606); ribosomal large subunit biogenesis (GO:0042273)	unfolded protein binding (GO:0051082)			+	0.107527	LBD
eif2a	eukaryotic translation initiation factor 2A	1498700	236030	0	867365	5.9382	Tier 3	Medium	573991	cytosolic small ribosomal subunit (GO:0022627)	translation (GO:0006412); translational initiation (GO:0006413); regulation of translation (GO:0006417)	tRNA binding (GO:0000049); mRNA binding (GO:0003729); translation initiation factor activity (GO:0003743); ribosome binding (GO:0043022)			+	0.172043	LBD
rpl13	ribosomal protein L13	4652400	696360	804400	804400	5.90547	Tier 3	Medium	378961	cytoplasm (GO:0005737); ribosome (GO:0005840); cytosolic large ribosomal subunit (GO:0022625); ribonucleoprotein complex (GO:1990904)	translation (GO:0006412); embryonic cranial skeleton morphogenesis (GO:0048701); regulation of cell cycle (GO:0051726)	RNA binding (GO:0003723); structural constituent of ribosome (GO:0003735)			+	0.580645	Equ
tarbp2	TAR (HIV) RNA binding protein 2	1341700	56068	0	698884	5.84441	Tier 3	Medium	336141	nucleus (GO:0005634); cytoplasm (GO:0005737); RISC complex (GO:0016442); RISC-loading complex (GO:0070578)	regulation of translation (GO:0006417); siRNA processing (GO:0030422); regulatory ncRNA-mediated gene silencing (GO:0031047); pre-miRNA processing (GO:0031054); regulation of viral transcription (GO:0046782); regulation of regulatory ncRNA processing (GO:0070920); regulation of siRNA processing (GO:0070921); RISC complex assembly (GO:0070922); global gene silencing by mRNA cleavage (GO:0098795); …	RNA binding (GO:0003723); double-stranded RNA binding (GO:0003725); siRNA binding (GO:0035197); miRNA binding (GO:0035198); protein homodimerization activity (GO:0042803); pre-miRNA binding (GO:0070883)			+	0.0107527	LBD
rpsa	ribosomal protein SA	635040	606830	105460	606830	5.78307	Tier 3	Medium	394027	nucleus (GO:0005634); cytoplasm (GO:0005737); ribosome (GO:0005840); plasma membrane (GO:0005886); small ribosomal subunit (GO:0015935); membrane (GO:0016020); cytosolic small ribosomal subunit (GO:0022627); ribonucleoprotein complex (GO:1990904)	ribosomal small subunit assembly (GO:0000028); cytoplasmic translation (GO:0002181); translation (GO:0006412); cell adhesion (GO:0007155)	structural constituent of ribosome (GO:0003735); laminin receptor activity (GO:0005055); laminin binding (GO:0043236)			+	0.612903	Equ
rpl36a	ribosomal protein L36A	10444000	599980	181550	599980	5.77814	Tier 3	Medium	195819	cytoplasm (GO:0005737); ribosome (GO:0005840); cytosolic large ribosomal subunit (GO:0022625); ribonucleoprotein complex (GO:1990904)	translation (GO:0006412); chordate embryonic development (GO:0043009); regulation of cell cycle (GO:0051726)	structural constituent of ribosome (GO:0003735)			+	0.419355	LBD
rpl14	ribosomal protein L14	1663900	594450	120680	594450	5.77412	Tier 3	Medium	323365	ribosome (GO:0005840); cytosolic large ribosomal subunit (GO:0022625); ribonucleoprotein complex (GO:1990904)	translation (GO:0006412); ribosomal large subunit biogenesis (GO:0042273)	RNA binding (GO:0003723); structural constituent of ribosome (GO:0003735)			+	0.548387	Equ
eif3ba	eukaryotic translation initiation factor 3, subunit Ba	893870	279450	0	586660	5.76839	Tier 3	Medium	796380	cytoplasm (GO:0005737); eukaryotic translation initiation factor 3 complex (GO:0005852); eukaryotic 43S preinitiation complex (GO:0016282); eukaryotic 48S preinitiation complex (GO:0033290)	formation of cytoplasmic translation initiation complex (GO:0001732); heart rudiment development (GO:0003313); translation (GO:0006412); translational initiation (GO:0006413); neural crest cell development (GO:0014032)	nucleic acid binding (GO:0003676); RNA binding (GO:0003723); translation initiation factor activity (GO:0003743); translation initiation factor binding (GO:0031369)			+	0.473118	Equ
nle1	notchless homolog 1 (Drosophila)	1130000	38376	0	584188	5.76655	Tier 3	Medium	553606	nucleus (GO:0005634); nucleolus (GO:0005730)	ribosomal large subunit assembly (GO:0000027); Notch signaling pathway (GO:0007219)				+	0.322581	LBD
cnot1	CCR4-NOT transcription complex, subunit 1	1094000	42158	0	568079	5.75441	Tier 3	Medium	448949	P-body (GO:0000932); nucleus (GO:0005634); cytoplasm (GO:0005737); CCR4-NOT complex (GO:0030014); CCR4-NOT core complex (GO:0030015)	negative regulation of transcription by RNA polymerase II (GO:0000122); nuclear-transcribed mRNA catabolic process, deadenylation-dependent decay (GO:0000288); regulation of translation (GO:0006417); positive regulation of cytoplasmic mRNA processing body assembly (GO:0010606); negative regulation of translation (GO:0017148); regulatory ncRNA-mediated gene silencing (GO:0031047); negative regulat…	nuclear estrogen receptor binding (GO:0030331); nuclear retinoic acid receptor binding (GO:0042974); molecular adaptor activity (GO:0060090)			+	0.107527	LBD
eif3f	eukaryotic translation initiation factor 3, subunit F	698310	299400	0	498855	5.69797	Tier 3	Medium	557270	cytoplasm (GO:0005737); eukaryotic translation initiation factor 3 complex (GO:0005852); eukaryotic 43S preinitiation complex (GO:0016282); eukaryotic 48S preinitiation complex (GO:0033290); eukaryotic translation initiation factor 3 complex, eIF3m (GO:0071541)	formation of cytoplasmic translation initiation complex (GO:0001732); translation (GO:0006412); translational initiation (GO:0006413); cranial skeletal system development (GO:1904888)	translation initiation factor activity (GO:0003743); peptidase activity (GO:0008233); metallopeptidase activity (GO:0008237); translation initiation factor binding (GO:0031369)			+	0.473118	LBD
rpl9	ribosomal protein L9	4081800	492130	98764	492130	5.69208	Tier 3	Medium	336702	ribosome (GO:0005840); ribonucleoprotein complex (GO:1990904)	translation (GO:0006412)	structural constituent of ribosome (GO:0003735); rRNA binding (GO:0019843)			+	0.548387	Equ
eif2s1a	eukaryotic translation initiation factor 2, subunit 1 alpha a	360020	488140	0	424080	5.62745	Tier 3	Medium	321807	cytoplasm (GO:0005737); eukaryotic translation initiation factor 2 complex (GO:0005850); cytoplasmic stress granule (GO:0010494); eukaryotic 48S preinitiation complex (GO:0033290)	translation (GO:0006412); translational initiation (GO:0006413)	nucleic acid binding (GO:0003676); RNA binding (GO:0003723); translation initiation factor activity (GO:0003743); ribosome binding (GO:0043022)			+	0.537634	Equ
piwil1	piwi-like RNA-mediated gene silencing 1	635790	193260	0	414525	5.61755	Tier 3	Medium	368200	nucleus (GO:0005634); cytoplasm (GO:0005737); P granule (GO:0043186)	regulation of translation (GO:0006417); gamete generation (GO:0007276); germ cell development (GO:0007281); spermatogenesis (GO:0007283); spermatid development (GO:0007286); anatomical structure morphogenesis (GO:0009653); cell differentiation (GO:0030154); regulatory ncRNA-mediated gene silencing (GO:0031047); piRNA processing (GO:0034587); sperm DNA condensation (GO:0035092); meiotic cell cycle…	nucleic acid binding (GO:0003676); RNA binding (GO:0003723); nuclease activity (GO:0004518); endonuclease activity (GO:0004519); RNA endonuclease activity (GO:0004521); protein binding (GO:0005515); bidentate ribonuclease III activity (GO:0016443); hydrolase activity (GO:0016787); RNA endonuclease activity, producing 5'-phosphomonoesters (GO:0016891); piRNA binding (GO:0034584); metal ion binding…			+	0.0215054	LBD
eif2b2	eukaryotic translation initiation factor 2B, subunit 2 beta	636410	156930	0	396670	5.59843	Tier 3	Medium	405839	eukaryotic translation initiation factor 2B complex (GO:0005851)	translation (GO:0006412); translational initiation (GO:0006413)	translation initiation factor activity (GO:0003743); guanyl-nucleotide exchange factor activity (GO:0005085)			+	0.0752688	LBD
kars1	lysyl-tRNA synthetase 1	500490	237310	0	368900	5.56691	Tier 3	Medium	280647	extracellular space (GO:0005615); nucleus (GO:0005634); cytoplasm (GO:0005737); mitochondrion (GO:0005739); cytosol (GO:0005829); aminoacyl-tRNA synthetase multienzyme complex (GO:0017101)	basophil activation involved in immune response (GO:0002276); tRNA aminoacylation for protein translation (GO:0006418); lysyl-tRNA aminoacylation (GO:0006430); diadenosine tetraphosphate biosynthetic process (GO:0015966); positive regulation of macrophage activation (GO:0043032)	tRNA binding (GO:0000049); nucleotide binding (GO:0000166); nucleic acid binding (GO:0003676); ATP adenylyltransferase activity (GO:0003877); aminoacyl-tRNA ligase activity (GO:0004812); lysine-tRNA ligase activity (GO:0004824); ATP binding (GO:0005524); ligase activity (GO:0016874)			+	0.27957	Equ	+
ftsj3	FtsJ RNA 2'-O-methyltransferase 3	670790	24826	0	347808	5.54134	Tier 3	Medium	321247	nucleus (GO:0005634); nucleolus (GO:0005730); preribosome, large subunit precursor (GO:0030687); preribosome, small subunit precursor (GO:0030688)	maturation of LSU-rRNA from tricistronic rRNA transcript (SSU-rRNA, 5.8S rRNA, LSU-rRNA) (GO:0000463); maturation of 5.8S rRNA from tricistronic rRNA transcript (SSU-rRNA, 5.8S rRNA, LSU-rRNA) (GO:0000466); RNA methylation (GO:0001510); rRNA processing (GO:0006364); rRNA methylation (GO:0031167); methylation (GO:0032259); ribosome biogenesis (GO:0042254)	methyltransferase activity (GO:0008168); C-methyltransferase activity (GO:0008169); N-methyltransferase activity (GO:0008170); O-methyltransferase activity (GO:0008171); S-methyltransferase activity (GO:0008172); 2-polyprenyl-6-methoxy-1,4-benzoquinone methyltransferase activity (GO:0008425); rRNA methyltransferase activity (GO:0008649); rRNA (uridine-2'-O-)-methyltransferase activity (GO:0008650…			+	0.376344	LBD	+
eef1da	eukaryotic translation elongation factor 1 delta a (guanine nucleotide exchange protein)	0	416980	103980	260480	5.41577	Tier 3	Low	565501	cytosol (GO:0005829); eukaryotic translation elongation factor 1 complex (GO:0005853)	translation (GO:0006412); translational elongation (GO:0006414)	translation elongation factor activity (GO:0003746); guanyl-nucleotide exchange factor activity (GO:0005085)			+	0.387097	Equ
eif3ha	eukaryotic translation initiation factor 3, subunit H, a	381130	117160	0	249145	5.39645	Tier 3	Low	445306	cytoplasm (GO:0005737); eukaryotic translation initiation factor 3 complex (GO:0005852); eukaryotic 43S preinitiation complex (GO:0016282); eukaryotic 48S preinitiation complex (GO:0033290)	formation of cytoplasmic translation initiation complex (GO:0001732); vasculature development (GO:0001944); translation (GO:0006412); translational initiation (GO:0006413); regulation of translation (GO:0006417); brain development (GO:0007420); lateral line development (GO:0048882)	translation initiation factor activity (GO:0003743); peptidase activity (GO:0008233); metallopeptidase activity (GO:0008237)			+	0.344086	LBD	+
gcn1	GCN1 activator of EIF2AK4	396450	48546	0	222498	5.34733	Tier 3	Low	567890	cytosol (GO:0005829)	regulation of translation (GO:0006417); phosphorylation (GO:0016310); cellular response to amino acid starvation (GO:0034198)	kinase activity (GO:0016301); transferase activity (GO:0016740); protein kinase regulator activity (GO:0019887)			+	0.473118	Equ
gspt1l	G1 to S phase transition 1, like	652640	216980	64696	216980	5.33642	Tier 3	Low	325284	translation release factor complex (GO:0018444)	vasculature development (GO:0001944); translation (GO:0006412)	nucleotide binding (GO:0000166); translation release factor activity (GO:0003747); GTPase activity (GO:0003924); GTP binding (GO:0005525)			+	0.376344	LBD	+
abce1	ATP-binding cassette, sub-family E (OABP), member 1	277740	64595	0	171168	5.23342	Tier 3	Low	406324		ribosomal subunit export from nucleus (GO:0000054); translational initiation (GO:0006413); translational termination (GO:0006415)	nucleotide binding (GO:0000166); iron ion binding (GO:0005506); ATP binding (GO:0005524); ATP hydrolysis activity (GO:0016887); ribosomal small subunit binding (GO:0043024)			+	0.591398	LBD
prpf8	pre-mRNA processing factor 8	4714700	144650	11019	144650	5.16032	Tier 3	Low	393951	nucleus (GO:0005634); spliceosomal complex (GO:0005681); U5 snRNP (GO:0005682); catalytic step 2 spliceosome (GO:0071013)	spliceosomal tri-snRNP complex assembly (GO:0000244); mRNA splicing, via spliceosome (GO:0000398); mRNA processing (GO:0006397); RNA splicing (GO:0008380)	RNA binding (GO:0003723); peptidase activity (GO:0008233); metallopeptidase activity (GO:0008237); U6 snRNA binding (GO:0017070); U1 snRNA binding (GO:0030619); U2 snRNA binding (GO:0030620); U5 snRNA binding (GO:0030623); pre-mRNA intronic binding (GO:0097157)			+	0.182796	Equ
eif3g	eukaryotic translation initiation factor 3, subunit G	123040	140200	0	131620	5.11932	Tier 3	Low	393974	cytoplasm (GO:0005737); eukaryotic translation initiation factor 3 complex (GO:0005852); eukaryotic 43S preinitiation complex (GO:0016282); eukaryotic 48S preinitiation complex (GO:0033290)	formation of cytoplasmic translation initiation complex (GO:0001732); translation (GO:0006412); translational initiation (GO:0006413)	nucleic acid binding (GO:0003676); RNA binding (GO:0003723); translation initiation factor activity (GO:0003743)			+	0.548387	LBD
eif4g1a	eukaryotic translation initiation factor 4 gamma, 1a	135630	101090	0	118360	5.0732	Tier 3	Low	572435	eukaryotic translation initiation factor 4F complex (GO:0016281)	translation (GO:0006412); translational initiation (GO:0006413)	RNA binding (GO:0003723); mRNA binding (GO:0003729); translation initiation factor activity (GO:0003743)			+	0.451613	LBD
eif3ea	eukaryotic translation initiation factor 3, subunit E, a	722010	79159	78547	79159	4.8985	Tier 3	Low	325102	nucleus (GO:0005634); cytoplasm (GO:0005737); eukaryotic translation initiation factor 3 complex (GO:0005852); eukaryotic 43S preinitiation complex (GO:0016282); eukaryotic 48S preinitiation complex (GO:0033290); eukaryotic translation initiation factor 3 complex, eIF3e (GO:0071540)	formation of cytoplasmic translation initiation complex (GO:0001732); translation (GO:0006412); translational initiation (GO:0006413); camera-type eye development (GO:0043010); pigmentation (GO:0043473); embryonic viscerocranium morphogenesis (GO:0048703); anatomical structure development (GO:0048856)	translation initiation factor activity (GO:0003743)			+	0.397849	LBD
nop2	NOP2 nucleolar protein homolog (yeast)	1949200	68257	45927	68257	4.83415	Tier 3	Low	321130	nucleus (GO:0005634); nucleolus (GO:0005730)	maturation of LSU-rRNA (GO:0000470); RNA methylation (GO:0001510); RNA processing (GO:0006396); methylation (GO:0032259); ribosome biogenesis (GO:0042254); rRNA base methylation (GO:0070475)	RNA binding (GO:0003723); methyltransferase activity (GO:0008168); S-adenosylmethionine-dependent methyltransferase activity (GO:0008757); rRNA (cytosine-C5-)-methyltransferase activity (GO:0009383); transferase activity (GO:0016740)			+	0.344086	Equ	+
eif3i	eukaryotic translation initiation factor 3, subunit I	311490	55144	33712	55144	4.7415	Tier 3	Low	406263	cytoplasm (GO:0005737); eukaryotic translation initiation factor 3 complex (GO:0005852); eukaryotic 43S preinitiation complex (GO:0016282); eukaryotic 48S preinitiation complex (GO:0033290); eukaryotic translation initiation factor 3 complex, eIF3m (GO:0071541)	formation of cytoplasmic translation initiation complex (GO:0001732); liver development (GO:0001889); sprouting angiogenesis (GO:0002040); cytoplasmic translational initiation (GO:0002183); translation (GO:0006412); translational initiation (GO:0006413)	RNA binding (GO:0003723); translation initiation factor activity (GO:0003743)			+	0.548387	Equ	+
eif5b	eukaryotic translation initiation factor 5B	72351	32323	0	52337	4.71881	Tier 3	Low	561194	cytoplasm (GO:0005737)	translation (GO:0006412); translational initiation (GO:0006413)	nucleotide binding (GO:0000166); translation initiation factor activity (GO:0003743); GTPase activity (GO:0003924); GTP binding (GO:0005525)			+	0.55914	LBD
sf3b1	splicing factor 3b, subunit 1	6410200	39031	26486	39031	4.59141	Tier 3	Low	446117	nucleus (GO:0005634); spliceosomal complex (GO:0005681); U2 snRNP (GO:0005686); U12-type spliceosomal complex (GO:0005689); U2-type prespliceosome (GO:0071004); catalytic step 2 spliceosome (GO:0071013)	spliceosomal complex assembly (GO:0000245); mRNA processing (GO:0006397); RNA splicing (GO:0008380); neural crest cell development (GO:0014032); melanocyte differentiation (GO:0030318); regulation of apoptotic process (GO:0042981); definitive hemopoiesis (GO:0060216); hematopoietic stem cell differentiation (GO:0060218); myeloid cell development (GO:0061515)	mRNA binding (GO:0003729)			+	0.139785	Equ
lrpprc	leucine-rich pentatricopeptide repeat containing	2476100	410430	0	1443265	6.15935	Tier 4	Medium	557195	nucleus (GO:0005634); mitochondrion (GO:0005739)	regulation of mitochondrial translation (GO:0070129)	mRNA 3'-UTR binding (GO:0003730)			+	0.0215054	Equ	+
gemin5	gem (nuclear organelle) associated protein 5	1914900	310120	0	1112510	6.0463	Tier 4	Medium	799538	nucleus (GO:0005634); SMN complex (GO:0032797)	spliceosomal snRNP assembly (GO:0000387); T cell differentiation (GO:0030217); tissue regeneration (GO:0042246); neuromast regeneration (GO:0070657)	mRNA 3'-UTR binding (GO:0003730)			+	0.0430108	LBD	+
prpf6	PRP6 pre-mRNA processing factor 6 homolog (S. cerevisiae)	1164600	26215	0	595408	5.77481	Tier 4	Medium	323855	U4/U6 x U5 tri-snRNP complex (GO:0046540); catalytic step 2 spliceosome (GO:0071013)	spliceosomal tri-snRNP complex assembly (GO:0000244); mRNA splicing, via spliceosome (GO:0000398); RNA processing (GO:0006396)				+	0.107527	LBD
eif2b4	eukaryotic translation initiation factor 2B, subunit 4 delta	922310	192050	0	557180	5.746	Tier 4	Medium	541548		translation (GO:0006412); translational initiation (GO:0006413)	translation initiation factor activity (GO:0003743)			+	0.0860215	LBD
hspa14	heat shock protein 14	741570	299610	0	520590	5.7165	Tier 4	Medium	565232	cytoplasm (GO:0005737); cytosol (GO:0005829); ribosome (GO:0005840)	protein refolding (GO:0042026); chaperone cofactor-dependent protein refolding (GO:0051085)	nucleotide binding (GO:0000166); ATP binding (GO:0005524); ATP hydrolysis activity (GO:0016887); heat shock protein binding (GO:0031072); protein folding chaperone (GO:0044183); ATP-dependent protein folding chaperone (GO:0140662)			+	0.11828	LBD
xpo1a	exportin 1 (CRM1 homolog, yeast) a	747620	100500	0	424060	5.62743	Tier 4	Medium	558395	nucleus (GO:0005634); cytoplasm (GO:0005737)	ribosomal large subunit export from nucleus (GO:0000055); ribosomal small subunit export from nucleus (GO:0000056); protein export from nucleus (GO:0006611); intracellular protein transport (GO:0006886); brain development (GO:0007420); protein transport (GO:0015031)	nuclear export signal receptor activity (GO:0005049); small GTPase binding (GO:0031267)			+	0.0537634	LBD
prpf39	PRP39 pre-mRNA processing factor 39 homolog (yeast)	8663100	259790	45081	259790	5.41462	Tier 4	Low	368864	commitment complex (GO:0000243); nucleus (GO:0005634); U1 snRNP (GO:0005685); U2-type prespliceosome (GO:0071004)	mRNA 5'-splice site recognition (GO:0000395); RNA processing (GO:0006396); mRNA processing (GO:0006397); RNA splicing (GO:0008380)	pre-mRNA 5'-splice site binding (GO:0030627)			+	0.0322581	LBD
bzw1a	basic leucine zipper and W2 domains 1a	98794	112750	0	105772	5.02437	Tier 4	Low	325226	cytoplasm (GO:0005737)	regulation of translation (GO:0006417); regulation of translational initiation (GO:0006446)				+	0.0107527	LBD
kbtbd8	kelch repeat and BTB (POZ) domain containing 8	261670	37589	0	149630	5.17502	Tier 4	Low	559966	cytoplasm (GO:0005737); Golgi apparatus (GO:0005794); spindle (GO:0005819); cytoskeleton (GO:0005856); Cul3-RING ubiquitin ligase complex (GO:0031463)	regulation of translation (GO:0006417); protein monoubiquitination (GO:0006513); neural crest formation (GO:0014029); neural crest cell development (GO:0014032)				+		LBD	+
si:dkey-108k21.11	si:dkey-108k21.11	612050000	27785000	0	319917500	8.50504	Tier 2	High	100333437	nucleosome (GO:0000786); nucleus (GO:0005634); chromosome (GO:0005694)		DNA binding (GO:0003677); structural constituent of chromatin (GO:0030527); protein heterodimerization activity (GO:0046982)					Equ
lman1	lectin, mannose-binding, 1	191520000	189560000	135540000	189560000	8.27775	Tier 2	High	559775	Golgi membrane (GO:0000139); endoplasmic reticulum membrane (GO:0005789); endoplasmic reticulum-Golgi intermediate compartment (GO:0005793); membrane (GO:0016020); COPII-coated ER to Golgi transport vesicle (GO:0030134)	endoplasmic reticulum to Golgi vesicle-mediated transport (GO:0006888); cellular response to estrogen stimulus (GO:0071391)	mannose binding (GO:0005537)					Equ	+
myl12.1	myosin, light chain 12, genome duplicate 1	42795000	7778200	0	25286600	7.40289	Tier 2	High	326719	cytoplasm (GO:0005737)		calcium ion binding (GO:0005509); metal ion binding (GO:0046872)					Equ
elavl1a	ELAV like RNA binding protein 1a	14020000	303840	0	7161920	6.85503	Tier 2	High	30736	nucleus (GO:0005634); cytoplasm (GO:0005737); ribonucleoprotein complex (GO:1990904)	erythrocyte differentiation (GO:0030218); positive regulation of angiogenesis (GO:0045766)	nucleic acid binding (GO:0003676); RNA binding (GO:0003723); mRNA 3'-UTR binding (GO:0003730)					LBD
cdk1	cyclin dependent kinase 1	5847400	2379800	0	4113600	6.61422	Tier 2	High	80973	nucleus (GO:0005634)	mitotic S phase (GO:0000084); G2/M transition of mitotic cell cycle (GO:0000086); protein phosphorylation (GO:0006468); cell cycle (GO:0007049); mitotic G2 DNA damage checkpoint signaling (GO:0007095); regulation of mitotic cell cycle, embryonic (GO:0009794); phosphorylation (GO:0016310); amacrine cell differentiation (GO:0035881); retinal cone cell differentiation (GO:0042670); cell division (GO…	nucleotide binding (GO:0000166); protein kinase activity (GO:0004672); protein serine/threonine kinase activity (GO:0004674); cyclin-dependent protein serine/threonine kinase activity (GO:0004693); ATP binding (GO:0005524); kinase activity (GO:0016301); transferase activity (GO:0016740)					LBD
atp5fa1	ATP synthase F1 subunit alpha	2556100	6048900	3706300	3706300	6.56894	Tier 2	High	553755	mitochondrial proton-transporting ATP synthase, catalytic core (GO:0005754); membrane (GO:0016020); proton-transporting ATP synthase complex, catalytic core F(1) (GO:0045261)	ATP biosynthetic process (GO:0006754); monoatomic ion transport (GO:0006811); proton motive force-driven ATP synthesis (GO:0015986); defense response to bacterium (GO:0042742); ATP metabolic process (GO:0046034); proton transmembrane transport (GO:1902600)	nucleotide binding (GO:0000166); ATP binding (GO:0005524); adenyl ribonucleotide binding (GO:0032559); ADP binding (GO:0043531); proton-transporting ATP synthase activity, rotational mechanism (GO:0046933); lipoteichoic acid binding (GO:0070891)					Equ
chd7	chromodomain helicase DNA binding protein 7	5629400	131620	0	2880510	6.45947	Tier 2	High	569471	chromatin (GO:0000785); nucleus (GO:0005634)	neural crest cell migration (GO:0001755); somitogenesis (GO:0001756); heart looping (GO:0001947); hematopoietic progenitor cell differentiation (GO:0002244); heart morphogenesis (GO:0003007); chromatin remodeling (GO:0006338); determination of left/right symmetry (GO:0007368); central nervous system development (GO:0007417); heart development (GO:0007507); visual behavior (GO:0007632); rRNA trans…	nucleotide binding (GO:0000166); DNA binding (GO:0003677); chromatin binding (GO:0003682); ATP binding (GO:0005524); hydrolase activity (GO:0016787); ATP hydrolysis activity (GO:0016887); histone binding (GO:0042393); ATP-dependent chromatin remodeler activity (GO:0140658)					LBD	+
tle2a	TLE family member 2, transcriptional corepressor a	3829200	134010	0	1981605	6.29702	Tier 2	Medium	565013	nucleus (GO:0005634); transcription regulator complex (GO:0005667)	regulation of DNA-templated transcription (GO:0006355); negative regulation of canonical Wnt signaling pathway (GO:0090090)	transcription corepressor activity (GO:0003714)					LBD
sall4	spalt-like transcription factor 4	3743400	82473	0	1.91294e+06	6.2817	Tier 2	Medium	572527	nucleus (GO:0005634)	regulation of transcription by RNA polymerase II (GO:0006357); embryonic pectoral fin morphogenesis (GO:0035118); positive regulation of fibroblast growth factor receptor signaling pathway (GO:0045743)	RNA polymerase II cis-regulatory region sequence-specific DNA binding (GO:0000978); DNA-binding transcription factor activity, RNA polymerase II-specific (GO:0000981); chromatin binding (GO:0003682); metal ion binding (GO:0046872)					Equ	+
pdia4	protein disulfide isomerase family A, member 4	1445700	1801300	812310	1445700	6.16008	Tier 2	Medium	554998	endoplasmic reticulum (GO:0005783); endoplasmic reticulum lumen (GO:0005788); cell surface (GO:0009986)	protein folding (GO:0006457); response to endoplasmic reticulum stress (GO:0034976)	protein disulfide isomerase activity (GO:0003756); isomerase activity (GO:0016853)					Equ
mapre1b	microtubule-associated protein, RP/EB family, member 1b	12007000	1393000	84785	1393000	6.14395	Tier 2	Medium	334728	spindle pole (GO:0000922); cytoplasm (GO:0005737); centrosome (GO:0005813); microtubule organizing center (GO:0005815); cytoskeleton (GO:0005856); microtubule (GO:0005874); cytoplasmic microtubule (GO:0005881); plasma membrane (GO:0005886); microtubule plus-end (GO:0035371); spindle midzone (GO:0051233)	cell cycle (GO:0007049); regulation of microtubule polymerization or depolymerization (GO:0031110); protein localization to microtubule (GO:0035372); spindle assembly (GO:0051225); cell division (GO:0051301)	microtubule binding (GO:0008017); microtubule plus-end binding (GO:0051010)					Equ
casp3a	caspase 3, apoptosis-related cysteine peptidase a	2639300	90962	0	1365131	6.13517	Tier 2	Medium	140621	cytoplasm (GO:0005737); death-inducing signaling complex (GO:0031264)	proteolysis (GO:0006508); apoptotic process (GO:0006915); neuron differentiation (GO:0030182); keratinocyte differentiation (GO:0030216); erythrocyte differentiation (GO:0030218); positive regulation of apoptotic process (GO:0043065); positive regulation of neuron apoptotic process (GO:0043525); regulation of collateral sprouting in absence of injury (GO:0048696); cellular response to antibiotic …	cysteine-type endopeptidase activity (GO:0004197); enzyme activator activity (GO:0008047); peptidase activity (GO:0008233); cysteine-type peptidase activity (GO:0008234); hydrolase activity (GO:0016787); cysteine-type endopeptidase activity involved in apoptotic signaling pathway (GO:0097199); cysteine-type endopeptidase activity involved in execution phase of apoptosis (GO:0097200)					LBD
ubr5	ubiquitin protein ligase E3 component n-recognin 5	2636900	29014	0	1332957	6.12482	Tier 2	Medium	334627	nucleus (GO:0005634); cytoplasm (GO:0005737)	protein polyubiquitination (GO:0000209); positive regulation of canonical Wnt signaling pathway (GO:0090263)	RNA binding (GO:0003723); ubiquitin-protein transferase activity (GO:0004842); zinc ion binding (GO:0008270); ubiquitin-ubiquitin ligase activity (GO:0034450); ubiquitin binding (GO:0043130); metal ion binding (GO:0046872)					Equ
psma1	proteasome 20S subunit alpha 1	267430	2362400	0	1314915	6.1189	Tier 2	Medium	445033	proteasome complex (GO:0000502); nucleus (GO:0005634); cytoplasm (GO:0005737); proteasome core complex (GO:0005839); proteasome core complex, alpha-subunit complex (GO:0019773)	ubiquitin-dependent protein catabolic process (GO:0006511); proteasome-mediated ubiquitin-dependent protein catabolic process (GO:0043161); proteolysis involved in protein catabolic process (GO:0051603)						LBD
trip12	thyroid hormone receptor interactor 12	2368100	129280	0	1248690	6.09645	Tier 2	Medium	564866	nucleus (GO:0005634); nucleoplasm (GO:0005654)	DNA repair (GO:0006281); ubiquitin-dependent protein catabolic process (GO:0006511); DNA damage response (GO:0006974); protein ubiquitination (GO:0016567)	ubiquitin-protein transferase activity (GO:0004842); zinc ion binding (GO:0008270); transferase activity (GO:0016740); ubiquitin protein ligase activity (GO:0061630)					Equ
psmd4a	proteasome 26S subunit ubiquitin receptor, non-ATPase 4a	302150	1973800	1244800	1244800	6.0951	Tier 2	Medium	415202	proteasome complex (GO:0000502); nucleus (GO:0005634); cytosol (GO:0005829); proteasome regulatory particle, base subcomplex (GO:0008540)	ubiquitin-dependent protein catabolic process (GO:0006511); proteasome-mediated ubiquitin-dependent protein catabolic process (GO:0043161)	polyubiquitin modification-dependent protein binding (GO:0031593)					Equ
pdia3	protein disulfide isomerase family A, member 3	3372400	1225800	578330	1225800	6.08842	Tier 2	Medium	378851	endoplasmic reticulum (GO:0005783); endoplasmic reticulum lumen (GO:0005788); cell surface (GO:0009986)	protein folding (GO:0006457); response to endoplasmic reticulum stress (GO:0034976)	protein disulfide isomerase activity (GO:0003756); isomerase activity (GO:0016853)					Equ	+
ppp2r1bb	protein phosphatase 2, regulatory subunit A, beta b	7498900	1063600	69053	1063600	6.02678	Tier 2	Medium	449548	protein phosphatase type 2A complex (GO:0000159); nucleus (GO:0005634); cytoplasm (GO:0005737); cytosol (GO:0005829)	protein dephosphorylation (GO:0006470)	protein serine/threonine phosphatase activity (GO:0004722); myosin phosphatase activity (GO:0017018); protein phosphatase regulator activity (GO:0019888)					Equ
psmc1b	proteasome 26S subunit, ATPase 1b	985130	1485400	248290	985130	5.99349	Tier 2	Medium	415181	proteasome complex (GO:0000502); nucleus (GO:0005634); cytoplasm (GO:0005737); proteasome regulatory particle, base subcomplex (GO:0008540)	protein catabolic process (GO:0030163); proteasome-mediated ubiquitin-dependent protein catabolic process (GO:0043161)	nucleotide binding (GO:0000166); ATP binding (GO:0005524); ATP hydrolysis activity (GO:0016887); proteasome-activating activity (GO:0036402)					Equ
rrm1	ribonucleotide reductase M1 polypeptide	985940	883480	291800	883480	5.9462	Tier 2	Medium	30740	cytoplasm (GO:0005737); ribonucleoside-diphosphate reductase complex (GO:0005971)	DNA replication (GO:0006260); metabolic process (GO:0008152); deoxyribonucleotide biosynthetic process (GO:0009263)	nucleotide binding (GO:0000166); catalytic activity (GO:0003824); ribonucleoside-diphosphate reductase activity, thioredoxin disulfide as acceptor (GO:0004748); ATP binding (GO:0005524); oxidoreductase activity (GO:0016491)					Equ	+
psma5	proteasome 20S subunit alpha 5	1344200	250690	0	797445	5.9017	Tier 2	Medium	403011	proteasome complex (GO:0000502); nucleus (GO:0005634); cytoplasm (GO:0005737); proteasome core complex (GO:0005839); proteasome core complex, alpha-subunit complex (GO:0019773)	ubiquitin-dependent protein catabolic process (GO:0006511); proteasome-mediated ubiquitin-dependent protein catabolic process (GO:0043161); proteolysis involved in protein catabolic process (GO:0051603)						LBD
psmd13	proteasome 26S subunit, non-ATPase 13	1085800	491780	0	788790	5.89696	Tier 2	Medium	393922	proteasome complex (GO:0000502); nucleus (GO:0005634); cytosol (GO:0005829); proteasome regulatory particle, lid subcomplex (GO:0008541)	ubiquitin-dependent protein catabolic process (GO:0006511); hemopoiesis (GO:0030097)	structural molecule activity (GO:0005198)					LBD
plk1	polo-like kinase 1 (Drosophila)	1355600	181780	0	768690	5.88575	Tier 2	Medium	280649	kinetochore (GO:0000776); spindle pole (GO:0000922); nucleus (GO:0005634); cytoplasm (GO:0005737); centrosome (GO:0005813); midbody (GO:0030496)	mitotic cell cycle (GO:0000278); cell cycle (GO:0007049); mitotic spindle organization (GO:0007052); phosphorylation (GO:0016310); cell division (GO:0051301); retina development in camera-type eye (GO:0060041)	nucleotide binding (GO:0000166); protein kinase activity (GO:0004672); protein serine/threonine kinase activity (GO:0004674); protein binding (GO:0005515); ATP binding (GO:0005524); kinase activity (GO:0016301); transferase activity (GO:0016740)					LBD	+
psmc2	proteasome 26S subunit, ATPase 2	383830	752150	1168900	752150	5.8763	Tier 2	Medium	393941	proteasome complex (GO:0000502); cytoplasm (GO:0005737); proteasome regulatory particle, base subcomplex (GO:0008540)	proteolysis (GO:0006508); protein catabolic process (GO:0030163); proteasome-mediated ubiquitin-dependent protein catabolic process (GO:0043161)	nucleotide binding (GO:0000166); ATP binding (GO:0005524); peptidase activity (GO:0008233); hydrolase activity (GO:0016787); ATP hydrolysis activity (GO:0016887); proteasome-activating activity (GO:0036402)					Equ
atic	5-aminoimidazole-4-carboxamide ribonucleotide formyltransferase/IMP cyclohydrolase	718100	1217300	197010	718100	5.85618	Tier 2	Medium	140622	cytoplasm (GO:0005737); cytosol (GO:0005829)	purine nucleotide biosynthetic process (GO:0006164); 'de novo' IMP biosynthetic process (GO:0006189); metabolic process (GO:0008152)	catalytic activity (GO:0003824); IMP cyclohydrolase activity (GO:0003937); phosphoribosylaminoimidazolecarboxamide formyltransferase activity (GO:0004643); transferase activity (GO:0016740); hydrolase activity (GO:0016787)					Equ	+
pgk1	phosphoglycerate kinase 1	537620	716850	0	627235	5.79743	Tier 2	Medium	406696	cytosol (GO:0005829)	response to hypoxia (GO:0001666); gluconeogenesis (GO:0006094); glycolytic process (GO:0006096); neuroblast differentiation (GO:0014016); phosphorylation (GO:0016310); inner ear receptor cell development (GO:0060119); cranial ganglion development (GO:0061550); otic vesicle development (GO:0071599); positive regulation of oxidative phosphorylation (GO:1903862)	nucleotide binding (GO:0000166); phosphoglycerate kinase activity (GO:0004618); ATP binding (GO:0005524); kinase activity (GO:0016301); transferase activity (GO:0016740); ADP binding (GO:0043531)					Equ	+
psmc5	proteasome 26S subunit, ATPase 5	440250	607710	0	523980	5.71931	Tier 2	Medium	445285	proteasome complex (GO:0000502); nucleus (GO:0005634); cytoplasm (GO:0005737); proteasome regulatory particle, base subcomplex (GO:0008540)	proteolysis (GO:0006508); protein catabolic process (GO:0030163); proteasome-mediated ubiquitin-dependent protein catabolic process (GO:0043161)	nucleotide binding (GO:0000166); ATP binding (GO:0005524); peptidase activity (GO:0008233); hydrolase activity (GO:0016787); ATP hydrolysis activity (GO:0016887); thyrotropin-releasing hormone receptor binding (GO:0031531); proteasome-activating activity (GO:0036402); general transcription initiation factor binding (GO:0140296)					Equ
psmc6	proteasome 26S subunit, ATPase 6	1052100	470500	110870	470500	5.67256	Tier 2	Medium	321585	proteasome complex (GO:0000502); cytoplasm (GO:0005737); proteasome regulatory particle, base subcomplex (GO:0008540); cytosolic proteasome complex (GO:0031597)	proteolysis (GO:0006508); protein catabolic process (GO:0030163); ERAD pathway (GO:0036503); positive regulation of RNA polymerase II transcription preinitiation complex assembly (GO:0045899)	nucleotide binding (GO:0000166); ATP binding (GO:0005524); peptidase activity (GO:0008233); hydrolase activity (GO:0016787); ATP hydrolysis activity (GO:0016887); proteasome-activating activity (GO:0036402)					Equ
rpn2	ribophorin II	737140	442490	315670	442490	5.6459	Tier 2	Medium	335985	endoplasmic reticulum (GO:0005783); oligosaccharyltransferase complex (GO:0008250); membrane (GO:0016020)	protein N-linked glycosylation (GO:0006487)						Equ
psmc3	proteasome 26S subunit, ATPase 3	1028000	436570	153600	436570	5.64005	Tier 2	Medium	321947	proteasome complex (GO:0000502); nucleus (GO:0005634); cytoplasm (GO:0005737); proteasome regulatory particle, base subcomplex (GO:0008540)	lens development in camera-type eye (GO:0002088); proteolysis (GO:0006508); protein catabolic process (GO:0030163); proteasome-mediated ubiquitin-dependent protein catabolic process (GO:0043161); semicircular canal fusion (GO:0060879)	nucleotide binding (GO:0000166); ATP binding (GO:0005524); peptidase activity (GO:0008233); hydrolase activity (GO:0016787); ATP hydrolysis activity (GO:0016887); proteasome-activating activity (GO:0036402)					Equ
psmd3	proteasome 26S subunit, non-ATPase 3	554220	431430	71961	431430	5.63491	Tier 2	Medium	393544	proteasome complex (GO:0000502); proteasome regulatory particle, lid subcomplex (GO:0008541)	ubiquitin-dependent protein catabolic process (GO:0006511); central nervous system development (GO:0007417); brain development (GO:0007420); larval locomotory behavior (GO:0008345); regulation of protein catabolic process (GO:0042176); otic vesicle development (GO:0071599)	enzyme regulator activity (GO:0030234)					Equ
psmc4	proteasome 26S subunit, ATPase 4	802500	336820	143490	336820	5.5274	Tier 2	Medium	326884	proteasome complex (GO:0000502); cytoplasm (GO:0005737); proteasome regulatory particle, base subcomplex (GO:0008540)	proteolysis (GO:0006508); protein catabolic process (GO:0030163); proteasome-mediated ubiquitin-dependent protein catabolic process (GO:0043161)	nucleotide binding (GO:0000166); ATP binding (GO:0005524); peptidase activity (GO:0008233); hydrolase activity (GO:0016787); ATP hydrolysis activity (GO:0016887); proteasome-activating activity (GO:0036402)					Equ
iqgap3	IQ motif containing GTPase activating protein 3	573370	40087	0	306728	5.48675	Tier 2	Medium	100537977	plasma membrane bounded cell projection (GO:0120025)	cell development (GO:0048468); system development (GO:0048731); cell motility (GO:0048870); convergent extension involved in gastrulation (GO:0060027)						LBD
wdr5	WD repeat domain 5	557530	38696	0	298113	5.47438	Tier 2	Medium	406372	protein-containing complex (GO:0032991); Set1C/COMPASS complex (GO:0048188)		protein binding (GO:0005515); histone binding (GO:0042393)					LBD
lmnb2	lamin B2	3634100	237430	26502	237430	5.37554	Tier 2	Low	30196	nuclear envelope (GO:0005635); nuclear lamina (GO:0005652); intermediate filament (GO:0005882)	nuclear envelope organization (GO:0006998); nuclear migration (GO:0007097); heterochromatin formation (GO:0031507); nuclear pore localization (GO:0051664); protein localization to nuclear envelope (GO:0090435)	structural constituent of cytoskeleton (GO:0005200)					LBD
smarca5	SWI/SNF related, matrix associated, actin dependent regulator of chromatin, subfamily a, member 5	14413000	237380	14879	237380	5.37544	Tier 2	Low	282615	nucleus (GO:0005634)	cardiac ventricle development (GO:0003231); chromatin remodeling (GO:0006338); positive regulation of transcription by RNA polymerase II (GO:0045944); retina development in camera-type eye (GO:0060041)	nucleotide binding (GO:0000166); DNA binding (GO:0003677); ATP binding (GO:0005524); ATP-dependent activity, acting on DNA (GO:0008094); hydrolase activity (GO:0016787); nucleosome binding (GO:0031491); ATP-dependent chromatin remodeler activity (GO:0140658)					Equ
psmd14	proteasome 26S subunit, non-ATPase 14	154970	317910	0	236440	5.37372	Tier 2	Low	799058	proteasome complex (GO:0000502); nucleus (GO:0005634); proteasome regulatory particle, lid subcomplex (GO:0008541)	response to yeast (GO:0001878); protein deubiquitination (GO:0016579); proteasome-mediated ubiquitin-dependent protein catabolic process (GO:0043161)	peptidase activity (GO:0008233); metallopeptidase activity (GO:0008237); omega peptidase activity (GO:0008242); proteasome binding (GO:0070628); metal-dependent deubiquitinase activity (GO:0140492)					Equ
gmps	guanine monophosphate synthase	316960	150210	0	233585	5.36844	Tier 2	Low	393559	cytosol (GO:0005829)	purine nucleotide biosynthetic process (GO:0006164); GMP biosynthetic process (GO:0006177); glutamine metabolic process (GO:0006541)	nucleotide binding (GO:0000166); GMP synthase activity (GO:0003921); GMP synthase (glutamine-hydrolyzing) activity (GO:0003922); ATP binding (GO:0005524)					LBD	+
dicer1	dicer 1, ribonuclease type III	395490	35904	0	215697	5.33384	Tier 2	Low	324724	nucleus (GO:0005634); cytoplasm (GO:0005737); RISC complex (GO:0016442); RISC-loading complex (GO:0070578)	apoptotic DNA fragmentation (GO:0006309); RNA processing (GO:0006396); neural crest cell development (GO:0014032); cellular component organization (GO:0016043); ventricular system development (GO:0021591); melanocyte differentiation (GO:0030318); siRNA processing (GO:0030422); regulatory ncRNA-mediated gene silencing (GO:0031047); pre-miRNA processing (GO:0031054); heterochromatin formation (GO:0…	nucleotide binding (GO:0000166); nucleic acid binding (GO:0003676); RNA binding (GO:0003723); helicase activity (GO:0004386); nuclease activity (GO:0004518); endonuclease activity (GO:0004519); ribonuclease III activity (GO:0004525); deoxyribonuclease I activity (GO:0004530); protein binding (GO:0005515); ATP binding (GO:0005524); hydrolase activity (GO:0016787); RNA endonuclease activity, produc…					LBD
pip5k1aa	phosphatidylinositol-4-phosphate 5-kinase, type I, alpha, a	214790	104700	265830	214790	5.33201	Tier 2	Low	553629	cellular_component (GO:0005575); plasma membrane (GO:0005886)	phosphorylation (GO:0016310); phosphatidylinositol metabolic process (GO:0046488); phosphatidylinositol phosphate biosynthetic process (GO:0046854)	nucleotide binding (GO:0000166); lipid kinase activity (GO:0001727); ATP binding (GO:0005524); kinase activity (GO:0016301); 1-phosphatidylinositol-4-phosphate 5-kinase activity (GO:0016308); transferase activity (GO:0016740)					Equ
psmd1	proteasome 26S subunit, non-ATPase 1	1134100	177000	107690	177000	5.24797	Tier 2	Low	554967	proteasome complex (GO:0000502); nucleus (GO:0005634); proteasome regulatory particle, base subcomplex (GO:0008540); membrane (GO:0016020); proteasome storage granule (GO:0034515)	regulation of protein catabolic process (GO:0042176); proteasome-mediated ubiquitin-dependent protein catabolic process (GO:0043161)	enzyme regulator activity (GO:0030234)					Equ
arhgef2	rho/rac guanine nucleotide exchange factor (GEF) 2	258360	63884	0	161122	5.20715	Tier 2	Low	561276	cytoplasm (GO:0005737); cytoskeleton (GO:0005856); ruffle membrane (GO:0032587)	cell morphogenesis (GO:0000902); actin filament organization (GO:0007015); regulation of Rho protein signal transduction (GO:0035023); positive regulation of neuron differentiation (GO:0045666); cell development (GO:0048468); animal organ development (GO:0048513)	guanyl-nucleotide exchange factor activity (GO:0005085); microtubule binding (GO:0008017)					LBD
epcam	epithelial cell adhesion molecule	0	93960	225780	159870	5.20377	Tier 2	Low	406454	plasma membrane (GO:0005886); membrane (GO:0016020); basolateral plasma membrane (GO:0016323); lateral plasma membrane (GO:0016328); perinuclear region of cytoplasm (GO:0048471)	liver development (GO:0001889); morphogenesis of an epithelium (GO:0002009); otolith formation (GO:0032475); cilium organization (GO:0044782); posterior lateral line neuromast primordium migration (GO:0048920); epiboly involved in gastrulation with mouth forming second (GO:0055113); cell-cell adhesion (GO:0098609)						Equ
usp9	ubiquitin specific peptidase 9	196140	17546	0	106843	5.02875	Tier 2	Low	568683	nucleus (GO:0005634); cytosol (GO:0005829)	proteolysis (GO:0006508); ubiquitin-dependent protein catabolic process (GO:0006511); cell migration (GO:0016477); protein deubiquitination (GO:0016579)	cysteine-type deubiquitinase activity (GO:0004843); peptidase activity (GO:0008233); hydrolase activity (GO:0016787)					LBD
gpc4	glypican 4	144750	0	17783	81266.5	4.90991	Tier 2	Low	118437	plasma membrane (GO:0005886); cell surface (GO:0009986); membrane (GO:0016020); synapse (GO:0045202); collagen-containing extracellular matrix (GO:0062023); side of membrane (GO:0098552)	ossification (GO:0001503); gastrulation with mouth forming second (GO:0001702); endochondral ossification (GO:0001958); establishment of cell polarity involved in gastrulation cell migration (GO:0003379); protein localization (GO:0008104); unidimensional cell growth (GO:0009826); regulation of signal transduction (GO:0009966); muscle cell migration (GO:0014812); cell migration (GO:0016477); prote…	protein binding (GO:0005515)					LBD	+
psma8	proteasome 20S subunit alpha 8	75162	250990	56032	75162	4.876	Tier 2	Low	406445	proteasome complex (GO:0000502); nucleus (GO:0005634); cytoplasm (GO:0005737); proteasome core complex (GO:0005839); proteasome core complex, alpha-subunit complex (GO:0019773)	ubiquitin-dependent protein catabolic process (GO:0006511); proteasome-mediated ubiquitin-dependent protein catabolic process (GO:0043161); proteolysis involved in protein catabolic process (GO:0051603)						LBD
nid2a	nidogen 2a (osteonidogen)	71101	92251	54479	71101	4.85188	Tier 2	Low	322921	extracellular region (GO:0005576); basement membrane (GO:0005604); extracellular space (GO:0005615); membrane (GO:0016020)	cell adhesion (GO:0007155); cell-matrix adhesion (GO:0007160); fin regeneration (GO:0031101); closure of optic fissure (GO:0061386)	calcium ion binding (GO:0005509)					Equ	+
smarca4a	SWI/SNF related, matrix associated, actin dependent regulator of chromatin, subfamily a, member 4a	3154000	63068	5970	63068	4.79981	Tier 2	Low	353295	nucleus (GO:0005634); SWI/SNF superfamily-type complex (GO:0070603)	heart looping (GO:0001947); hematopoietic progenitor cell differentiation (GO:0002244); retinal pigment epithelium development (GO:0003406); neural retina development (GO:0003407); chromatin remodeling (GO:0006338); regulation of DNA-templated transcription (GO:0006355); central nervous system development (GO:0007417); positive regulation of nitric oxide mediated signal transduction (GO:0010750);…	nucleotide binding (GO:0000166); DNA binding (GO:0003677); helicase activity (GO:0004386); ATP binding (GO:0005524); ATP-dependent activity, acting on DNA (GO:0008094); transcription factor binding (GO:0008134); hydrolase activity (GO:0016787); histone binding (GO:0042393); ATP-dependent chromatin remodeler activity (GO:0140658)					Equ
psmd6	proteasome 26S subunit, non-ATPase 6	12514	57662	36446	36446	4.56165	Tier 2	Low	393261	proteasome complex (GO:0000502); proteasome regulatory particle (GO:0005838)	proteasome-mediated ubiquitin-dependent protein catabolic process (GO:0043161); lens fiber cell differentiation (GO:0070306)						Equ
hspa5	heat shock protein 5	184740000	85999000	60905000	85999000	7.93449	Tier 3	High	378848	extracellular region (GO:0005576); nucleus (GO:0005634); cytoplasm (GO:0005737); endoplasmic reticulum (GO:0005783); endoplasmic reticulum lumen (GO:0005788); membrane (GO:0016020); endoplasmic reticulum chaperone complex (GO:0034663)	response to hypoxia (GO:0001666); response to yeast (GO:0001878); endoplasmic reticulum unfolded protein response (GO:0030968); ERAD pathway (GO:0036503); protein refolding (GO:0042026); chaperone cofactor-dependent protein refolding (GO:0051085)	nucleotide binding (GO:0000166); ATP binding (GO:0005524); ATP hydrolysis activity (GO:0016887); heat shock protein binding (GO:0031072); protein folding chaperone (GO:0044183); ATP-dependent protein folding chaperone (GO:0140662)					Equ	+
txndc5	thioredoxin domain containing 5	138090000	77148000	42899000	77148000	7.88732	Tier 3	High	406289	endoplasmic reticulum (GO:0005783); endoplasmic reticulum lumen (GO:0005788)	protein folding (GO:0006457)	protein disulfide isomerase activity (GO:0003756); isomerase activity (GO:0016853)					Equ
zgc:55461	zgc:55461	169250000	57151000	5881200	57151000	7.75702	Tier 3	High	406811	cytoplasm (GO:0005737); cytoskeleton (GO:0005856); microtubule (GO:0005874)	microtubule cytoskeleton organization (GO:0000226); mitotic cell cycle (GO:0000278); microtubule-based process (GO:0007017)	nucleotide binding (GO:0000166); GTPase activity (GO:0003924); structural constituent of cytoskeleton (GO:0005200); GTP binding (GO:0005525)					Equ
tuba4l	tubulin, alpha 4 like	159560000	47446000	7842300	47446000	7.6762	Tier 3	High	327377	cytoplasm (GO:0005737); cytoskeleton (GO:0005856); microtubule (GO:0005874)	microtubule cytoskeleton organization (GO:0000226); mitotic cell cycle (GO:0000278); microtubule-based process (GO:0007017)	nucleotide binding (GO:0000166); structural constituent of cytoskeleton (GO:0005200); GTP binding (GO:0005525); hydrolase activity (GO:0016787)					Equ
aldh18a1	aldehyde dehydrogenase 18 family, member A1	157780000	43375000	1829200	43375000	7.63724	Tier 3	High	557186	cytoplasm (GO:0005737); mitochondrion (GO:0005739)	proline biosynthetic process (GO:0006561); metabolic process (GO:0008152); amino acid biosynthetic process (GO:0008652); phosphorylation (GO:0016310); L-proline biosynthetic process (GO:0055129)	nucleotide binding (GO:0000166); catalytic activity (GO:0003824); glutamate 5-kinase activity (GO:0004349); glutamate-5-semialdehyde dehydrogenase activity (GO:0004350); ATP binding (GO:0005524); kinase activity (GO:0016301); oxidoreductase activity (GO:0016491); oxidoreductase activity, acting on the aldehyde or oxo group of donors, NAD or NADP as acceptor (GO:0016620); transferase activity (GO:…					Equ	+
hnrnpa1b	heterogeneous nuclear ribonucleoprotein A1b	58180000	961580	0	29570790	7.47086	Tier 3	High	378453	nucleus (GO:0005634); protein-containing complex (GO:0032991); catalytic step 2 spliceosome (GO:0071013); ribonucleoprotein complex (GO:1990904)	mRNA splicing, via spliceosome (GO:0000398)	nucleic acid binding (GO:0003676); RNA binding (GO:0003723); mRNA 3'-UTR binding (GO:0003730)					Equ
paics	phosphoribosylaminoimidazole carboxylase, phosphoribosylaminoimidazole succinocarboxamide synthetase	0	48563000	74378	24318689	7.38594	Tier 3	High	321193		purine nucleotide biosynthetic process (GO:0006164); 'de novo' IMP biosynthetic process (GO:0006189); metabolic process (GO:0008152); chordate embryonic development (GO:0043009); camera-type eye development (GO:0043010); pigmentation (GO:0043473); retina development in camera-type eye (GO:0060041)	nucleotide binding (GO:0000166); catalytic activity (GO:0003824); phosphoribosylaminoimidazole carboxylase activity (GO:0004638); phosphoribosylaminoimidazolesuccinocarboxamide synthase activity (GO:0004639); ATP binding (GO:0005524); lyase activity (GO:0016829); carboxy-lyase activity (GO:0016831); ligase activity (GO:0016874); 5-amino-4-imidazole carboxylate lyase activity (GO:0043727)					LBD
hells	helicase, lymphoid specific	19445000	21797000	20751000	20751000	7.31704	Tier 3	High	553328	nucleus (GO:0005634)	regulation of DNA methylation (GO:0044030); chromosomal DNA methylation maintenance following DNA replication (GO:0141119)	nucleotide binding (GO:0000166); DNA binding (GO:0003677); helicase activity (GO:0004386); ATP binding (GO:0005524); ATP-dependent activity, acting on DNA (GO:0008094); hydrolase activity (GO:0016787); ATP-dependent chromatin remodeler activity (GO:0140658)					Equ
calr3b	calreticulin 3b	23509000	18942000	9854900	18942000	7.27743	Tier 3	High	321315	endoplasmic reticulum lumen (GO:0005788); endoplasmic reticulum membrane (GO:0005789)	protein folding (GO:0006457); ERAD pathway (GO:0036503)	calcium ion binding (GO:0005509)					Equ	+
mki67	marker of proliferation Ki-67	37265000	126030	0	18695515	7.27174	Tier 3	High	564521	nucleus (GO:0005634); chromosome (GO:0005694)	cell cycle (GO:0007049); regulation of mitotic nuclear division (GO:0007088); regulation of chromosome segregation (GO:0051983)						LBD
ilf3b	interleukin enhancer binding factor 3b	31093000	173150	0	15633075	7.19404	Tier 3	High	321868	nucleus (GO:0005634); nucleolus (GO:0005730); cytoplasm (GO:0005737)	defense response to virus (GO:0051607)	DNA binding (GO:0003677); RNA binding (GO:0003723); double-stranded RNA binding (GO:0003725); single-stranded RNA binding (GO:0003727); mRNA 3'-UTR AU-rich region binding (GO:0035925)					Equ
pdia5	protein disulfide isomerase family A, member 5	33383000	14168000	15257000	15257000	7.18347	Tier 3	High	556162	endoplasmic reticulum (GO:0005783)	protein folding (GO:0006457); hemopoiesis (GO:0030097)	protein disulfide isomerase activity (GO:0003756); isomerase activity (GO:0016853)					Equ	+
ywhaba	tyrosine 3-monooxygenase/tryptophan 5-monooxygenase activation protein, beta polypeptide a	19245000	10638000	0	14941500	7.17439	Tier 3	High	323055	cytoplasm (GO:0005737)	phagocytosis, engulfment (GO:0006911); signal transduction (GO:0007165)						Equ	+
hsp90b1	heat shock protein 90, beta (grp94), member 1	13947000	15174000	7160900	13947000	7.14448	Tier 3	High	386590	endoplasmic reticulum (GO:0005783); sarcoplasmic reticulum lumen (GO:0033018); melanosome (GO:0042470); perinuclear region of cytoplasm (GO:0048471)	response to hypoxia (GO:0001666); protein folding (GO:0006457); otolith tethering (GO:0035889); ERAD pathway (GO:0036503); defense response to Gram-positive bacterium (GO:0050830)	nucleotide binding (GO:0000166); ATP binding (GO:0005524); ATP hydrolysis activity (GO:0016887); unfolded protein binding (GO:0051082); ATP-dependent protein folding chaperone (GO:0140662)					Equ	+
flot2a	flotillin 2a	16753000	13489000	13163000	13489000	7.12998	Tier 3	High	245698	endosome (GO:0005768); plasma membrane (GO:0005886); membrane (GO:0016020); flotillin complex (GO:0016600); endocytic vesicle (GO:0030139); cytoplasmic vesicle (GO:0031410)	cell adhesion (GO:0007155); regulation of myoblast differentiation (GO:0045661); protein localization to plasma membrane (GO:0072659); regulation of epiboly involved in gastrulation with mouth forming second (GO:1904086); regulation of cell-cell adhesion mediated by cadherin (GO:2000047)	molecular_function (GO:0003674)					Equ	+
canx	calnexin	21124000	13222000	10338000	13222000	7.1213	Tier 3	High	406757	endoplasmic reticulum (GO:0005783); endoplasmic reticulum membrane (GO:0005789); membrane (GO:0016020); melanosome (GO:0042470)	protein folding (GO:0006457); ERAD pathway (GO:0036503); posterior lateral line development (GO:0048916)	calcium ion binding (GO:0005509); unfolded protein binding (GO:0051082)					Equ	+
akap8l	A kinase (PRKA) anchor protein 8-like	25440000	824660	0	13132330	7.11834	Tier 3	High	406500	nucleus (GO:0005634)		DNA binding (GO:0003677); metal ion binding (GO:0046872)					LBD
lman2lb	lectin, mannose-binding 2-like b	11898000	8132000	11951000	11898000	7.07547	Tier 3	High	767766	Golgi membrane (GO:0000139); endoplasmic reticulum membrane (GO:0005789); endoplasmic reticulum-Golgi intermediate compartment (GO:0005793); membrane (GO:0016020); COPII-coated ER to Golgi transport vesicle (GO:0030134)	endoplasmic reticulum to Golgi vesicle-mediated transport (GO:0006888)	mannose binding (GO:0005537)					Equ
igbp1	immunoglobulin (CD79A) binding protein 1	12049000	4190700	10916000	10916000	7.03806	Tier 3	High	406843	cytosol (GO:0005829)	regulation of signal transduction (GO:0009966); regulation of dephosphorylation (GO:0035303)	protein phosphatase 2A binding (GO:0051721)					Equ
dnajc3a	DnaJ (Hsp40) homolog, subfamily C, member 3a	13954000	8721300	10914000	10914000	7.03798	Tier 3	High	322544	endoplasmic reticulum (GO:0005783)	protein folding in endoplasmic reticulum (GO:0034975)	protein-folding chaperone binding (GO:0051087); misfolded protein binding (GO:0051787)					Equ	+
syncrip	synaptotagmin binding, cytoplasmic RNA interacting protein	20422000	714780	0	10568390	7.02401	Tier 3	High	326663	nucleus (GO:0005634); cytoplasm (GO:0005737); CRD-mediated mRNA stability complex (GO:0070937); ribonucleoprotein complex (GO:1990904)	CRD-mediated mRNA stabilization (GO:0070934)	nucleic acid binding (GO:0003676); RNA binding (GO:0003723); mRNA 5'-UTR binding (GO:0048027)					Equ
rpa1	replication protein A1	18647000	926990	0	9786995	6.99065	Tier 3	High	327491	nucleus (GO:0005634); DNA replication factor A complex (GO:0005662); PML body (GO:0016605)	double-strand break repair via homologous recombination (GO:0000724); DNA replication (GO:0006260); DNA repair (GO:0006281); nucleotide-excision repair (GO:0006289); DNA recombination (GO:0006310); telomere maintenance via telomerase (GO:0007004); heart development (GO:0007507); protein localization to chromosome (GO:0034502); meiotic cell cycle (GO:0051321)	nucleic acid binding (GO:0003676); DNA binding (GO:0003677); damaged DNA binding (GO:0003684); single-stranded DNA binding (GO:0003697); single-stranded telomeric DNA binding (GO:0043047); metal ion binding (GO:0046872)					Equ
idh2	isocitrate dehydrogenase (NADP(+)) 2	61687000	9537000	347130	9537000	6.97941	Tier 3	High	386951	mitochondrion (GO:0005739)	glyoxylate cycle (GO:0006097); tricarboxylic acid cycle (GO:0006099); isocitrate metabolic process (GO:0006102)	magnesium ion binding (GO:0000287); isocitrate dehydrogenase (NADP+) activity (GO:0004450); oxidoreductase activity (GO:0016491); oxidoreductase activity, acting on the CH-OH group of donors, NAD or NADP as acceptor (GO:0016616); metal ion binding (GO:0046872); NAD binding (GO:0051287)					Equ	+
rbm4.3	RNA binding motif protein 4.3	18422000	525890	0	9473945	6.97653	Tier 3	High	406277	nuclear speck (GO:0016607)	mRNA splicing, via spliceosome (GO:0000398)	nucleic acid binding (GO:0003676); RNA binding (GO:0003723)					LBD
calr3a	calreticulin 3a	15492000	7920700	9469500	9469500	6.97633	Tier 3	High	30248	endoplasmic reticulum (GO:0005783); endoplasmic reticulum lumen (GO:0005788); endoplasmic reticulum membrane (GO:0005789)	protein folding (GO:0006457); ERAD pathway (GO:0036503)	calcium ion binding (GO:0005509); unfolded protein binding (GO:0051082)					Equ	+
arid3b	AT-rich interactive domain 3B	18585000	323110	0	9454055	6.97562	Tier 3	High	571249	nucleus (GO:0005634)	regulation of transcription by RNA polymerase II (GO:0006357)	DNA binding (GO:0003677)					LBD
hnrnpabb	heterogeneous nuclear ribonucleoprotein A/Bb	17395000	986530	0	9190765	6.96335	Tier 3	High	406594	nucleus (GO:0005634); nucleoplasm (GO:0005654); cytoplasm (GO:0005737); ribonucleoprotein complex (GO:1990904)	regulation of gene expression (GO:0010468)	nucleic acid binding (GO:0003676); RNA binding (GO:0003723)					Equ
aco2	aconitase 2, mitochondrial	14395000	3069500	0	8732250	6.94113	Tier 3	High	322670	mitochondrion (GO:0005739); cytosol (GO:0005829)	tricarboxylic acid cycle (GO:0006099)	aconitate hydratase activity (GO:0003994); lyase activity (GO:0016829); metal ion binding (GO:0046872); iron-sulfur cluster binding (GO:0051536); 4 iron, 4 sulfur cluster binding (GO:0051539)					LBD	+
kpna2	karyopherin alpha 2 (RAG cohort 1, importin alpha 1)	15360000	593200	0	7976600	6.90182	Tier 3	High	436607	nucleus (GO:0005634); cytoplasm (GO:0005737)	protein import into nucleus (GO:0006606); NLS-bearing protein import into nucleus (GO:0006607); protein transport (GO:0015031)	nuclear localization sequence binding (GO:0008139); nuclear import signal receptor activity (GO:0061608)					Equ
ptbp1a	polypyrimidine tract binding protein 1a	14391000	436850	0	7413925	6.87005	Tier 3	High	323490	nucleus (GO:0005634)	mRNA processing (GO:0006397); RNA splicing (GO:0008380); dorsal/ventral pattern formation (GO:0009953); regulation of RNA splicing (GO:0043484); regulation of cell differentiation (GO:0045595); negative regulation of Notch signaling pathway (GO:0045746); positive regulation of cortical granule exocytosis by positive regulation of cytosolic calcium ion concentration (GO:0060472); intestinal epithe…	nucleic acid binding (GO:0003676); RNA binding (GO:0003723); mRNA binding (GO:0003729)					Equ
ilf2	interleukin enhancer binding factor 2	13428000	647400	0	7037700	6.84743	Tier 3	High	406517	nucleus (GO:0005634); nucleolus (GO:0005730)	intrahepatic bile duct development (GO:0035622); positive regulation of DNA-templated transcription (GO:0045893)	DNA binding (GO:0003677); double-stranded RNA binding (GO:0003725)					LBD
wdhd1	WD repeat and HMG-box DNA binding protein 1	13693000	99302	0	6896151	6.83861	Tier 3	High	436999	nucleus (GO:0005634); nuclear replication fork (GO:0043596)	mitotic cell cycle (GO:0000278); DNA-templated DNA replication (GO:0006261); DNA repair (GO:0006281)	DNA binding (GO:0003677); chromatin binding (GO:0003682)					LBD
ywhae1	tyrosine 3-monooxygenase/tryptophan 5-monooxygenase activation protein, epsilon polypeptide 1	10654000	6810700	552110	6810700	6.83319	Tier 3	High	322060	cytoplasm (GO:0005737)	signal transduction (GO:0007165); regulation of mitotic cell cycle (GO:0007346)	monooxygenase activity (GO:0004497); oxidoreductase activity (GO:0016491); phosphoserine residue binding (GO:0050815)					Equ	+
mcm7	minichromosome maintenance complex component 7	13043000	444680	0	6743840	6.82891	Tier 3	High	192333	nucleus (GO:0005634); chromosome (GO:0005694); MCM complex (GO:0042555)	double-strand break repair via break-induced replication (GO:0000727); DNA replication (GO:0006260); DNA unwinding involved in DNA replication (GO:0006268); DNA replication initiation (GO:0006270); DNA strand elongation involved in DNA replication (GO:0006271); cell cycle (GO:0007049); DNA duplex unwinding (GO:0032508); regulation of cilium assembly (GO:1902017)	nucleotide binding (GO:0000166); DNA binding (GO:0003677); DNA helicase activity (GO:0003678); single-stranded DNA binding (GO:0003697); helicase activity (GO:0004386); ATP binding (GO:0005524); hydrolase activity (GO:0016787); single-stranded DNA helicase activity (GO:0017116)					Equ
hnrnpaba	heterogeneous nuclear ribonucleoprotein A/Ba	12025000	1018700	0	6521850	6.81437	Tier 3	High	321466	nucleus (GO:0005634); nucleoplasm (GO:0005654); cytoplasm (GO:0005737); ribonucleoprotein complex (GO:1990904)	regulation of gene expression (GO:0010468)	nucleic acid binding (GO:0003676); RNA binding (GO:0003723)					LBD
syncripl	synaptotagmin binding, cytoplasmic RNA interacting protein, like	11144000	586900	0	5865450	6.7683	Tier 3	High	324384	nucleus (GO:0005634); cytoplasm (GO:0005737); CRD-mediated mRNA stability complex (GO:0070937); ribonucleoprotein complex (GO:1990904)	CRD-mediated mRNA stabilization (GO:0070934)	nucleic acid binding (GO:0003676); RNA binding (GO:0003723); mRNA 5'-UTR binding (GO:0048027)					LBD
ddx21	DEAD (Asp-Glu-Ala-Asp) box helicase 21	11447000	93403	0	5.7702e+06	6.76119	Tier 3	High	799650	nucleolus (GO:0005730)		nucleotide binding (GO:0000166); nucleic acid binding (GO:0003676); RNA binding (GO:0003723); RNA helicase activity (GO:0003724); mRNA binding (GO:0003729); helicase activity (GO:0004386); ATP binding (GO:0005524); hydrolase activity (GO:0016787)					LBD	+
hspb1	heat shock protein, alpha-crystallin-related, 1	112960000	5239300	637370	5239300	6.71927	Tier 3	High	368243	nucleus (GO:0005634); cytoplasm (GO:0005737); spindle (GO:0005819); cytoskeleton (GO:0005856)	response to heat (GO:0009408); regulation of myofibril size (GO:0014881); protein refolding (GO:0042026); negative regulation of apoptotic process (GO:0043066); response to arsenic-containing substance (GO:0046685)	unfolded protein binding (GO:0051082)					Equ	+
dhx15	DEAH (Asp-Glu-Ala-His) box helicase 15	9652900	598510	0	5125705	6.70975	Tier 3	High	321931	intracellular anatomical structure (GO:0005622); spliceosomal complex (GO:0005681)	mRNA processing (GO:0006397); RNA splicing (GO:0008380)	nucleotide binding (GO:0000166); nucleic acid binding (GO:0003676); RNA binding (GO:0003723); RNA helicase activity (GO:0003724); helicase activity (GO:0004386); ATP binding (GO:0005524); hydrolase activity (GO:0016787)					LBD
ewsr1b	EWS RNA-binding protein 1b	5023500	5036000	262440	5023500	6.70101	Tier 3	High	322880	nucleus (GO:0005634)	mitotic cell cycle (GO:0000278); regulation of DNA-templated transcription (GO:0006355); central nervous system neuron development (GO:0021954)	nucleic acid binding (GO:0003676); transcription coregulator activity (GO:0003712); RNA binding (GO:0003723); metal ion binding (GO:0046872)					Equ
xrcc5	X-ray repair complementing defective repair in Chinese hamster cells 5	9756500	145740	0	4951120	6.6947	Tier 3	High	449848	nucleus (GO:0005634); Ku70:Ku80 complex (GO:0043564)	telomere maintenance (GO:0000723); DNA repair (GO:0006281); double-strand break repair via nonhomologous end joining (GO:0006303); DNA recombination (GO:0006310); DNA damage response (GO:0006974); response to ionizing radiation (GO:0010212); intrinsic apoptotic signaling pathway in response to DNA damage by p53 class mediator (GO:0042771); negative regulation of apoptotic process (GO:0043066)	nucleotide binding (GO:0000166); DNA binding (GO:0003677); DNA helicase activity (GO:0003678); damaged DNA binding (GO:0003684); double-stranded DNA binding (GO:0003690); helicase activity (GO:0004386); ATP binding (GO:0005524); hydrolase activity (GO:0016787); telomeric DNA binding (GO:0042162)					LBD
cct2	chaperonin containing TCP1, subunit 2 (beta)	6790400	4801500	3170800	4801500	6.68138	Tier 3	High	192326	cytosol (GO:0005829); chaperonin-containing T-complex (GO:0005832)	protein folding (GO:0006457); melanosome transport (GO:0032402); Kupffer's vesicle development (GO:0070121)	nucleotide binding (GO:0000166); ATP binding (GO:0005524); ATP hydrolysis activity (GO:0016887); unfolded protein binding (GO:0051082); ATP-dependent protein folding chaperone (GO:0140662)					Equ
ganabb	glucosidase II alpha subunit b	8380000	4619600	2575300	4619600	6.6646	Tier 3	High	100334730	glucosidase II complex (GO:0017177)	carbohydrate metabolic process (GO:0005975); N-glycan processing (GO:0006491); metabolic process (GO:0008152)	catalytic activity (GO:0003824); hydrolase activity, hydrolyzing O-glycosyl compounds (GO:0004553); hydrolase activity (GO:0016787); hydrolase activity, acting on glycosyl bonds (GO:0016798); carbohydrate binding (GO:0030246); glucan 1,3-alpha-glucosidase activity (GO:0033919)					Equ
xrcc6	X-ray repair complementing defective repair in Chinese hamster cells 6	9159800	58551	0	4.60918e+06	6.66362	Tier 3	High	334488	nucleus (GO:0005634); Ku70:Ku80 complex (GO:0043564)	telomere maintenance (GO:0000723); DNA repair (GO:0006281); double-strand break repair via nonhomologous end joining (GO:0006303); DNA recombination (GO:0006310); DNA damage response (GO:0006974); response to ionizing radiation (GO:0010212)	nucleotide binding (GO:0000166); DNA binding (GO:0003677); DNA helicase activity (GO:0003678); damaged DNA binding (GO:0003684); double-stranded DNA binding (GO:0003690); helicase activity (GO:0004386); ATP binding (GO:0005524); hydrolase activity (GO:0016787); telomeric DNA binding (GO:0042162)					LBD
cbx3a	chromobox homolog 3a (HP1 gamma homolog, Drosophila)	8724600	170590	0	4447595	6.64813	Tier 3	High	751689	nucleus (GO:0005634); pericentric heterochromatin (GO:0005721)	negative regulation of transcription by RNA polymerase II (GO:0000122); chromatin organization (GO:0006325)	chromatin binding (GO:0003682); methylated histone binding (GO:0035064)					LBD
hnrnpa1a	heterogeneous nuclear ribonucleoprotein A1a	8672100	71158	0	4371629	6.64064	Tier 3	High	393467	nucleus (GO:0005634); catalytic step 2 spliceosome (GO:0071013); ribonucleoprotein complex (GO:1990904)	mRNA splicing, via spliceosome (GO:0000398)	nucleic acid binding (GO:0003676); RNA binding (GO:0003723); mRNA 3'-UTR binding (GO:0003730)					LBD
smarcc1a	SWI/SNF related, matrix associated, actin dependent regulator of chromatin, subfamily c, member 1a	8527300	213500	0	4370400	6.64052	Tier 3	High	403020	nucleus (GO:0005634); cytoplasm (GO:0005737); SWI/SNF complex (GO:0016514); npBAF complex (GO:0071564); nBAF complex (GO:0071565)	heart morphogenesis (GO:0003007); positive regulation of DNA-templated transcription (GO:0045893); definitive hemopoiesis (GO:0060216)	histone binding (GO:0042393)					LBD	+
mcm6l	MCM6 minichromosome maintenance deficient 6, like	8546500	157920	0	4352210	6.63871	Tier 3	High	564982	nucleus (GO:0005634); MCM complex (GO:0042555)	double-strand break repair via break-induced replication (GO:0000727); DNA replication (GO:0006260); DNA unwinding involved in DNA replication (GO:0006268); DNA replication initiation (GO:0006270); cell cycle (GO:0007049); DNA duplex unwinding (GO:0032508); mitotic DNA replication (GO:1902969)	nucleotide binding (GO:0000166); DNA binding (GO:0003677); DNA helicase activity (GO:0003678); single-stranded DNA binding (GO:0003697); helicase activity (GO:0004386); ATP binding (GO:0005524); hydrolase activity (GO:0016787); single-stranded 3'-5' DNA helicase activity (GO:1990518)					Equ
mthfd1b	methylenetetrahydrofolate dehydrogenase (NADP+ dependent) 1b	16807000	4247300	726830	4247300	6.62811	Tier 3	High	260441	cytosol (GO:0005829)	one-carbon metabolic process (GO:0006730); tetrahydrofolate interconversion (GO:0035999)	catalytic activity (GO:0003824); formate-tetrahydrofolate ligase activity (GO:0004329); methenyltetrahydrofolate cyclohydrolase activity (GO:0004477); methylenetetrahydrofolate dehydrogenase (NADP+) activity (GO:0004488); ATP binding (GO:0005524); oxidoreductase activity (GO:0016491); hydrolase activity (GO:0016787)					Equ
atp5f1b	ATP synthase F1 subunit beta	2141900	10547000	4206600	4206600	6.62393	Tier 3	High	554135	mitochondrial proton-transporting ATP synthase complex (GO:0005753); membrane (GO:0016020); proton-transporting ATP synthase complex, catalytic core F(1) (GO:0045261)	ATP biosynthetic process (GO:0006754); monoatomic ion transport (GO:0006811); proton motive force-driven ATP synthesis (GO:0015986); proton motive force-driven mitochondrial ATP synthesis (GO:0042776); ATP metabolic process (GO:0046034); proton transmembrane transport (GO:1902600)	nucleotide binding (GO:0000166); ATP binding (GO:0005524); proton-transporting ATP synthase activity, rotational mechanism (GO:0046933); proton-transporting ATPase activity, rotational mechanism (GO:0046961)					Equ
pold1	polymerase (DNA directed), delta 1, catalytic subunit	8091700	196490	0	4144095	6.61743	Tier 3	High	556456	nucleus (GO:0005634); delta DNA polymerase complex (GO:0043625)	DNA replication (GO:0006260); DNA-templated DNA replication (GO:0006261); base-excision repair, gap-filling (GO:0006287); nucleotide-excision repair, DNA gap filling (GO:0006297); DNA replication proofreading (GO:0045004); DNA biosynthetic process (GO:0071897)	nucleotide binding (GO:0000166); nucleic acid binding (GO:0003676); DNA binding (GO:0003677); DNA-directed DNA polymerase activity (GO:0003887); 3'-5'-DNA exonuclease activity (GO:0008296); transferase activity (GO:0016740); nucleotidyltransferase activity (GO:0016779); metal ion binding (GO:0046872); iron-sulfur cluster binding (GO:0051536); 4 iron, 4 sulfur cluster binding (GO:0051539)					Equ
cct5	chaperonin containing TCP1, subunit 5 (epsilon)	5385500	3995800	3275900	3995800	6.6016	Tier 3	High	322258	chaperonin-containing T-complex (GO:0005832)	protein folding (GO:0006457); skeletal muscle thin filament assembly (GO:0030240)	nucleotide binding (GO:0000166); ATP binding (GO:0005524); ATP hydrolysis activity (GO:0016887); unfolded protein binding (GO:0051082); ATP-dependent protein folding chaperone (GO:0140662)					Equ
smc1al	structural maintenance of chromosomes 1A, like	7754400	231260	0	3992830	6.60128	Tier 3	High	403060	nucleus (GO:0005634); chromosome (GO:0005694); cohesin complex (GO:0008278); meiotic cohesin complex (GO:0030893)	cell cycle (GO:0007049); sister chromatid cohesion (GO:0007062); embryonic viscerocranium morphogenesis (GO:0048703); chromosome organization (GO:0051276)	DNA binding (GO:0003677); ATP binding (GO:0005524); ATP hydrolysis activity (GO:0016887)					LBD
dhx9	DEAH (Asp-Glu-Ala-His) box helicase 9	7769700	164610	0	3967155	6.59848	Tier 3	High	568043	intracellular anatomical structure (GO:0005622); nucleolus (GO:0005730); ribonucleoprotein complex (GO:1990904)	DNA-templated transcription termination (GO:0006353); response to virus (GO:0009615); positive regulation of transcription by RNA polymerase II (GO:0045944); regulation of mRNA processing (GO:0050684)	nucleotide binding (GO:0000166); nucleic acid binding (GO:0003676); RNA binding (GO:0003723); RNA helicase activity (GO:0003724); double-stranded RNA binding (GO:0003725); helicase activity (GO:0004386); ATP binding (GO:0005524); hydrolase activity (GO:0016787); ATP hydrolysis activity (GO:0016887); 3'-5' DNA/RNA helicase activity (GO:0033679); 3'-5' DNA helicase activity (GO:0043138)					LBD
p4hb	prolyl 4-hydroxylase, beta polypeptide	3847700	4986500	1734400	3847700	6.5852	Tier 3	High	406673	endoplasmic reticulum (GO:0005783); endoplasmic reticulum lumen (GO:0005788); plasma membrane (GO:0005886)	protein folding (GO:0006457); response to endoplasmic reticulum stress (GO:0034976)	protein disulfide isomerase activity (GO:0003756); isomerase activity (GO:0016853)					Equ
rbbp4	retinoblastoma binding protein 4	6982800	562930	0	3772865	6.57667	Tier 3	High	321726	chromosome, telomeric region (GO:0000781); nucleus (GO:0005634); chromosome (GO:0005694); NuRD complex (GO:0016581); CAF-1 complex (GO:0033186); ESC/E(Z) complex (GO:0035098)	DNA replication (GO:0006260); chromatin organization (GO:0006325); DNA replication-dependent chromatin assembly (GO:0006335); chromatin remodeling (GO:0006338); regulation of DNA-templated transcription (GO:0006355); cell cycle (GO:0007049); fin regeneration (GO:0031101)	ATP-dependent activity, acting on DNA (GO:0008094); histone binding (GO:0042393)					Equ
mcm3	minichromosome maintenance complex component 3	7309200	70938	0	3690069	6.56703	Tier 3	High	192323	nucleus (GO:0005634); chromosome (GO:0005694); MCM complex (GO:0042555)	double-strand break repair via break-induced replication (GO:0000727); DNA replication (GO:0006260); DNA replication initiation (GO:0006270); DNA strand elongation involved in DNA replication (GO:0006271); cell cycle (GO:0007049); DNA duplex unwinding (GO:0032508); retina development in camera-type eye (GO:0060041); mitotic DNA replication initiation (GO:1902975)	nucleotide binding (GO:0000166); DNA binding (GO:0003677); chromatin binding (GO:0003682); single-stranded DNA binding (GO:0003697); helicase activity (GO:0004386); ATP binding (GO:0005524); hydrolase activity (GO:0016787); single-stranded DNA helicase activity (GO:0017116)					LBD	+
ipo9	importin 9	6583900	467790	0	3525845	6.54726	Tier 3	High	406860	nuclear envelope (GO:0005635); cytosol (GO:0005829)	protein import into nucleus (GO:0006606); intracellular protein transport (GO:0006886)	small GTPase binding (GO:0031267)					Equ
chd4b	chromodomain helicase DNA binding protein 4b	6777500	215400	0	3496450	6.54363	Tier 3	High	560622	chromatin (GO:0000785); nucleus (GO:0005634); NuRD complex (GO:0016581)	negative regulation of transcription by RNA polymerase II (GO:0000122); chromatin remodeling (GO:0006338)	nucleotide binding (GO:0000166); DNA binding (GO:0003677); chromatin binding (GO:0003682); ATP binding (GO:0005524); hydrolase activity (GO:0016787); ATP hydrolysis activity (GO:0016887); histone binding (GO:0042393); metal ion binding (GO:0046872); ATP-dependent chromatin remodeler activity (GO:0140658)					Equ
khdrbs1a	KH domain containing, RNA binding, signal transduction associated 1a	20536000	3488500	959080	3488500	6.54264	Tier 3	High	30082	nucleus (GO:0005634)	regulation of alternative mRNA splicing, via spliceosome (GO:0000381)	nucleic acid binding (GO:0003676); RNA binding (GO:0003723); mRNA binding (GO:0003729); mRNA 3'-UTR binding (GO:0003730); poly(A) binding (GO:0008143)					Equ	+
smc3	structural maintenance of chromosomes 3	6802700	173080	0	3487890	6.54256	Tier 3	High	324475	chromosome, centromeric region (GO:0000775); nucleus (GO:0005634); chromosome (GO:0005694)	regulation of transcription by RNA polymerase II (GO:0006357); cell cycle (GO:0007049); mitotic sister chromatid cohesion (GO:0007064); fin regeneration (GO:0031101); chromosome organization (GO:0051276); cell division (GO:0051301); meiotic cell cycle (GO:0051321)	DNA-binding transcription factor activity, RNA polymerase II-specific (GO:0000981); double-stranded DNA binding (GO:0003690); ATP binding (GO:0005524); ATP hydrolysis activity (GO:0016887)					LBD
rbm39a	RNA binding motif protein 39a	6570600	226840	0	3398720	6.53132	Tier 3	High	406251	nucleus (GO:0005634)	mRNA processing (GO:0006397)	nucleic acid binding (GO:0003676); RNA binding (GO:0003723); U1 snRNP binding (GO:1990446)					LBD
hnrnpa0l	heterogeneous nuclear ribonucleoprotein A0, like	33286000	3114300	303300	3114300	6.49336	Tier 3	High	321899	catalytic step 2 spliceosome (GO:0071013); ribonucleoprotein complex (GO:1990904)	mRNA splicing, via spliceosome (GO:0000398)	nucleic acid binding (GO:0003676); RNA binding (GO:0003723); mRNA 3'-UTR binding (GO:0003730)					Equ
pelp1	proline, glutamate and leucine rich protein 1	6036700	114230	0	3075465	6.48791	Tier 3	High	100003680	nucleus (GO:0005634); cytoplasm (GO:0005737)							LBD
prdx2	peroxiredoxin 2	6458100	2356100	2982100	2982100	6.47452	Tier 3	High	791455	cytosol (GO:0005829)	response to oxidative stress (GO:0006979); removal of superoxide radicals (GO:0019430); cellular response to stress (GO:0033554); hydrogen peroxide catabolic process (GO:0042744); leukocyte activation (GO:0045321); cell redox homeostasis (GO:0045454)	peroxidase activity (GO:0004601); thioredoxin peroxidase activity (GO:0008379); antioxidant activity (GO:0016209); oxidoreductase activity (GO:0016491); peroxiredoxin activity (GO:0051920); lactoperoxidase activity (GO:0140825)					Equ
hnrnpc	heterogeneous nuclear ribonucleoprotein C	5749400	180750	0	2965075	6.47204	Tier 3	High	406352	nucleus (GO:0005634); ribonucleoprotein complex (GO:1990904)		nucleic acid binding (GO:0003676); RNA binding (GO:0003723); mRNA 3'-UTR binding (GO:0003730)					LBD
kpna7	karyopherin alpha 7 (importin alpha 8)	5495100	330210	0	2912655	6.46429	Tier 3	High	406343	nucleus (GO:0005634); cytoplasm (GO:0005737)	protein import into nucleus (GO:0006606); NLS-bearing protein import into nucleus (GO:0006607); protein transport (GO:0015031)	nuclear localization sequence binding (GO:0008139); nuclear import signal receptor activity (GO:0061608)					LBD
uchl1	ubiquitin carboxyl-terminal esterase L1 (ubiquitin thiolesterase)	10431000	2878100	111330	2878100	6.45911	Tier 3	High	325119	cytoplasm (GO:0005737); endoplasmic reticulum membrane (GO:0005789)	proteolysis (GO:0006508); ubiquitin-dependent protein catabolic process (GO:0006511); protein deubiquitination (GO:0016579)	cysteine-type deubiquitinase activity (GO:0004843); peptidase activity (GO:0008233); cysteine-type peptidase activity (GO:0008234); hydrolase activity (GO:0016787)					Equ
mogs	mannosyl-oligosaccharide glucosidase	3800600	2864300	1935200	2864300	6.45702	Tier 3	High	567913	endoplasmic reticulum (GO:0005783); endoplasmic reticulum membrane (GO:0005789); membrane (GO:0016020)	carbohydrate metabolic process (GO:0005975); protein N-linked glycosylation (GO:0006487); metabolic process (GO:0008152); oligosaccharide metabolic process (GO:0009311)	Glc3Man9GlcNAc2 oligosaccharide glucosidase activity (GO:0004573); hydrolase activity (GO:0016787); hydrolase activity, acting on glycosyl bonds (GO:0016798)					Equ
ganaba	glucosidase II alpha subunit a	5063800	2842200	1520200	2842200	6.45365	Tier 3	High	100126019	glucosidase II complex (GO:0017177)	carbohydrate metabolic process (GO:0005975); N-glycan processing (GO:0006491); metabolic process (GO:0008152)	catalytic activity (GO:0003824); hydrolase activity, hydrolyzing O-glycosyl compounds (GO:0004553); hydrolase activity (GO:0016787); hydrolase activity, acting on glycosyl bonds (GO:0016798); carbohydrate binding (GO:0030246); glucan 1,3-alpha-glucosidase activity (GO:0033919)					Equ
mcm4	minichromosome maintenance complex component 4	5374500	255840	0	2815170	6.4495	Tier 3	High	337598	nucleus (GO:0005634); chromosome (GO:0005694); MCM complex (GO:0042555)	double-strand break repair via break-induced replication (GO:0000727); response to yeast (GO:0001878); DNA replication (GO:0006260); DNA unwinding involved in DNA replication (GO:0006268); DNA replication initiation (GO:0006270); DNA strand elongation involved in DNA replication (GO:0006271); cell cycle (GO:0007049); DNA duplex unwinding (GO:0032508); mitotic DNA replication initiation (GO:190297…	nucleotide binding (GO:0000166); DNA binding (GO:0003677); DNA helicase activity (GO:0003678); chromatin binding (GO:0003682); single-stranded DNA binding (GO:0003697); helicase activity (GO:0004386); ATP binding (GO:0005524); hydrolase activity (GO:0016787); single-stranded DNA helicase activity (GO:0017116)					Equ
plaa	phospholipase A2-activating protein	5171200	422590	0	2796895	6.44668	Tier 3	High	324855	nucleus (GO:0005634); cytoplasm (GO:0005737)	ubiquitin recycling (GO:0010992); proteasome-mediated ubiquitin-dependent protein catabolic process (GO:0043161)	ubiquitin binding (GO:0043130)					LBD
idh3g	isocitrate dehydrogenase (NAD(+)) 3 non-catalytic subunit gamma	4862600	694830	0	2778715	6.44384	Tier 3	High	550579	mitochondrion (GO:0005739)	tricarboxylic acid cycle (GO:0006099); isocitrate metabolic process (GO:0006102)	magnesium ion binding (GO:0000287); oxidoreductase activity, acting on the CH-OH group of donors, NAD or NADP as acceptor (GO:0016616); NAD binding (GO:0051287)					Equ
ncaph	non-SMC condensin I complex, subunit H	5192700	364620	0	2778660	6.44384	Tier 3	High	570062	condensin complex (GO:0000796); chromosome (GO:0005694); cytoplasm (GO:0005737)	mitotic sister chromatid segregation (GO:0000070); cell cycle (GO:0007049); mitotic chromosome condensation (GO:0007076); chromosome condensation (GO:0030261); cell division (GO:0051301)	chromatin binding (GO:0003682)					LBD
prmt5	protein arginine methyltransferase 5	5486900	63844	0	2775372	6.44332	Tier 3	Medium	368664	nucleus (GO:0005634); cytoplasm (GO:0005737); cytosol (GO:0005829)	regulation of DNA-templated transcription (GO:0006355); peptidyl-arginine methylation, to symmetrical-dimethyl arginine (GO:0019918); methylation (GO:0032259); rhythmic process (GO:0048511); regulation of skeletal muscle fiber development (GO:0048742)	methyltransferase activity (GO:0008168); histone arginine N-methyltransferase activity (GO:0008469); S-adenosylmethionine-dependent methyltransferase activity (GO:0008757); protein-arginine N-methyltransferase activity (GO:0016274); transferase activity (GO:0016740); protein-arginine omega-N symmetric methyltransferase activity (GO:0035243); histone methyltransferase activity (GO:0042054); histon…					LBD	+
flot1a	flotillin 1a	4307600	1690700	2705000	2705000	6.43217	Tier 3	Medium	561345	endosome (GO:0005768); plasma membrane (GO:0005886); membrane (GO:0016020); flotillin complex (GO:0016600); cytoplasmic vesicle (GO:0031410)	regulation of receptor internalization (GO:0002090); positive regulation of endocytosis (GO:0045807); protein kinase C signaling (GO:0070528); protein localization to plasma membrane (GO:0072659); positive regulation of cell junction assembly (GO:1901890); positive regulation of cell-cell adhesion mediated by cadherin (GO:2000049)						Equ
ncapg	non-SMC condensin I complex, subunit G	4942800	244200	0	2593500	6.41389	Tier 3	Medium	492707	condensed chromosome (GO:0000793); condensin complex (GO:0000796); chromosome (GO:0005694); cytoplasm (GO:0005737)	mitotic sister chromatid segregation (GO:0000070); cell cycle (GO:0007049); mitotic chromosome condensation (GO:0007076); chromosome condensation (GO:0030261); cell division (GO:0051301)						Equ
sfpq	splicing factor proline/glutamine-rich	4769700	255450	0	2512575	6.40012	Tier 3	Medium	406564	nucleus (GO:0005634); neuron projection (GO:0043005)	regulation of DNA-templated transcription (GO:0006355); brain development (GO:0007420); spinal cord motor neuron differentiation (GO:0021522); midbrain-hindbrain boundary initiation (GO:0021547); ventricular system development (GO:0021591); rhombomere boundary formation (GO:0021654); central nervous system neuron axonogenesis (GO:0021955); negative regulation of axon regeneration (GO:0048681); fo…	nucleic acid binding (GO:0003676); RNA binding (GO:0003723)					LBD
suclg1	succinate-CoA ligase GDP/ADP-forming subunit alph	4550600	450220	0	2500410	6.39801	Tier 3	Medium	436850	mitochondrion (GO:0005739); succinate-CoA ligase complex (ADP-forming) (GO:0009361)	tricarboxylic acid cycle (GO:0006099)	nucleotide binding (GO:0000166); catalytic activity (GO:0003824); succinate-CoA ligase (ADP-forming) activity (GO:0004775); succinate-CoA ligase (GDP-forming) activity (GO:0004776); ligase activity (GO:0016874)					LBD	+
h1m	linker histone H1M	4663900	275560	0	2469730	6.39265	Tier 3	Medium	327403	chromatin (GO:0000785); nucleosome (GO:0000786); nucleus (GO:0005634); chromosome (GO:0005694)	nucleosome assembly (GO:0006334); chromosome condensation (GO:0030261); negative regulation of DNA recombination (GO:0045910); anatomical structure development (GO:0048856)	DNA binding (GO:0003677); double-stranded DNA binding (GO:0003690); structural constituent of chromatin (GO:0030527); nucleosomal DNA binding (GO:0031492)					LBD
pdia6	protein disulfide isomerase family A, member 6	4216700	2444700	905610	2444700	6.38823	Tier 3	Medium	322160	endoplasmic reticulum lumen (GO:0005788); melanosome (GO:0042470)	response to endoplasmic reticulum stress (GO:0034976)	protein disulfide isomerase activity (GO:0003756); protein-disulfide reductase activity (GO:0015035); isomerase activity (GO:0016853)					Equ	+
hspa9	heat shock protein 9	7378800	2423400	643950	2423400	6.38443	Tier 3	Medium	373085	cytoplasm (GO:0005737); mitochondrion (GO:0005739); mitochondrial matrix (GO:0005759)	protein folding (GO:0006457); hemopoiesis (GO:0030097); fin regeneration (GO:0031101); protein refolding (GO:0042026); chaperone cofactor-dependent protein refolding (GO:0051085)	nucleotide binding (GO:0000166); ATP binding (GO:0005524); ATP hydrolysis activity (GO:0016887); heat shock protein binding (GO:0031072); protein folding chaperone (GO:0044183); unfolded protein binding (GO:0051082); ATP-dependent protein folding chaperone (GO:0140662)					Equ	+
dis3	DIS3 exosome endoribonuclease and 3'-5' exoribonuclease	4793000	25001	0	2.409e+06	6.38184	Tier 3	Medium	100003553	nuclear exosome (RNase complex) (GO:0000176); cytoplasmic exosome (RNase complex) (GO:0000177); exosome (RNase complex) (GO:0000178); nucleus (GO:0005634)	rRNA catabolic process (GO:0016075)	3'-5'-RNA exonuclease activity (GO:0000175); RNA binding (GO:0003723); nuclease activity (GO:0004518); endonuclease activity (GO:0004519); exonuclease activity (GO:0004527); RNA nuclease activity (GO:0004540); hydrolase activity (GO:0016787)					LBD
got2b	glutamic-oxaloacetic transaminase 2b, mitochondrial	3361800	1415000	0	2388400	6.37811	Tier 3	Medium	335974	mitochondrion (GO:0005739)	amino acid metabolic process (GO:0006520); aspartate catabolic process (GO:0006533); biosynthetic process (GO:0009058)	catalytic activity (GO:0003824); L-aspartate:2-oxoglutarate aminotransferase activity (GO:0004069); transaminase activity (GO:0008483); transferase activity (GO:0016740); pyridoxal phosphate binding (GO:0030170)					Equ	+
usp5	ubiquitin specific peptidase 5 (isopeptidase T)	14612000	2338600	479030	2338600	6.36896	Tier 3	Medium	406618	nucleus (GO:0005634); cytoplasm (GO:0005737); cytosol (GO:0005829)	proteolysis (GO:0006508); ubiquitin-dependent protein catabolic process (GO:0006511); dorsal/ventral pattern formation (GO:0009953); protein deubiquitination (GO:0016579); negative regulation of viral genome replication (GO:0045071); cranial skeletal system development (GO:1904888)	cysteine-type deubiquitinase activity (GO:0004843); peptidase activity (GO:0008233); cysteine-type peptidase activity (GO:0008234); zinc ion binding (GO:0008270); hydrolase activity (GO:0016787); metal ion binding (GO:0046872)					Equ
polr2b	RNA polymerase II subunit B	4081000	529560	0	2305280	6.36272	Tier 3	Medium	100149268	DNA-directed RNA polymerase complex (GO:0000428); RNA polymerase II, core complex (GO:0005665)	DNA-templated transcription (GO:0006351)	RNA polymerase II activity (GO:0001055); DNA binding (GO:0003677); DNA-directed 5'-3' RNA polymerase activity (GO:0003899); transferase activity (GO:0016740); nucleotidyltransferase activity (GO:0016779); ribonucleoside binding (GO:0032549); metal ion binding (GO:0046872)					Equ
mta2	metastasis associated 1 family, member 2	4403200	158180	0	2280690	6.35807	Tier 3	Medium	326078	nucleus (GO:0005634); nucleoplasm (GO:0005654); NuRD complex (GO:0016581)	negative regulation of transcription by RNA polymerase II (GO:0000122); regulation of DNA-templated transcription (GO:0006355); fin regeneration (GO:0031101)	chromatin binding (GO:0003682); transcription coactivator activity (GO:0003713); transcription corepressor activity (GO:0003714); histone deacetylase binding (GO:0042826); sequence-specific DNA binding (GO:0043565); metal ion binding (GO:0046872)					LBD
mybbp1a	MYB binding protein (P160) 1a	4354600	87426	0	2221013	6.34655	Tier 3	Medium	321277	nucleus (GO:0005634); nucleolus (GO:0005730)	regulation of DNA-templated transcription (GO:0006355); rhythmic process (GO:0048511)	DNA binding (GO:0003677); transcription corepressor activity (GO:0003714); sequence-specific DNA binding (GO:0043565)					LBD	+
supt16h	SPT16 homolog, facilitates chromatin remodeling subunit	4335800	59026	0	2197413	6.34191	Tier 3	Medium	562348	nucleus (GO:0005634); chromosome (GO:0005694); FACT complex (GO:0035101)	DNA replication (GO:0006260); DNA repair (GO:0006281); transcription elongation by RNA polymerase II (GO:0006368); DNA damage response (GO:0006974)	nucleosome binding (GO:0031491)					LBD
tcp1	t-complex 1	6869700	2197100	1988900	2197100	6.34185	Tier 3	Medium	30477	chaperonin-containing T-complex (GO:0005832)	protein folding (GO:0006457); Kupffer's vesicle development (GO:0070121)	nucleotide binding (GO:0000166); ATP binding (GO:0005524); ATP hydrolysis activity (GO:0016887); unfolded protein binding (GO:0051082); ATP-dependent protein folding chaperone (GO:0140662)					Equ
rtca	RNA 3'-terminal phosphate cyclase	3916300	462360	0	2189330	6.34031	Tier 3	Medium	321129	nucleus (GO:0005634)	RNA processing (GO:0006396)	nucleotide binding (GO:0000166); catalytic activity (GO:0003824); RNA-3'-phosphate cyclase activity (GO:0003963); ATP binding (GO:0005524); ligase activity (GO:0016874)					Equ	+
psmd4b	proteasome 26S subunit ubiquitin receptor, non-ATPase 4b	582050	2255400	2147200	2147200	6.33187	Tier 3	Medium	550287	proteasome complex (GO:0000502); nucleus (GO:0005634); cytosol (GO:0005829); proteasome regulatory particle, base subcomplex (GO:0008540)	ubiquitin-dependent protein catabolic process (GO:0006511); proteasome-mediated ubiquitin-dependent protein catabolic process (GO:0043161)	polyubiquitin modification-dependent protein binding (GO:0031593)					Equ
rangap1a	RAN GTPase activating protein 1a	4148700	72619	0	2.11066e+06	6.32442	Tier 3	Medium	767677	nucleus (GO:0005634); cytosol (GO:0005829); perinuclear region of cytoplasm (GO:0048471)	nucleocytoplasmic transport (GO:0006913); signal transduction (GO:0007165); activation of GTPase activity (GO:0090630)	GTPase activator activity (GO:0005096); small GTPase binding (GO:0031267)					Equ
cct6a	chaperonin containing TCP1, subunit 6A (zeta 1)	2706300	2038700	840660	2038700	6.30935	Tier 3	Medium	116994	cytoplasm (GO:0005737); chaperonin-containing T-complex (GO:0005832)	protein folding (GO:0006457)	nucleotide binding (GO:0000166); ATP binding (GO:0005524); ATP hydrolysis activity (GO:0016887); unfolded protein binding (GO:0051082); ATP-dependent protein folding chaperone (GO:0140662)					Equ
prpf19	pre-mRNA processing factor 19	3221700	785430	0	2003565	6.3018	Tier 3	Medium	321544	Prp19 complex (GO:0000974); nucleus (GO:0005634); nucleoplasm (GO:0005654); spliceosomal complex (GO:0005681); cytoplasm (GO:0005737); U2-type catalytic step 1 spliceosome (GO:0071006)	mRNA splicing, via spliceosome (GO:0000398); DNA repair (GO:0006281); mRNA processing (GO:0006397); DNA damage response (GO:0006974); RNA splicing (GO:0008380); protein ubiquitination (GO:0016567); negative regulation of DNA damage response, signal transduction by p53 class mediator (GO:0043518); protein K63-linked ubiquitination (GO:0070534)	ubiquitin-protein transferase activity (GO:0004842); transferase activity (GO:0016740); ubiquitin protein ligase activity (GO:0061630)					LBD
rfc4	replication factor C (activator 1) 4	3692600	204070	0	1948335	6.28966	Tier 3	Medium	406435	nucleus (GO:0005634); DNA replication factor C complex (GO:0005663)	DNA replication (GO:0006260); DNA-templated DNA replication (GO:0006261); DNA repair (GO:0006281); retina development in camera-type eye (GO:0060041)	nucleotide binding (GO:0000166); DNA binding (GO:0003677); DNA clamp loader activity (GO:0003689); ATP binding (GO:0005524); ATP hydrolysis activity (GO:0016887)					LBD
pbrm1l	polybromo 1, like	3817800	62868	0	1940334	6.28788	Tier 3	Medium	445141	nucleus (GO:0005634); SWI/SNF complex (GO:0016514); RSC-type complex (GO:0016586)	chromatin organization (GO:0006325); chromatin remodeling (GO:0006338); transcription elongation by RNA polymerase II (GO:0006368)	DNA binding (GO:0003677); chromatin binding (GO:0003682)					LBD
ldhba	lactate dehydrogenase Ba	0	3499000	365250	1932125	6.28604	Tier 3	Medium	30497	cytoplasm (GO:0005737); mitochondrion (GO:0005739)	lactate metabolic process (GO:0006089); pyruvate metabolic process (GO:0006090); carboxylic acid metabolic process (GO:0019752)	catalytic activity (GO:0003824); L-lactate dehydrogenase activity (GO:0004459); oxidoreductase activity (GO:0016491); oxidoreductase activity, acting on the CH-OH group of donors, NAD or NADP as acceptor (GO:0016616)					Equ
cct7	chaperonin containing TCP1, subunit 7 (eta)	3484100	1926200	1632300	1926200	6.2847	Tier 3	Medium	192324	cytoplasm (GO:0005737); chaperonin-containing T-complex (GO:0005832)	protein folding (GO:0006457)	nucleotide binding (GO:0000166); ATP binding (GO:0005524); ATP hydrolysis activity (GO:0016887); unfolded protein binding (GO:0051082); ATP-dependent protein folding chaperone (GO:0140662)					Equ
immt	inner membrane protein, mitochondrial (mitofilin)	1234700	1887600	3080400	1887600	6.27591	Tier 3	Medium	327206	mitochondrion (GO:0005739); mitochondrial inner membrane (GO:0005743); membrane (GO:0016020); MICOS complex (GO:0061617)	cristae formation (GO:0042407)						Equ
stau2	staufen double-stranded RNA binding protein 2	3402100	368890	0	1885495	6.27543	Tier 3	Medium	393899	microtubule (GO:0005874); plasma membrane (GO:0005886); cytoplasmic stress granule (GO:0010494); neuron projection (GO:0043005); neuronal cell body (GO:0043025); messenger ribonucleoprotein complex (GO:1990124)	germ cell development (GO:0007281); intracellular mRNA localization (GO:0008298); germ cell migration (GO:0008354); protein localization to synapse (GO:0035418); anterograde dendritic transport of messenger ribonucleoprotein complex (GO:0098964)	RNA binding (GO:0003723); double-stranded RNA binding (GO:0003725); mRNA binding (GO:0003729)					LBD
dnaja2a	DnaJ heat shock protein family (Hsp40) member A2a	3091300	673840	0	1882570	6.27475	Tier 3	Medium	406814	cytoplasm (GO:0005737); cytosol (GO:0005829); membrane (GO:0016020)	protein folding (GO:0006457); response to heat (GO:0009408); protein refolding (GO:0042026)	ATP binding (GO:0005524); Hsp70 protein binding (GO:0030544); heat shock protein binding (GO:0031072); metal ion binding (GO:0046872); unfolded protein binding (GO:0051082); protein-folding chaperone binding (GO:0051087)					LBD
top2a	DNA topoisomerase II alpha	3451500	50909	0	1.7512e+06	6.24334	Tier 3	Medium	323733	nucleus (GO:0005634); nucleoplasm (GO:0005654); nucleolus (GO:0005730); DNA topoisomerase type II (double strand cut, ATP-hydrolyzing) complex (GO:0009330)	mitotic S phase (GO:0000084); resolution of meiotic recombination intermediates (GO:0000712); sister chromatid segregation (GO:0000819); DNA metabolic process (GO:0006259); DNA topological change (GO:0006265); chromosome segregation (GO:0007059); chromosome condensation (GO:0030261); animal organ regeneration (GO:0031100); positive regulation of transcription by RNA polymerase II (GO:0045944)	nucleotide binding (GO:0000166); DNA binding (GO:0003677); DNA topoisomerase activity (GO:0003916); DNA topoisomerase type II (double strand cut, ATP-hydrolyzing) activity (GO:0003918); ATP binding (GO:0005524); ATP-dependent activity, acting on DNA (GO:0008094); isomerase activity (GO:0016853); metal ion binding (GO:0046872)					Equ
pcna	proliferating cell nuclear antigen	2764700	619060	0	1691880	6.22837	Tier 3	Medium	30678	nucleus (GO:0005634); PCNA complex (GO:0043626); PCNA-p21 complex (GO:0070557)	DNA replication (GO:0006260); leading strand elongation (GO:0006272); regulation of DNA replication (GO:0006275); mismatch repair (GO:0006298); response to bacterium (GO:0009617); response to activity (GO:0014823); translesion synthesis (GO:0019985)	DNA binding (GO:0003677); DNA polymerase processivity factor activity (GO:0030337)					Equ	+
copb2	COPI coat complex subunit beta 2	3567600	1691100	288000	1691100	6.22817	Tier 3	Medium	114454	Golgi membrane (GO:0000139); cytoplasm (GO:0005737); Golgi apparatus (GO:0005794); membrane (GO:0016020); membrane coat (GO:0030117); COPI vesicle coat (GO:0030126); cytoplasmic vesicle (GO:0031410)	intracellular protein transport (GO:0006886); endoplasmic reticulum to Golgi vesicle-mediated transport (GO:0006888); retrograde vesicle-mediated transport, Golgi to endoplasmic reticulum (GO:0006890); intra-Golgi vesicle-mediated transport (GO:0006891); protein transport (GO:0015031); vesicle-mediated transport (GO:0016192); notochord development (GO:0030903); endoplasmic reticulum localization …	structural molecule activity (GO:0005198)					Equ	+
chaf1a	chromatin assembly factor 1, subunit A (p150)	3293600	56990	0	1675295	6.22409	Tier 3	Medium	563212	nucleus (GO:0005634); CAF-1 complex (GO:0033186)	DNA replication (GO:0006260); DNA repair (GO:0006281); nucleosome assembly (GO:0006334); DNA replication-dependent chromatin assembly (GO:0006335); DNA damage response (GO:0006974); cell cycle (GO:0007049)						LBD	+
hnrnpub	heterogeneous nuclear ribonucleoprotein Ub	25107000	1651600	267940	1651600	6.2179	Tier 3	Medium	334490	nucleus (GO:0005634); ribonucleoprotein complex (GO:1990904)	alternative mRNA splicing, via spliceosome (GO:0000380); positive regulation of transcription by RNA polymerase II (GO:0045944)	RNA binding (GO:0003723); promoter-specific chromatin binding (GO:1990841)					Equ
arcn1b	archain 1b	2268700	926750	0	1597725	6.2035	Tier 3	Medium	399661	Golgi membrane (GO:0000139); cytoplasm (GO:0005737); Golgi apparatus (GO:0005794); membrane (GO:0016020); COPI vesicle coat (GO:0030126); cytoplasmic vesicle (GO:0031410)	endoplasmic reticulum to Golgi vesicle-mediated transport (GO:0006888); retrograde vesicle-mediated transport, Golgi to endoplasmic reticulum (GO:0006890); protein transport (GO:0015031); vesicle-mediated transport (GO:0016192); Golgi localization (GO:0051645)						Equ	+
idh3a	isocitrate dehydrogenase (NAD(+)) 3 catalytic subunit alpha	2287200	758050	0	1522625	6.18259	Tier 3	Medium	393926	mitochondrion (GO:0005739)	tricarboxylic acid cycle (GO:0006099); isocitrate metabolic process (GO:0006102)	magnesium ion binding (GO:0000287); isocitrate dehydrogenase (NAD+) activity (GO:0004449); oxidoreductase activity, acting on the CH-OH group of donors, NAD or NADP as acceptor (GO:0016616); NAD binding (GO:0051287)					Equ
top1a	DNA topoisomerase Ia	3012200	15872	0	1514036	6.18014	Tier 3	Medium	553496	chromosome (GO:0005694); nucleolus (GO:0005730)	DNA replication (GO:0006260); DNA topological change (GO:0006265); chromosome segregation (GO:0007059)	DNA binding (GO:0003677); DNA topoisomerase activity (GO:0003916); DNA topoisomerase type I (single strand cut, ATP-independent) activity (GO:0003917); isomerase activity (GO:0016853)					LBD
sacm1lb	SAC1 like phosphatidylinositide phosphatase b	2222900	793210	0	1508055	6.17842	Tier 3	Medium	791142	Golgi membrane (GO:0000139); endoplasmic reticulum (GO:0005783); endoplasmic reticulum membrane (GO:0005789); Golgi apparatus (GO:0005794); membrane (GO:0016020); endoplasmic reticulum-plasma membrane contact site (GO:0140268)	phosphatidylinositol dephosphorylation (GO:0046856)	phosphatidylinositol-3-phosphate phosphatase activity (GO:0004438); hydrolase activity (GO:0016787); phosphatase activity (GO:0016791); phosphatidylinositol-4-phosphate phosphatase activity (GO:0043812)					LBD
ssrp1a	structure specific recognition protein 1a	2862400	144270	0	1503335	6.17706	Tier 3	Medium	386844	nucleus (GO:0005634); chromosome (GO:0005694); nucleolus (GO:0005730); FACT complex (GO:0035101)	DNA replication (GO:0006260); DNA repair (GO:0006281); DNA damage response (GO:0006974); regulation of cell cycle (GO:0051726); regulation of chromatin organization (GO:1902275)	DNA binding (GO:0003677); nucleosome binding (GO:0031491); histone binding (GO:0042393)					LBD
cdc5l	CDC5 cell division cycle 5-like (S. pombe)	2881400	92751	0	1.48708e+06	6.17233	Tier 3	Medium	394059	Prp19 complex (GO:0000974); nucleus (GO:0005634); spliceosomal complex (GO:0005681)	mRNA splicing, via spliceosome (GO:0000398); regulation of transcription by RNA polymerase II (GO:0006357); mRNA processing (GO:0006397); cell cycle (GO:0007049); RNA splicing (GO:0008380); cell division (GO:0051301)	RNA polymerase II transcription regulatory region sequence-specific DNA binding (GO:0000977); DNA-binding transcription factor activity, RNA polymerase II-specific (GO:0000981); DNA binding (GO:0003677)					LBD
rif1	replication timing regulatory factor 1	2911300	35415	0	1.47336e+06	6.16831	Tier 3	Medium	567001	chromosome, telomeric region (GO:0000781); nucleus (GO:0005634); chromosome (GO:0005694)	telomere maintenance (GO:0000723); cell cycle (GO:0007049)						LBD
fdx1	ferredoxin 1	2380000	564670	0	1472335	6.16801	Tier 3	Medium	100126232	cellular_component (GO:0005575); mitochondrion (GO:0005739)	electron transport chain (GO:0022900); P450-containing electron transport chain (GO:0140647); negative regulation of epiboly involved in gastrulation with mouth forming second (GO:1904087)	electron transfer activity (GO:0009055); metal ion binding (GO:0046872); iron-sulfur cluster binding (GO:0051536); 2 iron, 2 sulfur cluster binding (GO:0051537)					LBD
serpina1l	serine (or cysteine) proteinase inhibitor, clade A (alpha-1 antiproteinase, antitrypsin), member 1, like	0	1443600	1454800	1449200	6.16113	Tier 3	Medium	321195	extracellular space (GO:0005615)	negative regulation of endopeptidase activity (GO:0010951)	serine-type endopeptidase inhibitor activity (GO:0004867)					Equ
vcp	valosin containing protein	1443500	2349900	713430	1443500	6.15942	Tier 3	Medium	327197	nucleus (GO:0005634); cytoplasm (GO:0005737); endoplasmic reticulum (GO:0005783); cytosol (GO:0005829); VCP-NPL4-UFD1 AAA ATPase complex (GO:0034098); site of double-strand break (GO:0035861)	DNA repair (GO:0006281); double-strand break repair (GO:0006302); autophagy (GO:0006914); DNA damage response (GO:0006974); cell cycle (GO:0007049); locomotory behavior (GO:0007626); regulation of autophagy (GO:0010506); macroautophagy (GO:0016236); protein ubiquitination (GO:0016567); translesion synthesis (GO:0019985); myofibril assembly (GO:0030239); retrograde protein transport, ER to cytosol…	nucleotide binding (GO:0000166); ATP binding (GO:0005524); lipid binding (GO:0008289); hydrolase activity (GO:0016787); ATP hydrolysis activity (GO:0016887); polyubiquitin modification-dependent protein binding (GO:0031593)					Equ
uchl5	ubiquitin carboxyl-terminal hydrolase L5	10264000	1411600	71838	1411600	6.14971	Tier 3	Medium	406357	cytoplasm (GO:0005737); Ino80 complex (GO:0031011)	proteolysis (GO:0006508); ubiquitin-dependent protein catabolic process (GO:0006511); protein deubiquitination (GO:0016579); cranial skeletal system development (GO:1904888)	cysteine-type deubiquitinase activity (GO:0004843); peptidase activity (GO:0008233); cysteine-type peptidase activity (GO:0008234); hydrolase activity (GO:0016787); proteasome binding (GO:0070628)					LBD
sucla2	succinate-CoA ligase ADP-forming subunit beta	2463100	324090	0	1393595	6.14414	Tier 3	Medium	406299	mitochondrion (GO:0005739); succinate-CoA ligase complex (GO:0042709)	tricarboxylic acid cycle (GO:0006099); succinyl-CoA metabolic process (GO:0006104)	nucleotide binding (GO:0000166); magnesium ion binding (GO:0000287); catalytic activity (GO:0003824); succinate-CoA ligase (ADP-forming) activity (GO:0004775); ATP binding (GO:0005524); ligase activity (GO:0016874); metal ion binding (GO:0046872)					Equ
ddx3xb	DEAD-box helicase 3 X-linked b	11445000	1367800	493670	1367800	6.13602	Tier 3	Medium	30116	nucleus (GO:0005634); P granule (GO:0043186)	gamete generation (GO:0007276); brain development (GO:0007420); negative regulation of gene expression (GO:0010629); cell differentiation (GO:0030154); neutrophil chemotaxis (GO:0030593)	nucleotide binding (GO:0000166); nucleic acid binding (GO:0003676); RNA helicase activity (GO:0003724); mRNA binding (GO:0003729); helicase activity (GO:0004386); ATP binding (GO:0005524); hydrolase activity (GO:0016787)					Equ
copg2	COPI coat complex subunit gamma 2	4530600	1358300	235410	1358300	6.133	Tier 3	Medium	30187	Golgi membrane (GO:0000139); cytoplasm (GO:0005737); endoplasmic reticulum (GO:0005783); endoplasmic reticulum-Golgi intermediate compartment (GO:0005793); Golgi apparatus (GO:0005794); membrane (GO:0016020); membrane coat (GO:0030117); COPI vesicle coat (GO:0030126); cytoplasmic vesicle (GO:0031410)	intracellular protein transport (GO:0006886); endoplasmic reticulum to Golgi vesicle-mediated transport (GO:0006888); intra-Golgi vesicle-mediated transport (GO:0006891); protein secretion (GO:0009306); protein transport (GO:0015031); vesicle-mediated transport (GO:0016192); organelle transport along microtubule (GO:0072384)	structural molecule activity (GO:0005198)					Equ	+
sacm1la	SAC1 like phosphatidylinositide phosphatase a	2765500	1355900	370010	1355900	6.13223	Tier 3	Medium	558940	Golgi membrane (GO:0000139); endoplasmic reticulum (GO:0005783); endoplasmic reticulum membrane (GO:0005789); Golgi apparatus (GO:0005794); membrane (GO:0016020); endoplasmic reticulum-plasma membrane contact site (GO:0140268)	phosphatidylinositol dephosphorylation (GO:0046856)	phosphatidylinositol-3-phosphate phosphatase activity (GO:0004438); hydrolase activity (GO:0016787); phosphatase activity (GO:0016791); phosphatidylinositol-4-phosphate phosphatase activity (GO:0043812)					Equ
uqcrc1	ubiquinol-cytochrome c reductase core protein 1	2182200	525360	0	1353780	6.13155	Tier 3	Medium	393793	mitochondrion (GO:0005739)		metal ion binding (GO:0046872)					LBD
uhrf1	ubiquitin-like with PHD and ring finger domains 1	2642000	43597	0	1.3428e+06	6.12801	Tier 3	Medium	406350	chromatin (GO:0000785); euchromatin (GO:0000791); heterochromatin (GO:0000792); nucleus (GO:0005634); replication fork (GO:0005657); cytoplasm (GO:0005737)	negative regulation of transcription by RNA polymerase II (GO:0000122); liver development (GO:0001889); lens development in camera-type eye (GO:0002088); chromatin organization (GO:0006325); ubiquitin-dependent protein catabolic process (GO:0006511); inflammatory response (GO:0006954); cell cycle (GO:0007049); protein ubiquitination (GO:0016567); animal organ regeneration (GO:0031100); heterochro…	DNA binding (GO:0003677); ubiquitin-protein transferase activity (GO:0004842); zinc ion binding (GO:0008270); transferase activity (GO:0016740); methylated histone binding (GO:0035064); hemi-methylated DNA-binding (GO:0044729); metal ion binding (GO:0046872); ubiquitin protein ligase activity (GO:0061630)					LBD
g3bp1	GTPase activating protein (SH3 domain) binding protein 1	2474700	136890	0	1305795	6.11588	Tier 3	Medium	335512	cytosol (GO:0005829); intracellular organelle (GO:0043229); ribonucleoprotein complex (GO:1990904)		nucleic acid binding (GO:0003676); RNA binding (GO:0003723); mRNA binding (GO:0003729); mRNA 3'-UTR binding (GO:0003730)					LBD
calr	calreticulin	2099200	1036800	1283000	1283000	6.10823	Tier 3	Medium	325317	endoplasmic reticulum (GO:0005783); endoplasmic reticulum membrane (GO:0005789); cytosol (GO:0005829); cell surface (GO:0009986); sarcoplasmic reticulum lumen (GO:0033018); cortical granule (GO:0060473)	protein folding (GO:0006457); ERAD pathway (GO:0036503)	calcium ion binding (GO:0005509); unfolded protein binding (GO:0051082)					Equ	+
prim2	DNA primase subunit 2	2365600	75180	0	1220390	6.0865	Tier 3	Medium	407653	alpha DNA polymerase:primase complex (GO:0005658); primosome complex (GO:1990077)	DNA replication (GO:0006260); DNA replication, synthesis of RNA primer (GO:0006269); DNA replication initiation (GO:0006270)	DNA binding (GO:0003677); metal ion binding (GO:0046872); iron-sulfur cluster binding (GO:0051536); 4 iron, 4 sulfur cluster binding (GO:0051539)					LBD
top2b	DNA topoisomerase II beta	2390400	38356	0	1214378	6.08435	Tier 3	Medium	569877	nucleus (GO:0005634); nucleoplasm (GO:0005654); nucleolus (GO:0005730); DNA topoisomerase type II (double strand cut, ATP-hydrolyzing) complex (GO:0009330)	resolution of meiotic recombination intermediates (GO:0000712); sister chromatid segregation (GO:0000819); DNA metabolic process (GO:0006259); DNA topological change (GO:0006265); chromosome segregation (GO:0007059); axon target recognition (GO:0007412); retina layer formation (GO:0010842); chromosome condensation (GO:0030261); retinal ganglion cell axon guidance (GO:0031290); positive regulation…	nucleotide binding (GO:0000166); DNA binding (GO:0003677); DNA topoisomerase activity (GO:0003916); DNA topoisomerase type II (double strand cut, ATP-hydrolyzing) activity (GO:0003918); ATP binding (GO:0005524); ATP-dependent activity, acting on DNA (GO:0008094); isomerase activity (GO:0016853); metal ion binding (GO:0046872)					LBD
mcm5	minichromosome maintenance complex component 5	22884000	1210700	156530	1210700	6.08304	Tier 3	Medium	286747	nucleus (GO:0005634); MCM complex (GO:0042555)	mitotic cell cycle (GO:0000278); double-strand break repair via break-induced replication (GO:0000727); DNA replication (GO:0006260); DNA replication initiation (GO:0006270); cell cycle (GO:0007049); fibroblast growth factor receptor signaling pathway (GO:0008543); cell proliferation in hindbrain (GO:0021534); cell migration in hindbrain (GO:0021535); DNA duplex unwinding (GO:0032508); chordate e…	nucleotide binding (GO:0000166); DNA binding (GO:0003677); DNA replication origin binding (GO:0003688); single-stranded DNA binding (GO:0003697); helicase activity (GO:0004386); ATP binding (GO:0005524); hydrolase activity (GO:0016787); single-stranded DNA helicase activity (GO:0017116); 3'-5' DNA helicase activity (GO:0043138)					Equ	+
copb1	COPI coat complex subunit beta 1	2594400	1188800	149110	1188800	6.07511	Tier 3	Medium	338138	Golgi membrane (GO:0000139); cytoplasm (GO:0005737); Golgi apparatus (GO:0005794); membrane (GO:0016020); membrane coat (GO:0030117); COPI vesicle coat (GO:0030126); cytoplasmic vesicle (GO:0031410)	intracellular protein transport (GO:0006886); endoplasmic reticulum to Golgi vesicle-mediated transport (GO:0006888); intra-Golgi vesicle-mediated transport (GO:0006891); protein transport (GO:0015031); vesicle-mediated transport (GO:0016192); notochord development (GO:0030903); somite development (GO:0061053)	structural molecule activity (GO:0005198)					Equ	+
baz2a	bromodomain adjacent to zinc finger domain, 2A	2350600	19958	0	1185279	6.07382	Tier 3	Medium	450079	nucleus (GO:0005634); rDNA heterochromatin (GO:0033553)	biological_process (GO:0008150)	molecular_function (GO:0003674); DNA binding (GO:0003677); metal ion binding (GO:0046872)					LBD
polr2a	RNA polymerase II subunit A	2333200	18234	0	1175717	6.0703	Tier 3	Medium	553347	DNA-directed RNA polymerase complex (GO:0000428); nucleus (GO:0005634); RNA polymerase II, core complex (GO:0005665)	DNA-templated transcription (GO:0006351); transcription by RNA polymerase II (GO:0006366)	RNA polymerase II activity (GO:0001055); DNA binding (GO:0003677); DNA-directed 5'-3' RNA polymerase activity (GO:0003899); transferase activity (GO:0016740); nucleotidyltransferase activity (GO:0016779); metal ion binding (GO:0046872)					LBD
pcxa	pyruvate carboxylase a	3459300	1128100	156540	1128100	6.05235	Tier 3	Medium	553283	cytoplasm (GO:0005737)	pyruvate metabolic process (GO:0006090); gluconeogenesis (GO:0006094); habituation (GO:0046959)	nucleotide binding (GO:0000166); catalytic activity (GO:0003824); pyruvate carboxylase activity (GO:0004736); ATP binding (GO:0005524); ligase activity (GO:0016874); metal ion binding (GO:0046872)					Equ
etfa	electron transfer flavoprotein subunit alpha	2005900	223970	0	1114935	6.04725	Tier 3	Medium	325724	mitochondrion (GO:0005739); mitochondrial matrix (GO:0005759)	mitochondrion organization (GO:0007005); animal organ morphogenesis (GO:0009887); regulation of fatty acid beta-oxidation (GO:0031998)	electron transfer activity (GO:0009055); flavin adenine dinucleotide binding (GO:0050660)					Equ	+
psmg1	proteasome (prosome, macropain) assembly chaperone 1	1056100	1634200	1106800	1106800	6.04407	Tier 3	Medium	436987	cytoplasm (GO:0005737); endoplasmic reticulum (GO:0005783)	proteasome assembly (GO:0043248); chaperone-mediated protein complex assembly (GO:0051131); proteasome core complex assembly (GO:0080129)	proteasome binding (GO:0070628)					Equ
cnpy2	canopy FGF signaling regulator 2	1799300	0	351090	1075195	6.03149	Tier 3	Medium	664684	endoplasmic reticulum (GO:0005783)							Equ
hspd1	heat shock 60 protein 1	944270	2453600	1069100	1069100	6.02902	Tier 3	Medium	282676	mitochondrial inner membrane (GO:0005743); mitochondrial matrix (GO:0005759)	protein folding (GO:0006457); apoptotic mitochondrial changes (GO:0008637); regulation of autophagy (GO:0010506); regulation of mitochondrion organization (GO:0010821); fin regeneration (GO:0031101); positive regulation of interferon-alpha production (GO:0032727); positive regulation of type II interferon production (GO:0032729); positive regulation of interleukin-6 production (GO:0032755); mitoc…	nucleotide binding (GO:0000166); ATP binding (GO:0005524); protein-folding chaperone binding (GO:0051087); ATP-dependent protein folding chaperone (GO:0140662)					Equ	+
usp10	ubiquitin specific peptidase 10	3664400	1068200	65882	1068200	6.02865	Tier 3	Medium	564632	nucleus (GO:0005634); cytosol (GO:0005829)	proteolysis (GO:0006508); ubiquitin-dependent protein catabolic process (GO:0006511); regulation of autophagy (GO:0010506); protein deubiquitination (GO:0016579); DNA damage response, signal transduction by p53 class mediator (GO:0030330)	cysteine-type deubiquitinase activity (GO:0004843); peptidase activity (GO:0008233); cysteine-type peptidase activity (GO:0008234); hydrolase activity (GO:0016787)					Equ
ddx1	DEAD (Asp-Glu-Ala-Asp) box helicase 1	1923400	176060	0	1049730	6.02108	Tier 3	Medium	556790		mRNA processing (GO:0006397); tRNA processing (GO:0008033)	nucleotide binding (GO:0000166); nucleic acid binding (GO:0003676); RNA binding (GO:0003723); RNA helicase activity (GO:0003724); helicase activity (GO:0004386); nuclease activity (GO:0004518); exonuclease activity (GO:0004527); ATP binding (GO:0005524); hydrolase activity (GO:0016787)					LBD
nap1l1	nucleosome assembly protein 1-like 1	1462100	625220	0	1043660	6.01856	Tier 3	Medium	368260	chromatin (GO:0000785); nucleus (GO:0005634); cytoplasm (GO:0005737)	response to yeast (GO:0001878); nucleosome assembly (GO:0006334)	chromatin binding (GO:0003682); histone binding (GO:0042393)					Equ	+
atrx	ATRX chromatin remodeler	2046300	9939	0	1.02812e+06	6.01204	Tier 3	Medium	323299	chromosome, telomeric region (GO:0000781); nucleus (GO:0005634); chromosome (GO:0005694); pericentric heterochromatin (GO:0005721)	DNA repair (GO:0006281); chromatin remodeling (GO:0006338); DNA damage response (GO:0006974); replication fork processing (GO:0031297)	nucleotide binding (GO:0000166); ATP binding (GO:0005524); chromatin DNA binding (GO:0031490); methylated histone binding (GO:0035064); metal ion binding (GO:0046872); ATP-dependent chromatin remodeler activity (GO:0140658)					LBD
kntc1	kinetochore associated 1	682090	1348500	0	1015295	6.00659	Tier 3	Medium	497376	cytoplasm (GO:0005737); kinetochore microtubule (GO:0005828); RZZ complex (GO:1990423)	mitotic sister chromatid segregation (GO:0000070); mitotic spindle assembly checkpoint signaling (GO:0007094); biological_process (GO:0008150); protein localization to kinetochore involved in kinetochore assembly (GO:1903394)	molecular_function (GO:0003674); small GTPase binding (GO:0031267)					LBD
srsf11	serine and arginine rich splicing factor 11	1642700	375970	0	1009335	6.00404	Tier 3	Medium	321886	nucleoplasm (GO:0005654)	RNA splicing (GO:0008380)	nucleic acid binding (GO:0003676); RNA binding (GO:0003723)					LBD
snd1	staphylococcal nuclease and tudor domain containing 1	1265400	980380	169360	980380	5.99139	Tier 3	Medium	324404	nucleus (GO:0005634); cytoplasm (GO:0005737); cytosol (GO:0005829); RISC complex (GO:0016442)	mRNA catabolic process (GO:0006402); regulatory ncRNA-mediated gene silencing (GO:0031047)	nucleic acid binding (GO:0003676); RNA binding (GO:0003723); nuclease activity (GO:0004518); RNA endonuclease activity (GO:0004521); endonuclease activity, active with either ribo- or deoxyribonucleic acids and producing 3'-phosphomonoesters (GO:0016894)					Equ
ddx4	DEAD (Asp-Glu-Ala-Asp) box polypeptide 4	4307400	947650	19232	947650	5.97665	Tier 3	Medium	30263	nucleus (GO:0005634); P granule (GO:0043186)	gamete generation (GO:0007276); germ cell development (GO:0007281); gonad development (GO:0008406); cell differentiation (GO:0030154); regulation of meiotic cell cycle (GO:0051445)	nucleotide binding (GO:0000166); nucleic acid binding (GO:0003676); RNA helicase activity (GO:0003724); mRNA binding (GO:0003729); helicase activity (GO:0004386); ATP binding (GO:0005524); hydrolase activity (GO:0016787)					Equ
actr3	actin related protein 3	951500	918970	0	935235	5.97092	Tier 3	Medium	406250	nucleus (GO:0005634); cytoskeleton (GO:0005856); cell projection (GO:0042995)							LBD
ewsr1a	EWS RNA-binding protein 1a	1692800	0	165720	929260	5.96814	Tier 3	Medium	323597	nucleus (GO:0005634)	mitotic cell cycle (GO:0000278); regulation of DNA-templated transcription (GO:0006355); regulation of mitotic nuclear division (GO:0007088); central nervous system neuron development (GO:0021954); mitotic spindle midzone assembly (GO:0051256); regulation of chondrocyte hypertrophy (GO:1903041)	nucleic acid binding (GO:0003676); chromatin binding (GO:0003682); transcription coregulator activity (GO:0003712); RNA binding (GO:0003723); protein binding (GO:0005515); metal ion binding (GO:0046872)					Equ
rps6ka1	ribosomal protein S6 kinase a, polypeptide 1	1607300	191800	0	899550	5.95403	Tier 3	Medium	777728	nucleoplasm (GO:0005654); cytoplasm (GO:0005737)	phosphorylation (GO:0016310); peptidyl-serine phosphorylation (GO:0018105); positive regulation of DNA-templated transcription (GO:0045893)	protein kinase activity (GO:0004672); protein serine/threonine kinase activity (GO:0004674); ribosomal protein S6 kinase activity (GO:0004711); ATP binding (GO:0005524); kinase activity (GO:0016301); transferase activity (GO:0016740)					LBD
ddb1	damage-specific DNA binding protein 1	1748400	11116	0	879758	5.94436	Tier 3	Medium	393599	nucleus (GO:0005634); site of double-strand break (GO:0035861)	DNA repair (GO:0006281); DNA damage response (GO:0006974); regulation of cell cycle process (GO:0010564); protein ubiquitination (GO:0016567); negative regulation of apoptotic process (GO:0043066); proteasome-mediated ubiquitin-dependent protein catabolic process (GO:0043161)	nucleic acid binding (GO:0003676)					LBD	+
ipo4	importin 4	6853500	876160	124960	876160	5.94258	Tier 3	Medium	553305	nucleus (GO:0005634); cytoplasm (GO:0005737)	protein import into nucleus (GO:0006606); intracellular protein transport (GO:0006886); protein transport (GO:0015031)	nuclear localization sequence binding (GO:0008139); small GTPase binding (GO:0031267); nuclear import signal receptor activity (GO:0061608)					Equ
ddx39aa	DEAD (Asp-Glu-Ala-Asp) box polypeptide 39Aa	1569300	176750	0	873025	5.94103	Tier 3	Medium	325550		mRNA splicing, via spliceosome (GO:0000398); mRNA export from nucleus (GO:0006406)	nucleotide binding (GO:0000166); nucleic acid binding (GO:0003676); RNA helicase activity (GO:0003724); mRNA binding (GO:0003729); helicase activity (GO:0004386); ATP binding (GO:0005524); hydrolase activity (GO:0016787)					LBD
smc2	structural maintenance of chromosomes 2	1684100	28061	0	856080	5.93251	Tier 3	Medium	321452	chromatin (GO:0000785); condensed chromosome (GO:0000793); condensin complex (GO:0000796); nucleus (GO:0005634); chromosome (GO:0005694)	cell cycle (GO:0007049); mitotic chromosome condensation (GO:0007076); chromosome condensation (GO:0030261); chromosome organization (GO:0051276)	chromatin binding (GO:0003682); ATP binding (GO:0005524); ATP hydrolysis activity (GO:0016887)					Equ
vdac2	voltage-dependent anion channel 2	0	1078100	613580	845840	5.92729	Tier 3	Medium	322126	mitochondrion (GO:0005739); mitochondrial outer membrane (GO:0005741); plasma membrane (GO:0005886); membrane (GO:0016020); pore complex (GO:0046930)	monoatomic ion transport (GO:0006811); regulation of heart contraction (GO:0008016); fin regeneration (GO:0031101); calcium import into the mitochondrion (GO:0036444); transmembrane transport (GO:0055085); monoatomic anion transmembrane transport (GO:0098656)	voltage-gated monoatomic anion channel activity (GO:0008308); channel activity (GO:0015267); porin activity (GO:0015288); identical protein binding (GO:0042802)					LBD	+
hadhb	hydroxyacyl-CoA dehydrogenase trifunctional multienzyme complex subunit beta	639130	923870	0	781500	5.89293	Tier 3	Medium	336606	mitochondrion (GO:0005739); mitochondrial outer membrane (GO:0005741); mitochondrial inner membrane (GO:0005743)	fatty acid beta-oxidation (GO:0006635)	acetyl-CoA C-acyltransferase activity (GO:0003988); transferase activity (GO:0016740); acyltransferase activity (GO:0016746); acyltransferase activity, transferring groups other than amino-acyl groups (GO:0016747)					Equ
nasp	nuclear autoantigenic sperm protein (histone-binding)	15435000	747770	110260	747770	5.87377	Tier 3	Medium	799570	nucleus (GO:0005634); nucleoplasm (GO:0005654)	DNA replication-dependent chromatin assembly (GO:0006335); CENP-A containing chromatin assembly (GO:0034080)	histone binding (GO:0042393)					Equ
eftud2	elongation factor Tu GTP binding domain containing 2	9127600	686400	25795	686400	5.83658	Tier 3	Medium	393480	nucleus (GO:0005634); spliceosomal complex (GO:0005681); cytosol (GO:0005829); U4/U6 x U5 tri-snRNP complex (GO:0046540); U2-type catalytic step 2 spliceosome (GO:0071007); ribonucleoprotein complex (GO:1990904)	mRNA splicing, via spliceosome (GO:0000398); mRNA processing (GO:0006397); RNA splicing (GO:0008380); camera-type eye development (GO:0043010); regulation of neuron differentiation (GO:0045664); neuron development (GO:0048666); head development (GO:0060322)	nucleotide binding (GO:0000166); GTPase activity (GO:0003924); GTP binding (GO:0005525); U5 snRNA binding (GO:0030623)					Equ
dnajc10	DnaJ (Hsp40) homolog, subfamily C, member 10	670090	1034400	240820	670090	5.82613	Tier 3	Medium	557858	endoplasmic reticulum lumen (GO:0005788)	IRE1-mediated unfolded protein response (GO:0036498)	protein-disulfide reductase activity (GO:0015035); oxidoreductase activity (GO:0016491); oxidoreductase activity, acting on a sulfur group of donors, disulfide as acceptor (GO:0016671); misfolded protein binding (GO:0051787)					Equ
suv39h1b	SUV39H1 histone lysine methyltransferase b	1248400	0	79733	664066	5.82221	Tier 3	Medium	326906	chromosome, centromeric region (GO:0000775); nucleus (GO:0005634); chromosome (GO:0005694)	hematopoietic progenitor cell differentiation (GO:0002244); chromatin organization (GO:0006325); cell cycle (GO:0007049); methylation (GO:0032259)	methyltransferase activity (GO:0008168); zinc ion binding (GO:0008270); transferase activity (GO:0016740); histone methyltransferase activity (GO:0042054); metal ion binding (GO:0046872); histone H3K9 methyltransferase activity (GO:0046974); histone H3K9 trimethyltransferase activity (GO:0140949)					Equ
smc4	structural maintenance of chromosomes 4	1256300	65989	0	661144	5.8203	Tier 3	Medium	192332	nucleus (GO:0005634); chromosome (GO:0005694)	cell cycle (GO:0007049); mitotic chromosome condensation (GO:0007076); chromosome organization (GO:0051276)	ATP binding (GO:0005524); ATP hydrolysis activity (GO:0016887)					Equ
hsd3b2	hydroxy-delta-5-steroid dehydrogenase, 3 beta- and steroid delta-isomerase 2	531930	723900	0	627915	5.7979	Tier 3	Medium	373131		steroid biosynthetic process (GO:0006694); embryonic morphogenesis (GO:0048598)	3-beta-hydroxy-delta5-steroid dehydrogenase activity (GO:0003854); oxidoreductase activity (GO:0016491); oxidoreductase activity, acting on the CH-OH group of donors, NAD or NADP as acceptor (GO:0016616)					Equ
nup98	nucleoporin 98 and 96 precursor	1219400	20045	0	619722	5.7922	Tier 3	Medium	777756	nucleus (GO:0005634); nuclear pore (GO:0005643); nuclear membrane (GO:0031965); nuclear pore cytoplasmic filaments (GO:0044614)	post-transcriptional tethering of RNA polymerase II gene DNA at nuclear periphery (GO:0000973); RNA export from nucleus (GO:0006405); protein import into nucleus (GO:0006606); nucleocytoplasmic transport (GO:0006913); protein transport (GO:0015031); telomere tethering at nuclear periphery (GO:0034398); enteric nervous system development (GO:0048484); mRNA transport (GO:0051028)	RNA binding (GO:0003723); nuclear localization sequence binding (GO:0008139); structural constituent of nuclear pore (GO:0017056)					LBD
nup133	nucleoporin 133	1155100	79104	0	617102	5.79036	Tier 3	Medium	406852	chromosome, centromeric region (GO:0000775); kinetochore (GO:0000776); nucleus (GO:0005634); nuclear pore (GO:0005643); chromosome (GO:0005694); nuclear pore outer ring (GO:0031080)	transcription-dependent tethering of RNA polymerase II gene DNA at nuclear periphery (GO:0000972); protein import into nucleus (GO:0006606); protein transport (GO:0015031); poly(A)+ mRNA export from nucleus (GO:0016973); mRNA transport (GO:0051028)	structural constituent of nuclear pore (GO:0017056)					LBD
zw10	zw10 kinetochore protein	922930	275950	0	599440	5.77775	Tier 3	Medium	393110	chromosome, centromeric region (GO:0000775); kinetochore (GO:0000776); nucleus (GO:0005634); chromosome (GO:0005694); cytoplasm (GO:0005737); RZZ complex (GO:1990423)	mitotic cell cycle (GO:0000278); endoplasmic reticulum to Golgi vesicle-mediated transport (GO:0006888); cell cycle (GO:0007049); mitotic spindle assembly checkpoint signaling (GO:0007094); cell division (GO:0051301)	molecular_function (GO:0003674)					LBD
dnajb11	DnaJ heat shock protein family (Hsp40) member B11	0	54966	1132100	593533	5.77344	Tier 3	Medium	386709	endoplasmic reticulum (GO:0005783); endoplasmic reticulum lumen (GO:0005788)	protein folding (GO:0006457); protein maturation (GO:0051604)	unfolded protein binding (GO:0051082); misfolded protein binding (GO:0051787)					Equ	+
akap12b	A kinase (PRKA) anchor protein 12b	1045900	566760	65335	566760	5.7534	Tier 3	Medium	567365	cytoplasm (GO:0005737); membrane (GO:0016020); perinuclear region of cytoplasm (GO:0048471)	cell morphogenesis (GO:0000902); signal transduction (GO:0007165); animal organ morphogenesis (GO:0009887); regulation of protein kinase A signaling (GO:0010738); positive regulation of protein kinase A signaling (GO:0010739); bleb assembly (GO:0032060); negative regulation of Rho protein signal transduction (GO:0035024); muscle cell development (GO:0055001); convergent extension involved in axis…	calmodulin binding (GO:0005516); protein kinase A binding (GO:0051018)					Equ	+
sec24a	SEC24 homolog A, COPII coat complex component	982300	150940	0	566620	5.75329	Tier 3	Medium	100000526	endoplasmic reticulum membrane (GO:0005789); cytosol (GO:0005829); COPII vesicle coat (GO:0030127); cytoplasmic vesicle (GO:0031410); endoplasmic reticulum exit site (GO:0070971)	intracellular protein transport (GO:0006886); endoplasmic reticulum to Golgi vesicle-mediated transport (GO:0006888); protein transport (GO:0015031); COPII-coated vesicle cargo loading (GO:0090110)	SNARE binding (GO:0000149); zinc ion binding (GO:0008270)					LBD
pan2	poly(A) specific ribonuclease subunit PAN2	1032700	84612	0	558656	5.74714	Tier 3	Medium	792831	P-body (GO:0000932); nucleus (GO:0005634); cytoplasm (GO:0005737); PAN complex (GO:0031251)	nuclear-transcribed mRNA poly(A) tail shortening (GO:0000289); mRNA processing (GO:0006397); positive regulation of cytoplasmic mRNA processing body assembly (GO:0010606)	nucleic acid binding (GO:0003676); nuclease activity (GO:0004518); exonuclease activity (GO:0004527); poly(A)-specific ribonuclease activity (GO:0004535); hydrolase activity (GO:0016787); metal ion binding (GO:0046872)					LBD
rap1gds1	RAP1, GTP-GDP dissociation stimulator 1	1070900	43791	0	557346	5.74612	Tier 3	Medium	100334870	cytoplasm (GO:0005737); mitochondrion (GO:0005739); endoplasmic reticulum (GO:0005783); cytosol (GO:0005829)		guanyl-nucleotide exchange factor activity (GO:0005085)					LBD
acadm	acyl-CoA dehydrogenase medium chain	140910	970040	0	555475	5.74466	Tier 3	Medium	406283	cytoplasm (GO:0005737); mitochondrion (GO:0005739); mitochondrial matrix (GO:0005759)	fatty acid beta-oxidation (GO:0006635); medium-chain fatty acid catabolic process (GO:0051793)	acyl-CoA dehydrogenase activity (GO:0003995); oxidoreductase activity (GO:0016491); oxidoreductase activity, acting on the CH-CH group of donors (GO:0016627); flavin adenine dinucleotide binding (GO:0050660); medium-chain fatty acyl-CoA dehydrogenase activity (GO:0070991)					LBD
ppm1g	protein phosphatase, Mg2+/Mn2+ dependent, 1G	996220	108330	0	552275	5.74216	Tier 3	Medium	368275	nucleoplasm (GO:0005654)	protein dephosphorylation (GO:0006470); central nervous system development (GO:0007417)	phosphoprotein phosphatase activity (GO:0004721); protein serine/threonine phosphatase activity (GO:0004722); hydrolase activity (GO:0016787); myosin phosphatase activity (GO:0017018); cation binding (GO:0043169); metal ion binding (GO:0046872)					LBD	+
ncapd2	non-SMC condensin I complex, subunit D2	4666600	552110	2750	552110	5.74203	Tier 3	Medium	552978	condensed chromosome, centromeric region (GO:0000779); nucleus (GO:0005634); chromosome (GO:0005694)	mitotic sister chromatid segregation (GO:0000070); mitotic cell cycle (GO:0000278); cell cycle (GO:0007049); mitotic chromosome condensation (GO:0007076); meiotic chromosome condensation (GO:0010032); chromosome condensation (GO:0030261); cell division (GO:0051301)	histone binding (GO:0042393)					Equ
actr1b	actin related protein 1B	900320	200100	0	550210	5.74053	Tier 3	Medium	406681								Equ
uqcrc2b	ubiquinol-cytochrome c reductase core protein 2b	1004100	87081	0	545590	5.73687	Tier 3	Medium	322549	mitochondrion (GO:0005739)	proteolysis (GO:0006508)	metalloendopeptidase activity (GO:0004222); metal ion binding (GO:0046872)					LBD
got2a	glutamic-oxaloacetic transaminase 2a, mitochondrial	776270	250570	0	513420	5.71047	Tier 3	Medium	406688	mitochondrion (GO:0005739); mitochondrial matrix (GO:0005759); plasma membrane (GO:0005886); membrane (GO:0016020)	amino acid metabolic process (GO:0006520); aspartate catabolic process (GO:0006533); biosynthetic process (GO:0009058)	catalytic activity (GO:0003824); L-aspartate:2-oxoglutarate aminotransferase activity (GO:0004069); transaminase activity (GO:0008483); kynurenine-oxoglutarate transaminase activity (GO:0016212); transferase activity (GO:0016740); pyridoxal phosphate binding (GO:0030170)					LBD
thop1	thimet oligopeptidase 1	0	709470	301630	505550	5.70376	Tier 3	Medium	436628	mitochondrial intermembrane space (GO:0005758)	proteolysis (GO:0006508); peptide metabolic process (GO:0006518)	metalloendopeptidase activity (GO:0004222); peptidase activity (GO:0008233); metallopeptidase activity (GO:0008237); hydrolase activity (GO:0016787); metal ion binding (GO:0046872)					Equ
nsfa	N-ethylmaleimide-sensitive factor a	923510	79020	0	501265	5.70007	Tier 3	Medium	368483	cytoplasm (GO:0005737); Golgi stack (GO:0005795)	intra-Golgi vesicle-mediated transport (GO:0006891); Schwann cell differentiation (GO:0014037); Schwann cell development (GO:0014044); protein transport (GO:0015031); vesicle-mediated transport (GO:0016192); hypothalamus development (GO:0021854); SNARE complex disassembly (GO:0035494); Golgi to plasma membrane protein transport (GO:0043001); clustering of voltage-gated sodium channels (GO:0045162…	nucleotide binding (GO:0000166); ATP binding (GO:0005524); hydrolase activity (GO:0016787); ATP hydrolysis activity (GO:0016887); metal ion binding (GO:0046872)					LBD
dnm2a	dynamin 2a	910470	85039	0	497754	5.69702	Tier 3	Medium	559334	cytoplasm (GO:0005737); microtubule (GO:0005874); plasma membrane (GO:0005886); synapse (GO:0045202)	endocytosis (GO:0006897); synaptic vesicle budding from presynaptic endocytic zone membrane (GO:0016185); receptor internalization (GO:0031623); chordate embryonic development (GO:0043009); convergent extension (GO:0060026); somite development (GO:0061053); muscle structure development (GO:0061061)	nucleotide binding (GO:0000166); GTPase activity (GO:0003924); GTP binding (GO:0005525); microtubule binding (GO:0008017); hydrolase activity (GO:0016787)					LBD	+
hnrnpa0b	heterogeneous nuclear ribonucleoprotein A0b	9444800	490540	74893	490540	5.69067	Tier 3	Medium	334222	nucleus (GO:0005634); ribonucleoprotein complex (GO:1990904)	3'-UTR-mediated mRNA stabilization (GO:0070935)	nucleic acid binding (GO:0003676); RNA binding (GO:0003723); mRNA binding (GO:0003729)					LBD
eno3	enolase 3, (beta, muscle)	195440	2715600	470290	470290	5.67237	Tier 3	Medium	378963	phosphopyruvate hydratase complex (GO:0000015)	glycolytic process (GO:0006096)	magnesium ion binding (GO:0000287); phosphopyruvate hydratase activity (GO:0004634); lyase activity (GO:0016829)					Equ	+
ahsa1b	AHA1, activator of heat shock protein ATPase homolog 1b	832440	99894	0	466167	5.66854	Tier 3	Medium	321945	cytosol (GO:0005829)	protein folding (GO:0006457); positive regulation of ATP-dependent activity (GO:0032781)	ATPase activator activity (GO:0001671); protein-folding chaperone binding (GO:0051087)					LBD
eppk1	epiplakin 1	819510	98157	0	458834	5.66166	Tier 3	Medium	101885652	cytoplasm (GO:0005737); cytoskeleton (GO:0005856); membrane (GO:0016020); cell junction (GO:0030054); keratin filament (GO:0045095)	wound healing (GO:0042060); intermediate filament cytoskeleton organization (GO:0045104); intermediate filament bundle assembly (GO:0045110)	structural molecule activity (GO:0005198); keratin filament binding (GO:1990254)					LBD
xrn2	5'-3' exoribonuclease 2	882970	0	4266	443618	5.64701	Tier 3	Medium	321940	nucleus (GO:0005634)	nuclear-transcribed mRNA catabolic process (GO:0000956); nucleobase-containing compound metabolic process (GO:0006139); mRNA processing (GO:0006397)	3'-5'-RNA exonuclease activity (GO:0000175); nucleic acid binding (GO:0003676); RNA binding (GO:0003723); nuclease activity (GO:0004518); exonuclease activity (GO:0004527); 5'-3' RNA exonuclease activity (GO:0004534); hydrolase activity (GO:0016787); RNA exonuclease activity, producing 5'-phosphomonoesters (GO:0016896)					Equ
parp1	poly (ADP-ribose) polymerase 1	21998000	435930	29401	435930	5.63942	Tier 3	Medium	560788	chromatin (GO:0000785); nucleus (GO:0005634); chromosome (GO:0005694); nucleolus (GO:0005730); cytoplasm (GO:0005737); cytosol (GO:0005829); nuclear replication fork (GO:0043596); site of DNA damage (GO:0090734)	negative regulation of transcription by RNA polymerase II (GO:0000122); immune system process (GO:0002376); DNA repair (GO:0006281); double-strand break repair (GO:0006302); apoptotic process (GO:0006915); DNA damage response (GO:0006974); metabolic process (GO:0008152); innate immune response (GO:0045087); regulation of circadian sleep/wake cycle, sleep (GO:0045187); negative regulation of innat…	DNA binding (GO:0003677); damaged DNA binding (GO:0003684); catalytic activity (GO:0003824); NAD+ ADP-ribosyltransferase activity (GO:0003950); zinc ion binding (GO:0008270); transferase activity (GO:0016740); glycosyltransferase activity (GO:0016757); pentosyltransferase activity (GO:0016763); nucleotidyltransferase activity (GO:0016779); nucleosome binding (GO:0031491); protein homodimerization…					Equ
fkbp10b	FKBP prolyl isomerase 10b	435830	449040	193280	435830	5.63932	Tier 3	Medium	324381	endoplasmic reticulum (GO:0005783)	protein folding (GO:0006457)	peptidyl-prolyl cis-trans isomerase activity (GO:0003755); calcium ion binding (GO:0005509); isomerase activity (GO:0016853); metal ion binding (GO:0046872)					Equ	+
mat2aa	methionine adenosyltransferase 2Aa	732830	132070	0	432450	5.63594	Tier 3	Medium	323329	cytosol (GO:0005829); methionine adenosyltransferase complex (GO:0048269)	S-adenosylmethionine biosynthetic process (GO:0006556); one-carbon metabolic process (GO:0006730); cardiac muscle cell development (GO:0055013); circulatory system development (GO:0072359)	nucleotide binding (GO:0000166); methionine adenosyltransferase activity (GO:0004478); ATP binding (GO:0005524); transferase activity (GO:0016740); metal ion binding (GO:0046872)					Equ	+
ipo7	importin 7	719940	412470	213530	412470	5.61539	Tier 3	Medium	321739	nuclear envelope (GO:0005635); cytosol (GO:0005829)	protein import into nucleus (GO:0006606); intracellular protein transport (GO:0006886)	small GTPase binding (GO:0031267)					Equ
dnmt3ba	DNA (cytosine-5-)-methyltransferase 3 beta, duplicate a	794310	27483	0	410896	5.61373	Tier 3	Medium	321084	nucleus (GO:0005634)	negative regulation of transcription by RNA polymerase II (GO:0000122); DNA methylation (GO:0006306); regulation of gene expression (GO:0010468); methylation (GO:0032259); determination of heart left/right asymmetry (GO:0061371); C-5 methylation of cytosine (GO:0090116)	DNA binding (GO:0003677); DNA (cytosine-5-)-methyltransferase activity (GO:0003886); methyltransferase activity (GO:0008168); transferase activity (GO:0016740); metal ion binding (GO:0046872); DNA (cytosine-5-)-methyltransferase activity, acting on CpG substrates (GO:0051718)					LBD
aclya	ATP citrate lyase a	1252300	407460	46309	407460	5.61008	Tier 3	Medium	436922	cytoplasm (GO:0005737); mitochondrion (GO:0005739); cytosol (GO:0005829)	acetyl-CoA biosynthetic process (GO:0006085); tricarboxylic acid cycle (GO:0006099); citrate metabolic process (GO:0006101); lipid metabolic process (GO:0006629); fatty acid biosynthetic process (GO:0006633)	nucleotide binding (GO:0000166); catalytic activity (GO:0003824); ATP citrate synthase activity (GO:0003878); ATP binding (GO:0005524); transferase activity (GO:0016740); lyase activity (GO:0016829); metal ion binding (GO:0046872); acyltransferase activity, acyl groups converted into alkyl on transfer (GO:0046912)					Equ
hnrnpm	heterogeneous nuclear ribonucleoprotein M	34109000	403900	38294	403900	5.60627	Tier 3	Medium	555643	nucleus (GO:0005634); cytoplasm (GO:0005737); ribonucleoprotein complex (GO:1990904)		nucleic acid binding (GO:0003676); RNA binding (GO:0003723); mRNA binding (GO:0003729)					LBD
mdh1aa	malate dehydrogenase 1Aa, NAD (soluble)	0	726400	72924	399662	5.60169	Tier 3	Medium	399662	cytosol (GO:0005829)	tricarboxylic acid cycle (GO:0006099); oxaloacetate metabolic process (GO:0006107); malate metabolic process (GO:0006108); NADH metabolic process (GO:0006734); carboxylic acid metabolic process (GO:0019752)	catalytic activity (GO:0003824); oxidoreductase activity (GO:0016491); malate dehydrogenase activity (GO:0016615); oxidoreductase activity, acting on the CH-OH group of donors, NAD or NADP as acceptor (GO:0016616); L-malate dehydrogenase activity (GO:0030060)					LBD
prmt1	protein arginine methyltransferase 1	367380	414010	0	390695	5.59184	Tier 3	Medium	321974	nucleus (GO:0005634); nucleoplasm (GO:0005654); cytosol (GO:0005829)	nitrogen compound metabolic process (GO:0006807); methylation (GO:0032259); macromolecule metabolic process (GO:0043170); primary metabolic process (GO:0044238); convergent extension involved in gastrulation (GO:0060027)	methyltransferase activity (GO:0008168); S-adenosylmethionine-dependent methyltransferase activity (GO:0008757); arginine N-methyltransferase activity (GO:0016273); protein-arginine N-methyltransferase activity (GO:0016274); transferase activity (GO:0016740); histone H4R3 methyltransferase activity (GO:0044020)					Equ	+
xrn1	5'-3' exoribonuclease 1	710490	61917	0	386204	5.58682	Tier 3	Medium	394008	nucleus (GO:0005634); cytoplasm (GO:0005737)	nuclear-transcribed mRNA catabolic process (GO:0000956); rRNA catabolic process (GO:0016075)	3'-5'-RNA exonuclease activity (GO:0000175); nucleic acid binding (GO:0003676); RNA binding (GO:0003723); nuclease activity (GO:0004518); exonuclease activity (GO:0004527); 5'-3' RNA exonuclease activity (GO:0004534); 5'-3' exonuclease activity (GO:0008409); hydrolase activity (GO:0016787); RNA exonuclease activity, producing 5'-phosphomonoesters (GO:0016896)					LBD
srp72	signal recognition particle 72	681020	88541	0	384780	5.58521	Tier 3	Medium	327335	cytoplasm (GO:0005737); endoplasmic reticulum (GO:0005783); signal recognition particle, endoplasmic reticulum targeting (GO:0005786); signal recognition particle (GO:0048500); ribonucleoprotein complex (GO:1990904)	SRP-dependent cotranslational protein targeting to membrane (GO:0006614)	7S RNA binding (GO:0008312); ribosome binding (GO:0043022)					LBD
phb2a	prohibitin 2a	0	399910	355410	377660	5.5771	Tier 3	Medium	324421	mitochondrion (GO:0005739); mitochondrial inner membrane (GO:0005743); plasma membrane (GO:0005886); membrane (GO:0016020)	mitochondrion organization (GO:0007005)						Equ
ubap2b	ubiquitin associated protein 2b	689470	52653	0	371062	5.56945	Tier 3	Medium	570789	nucleus (GO:0005634); cytoplasm (GO:0005737)		molecular_function (GO:0003674)					LBD
mcm2	minichromosome maintenance complex component 2	10677000	369150	100640	369150	5.5672	Tier 3	Medium	192338	nucleus (GO:0005634); MCM complex (GO:0042555)	double-strand break repair via break-induced replication (GO:0000727); DNA replication (GO:0006260); DNA unwinding involved in DNA replication (GO:0006268); DNA replication initiation (GO:0006270); cell cycle (GO:0007049); DNA duplex unwinding (GO:0032508); thymus development (GO:0048538); retina development in camera-type eye (GO:0060041); regulation of cilium assembly (GO:1902017); mitotic DNA …	nucleotide binding (GO:0000166); DNA binding (GO:0003677); chromatin binding (GO:0003682); single-stranded DNA binding (GO:0003697); helicase activity (GO:0004386); ATP binding (GO:0005524); hydrolase activity (GO:0016787); single-stranded DNA helicase activity (GO:0017116); 3'-5' DNA helicase activity (GO:0043138)					Equ	+
vdac1	voltage-dependent anion channel 1	82278	647560	0	364919	5.5622	Tier 3	Medium	334582	mitochondrion (GO:0005739); mitochondrial outer membrane (GO:0005741); plasma membrane (GO:0005886); membrane (GO:0016020); membrane raft (GO:0045121); pore complex (GO:0046930)	monoatomic ion transport (GO:0006811); transmembrane transport (GO:0055085); monoatomic anion transmembrane transport (GO:0098656)	voltage-gated monoatomic anion channel activity (GO:0008308); porin activity (GO:0015288)					LBD
snrpa1	small nuclear ribonucleoprotein polypeptide A'	688230	38520	0	363375	5.56036	Tier 3	Medium	492511	U2 snRNP (GO:0005686); ribonucleoprotein complex (GO:1990904)	mRNA splicing, via spliceosome (GO:0000398); mRNA processing (GO:0006397)	U2 snRNA binding (GO:0030620)					LBD
nup160	nucleoporin 160	695510	8078	0	351794	5.54629	Tier 3	Medium	393635	nucleus (GO:0005634); nuclear pore (GO:0005643)	nucleocytoplasmic transport (GO:0006913); macromolecule localization (GO:0033036); macromolecule metabolic process (GO:0043170); organic substance transport (GO:0071702); nitrogen compound transport (GO:0071705)	structural constituent of nuclear pore (GO:0017056)					Equ
pygl	phosphorylase, glycogen, liver	398220	299870	0	349045	5.54288	Tier 3	Medium	493916	cytoplasm (GO:0005737); cytosol (GO:0005829)	carbohydrate metabolic process (GO:0005975); glycogen metabolic process (GO:0005977); glycogen catabolic process (GO:0005980); metabolic process (GO:0008152)	catalytic activity (GO:0003824); 1,4-alpha-oligoglucan phosphorylase activity (GO:0004645); glycogen phosphorylase activity (GO:0008184); transferase activity (GO:0016740); glycosyltransferase activity (GO:0016757); pyridoxal phosphate binding (GO:0030170); linear malto-oligosaccharide phosphorylase activity (GO:0102250); SHG alpha-glucan phosphorylase activity (GO:0102499)					LBD
phb	prohibitin	71403	2948000	336360	336360	5.5268	Tier 3	Medium	321346	mitochondrion (GO:0005739); mitochondrial inner membrane (GO:0005743); plasma membrane (GO:0005886); membrane (GO:0016020)	mitochondrion organization (GO:0007005)						Equ	+
abcf3	ATP-binding cassette, sub-family F (GCN20), member 3	462290	179560	0	320925	5.5064	Tier 3	Medium	100331227			nucleotide binding (GO:0000166); ATP binding (GO:0005524); ATP hydrolysis activity (GO:0016887)					LBD
ppp2r2ab	protein phosphatase 2, regulatory subunit B, alpha b	490600	133310	0	311955	5.49409	Tier 3	Medium	327263	protein phosphatase type 2A complex (GO:0000159); cytosol (GO:0005829)	blood vessel lumenization (GO:0072554)	protein phosphatase regulator activity (GO:0019888)					LBD
txnrd3	thioredoxin reductase 3	411940	196830	0	304385	5.48342	Tier 3	Medium	352924	cytoplasm (GO:0005737); mitochondrion (GO:0005739); cytosol (GO:0005829)	response to oxidative stress (GO:0006979); response to inorganic substance (GO:0010035); cell redox homeostasis (GO:0045454)	nucleotide binding (GO:0000166); thioredoxin-disulfide reductase (NADP) activity (GO:0004791); oxidoreductase activity (GO:0016491); oxidoreductase activity, acting on a sulfur group of donors, NAD(P) as acceptor (GO:0016668); flavin adenine dinucleotide binding (GO:0050660)					LBD
seh1l	SEH1-like (S. cerevisiae)	534000	29230	0	281615	5.44966	Tier 3	Medium	334749	chromosome, centromeric region (GO:0000775); kinetochore (GO:0000776); nucleus (GO:0005634); nuclear pore (GO:0005643); chromosome (GO:0005694); lysosome (GO:0005764); lysosomal membrane (GO:0005765); membrane (GO:0016020); nuclear pore outer ring (GO:0031080); Seh1-associated complex (GO:0035859); GATOR2 complex (GO:0061700)	nuclear pore organization (GO:0006999); cell cycle (GO:0007049); chromosome segregation (GO:0007059); mitotic metaphase chromosome alignment (GO:0007080); protein transport (GO:0015031); cellular response to nutrient levels (GO:0031669); cellular response to amino acid starvation (GO:0034198); mRNA transport (GO:0051028); cell division (GO:0051301); attachment of mitotic spindle microtubules to k…	structural molecule activity (GO:0005198)					LBD
sec23a	Sec23 homolog A, coat complex II component	481880	77937	0	279908	5.44702	Tier 3	Medium	406774	cytoplasm (GO:0005737); endoplasmic reticulum (GO:0005783); endoplasmic reticulum membrane (GO:0005789); cytosol (GO:0005829); membrane (GO:0016020); COPII vesicle coat (GO:0030127); cytoplasmic vesicle (GO:0031410); endoplasmic reticulum exit site (GO:0070971)	protein targeting (GO:0006605); intracellular protein transport (GO:0006886); endoplasmic reticulum to Golgi vesicle-mediated transport (GO:0006888); protein transport (GO:0015031); vesicle-mediated transport (GO:0016192); pectoral fin morphogenesis (GO:0035138); embryonic neurocranium morphogenesis (GO:0048702); cartilage development (GO:0051216); COPII-coated vesicle cargo loading (GO:0090110);…	GTPase activator activity (GO:0005096); zinc ion binding (GO:0008270); metal ion binding (GO:0046872)					LBD	+
ddost	dolichyl-diphosphooligosaccharide--protein glycosyltransferase subunit (non-catalytic)	210500	295490	260440	260440	5.41571	Tier 3	Low	406408	endoplasmic reticulum (GO:0005783); endoplasmic reticulum membrane (GO:0005789); oligosaccharyltransferase complex (GO:0008250); membrane (GO:0016020)	protein N-linked glycosylation via asparagine (GO:0018279)						Equ	+
fubp1	far upstream element (FUSE) binding protein 1	303700	209540	0	256620	5.40929	Tier 3	Low	406418	nucleus (GO:0005634); cytoplasm (GO:0005737)	regulation of DNA-templated transcription (GO:0006355); regulation of gene expression (GO:0010468)	nucleic acid binding (GO:0003676); RNA binding (GO:0003723); mRNA binding (GO:0003729); mRNA 3'-UTR binding (GO:0003730)					LBD
nfx1	nuclear transcription factor, X-box binding 1	449090	8401	0	228746	5.35935	Tier 3	Low	562071	nucleus (GO:0005634)	negative regulation of transcription by RNA polymerase II (GO:0000122)	RNA polymerase II transcription regulatory region sequence-specific DNA binding (GO:0000977); DNA-binding transcription factor activity, RNA polymerase II-specific (GO:0000981); nucleic acid binding (GO:0003676); DNA-binding transcription factor activity (GO:0003700); zinc ion binding (GO:0008270); metal ion binding (GO:0046872)					Equ
ddx43	DEAD (Asp-Glu-Ala-Asp) box polypeptide 43	434100	17141	0	225620	5.35338	Tier 3	Low	100136871			nucleotide binding (GO:0000166); nucleic acid binding (GO:0003676); RNA binding (GO:0003723); RNA helicase activity (GO:0003724); mRNA binding (GO:0003729); helicase activity (GO:0004386); ATP binding (GO:0005524); hydrolase activity (GO:0016787)					LBD
stt3a	STT3 oligosaccharyltransferase complex catalytic subunit A	0	321370	124570	222970	5.34825	Tier 3	Low	266797	endoplasmic reticulum membrane (GO:0005789); membrane (GO:0016020)	protein glycosylation (GO:0006486); protein N-linked glycosylation via asparagine (GO:0018279); post-translational protein modification (GO:0043687)	oligosaccharyl transferase activity (GO:0004576); dolichyl-diphosphooligosaccharide-protein glycotransferase activity (GO:0004579); transferase activity (GO:0016740); glycosyltransferase activity (GO:0016757); metal ion binding (GO:0046872)					Equ	+
rrbp1b	ribosome binding protein 1b	0	257400	165980	211690	5.3257	Tier 3	Low	567029	endoplasmic reticulum membrane (GO:0005789); membrane (GO:0016020)	protein transport (GO:0015031)						Equ	+
hyou1	hypoxia up-regulated 1	0	329620	58671	194146	5.28813	Tier 3	Low	327133	endoplasmic reticulum (GO:0005783); endoplasmic reticulum lumen (GO:0005788); endoplasmic reticulum chaperone complex (GO:0034663)	negative regulation of hypoxia-induced intrinsic apoptotic signaling pathway (GO:1903298)	nucleotide binding (GO:0000166); adenyl-nucleotide exchange factor activity (GO:0000774); ATP binding (GO:0005524); ATP-dependent protein folding chaperone (GO:0140662)					LBD
sec23b	SEC23 homolog B, coat complex II component	337320	49856	0	193588	5.28688	Tier 3	Low	327268	cytoplasm (GO:0005737); endoplasmic reticulum (GO:0005783); endoplasmic reticulum membrane (GO:0005789); cytosol (GO:0005829); membrane (GO:0016020); COPII vesicle coat (GO:0030127); cytoplasmic vesicle (GO:0031410); endoplasmic reticulum exit site (GO:0070971)	intracellular protein transport (GO:0006886); endoplasmic reticulum to Golgi vesicle-mediated transport (GO:0006888); protein transport (GO:0015031); vesicle-mediated transport (GO:0016192); embryonic neurocranium morphogenesis (GO:0048702); erythrocyte development (GO:0048821); cartilage development (GO:0051216); COPII-coated vesicle cargo loading (GO:0090110); COPII-coated vesicle budding (GO:0…	GTPase activator activity (GO:0005096); zinc ion binding (GO:0008270); metal ion binding (GO:0046872)					LBD
pigk	phosphatidylinositol glycan anchor biosynthesis, class K	0	158290	210940	184615	5.26627	Tier 3	Low	415239	membrane (GO:0016020); GPI-anchor transamidase complex (GO:0042765)	proteolysis (GO:0006508); attachment of GPI anchor to protein (GO:0016255); protein localization to cell surface (GO:0034394); detection of mechanical stimulus involved in sensory perception of touch (GO:0050976)	GPI-anchor transamidase activity (GO:0003923); peptidase activity (GO:0008233); cysteine-type peptidase activity (GO:0008234); hydrolase activity (GO:0016787)					Equ
rpn1	ribophorin I	180560	376820	78685	180560	5.25662	Tier 3	Low	325561	endoplasmic reticulum (GO:0005783); oligosaccharyltransferase complex (GO:0008250); membrane (GO:0016020)	protein glycosylation (GO:0006486); protein N-linked glycosylation via asparagine (GO:0018279)						Equ
erp44	endoplasmic reticulum protein 44	323130	0	30670	176900	5.24773	Tier 3	Low	393866	endoplasmic reticulum membrane (GO:0005789); endoplasmic reticulum-Golgi intermediate compartment (GO:0005793)	protein folding (GO:0006457); heart development (GO:0007507); regulation of cardiac muscle contraction by calcium ion signaling (GO:0010882)	protein disulfide isomerase activity (GO:0003756)					Equ
dis3l2	DIS3 like 3'-5' exoribonuclease 2	310000	33104	0	171552	5.2344	Tier 3	Low	566106	P-body (GO:0000932); cytoplasm (GO:0005737)	mRNA catabolic process (GO:0006402); cell cycle (GO:0007049); miRNA catabolic process (GO:0010587); nuclear-transcribed mRNA catabolic process, exonucleolytic, 3'-5' (GO:0034427); pronephros development (GO:0048793); cell division (GO:0051301); polyuridylation-dependent mRNA catabolic process (GO:1990074)	3'-5'-RNA exonuclease activity (GO:0000175); RNA binding (GO:0003723); nuclease activity (GO:0004518); exonuclease activity (GO:0004527); 5'-3' RNA exonuclease activity (GO:0004534); RNA nuclease activity (GO:0004540); hydrolase activity (GO:0016787); RNA exonuclease activity, producing 5'-phosphomonoesters (GO:0016896); metal ion binding (GO:0046872)					LBD
hectd1	HECT domain containing 1	309490	11196	0	160343	5.20505	Tier 3	Low	100002034	nuclear speck (GO:0016607)	ubiquitin-dependent protein catabolic process (GO:0006511); protein ubiquitination (GO:0016567); proteasome-mediated ubiquitin-dependent protein catabolic process (GO:0043161); anatomical structure development (GO:0048856); protein K63-linked ubiquitination (GO:0070534)	ubiquitin-protein transferase activity (GO:0004842); transferase activity (GO:0016740); metal ion binding (GO:0046872); ubiquitin protein ligase activity (GO:0061630)					LBD
aldob	aldolase b, fructose-bisphosphate	0	258100	43021	150560	5.17771	Tier 3	Low	321664	cytoplasm (GO:0005737); cytosol (GO:0005829); cytoskeleton (GO:0005856); centriolar satellite (GO:0034451)	glycolytic process (GO:0006096); fructose 1,6-bisphosphate metabolic process (GO:0030388)	fructose-bisphosphate aldolase activity (GO:0004332); lyase activity (GO:0016829); fructose-1-phosphate aldolase activity (GO:0061609)					LBD
mcm3l	MCM3 minichromosome maintenance deficient 3 (S. cerevisiae), like	8551500	147410	14886	147410	5.16853	Tier 3	Low	100147915	nucleus (GO:0005634); chromosome (GO:0005694); MCM complex (GO:0042555)	double-strand break repair via break-induced replication (GO:0000727); DNA replication (GO:0006260); DNA replication initiation (GO:0006270); DNA strand elongation involved in DNA replication (GO:0006271); cell cycle (GO:0007049); DNA duplex unwinding (GO:0032508); mitotic DNA replication initiation (GO:1902975)	nucleotide binding (GO:0000166); DNA binding (GO:0003677); single-stranded DNA binding (GO:0003697); helicase activity (GO:0004386); ATP binding (GO:0005524); hydrolase activity (GO:0016787); single-stranded DNA helicase activity (GO:0017116)					Equ
hk2	hexokinase 2	118650	173390	0	146020	5.16441	Tier 3	Low	406339	mitochondrion (GO:0005739); mitochondrial outer membrane (GO:0005741); cytosol (GO:0005829)	intracellular glucose homeostasis (GO:0001678); carbohydrate metabolic process (GO:0005975); glucose metabolic process (GO:0006006); glycolytic process (GO:0006096); phosphorylation (GO:0016310); carbohydrate phosphorylation (GO:0046835); glucose 6-phosphate metabolic process (GO:0051156)	nucleotide binding (GO:0000166); glucokinase activity (GO:0004340); hexokinase activity (GO:0004396); ATP binding (GO:0005524); glucose binding (GO:0005536); fructokinase activity (GO:0008865); kinase activity (GO:0016301); transferase activity (GO:0016740); phosphotransferase activity, alcohol group as acceptor (GO:0016773)					LBD	+
rcn1	reticulocalbin 1, EF-hand calcium binding domain	213490	0	76823	145156	5.16184	Tier 3	Low	562671	endoplasmic reticulum (GO:0005783)	biological_process (GO:0008150)	molecular_function (GO:0003674); calcium ion binding (GO:0005509); metal ion binding (GO:0046872)					Equ	+
gart	phosphoribosylglycinamide formyltransferase	165330	144490	22458	144490	5.15984	Tier 3	Low	58141	cytosol (GO:0005829)	purine nucleotide biosynthetic process (GO:0006164); 'de novo' IMP biosynthetic process (GO:0006189); metabolic process (GO:0008152); biosynthetic process (GO:0009058); purine nucleobase biosynthetic process (GO:0009113); chordate embryonic development (GO:0043009); camera-type eye development (GO:0043010); pigmentation (GO:0043473); adenine biosynthetic process (GO:0046084)	nucleotide binding (GO:0000166); catalytic activity (GO:0003824); phosphoribosylamine-glycine ligase activity (GO:0004637); phosphoribosylformylglycinamidine cyclo-ligase activity (GO:0004641); phosphoribosylglycinamide formyltransferase activity (GO:0004644); ATP binding (GO:0005524); transferase activity (GO:0016740); ligase activity (GO:0016874); metal ion binding (GO:0046872)					Equ
mfn2	mitofusin 2	212640	73165	0	142902	5.15504	Tier 3	Low	567448	mitochondrion (GO:0005739); mitochondrial outer membrane (GO:0005741); membrane (GO:0016020)	axonogenesis (GO:0007409); neuromuscular junction development (GO:0007528); mitochondrial fusion (GO:0008053); axonal transport of mitochondrion (GO:0019896); hemopoiesis (GO:0030097); mitochondrion localization (GO:0051646)	nucleotide binding (GO:0000166); GTPase activity (GO:0003924); GTP binding (GO:0005525); hydrolase activity (GO:0016787)					LBD	+
sel1l	SEL1L adaptor subunit of SYVN1 ubiquitin ligase	144410	140870	0	142640	5.15424	Tier 3	Low	568615	endoplasmic reticulum membrane (GO:0005789)	ERAD pathway (GO:0036503)						Equ
hspa4a	heat shock protein 4a	134580	142690	0	138635	5.14187	Tier 3	Low	335865	nucleus (GO:0005634); cytosol (GO:0005829)	protein folding (GO:0006457)	nucleotide binding (GO:0000166); adenyl-nucleotide exchange factor activity (GO:0000774); ATP binding (GO:0005524); ATP-dependent protein folding chaperone (GO:0140662)					LBD	+
ubr4	ubiquitin protein ligase E3 component n-recognin 4	239260	30808	0	135034	5.13044	Tier 3	Low	407625	nucleoplasm (GO:0005654); centrosome (GO:0005813); cytosol (GO:0005829)	ubiquitin-dependent protein catabolic process (GO:0006511)	ubiquitin-protein transferase activity (GO:0004842); calmodulin binding (GO:0005516); zinc ion binding (GO:0008270); metal ion binding (GO:0046872)					Equ
uba1	ubiquitin-like modifier activating enzyme 1	104160	327090	128750	128750	5.10975	Tier 3	Low	406335	nucleus (GO:0005634); cytoplasm (GO:0005737)	ubiquitin-dependent protein catabolic process (GO:0006511); DNA damage response (GO:0006974); axonogenesis (GO:0007409); protein ubiquitination (GO:0016567); protein modification process (GO:0036211); regulation of inflammatory response (GO:0050727)	nucleotide binding (GO:0000166); ubiquitin activating enzyme activity (GO:0004839); ATP binding (GO:0005524); ubiquitin-like modifier activating enzyme activity (GO:0008641); ligase activity (GO:0016874)					Equ
sf3b3	splicing factor 3b, subunit 3	6672100	116460	18599	116460	5.06618	Tier 3	Low	406824	nucleus (GO:0005634); spliceosomal complex (GO:0005681); U2 snRNP (GO:0005686); U2-type precatalytic spliceosome (GO:0071005)	mRNA splicing, via spliceosome (GO:0000398); mRNA processing (GO:0006397); RNA splicing (GO:0008380)	nucleic acid binding (GO:0003676); U2 snRNA binding (GO:0030620)					Equ
gpia	glucose-6-phosphate isomerase a	0	139430	76306	107868	5.03289	Tier 3	Low	246094	extracellular space (GO:0005615); cytosol (GO:0005829)	gluconeogenesis (GO:0006094); glycolytic process (GO:0006096); glucose 6-phosphate metabolic process (GO:0051156); carbohydrate derivative metabolic process (GO:1901135)	glucose-6-phosphate isomerase activity (GO:0004347); cytokine activity (GO:0005125); isomerase activity (GO:0016853); monosaccharide binding (GO:0048029); carbohydrate derivative binding (GO:0097367)					LBD	+
aifm1	apoptosis inducing factor mitochondrion associated 1	0	147520	61214	104367	5.01856	Tier 3	Low	373125	cytoplasm (GO:0005737); mitochondrion (GO:0005739)	apoptotic process (GO:0006915); mitochondrial respiratory chain complex assembly (GO:0033108)	NAD(P)H oxidase H2O2-forming activity (GO:0016174); oxidoreductase activity (GO:0016491); protein dimerization activity (GO:0046983); flavin adenine dinucleotide binding (GO:0050660); FAD binding (GO:0071949)					Equ
tubg1	tubulin, gamma 1	141900	59200	0	100550	5.00238	Tier 3	Low	393882	gamma-tubulin complex (GO:0000930); nucleus (GO:0005634); cytoplasm (GO:0005737); centrosome (GO:0005813); spindle (GO:0005819); cytoskeleton (GO:0005856); microtubule (GO:0005874)	mitotic sister chromatid segregation (GO:0000070); meiotic spindle organization (GO:0000212); mitotic cell cycle (GO:0000278); microtubule-based process (GO:0007017); microtubule nucleation (GO:0007020); mitotic spindle organization (GO:0007052); cytoplasmic microtubule organization (GO:0031122)	nucleotide binding (GO:0000166); structural constituent of cytoskeleton (GO:0005200); GTP binding (GO:0005525)					LBD
prkcsh	PRKCSH beta subunit of glucosidase II	0	125320	65589	95454.5	4.9798	Tier 3	Low	394028	endoplasmic reticulum (GO:0005783); membrane (GO:0016020); glucosidase II complex (GO:0017177)	liver development (GO:0001889); N-glycan processing (GO:0006491); phosphorylation (GO:0016310); pronephros development (GO:0048793)	calcium ion binding (GO:0005509); kinase activity (GO:0016301); transferase activity (GO:0016740)					Equ
huwe1	HECT, UBA and WWE domain containing E3 ubiquitin protein ligase 1	528170	94059	6623	94059	4.9734	Tier 3	Low	559439	nucleus (GO:0005634)	DNA repair (GO:0006281); DNA damage response (GO:0006974); protein ubiquitination (GO:0016567)	NAD+ ADP-ribosyltransferase activity (GO:0003950); ubiquitin-protein transferase activity (GO:0004842); zinc ion binding (GO:0008270); transferase activity (GO:0016740); NAD+-protein ADP-ribosyltransferase activity (GO:1990404)					Equ
gfpt1	glutamine--fructose-6-phosphate transaminase 1	150080	92398	28160	92398	4.96566	Tier 3	Low	567861		chondrocyte development (GO:0002063); fructose 6-phosphate metabolic process (GO:0006002); UDP-N-acetylglucosamine metabolic process (GO:0006047); UDP-N-acetylglucosamine biosynthetic process (GO:0006048); protein N-linked glycosylation (GO:0006487); glutamine metabolic process (GO:0006541); skeletal muscle tissue development (GO:0007519); neuromuscular junction development (GO:0007528); melanocy…	glutamine-fructose-6-phosphate transaminase (isomerizing) activity (GO:0004360); transaminase activity (GO:0008483); transferase activity (GO:0016740); carbohydrate derivative binding (GO:0097367)					Equ	+
ssr1	signal sequence receptor, alpha	0	67078	117360	92219	4.96482	Tier 3	Low	373100	endoplasmic reticulum (GO:0005783); endoplasmic reticulum membrane (GO:0005789); membrane (GO:0016020)	cellular response to estrogen stimulus (GO:0071391)						Equ	+
elp1	elongator acetyltransferase complex subunit 1	136140	48112	0	92126	4.96438	Tier 3	Low	561039	nucleus (GO:0005634); cytoplasm (GO:0005737); cytosol (GO:0005829); elongator holoenzyme complex (GO:0033588)	tRNA wobble uridine modification (GO:0002098); tRNA wobble base 5-methoxycarbonylmethyl-2-thiouridinylation (GO:0002926); tRNA processing (GO:0008033); enteric nervous system development (GO:0048484)	tRNA binding (GO:0000049)					LBD
glrx3	glutaredoxin 3	5774400	76423	9919	76423	4.88322	Tier 3	Low	449777	nucleus (GO:0005634); cytoplasm (GO:0005737); cytosol (GO:0005829)	intracellular iron ion homeostasis (GO:0006879); hemoglobin metabolic process (GO:0020027); multicellular organismal-level iron ion homeostasis (GO:0060586)	metal ion binding (GO:0046872); iron-sulfur cluster binding (GO:0051536)					Equ
apoeb	apolipoprotein Eb	0	18859	128680	73769.5	4.86788	Tier 3	Low	30314	extracellular region (GO:0005576); extracellular space (GO:0005615); extracellular matrix (GO:0031012); very-low-density lipoprotein particle (GO:0034361); low-density lipoprotein particle (GO:0034362); intermediate-density lipoprotein particle (GO:0034363); high-density lipoprotein particle (GO:0034364); chylomicron (GO:0042627); extracellular vesicle (GO:1903561)	lipid transport (GO:0006869); cholesterol metabolic process (GO:0008203); cholesterol efflux (GO:0033344); phospholipid efflux (GO:0033700); high-density lipoprotein particle assembly (GO:0034380); chylomicron remnant clearance (GO:0034382); very-low-density lipoprotein particle clearance (GO:0034447); lipoprotein metabolic process (GO:0042157); lipoprotein biosynthetic process (GO:0042158); acyl…	phospholipid binding (GO:0005543); heparin binding (GO:0008201); lipid binding (GO:0008289); identical protein binding (GO:0042802); heparan sulfate proteoglycan binding (GO:0043395); low-density lipoprotein particle receptor binding (GO:0050750); phosphatidylcholine-sterol O-acyltransferase activator activity (GO:0060228); cholesterol transfer activity (GO:0120020)					LBD	+
ercc6l	excision repair cross-complementation group 6-like	114600	20551	0	67575.5	4.82979	Tier 3	Low	100005291	chromosome, centromeric region (GO:0000775); kinetochore (GO:0000776); chromosome (GO:0005694)	cell cycle (GO:0007049); intein-mediated protein splicing (GO:0016539); cell division (GO:0051301)	nucleotide binding (GO:0000166); DNA binding (GO:0003677); helicase activity (GO:0004386); ATP binding (GO:0005524); DNA translocase activity (GO:0015616); hydrolase activity (GO:0016787); ATP hydrolysis activity (GO:0016887); ATP-dependent chromatin remodeler activity (GO:0140658)					LBD
lemd3	LEM domain containing 3	3373200	62900	63110	63110	4.8001	Tier 3	Low	558474	nucleus (GO:0005634); endomembrane system (GO:0012505); membrane (GO:0016020); organelle envelope (GO:0031967)	nuclear envelope organization (GO:0006998); negative regulation of BMP signaling pathway (GO:0030514); cerebellum vasculature development (GO:0061300)	nucleic acid binding (GO:0003676); chromatin DNA binding (GO:0031490)					Equ
mlec	malectin	46843	0	77005	61924	4.79186	Tier 3	Low	569613	endoplasmic reticulum (GO:0005783); endoplasmic reticulum membrane (GO:0005789)		carbohydrate binding (GO:0030246)					Equ
sec24b	SEC24 homolog B, COPII coat complex component	36289	81108	0	58698.5	4.76863	Tier 3	Low	334633	endoplasmic reticulum membrane (GO:0005789); cytosol (GO:0005829); COPII vesicle coat (GO:0030127); cytoplasmic vesicle (GO:0031410); endoplasmic reticulum exit site (GO:0070971)	intracellular protein transport (GO:0006886); endoplasmic reticulum to Golgi vesicle-mediated transport (GO:0006888); protein transport (GO:0015031); COPII-coated vesicle cargo loading (GO:0090110)	SNARE binding (GO:0000149); zinc ion binding (GO:0008270)					LBD
nup210	nucleoporin 210	104630	0	10238	57434	4.75917	Tier 3	Low	570945	nuclear pore (GO:0005643); membrane (GO:0016020)	biological_process (GO:0008150); myoblast maturation (GO:0048628)	molecular_function (GO:0003674); protein-macromolecule adaptor activity (GO:0030674)					Equ
stip1	stress-induced phosphoprotein 1	49406	47596	0	48501	4.68575	Tier 3	Low	493606	cytoplasm (GO:0005737)	biological_process (GO:0008150)	molecular_function (GO:0003674); Hsp90 protein binding (GO:0051879)					LBD
naca	nascent polypeptide associated complex subunit alpha	0	44728	5850	25289	4.40293	Tier 3	Low	195823	nucleus (GO:0005634); cytoplasm (GO:0005737); nascent polypeptide-associated complex (GO:0005854)	protein targeting to membrane (GO:0006612); protein transport (GO:0015031); myofibril assembly (GO:0030239); definitive hemopoiesis (GO:0060216)	unfolded protein binding (GO:0051082)					Equ	+
krt97	keratin 97	2240900	168800000	0	85520450	7.93207	Tier 4	High	436656	cytoskeleton (GO:0005856); intermediate filament (GO:0005882)		structural molecule activity (GO:0005198)					LBD
flot1b	flotillin 1b	25803000	13265000	11831000	13265000	7.12271	Tier 4	High	245697	endosome (GO:0005768); plasma membrane (GO:0005886); membrane (GO:0016020); flotillin complex (GO:0016600); cytoplasmic vesicle (GO:0031410)	regulation of receptor internalization (GO:0002090); positive regulation of endocytosis (GO:0045807); protein kinase C signaling (GO:0070528); protein localization to plasma membrane (GO:0072659); positive regulation of cell junction assembly (GO:1901890); positive regulation of cell-cell adhesion mediated by cadherin (GO:2000049)						Equ	+
rbm4.2	RNA binding motif protein 4.2	25803000	425280	0	13114140	7.11774	Tier 4	High	557528	nuclear speck (GO:0016607)	mRNA splicing, via spliceosome (GO:0000398)	nucleic acid binding (GO:0003676); RNA binding (GO:0003723); mRNA 3'-UTR binding (GO:0003730); zinc ion binding (GO:0008270); metal ion binding (GO:0046872)					LBD
krt17	keratin 17	10265000	270480000	73773	10265000	7.01136	Tier 4	High	100034647	cytoskeleton (GO:0005856); intermediate filament (GO:0005882)	fin regeneration (GO:0031101)	structural molecule activity (GO:0005198)					Equ
trim33	tripartite motif containing 33	7803100	6201700	5456000	6201700	6.79251	Tier 4	High	324053	nucleus (GO:0005634)	erythrocyte differentiation (GO:0030218); neutrophil chemotaxis (GO:0030593); fin development (GO:0033333); regulation of transcription elongation by RNA polymerase II (GO:0034243); embryonic hemopoiesis (GO:0035162); post-embryonic hemopoiesis (GO:0035166); developmental pigmentation (GO:0048066); macrophage chemotaxis (GO:0048246); primitive hemopoiesis (GO:0060215); macrophage migration (GO:19…	DNA binding (GO:0003677); zinc ion binding (GO:0008270); transferase activity (GO:0016740); metal ion binding (GO:0046872)					Equ	+
asmtl	acetylserotonin O-methyltransferase-like	6162500	5750200	8285800	6162500	6.78976	Tier 4	High	324134		methylation (GO:0032259); anatomical structure development (GO:0048856)	methyltransferase activity (GO:0008168); O-methyltransferase activity (GO:0008171); transferase activity (GO:0016740); nucleoside triphosphate diphosphatase activity (GO:0047429)					Equ
pycr1b	pyrroline-5-carboxylate reductase 1b	24900000	5633100	125270	5633100	6.75075	Tier 4	High	100149838	cellular_component (GO:0005575)	proline biosynthetic process (GO:0006561); brain development (GO:0007420); amino acid biosynthetic process (GO:0008652); L-proline biosynthetic process (GO:0055129)	pyrroline-5-carboxylate reductase activity (GO:0004735); oxidoreductase activity (GO:0016491)					Equ
myef2	myelin expression factor 2	10600000	134000	0	5367000	6.72973	Tier 4	High	641483	nucleus (GO:0005634); cytoplasm (GO:0005737)	definitive hemopoiesis (GO:0060216)	nucleic acid binding (GO:0003676); RNA binding (GO:0003723); mRNA binding (GO:0003729)					LBD
calub	calumenin b	7222600	2088400	4090500	4090500	6.61178	Tier 4	High	394057	extracellular region (GO:0005576); endoplasmic reticulum (GO:0005783); endoplasmic reticulum membrane (GO:0005789); Golgi apparatus (GO:0005794); membrane (GO:0016020); sarcoplasmic reticulum (GO:0016529); sarcoplasmic reticulum lumen (GO:0033018); melanosome (GO:0042470)		calcium ion binding (GO:0005509); metal ion binding (GO:0046872)					Equ	+
lonp1	lon peptidase 1, mitochondrial	6477800	1263900	0	3870850	6.58781	Tier 4	High	563257	mitochondrion (GO:0005739); mitochondrial matrix (GO:0005759)	proteolysis (GO:0006508); protein quality control for misfolded or incompletely synthesized proteins (GO:0006515); mitochondrion organization (GO:0007005); protein catabolic process (GO:0030163); cellular response to oxidative stress (GO:0034599); chaperone-mediated protein complex assembly (GO:0051131); oxidation-dependent protein catabolic process (GO:0070407)	nucleotide binding (GO:0000166); DNA binding (GO:0003677); single-stranded DNA binding (GO:0003697); ATP-dependent peptidase activity (GO:0004176); serine-type endopeptidase activity (GO:0004252); ATP binding (GO:0005524); peptidase activity (GO:0008233); serine-type peptidase activity (GO:0008236); hydrolase activity (GO:0016787); ATP hydrolysis activity (GO:0016887); sequence-specific DNA bindi…					Equ
zgc:171776	zgc:171776	6567200	689430	0	3628315	6.5597	Tier 4	High	571939		biological_process (GO:0008150)	molecular_function (GO:0003674); carbohydrate binding (GO:0030246)					Equ
LOC100334800	microfibril-associated glycoprotein 4-like	15722000	3545800	494660	3545800	6.54971	Tier 4	High	100334800								Equ
krt99	keratin 99	308980	6374900	0	3341940	6.524	Tier 4	High	550250	cytoskeleton (GO:0005856); intermediate filament (GO:0005882)	biological_process (GO:0008150)	molecular_function (GO:0003674); structural molecule activity (GO:0005198)					LBD
aldh2.2	aldehyde dehydrogenase 2 family member, tandem duplicate 2	5697100	949890	0	3323495	6.5216	Tier 4	High	368239	mitochondrial matrix (GO:0005759)	regulation of cellular response to drug (GO:2001038)	aldehyde dehydrogenase (NAD+) activity (GO:0004029); oxidoreductase activity (GO:0016491); oxidoreductase activity, acting on the aldehyde or oxo group of donors, NAD or NADP as acceptor (GO:0016620)					Equ
prmt3	protein arginine methyltransferase 3	1390800	4613600	0	3002200	6.47744	Tier 4	High	550348	nucleus (GO:0005634)	methylation (GO:0032259)	methyltransferase activity (GO:0008168); S-adenosylmethionine-dependent methyltransferase activity (GO:0008757); protein-arginine N-methyltransferase activity (GO:0016274); transferase activity (GO:0016740)					LBD
glyctk	glycerate kinase	4878800	981150	0	2929975	6.46686	Tier 4	High	570678	cytoplasm (GO:0005737)	protein phosphorylation (GO:0006468); phosphorylation (GO:0016310)	nucleotide binding (GO:0000166); ATP binding (GO:0005524); glycerate kinase activity (GO:0008887); kinase activity (GO:0016301); transferase activity (GO:0016740)					Equ
hdlbpa	high density lipoprotein binding protein a	13062000	2545400	163710	2545400	6.40576	Tier 4	Medium	794178	nucleus (GO:0005634); cytoplasm (GO:0005737)	cellular response to estrogen stimulus (GO:0071391)	nucleic acid binding (GO:0003676); RNA binding (GO:0003723); mRNA binding (GO:0003729)					Equ	+
sumf2	sulfatase modifying factor 2	4085400	2298700	479620	2298700	6.36148	Tier 4	Medium	449807	endoplasmic reticulum (GO:0005783); endoplasmic reticulum lumen (GO:0005788)	biological_process (GO:0008150)	molecular_function (GO:0003674)					Equ
p3h1	prolyl 3-hydroxylase 1	3569100	2250600	895300	2250600	6.3523	Tier 4	Medium	553321	endoplasmic reticulum (GO:0005783)	collagen metabolic process (GO:0032963)	iron ion binding (GO:0005506); oxidoreductase activity (GO:0016491); oxidoreductase activity, acting on paired donors, with incorporation or reduction of molecular oxygen (GO:0016705); procollagen-proline 3-dioxygenase activity (GO:0019797); L-ascorbic acid binding (GO:0031418); dioxygenase activity (GO:0051213)					Equ	+
fkbp9	FKBP prolyl isomerase 9	2236600	1520000	2409200	2236600	6.34959	Tier 4	Medium	445126	endoplasmic reticulum (GO:0005783)	protein folding (GO:0006457)	peptidyl-prolyl cis-trans isomerase activity (GO:0003755); calcium ion binding (GO:0005509); isomerase activity (GO:0016853); metal ion binding (GO:0046872)					Equ
serpinh1b	serpin peptidase inhibitor, clade H (heat shock protein 47), member 1b	2651000	1415900	2219700	2219700	6.34629	Tier 4	Medium	30449	extracellular space (GO:0005615); endoplasmic reticulum (GO:0005783)	negative regulation of endopeptidase activity (GO:0010951); collagen fibril organization (GO:0030199); fin regeneration (GO:0031101)	serine-type endopeptidase inhibitor activity (GO:0004867)					Equ	+
crtap	cartilage associated protein	3165900	2212300	1203700	2212300	6.34484	Tier 4	Medium	406626	endoplasmic reticulum (GO:0005783)	peptidyl-proline hydroxylation to 3-hydroxy-L-proline (GO:0018400); collagen fibril organization (GO:0030199)	collagen binding (GO:0005518)					Equ	+
sdf2l1	stromal cell-derived factor 2-like 1	2261500	2135400	651080	2135400	6.32948	Tier 4	Medium	445275								Equ	+
copa	COPI coat complex subunit alpha	20380000	1806700	630160	1806700	6.25689	Tier 4	Medium	260439	Golgi membrane (GO:0000139); cytoplasm (GO:0005737); Golgi apparatus (GO:0005794); membrane (GO:0016020); membrane coat (GO:0030117); COPI vesicle coat (GO:0030126)	intracellular protein transport (GO:0006886); endoplasmic reticulum to Golgi vesicle-mediated transport (GO:0006888); retrograde vesicle-mediated transport, Golgi to endoplasmic reticulum (GO:0006890); intra-Golgi vesicle-mediated transport (GO:0006891); protein transport (GO:0015031); vesicle-mediated transport (GO:0016192); notochord development (GO:0030903); somite development (GO:0061053)	structural molecule activity (GO:0005198)					Equ	+
mvp	major vault protein	1716200	2187600	926780	1716200	6.23457	Tier 4	Medium	373081	nucleus (GO:0005634); cytoplasm (GO:0005737); ribonucleoprotein complex (GO:1990904)	eye development (GO:0001654); brain development (GO:0007420); neuron projection regeneration (GO:0031102); cranial skeletal system development (GO:1904888)						Equ
edc4	enhancer of mRNA decapping 4	2720100	399480	0	1559790	6.19307	Tier 4	Medium	565659	P-body (GO:0000932); nucleus (GO:0005634); cytoplasm (GO:0005737)	deadenylation-independent decapping of nuclear-transcribed mRNA (GO:0031087)						Equ
kdf1a	keratinocyte differentiation factor 1a	902730	2245400	1548600	1548600	6.18994	Tier 4	Medium	797923	cell junction (GO:0030054)	keratinocyte development (GO:0003334); regulation of epidermal cell division (GO:0010482)						Equ
hgh1	HGH1 homolog (S. cerevisiae)	2673900	86393	0	1.38015e+06	6.13993	Tier 4	Medium	436795	cellular_component (GO:0005575)							LBD
hnrnpul1l	heterogeneous nuclear ribonucleoprotein U-like 1 like	2693400	37651	0	1.36553e+06	6.1353	Tier 4	Medium	100330645	ribonucleoprotein complex (GO:1990904)	alternative mRNA splicing, via spliceosome (GO:0000380); pectoral fin development (GO:0033339); tendon development (GO:0035989)						LBD
serpinh1a	serpin peptidase inhibitor, clade H (heat shock protein 47), member 1a	1941800	889040	1333500	1333500	6.12499	Tier 4	Medium	555328	extracellular space (GO:0005615); endoplasmic reticulum (GO:0005783)	negative regulation of endopeptidase activity (GO:0010951); collagen fibril organization (GO:0030199)	serine-type endopeptidase inhibitor activity (GO:0004867)					Equ
g3bp2b	G3BP stress granule assembly factor 2b	2542800	88462	0	1315631	6.11913	Tier 4	Medium	406683	cytosol (GO:0005829); intracellular organelle (GO:0043229); ribonucleoprotein complex (GO:1990904)		nucleic acid binding (GO:0003676); RNA binding (GO:0003723); mRNA binding (GO:0003729)					Equ
tfa	transferrin-a	739010	1520500	1306900	1306900	6.11624	Tier 4	Medium	30255	extracellular region (GO:0005576); extracellular space (GO:0005615); early endosome (GO:0005769); plasma membrane (GO:0005886); recycling endosome (GO:0055037)	monoatomic ion transport (GO:0006811); iron ion transport (GO:0006826); response to bacterium (GO:0009617); antibacterial humoral response (GO:0019731); iron ion transmembrane transport (GO:0034755); hemoglobin biosynthetic process (GO:0042541)	metal ion binding (GO:0046872)					Equ
znf318	zinc finger protein 318	3031500	1144700	1228800	1228800	6.08948	Tier 4	Medium	100330539			nucleic acid binding (GO:0003676); zinc ion binding (GO:0008270)					Equ
nfs1	NFS1 cysteine desulfurase	2019200	356790	0	1187995	6.07481	Tier 4	Medium	562714	nucleus (GO:0005634); mitochondrion (GO:0005739); cytosol (GO:0005829)	iron-sulfur cluster assembly (GO:0016226); [2Fe-2S] cluster assembly (GO:0044571)	catalytic activity (GO:0003824); pyridoxal phosphate binding (GO:0030170); cysteine desulfurase activity (GO:0031071); metal ion binding (GO:0046872); iron-sulfur cluster binding (GO:0051536)					Equ
lamp2	lysosomal-associated membrane protein 2	0	1693600	659860	1176730	6.07068	Tier 4	Medium	541406	lysosome (GO:0005764); lysosomal membrane (GO:0005765); endosome (GO:0005768); plasma membrane (GO:0005886); membrane (GO:0016020); late endosome membrane (GO:0031902)	cellular response to starvation (GO:0009267); macroautophagy (GO:0016236); protein targeting to lysosome involved in chaperone-mediated autophagy (GO:0061740); autophagosome maturation (GO:0097352)						Equ
csde1	cold shock domain containing E1, RNA-binding	1924700	254930	0	1089815	6.03735	Tier 4	Medium	336679			nucleic acid binding (GO:0003676)					LBD
cratb	carnitine O-acetyltransferase b	1930600	91596	0	1011098	6.00479	Tier 4	Medium	447855	peroxisome (GO:0005777)	carnitine metabolic process, CoA-linked (GO:0019254)	carnitine O-acetyltransferase activity (GO:0004092); transferase activity (GO:0016740); acyltransferase activity (GO:0016746)					Equ
adnpa	activity-dependent neuroprotector homeobox a	1755900	54785	0	905342	5.95681	Tier 4	Medium	564637	nucleus (GO:0005634); cytoplasm (GO:0005737)	regulation of gene expression (GO:0010468); erythrocyte maturation (GO:0043249); Wnt signaling pathway involved in dorsal/ventral axis specification (GO:0044332); regulation of neurogenesis (GO:0050767)	DNA binding (GO:0003677); beta-catenin binding (GO:0008013); metal ion binding (GO:0046872)					LBD
rbfox2	RNA binding fox-1 homolog 2	1727100	77521	0	902310	5.95536	Tier 4	Medium	406569	nucleus (GO:0005634)	regulation of alternative mRNA splicing, via spliceosome (GO:0000381); mRNA processing (GO:0006397); nervous system development (GO:0007399); RNA splicing (GO:0008380); regulation of RNA splicing (GO:0043484); skeletal muscle fiber development (GO:0048741); cardiac muscle cell development (GO:0055013)	nucleic acid binding (GO:0003676); RNA binding (GO:0003723)					LBD	+
oxct1a	3-oxoacid CoA transferase 1a	1500000	127570	0	813785	5.91051	Tier 4	Medium	442923	mitochondrion (GO:0005739)	cellular ketone body metabolic process (GO:0046950); ketone body catabolic process (GO:0046952)	succinyl-CoA:3-oxo-acid CoA-transferase activity (GO:0008260); CoA-transferase activity (GO:0008410); transferase activity (GO:0016740)					LBD	+
ap2b1	adaptor related protein complex 2 subunit beta 1	1234800	126010	0	680405	5.83277	Tier 4	Medium	334632	membrane (GO:0016020); membrane coat (GO:0030117); clathrin adaptor complex (GO:0030131)	intracellular protein transport (GO:0006886); protein transport (GO:0015031); vesicle-mediated transport (GO:0016192)	clathrin binding (GO:0030276)					LBD
vta1	vesicle (multivesicular body) trafficking 1	1273200	81323	0	677262	5.83076	Tier 4	Medium	406414	cytoplasm (GO:0005737); endosome (GO:0005768); multivesicular body (GO:0005771); endosome membrane (GO:0010008); membrane (GO:0016020)	protein transport (GO:0015031); late endosome to vacuole transport via multivesicular body sorting pathway (GO:0032511)	molecular_function (GO:0003674)					LBD
aacs	acetoacetyl-CoA synthetase	1080000	97515	0	588758	5.76994	Tier 4	Medium	393984	cytoplasm (GO:0005737); cytosol (GO:0005829)	lipid metabolic process (GO:0006629); fatty acid metabolic process (GO:0006631); positive regulation of insulin secretion (GO:0032024)	nucleotide binding (GO:0000166); ATP binding (GO:0005524); ligase activity (GO:0016874); acetoacetate-CoA ligase activity (GO:0030729)					LBD
si:dkey-46g23.2	si:dkey-46g23.2	1604900	372460	558400	558400	5.74695	Tier 4	Medium	793100	extracellular region (GO:0005576); extracellular space (GO:0005615)		endopeptidase inhibitor activity (GO:0004866); serine-type endopeptidase inhibitor activity (GO:0004867); peptidase inhibitor activity (GO:0030414)					Equ
gstp1.2	glutathione S-transferase pi 1.2	409600	594920	0	502260	5.70093	Tier 4	Medium	79381	nucleus (GO:0005634); cytoplasm (GO:0005737); mitochondrion (GO:0005739); cytosol (GO:0005829)	glutathione metabolic process (GO:0006749); cellular response to xenobiotic stimulus (GO:0071466)	glutathione transferase activity (GO:0004364); transferase activity (GO:0016740)					LBD
nudcd1	NudC domain containing 1	854100	23340	0	438720	5.64219	Tier 4	Medium	553654	nucleus (GO:0005634); cytoplasm (GO:0005737)	biological_process (GO:0008150)	molecular_function (GO:0003674)					LBD
zgc:152830	zgc:152830	670480	198200	0	434340	5.63783	Tier 4	Medium	767682	cytoplasm (GO:0005737)	proteolysis (GO:0006508); protein metabolic process (GO:0019538)	aminopeptidase activity (GO:0004177); peptidase activity (GO:0008233); hydrolase activity (GO:0016787); manganese ion binding (GO:0030145); metal ion binding (GO:0046872); metalloaminopeptidase activity (GO:0070006)					LBD
unm_hu7910	un-named hu7910	689140	429390	184030	429390	5.63285	Tier 4	Medium	559236	membrane (GO:0016020)		oxidoreductase activity (GO:0016491); dioxygenase activity (GO:0051213); peptidyl-aspartic acid 3-dioxygenase activity (GO:0062101)					Equ
erlin2	ER lipid raft associated 2	103130	458970	411130	411130	5.61398	Tier 4	Medium	100151163								Equ
uggt1	UDP-glucose glycoprotein glucosyltransferase 1	647980	338400	389430	389430	5.59043	Tier 4	Medium	553288	endoplasmic reticulum (GO:0005783); endoplasmic reticulum lumen (GO:0005788)	protein glycosylation (GO:0006486); protein N-linked glycosylation via asparagine (GO:0018279); ERAD pathway (GO:0036503)	UDP-glucose:glycoprotein glucosyltransferase activity (GO:0003980); transferase activity (GO:0016740); unfolded protein binding (GO:0051082)					Equ
mms19	MMS19 homolog, cytosolic iron-sulfur assembly component	619090	97516	0	358303	5.55425	Tier 4	Medium	563643	nucleus (GO:0005634); cytoplasm (GO:0005737); spindle (GO:0005819); cytoskeleton (GO:0005856); MMXD complex (GO:0071817); CIA complex (GO:0097361)	DNA repair (GO:0006281); DNA damage response (GO:0006974); iron-sulfur cluster assembly (GO:0016226); protein maturation by iron-sulfur cluster transfer (GO:0097428)						Equ
agr1	anterior gradient 1	913110	334930	245970	334930	5.52495	Tier 4	Medium	335309	endoplasmic reticulum (GO:0005783)	fin regeneration (GO:0031101)						Equ
ncdn	neurochondrin	496660	152040	0	324350	5.51101	Tier 4	Medium	571005	dendrite (GO:0030425); postsynapse (GO:0098794)	neuron projection development (GO:0031175); regulation of neuronal synaptic plasticity (GO:0048168)						LBD
chmp4c	charged multivesicular body protein 4C	287340	353400	0	320370	5.50565	Tier 4	Medium	550542	ESCRT III complex (GO:0000815); multivesicular body (GO:0005771); cytoplasmic side of plasma membrane (GO:0009898)	vesicle budding from membrane (GO:0006900); vacuolar transport (GO:0007034); late endosome to vacuole transport via multivesicular body sorting pathway (GO:0032511)	molecular_function (GO:0003674)					LBD
oga	O-GlcNAcase	458850	54218	0	256534	5.40914	Tier 4	Low	324487		metabolic process (GO:0008152); glycoprotein metabolic process (GO:0009100)	beta-N-acetylglucosaminidase activity (GO:0016231); hydrolase activity (GO:0016787); hydrolase activity, acting on glycosyl bonds (GO:0016798); [protein]-3-O-(N-acetyl-D-glucosaminyl)-L-threonine O-N-acetyl-alpha-D-glucosaminase activity (GO:0102166); [protein]-3-O-(N-acetyl-D-glucosaminyl)-L-serine O-N-acetyl-alpha-D-glucosaminase activity (GO:0102167); [protein]-3-O-(N-acetyl-D-glucosaminyl)-L-…					LBD
minpp1b	multiple inositol-polyphosphate phosphatase 1b	427190	77032	0	252111	5.40159	Tier 4	Low	394075			acid phosphatase activity (GO:0003993); hydrolase activity (GO:0016787); phosphatase activity (GO:0016791); bisphosphoglycerate 3-phosphatase activity (GO:0034417); inositol phosphate phosphatase activity (GO:0052745)					Equ
ugt5f1	UDP glucuronosyltransferase 5 family, polypeptide F1	239070	0	235120	237095	5.37492	Tier 4	Low	100415800	membrane (GO:0016020)		UDP-glycosyltransferase activity (GO:0008194); glucuronosyltransferase activity (GO:0015020); transferase activity (GO:0016740); glycosyltransferase activity (GO:0016757)					Equ
si:ch211-282j22.3	si:ch211-282j22.3	227030	244930	35829	227030	5.35608	Tier 4	Low	562939	endoplasmic reticulum (GO:0005783); membrane (GO:0016020)	carbohydrate metabolic process (GO:0005975); response to unfolded protein (GO:0006986); metabolic process (GO:0008152); endoplasmic reticulum mannose trimming (GO:1904380); mannose trimming involved in glycoprotein ERAD pathway (GO:1904382)	hydrolase activity, hydrolyzing O-glycosyl compounds (GO:0004553); mannosyl-oligosaccharide 1,2-alpha-mannosidase activity (GO:0004571); calcium ion binding (GO:0005509); hydrolase activity (GO:0016787); hydrolase activity, acting on glycosyl bonds (GO:0016798); metal ion binding (GO:0046872)					Equ
nrp2b	neuropilin 2b	419490	0	30243	224866	5.35192	Tier 4	Low	405902	membrane (GO:0016020); axon (GO:0030424); glutamatergic synapse (GO:0098978)	angiogenesis (GO:0001525); vasculogenesis (GO:0001570); neural crest cell migration (GO:0001755); nervous system development (GO:0007399); axon guidance (GO:0007411); axonal fasciculation (GO:0007413); cell differentiation (GO:0030154); regulation of vascular endothelial growth factor receptor signaling pathway (GO:0030947); regulation of response to external stimulus (GO:0032101); vascular endot…	vascular endothelial growth factor receptor activity (GO:0005021); heparin binding (GO:0008201); semaphorin receptor activity (GO:0017154); metal ion binding (GO:0046872)					Equ	+
stk31	serine/threonine kinase 31	358190	27209	0	192700	5.28488	Tier 4	Low	100330765		phosphorylation (GO:0016310)	protein kinase activity (GO:0004672); ATP binding (GO:0005524); kinase activity (GO:0016301); transferase activity (GO:0016740)					LBD
cp	ceruloplasmin	0	331020	39793	185406	5.26812	Tier 4	Low	84702	nucleus (GO:0005634); cytoplasm (GO:0005737); plasma membrane (GO:0005886)	monoatomic ion transport (GO:0006811); copper ion transport (GO:0006825); iron ion transport (GO:0006826)	ferroxidase activity (GO:0004322); copper ion binding (GO:0005507); oxidoreductase activity (GO:0016491); metal ion binding (GO:0046872)					LBD
glg1a	golgi glycoprotein 1a	84086	168560	376390	168560	5.22675	Tier 4	Low	792865	Golgi membrane (GO:0000139); microtubule organizing center (GO:0005815); membrane (GO:0016020)		fibroblast growth factor binding (GO:0017134)					Equ
uggt2	UDP-glucose glycoprotein glucosyltransferase 2	231600	63267	168420	168420	5.22639	Tier 4	Low	497542	endoplasmic reticulum (GO:0005783); endoplasmic reticulum lumen (GO:0005788)	protein glycosylation (GO:0006486); protein N-linked glycosylation via asparagine (GO:0018279); ERAD pathway (GO:0036503)	UDP-glucose:glycoprotein glucosyltransferase activity (GO:0003980); transferase activity (GO:0016740); unfolded protein binding (GO:0051082)					Equ
atl3	atlastin 3	157620	162810	0	160215	5.2047	Tier 4	Low	449995	membrane (GO:0016020)	endoplasmic reticulum organization (GO:0007029); protein homooligomerization (GO:0051260)	GTPase activity (GO:0003924); GTP binding (GO:0005525)					Equ
ap1g1	adaptor related protein complex 1 subunit gamma 1	215250	102480	0	158865	5.20103	Tier 4	Low	324466	Golgi apparatus (GO:0005794); membrane (GO:0016020); membrane coat (GO:0030117); AP-1 adaptor complex (GO:0030121); cytoplasmic vesicle (GO:0031410)	vasculature development (GO:0001944); axis elongation (GO:0003401); intracellular protein transport (GO:0006886); Golgi to vacuole transport (GO:0006896); central nervous system development (GO:0007417); protein transport (GO:0015031); vesicle-mediated transport (GO:0016192); pectoral fin development (GO:0033339)	clathrin adaptor activity (GO:0035615)					LBD
a2ml	alpha-2-macroglobulin-like	0	189400	128260	158830	5.20093	Tier 4	Low	100006972	extracellular region (GO:0005576); extracellular space (GO:0005615)	liver development (GO:0001889)	endopeptidase inhibitor activity (GO:0004866); serine-type endopeptidase inhibitor activity (GO:0004867); peptidase inhibitor activity (GO:0030414)					Equ
ufl1	UFM1-specific ligase 1	1705300	150170	46857	150170	5.17658	Tier 4	Low	393578	nucleus (GO:0005634); chromosome (GO:0005694); cytoplasm (GO:0005737); endoplasmic reticulum (GO:0005783); endoplasmic reticulum membrane (GO:0005789); cytosol (GO:0005829); membrane (GO:0016020); site of double-strand break (GO:0035861)	DNA damage checkpoint signaling (GO:0000077); DNA repair (GO:0006281); DNA damage response (GO:0006974); positive regulation of autophagy (GO:0010508); erythrocyte differentiation (GO:0030218); regulation of telomere maintenance (GO:0032204); regulation of proteasomal ubiquitin-dependent protein catabolic process (GO:0032434); response to endoplasmic reticulum stress (GO:0034976); regulation of c…	transferase activity (GO:0016740); aminoacyltransferase activity (GO:0016755); UFM1 ligase activity (GO:0061666); UFM1 transferase activity (GO:0071568)					Equ
plod2	procollagen-lysine, 2-oxoglutarate 5-dioxygenase 2	91455	143860	348750	143860	5.15794	Tier 4	Low	100036767	collagen trimer (GO:0005581); endoplasmic reticulum (GO:0005783); endoplasmic reticulum membrane (GO:0005789); membrane (GO:0016020)	skeletal system development (GO:0001501); peptidyl-lysine hydroxylation (GO:0017185); collagen fibril organization (GO:0030199); notochord development (GO:0030903); collagen biosynthetic process (GO:0032964); skeletal muscle fiber development (GO:0048741)	iron ion binding (GO:0005506); procollagen-lysine 5-dioxygenase activity (GO:0008475); oxidoreductase activity (GO:0016491); oxidoreductase activity, acting on paired donors, with incorporation or reduction of molecular oxygen (GO:0016705); L-ascorbic acid binding (GO:0031418); metal ion binding (GO:0046872); dioxygenase activity (GO:0051213)					Equ	+
os9	OS9 endoplasmic reticulum lectin	269920	13085	0	141502	5.15076	Tier 4	Low	553455	endoplasmic reticulum (GO:0005783); endoplasmic reticulum lumen (GO:0005788); membrane (GO:0016020)	endoplasmic reticulum unfolded protein response (GO:0030968); retrograde protein transport, ER to cytosol (GO:0030970); ERAD pathway (GO:0036503)	carbohydrate binding (GO:0030246)					Equ
ubap2a	ubiquitin associated protein 2a	216010	49644	0	132827	5.12329	Tier 4	Low	563733	nucleus (GO:0005634); cytoplasm (GO:0005737)		molecular_function (GO:0003674)					LBD
abcf1	ATP-binding cassette, sub-family F (GCN20), member 1	192170	65662	0	128916	5.11031	Tier 4	Low	406467			nucleotide binding (GO:0000166); ATP binding (GO:0005524); ATP hydrolysis activity (GO:0016887)					LBD
cercam	cerebral endothelial cell adhesion molecule	397060	83982	126680	126680	5.10271	Tier 4	Low	558337	cellular_component (GO:0005575)							Equ	+
ccdc57	coiled-coil domain containing 57	264620	123360	84782	123360	5.09117	Tier 4	Low	100318317	cytoplasm (GO:0005737)	cilium movement (GO:0003341); epithelial cilium movement involved in extracellular fluid movement (GO:0003351); fatty acid biosynthetic process (GO:0006633); establishment of tissue polarity (GO:0007164); notochord morphogenesis (GO:0048570); skeletal system morphogenesis (GO:0048705); central canal development (GO:0061524); cerebrospinal fluid circulation (GO:0090660)	fatty acid synthase activity (GO:0004312)					Equ
txndc11	thioredoxin domain containing 11	0	148010	85687	116848	5.06762	Tier 4	Low	100330433	membrane (GO:0016020)							Equ
si:ch211-188c16.1	si:ch211-188c16.1	219900	13496	0	116698	5.06706	Tier 4	Low	562677	plasma membrane (GO:0005886)	integrin-mediated signaling pathway (GO:0007229); T cell receptor signaling pathway (GO:0050852); protein localization to plasma membrane (GO:0072659)						LBD
bmp1a	bone morphogenetic protein 1a	156200	0	70109	113154	5.05367	Tier 4	Low	572452	extracellular space (GO:0005615)	skeletal system development (GO:0001501); ossification (GO:0001503); proteolysis (GO:0006508); dorsal/ventral pattern formation (GO:0009953); protein processing (GO:0016485); collagen biosynthetic process (GO:0032964); fin development (GO:0033333); determination of ventral identity (GO:0048264)	metalloendopeptidase activity (GO:0004222); calcium ion binding (GO:0005509); protein binding (GO:0005515); peptidase activity (GO:0008233); metallopeptidase activity (GO:0008237); zinc ion binding (GO:0008270); hydrolase activity (GO:0016787); metal ion binding (GO:0046872)					LBD	+
dnm1l	dynamin 1-like	148510	66418	0	107464	5.03126	Tier 4	Low	393896	cytoplasm (GO:0005737); mitochondrion (GO:0005739); mitochondrial outer membrane (GO:0005741); peroxisome (GO:0005777); Golgi apparatus (GO:0005794); cytosol (GO:0005829); microtubule (GO:0005874); clathrin-coated pit (GO:0005905); membrane (GO:0016020); synaptic vesicle membrane (GO:0030672); cytoplasmic vesicle (GO:0031410); synapse (GO:0045202)	mitochondrial fission (GO:0000266); endocytosis (GO:0006897); peroxisome fission (GO:0016559); mitochondrial fragmentation involved in apoptotic process (GO:0043653); intracellular distribution of mitochondria (GO:0048312); rhythmic process (GO:0048511); protein complex oligomerization (GO:0051259)	nucleotide binding (GO:0000166); GTPase activity (GO:0003924); GTP binding (GO:0005525); microtubule binding (GO:0008017); lipid binding (GO:0008289); hydrolase activity (GO:0016787); protein homodimerization activity (GO:0042803)					LBD
clptm1	CLPTM1 regulator of GABA type A receptor forward trafficking	0	101330	101290	101310	5.00565	Tier 4	Low	795480	endomembrane system (GO:0012505); membrane (GO:0016020)	cell differentiation (GO:0030154)	molecular_function (GO:0003674)					Equ	+
arhgap35a	Rho GTPase activating protein 35a	164350	31139	0	97744.5	4.99009	Tier 4	Low	100004299	nucleus (GO:0005634); cytosol (GO:0005829)	signal transduction (GO:0007165); Rho protein signal transduction (GO:0007266); regulation of cell size (GO:0008361); cell development (GO:0048468); system development (GO:0048731); regulation of axonogenesis (GO:0050770)	GTPase activity (GO:0003924); GTPase activator activity (GO:0005096); GTP binding (GO:0005525)					LBD
prrc2b	proline-rich coiled-coil 2B	231470	90595	17803	90595	4.9571	Tier 4	Low	561451		regulation of DNA-templated transcription (GO:0006355)	DNA binding (GO:0003677); DNA-binding transcription factor activity (GO:0003700)					Equ
ankfy1	ankyrin repeat and FYVE domain containing 1	155680	25020	0	90350	4.95593	Tier 4	Low	568480	endosome membrane (GO:0010008)	retrograde transport, endosome to Golgi (GO:0042147); Golgi to lysosome transport (GO:0090160)	small GTPase binding (GO:0031267); metal ion binding (GO:0046872)					LBD
sdf4	stromal cell derived factor 4	121700	0	51897	86798.5	4.93851	Tier 4	Low	406360	endoplasmic reticulum (GO:0005783); Golgi apparatus (GO:0005794); Golgi lumen (GO:0005796)	sprouting angiogenesis (GO:0002040); calcium-ion regulated exocytosis (GO:0017156)	calcium ion binding (GO:0005509); metal ion binding (GO:0046872)					LBD	+
ap2a1	adaptor related protein complex 2 subunit alpha 1	496630	82644	28582	82644	4.91721	Tier 4	Low	558153	clathrin-coated pit (GO:0005905); membrane (GO:0016020); membrane coat (GO:0030117); AP-2 adaptor complex (GO:0030122); clathrin adaptor complex (GO:0030131)	intracellular protein transport (GO:0006886); endocytosis (GO:0006897); dorsal/ventral axis specification (GO:0009950); dorsal/ventral pattern formation (GO:0009953); protein transport (GO:0015031); vesicle-mediated transport (GO:0016192); convergent extension involved in axis elongation (GO:0060028); hematopoietic stem cell differentiation (GO:0060218); clathrin-dependent endocytosis (GO:0072583)	clathrin adaptor activity (GO:0035615)					Equ
erap1b	endoplasmic reticulum aminopeptidase 1b	113100	75348	11729	75348	4.87707	Tier 4	Low	393175	extracellular space (GO:0005615); cytoplasm (GO:0005737); membrane (GO:0016020)	proteolysis (GO:0006508); peptide catabolic process (GO:0043171)	aminopeptidase activity (GO:0004177); peptidase activity (GO:0008233); metallopeptidase activity (GO:0008237); zinc ion binding (GO:0008270); hydrolase activity (GO:0016787); peptide binding (GO:0042277); metal ion binding (GO:0046872); metalloaminopeptidase activity (GO:0070006)					Equ
p3h3	prolyl 3-hydroxylase 3	0	100790	36076	68433	4.83527	Tier 4	Low	553311	endoplasmic reticulum (GO:0005783); membrane (GO:0016020)	collagen metabolic process (GO:0032963)	iron ion binding (GO:0005506); oxidoreductase activity (GO:0016491); oxidoreductase activity, acting on paired donors, with incorporation or reduction of molecular oxygen (GO:0016705); procollagen-proline 3-dioxygenase activity (GO:0019797); L-ascorbic acid binding (GO:0031418); metal ion binding (GO:0046872); dioxygenase activity (GO:0051213)					Equ
decr1	2,4-dienoyl CoA reductase 1, mitochondrial	0	79105	42235	60670	4.78297	Tier 4	Low	436717	mitochondrion (GO:0005739)	fatty acid beta-oxidation (GO:0006635)	2,4-dienoyl-CoA reductase (NADPH) activity (GO:0008670)					LBD
erlin1	ER lipid raft associated 1	53714	313490	56066	56066	4.7487	Tier 4	Low	541490	endoplasmic reticulum (GO:0005783); endoplasmic reticulum membrane (GO:0005789); membrane (GO:0016020)	lipid metabolic process (GO:0006629); steroid metabolic process (GO:0008202); cholesterol metabolic process (GO:0008203); SREBP signaling pathway (GO:0032933)	lipid binding (GO:0008289); cholesterol binding (GO:0015485); ubiquitin protein ligase binding (GO:0031625)					Equ
gapvd1	GTPase activating protein and VPS9 domains 1	62587	35515	0	49051	4.69065	Tier 4	Low	436693	cytosol (GO:0005829); membrane (GO:0016020); endocytic vesicle (GO:0030139)	endocytosis (GO:0006897); vesicle-mediated transport (GO:0016192); cell development (GO:0048468); system development (GO:0048731)	guanyl-nucleotide exchange factor activity (GO:0005085); small GTPase binding (GO:0031267)					LBD
plod3	procollagen-lysine, 2-oxoglutarate 5-dioxygenase 3	0	57874	33909	45891.5	4.66173	Tier 4	Low	556077	endoplasmic reticulum (GO:0005783); endoplasmic reticulum membrane (GO:0005789); membrane (GO:0016020)	neural crest cell migration (GO:0001755); motor neuron axon guidance (GO:0008045); peptidyl-lysine hydroxylation (GO:0017185)	iron ion binding (GO:0005506); procollagen-lysine 5-dioxygenase activity (GO:0008475); oxidoreductase activity (GO:0016491); oxidoreductase activity, acting on paired donors, with incorporation or reduction of molecular oxygen (GO:0016705); L-ascorbic acid binding (GO:0031418); procollagen glucosyltransferase activity (GO:0033823); metal ion binding (GO:0046872); dioxygenase activity (GO:0051213)					Equ	+
rcn3	reticulocalbin 3, EF-hand calcium binding domain	53916	34476	0	44196	4.64538	Tier 4	Low	415248	endoplasmic reticulum (GO:0005783)		calcium ion binding (GO:0005509); metal ion binding (GO:0046872)					Equ	+
sema3gb	sema domain, immunoglobulin domain (Ig), short basic domain, secreted, (semaphorin) 3Gb	21849	0	15551	18700	4.27184	Tier 4	Low	544660	plasma membrane (GO:0005886)	neural crest cell migration (GO:0001755); axon guidance (GO:0007411); positive regulation of cell migration (GO:0030335); negative regulation of axon extension involved in axon guidance (GO:0048843); negative chemotaxis (GO:0050919); semaphorin-plexin signaling pathway (GO:0071526)	semaphorin receptor binding (GO:0030215); chemorepellent activity (GO:0045499)					Equ
zgc:110425	zgc:110425	336330000	2736500	0	169533250	8.22925	Tier 4	High	553782	nucleosome (GO:0000786); nucleus (GO:0005634); chromosome (GO:0005694)	nucleosome assembly (GO:0006334); chromosome condensation (GO:0030261); negative regulation of DNA recombination (GO:0045910); anatomical structure development (GO:0048856)	DNA binding (GO:0003677); double-stranded DNA binding (GO:0003690); structural constituent of chromatin (GO:0030527); nucleosomal DNA binding (GO:0031492)					LBD
krt18		21318000	282040000	0	151679000	8.18093	Tier 4	High									LBD
zgc:163061	zgc:163061	207810000	2353900	0	105081950	8.02153	Tier 4	High	100037379	nucleosome (GO:0000786); nucleus (GO:0005634); chromosome (GO:0005694)	nucleosome assembly (GO:0006334); anatomical structure development (GO:0048856)	DNA binding (GO:0003677); structural constituent of chromatin (GO:0030527)					Equ
Integrin beta		103240000	121620000	72941000	103240000	8.01385	Tier 4	High									Equ
eef1a		124250000	74008000	21483000	74008000	7.86928	Tier 4	High									Equ
ggcx	gamma-glutamyl carboxylase	18868000	22299000	15975000	18868000	7.27573	Tier 4	High	557240	endoplasmic reticulum (GO:0005783); endoplasmic reticulum membrane (GO:0005789); membrane (GO:0016020)		gamma-glutamyl carboxylase activity (GO:0008488)					Equ	+
tardbp		17671000	227450	0	8949225	6.95179	Tier 4	High									LBD
zgc:162944	zgc:162944	50209000	7986900	1305900	7986900	6.90238	Tier 4	High	569993		biological_process (GO:0008150)	molecular_function (GO:0003674)					Equ
ncl1		12176000	4821300	4141800	4821300	6.68316	Tier 4	High									Equ
ftr86	finTRIM family, member 86	8142900	1243400	0	4693150	6.67146	Tier 4	High	767638	cytoplasm (GO:0005737)		zinc ion binding (GO:0008270); metal ion binding (GO:0046872)					Equ
rps8		12746000	4070200	635840	4070200	6.60962	Tier 4	High									Equ
c3a.2	complement C3a, tandem duplicate 2	1924400	4911700	3497600	3497600	6.54377	Tier 4	High	30491	extracellular region (GO:0005576); extracellular space (GO:0005615)	cellular response to estrogen stimulus (GO:0071391)	endopeptidase inhibitor activity (GO:0004866)					Equ
atp6v0e1	ATPase H+ transporting V0 subunit e1	5904200	285330	0	3094765	6.49063	Tier 4	High	450017	membrane (GO:0016020); proton-transporting V-type ATPase, V0 domain (GO:0033179)	monoatomic ion transport (GO:0006811); optokinetic behavior (GO:0007634); embryonic retina morphogenesis in camera-type eye (GO:0060059); proton transmembrane transport (GO:1902600)	proton-transporting ATPase activity, rotational mechanism (GO:0046961)					Equ
cx43.4		3988900	1288200	0	2638550	6.42137	Tier 4	Medium									Equ
chmp2b		904910	4077500	0	2491205	6.39641	Tier 4	Medium									LBD
c3a.1	complement C3a, tandem duplicate 1	0	1928800	1478100	1703450	6.23133	Tier 4	Medium	321046	extracellular region (GO:0005576); extracellular space (GO:0005615)	chordate embryonic development (GO:0043009); response to stimulus (GO:0050896); positive regulation of neutrophil migration (GO:1902624)	serine-type endopeptidase activity (GO:0004252); endopeptidase inhibitor activity (GO:0004866)					Equ
si:ch1073-55a19.2		2766200	611690	0	1688945	6.22762	Tier 4	Medium									LBD
zgc:77086		680330	1300700	1282900	1282900	6.10819	Tier 4	Medium									Equ
qars		4576700	1237700	29852	1237700	6.09262	Tier 4	Medium									Equ
si:ch211-271b14.1		2432400	38938	0	1235669	6.0919	Tier 4	Medium									LBD
nomo	nodal modulator	954180	1203000	1416800	1203000	6.08027	Tier 4	Medium	446115	endoplasmic reticulum membrane (GO:0005789)	determination of left/right asymmetry in lateral mesoderm (GO:0003140); regulation of signal transduction (GO:0009966); cartilage development (GO:0051216); negative regulation of nodal signaling pathway (GO:1900108)	carbohydrate binding (GO:0030246)					Equ
si:ch211-11k18.4	si:ch211-11k18.4	1895400	343060	1138400	1138400	6.05629	Tier 4	Medium	559333	cytoplasm (GO:0005737); plasma membrane (GO:0005886); membrane (GO:0016020)	endocytosis (GO:0006897); mitochondrion organization (GO:0007005); endosomal transport (GO:0016197)	nucleotide binding (GO:0000166); GTPase activity (GO:0003924); GTP binding (GO:0005525); hydrolase activity (GO:0016787)					LBD
wdr1	WD repeat domain 1	1554600	539480	0	1047040	6.01996	Tier 4	Medium	394014								LBD
znf185	zinc finger protein 185 with LIM domain	1239400	712970	0	976185	5.98953	Tier 4	Medium	553349			metal ion binding (GO:0046872)					LBD
rfc1	replication factor C (activator 1) 1	1492500	0	5025	748762	5.87434	Tier 4	Medium	100037336	nucleus (GO:0005634); DNA replication factor C complex (GO:0005663)	DNA replication (GO:0006260); DNA repair (GO:0006281)	nucleotide binding (GO:0000166); DNA binding (GO:0003677); DNA clamp loader activity (GO:0003689); ATP binding (GO:0005524); ATP hydrolysis activity (GO:0016887); DNA clamp unloader activity (GO:0061860)					Equ
gramd4b	GRAM domain containing 4b	948370	533910	701200	701200	5.84584	Tier 4	Medium	326055	membrane (GO:0016020)	apoptotic process (GO:0006915); negative regulation of toll-like receptor 9 signaling pathway (GO:0034164); positive regulation of cysteine-type endopeptidase activity involved in apoptotic process (GO:0043280)						Equ
zc3h7bb	zinc finger CCCH-type containing 7Bb	1159000	85231	0	622116	5.79387	Tier 4	Medium	557754		miRNA processing (GO:0035196)	miRNA binding (GO:0035198); metal ion binding (GO:0046872)					LBD
dars		385830	563150	0	474490	5.67623	Tier 4	Medium									Equ
dglucy	D-glutamate cyclase	869660	18180	0	443920	5.6473	Tier 4	Medium	560387		glutamate metabolic process (GO:0006536)	lyase activity (GO:0016829); D-glutamate cyclase activity (GO:0047820)					LBD
zgc:194887	zgc:194887	0	362480	396240	379360	5.57905	Tier 4	Medium	571819	extracellular space (GO:0005615); collagen-containing extracellular matrix (GO:0062023)							Equ
eif3l		316260	308610	85470	308610	5.48941	Tier 4	Medium									Equ
pofut1	protein O-fucosyltransferase 1	454460	299070	225200	299070	5.47577	Tier 4	Medium	403029	endoplasmic reticulum (GO:0005783)	carbohydrate metabolic process (GO:0005975); fucose metabolic process (GO:0006004); Notch signaling pathway (GO:0007219); regulation of Notch signaling pathway (GO:0008593); protein O-linked fucosylation (GO:0036066)	transferase activity (GO:0016740); peptide-O-fucosyltransferase activity (GO:0046922)					Equ
cst3	cystatin C (amyloid angiopathy and cerebral hemorrhage)	0	110370	480950	295660	5.47079	Tier 4	Medium	791878	extracellular space (GO:0005615); cytoplasm (GO:0005737); vesicle (GO:0031982)	negative regulation of cysteine-type endopeptidase activity (GO:2000117)	cysteine-type endopeptidase inhibitor activity (GO:0004869)					Equ
capn9	calpain 9	282980	283230	0	283105	5.45195	Tier 4	Medium	445107	cytoplasm (GO:0005737)	proteolysis (GO:0006508)	calcium-dependent cysteine-type endopeptidase activity (GO:0004198); calcium ion binding (GO:0005509); peptidase activity (GO:0008233); cysteine-type peptidase activity (GO:0008234); hydrolase activity (GO:0016787); metal ion binding (GO:0046872)					LBD
zc3h7a	zinc finger CCCH-type containing 7A	510540	37552	0	274046	5.43782	Tier 4	Medium	406743		miRNA processing (GO:0035196)	miRNA binding (GO:0035198); metal ion binding (GO:0046872)					LBD
nots	nothepsin	116020	2291100	270470	270470	5.43212	Tier 4	Medium	114367		proteolysis (GO:0006508)	aspartic-type endopeptidase activity (GO:0004190); peptidase activity (GO:0008233); hydrolase activity (GO:0016787)					Equ
dvr1		338030	190000	0	264015	5.42163	Tier 4	Low									Equ
gnb2l1		250330	1269700	90414	250330	5.39851	Tier 4	Low									LBD
si:ch73-18b11.1		368760	111910	0	240335	5.38082	Tier 4	Low									LBD
colgalt1		575970	238650	120550	238650	5.37776	Tier 4	Low									Equ
fn1b	fibronectin 1b	742650	226150	64057	226150	5.3544	Tier 4	Low	334613	extracellular region (GO:0005576)	somitogenesis (GO:0001756); heart field specification (GO:0003128); atrioventricular valve morphogenesis (GO:0003181); acute-phase response (GO:0006953); cell-substrate junction assembly (GO:0007044); cell adhesion (GO:0007155); cell-matrix adhesion (GO:0007160); nervous system development (GO:0007399); heart development (GO:0007507); regulation of cell shape (GO:0008360)	integrin binding (GO:0005178); heparin binding (GO:0008201); proteoglycan binding (GO:0043394)					Equ	+
larsb		534350	188470	12140	188470	5.27524	Tier 4	Low									Equ
iars		12508000	164870	5604	164870	5.21714	Tier 4	Low									Equ
mars		294510	0	11622	153066	5.18488	Tier 4	Low									Equ
cyp11a1		248150	30079	0	139114	5.14337	Tier 4	Low									LBD
alcamb	activated leukocyte cell adhesion molecule b	0	131880	123750	127815	5.10658	Tier 4	Low	323919	plasma membrane (GO:0005886); membrane (GO:0016020); axon (GO:0030424); dendrite (GO:0030425)	cell adhesion (GO:0007155); forebrain cell migration (GO:0021885); retinal ganglion cell axon guidance (GO:0031290); axonogenesis involved in innervation (GO:0060385)	identical protein binding (GO:0042802)					Equ	+
dye		1346300	118400	8851	118400	5.07335	Tier 4	Low									Equ
bag6	BCL2 associated athanogene 6	590710	110110	107250	110110	5.04183	Tier 4	Low	83910	extracellular region (GO:0005576); nucleus (GO:0005634); BAT3 complex (GO:0071818)	chromatin organization (GO:0006325); apoptotic process (GO:0006915); ERAD pathway (GO:0036503)	polyubiquitin modification-dependent protein binding (GO:0031593); misfolded protein binding (GO:0051787)					Equ
dync1h1	dynein, cytoplasmic 1, heavy chain 1	125780	76915	0	101348	5.00581	Tier 4	Low	335110	cytoplasm (GO:0005737); cytoskeleton (GO:0005856); microtubule (GO:0005874); dynein complex (GO:0030286)	microtubule-based movement (GO:0007018); central nervous system myelination (GO:0022010); myelination (GO:0042552); regulation of cell activation (GO:0050865); camera-type eye photoreceptor cell differentiation (GO:0060219); regulation of microtubule cytoskeleton organization (GO:0070507)	nucleotide binding (GO:0000166); ATP binding (GO:0005524); minus-end-directed microtubule motor activity (GO:0008569); dynein intermediate chain binding (GO:0045505); dynein light intermediate chain binding (GO:0051959)					LBD
traf4a	tnf receptor-associated factor 4a	0	126250	65688	95969	4.98213	Tier 4	Low	404045	cytoplasm (GO:0005737); plasma membrane signaling receptor complex (GO:0098802)	optic cup morphogenesis involved in camera-type eye development (GO:0002072); optic vesicle elongation (GO:0003405); apoptotic process (GO:0006915); signal transduction (GO:0007165); regulation of apoptotic process (GO:0042981); regulation of canonical NF-kappaB signal transduction (GO:0043122); establishment of epithelial cell apical/basal polarity (GO:0045198); positive regulation of JNK cascad…	tumor necrosis factor receptor binding (GO:0005164); zinc ion binding (GO:0008270); ubiquitin protein ligase binding (GO:0031625); metal ion binding (GO:0046872)					Equ	+
prtga	protogenin homolog a (Gallus gallus)	116990	67643	0	92316.5	4.96528	Tier 4	Low	563834	membrane (GO:0016020)	negative regulation of neurogenesis (GO:0050768); cell-cell adhesion (GO:0098609)						Equ
ttc17	tetratricopeptide repeat domain 17	37061	70755	78198	70755	4.84976	Tier 4	Low	569538		determination of heart left/right asymmetry (GO:0061371)						Equ
man2b1	mannosidase, alpha, class 2B, member 1	0	76465	59738	68101.5	4.83316	Tier 4	Low	541519	lysosome (GO:0005764)	carbohydrate metabolic process (GO:0005975); mannose metabolic process (GO:0006013); metabolic process (GO:0008152)	catalytic activity (GO:0003824); hydrolase activity, hydrolyzing O-glycosyl compounds (GO:0004553); alpha-mannosidase activity (GO:0004559); hydrolase activity (GO:0016787); hydrolase activity, acting on glycosyl bonds (GO:0016798); carbohydrate binding (GO:0030246); metal ion binding (GO:0046872)					LBD
gars		0	55054	27435	41244.5	4.61537	Tier 4	Low									LBD
rnf213a	ring finger protein 213a	39957	3420	0	21688.5	4.33623	Tier 4	Low	503775	nucleolus (GO:0005730); cytoplasm (GO:0005737); cytosol (GO:0005829)	sprouting angiogenesis (GO:0002040); ubiquitin-dependent protein catabolic process (GO:0006511); blood circulation (GO:0008015); regulation of angiogenesis (GO:0045765); anatomical structure development (GO:0048856); negative regulation of non-canonical Wnt signaling pathway (GO:2000051)	ubiquitin-protein transferase activity (GO:0004842); ATP hydrolysis activity (GO:0016887); metal ion binding (GO:0046872)					Equ
