# Supplementary material for: Actn4 Links Inactive Integrin α5 With Actin in Zebrafish Somites
Source: Mol Cell Proteomics. 2025 Oct 8;25(2):101087. doi: 10.1016/j.mcpro.2025.101087 (PMC12860946; doi:10.1016/j.mcpro.2025.101087)
Supplement: Supplemental Table S7.1 [file mmc8.xlsx]

## Sheet: TableS7.1
Supplemental Table S7.1. Subcellular Distributions of Itga5LBD Interactome
Results plotted in supplemental Fig. S4B. All, High, Medium, and Low are protein abundance classes.
CC	All.Count	All.Frequency	Genes	High.Count	High.Frequency	High.odds_ratio	High.p_value	High.adjusted_p	High.enrichment	Medium.Count	Medium.Frequency	Medium.odds_ratio	Medium.p_value	Medium.adjusted_p	Medium.enrichment	Low.Count	Low.Frequency	Low.odds_ratio	Low.p_value	Low.adjusted_p	Low.enrichment
nucleus (GO:0005634)	200	37.95	actb1;si:dkey-108k21.11;zgc:110425;zgc:163061;uba52;hspa5;eef2b;hnrnpa1b;hells;mki67;nop58;ilf3b;rps4x;akap8l;nop56;syncrip;rpa1;arid3b;hnrnpabb;kpna2;ptbp1a;elavl1a;ilf2;wdhd1;mcm7;hnrnpaba;rps3;trim33;syncripl;rplp0;myef2;hspb1;ewsr1b;xrcc5;xrcc6;cbx3a;hnrnpa1a;smarcc1a;mcm6l;pold1;cdk1;smc1al;nol11;rbbp4;mcm3;chd4b;khdrbs1a;smc3;eif4a3;rbm39a;pelp1;prmt3;hnrnpc;kpna7;chd7;pdcd11;mcm4;plaa;prmt…	58	39.19	1.0459	0.853823	0.948692	NS	112	37.58	0.978058	0.933309	0.933309	NS	30	20.13	0.448147	0.00016071	0.00080355	-
cytoplasm (GO:0005737)	191	36.24	actb1;myh10;uba52;hspa5;zgc:55461;eef2b;tuba4l;aldh18a1;myl12.1;ilf3b;ywhaba;rps4x;syncrip;hnrnpabb;rpl24;rpl23;kpna2;elavl1a;rpl34;ywhae1;hnrnpaba;myo5ab;syncripl;rplp0;myef2;hspb1;ftr86;smarcc1a;myo1ca;coro1ca;myo5b;rpl10;eif4a3;smyhc1;pelp1;glyctk;kpna7;uchl1;plaa;ncaph;prmt5;wdr18;rps7;ncapg;hdlbpa;hspa9;myo6a;usp5;rpl19;ruvbl1;igf2bp3;cct6a;ncl;rps18;prpf19;cfl1;igf2bp1;ldhba;cct7;ran;dnaja2…	40	27.03	0.678712	0.0553744	0.138436	NS	110	36.91	1.04353	0.864649	0.933309	NS	41	27.52	0.693763	0.069644	0.139288	NS
membrane (GO:0016020)	91	17.27	itga5;lman1;hspa5;itgb1b;itgb1a;ggcx;flot2a;flot1b;canx;lman2lb;myo5ab;atp5f1b;calub;atp5fa1;coro1ca;myo5b;atp6v0e1;mogs;flot1a;myo6a;immt;dnaja2a;copa;copb2;arcn1b;sacm1lb;copg2;sacm1la;ctnnb1;copb1;lamp2;si:ch211-11k18.4;vdac2;gramd4b;ap2b1;vta1;rpsa;akap12b;got2a;eppk1;rpn2;unm_hu7910;phb2a;vdac1;phb;dctn2;seh1l;sec23a;ddost;ugt5f1;si:ch211-282j22.3;nrp2b;stt3a;rrbp1b;sec23b;pigk;rpn1;psmd1;ds…	18	12.16	0.631867	0.123749	0.186053	NS	30	10.07	0.378525	3.62829e-05	0.000362829	-	43	28.86	2.26933	0.000531604	0.00177201	+
cytosol (GO:0005829)	67	12.71	eef2b;igbp1;aco2;cct2;mthfd1b;ipo9;prdx2;prmt5;usp5;ruvbl1;psmd4b;rangap1a;igf2bp3;rps18;igf2bp1;ran;dnaja2a;vcp;g3bp2b;g3bp1;calr;psmd4a;nfs1;pabpc1a;usp10;ppp2r1bb;snd1;psmd13;atic;eftud2;pgk1;aacs;sec24a;rap1gds1;hspa14;gstp1.2;ahsa1b;parp1;mat2aa;ipo7;aclya;mdh1aa;prmt1;kars1;pygl;ppp2r2ab;txnrd3;sec23a;eef1da;gmps;gcn1;sec23b;aldob;ufl1;hk2;gart;hspa4a;ubr4;gpia;dnm1l;usp9;arhgap35a;elp1;glr…	7	4.73	0.29923	0.00167664	0.0167664	-	41	13.76	1.21141	0.513789	0.83588	NS	19	12.75	1.00419	1	1	NS
ribonucleoprotein complex (GO:1990904)	55	10.44	uba52;eef2b;hnrnpa1b;rps4x;syncrip;rps23;hnrnpabb;rpl24;rpl23;rps9;elavl1a;rpl34;hnrnpaba;rps3;syncripl;rplp0;hnrnpa1a;dhx9;rps6;rps16;rpl7a;snrnp200;rpl6;rpl10;hnrnpa0l;hnrnpc;rps7;rps5;rpl19;heatr1;ncl;rps18;rpl12;puf60b;npm1a;mvp;hnrnpub;rpl3;hnrnpul1l;rps19;g3bp2b;g3bp1;rpl7;rpl31;pabpc1a;rpl13;eftud2;rpsa;rpl36a;rpl14;rpl9;hnrnpa0b;hnrnpm;srp72;snrpa1	26	17.57	2.29225	0.0049203	0.0246015	+	29	9.73	0.857356	0.668704	0.83588	NS	0	0	0	4.57706e-08	4.57706e-07	-
endoplasmic reticulum (GO:0005783)	54	10.25	hspa5;txndc5;ggcx;pdia5;hsp90b1;canx;dnajc3a;calr3a;rpl34;calub;p4hb;mogs;sumf2;p3h1;fkbp9;serpinh1b;crtap;sacm1lb;pdia4;vcp;copg2;sacm1la;serpinh1a;calr;pdia3;psmg1;cnpy2;dnajb11;rap1gds1;rpn2;fkbp10b;uggt1;srp72;agr1;pofut1;sec23a;ddost;si:ch211-282j22.3;hyou1;sec23b;rpn1;uggt2;ufl1;rcn1;plod2;os9;prkcsh;ssr1;sdf4;p3h3;mlec;erlin1;plod3;rcn3	12	8.11	0.732015	0.425378	0.531723	NS	24	8.05	0.615299	0.11321	0.407148	NS	18	12.08	1.26796	0.433036	0.618623	NS
plasma membrane (GO:0005886)	39	7.4	actb1;flot2a;flot1b;myo1ca;p4hb;coro1ca;flot1a;myo6a;stau2;mapre1b;ctnnb1;tfa;lamp2;si:ch211-11k18.4;sptan1;vdac2;ctnnd1;rpsa;myo1b;got2a;dnm2a;sptbn2;phb2a;vdac1;phb;lima1a;pip5k1aa;cp;ptk7a;dspa;cdh2;ctnna1;epcam;cdh1;alcamb;si:ch211-188c16.1;gpc4;tjp1b;sema3gb	6	4.05	0.466132	0.0950271	0.186053	NS	19	6.38	0.730453	0.403875	0.80775	NS	14	9.4	1.41974	0.359244	0.598739	NS
mitochondrion (GO:0005739)	37	7.02	aldh18a1;idh2;aco2;tufm;lonp1;idh3g;suclg1;hspa9;got2b;ldhba;immt;idh3a;fdx1;lrpprc;sucla2;uqcrc1;nfs1;etfa;vdac2;oxct1a;hadhb;rap1gds1;acadm;uqcrc2b;got2a;gstp1.2;aclya;phb2a;kars1;vdac1;phb;txnrd3;hk2;mfn2;dnm1l;aifm1;decr1	6	4.05	0.496169	0.130237	0.186053	NS	26	8.72	1.81453	0.122144	0.407148	NS	5	3.36	0.396919	0.0564321	0.139288	NS
actin cytoskeleton (GO:0015629)	33	6.26	actb1;myh9a;myh10;tpm3;myo5ab;myo1ca;myo5b;smyhc1;tmod2;myo6a;cfl1;gsna;capza1b;sptan1;scinlb;actn4;gsnb;capzb;capza1a;arpc1a;myo1b;sptbn2;myo18ab;cgnl1;dctn2;arpc2;lima1a;fscn1a;ctnna1;dbn1;myo1d;arpc4;xirp1	9	6.08	0.960392	1	1	NS	16	5.37	0.723686	0.372674	0.80775	NS	8	5.37	0.812116	0.693895	0.867369	NS
extracellular space (GO:0005615)	19	3.61	c3a.2;serpinh1b;c3a.1;gsna;serpina1l;serpinh1a;tfa;scinlb;gsnb;si:dkey-46g23.2;zgc:194887;kars1;cst3;a2ml;bmp1a;gpia;erap1b;apoeb;nid2a	1	0.68	0.142566	0.0328344	0.109448	NS	12	4.03	1.3167	0.64281	0.83588	NS	6	4.03	1.17051	0.796763	0.885293	NS
