# Supplementary material for: Actn4 Links Inactive Integrin α5 With Actin in Zebrafish Somites
Source: Mol Cell Proteomics. 2025 Oct 8;25(2):101087. doi: 10.1016/j.mcpro.2025.101087 (PMC12860946; doi:10.1016/j.mcpro.2025.101087)
Supplement: Supplemental Table S7.2 [file mmc9.xlsx]

## Sheet: TableS7.2
Supplemental Table S7.2. Top Enriched GO Terms by Protein Abundance Class
Results plotted in supplemental Fig. S4C-F. All, High, Medium, and Low are protein abundance classes.
Category	ONTOLOGY	ID	Description	GeneRatio	BgRatio	RichFactor	FoldEnrichment	zScore	pvalue	p.adjust	qvalue	geneID
All	CC	GO:0015629	actin cytoskeleton	33/539	307/19171	0.107492	3.82324	8.48156	4.47779e-11	1.25751e-09	8.71991e-10	actb1/myh9a/myh10/tpm3/myo5ab/myo1ca/myo5b/smyhc1/tmod2/myo6a/cfl1/gsna/capza1b/sptan1/scinlb/actn4/gsnb/capzb/capza1a/arpc1a/myo1b/sptbn2/myo18ab/cgnl1/dctn2/arpc2/lima1a/fscn1a/ctnna1/dbn1/myo1d/arpc4/xirp1
All	CC	GO:0005730	nucleolus	32/539	264/19171	0.121212	4.31124	9.21418	3.64205e-12	1.36375e-10	9.45656e-11	nop58/ilf3b/rps4x/fbl/nop56/ilf2/ddx21/wdr43/dhx9/nol11/eif4a3/pdcd11/wdr18/gtpbp4/pes/wdr3/heatr1/mybbp1a/ncl/pwp2h/top2a/npm1a/top1a/wdr75/ssrp1a/utp4/top2b/nle1/parp1/ftsj3/nop2/rnf213a
All	CC	GO:0005840	ribosome	30/539	183/19171	0.163934	5.83077	11.1681	5.53504e-15	4.66327e-13	3.23363e-13	uba52/rps4x/rps23/rpl24/rpl23/rps9/rpl34/rps3/rplp0/rps6/rps16/rpl7a/rpl6/rpl10/rps7/rps5/rpl19/rps18/rpl12/rpl3/rps19/rpl7/rpl31/eif2a/rpl13/rpsa/rpl36a/rpl14/hspa14/rpl9
All	CC	GO:0044391	ribosomal subunit	27/539	150/19171	0.18	6.40219	11.2973	1.20349e-14	8.11153e-13	5.62474e-13	uba52/rps4x/rps23/rpl24/rpl23/rps9/rpl34/rps3/rplp0/rps16/rpl7a/rpl6/rpl10/rps7/rps5/rpl19/rps18/rpl12/rpl3/rps19/rpl7/rpl31/eif2a/rpl13/rpsa/rpl36a/rpl14
All	CC	GO:0032993	protein-DNA complex	27/539	400/19171	0.0675	2.40082	4.81554	2.71114e-05	0.00023427	0.000162449	si:dkey-108k21.11/zgc:110425/zgc:163061/rpa1/cbx3a/smarcc1a/pold1/rbbp4/chd4b/chd7/wdr18/h1m/mta2/ruvbl1/supt16h/pbrm1l/ssrp1a/uchl5/uhrf1/prim2/baz2a/nap1l1/atrx/smc2/parp1/ruvbl2/smarca4a
All	MF	GO:0003729	mRNA binding	39/512	275/18247	0.141818	5.05421	11.5101	6.34785e-17	1.26322e-14	9.88927e-15	hnrnpa1b/ilf3b/rbm4.2/syncrip/rpl24/ptbp1a/elavl1a/syncripl/ddx21/myef2/hnrnpa1a/khdrbs1a/eif4a3/hnrnpa0l/hnrnpc/rps5/hdlbpa/igf2bp3/ncl/igf2bp1/stau2/lrpprc/ddx3xb/fxr2/g3bp2b/g3bp1/eif4g2b/pabpc1a/gemin5/ddx20/ddx4/ddx39aa/eif2a/hnrnpa0b/hnrnpm/fubp1/ddx43/eif4g1a/sf3b1
All	MF	GO:0016887	ATP hydrolysis activity	35/512	271/18247	0.129151	4.60278	10.1526	4.67781e-14	3.10295e-12	2.42918e-12	hspa5/hsp90b1/cct2/cct5/smc1al/dhx9/lonp1/chd4b/smc3/eif4a3/chd7/hspa9/tcp1/cct6a/rfc4/cct7/vcp/ddx46/psmc1b/smc2/psmc2/rfc1/smc4/psmc5/hspa14/nsfa/psmc6/psmc3/ruvbl2/psmc4/abcf3/abce1/abcf1/ercc6l/rnf213a
All	MF	GO:0003779	actin binding	35/512	381/18247	0.0918635	3.27389	7.62118	8.00252e-10	2.89546e-08	2.26674e-08	myh9a/myh10/tpm3/myo5ab/myo1ca/coro1ca/myo5b/smyhc1/myo6a/cfl1/gsna/capza1b/sptan1/scinlb/actn4/gsnb/capzb/capza1a/arpc1a/flna/myo1b/sptbn2/myo18ab/hip1rb/arpc2/lima1a/fscn1a/iqgap2/ctnna1/dbn1/flnb/myo1d/arpc4/vps16/xirp1
All	MF	GO:0051015	actin filament binding	32/512	211/18247	0.151659	5.40492	10.9348	6.08893e-15	6.05849e-13	4.74296e-13	myh9a/myh10/tpm3/myo5ab/myo1ca/coro1ca/myo5b/smyhc1/myo6a/cfl1/gsna/capza1b/sptan1/scinlb/gsnb/capzb/capza1a/arpc1a/flna/myo1b/sptbn2/myo18ab/hip1rb/arpc2/lima1a/fscn1a/iqgap2/ctnna1/dbn1/flnb/arpc4/xirp1
All	MF	GO:0140097	catalytic activity, acting on DNA	29/512	213/18247	0.13615	4.85221	9.60854	1.92062e-12	1.09201e-10	8.54894e-11	hells/mcm7/rps3/xrcc5/xrcc6/mcm6l/pold1/dhx9/rbbp4/mcm3/chd4b/chd7/mcm4/ruvbl1/rfc4/top2a/top1a/top2b/mcm5/atrx/rfc1/dnmt3ba/ruvbl2/mcm2/smarca5/dicer1/mcm3l/ercc6l/smarca4a
All	BP	GO:0006412	translation	59/527	454/18569	0.129956	4.57904	13.1953	7.19746e-23	6.73683e-20	5.45871e-20	uba52/eef2b/eif4a1a/rps4x/rps23/rpl24/rpl23/rps9/rpl34/rps3/tufm/rplp0/rps6/rps16/rpl6/rpl10/eif4a3/rps7/rps5/rpl19/igf2bp3/rps18/rpl12/igf2bp1/rpl3/lrpprc/rps19/fxr2/rpl31/eif4g2b/pabpc1a/eif2a/rpl13/tarbp2/rpsa/rpl36a/rpl14/eif3ba/cnot1/eif2b4/eif3f/rpl9/eif2s1a/piwil1/eif2b2/kars1/eef1da/eif3ha/gcn1/gspt1l/abce1/kbtbd8/ybx1/eif3g/eif4g1a/bzw1a/eif3ea/eif3i/eif5b
All	BP	GO:0043043	peptide biosynthetic process	59/527	460/18569	0.128261	4.51931	13.0628	1.41307e-22	8.81753e-20	7.14466e-20	uba52/eef2b/eif4a1a/rps4x/rps23/rpl24/rpl23/rps9/rpl34/rps3/tufm/rplp0/rps6/rps16/rpl6/rpl10/eif4a3/rps7/rps5/rpl19/igf2bp3/rps18/rpl12/igf2bp1/rpl3/lrpprc/rps19/fxr2/rpl31/eif4g2b/pabpc1a/eif2a/rpl13/tarbp2/rpsa/rpl36a/rpl14/eif3ba/cnot1/eif2b4/eif3f/rpl9/eif2s1a/piwil1/eif2b2/kars1/eef1da/eif3ha/gcn1/gspt1l/abce1/kbtbd8/ybx1/eif3g/eif4g1a/bzw1a/eif3ea/eif3i/eif5b
All	BP	GO:0022613	ribonucleoprotein complex biogenesis	55/527	328/18569	0.167683	5.90836	15.3283	6.95039e-27	1.30111e-23	1.05426e-23	nop58/rps4x/fbl/nop56/rps9/rplp0/wdr43/nol11/rps16/rpl7a/snrnp200/rpl6/rpl10/pdcd11/wdr18/rps7/rps5/gtpbp4/pes/wdr3/ruvbl1/heatr1/ncl/pwp2h/ran/puf60b/npm1a/wdr75/rps19/utp4/ddx46/rpl7/strap/gemin5/ddx20/heatr3/tarbp2/rpsa/prpf6/rpl14/eif3ba/nle1/eif3f/xpo1a/ruvbl2/ftsj3/prpf39/eif3ha/abce1/prpf8/eif3g/eif3ea/nop2/eif3i/sf3b1
All	BP	GO:0016071	mRNA metabolic process	46/527	477/18569	0.0964361	3.39795	9.0678	4.19172e-13	8.71878e-11	7.06464e-11	hnrnpa1b/rbm4.2/syncrip/rbm4.3/ptbp1a/syncripl/dhx15/hnrnpa1a/dhx9/snrnp200/khdrbs1a/eif4a3/rbm39a/hnrnpa0l/igf2bp3/prpf19/puf60b/hnrnpub/edc4/cdc5l/hnrnpul1l/fxr2/ddx46/strap/pabpc1a/gemin5/ddx20/ddx1/snd1/rbfox2/ddx39aa/eftud2/prpf6/cnot1/pan2/hnrnpa0b/xrn2/xrn1/snrpa1/prpf39/dicer1/dis3l2/prpf8/ybx1/sf3b3/sf3b1
All	BP	GO:0042254	ribosome biogenesis	36/527	232/18569	0.155172	5.46755	11.7029	8.03391e-17	3.75987e-14	3.04654e-14	nop58/rps4x/fbl/nop56/rps9/rplp0/wdr43/nol11/rps16/rpl7a/rpl6/rpl10/pdcd11/wdr18/rps7/rps5/gtpbp4/pes/wdr3/heatr1/ncl/pwp2h/ran/npm1a/wdr75/rps19/utp4/rpl7/heatr3/rpsa/rpl14/nle1/xpo1a/ftsj3/abce1/nop2
High	CC	GO:0005840	ribosome	14/136	183/19171	0.0765027	10.7841	11.2411	4.87486e-11	2.11562e-09	1.14064e-09	uba52/rps4x/rps23/rpl24/rpl23/rps9/rpl34/rps3/rplp0/rps6/rps16/rpl7a/rpl6/rpl10
High	CC	GO:0022626	cytosolic ribosome	13/136	86/19171	0.151163	21.3084	15.9545	3.60014e-14	4.42818e-12	2.38746e-12	uba52/rps4x/rps23/rpl24/rpl23/rps9/rpl34/rps3/rplp0/rps16/rpl7a/rpl6/rpl10
High	CC	GO:0044391	ribosomal subunit	13/136	150/19171	0.0866667	12.2168	11.6574	5.16005e-11	2.11562e-09	1.14064e-09	uba52/rps4x/rps23/rpl24/rpl23/rps9/rpl34/rps3/rplp0/rps16/rpl7a/rpl6/rpl10
High	CC	GO:0005730	nucleolus	12/136	264/19171	0.0454545	6.40742	7.47799	4.04922e-07	6.22567e-06	3.35659e-06	nop58/ilf3b/rps4x/fbl/nop56/ilf2/ddx21/wdr43/dhx9/nol11/eif4a3/pdcd11
High	CC	GO:0032993	protein-DNA complex	10/136	400/19171	0.025	3.52408	4.31215	0.000576416	0.00308257	0.00166198	si:dkey-108k21.11/zgc:110425/zgc:163061/rpa1/cbx3a/smarcc1a/pold1/rbbp4/chd4b/chd7
High	MF	GO:0003729	mRNA binding	15/135	275/18247	0.0545455	7.37253	9.19279	1.96113e-09	8.77604e-08	6.19303e-08	hnrnpa1b/ilf3b/rbm4.2/syncrip/rpl24/ptbp1a/elavl1a/syncripl/ddx21/myef2/hnrnpa1a/khdrbs1a/eif4a3/hnrnpa0l/hnrnpc
High	MF	GO:0004386	helicase activity	13/135	128/18247	0.101562	13.7275	12.4752	1.13714e-11	2.03548e-09	1.43638e-09	hells/eif4a1a/mcm7/ddx21/dhx15/xrcc5/xrcc6/mcm6l/dhx9/mcm3/snrnp200/eif4a3/mcm4
High	MF	GO:0003735	structural constituent of ribosome	13/135	155/18247	0.083871	11.3362	11.1571	1.29477e-10	1.15882e-08	8.17747e-09	uba52/rps4x/rps23/rpl24/rpl23/rps9/rpl34/rps3/rplp0/rps6/rps16/rpl6/rpl10
High	MF	GO:0140097	catalytic activity, acting on DNA	13/135	213/18247	0.0610329	8.24938	9.18782	6.48354e-09	2.32111e-07	1.63795e-07	hells/mcm7/rps3/xrcc5/xrcc6/mcm6l/pold1/dhx9/rbbp4/mcm3/chd4b/chd7/mcm4
High	MF	GO:0008094	ATP-dependent activity, acting on DNA	11/135	104/18247	0.105769	14.2961	11.7396	2.99197e-10	1.78521e-08	1.25977e-08	hells/mcm7/xrcc5/xrcc6/mcm6l/dhx9/rbbp4/mcm3/chd4b/chd7/mcm4
High	BP	GO:0006412	translation	17/130	454/18569	0.0374449	5.34858	7.87665	1.90833e-08	4.85057e-06	4.22344e-06	uba52/eef2b/eif4a1a/rps4x/rps23/rpl24/rpl23/rps9/rpl34/rps3/tufm/rplp0/rps6/rps16/rpl6/rpl10/eif4a3
High	BP	GO:0043043	peptide biosynthetic process	17/130	460/18569	0.0369565	5.27881	7.80262	2.31255e-08	4.85057e-06	4.22344e-06	uba52/eef2b/eif4a1a/rps4x/rps23/rpl24/rpl23/rps9/rpl34/rps3/tufm/rplp0/rps6/rps16/rpl6/rpl10/eif4a3
High	BP	GO:0022613	ribonucleoprotein complex biogenesis	14/130	328/18569	0.0426829	6.09676	7.81975	7.55156e-08	1.26715e-05	1.10332e-05	nop58/rps4x/fbl/nop56/rps9/rplp0/wdr43/nol11/rps16/rpl7a/snrnp200/rpl6/rpl10/pdcd11
High	BP	GO:0016071	mRNA metabolic process	14/130	477/18569	0.0293501	4.19232	5.93073	6.48615e-06	0.000514599	0.000448067	hnrnpa1b/rbm4.2/syncrip/rbm4.3/ptbp1a/syncripl/dhx15/hnrnpa1a/dhx9/snrnp200/khdrbs1a/eif4a3/rbm39a/hnrnpa0l
High	BP	GO:0042254	ribosome biogenesis	13/130	232/18569	0.0560345	8.00388	9.01372	9.29461e-09	3.89909e-06	3.39498e-06	nop58/rps4x/fbl/nop56/rps9/rplp0/wdr43/nol11/rps16/rpl7a/rpl6/rpl10/pdcd11
Medium	CC	GO:0005730	nucleolus	18/273	264/19171	0.0681818	4.78796	7.4487	4.84553e-08	1.23561e-06	8.51793e-07	wdr18/gtpbp4/pes/wdr3/heatr1/mybbp1a/ncl/pwp2h/top2a/npm1a/top1a/wdr75/ssrp1a/utp4/top2b/nle1/parp1/ftsj3
Medium	CC	GO:0005840	ribosome	16/273	183/19171	0.0874317	6.13975	8.39678	8.47313e-09	2.70081e-07	1.86186e-07	rps7/rps5/rpl19/rps18/rpl12/rpl3/rps19/rpl7/rpl31/eif2a/rpl13/rpsa/rpl36a/rpl14/hspa14/rpl9
Medium	CC	GO:0015629	actin cytoskeleton	16/273	307/19171	0.0521173	3.65985	5.6467	9.11562e-06	0.000129138	8.90238e-05	myo6a/cfl1/gsna/capza1b/sptan1/scinlb/actn4/gsnb/capzb/capza1a/arpc1a/myo1b/sptbn2/myo18ab/cgnl1/dctn2
Medium	CC	GO:0032993	protein-DNA complex	16/273	400/19171	0.04	2.80894	4.39435	0.000212559	0.0015934	0.00109844	wdr18/h1m/mta2/ruvbl1/supt16h/pbrm1l/ssrp1a/uchl5/uhrf1/prim2/baz2a/nap1l1/atrx/smc2/parp1/ruvbl2
Medium	CC	GO:0044391	ribosomal subunit	14/273	150/19171	0.0933333	6.55419	8.20794	3.21967e-08	9.12239e-07	6.28871e-07	rps7/rps5/rpl19/rps18/rpl12/rpl3/rps19/rpl7/rpl31/eif2a/rpl13/rpsa/rpl36a/rpl14
Medium	MF	GO:0016887	ATP hydrolysis activity	20/254	271/18247	0.0738007	5.30174	8.47679	1.44691e-09	2.70552e-07	2.023e-07	hspa9/tcp1/cct6a/rfc4/cct7/vcp/ddx46/psmc1b/smc2/psmc2/rfc1/smc4/psmc5/hspa14/nsfa/psmc6/psmc3/ruvbl2/psmc4/abcf3
Medium	MF	GO:0003729	mRNA binding	20/254	275/18247	0.0727273	5.22462	8.38697	1.86588e-09	2.70552e-07	2.023e-07	rps5/hdlbpa/igf2bp3/ncl/igf2bp1/stau2/lrpprc/ddx3xb/fxr2/g3bp2b/g3bp1/eif4g2b/pabpc1a/gemin5/ddx20/ddx4/ddx39aa/eif2a/hnrnpa0b/hnrnpm
Medium	MF	GO:0140098	catalytic activity, acting on RNA	17/254	311/18247	0.0546624	3.92687	6.18542	1.82259e-06	8.80919e-05	6.58691e-05	dis3/polr2b/rtca/ddx3xb/ddx46/polr2a/ddx20/ddx1/snd1/ddx4/ddx39aa/pan2/xrn2/piwil1/xrn1/kars1/ftsj3
Medium	MF	GO:0003779	actin binding	16/254	381/18247	0.0419948	3.01684	4.72683	9.27919e-05	0.00199322	0.0014904	myo6a/cfl1/gsna/capza1b/sptan1/scinlb/actn4/gsnb/capzb/capza1a/arpc1a/flna/myo1b/sptbn2/myo18ab/hip1rb
Medium	MF	GO:0051015	actin filament binding	15/254	211/18247	0.07109	5.10701	7.12928	2.80694e-07	2.03503e-05	1.52166e-05	myo6a/cfl1/gsna/capza1b/sptan1/scinlb/gsnb/capzb/capza1a/arpc1a/flna/myo1b/sptbn2/myo18ab/hip1rb
Medium	BP	GO:0022613	ribonucleoprotein complex biogenesis	32/268	328/18569	0.097561	6.75974	12.7358	1.19116e-17	1.67119e-14	1.4018e-14	wdr18/rps7/rps5/gtpbp4/pes/wdr3/ruvbl1/heatr1/ncl/pwp2h/ran/puf60b/npm1a/wdr75/rps19/utp4/ddx46/rpl7/strap/gemin5/ddx20/heatr3/tarbp2/rpsa/prpf6/rpl14/eif3ba/nle1/eif3f/xpo1a/ruvbl2/ftsj3
Medium	BP	GO:0006412	translation	29/268	454/18569	0.0638767	4.42584	8.94311	2.12208e-11	1.02148e-08	8.5682e-09	rps7/rps5/rpl19/igf2bp3/rps18/rpl12/igf2bp1/rpl3/lrpprc/rps19/fxr2/rpl31/eif4g2b/pabpc1a/eif2a/rpl13/tarbp2/rpsa/rpl36a/rpl14/eif3ba/cnot1/eif2b4/eif3f/rpl9/eif2s1a/piwil1/eif2b2/kars1
Medium	BP	GO:0043043	peptide biosynthetic process	29/268	460/18569	0.0630435	4.36811	8.85179	2.91227e-11	1.02148e-08	8.5682e-09	rps7/rps5/rpl19/igf2bp3/rps18/rpl12/igf2bp1/rpl3/lrpprc/rps19/fxr2/rpl31/eif4g2b/pabpc1a/eif2a/rpl13/tarbp2/rpsa/rpl36a/rpl14/eif3ba/cnot1/eif2b4/eif3f/rpl9/eif2s1a/piwil1/eif2b2/kars1
Medium	BP	GO:0016071	mRNA metabolic process	25/268	477/18569	0.0524109	3.63141	7.04559	3.0019e-08	3.50972e-06	2.94397e-06	igf2bp3/prpf19/puf60b/hnrnpub/edc4/cdc5l/hnrnpul1l/fxr2/ddx46/strap/pabpc1a/gemin5/ddx20/ddx1/snd1/rbfox2/ddx39aa/eftud2/prpf6/cnot1/pan2/hnrnpa0b/xrn2/xrn1/snrpa1
Medium	BP	GO:0042254	ribosome biogenesis	21/268	232/18569	0.0905172	6.2717	9.77784	2.44586e-11	1.02148e-08	8.5682e-09	wdr18/rps7/rps5/gtpbp4/pes/wdr3/heatr1/ncl/pwp2h/ran/npm1a/wdr75/rps19/utp4/rpl7/heatr3/rpsa/rpl14/nle1/xpo1a/ftsj3
Low	CC	GO:0015629	actin cytoskeleton	8/130	307/19171	0.0260586	3.84285	4.149	0.00118562	0.0136346	0.0101228	arpc2/lima1a/fscn1a/ctnna1/dbn1/myo1d/arpc4/xirp1
Low	CC	GO:0070161	anchoring junction	8/130	395/19171	0.0202532	2.98672	3.29664	0.00555445	0.0383257	0.0284544	ptk7a/dspa/cdh2/ctnna1/cdh1/tjp1b/xirp1/ccdc88c
Low	CC	GO:0005938	cell cortex	6/130	167/19171	0.0359281	5.2983	4.60967	0.000978185	0.0126606	0.00939965	dctn1a/iqgap2/ctnna1/dbn1/cdh1/myo1d
Low	CC	GO:1905369	endopeptidase complex	5/130	69/19171	0.0724638	10.6862	6.66002	0.000105367	0.00436221	0.00323866	psmd14/pigk/psmd1/psma8/psmd6
Low	CC	GO:0140534	endoplasmic reticulum protein-containing complex	5/130	74/19171	0.0675676	9.96414	6.38381	0.000147	0.00507151	0.00376527	ddost/hyou1/pigk/rpn1/prkcsh
Low	MF	GO:0003779	actin binding	11/123	381/18247	0.0288714	4.28306	5.33503	5.42851e-05	0.00165182	0.00136325	arpc2/lima1a/fscn1a/iqgap2/ctnna1/dbn1/flnb/myo1d/arpc4/vps16/xirp1
Low	MF	GO:0051015	actin filament binding	9/123	211/18247	0.042654	6.32771	6.4124	1.31359e-05	0.00055959	0.000461831	arpc2/lima1a/fscn1a/iqgap2/ctnna1/dbn1/flnb/arpc4/xirp1
Low	MF	GO:0008135	translation factor activity, RNA binding	8/123	123/18247	0.0650407	9.64875	7.92845	1.82771e-06	0.000330922	0.000273111	eef1da/eif3ha/gspt1l/eif3g/eif4g1a/eif3ea/eif3i/eif5b
Low	MF	GO:0090079	translation regulator activity, nucleic acid binding	8/123	132/18247	0.0606061	8.99088	7.59053	3.10725e-06	0.000330922	0.000273111	eef1da/eif3ha/gspt1l/eif3g/eif4g1a/eif3ea/eif3i/eif5b
Low	MF	GO:0045182	translation regulator activity	8/123	149/18247	0.0536913	7.96508	7.03256	7.63532e-06	0.0004425	0.000365196	eef1da/eif3ha/gspt1l/eif3g/eif4g1a/eif3ea/eif3i/eif5b
Low	BP	GO:0006412	translation	13/129	454/18569	0.0286344	4.12179	5.63261	1.68592e-05	0.00175674	0.00146603	eef1da/eif3ha/gcn1/gspt1l/abce1/kbtbd8/ybx1/eif3g/eif4g1a/bzw1a/eif3ea/eif3i/eif5b
Low	BP	GO:0043043	peptide biosynthetic process	13/129	460/18569	0.0282609	4.06803	5.57299	1.93504e-05	0.00175674	0.00146603	eef1da/eif3ha/gcn1/gspt1l/abce1/kbtbd8/ybx1/eif3g/eif4g1a/bzw1a/eif3ea/eif3i/eif5b
Low	BP	GO:0043010	camera-type eye development	12/129	495/18569	0.0242424	3.48959	4.69571	0.000175145	0.00747735	0.00623999	dctn1a/smarca5/cdh2/gart/lama1/dync1h1/traf4a/eif3ea/nid2a/smarca4a/psmd6/xirp1
Low	BP	GO:0048863	stem cell differentiation	11/129	269/18569	0.0408922	5.88626	6.75187	2.82755e-06	0.000523096	0.000436533	nrp2b/dicer1/fscn1a/cdh2/ufl1/kbtbd8/ap2a1/smarca4a/plod3/sf3b1/sema3gb
Low	BP	GO:0010498	proteasomal protein catabolic process	11/129	283/18569	0.0388693	5.59506	6.51512	4.59961e-06	0.0006844	0.000571145	psmd14/si:ch211-282j22.3/psmd1/uggt2/hectd1/ufl1/sel1l/os9/bag6/psma8/psmd6
