# Supplementary material for: Actn4 Links Inactive Integrin α5 With Actin in Zebrafish Somites
Source: Mol Cell Proteomics. 2025 Oct 8;25(2):101087. doi: 10.1016/j.mcpro.2025.101087 (PMC12860946; doi:10.1016/j.mcpro.2025.101087)
Supplement: Supplemental Table S7.3 [file mmc10.xlsx]

## Sheet: TableS7.3
Supplemental Table S7.3. PPI Networks of Itga5LBD Interactome
Proteins in actin cytoskeleton and ribosome related GO terms, see supplemental Table S7. [1] Combined_score from stringdb using R package STRINGdb (version 2.16.4), used as edge thickness in supplemental Fig. S4G.
node1.symbol	node2.symbol	combined_score [1]	node1.stringdb	node2.stringdb	node1.gene	node2.gene
itga5	itgb1a	991	7955.ENSDARP00000027718	7955.ENSDARP00000039699	ENSDARG00000006353	ENSDARG00000071863
itga5	itga6a	644	7955.ENSDARP00000027718	7955.ENSDARP00000098022	ENSDARG00000006353	ENSDARG00000042282
itgb1a	itga6a	986	7955.ENSDARP00000039699	7955.ENSDARP00000098022	ENSDARG00000071863	ENSDARG00000042282
itga5	fn1a	959	7955.ENSDARP00000027718	7955.ENSDARP00000112231	ENSDARG00000006353	ENSDARG00000019815
itgb1a	fn1a	914	7955.ENSDARP00000039699	7955.ENSDARP00000112231	ENSDARG00000071863	ENSDARG00000019815
itga5	flna	737	7955.ENSDARP00000027718	7955.ENSDARP00000113808	ENSDARG00000006353	ENSDARG00000074201
itgb1a	flna	896	7955.ENSDARP00000039699	7955.ENSDARP00000113808	ENSDARG00000071863	ENSDARG00000074201
itga5	flnb	737	7955.ENSDARP00000027718	7955.ENSDARP00000114366	ENSDARG00000006353	ENSDARG00000092281
itgb1a	flnb	891	7955.ENSDARP00000039699	7955.ENSDARP00000114366	ENSDARG00000071863	ENSDARG00000092281
itgb1a	iqgap2	405	7955.ENSDARP00000039699	7955.ENSDARP00000122218	ENSDARG00000071863	ENSDARG00000060010
itga5	lamb1a	748	7955.ENSDARP00000027718	7955.ENSDARP00000131540	ENSDARG00000006353	ENSDARG00000101209
itgb1a	lamb1a	787	7955.ENSDARP00000039699	7955.ENSDARP00000131540	ENSDARG00000071863	ENSDARG00000101209
itga5	lama1	723	7955.ENSDARP00000027718	7955.ENSDARP00000135371	ENSDARG00000006353	ENSDARG00000102277
itgb1a	lama1	705	7955.ENSDARP00000039699	7955.ENSDARP00000135371	ENSDARG00000071863	ENSDARG00000102277
itga5	cdh1	419	7955.ENSDARP00000027718	7955.ENSDARP00000136579	ENSDARG00000006353	ENSDARG00000102750
itgb1a	cdh1	704	7955.ENSDARP00000039699	7955.ENSDARP00000136579	ENSDARG00000071863	ENSDARG00000102750
itga5	itgb1b	985	7955.ENSDARP00000027718	7955.ENSDARP00000137182	ENSDARG00000006353	ENSDARG00000104484
itgb1a	itgb1b	593	7955.ENSDARP00000039699	7955.ENSDARP00000137182	ENSDARG00000071863	ENSDARG00000104484
itgb1a	ctnnb1	526	7955.ENSDARP00000039699	7955.ENSDARP00000139205	ENSDARG00000071863	ENSDARG00000014571
itgb1b	ctnnb1	584	7955.ENSDARP00000137182	7955.ENSDARP00000139205	ENSDARG00000104484	ENSDARG00000014571
itga5	actn4	687	7955.ENSDARP00000027718	7955.ENSDARP00000150996	ENSDARG00000006353	ENSDARG00000099786
itgb1a	actn4	694	7955.ENSDARP00000039699	7955.ENSDARP00000150996	ENSDARG00000071863	ENSDARG00000099786
itgb1b	actn4	688	7955.ENSDARP00000137182	7955.ENSDARP00000150996	ENSDARG00000104484	ENSDARG00000099786
cdh2	itga5	454	7955.ENSDARP00000003949	7955.ENSDARP00000027718	ENSDARG00000018693	ENSDARG00000006353
lamc1	itga5	742	7955.ENSDARP00000024860	7955.ENSDARP00000027718	ENSDARG00000036279	ENSDARG00000006353
cdh2	itgb1a	419	7955.ENSDARP00000003949	7955.ENSDARP00000039699	ENSDARG00000018693	ENSDARG00000071863
lamc1	itgb1a	806	7955.ENSDARP00000024860	7955.ENSDARP00000039699	ENSDARG00000036279	ENSDARG00000071863
cdh2	itgb1b	533	7955.ENSDARP00000003949	7955.ENSDARP00000137182	ENSDARG00000018693	ENSDARG00000104484
lamc1	itgb1b	799	7955.ENSDARP00000024860	7955.ENSDARP00000137182	ENSDARG00000036279	ENSDARG00000104484
itga6a	itgb1b	976	7955.ENSDARP00000098022	7955.ENSDARP00000137182	ENSDARG00000042282	ENSDARG00000104484
fn1a	itgb1b	916	7955.ENSDARP00000112231	7955.ENSDARP00000137182	ENSDARG00000019815	ENSDARG00000104484
flna	itgb1b	880	7955.ENSDARP00000113808	7955.ENSDARP00000137182	ENSDARG00000074201	ENSDARG00000104484
flnb	itgb1b	877	7955.ENSDARP00000114366	7955.ENSDARP00000137182	ENSDARG00000092281	ENSDARG00000104484
lamb1a	itgb1b	808	7955.ENSDARP00000131540	7955.ENSDARP00000137182	ENSDARG00000101209	ENSDARG00000104484
lama1	itgb1b	705	7955.ENSDARP00000135371	7955.ENSDARP00000137182	ENSDARG00000102277	ENSDARG00000104484
cdh1	itgb1b	716	7955.ENSDARP00000136579	7955.ENSDARP00000137182	ENSDARG00000102750	ENSDARG00000104484
aacs	oxct1a	924	7955.ENSDARP00000002180	7955.ENSDARP00000002234	ENSDARG00000012468	ENSDARG00000013063
gtpbp4	utp4	905	7955.ENSDARP00000002061	7955.ENSDARP00000003198	ENSDARG00000018961	ENSDARG00000017675
cct7	psmd4b	413	7955.ENSDARP00000003107	7955.ENSDARP00000003398	ENSDARG00000007385	ENSDARG00000023279
mcm6l	mcm3	978	7955.ENSDARP00000000042	7955.ENSDARP00000003671	ENSDARG00000033231	ENSDARG00000024204
gtpbp4	rpl3	994	7955.ENSDARP00000002061	7955.ENSDARP00000003700	ENSDARG00000018961	ENSDARG00000003599
cct7	rpl3	512	7955.ENSDARP00000003107	7955.ENSDARP00000003700	ENSDARG00000007385	ENSDARG00000003599
cct7	hspa9	717	7955.ENSDARP00000003107	7955.ENSDARP00000003744	ENSDARG00000007385	ENSDARG00000003035
seh1l	hspa9	410	7955.ENSDARP00000003173	7955.ENSDARP00000003744	ENSDARG00000004280	ENSDARG00000003035
gtpbp4	prmt3	514	7955.ENSDARP00000002061	7955.ENSDARP00000003829	ENSDARG00000018961	ENSDARG00000019791
utp4	prmt3	503	7955.ENSDARP00000003198	7955.ENSDARP00000003829	ENSDARG00000017675	ENSDARG00000019791
cct7	psma8	613	7955.ENSDARP00000003107	7955.ENSDARP00000006445	ENSDARG00000007385	ENSDARG00000010965
psmd4b	psma8	949	7955.ENSDARP00000003398	7955.ENSDARP00000006445	ENSDARG00000023279	ENSDARG00000010965
cdh2	casp3a	554	7955.ENSDARP00000003949	7955.ENSDARP00000006831	ENSDARG00000018693	ENSDARG00000017905
si:ch211-282j22.3	sel1l	520	7955.ENSDARP00000002926	7955.ENSDARP00000007196	ENSDARG00000010524	ENSDARG00000004581
mcm6l	parp1	423	7955.ENSDARP00000000042	7955.ENSDARP00000008364	ENSDARG00000033231	ENSDARG00000019529
mcm3	parp1	474	7955.ENSDARP00000003671	7955.ENSDARP00000008364	ENSDARG00000024204	ENSDARG00000019529
casp3a	parp1	972	7955.ENSDARP00000006831	7955.ENSDARP00000008364	ENSDARG00000017905	ENSDARG00000019529
gtpbp4	ddx39aa	565	7955.ENSDARP00000002061	7955.ENSDARP00000008513	ENSDARG00000018961	ENSDARG00000006225
rpl3	ddx39aa	532	7955.ENSDARP00000003700	7955.ENSDARP00000008513	ENSDARG00000003599	ENSDARG00000006225
gtpbp4	ddx1	565	7955.ENSDARP00000002061	7955.ENSDARP00000008636	ENSDARG00000018961	ENSDARG00000032117
cct7	ddx1	403	7955.ENSDARP00000003107	7955.ENSDARP00000008636	ENSDARG00000007385	ENSDARG00000032117
rpl3	ddx1	524	7955.ENSDARP00000003700	7955.ENSDARP00000008636	ENSDARG00000003599	ENSDARG00000032117
gtpbp4	rpl12	773	7955.ENSDARP00000002061	7955.ENSDARP00000009096	ENSDARG00000018961	ENSDARG00000006691
cct7	rpl12	566	7955.ENSDARP00000003107	7955.ENSDARP00000009096	ENSDARG00000007385	ENSDARG00000006691
rpl3	rpl12	999	7955.ENSDARP00000003700	7955.ENSDARP00000009096	ENSDARG00000003599	ENSDARG00000006691
cct7	psma5	794	7955.ENSDARP00000003107	7955.ENSDARP00000009133	ENSDARG00000007385	ENSDARG00000003526
psmd4b	psma5	984	7955.ENSDARP00000003398	7955.ENSDARP00000009133	ENSDARG00000023279	ENSDARG00000003526
psma8	psma5	999	7955.ENSDARP00000006445	7955.ENSDARP00000009133	ENSDARG00000010965	ENSDARG00000003526
gtpbp4	rpl7a	917	7955.ENSDARP00000002061	7955.ENSDARP00000010055	ENSDARG00000018961	ENSDARG00000019230
cct7	rpl7a	835	7955.ENSDARP00000003107	7955.ENSDARP00000010055	ENSDARG00000007385	ENSDARG00000019230
utp4	rpl7a	656	7955.ENSDARP00000003198	7955.ENSDARP00000010055	ENSDARG00000017675	ENSDARG00000019230
rpl3	rpl7a	999	7955.ENSDARP00000003700	7955.ENSDARP00000010055	ENSDARG00000003599	ENSDARG00000019230
rpl12	rpl7a	999	7955.ENSDARP00000009096	7955.ENSDARP00000010055	ENSDARG00000006691	ENSDARG00000019230
psma5	rpl7a	455	7955.ENSDARP00000009133	7955.ENSDARP00000010055	ENSDARG00000003526	ENSDARG00000019230
gtpbp4	prmt1	514	7955.ENSDARP00000002061	7955.ENSDARP00000010384	ENSDARG00000018961	ENSDARG00000010246
cct7	prmt1	436	7955.ENSDARP00000003107	7955.ENSDARP00000010384	ENSDARG00000007385	ENSDARG00000010246
utp4	prmt1	475	7955.ENSDARP00000003198	7955.ENSDARP00000010384	ENSDARG00000017675	ENSDARG00000010246
rpl3	ybx1	528	7955.ENSDARP00000003700	7955.ENSDARP00000010482	ENSDARG00000003599	ENSDARG00000004757
mcm6l	rrm1	837	7955.ENSDARP00000000042	7955.ENSDARP00000010800	ENSDARG00000033231	ENSDARG00000014017
mcm3	rrm1	801	7955.ENSDARP00000003671	7955.ENSDARP00000010800	ENSDARG00000024204	ENSDARG00000014017
rpl3	rrm1	436	7955.ENSDARP00000003700	7955.ENSDARP00000010800	ENSDARG00000003599	ENSDARG00000014017
fxr2	igf2bp3	420	7955.ENSDARP00000004667	7955.ENSDARP00000010878	ENSDARG00000016260	ENSDARG00000010266
ybx1	igf2bp3	510	7955.ENSDARP00000010482	7955.ENSDARP00000010878	ENSDARG00000004757	ENSDARG00000010266
cct7	psmc2	512	7955.ENSDARP00000003107	7955.ENSDARP00000011083	ENSDARG00000007385	ENSDARG00000020101
psmd4b	psmc2	990	7955.ENSDARP00000003398	7955.ENSDARP00000011083	ENSDARG00000023279	ENSDARG00000020101
psma8	psmc2	998	7955.ENSDARP00000006445	7955.ENSDARP00000011083	ENSDARG00000010965	ENSDARG00000020101
psma5	psmc2	999	7955.ENSDARP00000009133	7955.ENSDARP00000011083	ENSDARG00000003526	ENSDARG00000020101
rpl7a	psmc2	458	7955.ENSDARP00000010055	7955.ENSDARP00000011083	ENSDARG00000019230	ENSDARG00000020101
cct7	rps6	492	7955.ENSDARP00000003107	7955.ENSDARP00000011148	ENSDARG00000007385	ENSDARG00000019778
utp4	rps6	938	7955.ENSDARP00000003198	7955.ENSDARP00000011148	ENSDARG00000017675	ENSDARG00000019778
rpl3	rps6	999	7955.ENSDARP00000003700	7955.ENSDARP00000011148	ENSDARG00000003599	ENSDARG00000019778
ddx39aa	rps6	403	7955.ENSDARP00000008513	7955.ENSDARP00000011148	ENSDARG00000006225	ENSDARG00000019778
rpl12	rps6	999	7955.ENSDARP00000009096	7955.ENSDARP00000011148	ENSDARG00000006691	ENSDARG00000019778
rpl7a	rps6	999	7955.ENSDARP00000010055	7955.ENSDARP00000011148	ENSDARG00000019230	ENSDARG00000019778
ybx1	rps6	483	7955.ENSDARP00000010482	7955.ENSDARP00000011148	ENSDARG00000004757	ENSDARG00000019778
psmc2	rps6	473	7955.ENSDARP00000011083	7955.ENSDARP00000011148	ENSDARG00000020101	ENSDARG00000019778
gtpbp4	abce1	798	7955.ENSDARP00000002061	7955.ENSDARP00000011642	ENSDARG00000018961	ENSDARG00000007216
cct7	abce1	462	7955.ENSDARP00000003107	7955.ENSDARP00000011642	ENSDARG00000007385	ENSDARG00000007216
seh1l	abce1	406	7955.ENSDARP00000003173	7955.ENSDARP00000011642	ENSDARG00000004280	ENSDARG00000007216
utp4	abce1	706	7955.ENSDARP00000003198	7955.ENSDARP00000011642	ENSDARG00000017675	ENSDARG00000007216
rpl3	abce1	805	7955.ENSDARP00000003700	7955.ENSDARP00000011642	ENSDARG00000003599	ENSDARG00000007216
ddx1	abce1	438	7955.ENSDARP00000008636	7955.ENSDARP00000011642	ENSDARG00000032117	ENSDARG00000007216
rpl12	abce1	888	7955.ENSDARP00000009096	7955.ENSDARP00000011642	ENSDARG00000006691	ENSDARG00000007216
rpl7a	abce1	856	7955.ENSDARP00000010055	7955.ENSDARP00000011642	ENSDARG00000019230	ENSDARG00000007216
rps6	abce1	941	7955.ENSDARP00000011148	7955.ENSDARP00000011642	ENSDARG00000019778	ENSDARG00000007216
ybx1	ptbp1a	599	7955.ENSDARP00000010482	7955.ENSDARP00000011705	ENSDARG00000004757	ENSDARG00000019362
gtpbp4	vcp	597	7955.ENSDARP00000002061	7955.ENSDARP00000012048	ENSDARG00000018961	ENSDARG00000020008
psmd4b	vcp	618	7955.ENSDARP00000003398	7955.ENSDARP00000012048	ENSDARG00000023279	ENSDARG00000020008
rpl3	vcp	411	7955.ENSDARP00000003700	7955.ENSDARP00000012048	ENSDARG00000003599	ENSDARG00000020008
psma8	vcp	673	7955.ENSDARP00000006445	7955.ENSDARP00000012048	ENSDARG00000010965	ENSDARG00000020008
sel1l	vcp	881	7955.ENSDARP00000007196	7955.ENSDARP00000012048	ENSDARG00000004581	ENSDARG00000020008
psma5	vcp	615	7955.ENSDARP00000009133	7955.ENSDARP00000012048	ENSDARG00000003526	ENSDARG00000020008
rrm1	vcp	631	7955.ENSDARP00000010800	7955.ENSDARP00000012048	ENSDARG00000014017	ENSDARG00000020008
psmc2	vcp	672	7955.ENSDARP00000011083	7955.ENSDARP00000012048	ENSDARG00000020101	ENSDARG00000020008
ddx39aa	ercc6l	713	7955.ENSDARP00000008513	7955.ENSDARP00000012447	ENSDARG00000006225	ENSDARG00000002479
gtpbp4	ruvbl1	544	7955.ENSDARP00000002061	7955.ENSDARP00000012488	ENSDARG00000018961	ENSDARG00000002591
cct7	ruvbl1	781	7955.ENSDARP00000003107	7955.ENSDARP00000012488	ENSDARG00000007385	ENSDARG00000002591
ddx39aa	ruvbl1	412	7955.ENSDARP00000008513	7955.ENSDARP00000012488	ENSDARG00000006225	ENSDARG00000002591
rpl7a	ruvbl1	471	7955.ENSDARP00000010055	7955.ENSDARP00000012488	ENSDARG00000019230	ENSDARG00000002591
prmt1	ruvbl1	422	7955.ENSDARP00000010384	7955.ENSDARP00000012488	ENSDARG00000010246	ENSDARG00000002591
ercc6l	ruvbl1	659	7955.ENSDARP00000012447	7955.ENSDARP00000012488	ENSDARG00000002479	ENSDARG00000002591
cct7	ldhba	468	7955.ENSDARP00000003107	7955.ENSDARP00000013329	ENSDARG00000007385	ENSDARG00000019644
gpia	ldhba	910	7955.ENSDARP00000009909	7955.ENSDARP00000013329	ENSDARG00000012987	ENSDARG00000019644
cct7	hsp90b1	673	7955.ENSDARP00000003107	7955.ENSDARP00000013441	ENSDARG00000007385	ENSDARG00000003570
hspa9	hsp90b1	886	7955.ENSDARP00000003744	7955.ENSDARP00000013441	ENSDARG00000003035	ENSDARG00000003570
casp3a	hsp90b1	460	7955.ENSDARP00000006831	7955.ENSDARP00000013441	ENSDARG00000017905	ENSDARG00000003570
sel1l	hsp90b1	697	7955.ENSDARP00000007196	7955.ENSDARP00000013441	ENSDARG00000004581	ENSDARG00000003570
vcp	hsp90b1	463	7955.ENSDARP00000012048	7955.ENSDARP00000013441	ENSDARG00000020008	ENSDARG00000003570
cct7	vdac2	432	7955.ENSDARP00000003107	7955.ENSDARP00000014456	ENSDARG00000007385	ENSDARG00000013623
uqcrc2b	vdac2	587	7955.ENSDARP00000005930	7955.ENSDARP00000014456	ENSDARG00000071691	ENSDARG00000013623
rpl3	srp72	879	7955.ENSDARP00000003700	7955.ENSDARP00000015026	ENSDARG00000003599	ENSDARG00000014139
rpl12	srp72	533	7955.ENSDARP00000009096	7955.ENSDARP00000015026	ENSDARG00000006691	ENSDARG00000014139
rpl7a	srp72	873	7955.ENSDARP00000010055	7955.ENSDARP00000015026	ENSDARG00000019230	ENSDARG00000014139
cct7	igbp1	829	7955.ENSDARP00000003107	7955.ENSDARP00000015262	ENSDARG00000007385	ENSDARG00000002184
rps6	igbp1	449	7955.ENSDARP00000011148	7955.ENSDARP00000015262	ENSDARG00000019778	ENSDARG00000002184
cct7	actr1b	491	7955.ENSDARP00000003107	7955.ENSDARP00000015781	ENSDARG00000007385	ENSDARG00000011611
arpc1a	actr1b	469	7955.ENSDARP00000005640	7955.ENSDARP00000015781	ENSDARG00000008383	ENSDARG00000011611
ruvbl1	actr1b	611	7955.ENSDARP00000012488	7955.ENSDARP00000015781	ENSDARG00000002591	ENSDARG00000011611
sel1l	erlin1	610	7955.ENSDARP00000007196	7955.ENSDARP00000015815	ENSDARG00000004581	ENSDARG00000021991
vcp	erlin1	634	7955.ENSDARP00000012048	7955.ENSDARP00000015815	ENSDARG00000020008	ENSDARG00000021991
actr1b	tubg1	555	7955.ENSDARP00000015781	7955.ENSDARP00000016775	ENSDARG00000011611	ENSDARG00000015610
gpia	minpp1b	800	7955.ENSDARP00000009909	7955.ENSDARP00000016794	ENSDARG00000012987	ENSDARG00000045172
cct7	cct6a	999	7955.ENSDARP00000003107	7955.ENSDARP00000016831	ENSDARG00000007385	ENSDARG00000021252
rpl3	cct6a	407	7955.ENSDARP00000003700	7955.ENSDARP00000016831	ENSDARG00000003599	ENSDARG00000021252
hspa9	cct6a	759	7955.ENSDARP00000003744	7955.ENSDARP00000016831	ENSDARG00000003035	ENSDARG00000021252
rpl12	cct6a	408	7955.ENSDARP00000009096	7955.ENSDARP00000016831	ENSDARG00000006691	ENSDARG00000021252
hsp90b1	cct6a	537	7955.ENSDARP00000013441	7955.ENSDARP00000016831	ENSDARG00000003570	ENSDARG00000021252
vdac2	cct6a	432	7955.ENSDARP00000014456	7955.ENSDARP00000016831	ENSDARG00000013623	ENSDARG00000021252
igbp1	cct6a	837	7955.ENSDARP00000015262	7955.ENSDARP00000016831	ENSDARG00000002184	ENSDARG00000021252
hsp90b1	erp44	522	7955.ENSDARP00000013441	7955.ENSDARP00000017258	ENSDARG00000003570	ENSDARG00000019008
rpl3	ppp2r1bb	516	7955.ENSDARP00000003700	7955.ENSDARP00000017693	ENSDARG00000003599	ENSDARG00000032430
psma8	ppp2r1bb	655	7955.ENSDARP00000006445	7955.ENSDARP00000017693	ENSDARG00000010965	ENSDARG00000032430
psma5	ppp2r1bb	488	7955.ENSDARP00000009133	7955.ENSDARP00000017693	ENSDARG00000003526	ENSDARG00000032430
rpl7a	ppp2r1bb	522	7955.ENSDARP00000010055	7955.ENSDARP00000017693	ENSDARG00000019230	ENSDARG00000032430
psmc2	ppp2r1bb	481	7955.ENSDARP00000011083	7955.ENSDARP00000017693	ENSDARG00000020101	ENSDARG00000032430
rps6	ppp2r1bb	581	7955.ENSDARP00000011148	7955.ENSDARP00000017693	ENSDARG00000019778	ENSDARG00000032430
igbp1	ppp2r1bb	558	7955.ENSDARP00000015262	7955.ENSDARP00000017693	ENSDARG00000002184	ENSDARG00000032430
gtpbp4	eif3i	442	7955.ENSDARP00000002061	7955.ENSDARP00000017792	ENSDARG00000018961	ENSDARG00000017445
cct7	eif3i	749	7955.ENSDARP00000003107	7955.ENSDARP00000017792	ENSDARG00000007385	ENSDARG00000017445
rpl3	eif3i	692	7955.ENSDARP00000003700	7955.ENSDARP00000017792	ENSDARG00000003599	ENSDARG00000017445
psma8	eif3i	400	7955.ENSDARP00000006445	7955.ENSDARP00000017792	ENSDARG00000010965	ENSDARG00000017445
ddx39aa	eif3i	466	7955.ENSDARP00000008513	7955.ENSDARP00000017792	ENSDARG00000006225	ENSDARG00000017445
rpl12	eif3i	736	7955.ENSDARP00000009096	7955.ENSDARP00000017792	ENSDARG00000006691	ENSDARG00000017445
psma5	eif3i	704	7955.ENSDARP00000009133	7955.ENSDARP00000017792	ENSDARG00000003526	ENSDARG00000017445
rpl7a	eif3i	877	7955.ENSDARP00000010055	7955.ENSDARP00000017792	ENSDARG00000019230	ENSDARG00000017445
rps6	eif3i	971	7955.ENSDARP00000011148	7955.ENSDARP00000017792	ENSDARG00000019778	ENSDARG00000017445
abce1	eif3i	946	7955.ENSDARP00000011642	7955.ENSDARP00000017792	ENSDARG00000007216	ENSDARG00000017445
ruvbl1	eif3i	691	7955.ENSDARP00000012488	7955.ENSDARP00000017792	ENSDARG00000002591	ENSDARG00000017445
cct6a	eif3i	421	7955.ENSDARP00000016831	7955.ENSDARP00000017792	ENSDARG00000021252	ENSDARG00000017445
cbx3a	wdr5	417	7955.ENSDARP00000009789	7955.ENSDARP00000017859	ENSDARG00000003860	ENSDARG00000016903
prmt1	wdr5	631	7955.ENSDARP00000010384	7955.ENSDARP00000017859	ENSDARG00000010246	ENSDARG00000016903
rpl12	sec23b	899	7955.ENSDARP00000009096	7955.ENSDARP00000017982	ENSDARG00000006691	ENSDARG00000019360
cct7	tmod2	408	7955.ENSDARP00000003107	7955.ENSDARP00000018319	ENSDARG00000007385	ENSDARG00000002571
cct6a	tmod2	400	7955.ENSDARP00000016831	7955.ENSDARP00000018319	ENSDARG00000021252	ENSDARG00000002571
cct7	pdia4	508	7955.ENSDARP00000003107	7955.ENSDARP00000018458	ENSDARG00000007385	ENSDARG00000018491
sel1l	pdia4	408	7955.ENSDARP00000007196	7955.ENSDARP00000018458	ENSDARG00000004581	ENSDARG00000018491
flot2a	pdia4	408	7955.ENSDARP00000011656	7955.ENSDARP00000018458	ENSDARG00000004830	ENSDARG00000018491
hsp90b1	pdia4	841	7955.ENSDARP00000013441	7955.ENSDARP00000018458	ENSDARG00000003570	ENSDARG00000018491
sec23b	pdia4	433	7955.ENSDARP00000017982	7955.ENSDARP00000018458	ENSDARG00000019360	ENSDARG00000018491
mcm6l	mcm5	997	7955.ENSDARP00000000042	7955.ENSDARP00000018877	ENSDARG00000033231	ENSDARG00000019507
mcm3	mcm5	999	7955.ENSDARP00000003671	7955.ENSDARP00000018877	ENSDARG00000024204	ENSDARG00000019507
rrm1	mcm5	958	7955.ENSDARP00000010800	7955.ENSDARP00000018877	ENSDARG00000014017	ENSDARG00000019507
ppp2r1bb	mcm5	588	7955.ENSDARP00000017693	7955.ENSDARP00000018877	ENSDARG00000032430	ENSDARG00000019507
gtpbp4	rpl7	975	7955.ENSDARP00000002061	7955.ENSDARP00000018980	ENSDARG00000018961	ENSDARG00000007320
cct7	rpl7	500	7955.ENSDARP00000003107	7955.ENSDARP00000018980	ENSDARG00000007385	ENSDARG00000007320
rpl3	rpl7	999	7955.ENSDARP00000003700	7955.ENSDARP00000018980	ENSDARG00000003599	ENSDARG00000007320
rpl12	rpl7	997	7955.ENSDARP00000009096	7955.ENSDARP00000018980	ENSDARG00000006691	ENSDARG00000007320
rpl7a	rpl7	998	7955.ENSDARP00000010055	7955.ENSDARP00000018980	ENSDARG00000019230	ENSDARG00000007320
ybx1	rpl7	423	7955.ENSDARP00000010482	7955.ENSDARP00000018980	ENSDARG00000004757	ENSDARG00000007320
rrm1	rpl7	437	7955.ENSDARP00000010800	7955.ENSDARP00000018980	ENSDARG00000014017	ENSDARG00000007320
rps6	rpl7	998	7955.ENSDARP00000011148	7955.ENSDARP00000018980	ENSDARG00000019778	ENSDARG00000007320
abce1	rpl7	707	7955.ENSDARP00000011642	7955.ENSDARP00000018980	ENSDARG00000007216	ENSDARG00000007320
srp72	rpl7	721	7955.ENSDARP00000015026	7955.ENSDARP00000018980	ENSDARG00000014139	ENSDARG00000007320
ppp2r1bb	rpl7	512	7955.ENSDARP00000017693	7955.ENSDARP00000018980	ENSDARG00000032430	ENSDARG00000007320
eif3i	rpl7	820	7955.ENSDARP00000017792	7955.ENSDARP00000018980	ENSDARG00000017445	ENSDARG00000007320
rpl3	pabpc1a	635	7955.ENSDARP00000003700	7955.ENSDARP00000021064	ENSDARG00000003599	ENSDARG00000017219
rpl7a	pabpc1a	663	7955.ENSDARP00000010055	7955.ENSDARP00000021064	ENSDARG00000019230	ENSDARG00000017219
ybx1	pabpc1a	884	7955.ENSDARP00000010482	7955.ENSDARP00000021064	ENSDARG00000004757	ENSDARG00000017219
rps6	pabpc1a	711	7955.ENSDARP00000011148	7955.ENSDARP00000021064	ENSDARG00000019778	ENSDARG00000017219
abce1	pabpc1a	436	7955.ENSDARP00000011642	7955.ENSDARP00000021064	ENSDARG00000007216	ENSDARG00000017219
vcp	pabpc1a	487	7955.ENSDARP00000012048	7955.ENSDARP00000021064	ENSDARG00000020008	ENSDARG00000017219
ppp2r1bb	pabpc1a	546	7955.ENSDARP00000017693	7955.ENSDARP00000021064	ENSDARG00000032430	ENSDARG00000017219
eif3i	pabpc1a	515	7955.ENSDARP00000017792	7955.ENSDARP00000021064	ENSDARG00000017445	ENSDARG00000017219
rpl7	pabpc1a	638	7955.ENSDARP00000018980	7955.ENSDARP00000021064	ENSDARG00000007320	ENSDARG00000017219
plod2	crtap	843	7955.ENSDARP00000012147	7955.ENSDARP00000021474	ENSDARG00000011821	ENSDARG00000018010
oxct1a	sucla2	462	7955.ENSDARP00000002234	7955.ENSDARP00000021652	ENSDARG00000013063	ENSDARG00000005359
hspa9	sucla2	604	7955.ENSDARP00000003744	7955.ENSDARP00000021652	ENSDARG00000003035	ENSDARG00000005359
uqcrc2b	sucla2	597	7955.ENSDARP00000005930	7955.ENSDARP00000021652	ENSDARG00000071691	ENSDARG00000005359
psma8	sucla2	511	7955.ENSDARP00000006445	7955.ENSDARP00000021652	ENSDARG00000010965	ENSDARG00000005359
gpia	sucla2	506	7955.ENSDARP00000009909	7955.ENSDARP00000021652	ENSDARG00000012987	ENSDARG00000005359
ldhba	sucla2	686	7955.ENSDARP00000013329	7955.ENSDARP00000021652	ENSDARG00000019644	ENSDARG00000005359
vdac2	sucla2	476	7955.ENSDARP00000014456	7955.ENSDARP00000021652	ENSDARG00000013623	ENSDARG00000005359
rpl7	fkbp9	418	7955.ENSDARP00000018980	7955.ENSDARP00000022147	ENSDARG00000007320	ENSDARG00000005023
ptbp1a	rbm39a	478	7955.ENSDARP00000011705	7955.ENSDARP00000022349	ENSDARG00000019362	ENSDARG00000011613
tmod2	rbm39a	428	7955.ENSDARP00000018319	7955.ENSDARP00000022349	ENSDARG00000002571	ENSDARG00000011613
cct7	ilf2	494	7955.ENSDARP00000003107	7955.ENSDARP00000022486	ENSDARG00000007385	ENSDARG00000014591
ddx39aa	ilf2	522	7955.ENSDARP00000008513	7955.ENSDARP00000022486	ENSDARG00000006225	ENSDARG00000014591
psma5	ilf2	563	7955.ENSDARP00000009133	7955.ENSDARP00000022486	ENSDARG00000003526	ENSDARG00000014591
ybx1	ilf2	504	7955.ENSDARP00000010482	7955.ENSDARP00000022486	ENSDARG00000004757	ENSDARG00000014591
igf2bp3	ilf2	403	7955.ENSDARP00000010878	7955.ENSDARP00000022486	ENSDARG00000010266	ENSDARG00000014591
psmc2	ilf2	450	7955.ENSDARP00000011083	7955.ENSDARP00000022486	ENSDARG00000020101	ENSDARG00000014591
sfpq	ilf2	421	7955.ENSDARP00000020522	7955.ENSDARP00000022486	ENSDARG00000011564	ENSDARG00000014591
rpl7a	bzw1a	796	7955.ENSDARP00000010055	7955.ENSDARP00000022789	ENSDARG00000019230	ENSDARG00000010481
uqcrc2b	mdh1aa	716	7955.ENSDARP00000005930	7955.ENSDARP00000023121	ENSDARG00000071691	ENSDARG00000017772
gpia	mdh1aa	772	7955.ENSDARP00000009909	7955.ENSDARP00000023121	ENSDARG00000012987	ENSDARG00000017772
ldhba	mdh1aa	839	7955.ENSDARP00000013329	7955.ENSDARP00000023121	ENSDARG00000019644	ENSDARG00000017772
vdac2	mdh1aa	407	7955.ENSDARP00000014456	7955.ENSDARP00000023121	ENSDARG00000013623	ENSDARG00000017772
sucla2	mdh1aa	723	7955.ENSDARP00000021652	7955.ENSDARP00000023121	ENSDARG00000005359	ENSDARG00000017772
cdh2	cfl1	424	7955.ENSDARP00000003949	7955.ENSDARP00000023177	ENSDARG00000018693	ENSDARG00000021124
actr1b	cfl1	642	7955.ENSDARP00000015781	7955.ENSDARP00000023177	ENSDARG00000011611	ENSDARG00000021124
tmod2	cfl1	491	7955.ENSDARP00000018319	7955.ENSDARP00000023177	ENSDARG00000002571	ENSDARG00000021124
gtpbp4	wdr3	944	7955.ENSDARP00000002061	7955.ENSDARP00000023281	ENSDARG00000018961	ENSDARG00000011079
utp4	wdr3	999	7955.ENSDARP00000003198	7955.ENSDARP00000023281	ENSDARG00000017675	ENSDARG00000011079
prmt3	wdr3	526	7955.ENSDARP00000003829	7955.ENSDARP00000023281	ENSDARG00000019791	ENSDARG00000011079
rpl7a	wdr3	660	7955.ENSDARP00000010055	7955.ENSDARP00000023281	ENSDARG00000019230	ENSDARG00000011079
prmt1	wdr3	511	7955.ENSDARP00000010384	7955.ENSDARP00000023281	ENSDARG00000010246	ENSDARG00000011079
rps6	wdr3	950	7955.ENSDARP00000011148	7955.ENSDARP00000023281	ENSDARG00000019778	ENSDARG00000011079
abce1	wdr3	731	7955.ENSDARP00000011642	7955.ENSDARP00000023281	ENSDARG00000007216	ENSDARG00000011079
rpl7	wdr3	493	7955.ENSDARP00000018980	7955.ENSDARP00000023281	ENSDARG00000007320	ENSDARG00000011079
gtpbp4	rtca	642	7955.ENSDARP00000002061	7955.ENSDARP00000023892	ENSDARG00000018961	ENSDARG00000002215
utp4	rtca	918	7955.ENSDARP00000003198	7955.ENSDARP00000023892	ENSDARG00000017675	ENSDARG00000002215
rpl7a	rtca	508	7955.ENSDARP00000010055	7955.ENSDARP00000023892	ENSDARG00000019230	ENSDARG00000002215
rps6	rtca	745	7955.ENSDARP00000011148	7955.ENSDARP00000023892	ENSDARG00000019778	ENSDARG00000002215
wdr3	rtca	923	7955.ENSDARP00000023281	7955.ENSDARP00000023892	ENSDARG00000011079	ENSDARG00000002215
seh1l	nup133	999	7955.ENSDARP00000003173	7955.ENSDARP00000023984	ENSDARG00000004280	ENSDARG00000010078
hspa9	nup133	459	7955.ENSDARP00000003744	7955.ENSDARP00000023984	ENSDARG00000003035	ENSDARG00000010078
parp1	nup133	505	7955.ENSDARP00000008364	7955.ENSDARP00000023984	ENSDARG00000019529	ENSDARG00000010078
wdr5	nup133	436	7955.ENSDARP00000017859	7955.ENSDARP00000023984	ENSDARG00000016903	ENSDARG00000010078
zw10	nup133	433	7955.ENSDARP00000020574	7955.ENSDARP00000023984	ENSDARG00000018738	ENSDARG00000010078
cct7	atic	898	7955.ENSDARP00000003107	7955.ENSDARP00000024082	ENSDARG00000007385	ENSDARG00000016706
rrm1	atic	627	7955.ENSDARP00000010800	7955.ENSDARP00000024082	ENSDARG00000014017	ENSDARG00000016706
mthfd1b	atic	986	7955.ENSDARP00000020770	7955.ENSDARP00000024082	ENSDARG00000040492	ENSDARG00000016706
pabpc1a	atic	405	7955.ENSDARP00000021064	7955.ENSDARP00000024082	ENSDARG00000017219	ENSDARG00000016706
sucla2	atic	435	7955.ENSDARP00000021652	7955.ENSDARP00000024082	ENSDARG00000005359	ENSDARG00000016706
mcm6l	smc3	406	7955.ENSDARP00000000042	7955.ENSDARP00000024411	ENSDARG00000033231	ENSDARG00000019000
mcm3	smc3	460	7955.ENSDARP00000003671	7955.ENSDARP00000024411	ENSDARG00000024204	ENSDARG00000019000
mcm5	smc3	648	7955.ENSDARP00000018877	7955.ENSDARP00000024411	ENSDARG00000019507	ENSDARG00000019000
seh1l	got2b	590	7955.ENSDARP00000003173	7955.ENSDARP00000024560	ENSDARG00000004280	ENSDARG00000005840
casp3a	got2b	570	7955.ENSDARP00000006831	7955.ENSDARP00000024560	ENSDARG00000017905	ENSDARG00000005840
gpia	got2b	709	7955.ENSDARP00000009909	7955.ENSDARP00000024560	ENSDARG00000012987	ENSDARG00000005840
ldhba	got2b	971	7955.ENSDARP00000013329	7955.ENSDARP00000024560	ENSDARG00000019644	ENSDARG00000005840
mdh1aa	got2b	977	7955.ENSDARP00000023121	7955.ENSDARP00000024560	ENSDARG00000017772	ENSDARG00000005840
nup133	got2b	729	7955.ENSDARP00000023984	7955.ENSDARP00000024560	ENSDARG00000010078	ENSDARG00000005840
ybx1	hnrnpa1a	545	7955.ENSDARP00000010482	7955.ENSDARP00000024594	ENSDARG00000004757	ENSDARG00000011020
ptbp1a	hnrnpa1a	521	7955.ENSDARP00000011705	7955.ENSDARP00000024594	ENSDARG00000019362	ENSDARG00000011020
pdia4	lamc1	435	7955.ENSDARP00000018458	7955.ENSDARP00000024860	ENSDARG00000018491	ENSDARG00000036279
hsp90b1	prkcsh	533	7955.ENSDARP00000013441	7955.ENSDARP00000025069	ENSDARG00000003570	ENSDARG00000004470
cbx3a	trim33	437	7955.ENSDARP00000009789	7955.ENSDARP00000025140	ENSDARG00000003860	ENSDARG00000016181
rpl3	hsd3b2	496	7955.ENSDARP00000003700	7955.ENSDARP00000025516	ENSDARG00000003599	ENSDARG00000019747
rpl12	hsd3b2	418	7955.ENSDARP00000009096	7955.ENSDARP00000025516	ENSDARG00000006691	ENSDARG00000019747
rps6	hsd3b2	512	7955.ENSDARP00000011148	7955.ENSDARP00000025516	ENSDARG00000019778	ENSDARG00000019747
rpl7	hsd3b2	562	7955.ENSDARP00000018980	7955.ENSDARP00000025516	ENSDARG00000007320	ENSDARG00000019747
psmd4b	psmd3	994	7955.ENSDARP00000003398	7955.ENSDARP00000025779	ENSDARG00000023279	ENSDARG00000018124
psma8	psmd3	960	7955.ENSDARP00000006445	7955.ENSDARP00000025779	ENSDARG00000010965	ENSDARG00000018124
psma5	psmd3	999	7955.ENSDARP00000009133	7955.ENSDARP00000025779	ENSDARG00000003526	ENSDARG00000018124
psmc2	psmd3	999	7955.ENSDARP00000011083	7955.ENSDARP00000025779	ENSDARG00000020101	ENSDARG00000018124
vcp	psmd3	657	7955.ENSDARP00000012048	7955.ENSDARP00000025779	ENSDARG00000020008	ENSDARG00000018124
tubg1	psmd3	635	7955.ENSDARP00000016775	7955.ENSDARP00000025779	ENSDARG00000015610	ENSDARG00000018124
ppp2r1bb	psmd3	457	7955.ENSDARP00000017693	7955.ENSDARP00000025779	ENSDARG00000032430	ENSDARG00000018124
cct7	naca	440	7955.ENSDARP00000003107	7955.ENSDARP00000025953	ENSDARG00000007385	ENSDARG00000005513
rpl3	naca	945	7955.ENSDARP00000003700	7955.ENSDARP00000025953	ENSDARG00000003599	ENSDARG00000005513
rpl12	naca	862	7955.ENSDARP00000009096	7955.ENSDARP00000025953	ENSDARG00000006691	ENSDARG00000005513
rpl7a	naca	981	7955.ENSDARP00000010055	7955.ENSDARP00000025953	ENSDARG00000019230	ENSDARG00000005513
rps6	naca	944	7955.ENSDARP00000011148	7955.ENSDARP00000025953	ENSDARG00000019778	ENSDARG00000005513
eif3i	naca	406	7955.ENSDARP00000017792	7955.ENSDARP00000025953	ENSDARG00000017445	ENSDARG00000005513
rpl7	naca	879	7955.ENSDARP00000018980	7955.ENSDARP00000025953	ENSDARG00000007320	ENSDARG00000005513
cct7	hspa4a	480	7955.ENSDARP00000003107	7955.ENSDARP00000026086	ENSDARG00000007385	ENSDARG00000004754
seh1l	hspa4a	419	7955.ENSDARP00000003173	7955.ENSDARP00000026086	ENSDARG00000004280	ENSDARG00000004754
hspa9	hspa4a	869	7955.ENSDARP00000003744	7955.ENSDARP00000026086	ENSDARG00000003035	ENSDARG00000004754
psma8	hspa4a	478	7955.ENSDARP00000006445	7955.ENSDARP00000026086	ENSDARG00000010965	ENSDARG00000004754
hsp90b1	hspa4a	765	7955.ENSDARP00000013441	7955.ENSDARP00000026086	ENSDARG00000003570	ENSDARG00000004754
cct6a	hspa4a	500	7955.ENSDARP00000016831	7955.ENSDARP00000026086	ENSDARG00000021252	ENSDARG00000004754
nup133	hspa4a	424	7955.ENSDARP00000023984	7955.ENSDARP00000026086	ENSDARG00000010078	ENSDARG00000004754
cct7	coro1ca	474	7955.ENSDARP00000003107	7955.ENSDARP00000026454	ENSDARG00000007385	ENSDARG00000035598
mapre1b	coro1ca	478	7955.ENSDARP00000010960	7955.ENSDARP00000026454	ENSDARG00000002659	ENSDARG00000035598
abce1	coro1ca	472	7955.ENSDARP00000011642	7955.ENSDARP00000026454	ENSDARG00000007216	ENSDARG00000035598
cfl1	coro1ca	479	7955.ENSDARP00000023177	7955.ENSDARP00000026454	ENSDARG00000021124	ENSDARG00000035598
cct7	psmc3	845	7955.ENSDARP00000003107	7955.ENSDARP00000026554	ENSDARG00000007385	ENSDARG00000007141
psmd4b	psmc3	988	7955.ENSDARP00000003398	7955.ENSDARP00000026554	ENSDARG00000023279	ENSDARG00000007141
psma8	psmc3	989	7955.ENSDARP00000006445	7955.ENSDARP00000026554	ENSDARG00000010965	ENSDARG00000007141
psma5	psmc3	999	7955.ENSDARP00000009133	7955.ENSDARP00000026554	ENSDARG00000003526	ENSDARG00000007141
psmc2	psmc3	999	7955.ENSDARP00000011083	7955.ENSDARP00000026554	ENSDARG00000020101	ENSDARG00000007141
vcp	psmc3	698	7955.ENSDARP00000012048	7955.ENSDARP00000026554	ENSDARG00000020008	ENSDARG00000007141
ppp2r1bb	psmc3	483	7955.ENSDARP00000017693	7955.ENSDARP00000026554	ENSDARG00000032430	ENSDARG00000007141
psmd3	psmc3	999	7955.ENSDARP00000025779	7955.ENSDARP00000026554	ENSDARG00000018124	ENSDARG00000007141
gtpbp4	eif2s1a	498	7955.ENSDARP00000002061	7955.ENSDARP00000026560	ENSDARG00000018961	ENSDARG00000005827
cct7	eif2s1a	623	7955.ENSDARP00000003107	7955.ENSDARP00000026560	ENSDARG00000007385	ENSDARG00000005827
rpl3	eif2s1a	479	7955.ENSDARP00000003700	7955.ENSDARP00000026560	ENSDARG00000003599	ENSDARG00000005827
psma5	eif2s1a	646	7955.ENSDARP00000009133	7955.ENSDARP00000026560	ENSDARG00000003526	ENSDARG00000005827
rpl7a	eif2s1a	710	7955.ENSDARP00000010055	7955.ENSDARP00000026560	ENSDARG00000019230	ENSDARG00000005827
prmt1	eif2s1a	404	7955.ENSDARP00000010384	7955.ENSDARP00000026560	ENSDARG00000010246	ENSDARG00000005827
psmc2	eif2s1a	480	7955.ENSDARP00000011083	7955.ENSDARP00000026560	ENSDARG00000020101	ENSDARG00000005827
rps6	eif2s1a	947	7955.ENSDARP00000011148	7955.ENSDARP00000026560	ENSDARG00000019778	ENSDARG00000005827
abce1	eif2s1a	914	7955.ENSDARP00000011642	7955.ENSDARP00000026560	ENSDARG00000007216	ENSDARG00000005827
cct6a	eif2s1a	511	7955.ENSDARP00000016831	7955.ENSDARP00000026560	ENSDARG00000021252	ENSDARG00000005827
eif3i	eif2s1a	990	7955.ENSDARP00000017792	7955.ENSDARP00000026560	ENSDARG00000017445	ENSDARG00000005827
mcm5	eif2s1a	499	7955.ENSDARP00000018877	7955.ENSDARP00000026560	ENSDARG00000019507	ENSDARG00000005827
rpl7	eif2s1a	543	7955.ENSDARP00000018980	7955.ENSDARP00000026560	ENSDARG00000007320	ENSDARG00000005827
wdr3	eif2s1a	433	7955.ENSDARP00000023281	7955.ENSDARP00000026560	ENSDARG00000011079	ENSDARG00000005827
casp3a	gsna	808	7955.ENSDARP00000006831	7955.ENSDARP00000026895	ENSDARG00000017905	ENSDARG00000011459
vdac2	gsna	443	7955.ENSDARP00000014456	7955.ENSDARP00000026895	ENSDARG00000013623	ENSDARG00000011459
tmod2	gsna	475	7955.ENSDARP00000018319	7955.ENSDARP00000026895	ENSDARG00000002571	ENSDARG00000011459
cfl1	gsna	839	7955.ENSDARP00000023177	7955.ENSDARP00000026895	ENSDARG00000021124	ENSDARG00000011459
cdh2	jupa	980	7955.ENSDARP00000003949	7955.ENSDARP00000026915	ENSDARG00000018693	ENSDARG00000070787
rrm1	jupa	458	7955.ENSDARP00000010800	7955.ENSDARP00000026915	ENSDARG00000014017	ENSDARG00000070787
ruvbl1	jupa	595	7955.ENSDARP00000012488	7955.ENSDARP00000026915	ENSDARG00000002591	ENSDARG00000070787
gtpbp4	pes	999	7955.ENSDARP00000002061	7955.ENSDARP00000026992	ENSDARG00000018961	ENSDARG00000018902
utp4	pes	912	7955.ENSDARP00000003198	7955.ENSDARP00000026992	ENSDARG00000017675	ENSDARG00000018902
rpl3	pes	987	7955.ENSDARP00000003700	7955.ENSDARP00000026992	ENSDARG00000003599	ENSDARG00000018902
prmt3	pes	423	7955.ENSDARP00000003829	7955.ENSDARP00000026992	ENSDARG00000019791	ENSDARG00000018902
ddx39aa	pes	528	7955.ENSDARP00000008513	7955.ENSDARP00000026992	ENSDARG00000006225	ENSDARG00000018902
ddx1	pes	500	7955.ENSDARP00000008636	7955.ENSDARP00000026992	ENSDARG00000032117	ENSDARG00000018902
rpl7a	pes	949	7955.ENSDARP00000010055	7955.ENSDARP00000026992	ENSDARG00000019230	ENSDARG00000018902
prmt1	pes	447	7955.ENSDARP00000010384	7955.ENSDARP00000026992	ENSDARG00000010246	ENSDARG00000018902
rps6	pes	479	7955.ENSDARP00000011148	7955.ENSDARP00000026992	ENSDARG00000019778	ENSDARG00000018902
abce1	pes	464	7955.ENSDARP00000011642	7955.ENSDARP00000026992	ENSDARG00000007216	ENSDARG00000018902
ruvbl1	pes	426	7955.ENSDARP00000012488	7955.ENSDARP00000026992	ENSDARG00000002591	ENSDARG00000018902
rpl7	pes	974	7955.ENSDARP00000018980	7955.ENSDARP00000026992	ENSDARG00000007320	ENSDARG00000018902
wdr3	pes	909	7955.ENSDARP00000023281	7955.ENSDARP00000026992	ENSDARG00000011079	ENSDARG00000018902
gpia	idh2	540	7955.ENSDARP00000009909	7955.ENSDARP00000027389	ENSDARG00000012987	ENSDARG00000003795
ldhba	idh2	808	7955.ENSDARP00000013329	7955.ENSDARP00000027389	ENSDARG00000019644	ENSDARG00000003795
mthfd1b	idh2	436	7955.ENSDARP00000020770	7955.ENSDARP00000027389	ENSDARG00000040492	ENSDARG00000003795
sucla2	idh2	865	7955.ENSDARP00000021652	7955.ENSDARP00000027389	ENSDARG00000005359	ENSDARG00000003795
mdh1aa	idh2	804	7955.ENSDARP00000023121	7955.ENSDARP00000027389	ENSDARG00000017772	ENSDARG00000003795
got2b	idh2	920	7955.ENSDARP00000024560	7955.ENSDARP00000027389	ENSDARG00000005840	ENSDARG00000003795
abce1	g3bp2b	457	7955.ENSDARP00000011642	7955.ENSDARP00000027568	ENSDARG00000007216	ENSDARG00000074572
cct7	pdia6	650	7955.ENSDARP00000003107	7955.ENSDARP00000027662	ENSDARG00000007385	ENSDARG00000009001
hspa9	pdia6	474	7955.ENSDARP00000003744	7955.ENSDARP00000027662	ENSDARG00000003035	ENSDARG00000009001
hsp90b1	pdia6	981	7955.ENSDARP00000013441	7955.ENSDARP00000027662	ENSDARG00000003570	ENSDARG00000009001
pdia4	pdia6	777	7955.ENSDARP00000018458	7955.ENSDARP00000027662	ENSDARG00000018491	ENSDARG00000009001
gtpbp4	eif3g	542	7955.ENSDARP00000002061	7955.ENSDARP00000027672	ENSDARG00000018961	ENSDARG00000016889
cct7	eif3g	645	7955.ENSDARP00000003107	7955.ENSDARP00000027672	ENSDARG00000007385	ENSDARG00000016889
psmd4b	eif3g	412	7955.ENSDARP00000003398	7955.ENSDARP00000027672	ENSDARG00000023279	ENSDARG00000016889
rpl3	eif3g	482	7955.ENSDARP00000003700	7955.ENSDARP00000027672	ENSDARG00000003599	ENSDARG00000016889
ddx39aa	eif3g	410	7955.ENSDARP00000008513	7955.ENSDARP00000027672	ENSDARG00000006225	ENSDARG00000016889
rpl12	eif3g	503	7955.ENSDARP00000009096	7955.ENSDARP00000027672	ENSDARG00000006691	ENSDARG00000016889
rpl7a	eif3g	773	7955.ENSDARP00000010055	7955.ENSDARP00000027672	ENSDARG00000019230	ENSDARG00000016889
rps6	eif3g	948	7955.ENSDARP00000011148	7955.ENSDARP00000027672	ENSDARG00000019778	ENSDARG00000016889
abce1	eif3g	934	7955.ENSDARP00000011642	7955.ENSDARP00000027672	ENSDARG00000007216	ENSDARG00000016889
ruvbl1	eif3g	416	7955.ENSDARP00000012488	7955.ENSDARP00000027672	ENSDARG00000002591	ENSDARG00000016889
eif3i	eif3g	999	7955.ENSDARP00000017792	7955.ENSDARP00000027672	ENSDARG00000017445	ENSDARG00000016889
rpl7	eif3g	500	7955.ENSDARP00000018980	7955.ENSDARP00000027672	ENSDARG00000007320	ENSDARG00000016889
naca	eif3g	532	7955.ENSDARP00000025953	7955.ENSDARP00000027672	ENSDARG00000005513	ENSDARG00000016889
psmc3	eif3g	415	7955.ENSDARP00000026554	7955.ENSDARP00000027672	ENSDARG00000007141	ENSDARG00000016889
eif2s1a	eif3g	972	7955.ENSDARP00000026560	7955.ENSDARP00000027672	ENSDARG00000005827	ENSDARG00000016889
pes	eif3g	510	7955.ENSDARP00000026992	7955.ENSDARP00000027672	ENSDARG00000018902	ENSDARG00000016889
rpl3	atp5fa1	923	7955.ENSDARP00000003700	7955.ENSDARP00000027947	ENSDARG00000003599	ENSDARG00000010149
hspa9	atp5fa1	759	7955.ENSDARP00000003744	7955.ENSDARP00000027947	ENSDARG00000003035	ENSDARG00000010149
uqcrc2b	atp5fa1	969	7955.ENSDARP00000005930	7955.ENSDARP00000027947	ENSDARG00000071691	ENSDARG00000010149
psma8	atp5fa1	559	7955.ENSDARP00000006445	7955.ENSDARP00000027947	ENSDARG00000010965	ENSDARG00000010149
ddx39aa	atp5fa1	507	7955.ENSDARP00000008513	7955.ENSDARP00000027947	ENSDARG00000006225	ENSDARG00000010149
ddx1	atp5fa1	471	7955.ENSDARP00000008636	7955.ENSDARP00000027947	ENSDARG00000032117	ENSDARG00000010149
rpl12	atp5fa1	737	7955.ENSDARP00000009096	7955.ENSDARP00000027947	ENSDARG00000006691	ENSDARG00000010149
psma5	atp5fa1	479	7955.ENSDARP00000009133	7955.ENSDARP00000027947	ENSDARG00000003526	ENSDARG00000010149
gpia	atp5fa1	758	7955.ENSDARP00000009909	7955.ENSDARP00000027947	ENSDARG00000012987	ENSDARG00000010149
psmc2	atp5fa1	497	7955.ENSDARP00000011083	7955.ENSDARP00000027947	ENSDARG00000020101	ENSDARG00000010149
rps6	atp5fa1	652	7955.ENSDARP00000011148	7955.ENSDARP00000027947	ENSDARG00000019778	ENSDARG00000010149
vcp	atp5fa1	425	7955.ENSDARP00000012048	7955.ENSDARP00000027947	ENSDARG00000020008	ENSDARG00000010149
ldhba	atp5fa1	699	7955.ENSDARP00000013329	7955.ENSDARP00000027947	ENSDARG00000019644	ENSDARG00000010149
hsp90b1	atp5fa1	551	7955.ENSDARP00000013441	7955.ENSDARP00000027947	ENSDARG00000003570	ENSDARG00000010149
vdac2	atp5fa1	668	7955.ENSDARP00000014456	7955.ENSDARP00000027947	ENSDARG00000013623	ENSDARG00000010149
rpl7	atp5fa1	892	7955.ENSDARP00000018980	7955.ENSDARP00000027947	ENSDARG00000007320	ENSDARG00000010149
sucla2	atp5fa1	831	7955.ENSDARP00000021652	7955.ENSDARP00000027947	ENSDARG00000005359	ENSDARG00000010149
mdh1aa	atp5fa1	772	7955.ENSDARP00000023121	7955.ENSDARP00000027947	ENSDARG00000017772	ENSDARG00000010149
atic	atp5fa1	569	7955.ENSDARP00000024082	7955.ENSDARP00000027947	ENSDARG00000016706	ENSDARG00000010149
got2b	atp5fa1	454	7955.ENSDARP00000024560	7955.ENSDARP00000027947	ENSDARG00000005840	ENSDARG00000010149
hspa4a	atp5fa1	402	7955.ENSDARP00000026086	7955.ENSDARP00000027947	ENSDARG00000004754	ENSDARG00000010149
idh2	atp5fa1	693	7955.ENSDARP00000027389	7955.ENSDARP00000027947	ENSDARG00000003795	ENSDARG00000010149
rpl3	eftud2	845	7955.ENSDARP00000003700	7955.ENSDARP00000028033	ENSDARG00000003599	ENSDARG00000012261
ddx39aa	eftud2	617	7955.ENSDARP00000008513	7955.ENSDARP00000028033	ENSDARG00000006225	ENSDARG00000012261
rpl12	eftud2	728	7955.ENSDARP00000009096	7955.ENSDARP00000028033	ENSDARG00000006691	ENSDARG00000012261
gpia	eftud2	437	7955.ENSDARP00000009909	7955.ENSDARP00000028033	ENSDARG00000012987	ENSDARG00000012261
rpl7a	eftud2	670	7955.ENSDARP00000010055	7955.ENSDARP00000028033	ENSDARG00000019230	ENSDARG00000012261
rps6	eftud2	835	7955.ENSDARP00000011148	7955.ENSDARP00000028033	ENSDARG00000019778	ENSDARG00000012261
abce1	eftud2	440	7955.ENSDARP00000011642	7955.ENSDARP00000028033	ENSDARG00000007216	ENSDARG00000012261
ruvbl1	eftud2	450	7955.ENSDARP00000012488	7955.ENSDARP00000028033	ENSDARG00000002591	ENSDARG00000012261
tubg1	eftud2	424	7955.ENSDARP00000016775	7955.ENSDARP00000028033	ENSDARG00000015610	ENSDARG00000012261
rpl7	eftud2	834	7955.ENSDARP00000018980	7955.ENSDARP00000028033	ENSDARG00000007320	ENSDARG00000012261
atic	eftud2	440	7955.ENSDARP00000024082	7955.ENSDARP00000028033	ENSDARG00000016706	ENSDARG00000012261
hnrnpa1a	eftud2	461	7955.ENSDARP00000024594	7955.ENSDARP00000028033	ENSDARG00000011020	ENSDARG00000012261
eif2s1a	eftud2	467	7955.ENSDARP00000026560	7955.ENSDARP00000028033	ENSDARG00000005827	ENSDARG00000012261
atp5fa1	eftud2	772	7955.ENSDARP00000027947	7955.ENSDARP00000028033	ENSDARG00000010149	ENSDARG00000012261
mcm6l	rpa1	740	7955.ENSDARP00000000042	7955.ENSDARP00000029067	ENSDARG00000033231	ENSDARG00000003938
mcm3	rpa1	801	7955.ENSDARP00000003671	7955.ENSDARP00000029067	ENSDARG00000024204	ENSDARG00000003938
parp1	rpa1	703	7955.ENSDARP00000008364	7955.ENSDARP00000029067	ENSDARG00000019529	ENSDARG00000003938
rrm1	rpa1	785	7955.ENSDARP00000010800	7955.ENSDARP00000029067	ENSDARG00000014017	ENSDARG00000003938
vcp	rpa1	560	7955.ENSDARP00000012048	7955.ENSDARP00000029067	ENSDARG00000020008	ENSDARG00000003938
ercc6l	rpa1	450	7955.ENSDARP00000012447	7955.ENSDARP00000029067	ENSDARG00000002479	ENSDARG00000003938
ruvbl1	rpa1	422	7955.ENSDARP00000012488	7955.ENSDARP00000029067	ENSDARG00000002591	ENSDARG00000003938
mcm5	rpa1	924	7955.ENSDARP00000018877	7955.ENSDARP00000029067	ENSDARG00000019507	ENSDARG00000003938
smc3	rpa1	420	7955.ENSDARP00000024411	7955.ENSDARP00000029067	ENSDARG00000019000	ENSDARG00000003938
utp4	nol11	972	7955.ENSDARP00000003198	7955.ENSDARP00000032159	ENSDARG00000017675	ENSDARG00000026767
rps6	nol11	927	7955.ENSDARP00000011148	7955.ENSDARP00000032159	ENSDARG00000019778	ENSDARG00000026767
abce1	nol11	409	7955.ENSDARP00000011642	7955.ENSDARP00000032159	ENSDARG00000007216	ENSDARG00000026767
wdr3	nol11	876	7955.ENSDARP00000023281	7955.ENSDARP00000032159	ENSDARG00000011079	ENSDARG00000026767
pes	nol11	417	7955.ENSDARP00000026992	7955.ENSDARP00000032159	ENSDARG00000018902	ENSDARG00000026767
cct7	ywhae1	449	7955.ENSDARP00000003107	7955.ENSDARP00000032575	ENSDARG00000007385	ENSDARG00000006399
hspa9	ywhae1	443	7955.ENSDARP00000003744	7955.ENSDARP00000032575	ENSDARG00000003035	ENSDARG00000006399
hsp90b1	ywhae1	438	7955.ENSDARP00000013441	7955.ENSDARP00000032575	ENSDARG00000003570	ENSDARG00000006399
ywhaba	ywhae1	553	7955.ENSDARP00000027118	7955.ENSDARP00000032575	ENSDARG00000013078	ENSDARG00000006399
ldhba	uchl1	400	7955.ENSDARP00000013329	7955.ENSDARP00000034536	ENSDARG00000019644	ENSDARG00000026871
cct7	psmc4	569	7955.ENSDARP00000003107	7955.ENSDARP00000034904	ENSDARG00000007385	ENSDARG00000027099
psmd4b	psmc4	989	7955.ENSDARP00000003398	7955.ENSDARP00000034904	ENSDARG00000023279	ENSDARG00000027099
psma8	psmc4	996	7955.ENSDARP00000006445	7955.ENSDARP00000034904	ENSDARG00000010965	ENSDARG00000027099
psma5	psmc4	999	7955.ENSDARP00000009133	7955.ENSDARP00000034904	ENSDARG00000003526	ENSDARG00000027099
rpl7a	psmc4	411	7955.ENSDARP00000010055	7955.ENSDARP00000034904	ENSDARG00000019230	ENSDARG00000027099
psmc2	psmc4	999	7955.ENSDARP00000011083	7955.ENSDARP00000034904	ENSDARG00000020101	ENSDARG00000027099
rps6	psmc4	570	7955.ENSDARP00000011148	7955.ENSDARP00000034904	ENSDARG00000019778	ENSDARG00000027099
vcp	psmc4	688	7955.ENSDARP00000012048	7955.ENSDARP00000034904	ENSDARG00000020008	ENSDARG00000027099
ppp2r1bb	psmc4	446	7955.ENSDARP00000017693	7955.ENSDARP00000034904	ENSDARG00000032430	ENSDARG00000027099
psmd3	psmc4	999	7955.ENSDARP00000025779	7955.ENSDARP00000034904	ENSDARG00000018124	ENSDARG00000027099
psmc3	psmc4	999	7955.ENSDARP00000026554	7955.ENSDARP00000034904	ENSDARG00000007141	ENSDARG00000027099
eif2s1a	psmc4	421	7955.ENSDARP00000026560	7955.ENSDARP00000034904	ENSDARG00000005827	ENSDARG00000027099
atp5fa1	psmc4	505	7955.ENSDARP00000027947	7955.ENSDARP00000034904	ENSDARG00000010149	ENSDARG00000027099
cct7	rps23	484	7955.ENSDARP00000003107	7955.ENSDARP00000035273	ENSDARG00000007385	ENSDARG00000021838
utp4	rps23	973	7955.ENSDARP00000003198	7955.ENSDARP00000035273	ENSDARG00000017675	ENSDARG00000021838
rpl3	rps23	999	7955.ENSDARP00000003700	7955.ENSDARP00000035273	ENSDARG00000003599	ENSDARG00000021838
rpl12	rps23	999	7955.ENSDARP00000009096	7955.ENSDARP00000035273	ENSDARG00000006691	ENSDARG00000021838
rpl7a	rps23	999	7955.ENSDARP00000010055	7955.ENSDARP00000035273	ENSDARG00000019230	ENSDARG00000021838
ybx1	rps23	612	7955.ENSDARP00000010482	7955.ENSDARP00000035273	ENSDARG00000004757	ENSDARG00000021838
rps6	rps23	999	7955.ENSDARP00000011148	7955.ENSDARP00000035273	ENSDARG00000019778	ENSDARG00000021838
abce1	rps23	942	7955.ENSDARP00000011642	7955.ENSDARP00000035273	ENSDARG00000007216	ENSDARG00000021838
ppp2r1bb	rps23	522	7955.ENSDARP00000017693	7955.ENSDARP00000035273	ENSDARG00000032430	ENSDARG00000021838
eif3i	rps23	957	7955.ENSDARP00000017792	7955.ENSDARP00000035273	ENSDARG00000017445	ENSDARG00000021838
rpl7	rps23	998	7955.ENSDARP00000018980	7955.ENSDARP00000035273	ENSDARG00000007320	ENSDARG00000021838
pabpc1a	rps23	600	7955.ENSDARP00000021064	7955.ENSDARP00000035273	ENSDARG00000017219	ENSDARG00000021838
wdr3	rps23	967	7955.ENSDARP00000023281	7955.ENSDARP00000035273	ENSDARG00000011079	ENSDARG00000021838
rtca	rps23	739	7955.ENSDARP00000023892	7955.ENSDARP00000035273	ENSDARG00000002215	ENSDARG00000021838
hsd3b2	rps23	593	7955.ENSDARP00000025516	7955.ENSDARP00000035273	ENSDARG00000019747	ENSDARG00000021838
naca	rps23	722	7955.ENSDARP00000025953	7955.ENSDARP00000035273	ENSDARG00000005513	ENSDARG00000021838
eif2s1a	rps23	922	7955.ENSDARP00000026560	7955.ENSDARP00000035273	ENSDARG00000005827	ENSDARG00000021838
eif3g	rps23	971	7955.ENSDARP00000027672	7955.ENSDARP00000035273	ENSDARG00000016889	ENSDARG00000021838
atp5fa1	rps23	810	7955.ENSDARP00000027947	7955.ENSDARP00000035273	ENSDARG00000010149	ENSDARG00000021838
eftud2	rps23	844	7955.ENSDARP00000028033	7955.ENSDARP00000035273	ENSDARG00000012261	ENSDARG00000021838
nol11	rps23	838	7955.ENSDARP00000032159	7955.ENSDARP00000035273	ENSDARG00000026767	ENSDARG00000021838
crtap	serpinh1b	692	7955.ENSDARP00000021474	7955.ENSDARP00000037780	ENSDARG00000018010	ENSDARG00000019949
ercc6l	kpna7	426	7955.ENSDARP00000012447	7955.ENSDARP00000037801	ENSDARG00000002479	ENSDARG00000027169
ruvbl1	kpna7	409	7955.ENSDARP00000012488	7955.ENSDARP00000037801	ENSDARG00000002591	ENSDARG00000027169
vdac2	kpna7	411	7955.ENSDARP00000014456	7955.ENSDARP00000037801	ENSDARG00000013623	ENSDARG00000027169
psmc4	pigk	562	7955.ENSDARP00000034904	7955.ENSDARP00000039104	ENSDARG00000027099	ENSDARG00000024479
cct7	prdx2	467	7955.ENSDARP00000003107	7955.ENSDARP00000040396	ENSDARG00000007385	ENSDARG00000025350
hspa9	prdx2	576	7955.ENSDARP00000003744	7955.ENSDARP00000040396	ENSDARG00000003035	ENSDARG00000025350
ldhba	prdx2	444	7955.ENSDARP00000013329	7955.ENSDARP00000040396	ENSDARG00000019644	ENSDARG00000025350
cct6a	prdx2	451	7955.ENSDARP00000016831	7955.ENSDARP00000040396	ENSDARG00000021252	ENSDARG00000025350
erp44	prdx2	771	7955.ENSDARP00000017258	7955.ENSDARP00000040396	ENSDARG00000019008	ENSDARG00000025350
pdia4	prdx2	442	7955.ENSDARP00000018458	7955.ENSDARP00000040396	ENSDARG00000018491	ENSDARG00000025350
mdh1aa	prdx2	468	7955.ENSDARP00000023121	7955.ENSDARP00000040396	ENSDARG00000017772	ENSDARG00000025350
pdia6	prdx2	634	7955.ENSDARP00000027662	7955.ENSDARP00000040396	ENSDARG00000009001	ENSDARG00000025350
atp5fa1	prdx2	538	7955.ENSDARP00000027947	7955.ENSDARP00000040396	ENSDARG00000010149	ENSDARG00000025350
fxr2	snd1	447	7955.ENSDARP00000004667	7955.ENSDARP00000040404	ENSDARG00000016260	ENSDARG00000006766
cct6a	snd1	503	7955.ENSDARP00000016831	7955.ENSDARP00000040404	ENSDARG00000021252	ENSDARG00000006766
hdlbpa	snd1	448	7955.ENSDARP00000017412	7955.ENSDARP00000040404	ENSDARG00000009830	ENSDARG00000006766
gtpbp4	rpl34	894	7955.ENSDARP00000002061	7955.ENSDARP00000040770	ENSDARG00000018961	ENSDARG00000029500
cct7	rpl34	529	7955.ENSDARP00000003107	7955.ENSDARP00000040770	ENSDARG00000007385	ENSDARG00000029500
rpl3	rpl34	999	7955.ENSDARP00000003700	7955.ENSDARP00000040770	ENSDARG00000003599	ENSDARG00000029500
rpl12	rpl34	999	7955.ENSDARP00000009096	7955.ENSDARP00000040770	ENSDARG00000006691	ENSDARG00000029500
rpl7a	rpl34	999	7955.ENSDARP00000010055	7955.ENSDARP00000040770	ENSDARG00000019230	ENSDARG00000029500
rps6	rpl34	999	7955.ENSDARP00000011148	7955.ENSDARP00000040770	ENSDARG00000019778	ENSDARG00000029500
abce1	rpl34	627	7955.ENSDARP00000011642	7955.ENSDARP00000040770	ENSDARG00000007216	ENSDARG00000029500
srp72	rpl34	859	7955.ENSDARP00000015026	7955.ENSDARP00000040770	ENSDARG00000014139	ENSDARG00000029500
ppp2r1bb	rpl34	519	7955.ENSDARP00000017693	7955.ENSDARP00000040770	ENSDARG00000032430	ENSDARG00000029500
eif3i	rpl34	714	7955.ENSDARP00000017792	7955.ENSDARP00000040770	ENSDARG00000017445	ENSDARG00000029500
rpl7	rpl34	997	7955.ENSDARP00000018980	7955.ENSDARP00000040770	ENSDARG00000007320	ENSDARG00000029500
pabpc1a	rpl34	543	7955.ENSDARP00000021064	7955.ENSDARP00000040770	ENSDARG00000017219	ENSDARG00000029500
hsd3b2	rpl34	551	7955.ENSDARP00000025516	7955.ENSDARP00000040770	ENSDARG00000019747	ENSDARG00000029500
naca	rpl34	965	7955.ENSDARP00000025953	7955.ENSDARP00000040770	ENSDARG00000005513	ENSDARG00000029500
eif2s1a	rpl34	538	7955.ENSDARP00000026560	7955.ENSDARP00000040770	ENSDARG00000005827	ENSDARG00000029500
pes	rpl34	938	7955.ENSDARP00000026992	7955.ENSDARP00000040770	ENSDARG00000018902	ENSDARG00000029500
eif3g	rpl34	413	7955.ENSDARP00000027672	7955.ENSDARP00000040770	ENSDARG00000016889	ENSDARG00000029500
eftud2	rpl34	796	7955.ENSDARP00000028033	7955.ENSDARP00000040770	ENSDARG00000012261	ENSDARG00000029500
rps23	rpl34	999	7955.ENSDARP00000035273	7955.ENSDARP00000040770	ENSDARG00000021838	ENSDARG00000029500
pes	xirp1	497	7955.ENSDARP00000026992	7955.ENSDARP00000042412	ENSDARG00000018902	ENSDARG00000030722
mapre1b	dctn2	603	7955.ENSDARP00000010960	7955.ENSDARP00000042594	ENSDARG00000002659	ENSDARG00000031388
actr1b	dctn2	969	7955.ENSDARP00000015781	7955.ENSDARP00000042594	ENSDARG00000011611	ENSDARG00000031388
zw10	dctn2	744	7955.ENSDARP00000020574	7955.ENSDARP00000042594	ENSDARG00000018738	ENSDARG00000031388
psmc3	dctn2	437	7955.ENSDARP00000026554	7955.ENSDARP00000042594	ENSDARG00000007141	ENSDARG00000031388
sec23b	copg2	789	7955.ENSDARP00000017982	7955.ENSDARP00000043659	ENSDARG00000019360	ENSDARG00000034823
zw10	copg2	687	7955.ENSDARP00000020574	7955.ENSDARP00000043659	ENSDARG00000018738	ENSDARG00000034823
snd1	copg2	467	7955.ENSDARP00000040404	7955.ENSDARP00000043659	ENSDARG00000006766	ENSDARG00000034823
hsp90b1	copb2	431	7955.ENSDARP00000013441	7955.ENSDARP00000044330	ENSDARG00000003570	ENSDARG00000038743
sec23b	copb2	515	7955.ENSDARP00000017982	7955.ENSDARP00000044330	ENSDARG00000019360	ENSDARG00000038743
zw10	copb2	444	7955.ENSDARP00000020574	7955.ENSDARP00000044330	ENSDARG00000018738	ENSDARG00000038743
copg2	copb2	998	7955.ENSDARP00000043659	7955.ENSDARP00000044330	ENSDARG00000034823	ENSDARG00000038743
rpl3	dicer1	737	7955.ENSDARP00000003700	7955.ENSDARP00000045880	ENSDARG00000003599	ENSDARG00000001129
fxr2	dicer1	557	7955.ENSDARP00000004667	7955.ENSDARP00000045880	ENSDARG00000016260	ENSDARG00000001129
rpl12	dicer1	622	7955.ENSDARP00000009096	7955.ENSDARP00000045880	ENSDARG00000006691	ENSDARG00000001129
cbx3a	dicer1	401	7955.ENSDARP00000009789	7955.ENSDARP00000045880	ENSDARG00000003860	ENSDARG00000001129
rps23	dicer1	759	7955.ENSDARP00000035273	7955.ENSDARP00000045880	ENSDARG00000021838	ENSDARG00000001129
snd1	dicer1	743	7955.ENSDARP00000040404	7955.ENSDARP00000045880	ENSDARG00000006766	ENSDARG00000001129
actr1b	capza1a	782	7955.ENSDARP00000015781	7955.ENSDARP00000046972	ENSDARG00000011611	ENSDARG00000034240
cfl1	capza1a	453	7955.ENSDARP00000023177	7955.ENSDARP00000046972	ENSDARG00000021124	ENSDARG00000034240
dctn2	capza1a	889	7955.ENSDARP00000042594	7955.ENSDARP00000046972	ENSDARG00000031388	ENSDARG00000034240
vdac2	gsnb	482	7955.ENSDARP00000014456	7955.ENSDARP00000047109	ENSDARG00000013623	ENSDARG00000045262
tmod2	gsnb	470	7955.ENSDARP00000018319	7955.ENSDARP00000047109	ENSDARG00000002571	ENSDARG00000045262
cfl1	gsnb	858	7955.ENSDARP00000023177	7955.ENSDARP00000047109	ENSDARG00000021124	ENSDARG00000045262
a2ml	si:dkey-46g23.2	413	7955.ENSDARP00000046442	7955.ENSDARP00000047864	ENSDARG00000041645	ENSDARG00000115817
sec23b	arcn1b	485	7955.ENSDARP00000017982	7955.ENSDARP00000047901	ENSDARG00000019360	ENSDARG00000031214
zw10	arcn1b	710	7955.ENSDARP00000020574	7955.ENSDARP00000047901	ENSDARG00000018738	ENSDARG00000031214
copg2	arcn1b	972	7955.ENSDARP00000043659	7955.ENSDARP00000047901	ENSDARG00000034823	ENSDARG00000031214
copb2	arcn1b	989	7955.ENSDARP00000044330	7955.ENSDARP00000047901	ENSDARG00000038743	ENSDARG00000031214
mcm3	rbbp4	619	7955.ENSDARP00000003671	7955.ENSDARP00000048143	ENSDARG00000024204	ENSDARG00000029058
rpl3	rbbp4	445	7955.ENSDARP00000003700	7955.ENSDARP00000048143	ENSDARG00000003599	ENSDARG00000029058
ddx39aa	rbbp4	423	7955.ENSDARP00000008513	7955.ENSDARP00000048143	ENSDARG00000006225	ENSDARG00000029058
cbx3a	rbbp4	460	7955.ENSDARP00000009789	7955.ENSDARP00000048143	ENSDARG00000003860	ENSDARG00000029058
rrm1	rbbp4	521	7955.ENSDARP00000010800	7955.ENSDARP00000048143	ENSDARG00000014017	ENSDARG00000029058
ruvbl1	rbbp4	890	7955.ENSDARP00000012488	7955.ENSDARP00000048143	ENSDARG00000002591	ENSDARG00000029058
mcm5	rbbp4	548	7955.ENSDARP00000018877	7955.ENSDARP00000048143	ENSDARG00000019507	ENSDARG00000029058
ilf2	rbbp4	508	7955.ENSDARP00000022486	7955.ENSDARP00000048143	ENSDARG00000014591	ENSDARG00000029058
nup133	rbbp4	415	7955.ENSDARP00000023984	7955.ENSDARP00000048143	ENSDARG00000010078	ENSDARG00000029058
smc3	rbbp4	435	7955.ENSDARP00000024411	7955.ENSDARP00000048143	ENSDARG00000019000	ENSDARG00000029058
rpa1	rbbp4	403	7955.ENSDARP00000029067	7955.ENSDARP00000048143	ENSDARG00000003938	ENSDARG00000029058
gtpbp4	paics	476	7955.ENSDARP00000002061	7955.ENSDARP00000048163	ENSDARG00000018961	ENSDARG00000033539
rrm1	paics	614	7955.ENSDARP00000010800	7955.ENSDARP00000048163	ENSDARG00000014017	ENSDARG00000033539
mthfd1b	paics	835	7955.ENSDARP00000020770	7955.ENSDARP00000048163	ENSDARG00000040492	ENSDARG00000033539
atic	paics	999	7955.ENSDARP00000024082	7955.ENSDARP00000048163	ENSDARG00000016706	ENSDARG00000033539
eif2s1a	paics	482	7955.ENSDARP00000026560	7955.ENSDARP00000048163	ENSDARG00000005827	ENSDARG00000033539
rpl3	copa	535	7955.ENSDARP00000003700	7955.ENSDARP00000048276	ENSDARG00000003599	ENSDARG00000004173
sec23b	copa	699	7955.ENSDARP00000017982	7955.ENSDARP00000048276	ENSDARG00000019360	ENSDARG00000004173
zw10	copa	881	7955.ENSDARP00000020574	7955.ENSDARP00000048276	ENSDARG00000018738	ENSDARG00000004173
copg2	copa	993	7955.ENSDARP00000043659	7955.ENSDARP00000048276	ENSDARG00000034823	ENSDARG00000004173
copb2	copa	999	7955.ENSDARP00000044330	7955.ENSDARP00000048276	ENSDARG00000038743	ENSDARG00000004173
arcn1b	copa	986	7955.ENSDARP00000047901	7955.ENSDARP00000048276	ENSDARG00000031214	ENSDARG00000004173
cct7	rps19	492	7955.ENSDARP00000003107	7955.ENSDARP00000048598	ENSDARG00000007385	ENSDARG00000030602
utp4	rps19	927	7955.ENSDARP00000003198	7955.ENSDARP00000048598	ENSDARG00000017675	ENSDARG00000030602
rpl3	rps19	999	7955.ENSDARP00000003700	7955.ENSDARP00000048598	ENSDARG00000003599	ENSDARG00000030602
hspa9	rps19	496	7955.ENSDARP00000003744	7955.ENSDARP00000048598	ENSDARG00000003035	ENSDARG00000030602
rpl12	rps19	999	7955.ENSDARP00000009096	7955.ENSDARP00000048598	ENSDARG00000006691	ENSDARG00000030602
rpl7a	rps19	999	7955.ENSDARP00000010055	7955.ENSDARP00000048598	ENSDARG00000019230	ENSDARG00000030602
psmc2	rps19	525	7955.ENSDARP00000011083	7955.ENSDARP00000048598	ENSDARG00000020101	ENSDARG00000030602
rps6	rps19	999	7955.ENSDARP00000011148	7955.ENSDARP00000048598	ENSDARG00000019778	ENSDARG00000030602
abce1	rps19	906	7955.ENSDARP00000011642	7955.ENSDARP00000048598	ENSDARG00000007216	ENSDARG00000030602
ppp2r1bb	rps19	529	7955.ENSDARP00000017693	7955.ENSDARP00000048598	ENSDARG00000032430	ENSDARG00000030602
eif3i	rps19	972	7955.ENSDARP00000017792	7955.ENSDARP00000048598	ENSDARG00000017445	ENSDARG00000030602
rpl7	rps19	998	7955.ENSDARP00000018980	7955.ENSDARP00000048598	ENSDARG00000007320	ENSDARG00000030602
pabpc1a	rps19	638	7955.ENSDARP00000021064	7955.ENSDARP00000048598	ENSDARG00000017219	ENSDARG00000030602
wdr3	rps19	882	7955.ENSDARP00000023281	7955.ENSDARP00000048598	ENSDARG00000011079	ENSDARG00000030602
rtca	rps19	781	7955.ENSDARP00000023892	7955.ENSDARP00000048598	ENSDARG00000002215	ENSDARG00000030602
hsd3b2	rps19	533	7955.ENSDARP00000025516	7955.ENSDARP00000048598	ENSDARG00000019747	ENSDARG00000030602
naca	rps19	817	7955.ENSDARP00000025953	7955.ENSDARP00000048598	ENSDARG00000005513	ENSDARG00000030602
eif2s1a	rps19	912	7955.ENSDARP00000026560	7955.ENSDARP00000048598	ENSDARG00000005827	ENSDARG00000030602
eif3g	rps19	942	7955.ENSDARP00000027672	7955.ENSDARP00000048598	ENSDARG00000016889	ENSDARG00000030602
eftud2	rps19	865	7955.ENSDARP00000028033	7955.ENSDARP00000048598	ENSDARG00000012261	ENSDARG00000030602
nol11	rps19	651	7955.ENSDARP00000032159	7955.ENSDARP00000048598	ENSDARG00000026767	ENSDARG00000030602
psmc4	rps19	502	7955.ENSDARP00000034904	7955.ENSDARP00000048598	ENSDARG00000027099	ENSDARG00000030602
rps23	rps19	999	7955.ENSDARP00000035273	7955.ENSDARP00000048598	ENSDARG00000021838	ENSDARG00000030602
rpl34	rps19	999	7955.ENSDARP00000040770	7955.ENSDARP00000048598	ENSDARG00000029500	ENSDARG00000030602
rpl3	abcf1	700	7955.ENSDARP00000003700	7955.ENSDARP00000048976	ENSDARG00000003599	ENSDARG00000031795
abce1	abcf1	907	7955.ENSDARP00000011642	7955.ENSDARP00000048976	ENSDARG00000007216	ENSDARG00000031795
rpl7	abcf1	630	7955.ENSDARP00000018980	7955.ENSDARP00000048976	ENSDARG00000007320	ENSDARG00000031795
rps23	abcf1	683	7955.ENSDARP00000035273	7955.ENSDARP00000048976	ENSDARG00000021838	ENSDARG00000031795
gtpbp4	heatr3	430	7955.ENSDARP00000002061	7955.ENSDARP00000052367	ENSDARG00000018961	ENSDARG00000036076
utp4	heatr3	510	7955.ENSDARP00000003198	7955.ENSDARP00000052367	ENSDARG00000017675	ENSDARG00000036076
psmd4b	heatr3	405	7955.ENSDARP00000003398	7955.ENSDARP00000052367	ENSDARG00000023279	ENSDARG00000036076
wdr3	heatr3	436	7955.ENSDARP00000023281	7955.ENSDARP00000052367	ENSDARG00000011079	ENSDARG00000036076
nol11	heatr3	511	7955.ENSDARP00000032159	7955.ENSDARP00000052367	ENSDARG00000026767	ENSDARG00000036076
copg2	nudcd1	507	7955.ENSDARP00000043659	7955.ENSDARP00000052502	ENSDARG00000034823	ENSDARG00000036158
copa	nudcd1	518	7955.ENSDARP00000048276	7955.ENSDARP00000052502	ENSDARG00000004173	ENSDARG00000036158
ddx39aa	hnrnpa0l	400	7955.ENSDARP00000008513	7955.ENSDARP00000052510	ENSDARG00000006225	ENSDARG00000036161
ilf2	hnrnpa0l	486	7955.ENSDARP00000022486	7955.ENSDARP00000052510	ENSDARG00000014591	ENSDARG00000036161
eftud2	hnrnpa0l	505	7955.ENSDARP00000028033	7955.ENSDARP00000052510	ENSDARG00000012261	ENSDARG00000036161
ybx1	hnrnpa1b	753	7955.ENSDARP00000010482	7955.ENSDARP00000053266	ENSDARG00000004757	ENSDARG00000036675
rrm1	hnrnpa1b	592	7955.ENSDARP00000010800	7955.ENSDARP00000053266	ENSDARG00000014017	ENSDARG00000036675
rps6	hnrnpa1b	413	7955.ENSDARP00000011148	7955.ENSDARP00000053266	ENSDARG00000019778	ENSDARG00000036675
ptbp1a	hnrnpa1b	822	7955.ENSDARP00000011705	7955.ENSDARP00000053266	ENSDARG00000019362	ENSDARG00000036675
vcp	hnrnpa1b	828	7955.ENSDARP00000012048	7955.ENSDARP00000053266	ENSDARG00000020008	ENSDARG00000036675
sfpq	hnrnpa1b	485	7955.ENSDARP00000020522	7955.ENSDARP00000053266	ENSDARG00000011564	ENSDARG00000036675
ilf2	hnrnpa1b	489	7955.ENSDARP00000022486	7955.ENSDARP00000053266	ENSDARG00000014591	ENSDARG00000036675
hnrnpa1a	hnrnpa1b	456	7955.ENSDARP00000024594	7955.ENSDARP00000053266	ENSDARG00000011020	ENSDARG00000036675
eftud2	hnrnpa1b	475	7955.ENSDARP00000028033	7955.ENSDARP00000053266	ENSDARG00000012261	ENSDARG00000036675
psmd4b	psmc6	982	7955.ENSDARP00000003398	7955.ENSDARP00000053833	ENSDARG00000023279	ENSDARG00000037038
psma8	psmc6	997	7955.ENSDARP00000006445	7955.ENSDARP00000053833	ENSDARG00000010965	ENSDARG00000037038
psma5	psmc6	999	7955.ENSDARP00000009133	7955.ENSDARP00000053833	ENSDARG00000003526	ENSDARG00000037038
psmc2	psmc6	999	7955.ENSDARP00000011083	7955.ENSDARP00000053833	ENSDARG00000020101	ENSDARG00000037038
rps6	psmc6	436	7955.ENSDARP00000011148	7955.ENSDARP00000053833	ENSDARG00000019778	ENSDARG00000037038
vcp	psmc6	670	7955.ENSDARP00000012048	7955.ENSDARP00000053833	ENSDARG00000020008	ENSDARG00000037038
ppp2r1bb	psmc6	424	7955.ENSDARP00000017693	7955.ENSDARP00000053833	ENSDARG00000032430	ENSDARG00000037038
eif3i	psmc6	449	7955.ENSDARP00000017792	7955.ENSDARP00000053833	ENSDARG00000017445	ENSDARG00000037038
pdia4	psmc6	450	7955.ENSDARP00000018458	7955.ENSDARP00000053833	ENSDARG00000018491	ENSDARG00000037038
ilf2	psmc6	503	7955.ENSDARP00000022486	7955.ENSDARP00000053833	ENSDARG00000014591	ENSDARG00000037038
psmd3	psmc6	999	7955.ENSDARP00000025779	7955.ENSDARP00000053833	ENSDARG00000018124	ENSDARG00000037038
psmc3	psmc6	999	7955.ENSDARP00000026554	7955.ENSDARP00000053833	ENSDARG00000007141	ENSDARG00000037038
eif2s1a	psmc6	547	7955.ENSDARP00000026560	7955.ENSDARP00000053833	ENSDARG00000005827	ENSDARG00000037038
jupa	psmc6	403	7955.ENSDARP00000026915	7955.ENSDARP00000053833	ENSDARG00000070787	ENSDARG00000037038
psmc4	psmc6	999	7955.ENSDARP00000034904	7955.ENSDARP00000053833	ENSDARG00000027099	ENSDARG00000037038
thop1	psmc6	591	7955.ENSDARP00000046669	7955.ENSDARP00000053833	ENSDARG00000013776	ENSDARG00000037038
mcm6l	mcm3l	981	7955.ENSDARP00000000042	7955.ENSDARP00000054652	ENSDARG00000033231	ENSDARG00000037532
mcm3	mcm3l	901	7955.ENSDARP00000003671	7955.ENSDARP00000054652	ENSDARG00000024204	ENSDARG00000037532
parp1	mcm3l	428	7955.ENSDARP00000008364	7955.ENSDARP00000054652	ENSDARG00000019529	ENSDARG00000037532
rrm1	mcm3l	801	7955.ENSDARP00000010800	7955.ENSDARP00000054652	ENSDARG00000014017	ENSDARG00000037532
mcm5	mcm3l	995	7955.ENSDARP00000018877	7955.ENSDARP00000054652	ENSDARG00000019507	ENSDARG00000037532
smc3	mcm3l	451	7955.ENSDARP00000024411	7955.ENSDARP00000054652	ENSDARG00000019000	ENSDARG00000037532
rpa1	mcm3l	600	7955.ENSDARP00000029067	7955.ENSDARP00000054652	ENSDARG00000003938	ENSDARG00000037532
kpna7	mcm3l	437	7955.ENSDARP00000037801	7955.ENSDARP00000054652	ENSDARG00000027169	ENSDARG00000037532
rbbp4	mcm3l	595	7955.ENSDARP00000048143	7955.ENSDARP00000054652	ENSDARG00000029058	ENSDARG00000037532
psmd4b	uba1	467	7955.ENSDARP00000003398	7955.ENSDARP00000054690	ENSDARG00000023279	ENSDARG00000037559
hspa9	uba1	401	7955.ENSDARP00000003744	7955.ENSDARP00000054690	ENSDARG00000003035	ENSDARG00000037559
psmc2	uba1	450	7955.ENSDARP00000011083	7955.ENSDARP00000054690	ENSDARG00000020101	ENSDARG00000037559
vcp	uba1	521	7955.ENSDARP00000012048	7955.ENSDARP00000054690	ENSDARG00000020008	ENSDARG00000037559
uchl1	uba1	546	7955.ENSDARP00000034536	7955.ENSDARP00000054690	ENSDARG00000026871	ENSDARG00000037559
psmc4	uba1	419	7955.ENSDARP00000034904	7955.ENSDARP00000054690	ENSDARG00000027099	ENSDARG00000037559
cct7	actb1	663	7955.ENSDARP00000003107	7955.ENSDARP00000054986	ENSDARG00000007385	ENSDARG00000037746
arpc1a	actb1	818	7955.ENSDARP00000005640	7955.ENSDARP00000054986	ENSDARG00000008383	ENSDARG00000037746
casp3a	actb1	920	7955.ENSDARP00000006831	7955.ENSDARP00000054986	ENSDARG00000017905	ENSDARG00000037746
ruvbl1	actb1	790	7955.ENSDARP00000012488	7955.ENSDARP00000054986	ENSDARG00000002591	ENSDARG00000037746
actr1b	actb1	601	7955.ENSDARP00000015781	7955.ENSDARP00000054986	ENSDARG00000011611	ENSDARG00000037746
tubg1	actb1	526	7955.ENSDARP00000016775	7955.ENSDARP00000054986	ENSDARG00000015610	ENSDARG00000037746
cct6a	actb1	595	7955.ENSDARP00000016831	7955.ENSDARP00000054986	ENSDARG00000021252	ENSDARG00000037746
tmod2	actb1	537	7955.ENSDARP00000018319	7955.ENSDARP00000054986	ENSDARG00000002571	ENSDARG00000037746
cfl1	actb1	963	7955.ENSDARP00000023177	7955.ENSDARP00000054986	ENSDARG00000021124	ENSDARG00000037746
ywhaba	actb1	412	7955.ENSDARP00000027118	7955.ENSDARP00000054986	ENSDARG00000013078	ENSDARG00000037746
atp5fa1	actb1	492	7955.ENSDARP00000027947	7955.ENSDARP00000054986	ENSDARG00000010149	ENSDARG00000037746
dctn2	actb1	650	7955.ENSDARP00000042594	7955.ENSDARP00000054986	ENSDARG00000031388	ENSDARG00000037746
capza1a	actb1	454	7955.ENSDARP00000046972	7955.ENSDARP00000054986	ENSDARG00000034240	ENSDARG00000037746
crtap	rcn3	461	7955.ENSDARP00000021474	7955.ENSDARP00000055323	ENSDARG00000018010	ENSDARG00000037961
ercc6l	kpna2	442	7955.ENSDARP00000012447	7955.ENSDARP00000055489	ENSDARG00000002479	ENSDARG00000038066
ruvbl1	kpna2	573	7955.ENSDARP00000012488	7955.ENSDARP00000055489	ENSDARG00000002591	ENSDARG00000038066
mcm6l	pold1	806	7955.ENSDARP00000000042	7955.ENSDARP00000055858	ENSDARG00000033231	ENSDARG00000027689
mcm3	pold1	927	7955.ENSDARP00000003671	7955.ENSDARP00000055858	ENSDARG00000024204	ENSDARG00000027689
rrm1	pold1	640	7955.ENSDARP00000010800	7955.ENSDARP00000055858	ENSDARG00000014017	ENSDARG00000027689
ercc6l	pold1	431	7955.ENSDARP00000012447	7955.ENSDARP00000055858	ENSDARG00000002479	ENSDARG00000027689
pdia4	pold1	402	7955.ENSDARP00000018458	7955.ENSDARP00000055858	ENSDARG00000018491	ENSDARG00000027689
mcm5	pold1	974	7955.ENSDARP00000018877	7955.ENSDARP00000055858	ENSDARG00000019507	ENSDARG00000027689
nup133	pold1	416	7955.ENSDARP00000023984	7955.ENSDARP00000055858	ENSDARG00000010078	ENSDARG00000027689
rpa1	pold1	925	7955.ENSDARP00000029067	7955.ENSDARP00000055858	ENSDARG00000003938	ENSDARG00000027689
dctn2	pold1	402	7955.ENSDARP00000042594	7955.ENSDARP00000055858	ENSDARG00000031388	ENSDARG00000027689
mcm3l	pold1	923	7955.ENSDARP00000054652	7955.ENSDARP00000055858	ENSDARG00000037532	ENSDARG00000027689
mcm6l	mcm4	997	7955.ENSDARP00000000042	7955.ENSDARP00000058563	ENSDARG00000033231	ENSDARG00000040041
mcm3	mcm4	997	7955.ENSDARP00000003671	7955.ENSDARP00000058563	ENSDARG00000024204	ENSDARG00000040041
rrm1	mcm4	950	7955.ENSDARP00000010800	7955.ENSDARP00000058563	ENSDARG00000014017	ENSDARG00000040041
ercc6l	mcm4	404	7955.ENSDARP00000012447	7955.ENSDARP00000058563	ENSDARG00000002479	ENSDARG00000040041
mcm5	mcm4	999	7955.ENSDARP00000018877	7955.ENSDARP00000058563	ENSDARG00000019507	ENSDARG00000040041
smc3	mcm4	487	7955.ENSDARP00000024411	7955.ENSDARP00000058563	ENSDARG00000019000	ENSDARG00000040041
rpa1	mcm4	864	7955.ENSDARP00000029067	7955.ENSDARP00000058563	ENSDARG00000003938	ENSDARG00000040041
rbbp4	mcm4	505	7955.ENSDARP00000048143	7955.ENSDARP00000058563	ENSDARG00000029058	ENSDARG00000040041
paics	mcm4	415	7955.ENSDARP00000048163	7955.ENSDARP00000058563	ENSDARG00000033539	ENSDARG00000040041
mcm3l	mcm4	997	7955.ENSDARP00000054652	7955.ENSDARP00000058563	ENSDARG00000037532	ENSDARG00000040041
kpna2	mcm4	423	7955.ENSDARP00000055489	7955.ENSDARP00000058563	ENSDARG00000038066	ENSDARG00000040041
pold1	mcm4	964	7955.ENSDARP00000055858	7955.ENSDARP00000058563	ENSDARG00000027689	ENSDARG00000040041
ybx1	syncrip	523	7955.ENSDARP00000010482	7955.ENSDARP00000058778	ENSDARG00000004757	ENSDARG00000040184
mapre1b	syncrip	403	7955.ENSDARP00000010960	7955.ENSDARP00000058778	ENSDARG00000002659	ENSDARG00000040184
rps6	syncrip	539	7955.ENSDARP00000011148	7955.ENSDARP00000058778	ENSDARG00000019778	ENSDARG00000040184
ilf2	syncrip	680	7955.ENSDARP00000022486	7955.ENSDARP00000058778	ENSDARG00000014591	ENSDARG00000040184
eif2s1a	syncrip	418	7955.ENSDARP00000026560	7955.ENSDARP00000058778	ENSDARG00000005827	ENSDARG00000040184
rps23	syncrip	421	7955.ENSDARP00000035273	7955.ENSDARP00000058778	ENSDARG00000021838	ENSDARG00000040184
rps19	syncrip	400	7955.ENSDARP00000048598	7955.ENSDARP00000058778	ENSDARG00000030602	ENSDARG00000040184
hnrnpa0l	syncrip	460	7955.ENSDARP00000052510	7955.ENSDARP00000058778	ENSDARG00000036161	ENSDARG00000040184
gtpbp4	eif4a1a	566	7955.ENSDARP00000002061	7955.ENSDARP00000058912	ENSDARG00000018961	ENSDARG00000092115
cct7	eif4a1a	481	7955.ENSDARP00000003107	7955.ENSDARP00000058912	ENSDARG00000007385	ENSDARG00000092115
rpl3	eif4a1a	668	7955.ENSDARP00000003700	7955.ENSDARP00000058912	ENSDARG00000003599	ENSDARG00000092115
hspa9	eif4a1a	524	7955.ENSDARP00000003744	7955.ENSDARP00000058912	ENSDARG00000003035	ENSDARG00000092115
fxr2	eif4a1a	419	7955.ENSDARP00000004667	7955.ENSDARP00000058912	ENSDARG00000016260	ENSDARG00000092115
rpl12	eif4a1a	482	7955.ENSDARP00000009096	7955.ENSDARP00000058912	ENSDARG00000006691	ENSDARG00000092115
rpl7a	eif4a1a	620	7955.ENSDARP00000010055	7955.ENSDARP00000058912	ENSDARG00000019230	ENSDARG00000092115
rps6	eif4a1a	865	7955.ENSDARP00000011148	7955.ENSDARP00000058912	ENSDARG00000019778	ENSDARG00000092115
abce1	eif4a1a	493	7955.ENSDARP00000011642	7955.ENSDARP00000058912	ENSDARG00000007216	ENSDARG00000092115
cct6a	eif4a1a	533	7955.ENSDARP00000016831	7955.ENSDARP00000058912	ENSDARG00000021252	ENSDARG00000092115
eif3i	eif4a1a	960	7955.ENSDARP00000017792	7955.ENSDARP00000058912	ENSDARG00000017445	ENSDARG00000092115
rpl7	eif4a1a	762	7955.ENSDARP00000018980	7955.ENSDARP00000058912	ENSDARG00000007320	ENSDARG00000092115
pabpc1a	eif4a1a	659	7955.ENSDARP00000021064	7955.ENSDARP00000058912	ENSDARG00000017219	ENSDARG00000092115
naca	eif4a1a	478	7955.ENSDARP00000025953	7955.ENSDARP00000058912	ENSDARG00000005513	ENSDARG00000092115
eif2s1a	eif4a1a	687	7955.ENSDARP00000026560	7955.ENSDARP00000058912	ENSDARG00000005827	ENSDARG00000092115
pes	eif4a1a	532	7955.ENSDARP00000026992	7955.ENSDARP00000058912	ENSDARG00000018902	ENSDARG00000092115
eif3g	eif4a1a	865	7955.ENSDARP00000027672	7955.ENSDARP00000058912	ENSDARG00000016889	ENSDARG00000092115
atp5fa1	eif4a1a	497	7955.ENSDARP00000027947	7955.ENSDARP00000058912	ENSDARG00000010149	ENSDARG00000092115
eftud2	eif4a1a	455	7955.ENSDARP00000028033	7955.ENSDARP00000058912	ENSDARG00000012261	ENSDARG00000092115
rps23	eif4a1a	706	7955.ENSDARP00000035273	7955.ENSDARP00000058912	ENSDARG00000021838	ENSDARG00000092115
rpl34	eif4a1a	453	7955.ENSDARP00000040770	7955.ENSDARP00000058912	ENSDARG00000029500	ENSDARG00000092115
rps19	eif4a1a	629	7955.ENSDARP00000048598	7955.ENSDARP00000058912	ENSDARG00000030602	ENSDARG00000092115
casp3a	apoeb	486	7955.ENSDARP00000006831	7955.ENSDARP00000058964	ENSDARG00000017905	ENSDARG00000040295
gpc4	apoeb	560	7955.ENSDARP00000007058	7955.ENSDARP00000058964	ENSDARG00000015472	ENSDARG00000040295
cfl1	apoeb	469	7955.ENSDARP00000023177	7955.ENSDARP00000058964	ENSDARG00000021124	ENSDARG00000040295
got2b	apoeb	461	7955.ENSDARP00000024560	7955.ENSDARP00000058964	ENSDARG00000005840	ENSDARG00000040295
rpl3	psmg1	779	7955.ENSDARP00000003700	7955.ENSDARP00000059475	ENSDARG00000003599	ENSDARG00000040620
psma8	psmg1	646	7955.ENSDARP00000006445	7955.ENSDARP00000059475	ENSDARG00000010965	ENSDARG00000040620
rpl12	psmg1	592	7955.ENSDARP00000009096	7955.ENSDARP00000059475	ENSDARG00000006691	ENSDARG00000040620
psma5	psmg1	672	7955.ENSDARP00000009133	7955.ENSDARP00000059475	ENSDARG00000003526	ENSDARG00000040620
hsd3b2	psmg1	414	7955.ENSDARP00000025516	7955.ENSDARP00000059475	ENSDARG00000019747	ENSDARG00000040620
psmc4	psmg1	418	7955.ENSDARP00000034904	7955.ENSDARP00000059475	ENSDARG00000027099	ENSDARG00000040620
rps23	psmg1	797	7955.ENSDARP00000035273	7955.ENSDARP00000059475	ENSDARG00000021838	ENSDARG00000040620
dicer1	psmg1	579	7955.ENSDARP00000045880	7955.ENSDARP00000059475	ENSDARG00000001129	ENSDARG00000040620
gtpbp4	wdr75	951	7955.ENSDARP00000002061	7955.ENSDARP00000059666	ENSDARG00000018961	ENSDARG00000040730
utp4	wdr75	999	7955.ENSDARP00000003198	7955.ENSDARP00000059666	ENSDARG00000017675	ENSDARG00000040730
prmt3	wdr75	412	7955.ENSDARP00000003829	7955.ENSDARP00000059666	ENSDARG00000019791	ENSDARG00000040730
rpl7a	wdr75	638	7955.ENSDARP00000010055	7955.ENSDARP00000059666	ENSDARG00000019230	ENSDARG00000040730
prmt1	wdr75	446	7955.ENSDARP00000010384	7955.ENSDARP00000059666	ENSDARG00000010246	ENSDARG00000040730
rps6	wdr75	946	7955.ENSDARP00000011148	7955.ENSDARP00000059666	ENSDARG00000019778	ENSDARG00000040730
abce1	wdr75	697	7955.ENSDARP00000011642	7955.ENSDARP00000059666	ENSDARG00000007216	ENSDARG00000040730
wdr3	wdr75	997	7955.ENSDARP00000023281	7955.ENSDARP00000059666	ENSDARG00000011079	ENSDARG00000040730
rtca	wdr75	884	7955.ENSDARP00000023892	7955.ENSDARP00000059666	ENSDARG00000002215	ENSDARG00000040730
pes	wdr75	715	7955.ENSDARP00000026992	7955.ENSDARP00000059666	ENSDARG00000018902	ENSDARG00000040730
nol11	wdr75	959	7955.ENSDARP00000032159	7955.ENSDARP00000059666	ENSDARG00000026767	ENSDARG00000040730
rps23	wdr75	967	7955.ENSDARP00000035273	7955.ENSDARP00000059666	ENSDARG00000021838	ENSDARG00000040730
rps19	wdr75	894	7955.ENSDARP00000048598	7955.ENSDARP00000059666	ENSDARG00000030602	ENSDARG00000040730
heatr3	wdr75	430	7955.ENSDARP00000052367	7955.ENSDARP00000059666	ENSDARG00000036076	ENSDARG00000040730
hspa9	hspb1	482	7955.ENSDARP00000003744	7955.ENSDARP00000060161	ENSDARG00000003035	ENSDARG00000041065
casp3a	hspb1	668	7955.ENSDARP00000006831	7955.ENSDARP00000060161	ENSDARG00000017905	ENSDARG00000041065
hsp90b1	hspb1	620	7955.ENSDARP00000013441	7955.ENSDARP00000060161	ENSDARG00000003570	ENSDARG00000041065
pabpc1a	hspb1	833	7955.ENSDARP00000021064	7955.ENSDARP00000060161	ENSDARG00000017219	ENSDARG00000041065
hspa4a	hspb1	491	7955.ENSDARP00000026086	7955.ENSDARP00000060161	ENSDARG00000004754	ENSDARG00000041065
eftud2	hspb1	404	7955.ENSDARP00000028033	7955.ENSDARP00000060161	ENSDARG00000012261	ENSDARG00000041065
serpinh1b	hspb1	527	7955.ENSDARP00000037780	7955.ENSDARP00000060161	ENSDARG00000019949	ENSDARG00000041065
seh1l	got2a	590	7955.ENSDARP00000003173	7955.ENSDARP00000060165	ENSDARG00000004280	ENSDARG00000041068
casp3a	got2a	518	7955.ENSDARP00000006831	7955.ENSDARP00000060165	ENSDARG00000017905	ENSDARG00000041068
gpia	got2a	624	7955.ENSDARP00000009909	7955.ENSDARP00000060165	ENSDARG00000012987	ENSDARG00000041068
ldhba	got2a	969	7955.ENSDARP00000013329	7955.ENSDARP00000060165	ENSDARG00000019644	ENSDARG00000041068
mdh1aa	got2a	977	7955.ENSDARP00000023121	7955.ENSDARP00000060165	ENSDARG00000017772	ENSDARG00000041068
nup133	got2a	713	7955.ENSDARP00000023984	7955.ENSDARP00000060165	ENSDARG00000010078	ENSDARG00000041068
got2b	got2a	907	7955.ENSDARP00000024560	7955.ENSDARP00000060165	ENSDARG00000005840	ENSDARG00000041068
idh2	got2a	918	7955.ENSDARP00000027389	7955.ENSDARP00000060165	ENSDARG00000003795	ENSDARG00000041068
apoeb	got2a	434	7955.ENSDARP00000058964	7955.ENSDARP00000060165	ENSDARG00000040295	ENSDARG00000041068
si:ch211-282j22.3	dnajc3a	435	7955.ENSDARP00000002926	7955.ENSDARP00000060245	ENSDARG00000010524	ENSDARG00000041110
hspa9	dnajc3a	741	7955.ENSDARP00000003744	7955.ENSDARP00000060245	ENSDARG00000003035	ENSDARG00000041110
hsp90b1	dnajc3a	912	7955.ENSDARP00000013441	7955.ENSDARP00000060245	ENSDARG00000003570	ENSDARG00000041110
erp44	dnajc3a	568	7955.ENSDARP00000017258	7955.ENSDARP00000060245	ENSDARG00000019008	ENSDARG00000041110
pdia4	dnajc3a	601	7955.ENSDARP00000018458	7955.ENSDARP00000060245	ENSDARG00000018491	ENSDARG00000041110
hspa4a	dnajc3a	686	7955.ENSDARP00000026086	7955.ENSDARP00000060245	ENSDARG00000004754	ENSDARG00000041110
pdia6	dnajc3a	828	7955.ENSDARP00000027662	7955.ENSDARP00000060245	ENSDARG00000009001	ENSDARG00000041110
gtpbp4	wdr18	953	7955.ENSDARP00000002061	7955.ENSDARP00000060250	ENSDARG00000018961	ENSDARG00000041113
utp4	wdr18	825	7955.ENSDARP00000003198	7955.ENSDARP00000060250	ENSDARG00000017675	ENSDARG00000041113
rpl3	wdr18	801	7955.ENSDARP00000003700	7955.ENSDARP00000060250	ENSDARG00000003599	ENSDARG00000041113
rpl12	wdr18	513	7955.ENSDARP00000009096	7955.ENSDARP00000060250	ENSDARG00000006691	ENSDARG00000041113
rpl7a	wdr18	744	7955.ENSDARP00000010055	7955.ENSDARP00000060250	ENSDARG00000019230	ENSDARG00000041113
ruvbl1	wdr18	415	7955.ENSDARP00000012488	7955.ENSDARP00000060250	ENSDARG00000002591	ENSDARG00000041113
rpl7	wdr18	902	7955.ENSDARP00000018980	7955.ENSDARP00000060250	ENSDARG00000007320	ENSDARG00000041113
wdr3	wdr18	650	7955.ENSDARP00000023281	7955.ENSDARP00000060250	ENSDARG00000011079	ENSDARG00000041113
rtca	wdr18	526	7955.ENSDARP00000023892	7955.ENSDARP00000060250	ENSDARG00000002215	ENSDARG00000041113
pes	wdr18	954	7955.ENSDARP00000026992	7955.ENSDARP00000060250	ENSDARG00000018902	ENSDARG00000041113
rpl34	wdr18	738	7955.ENSDARP00000040770	7955.ENSDARP00000060250	ENSDARG00000029500	ENSDARG00000041113
xirp1	wdr18	504	7955.ENSDARP00000042412	7955.ENSDARP00000060250	ENSDARG00000030722	ENSDARG00000041113
heatr3	wdr18	420	7955.ENSDARP00000052367	7955.ENSDARP00000060250	ENSDARG00000036076	ENSDARG00000041113
mcm4	wdr18	928	7955.ENSDARP00000058563	7955.ENSDARP00000060250	ENSDARG00000040041	ENSDARG00000041113
wdr75	wdr18	706	7955.ENSDARP00000059666	7955.ENSDARP00000060250	ENSDARG00000040730	ENSDARG00000041113
rpl3	atp5f1b	559	7955.ENSDARP00000003700	7955.ENSDARP00000060309	ENSDARG00000003599	ENSDARG00000070083
hspa9	atp5f1b	629	7955.ENSDARP00000003744	7955.ENSDARP00000060309	ENSDARG00000003035	ENSDARG00000070083
uqcrc2b	atp5f1b	893	7955.ENSDARP00000005930	7955.ENSDARP00000060309	ENSDARG00000071691	ENSDARG00000070083
rpl12	atp5f1b	490	7955.ENSDARP00000009096	7955.ENSDARP00000060309	ENSDARG00000006691	ENSDARG00000070083
gpia	atp5f1b	482	7955.ENSDARP00000009909	7955.ENSDARP00000060309	ENSDARG00000012987	ENSDARG00000070083
vcp	atp5f1b	443	7955.ENSDARP00000012048	7955.ENSDARP00000060309	ENSDARG00000020008	ENSDARG00000070083
ldhba	atp5f1b	434	7955.ENSDARP00000013329	7955.ENSDARP00000060309	ENSDARG00000019644	ENSDARG00000070083
vdac2	atp5f1b	614	7955.ENSDARP00000014456	7955.ENSDARP00000060309	ENSDARG00000013623	ENSDARG00000070083
rpl7	atp5f1b	437	7955.ENSDARP00000018980	7955.ENSDARP00000060309	ENSDARG00000007320	ENSDARG00000070083
sucla2	atp5f1b	534	7955.ENSDARP00000021652	7955.ENSDARP00000060309	ENSDARG00000005359	ENSDARG00000070083
mdh1aa	atp5f1b	579	7955.ENSDARP00000023121	7955.ENSDARP00000060309	ENSDARG00000017772	ENSDARG00000070083
naca	atp5f1b	407	7955.ENSDARP00000025953	7955.ENSDARP00000060309	ENSDARG00000005513	ENSDARG00000070083
idh2	atp5f1b	501	7955.ENSDARP00000027389	7955.ENSDARP00000060309	ENSDARG00000003795	ENSDARG00000070083
atp5fa1	atp5f1b	999	7955.ENSDARP00000027947	7955.ENSDARP00000060309	ENSDARG00000010149	ENSDARG00000070083
eftud2	atp5f1b	465	7955.ENSDARP00000028033	7955.ENSDARP00000060309	ENSDARG00000012261	ENSDARG00000070083
rps23	atp5f1b	424	7955.ENSDARP00000035273	7955.ENSDARP00000060309	ENSDARG00000021838	ENSDARG00000070083
prdx2	atp5f1b	406	7955.ENSDARP00000040396	7955.ENSDARP00000060309	ENSDARG00000025350	ENSDARG00000070083
rbbp4	atp5f1b	406	7955.ENSDARP00000048143	7955.ENSDARP00000060309	ENSDARG00000029058	ENSDARG00000070083
eif3i	eif2b2	487	7955.ENSDARP00000017792	7955.ENSDARP00000060688	ENSDARG00000017445	ENSDARG00000041397
psmc3	eif2b2	495	7955.ENSDARP00000026554	7955.ENSDARP00000060688	ENSDARG00000007141	ENSDARG00000041397
eif2s1a	eif2b2	976	7955.ENSDARP00000026560	7955.ENSDARP00000060688	ENSDARG00000005827	ENSDARG00000041397
eif3g	eif2b2	535	7955.ENSDARP00000027672	7955.ENSDARP00000060688	ENSDARG00000016889	ENSDARG00000041397
psmd4b	uba52	796	7955.ENSDARP00000003398	7955.ENSDARP00000060744	ENSDARG00000023279	ENSDARG00000041435
rpl3	uba52	998	7955.ENSDARP00000003700	7955.ENSDARP00000060744	ENSDARG00000003599	ENSDARG00000041435
psma8	uba52	853	7955.ENSDARP00000006445	7955.ENSDARP00000060744	ENSDARG00000010965	ENSDARG00000041435
rpl12	uba52	999	7955.ENSDARP00000009096	7955.ENSDARP00000060744	ENSDARG00000006691	ENSDARG00000041435
psma5	uba52	894	7955.ENSDARP00000009133	7955.ENSDARP00000060744	ENSDARG00000003526	ENSDARG00000041435
rpl7a	uba52	997	7955.ENSDARP00000010055	7955.ENSDARP00000060744	ENSDARG00000019230	ENSDARG00000041435
psmc2	uba52	882	7955.ENSDARP00000011083	7955.ENSDARP00000060744	ENSDARG00000020101	ENSDARG00000041435
rps6	uba52	999	7955.ENSDARP00000011148	7955.ENSDARP00000060744	ENSDARG00000019778	ENSDARG00000041435
abce1	uba52	621	7955.ENSDARP00000011642	7955.ENSDARP00000060744	ENSDARG00000007216	ENSDARG00000041435
vcp	uba52	598	7955.ENSDARP00000012048	7955.ENSDARP00000060744	ENSDARG00000020008	ENSDARG00000041435
srp72	uba52	756	7955.ENSDARP00000015026	7955.ENSDARP00000060744	ENSDARG00000014139	ENSDARG00000041435
wdr5	uba52	603	7955.ENSDARP00000017859	7955.ENSDARP00000060744	ENSDARG00000016903	ENSDARG00000041435
rpl7	uba52	996	7955.ENSDARP00000018980	7955.ENSDARP00000060744	ENSDARG00000007320	ENSDARG00000041435
hsd3b2	uba52	534	7955.ENSDARP00000025516	7955.ENSDARP00000060744	ENSDARG00000019747	ENSDARG00000041435
psmd3	uba52	867	7955.ENSDARP00000025779	7955.ENSDARP00000060744	ENSDARG00000018124	ENSDARG00000041435
naca	uba52	814	7955.ENSDARP00000025953	7955.ENSDARP00000060744	ENSDARG00000005513	ENSDARG00000041435
psmc3	uba52	874	7955.ENSDARP00000026554	7955.ENSDARP00000060744	ENSDARG00000007141	ENSDARG00000041435
eif3g	uba52	429	7955.ENSDARP00000027672	7955.ENSDARP00000060744	ENSDARG00000016889	ENSDARG00000041435
eftud2	uba52	749	7955.ENSDARP00000028033	7955.ENSDARP00000060744	ENSDARG00000012261	ENSDARG00000041435
ubr5	uba52	815	7955.ENSDARP00000033510	7955.ENSDARP00000060744	ENSDARG00000018192	ENSDARG00000041435
uchl1	uba52	801	7955.ENSDARP00000034536	7955.ENSDARP00000060744	ENSDARG00000026871	ENSDARG00000041435
psmc4	uba52	881	7955.ENSDARP00000034904	7955.ENSDARP00000060744	ENSDARG00000027099	ENSDARG00000041435
rps23	uba52	999	7955.ENSDARP00000035273	7955.ENSDARP00000060744	ENSDARG00000021838	ENSDARG00000041435
rpl34	uba52	999	7955.ENSDARP00000040770	7955.ENSDARP00000060744	ENSDARG00000029500	ENSDARG00000041435
rbbp4	uba52	576	7955.ENSDARP00000048143	7955.ENSDARP00000060744	ENSDARG00000029058	ENSDARG00000041435
rps19	uba52	999	7955.ENSDARP00000048598	7955.ENSDARP00000060744	ENSDARG00000030602	ENSDARG00000041435
psmc6	uba52	910	7955.ENSDARP00000053833	7955.ENSDARP00000060744	ENSDARG00000037038	ENSDARG00000041435
uba1	uba52	845	7955.ENSDARP00000054690	7955.ENSDARP00000060744	ENSDARG00000037559	ENSDARG00000041435
atp5f1b	uba52	452	7955.ENSDARP00000060309	7955.ENSDARP00000060744	ENSDARG00000070083	ENSDARG00000041435
psmc2	rrbp1b	536	7955.ENSDARP00000011083	7955.ENSDARP00000061116	ENSDARG00000020101	ENSDARG00000041703
igbp1	rrbp1b	634	7955.ENSDARP00000015262	7955.ENSDARP00000061116	ENSDARG00000002184	ENSDARG00000041703
psmc6	rrbp1b	486	7955.ENSDARP00000053833	7955.ENSDARP00000061116	ENSDARG00000037038	ENSDARG00000041703
cct7	zgc:55461	439	7955.ENSDARP00000003107	7955.ENSDARP00000061148	ENSDARG00000007385	ENSDARG00000041723
hspa9	zgc:55461	512	7955.ENSDARP00000003744	7955.ENSDARP00000061148	ENSDARG00000003035	ENSDARG00000041723
mapre1b	zgc:55461	452	7955.ENSDARP00000010960	7955.ENSDARP00000061148	ENSDARG00000002659	ENSDARG00000041723
pdia4	zgc:55461	480	7955.ENSDARP00000018458	7955.ENSDARP00000061148	ENSDARG00000018491	ENSDARG00000041723
vcp	plaa	886	7955.ENSDARP00000012048	7955.ENSDARP00000062703	ENSDARG00000020008	ENSDARG00000042728
uba1	plaa	540	7955.ENSDARP00000054690	7955.ENSDARP00000062703	ENSDARG00000037559	ENSDARG00000042728
eif4a1a	plaa	463	7955.ENSDARP00000058912	7955.ENSDARP00000062703	ENSDARG00000092115	ENSDARG00000042728
uba52	plaa	817	7955.ENSDARP00000060744	7955.ENSDARP00000062703	ENSDARG00000041435	ENSDARG00000042728
cct7	phb2a	493	7955.ENSDARP00000003107	7955.ENSDARP00000063383	ENSDARG00000007385	ENSDARG00000045297
hspa9	phb2a	655	7955.ENSDARP00000003744	7955.ENSDARP00000063383	ENSDARG00000003035	ENSDARG00000045297
vdac2	phb2a	471	7955.ENSDARP00000014456	7955.ENSDARP00000063383	ENSDARG00000013623	ENSDARG00000045297
psmd3	phb2a	405	7955.ENSDARP00000025779	7955.ENSDARP00000063383	ENSDARG00000018124	ENSDARG00000045297
psmc3	phb2a	437	7955.ENSDARP00000026554	7955.ENSDARP00000063383	ENSDARG00000007141	ENSDARG00000045297
atp5fa1	phb2a	479	7955.ENSDARP00000027947	7955.ENSDARP00000063383	ENSDARG00000010149	ENSDARG00000045297
psmc4	phb2a	427	7955.ENSDARP00000034904	7955.ENSDARP00000063383	ENSDARG00000027099	ENSDARG00000045297
psmc6	phb2a	537	7955.ENSDARP00000053833	7955.ENSDARP00000063383	ENSDARG00000037038	ENSDARG00000045297
atp5f1b	phb2a	580	7955.ENSDARP00000060309	7955.ENSDARP00000063383	ENSDARG00000070083	ENSDARG00000045297
gtpbp4	rps5	509	7955.ENSDARP00000002061	7955.ENSDARP00000063788	ENSDARG00000018961	ENSDARG00000043453
cct7	rps5	728	7955.ENSDARP00000003107	7955.ENSDARP00000063788	ENSDARG00000007385	ENSDARG00000043453
utp4	rps5	951	7955.ENSDARP00000003198	7955.ENSDARP00000063788	ENSDARG00000017675	ENSDARG00000043453
rpl3	rps5	999	7955.ENSDARP00000003700	7955.ENSDARP00000063788	ENSDARG00000003599	ENSDARG00000043453
casp3a	rps5	424	7955.ENSDARP00000006831	7955.ENSDARP00000063788	ENSDARG00000017905	ENSDARG00000043453
rpl12	rps5	999	7955.ENSDARP00000009096	7955.ENSDARP00000063788	ENSDARG00000006691	ENSDARG00000043453
rpl7a	rps5	999	7955.ENSDARP00000010055	7955.ENSDARP00000063788	ENSDARG00000019230	ENSDARG00000043453
ybx1	rps5	545	7955.ENSDARP00000010482	7955.ENSDARP00000063788	ENSDARG00000004757	ENSDARG00000043453
psmc2	rps5	494	7955.ENSDARP00000011083	7955.ENSDARP00000063788	ENSDARG00000020101	ENSDARG00000043453
rps6	rps5	999	7955.ENSDARP00000011148	7955.ENSDARP00000063788	ENSDARG00000019778	ENSDARG00000043453
abce1	rps5	899	7955.ENSDARP00000011642	7955.ENSDARP00000063788	ENSDARG00000007216	ENSDARG00000043453
cct6a	rps5	434	7955.ENSDARP00000016831	7955.ENSDARP00000063788	ENSDARG00000021252	ENSDARG00000043453
ppp2r1bb	rps5	546	7955.ENSDARP00000017693	7955.ENSDARP00000063788	ENSDARG00000032430	ENSDARG00000043453
eif3i	rps5	977	7955.ENSDARP00000017792	7955.ENSDARP00000063788	ENSDARG00000017445	ENSDARG00000043453
rpl7	rps5	998	7955.ENSDARP00000018980	7955.ENSDARP00000063788	ENSDARG00000007320	ENSDARG00000043453
pabpc1a	rps5	593	7955.ENSDARP00000021064	7955.ENSDARP00000063788	ENSDARG00000017219	ENSDARG00000043453
wdr3	rps5	946	7955.ENSDARP00000023281	7955.ENSDARP00000063788	ENSDARG00000011079	ENSDARG00000043453
rtca	rps5	511	7955.ENSDARP00000023892	7955.ENSDARP00000063788	ENSDARG00000002215	ENSDARG00000043453
atic	rps5	442	7955.ENSDARP00000024082	7955.ENSDARP00000063788	ENSDARG00000016706	ENSDARG00000043453
hsd3b2	rps5	490	7955.ENSDARP00000025516	7955.ENSDARP00000063788	ENSDARG00000019747	ENSDARG00000043453
naca	rps5	923	7955.ENSDARP00000025953	7955.ENSDARP00000063788	ENSDARG00000005513	ENSDARG00000043453
eif2s1a	rps5	951	7955.ENSDARP00000026560	7955.ENSDARP00000063788	ENSDARG00000005827	ENSDARG00000043453
eif3g	rps5	971	7955.ENSDARP00000027672	7955.ENSDARP00000063788	ENSDARG00000016889	ENSDARG00000043453
atp5fa1	rps5	866	7955.ENSDARP00000027947	7955.ENSDARP00000063788	ENSDARG00000010149	ENSDARG00000043453
eftud2	rps5	787	7955.ENSDARP00000028033	7955.ENSDARP00000063788	ENSDARG00000012261	ENSDARG00000043453
nol11	rps5	783	7955.ENSDARP00000032159	7955.ENSDARP00000063788	ENSDARG00000026767	ENSDARG00000043453
psmc4	rps5	499	7955.ENSDARP00000034904	7955.ENSDARP00000063788	ENSDARG00000027099	ENSDARG00000043453
rps23	rps5	999	7955.ENSDARP00000035273	7955.ENSDARP00000063788	ENSDARG00000021838	ENSDARG00000043453
rpl34	rps5	999	7955.ENSDARP00000040770	7955.ENSDARP00000063788	ENSDARG00000029500	ENSDARG00000043453
dicer1	rps5	666	7955.ENSDARP00000045880	7955.ENSDARP00000063788	ENSDARG00000001129	ENSDARG00000043453
rps19	rps5	999	7955.ENSDARP00000048598	7955.ENSDARP00000063788	ENSDARG00000030602	ENSDARG00000043453
abcf1	rps5	638	7955.ENSDARP00000048976	7955.ENSDARP00000063788	ENSDARG00000031795	ENSDARG00000043453
eif4a1a	rps5	713	7955.ENSDARP00000058912	7955.ENSDARP00000063788	ENSDARG00000092115	ENSDARG00000043453
psmg1	rps5	767	7955.ENSDARP00000059475	7955.ENSDARP00000063788	ENSDARG00000040620	ENSDARG00000043453
wdr75	rps5	945	7955.ENSDARP00000059666	7955.ENSDARP00000063788	ENSDARG00000040730	ENSDARG00000043453
atp5f1b	rps5	527	7955.ENSDARP00000060309	7955.ENSDARP00000063788	ENSDARG00000070083	ENSDARG00000043453
uba52	rps5	999	7955.ENSDARP00000060744	7955.ENSDARP00000063788	ENSDARG00000041435	ENSDARG00000043453
cct7	psmc1b	626	7955.ENSDARP00000003107	7955.ENSDARP00000063949	ENSDARG00000007385	ENSDARG00000043561
psmd4b	psmc1b	931	7955.ENSDARP00000003398	7955.ENSDARP00000063949	ENSDARG00000023279	ENSDARG00000043561
psma8	psmc1b	981	7955.ENSDARP00000006445	7955.ENSDARP00000063949	ENSDARG00000010965	ENSDARG00000043561
ddx1	psmc1b	635	7955.ENSDARP00000008636	7955.ENSDARP00000063949	ENSDARG00000032117	ENSDARG00000043561
psma5	psmc1b	993	7955.ENSDARP00000009133	7955.ENSDARP00000063949	ENSDARG00000003526	ENSDARG00000043561
psmc2	psmc1b	988	7955.ENSDARP00000011083	7955.ENSDARP00000063949	ENSDARG00000020101	ENSDARG00000043561
rps6	psmc1b	519	7955.ENSDARP00000011148	7955.ENSDARP00000063949	ENSDARG00000019778	ENSDARG00000043561
vcp	psmc1b	692	7955.ENSDARP00000012048	7955.ENSDARP00000063949	ENSDARG00000020008	ENSDARG00000043561
vdac2	psmc1b	406	7955.ENSDARP00000014456	7955.ENSDARP00000063949	ENSDARG00000013623	ENSDARG00000043561
ppp2r1bb	psmc1b	486	7955.ENSDARP00000017693	7955.ENSDARP00000063949	ENSDARG00000032430	ENSDARG00000043561
psmd3	psmc1b	993	7955.ENSDARP00000025779	7955.ENSDARP00000063949	ENSDARG00000018124	ENSDARG00000043561
psmc3	psmc1b	989	7955.ENSDARP00000026554	7955.ENSDARP00000063949	ENSDARG00000007141	ENSDARG00000043561
psmc4	psmc1b	987	7955.ENSDARP00000034904	7955.ENSDARP00000063949	ENSDARG00000027099	ENSDARG00000043561
rps19	psmc1b	537	7955.ENSDARP00000048598	7955.ENSDARP00000063949	ENSDARG00000030602	ENSDARG00000043561
psmc6	psmc1b	989	7955.ENSDARP00000053833	7955.ENSDARP00000063949	ENSDARG00000037038	ENSDARG00000043561
uba52	psmc1b	826	7955.ENSDARP00000060744	7955.ENSDARP00000063949	ENSDARG00000041435	ENSDARG00000043561
rps5	psmc1b	547	7955.ENSDARP00000063788	7955.ENSDARP00000063949	ENSDARG00000043453	ENSDARG00000043561
mcm3	cdc5l	448	7955.ENSDARP00000003671	7955.ENSDARP00000064312	ENSDARG00000024204	ENSDARG00000043797
lemd3	cdc5l	812	7955.ENSDARP00000005474	7955.ENSDARP00000064312	ENSDARG00000015824	ENSDARG00000043797
ddx39aa	cdc5l	508	7955.ENSDARP00000008513	7955.ENSDARP00000064312	ENSDARG00000006225	ENSDARG00000043797
ddx1	cdc5l	421	7955.ENSDARP00000008636	7955.ENSDARP00000064312	ENSDARG00000032117	ENSDARG00000043797
rbm39a	cdc5l	881	7955.ENSDARP00000022349	7955.ENSDARP00000064312	ENSDARG00000011613	ENSDARG00000043797
hnrnpa1a	cdc5l	422	7955.ENSDARP00000024594	7955.ENSDARP00000064312	ENSDARG00000011020	ENSDARG00000043797
eftud2	cdc5l	997	7955.ENSDARP00000028033	7955.ENSDARP00000064312	ENSDARG00000012261	ENSDARG00000043797
hnrnpa0l	cdc5l	448	7955.ENSDARP00000052510	7955.ENSDARP00000064312	ENSDARG00000036161	ENSDARG00000043797
hnrnpa1b	cdc5l	434	7955.ENSDARP00000053266	7955.ENSDARP00000064312	ENSDARG00000036675	ENSDARG00000043797
mcm3l	cdc5l	429	7955.ENSDARP00000054652	7955.ENSDARP00000064312	ENSDARG00000037532	ENSDARG00000043797
eif4a1a	cdc5l	432	7955.ENSDARP00000058912	7955.ENSDARP00000064312	ENSDARG00000092115	ENSDARG00000043797
rbbp4	sall4	806	7955.ENSDARP00000048143	7955.ENSDARP00000065330	ENSDARG00000029058	ENSDARG00000044485
parp1	top1a	449	7955.ENSDARP00000008364	7955.ENSDARP00000065948	ENSDARG00000019529	ENSDARG00000070545
pold1	top1a	427	7955.ENSDARP00000055858	7955.ENSDARP00000065948	ENSDARG00000027689	ENSDARG00000070545
mcm4	top1a	423	7955.ENSDARP00000058563	7955.ENSDARP00000065948	ENSDARG00000040041	ENSDARG00000070545
plod2	fkbp10b	870	7955.ENSDARP00000012147	7955.ENSDARP00000066366	ENSDARG00000011821	ENSDARG00000045129
hsp90b1	fkbp10b	405	7955.ENSDARP00000013441	7955.ENSDARP00000066366	ENSDARG00000003570	ENSDARG00000045129
crtap	fkbp10b	896	7955.ENSDARP00000021474	7955.ENSDARP00000066366	ENSDARG00000018010	ENSDARG00000045129
pdia6	fkbp10b	547	7955.ENSDARP00000027662	7955.ENSDARP00000066366	ENSDARG00000009001	ENSDARG00000045129
serpinh1b	fkbp10b	580	7955.ENSDARP00000037780	7955.ENSDARP00000066366	ENSDARG00000019949	ENSDARG00000045129
hspa9	vdac1	760	7955.ENSDARP00000003744	7955.ENSDARP00000066372	ENSDARG00000003035	ENSDARG00000045132
uqcrc2b	vdac1	728	7955.ENSDARP00000005930	7955.ENSDARP00000066372	ENSDARG00000071691	ENSDARG00000045132
ldhba	vdac1	513	7955.ENSDARP00000013329	7955.ENSDARP00000066372	ENSDARG00000019644	ENSDARG00000045132
vdac2	vdac1	861	7955.ENSDARP00000014456	7955.ENSDARP00000066372	ENSDARG00000013623	ENSDARG00000045132
cct6a	vdac1	502	7955.ENSDARP00000016831	7955.ENSDARP00000066372	ENSDARG00000021252	ENSDARG00000045132
mdh1aa	vdac1	482	7955.ENSDARP00000023121	7955.ENSDARP00000066372	ENSDARG00000017772	ENSDARG00000045132
got2b	vdac1	449	7955.ENSDARP00000024560	7955.ENSDARP00000066372	ENSDARG00000005840	ENSDARG00000045132
gsna	vdac1	406	7955.ENSDARP00000026895	7955.ENSDARP00000066372	ENSDARG00000011459	ENSDARG00000045132
atp5fa1	vdac1	841	7955.ENSDARP00000027947	7955.ENSDARP00000066372	ENSDARG00000010149	ENSDARG00000045132
prdx2	vdac1	481	7955.ENSDARP00000040396	7955.ENSDARP00000066372	ENSDARG00000025350	ENSDARG00000045132
got2a	vdac1	418	7955.ENSDARP00000060165	7955.ENSDARP00000066372	ENSDARG00000041068	ENSDARG00000045132
atp5f1b	vdac1	720	7955.ENSDARP00000060309	7955.ENSDARP00000066372	ENSDARG00000070083	ENSDARG00000045132
phb2a	vdac1	544	7955.ENSDARP00000063383	7955.ENSDARP00000066372	ENSDARG00000045297	ENSDARG00000045132
cct7	cct5	999	7955.ENSDARP00000003107	7955.ENSDARP00000066759	ENSDARG00000007385	ENSDARG00000045399
rpl3	cct5	484	7955.ENSDARP00000003700	7955.ENSDARP00000066759	ENSDARG00000003599	ENSDARG00000045399
hspa9	cct5	624	7955.ENSDARP00000003744	7955.ENSDARP00000066759	ENSDARG00000003035	ENSDARG00000045399
psma8	cct5	579	7955.ENSDARP00000006445	7955.ENSDARP00000066759	ENSDARG00000010965	ENSDARG00000045399
rpl12	cct5	501	7955.ENSDARP00000009096	7955.ENSDARP00000066759	ENSDARG00000006691	ENSDARG00000045399
psma5	cct5	669	7955.ENSDARP00000009133	7955.ENSDARP00000066759	ENSDARG00000003526	ENSDARG00000045399
rpl7a	cct5	479	7955.ENSDARP00000010055	7955.ENSDARP00000066759	ENSDARG00000019230	ENSDARG00000045399
psmc2	cct5	514	7955.ENSDARP00000011083	7955.ENSDARP00000066759	ENSDARG00000020101	ENSDARG00000045399
rps6	cct5	526	7955.ENSDARP00000011148	7955.ENSDARP00000066759	ENSDARG00000019778	ENSDARG00000045399
abce1	cct5	513	7955.ENSDARP00000011642	7955.ENSDARP00000066759	ENSDARG00000007216	ENSDARG00000045399
vcp	cct5	537	7955.ENSDARP00000012048	7955.ENSDARP00000066759	ENSDARG00000020008	ENSDARG00000045399
ruvbl1	cct5	733	7955.ENSDARP00000012488	7955.ENSDARP00000066759	ENSDARG00000002591	ENSDARG00000045399
ldhba	cct5	465	7955.ENSDARP00000013329	7955.ENSDARP00000066759	ENSDARG00000019644	ENSDARG00000045399
hsp90b1	cct5	686	7955.ENSDARP00000013441	7955.ENSDARP00000066759	ENSDARG00000003570	ENSDARG00000045399
igbp1	cct5	424	7955.ENSDARP00000015262	7955.ENSDARP00000066759	ENSDARG00000002184	ENSDARG00000045399
actr1b	cct5	483	7955.ENSDARP00000015781	7955.ENSDARP00000066759	ENSDARG00000011611	ENSDARG00000045399
cct6a	cct5	999	7955.ENSDARP00000016831	7955.ENSDARP00000066759	ENSDARG00000021252	ENSDARG00000045399
eif3i	cct5	662	7955.ENSDARP00000017792	7955.ENSDARP00000066759	ENSDARG00000017445	ENSDARG00000045399
ilf2	cct5	549	7955.ENSDARP00000022486	7955.ENSDARP00000066759	ENSDARG00000014591	ENSDARG00000045399
naca	cct5	484	7955.ENSDARP00000025953	7955.ENSDARP00000066759	ENSDARG00000005513	ENSDARG00000045399
hspa4a	cct5	572	7955.ENSDARP00000026086	7955.ENSDARP00000066759	ENSDARG00000004754	ENSDARG00000045399
psmc3	cct5	720	7955.ENSDARP00000026554	7955.ENSDARP00000066759	ENSDARG00000007141	ENSDARG00000045399
eif2s1a	cct5	766	7955.ENSDARP00000026560	7955.ENSDARP00000066759	ENSDARG00000005827	ENSDARG00000045399
pes	cct5	424	7955.ENSDARP00000026992	7955.ENSDARP00000066759	ENSDARG00000018902	ENSDARG00000045399
pdia6	cct5	435	7955.ENSDARP00000027662	7955.ENSDARP00000066759	ENSDARG00000009001	ENSDARG00000045399
eif3g	cct5	431	7955.ENSDARP00000027672	7955.ENSDARP00000066759	ENSDARG00000016889	ENSDARG00000045399
atp5fa1	cct5	565	7955.ENSDARP00000027947	7955.ENSDARP00000066759	ENSDARG00000010149	ENSDARG00000045399
ywhae1	cct5	464	7955.ENSDARP00000032575	7955.ENSDARP00000066759	ENSDARG00000006399	ENSDARG00000045399
psmc4	cct5	472	7955.ENSDARP00000034904	7955.ENSDARP00000066759	ENSDARG00000027099	ENSDARG00000045399
prdx2	cct5	475	7955.ENSDARP00000040396	7955.ENSDARP00000066759	ENSDARG00000025350	ENSDARG00000045399
rps19	cct5	488	7955.ENSDARP00000048598	7955.ENSDARP00000066759	ENSDARG00000030602	ENSDARG00000045399
psmc6	cct5	485	7955.ENSDARP00000053833	7955.ENSDARP00000066759	ENSDARG00000037038	ENSDARG00000045399
actb1	cct5	500	7955.ENSDARP00000054986	7955.ENSDARP00000066759	ENSDARG00000037746	ENSDARG00000045399
rps5	cct5	500	7955.ENSDARP00000063788	7955.ENSDARP00000066759	ENSDARG00000043453	ENSDARG00000045399
psmc1b	cct5	507	7955.ENSDARP00000063949	7955.ENSDARP00000066759	ENSDARG00000043561	ENSDARG00000045399
vdac1	cct5	490	7955.ENSDARP00000066372	7955.ENSDARP00000066759	ENSDARG00000045132	ENSDARG00000045399
gtpbp4	rps16	821	7955.ENSDARP00000002061	7955.ENSDARP00000066897	ENSDARG00000018961	ENSDARG00000045487
cct7	rps16	674	7955.ENSDARP00000003107	7955.ENSDARP00000066897	ENSDARG00000007385	ENSDARG00000045487
utp4	rps16	943	7955.ENSDARP00000003198	7955.ENSDARP00000066897	ENSDARG00000017675	ENSDARG00000045487
rpl3	rps16	999	7955.ENSDARP00000003700	7955.ENSDARP00000066897	ENSDARG00000003599	ENSDARG00000045487
psma8	rps16	533	7955.ENSDARP00000006445	7955.ENSDARP00000066897	ENSDARG00000010965	ENSDARG00000045487
ddx39aa	rps16	411	7955.ENSDARP00000008513	7955.ENSDARP00000066897	ENSDARG00000006225	ENSDARG00000045487
ddx1	rps16	405	7955.ENSDARP00000008636	7955.ENSDARP00000066897	ENSDARG00000032117	ENSDARG00000045487
rpl12	rps16	999	7955.ENSDARP00000009096	7955.ENSDARP00000066897	ENSDARG00000006691	ENSDARG00000045487
psma5	rps16	460	7955.ENSDARP00000009133	7955.ENSDARP00000066897	ENSDARG00000003526	ENSDARG00000045487
rpl7a	rps16	999	7955.ENSDARP00000010055	7955.ENSDARP00000066897	ENSDARG00000019230	ENSDARG00000045487
ybx1	rps16	472	7955.ENSDARP00000010482	7955.ENSDARP00000066897	ENSDARG00000004757	ENSDARG00000045487
rps6	rps16	999	7955.ENSDARP00000011148	7955.ENSDARP00000066897	ENSDARG00000019778	ENSDARG00000045487
abce1	rps16	919	7955.ENSDARP00000011642	7955.ENSDARP00000066897	ENSDARG00000007216	ENSDARG00000045487
ruvbl1	rps16	471	7955.ENSDARP00000012488	7955.ENSDARP00000066897	ENSDARG00000002591	ENSDARG00000045487
srp72	rps16	615	7955.ENSDARP00000015026	7955.ENSDARP00000066897	ENSDARG00000014139	ENSDARG00000045487
ppp2r1bb	rps16	522	7955.ENSDARP00000017693	7955.ENSDARP00000066897	ENSDARG00000032430	ENSDARG00000045487
eif3i	rps16	979	7955.ENSDARP00000017792	7955.ENSDARP00000066897	ENSDARG00000017445	ENSDARG00000045487
rpl7	rps16	998	7955.ENSDARP00000018980	7955.ENSDARP00000066897	ENSDARG00000007320	ENSDARG00000045487
pabpc1a	rps16	576	7955.ENSDARP00000021064	7955.ENSDARP00000066897	ENSDARG00000017219	ENSDARG00000045487
wdr3	rps16	944	7955.ENSDARP00000023281	7955.ENSDARP00000066897	ENSDARG00000011079	ENSDARG00000045487
rtca	rps16	733	7955.ENSDARP00000023892	7955.ENSDARP00000066897	ENSDARG00000002215	ENSDARG00000045487
hsd3b2	rps16	522	7955.ENSDARP00000025516	7955.ENSDARP00000066897	ENSDARG00000019747	ENSDARG00000045487
naca	rps16	888	7955.ENSDARP00000025953	7955.ENSDARP00000066897	ENSDARG00000005513	ENSDARG00000045487
eif2s1a	rps16	915	7955.ENSDARP00000026560	7955.ENSDARP00000066897	ENSDARG00000005827	ENSDARG00000045487
pes	rps16	617	7955.ENSDARP00000026992	7955.ENSDARP00000066897	ENSDARG00000018902	ENSDARG00000045487
eif3g	rps16	966	7955.ENSDARP00000027672	7955.ENSDARP00000066897	ENSDARG00000016889	ENSDARG00000045487
atp5fa1	rps16	884	7955.ENSDARP00000027947	7955.ENSDARP00000066897	ENSDARG00000010149	ENSDARG00000045487
eftud2	rps16	877	7955.ENSDARP00000028033	7955.ENSDARP00000066897	ENSDARG00000012261	ENSDARG00000045487
nol11	rps16	807	7955.ENSDARP00000032159	7955.ENSDARP00000066897	ENSDARG00000026767	ENSDARG00000045487
rps23	rps16	999	7955.ENSDARP00000035273	7955.ENSDARP00000066897	ENSDARG00000021838	ENSDARG00000045487
rpl34	rps16	999	7955.ENSDARP00000040770	7955.ENSDARP00000066897	ENSDARG00000029500	ENSDARG00000045487
dicer1	rps16	650	7955.ENSDARP00000045880	7955.ENSDARP00000066897	ENSDARG00000001129	ENSDARG00000045487
rps19	rps16	999	7955.ENSDARP00000048598	7955.ENSDARP00000066897	ENSDARG00000030602	ENSDARG00000045487
abcf1	rps16	652	7955.ENSDARP00000048976	7955.ENSDARP00000066897	ENSDARG00000031795	ENSDARG00000045487
syncrip	rps16	450	7955.ENSDARP00000058778	7955.ENSDARP00000066897	ENSDARG00000040184	ENSDARG00000045487
eif4a1a	rps16	636	7955.ENSDARP00000058912	7955.ENSDARP00000066897	ENSDARG00000092115	ENSDARG00000045487
psmg1	rps16	634	7955.ENSDARP00000059475	7955.ENSDARP00000066897	ENSDARG00000040620	ENSDARG00000045487
wdr75	rps16	938	7955.ENSDARP00000059666	7955.ENSDARP00000066897	ENSDARG00000040730	ENSDARG00000045487
atp5f1b	rps16	493	7955.ENSDARP00000060309	7955.ENSDARP00000066897	ENSDARG00000070083	ENSDARG00000045487
uba52	rps16	999	7955.ENSDARP00000060744	7955.ENSDARP00000066897	ENSDARG00000041435	ENSDARG00000045487
rps5	rps16	999	7955.ENSDARP00000063788	7955.ENSDARP00000066897	ENSDARG00000043453	ENSDARG00000045487
cct5	rps16	476	7955.ENSDARP00000066759	7955.ENSDARP00000066897	ENSDARG00000045399	ENSDARG00000045487
chmp4c	vta1	944	7955.ENSDARP00000014221	7955.ENSDARP00000067052	ENSDARG00000007418	ENSDARG00000013732
psma5	myo1d	452	7955.ENSDARP00000009133	7955.ENSDARP00000067761	ENSDARG00000003526	ENSDARG00000036863
gtpbp4	rplp0	977	7955.ENSDARP00000002061	7955.ENSDARP00000067953	ENSDARG00000018961	ENSDARG00000051783
cct7	rplp0	708	7955.ENSDARP00000003107	7955.ENSDARP00000067953	ENSDARG00000007385	ENSDARG00000051783
utp4	rplp0	634	7955.ENSDARP00000003198	7955.ENSDARP00000067953	ENSDARG00000017675	ENSDARG00000051783
rpl3	rplp0	999	7955.ENSDARP00000003700	7955.ENSDARP00000067953	ENSDARG00000003599	ENSDARG00000051783
hspa9	rplp0	594	7955.ENSDARP00000003744	7955.ENSDARP00000067953	ENSDARG00000003035	ENSDARG00000051783
psma8	rplp0	502	7955.ENSDARP00000006445	7955.ENSDARP00000067953	ENSDARG00000010965	ENSDARG00000051783
ddx39aa	rplp0	442	7955.ENSDARP00000008513	7955.ENSDARP00000067953	ENSDARG00000006225	ENSDARG00000051783
ddx1	rplp0	411	7955.ENSDARP00000008636	7955.ENSDARP00000067953	ENSDARG00000032117	ENSDARG00000051783
rpl12	rplp0	999	7955.ENSDARP00000009096	7955.ENSDARP00000067953	ENSDARG00000006691	ENSDARG00000051783
psma5	rplp0	410	7955.ENSDARP00000009133	7955.ENSDARP00000067953	ENSDARG00000003526	ENSDARG00000051783
gpia	rplp0	557	7955.ENSDARP00000009909	7955.ENSDARP00000067953	ENSDARG00000012987	ENSDARG00000051783
rpl7a	rplp0	999	7955.ENSDARP00000010055	7955.ENSDARP00000067953	ENSDARG00000019230	ENSDARG00000051783
ybx1	rplp0	405	7955.ENSDARP00000010482	7955.ENSDARP00000067953	ENSDARG00000004757	ENSDARG00000051783
rps6	rplp0	999	7955.ENSDARP00000011148	7955.ENSDARP00000067953	ENSDARG00000019778	ENSDARG00000051783
abce1	rplp0	953	7955.ENSDARP00000011642	7955.ENSDARP00000067953	ENSDARG00000007216	ENSDARG00000051783
srp72	rplp0	678	7955.ENSDARP00000015026	7955.ENSDARP00000067953	ENSDARG00000014139	ENSDARG00000051783
ppp2r1bb	rplp0	516	7955.ENSDARP00000017693	7955.ENSDARP00000067953	ENSDARG00000032430	ENSDARG00000051783
eif3i	rplp0	822	7955.ENSDARP00000017792	7955.ENSDARP00000067953	ENSDARG00000017445	ENSDARG00000051783
rpl7	rplp0	992	7955.ENSDARP00000018980	7955.ENSDARP00000067953	ENSDARG00000007320	ENSDARG00000051783
pabpc1a	rplp0	663	7955.ENSDARP00000021064	7955.ENSDARP00000067953	ENSDARG00000017219	ENSDARG00000051783
wdr3	rplp0	544	7955.ENSDARP00000023281	7955.ENSDARP00000067953	ENSDARG00000011079	ENSDARG00000051783
rtca	rplp0	538	7955.ENSDARP00000023892	7955.ENSDARP00000067953	ENSDARG00000002215	ENSDARG00000051783
atic	rplp0	494	7955.ENSDARP00000024082	7955.ENSDARP00000067953	ENSDARG00000016706	ENSDARG00000051783
hsd3b2	rplp0	423	7955.ENSDARP00000025516	7955.ENSDARP00000067953	ENSDARG00000019747	ENSDARG00000051783
naca	rplp0	934	7955.ENSDARP00000025953	7955.ENSDARP00000067953	ENSDARG00000005513	ENSDARG00000051783
eif2s1a	rplp0	564	7955.ENSDARP00000026560	7955.ENSDARP00000067953	ENSDARG00000005827	ENSDARG00000051783
pes	rplp0	976	7955.ENSDARP00000026992	7955.ENSDARP00000067953	ENSDARG00000018902	ENSDARG00000051783
eif3g	rplp0	600	7955.ENSDARP00000027672	7955.ENSDARP00000067953	ENSDARG00000016889	ENSDARG00000051783
atp5fa1	rplp0	924	7955.ENSDARP00000027947	7955.ENSDARP00000067953	ENSDARG00000010149	ENSDARG00000051783
eftud2	rplp0	849	7955.ENSDARP00000028033	7955.ENSDARP00000067953	ENSDARG00000012261	ENSDARG00000051783
psmc4	rplp0	490	7955.ENSDARP00000034904	7955.ENSDARP00000067953	ENSDARG00000027099	ENSDARG00000051783
rps23	rplp0	999	7955.ENSDARP00000035273	7955.ENSDARP00000067953	ENSDARG00000021838	ENSDARG00000051783
rpl34	rplp0	999	7955.ENSDARP00000040770	7955.ENSDARP00000067953	ENSDARG00000029500	ENSDARG00000051783
rps19	rplp0	999	7955.ENSDARP00000048598	7955.ENSDARP00000067953	ENSDARG00000030602	ENSDARG00000051783
actb1	rplp0	510	7955.ENSDARP00000054986	7955.ENSDARP00000067953	ENSDARG00000037746	ENSDARG00000051783
eif4a1a	rplp0	752	7955.ENSDARP00000058912	7955.ENSDARP00000067953	ENSDARG00000092115	ENSDARG00000051783
psmg1	rplp0	545	7955.ENSDARP00000059475	7955.ENSDARP00000067953	ENSDARG00000040620	ENSDARG00000051783
wdr75	rplp0	522	7955.ENSDARP00000059666	7955.ENSDARP00000067953	ENSDARG00000040730	ENSDARG00000051783
wdr18	rplp0	586	7955.ENSDARP00000060250	7955.ENSDARP00000067953	ENSDARG00000041113	ENSDARG00000051783
atp5f1b	rplp0	629	7955.ENSDARP00000060309	7955.ENSDARP00000067953	ENSDARG00000070083	ENSDARG00000051783
uba52	rplp0	999	7955.ENSDARP00000060744	7955.ENSDARP00000067953	ENSDARG00000041435	ENSDARG00000051783
rps5	rplp0	999	7955.ENSDARP00000063788	7955.ENSDARP00000067953	ENSDARG00000043453	ENSDARG00000051783
cct5	rplp0	562	7955.ENSDARP00000066759	7955.ENSDARP00000067953	ENSDARG00000045399	ENSDARG00000051783
rps16	rplp0	999	7955.ENSDARP00000066897	7955.ENSDARP00000067953	ENSDARG00000045487	ENSDARG00000051783
ptbp1a	rbfox2	692	7955.ENSDARP00000011705	7955.ENSDARP00000068474	ENSDARG00000019362	ENSDARG00000052182
hnrnpa1b	rbfox2	515	7955.ENSDARP00000053266	7955.ENSDARP00000068474	ENSDARG00000036675	ENSDARG00000052182
oxct1a	suclg1	485	7955.ENSDARP00000002234	7955.ENSDARP00000069096	ENSDARG00000013063	ENSDARG00000052712
cct7	suclg1	412	7955.ENSDARP00000003107	7955.ENSDARP00000069096	ENSDARG00000007385	ENSDARG00000052712
uqcrc2b	suclg1	777	7955.ENSDARP00000005930	7955.ENSDARP00000069096	ENSDARG00000071691	ENSDARG00000052712
gpia	suclg1	612	7955.ENSDARP00000009909	7955.ENSDARP00000069096	ENSDARG00000012987	ENSDARG00000052712
rrm1	suclg1	675	7955.ENSDARP00000010800	7955.ENSDARP00000069096	ENSDARG00000014017	ENSDARG00000052712
ldhba	suclg1	805	7955.ENSDARP00000013329	7955.ENSDARP00000069096	ENSDARG00000019644	ENSDARG00000052712
hsp90b1	suclg1	525	7955.ENSDARP00000013441	7955.ENSDARP00000069096	ENSDARG00000003570	ENSDARG00000052712
mthfd1b	suclg1	489	7955.ENSDARP00000020770	7955.ENSDARP00000069096	ENSDARG00000040492	ENSDARG00000052712
sucla2	suclg1	999	7955.ENSDARP00000021652	7955.ENSDARP00000069096	ENSDARG00000005359	ENSDARG00000052712
mdh1aa	suclg1	814	7955.ENSDARP00000023121	7955.ENSDARP00000069096	ENSDARG00000017772	ENSDARG00000052712
atic	suclg1	480	7955.ENSDARP00000024082	7955.ENSDARP00000069096	ENSDARG00000016706	ENSDARG00000052712
idh2	suclg1	900	7955.ENSDARP00000027389	7955.ENSDARP00000069096	ENSDARG00000003795	ENSDARG00000052712
atp5fa1	suclg1	924	7955.ENSDARP00000027947	7955.ENSDARP00000069096	ENSDARG00000010149	ENSDARG00000052712
atp5f1b	suclg1	672	7955.ENSDARP00000060309	7955.ENSDARP00000069096	ENSDARG00000070083	ENSDARG00000052712
gtpbp4	eif5b	425	7955.ENSDARP00000002061	7955.ENSDARP00000069175	ENSDARG00000018961	ENSDARG00000016548
cct7	eif5b	427	7955.ENSDARP00000003107	7955.ENSDARP00000069175	ENSDARG00000007385	ENSDARG00000016548
rpl3	eif5b	979	7955.ENSDARP00000003700	7955.ENSDARP00000069175	ENSDARG00000003599	ENSDARG00000016548
rpl12	eif5b	837	7955.ENSDARP00000009096	7955.ENSDARP00000069175	ENSDARG00000006691	ENSDARG00000016548
gpia	eif5b	402	7955.ENSDARP00000009909	7955.ENSDARP00000069175	ENSDARG00000012987	ENSDARG00000016548
rpl7a	eif5b	946	7955.ENSDARP00000010055	7955.ENSDARP00000069175	ENSDARG00000019230	ENSDARG00000016548
rps6	eif5b	935	7955.ENSDARP00000011148	7955.ENSDARP00000069175	ENSDARG00000019778	ENSDARG00000016548
abce1	eif5b	886	7955.ENSDARP00000011642	7955.ENSDARP00000069175	ENSDARG00000007216	ENSDARG00000016548
cct6a	eif5b	463	7955.ENSDARP00000016831	7955.ENSDARP00000069175	ENSDARG00000021252	ENSDARG00000016548
eif3i	eif5b	890	7955.ENSDARP00000017792	7955.ENSDARP00000069175	ENSDARG00000017445	ENSDARG00000016548
rpl7	eif5b	939	7955.ENSDARP00000018980	7955.ENSDARP00000069175	ENSDARG00000007320	ENSDARG00000016548
mthfd1b	eif5b	401	7955.ENSDARP00000020770	7955.ENSDARP00000069175	ENSDARG00000040492	ENSDARG00000016548
pabpc1a	eif5b	411	7955.ENSDARP00000021064	7955.ENSDARP00000069175	ENSDARG00000017219	ENSDARG00000016548
wdr3	eif5b	431	7955.ENSDARP00000023281	7955.ENSDARP00000069175	ENSDARG00000011079	ENSDARG00000016548
atic	eif5b	403	7955.ENSDARP00000024082	7955.ENSDARP00000069175	ENSDARG00000016706	ENSDARG00000016548
eif2s1a	eif5b	698	7955.ENSDARP00000026560	7955.ENSDARP00000069175	ENSDARG00000005827	ENSDARG00000016548
pes	eif5b	677	7955.ENSDARP00000026992	7955.ENSDARP00000069175	ENSDARG00000018902	ENSDARG00000016548
eif3g	eif5b	878	7955.ENSDARP00000027672	7955.ENSDARP00000069175	ENSDARG00000016889	ENSDARG00000016548
atp5fa1	eif5b	786	7955.ENSDARP00000027947	7955.ENSDARP00000069175	ENSDARG00000010149	ENSDARG00000016548
eftud2	eif5b	705	7955.ENSDARP00000028033	7955.ENSDARP00000069175	ENSDARG00000012261	ENSDARG00000016548
rps23	eif5b	966	7955.ENSDARP00000035273	7955.ENSDARP00000069175	ENSDARG00000021838	ENSDARG00000016548
rpl34	eif5b	899	7955.ENSDARP00000040770	7955.ENSDARP00000069175	ENSDARG00000029500	ENSDARG00000016548
dicer1	eif5b	717	7955.ENSDARP00000045880	7955.ENSDARP00000069175	ENSDARG00000001129	ENSDARG00000016548
rps19	eif5b	895	7955.ENSDARP00000048598	7955.ENSDARP00000069175	ENSDARG00000030602	ENSDARG00000016548
abcf1	eif5b	478	7955.ENSDARP00000048976	7955.ENSDARP00000069175	ENSDARG00000031795	ENSDARG00000016548
eif4a1a	eif5b	734	7955.ENSDARP00000058912	7955.ENSDARP00000069175	ENSDARG00000092115	ENSDARG00000016548
psmg1	eif5b	515	7955.ENSDARP00000059475	7955.ENSDARP00000069175	ENSDARG00000040620	ENSDARG00000016548
atp5f1b	eif5b	455	7955.ENSDARP00000060309	7955.ENSDARP00000069175	ENSDARG00000070083	ENSDARG00000016548
uba52	eif5b	810	7955.ENSDARP00000060744	7955.ENSDARP00000069175	ENSDARG00000041435	ENSDARG00000016548
rps5	eif5b	967	7955.ENSDARP00000063788	7955.ENSDARP00000069175	ENSDARG00000043453	ENSDARG00000016548
rps16	eif5b	965	7955.ENSDARP00000066897	7955.ENSDARP00000069175	ENSDARG00000045487	ENSDARG00000016548
rplp0	eif5b	969	7955.ENSDARP00000067953	7955.ENSDARP00000069175	ENSDARG00000051783	ENSDARG00000016548
suclg1	eif5b	491	7955.ENSDARP00000069096	7955.ENSDARP00000069175	ENSDARG00000052712	ENSDARG00000016548
ilf2	khdrbs1a	510	7955.ENSDARP00000022486	7955.ENSDARP00000069273	ENSDARG00000014591	ENSDARG00000052856
syncrip	khdrbs1a	711	7955.ENSDARP00000058778	7955.ENSDARP00000069273	ENSDARG00000040184	ENSDARG00000052856
eif4a1a	khdrbs1a	625	7955.ENSDARP00000058912	7955.ENSDARP00000069273	ENSDARG00000092115	ENSDARG00000052856
gtpbp4	rpl23	905	7955.ENSDARP00000002061	7955.ENSDARP00000069977	ENSDARG00000018961	ENSDARG00000053457
cct7	rpl23	528	7955.ENSDARP00000003107	7955.ENSDARP00000069977	ENSDARG00000007385	ENSDARG00000053457
rpl3	rpl23	999	7955.ENSDARP00000003700	7955.ENSDARP00000069977	ENSDARG00000003599	ENSDARG00000053457
hspa9	rpl23	428	7955.ENSDARP00000003744	7955.ENSDARP00000069977	ENSDARG00000003035	ENSDARG00000053457
ddx39aa	rpl23	433	7955.ENSDARP00000008513	7955.ENSDARP00000069977	ENSDARG00000006225	ENSDARG00000053457
ddx1	rpl23	416	7955.ENSDARP00000008636	7955.ENSDARP00000069977	ENSDARG00000032117	ENSDARG00000053457
rpl12	rpl23	999	7955.ENSDARP00000009096	7955.ENSDARP00000069977	ENSDARG00000006691	ENSDARG00000053457
rpl7a	rpl23	999	7955.ENSDARP00000010055	7955.ENSDARP00000069977	ENSDARG00000019230	ENSDARG00000053457
psmc2	rpl23	533	7955.ENSDARP00000011083	7955.ENSDARP00000069977	ENSDARG00000020101	ENSDARG00000053457
rps6	rpl23	999	7955.ENSDARP00000011148	7955.ENSDARP00000069977	ENSDARG00000019778	ENSDARG00000053457
abce1	rpl23	884	7955.ENSDARP00000011642	7955.ENSDARP00000069977	ENSDARG00000007216	ENSDARG00000053457
srp72	rpl23	861	7955.ENSDARP00000015026	7955.ENSDARP00000069977	ENSDARG00000014139	ENSDARG00000053457
ppp2r1bb	rpl23	499	7955.ENSDARP00000017693	7955.ENSDARP00000069977	ENSDARG00000032430	ENSDARG00000053457
eif3i	rpl23	578	7955.ENSDARP00000017792	7955.ENSDARP00000069977	ENSDARG00000017445	ENSDARG00000053457
rpl7	rpl23	998	7955.ENSDARP00000018980	7955.ENSDARP00000069977	ENSDARG00000007320	ENSDARG00000053457
pabpc1a	rpl23	582	7955.ENSDARP00000021064	7955.ENSDARP00000069977	ENSDARG00000017219	ENSDARG00000053457
hsd3b2	rpl23	622	7955.ENSDARP00000025516	7955.ENSDARP00000069977	ENSDARG00000019747	ENSDARG00000053457
naca	rpl23	963	7955.ENSDARP00000025953	7955.ENSDARP00000069977	ENSDARG00000005513	ENSDARG00000053457
hspa4a	rpl23	434	7955.ENSDARP00000026086	7955.ENSDARP00000069977	ENSDARG00000004754	ENSDARG00000053457
eif2s1a	rpl23	489	7955.ENSDARP00000026560	7955.ENSDARP00000069977	ENSDARG00000005827	ENSDARG00000053457
pes	rpl23	937	7955.ENSDARP00000026992	7955.ENSDARP00000069977	ENSDARG00000018902	ENSDARG00000053457
eif3g	rpl23	475	7955.ENSDARP00000027672	7955.ENSDARP00000069977	ENSDARG00000016889	ENSDARG00000053457
atp5fa1	rpl23	969	7955.ENSDARP00000027947	7955.ENSDARP00000069977	ENSDARG00000010149	ENSDARG00000053457
eftud2	rpl23	902	7955.ENSDARP00000028033	7955.ENSDARP00000069977	ENSDARG00000012261	ENSDARG00000053457
psmc4	rpl23	463	7955.ENSDARP00000034904	7955.ENSDARP00000069977	ENSDARG00000027099	ENSDARG00000053457
rps23	rpl23	999	7955.ENSDARP00000035273	7955.ENSDARP00000069977	ENSDARG00000021838	ENSDARG00000053457
rpl34	rpl23	999	7955.ENSDARP00000040770	7955.ENSDARP00000069977	ENSDARG00000029500	ENSDARG00000053457
dicer1	rpl23	660	7955.ENSDARP00000045880	7955.ENSDARP00000069977	ENSDARG00000001129	ENSDARG00000053457
rps19	rpl23	999	7955.ENSDARP00000048598	7955.ENSDARP00000069977	ENSDARG00000030602	ENSDARG00000053457
abcf1	rpl23	785	7955.ENSDARP00000048976	7955.ENSDARP00000069977	ENSDARG00000031795	ENSDARG00000053457
eif4a1a	rpl23	632	7955.ENSDARP00000058912	7955.ENSDARP00000069977	ENSDARG00000092115	ENSDARG00000053457
psmg1	rpl23	870	7955.ENSDARP00000059475	7955.ENSDARP00000069977	ENSDARG00000040620	ENSDARG00000053457
dnajc3a	rpl23	426	7955.ENSDARP00000060245	7955.ENSDARP00000069977	ENSDARG00000041110	ENSDARG00000053457
wdr18	rpl23	753	7955.ENSDARP00000060250	7955.ENSDARP00000069977	ENSDARG00000041113	ENSDARG00000053457
atp5f1b	rpl23	634	7955.ENSDARP00000060309	7955.ENSDARP00000069977	ENSDARG00000070083	ENSDARG00000053457
uba52	rpl23	999	7955.ENSDARP00000060744	7955.ENSDARP00000069977	ENSDARG00000041435	ENSDARG00000053457
rps5	rpl23	999	7955.ENSDARP00000063788	7955.ENSDARP00000069977	ENSDARG00000043453	ENSDARG00000053457
psmc1b	rpl23	520	7955.ENSDARP00000063949	7955.ENSDARP00000069977	ENSDARG00000043561	ENSDARG00000053457
rps16	rpl23	999	7955.ENSDARP00000066897	7955.ENSDARP00000069977	ENSDARG00000045487	ENSDARG00000053457
rplp0	rpl23	999	7955.ENSDARP00000067953	7955.ENSDARP00000069977	ENSDARG00000051783	ENSDARG00000053457
eif5b	rpl23	966	7955.ENSDARP00000069175	7955.ENSDARP00000069977	ENSDARG00000016548	ENSDARG00000053457
gpia	aldob	934	7955.ENSDARP00000009909	7955.ENSDARP00000070225	ENSDARG00000012987	ENSDARG00000053684
ldhba	aldob	888	7955.ENSDARP00000013329	7955.ENSDARP00000070225	ENSDARG00000019644	ENSDARG00000053684
minpp1b	aldob	800	7955.ENSDARP00000016794	7955.ENSDARP00000070225	ENSDARG00000045172	ENSDARG00000053684
mdh1aa	aldob	470	7955.ENSDARP00000023121	7955.ENSDARP00000070225	ENSDARG00000017772	ENSDARG00000053684
atp5fa1	aldob	421	7955.ENSDARP00000027947	7955.ENSDARP00000070225	ENSDARG00000010149	ENSDARG00000053684
ewsr1b	hnrnpc	455	7955.ENSDARP00000002269	7955.ENSDARP00000070385	ENSDARG00000020465	ENSDARG00000053810
fxr2	hnrnpc	451	7955.ENSDARP00000004667	7955.ENSDARP00000070385	ENSDARG00000016260	ENSDARG00000053810
ddx39aa	hnrnpc	582	7955.ENSDARP00000008513	7955.ENSDARP00000070385	ENSDARG00000006225	ENSDARG00000053810
ybx1	hnrnpc	483	7955.ENSDARP00000010482	7955.ENSDARP00000070385	ENSDARG00000004757	ENSDARG00000053810
igf2bp3	hnrnpc	419	7955.ENSDARP00000010878	7955.ENSDARP00000070385	ENSDARG00000010266	ENSDARG00000053810
ptbp1a	hnrnpc	736	7955.ENSDARP00000011705	7955.ENSDARP00000070385	ENSDARG00000019362	ENSDARG00000053810
pabpc1a	hnrnpc	423	7955.ENSDARP00000021064	7955.ENSDARP00000070385	ENSDARG00000017219	ENSDARG00000053810
rbm39a	hnrnpc	407	7955.ENSDARP00000022349	7955.ENSDARP00000070385	ENSDARG00000011613	ENSDARG00000053810
ilf2	hnrnpc	840	7955.ENSDARP00000022486	7955.ENSDARP00000070385	ENSDARG00000014591	ENSDARG00000053810
ewsr1a	hnrnpc	468	7955.ENSDARP00000024102	7955.ENSDARP00000070385	ENSDARG00000020258	ENSDARG00000053810
hnrnpa1a	hnrnpc	414	7955.ENSDARP00000024594	7955.ENSDARP00000070385	ENSDARG00000011020	ENSDARG00000053810
eftud2	hnrnpc	535	7955.ENSDARP00000028033	7955.ENSDARP00000070385	ENSDARG00000012261	ENSDARG00000053810
hnrnpa0l	hnrnpc	424	7955.ENSDARP00000052510	7955.ENSDARP00000070385	ENSDARG00000036161	ENSDARG00000053810
hnrnpa1b	hnrnpc	683	7955.ENSDARP00000053266	7955.ENSDARP00000070385	ENSDARG00000036675	ENSDARG00000053810
syncrip	hnrnpc	509	7955.ENSDARP00000058778	7955.ENSDARP00000070385	ENSDARG00000040184	ENSDARG00000053810
cdc5l	hnrnpc	469	7955.ENSDARP00000064312	7955.ENSDARP00000070385	ENSDARG00000043797	ENSDARG00000053810
rbfox2	hnrnpc	463	7955.ENSDARP00000068474	7955.ENSDARP00000070385	ENSDARG00000052182	ENSDARG00000053810
khdrbs1a	hnrnpc	516	7955.ENSDARP00000069273	7955.ENSDARP00000070385	ENSDARG00000052856	ENSDARG00000053810
gtpbp4	fbl	865	7955.ENSDARP00000002061	7955.ENSDARP00000070509	ENSDARG00000018961	ENSDARG00000053912
cct7	fbl	828	7955.ENSDARP00000003107	7955.ENSDARP00000070509	ENSDARG00000007385	ENSDARG00000053912
utp4	fbl	998	7955.ENSDARP00000003198	7955.ENSDARP00000070509	ENSDARG00000017675	ENSDARG00000053912
rpl3	fbl	984	7955.ENSDARP00000003700	7955.ENSDARP00000070509	ENSDARG00000003599	ENSDARG00000053912
prmt3	fbl	781	7955.ENSDARP00000003829	7955.ENSDARP00000070509	ENSDARG00000019791	ENSDARG00000053912
ddx39aa	fbl	446	7955.ENSDARP00000008513	7955.ENSDARP00000070509	ENSDARG00000006225	ENSDARG00000053912
rpl12	fbl	517	7955.ENSDARP00000009096	7955.ENSDARP00000070509	ENSDARG00000006691	ENSDARG00000053912
rpl7a	fbl	806	7955.ENSDARP00000010055	7955.ENSDARP00000070509	ENSDARG00000019230	ENSDARG00000053912
prmt1	fbl	789	7955.ENSDARP00000010384	7955.ENSDARP00000070509	ENSDARG00000010246	ENSDARG00000053912
rps6	fbl	986	7955.ENSDARP00000011148	7955.ENSDARP00000070509	ENSDARG00000019778	ENSDARG00000053912
abce1	fbl	659	7955.ENSDARP00000011642	7955.ENSDARP00000070509	ENSDARG00000007216	ENSDARG00000053912
ruvbl1	fbl	891	7955.ENSDARP00000012488	7955.ENSDARP00000070509	ENSDARG00000002591	ENSDARG00000053912
eif3i	fbl	579	7955.ENSDARP00000017792	7955.ENSDARP00000070509	ENSDARG00000017445	ENSDARG00000053912
rpl7	fbl	615	7955.ENSDARP00000018980	7955.ENSDARP00000070509	ENSDARG00000007320	ENSDARG00000053912
ilf2	fbl	667	7955.ENSDARP00000022486	7955.ENSDARP00000070509	ENSDARG00000014591	ENSDARG00000053912
wdr3	fbl	998	7955.ENSDARP00000023281	7955.ENSDARP00000070509	ENSDARG00000011079	ENSDARG00000053912
rtca	fbl	854	7955.ENSDARP00000023892	7955.ENSDARP00000070509	ENSDARG00000002215	ENSDARG00000053912
eif2s1a	fbl	529	7955.ENSDARP00000026560	7955.ENSDARP00000070509	ENSDARG00000005827	ENSDARG00000053912
pes	fbl	881	7955.ENSDARP00000026992	7955.ENSDARP00000070509	ENSDARG00000018902	ENSDARG00000053912
eif3g	fbl	735	7955.ENSDARP00000027672	7955.ENSDARP00000070509	ENSDARG00000016889	ENSDARG00000053912
eftud2	fbl	512	7955.ENSDARP00000028033	7955.ENSDARP00000070509	ENSDARG00000012261	ENSDARG00000053912
nol11	fbl	873	7955.ENSDARP00000032159	7955.ENSDARP00000070509	ENSDARG00000026767	ENSDARG00000053912
rps23	fbl	983	7955.ENSDARP00000035273	7955.ENSDARP00000070509	ENSDARG00000021838	ENSDARG00000053912
rps19	fbl	963	7955.ENSDARP00000048598	7955.ENSDARP00000070509	ENSDARG00000030602	ENSDARG00000053912
hnrnpa0l	fbl	437	7955.ENSDARP00000052510	7955.ENSDARP00000070509	ENSDARG00000036161	ENSDARG00000053912
hnrnpa1b	fbl	473	7955.ENSDARP00000053266	7955.ENSDARP00000070509	ENSDARG00000036675	ENSDARG00000053912
eif4a1a	fbl	604	7955.ENSDARP00000058912	7955.ENSDARP00000070509	ENSDARG00000092115	ENSDARG00000053912
wdr75	fbl	997	7955.ENSDARP00000059666	7955.ENSDARP00000070509	ENSDARG00000040730	ENSDARG00000053912
wdr18	fbl	475	7955.ENSDARP00000060250	7955.ENSDARP00000070509	ENSDARG00000041113	ENSDARG00000053912
rps5	fbl	986	7955.ENSDARP00000063788	7955.ENSDARP00000070509	ENSDARG00000043453	ENSDARG00000053912
cct5	fbl	702	7955.ENSDARP00000066759	7955.ENSDARP00000070509	ENSDARG00000045399	ENSDARG00000053912
rps16	fbl	997	7955.ENSDARP00000066897	7955.ENSDARP00000070509	ENSDARG00000045487	ENSDARG00000053912
rplp0	fbl	702	7955.ENSDARP00000067953	7955.ENSDARP00000070509	ENSDARG00000051783	ENSDARG00000053912
eif5b	fbl	746	7955.ENSDARP00000069175	7955.ENSDARP00000070509	ENSDARG00000016548	ENSDARG00000053912
hnrnpc	fbl	406	7955.ENSDARP00000070385	7955.ENSDARP00000070509	ENSDARG00000053810	ENSDARG00000053912
mcm6l	pcna	818	7955.ENSDARP00000000042	7955.ENSDARP00000070780	ENSDARG00000033231	ENSDARG00000054155
mcm3	pcna	881	7955.ENSDARP00000003671	7955.ENSDARP00000070780	ENSDARG00000024204	ENSDARG00000054155
parp1	pcna	653	7955.ENSDARP00000008364	7955.ENSDARP00000070780	ENSDARG00000019529	ENSDARG00000054155
ddx39aa	pcna	539	7955.ENSDARP00000008513	7955.ENSDARP00000070780	ENSDARG00000006225	ENSDARG00000054155
rrm1	pcna	948	7955.ENSDARP00000010800	7955.ENSDARP00000070780	ENSDARG00000014017	ENSDARG00000054155
vcp	pcna	601	7955.ENSDARP00000012048	7955.ENSDARP00000070780	ENSDARG00000020008	ENSDARG00000054155
ercc6l	pcna	744	7955.ENSDARP00000012447	7955.ENSDARP00000070780	ENSDARG00000002479	ENSDARG00000054155
mcm5	pcna	943	7955.ENSDARP00000018877	7955.ENSDARP00000070780	ENSDARG00000019507	ENSDARG00000054155
smc3	pcna	401	7955.ENSDARP00000024411	7955.ENSDARP00000070780	ENSDARG00000019000	ENSDARG00000054155
atp5fa1	pcna	669	7955.ENSDARP00000027947	7955.ENSDARP00000070780	ENSDARG00000010149	ENSDARG00000054155
rpa1	pcna	966	7955.ENSDARP00000029067	7955.ENSDARP00000070780	ENSDARG00000003938	ENSDARG00000054155
dicer1	pcna	444	7955.ENSDARP00000045880	7955.ENSDARP00000070780	ENSDARG00000001129	ENSDARG00000054155
rbbp4	pcna	612	7955.ENSDARP00000048143	7955.ENSDARP00000070780	ENSDARG00000029058	ENSDARG00000054155
mcm3l	pcna	850	7955.ENSDARP00000054652	7955.ENSDARP00000070780	ENSDARG00000037532	ENSDARG00000054155
kpna2	pcna	455	7955.ENSDARP00000055489	7955.ENSDARP00000070780	ENSDARG00000038066	ENSDARG00000054155
pold1	pcna	998	7955.ENSDARP00000055858	7955.ENSDARP00000070780	ENSDARG00000027689	ENSDARG00000054155
mcm4	pcna	949	7955.ENSDARP00000058563	7955.ENSDARP00000070780	ENSDARG00000040041	ENSDARG00000054155
uba52	pcna	875	7955.ENSDARP00000060744	7955.ENSDARP00000070780	ENSDARG00000041435	ENSDARG00000054155
rps5	pcna	410	7955.ENSDARP00000063788	7955.ENSDARP00000070780	ENSDARG00000043453	ENSDARG00000054155
top1a	pcna	447	7955.ENSDARP00000065948	7955.ENSDARP00000070780	ENSDARG00000070545	ENSDARG00000054155
cct5	pcna	557	7955.ENSDARP00000066759	7955.ENSDARP00000070780	ENSDARG00000045399	ENSDARG00000054155
eif5b	pcna	574	7955.ENSDARP00000069175	7955.ENSDARP00000070780	ENSDARG00000016548	ENSDARG00000054155
cct7	pgk1	456	7955.ENSDARP00000003107	7955.ENSDARP00000070807	ENSDARG00000007385	ENSDARG00000054191
rpl3	pgk1	505	7955.ENSDARP00000003700	7955.ENSDARP00000070807	ENSDARG00000003599	ENSDARG00000054191
rpl12	pgk1	449	7955.ENSDARP00000009096	7955.ENSDARP00000070807	ENSDARG00000006691	ENSDARG00000054191
gpia	pgk1	957	7955.ENSDARP00000009909	7955.ENSDARP00000070807	ENSDARG00000012987	ENSDARG00000054191
rrm1	pgk1	433	7955.ENSDARP00000010800	7955.ENSDARP00000070807	ENSDARG00000014017	ENSDARG00000054191
vcp	pgk1	428	7955.ENSDARP00000012048	7955.ENSDARP00000070807	ENSDARG00000020008	ENSDARG00000054191
ldhba	pgk1	687	7955.ENSDARP00000013329	7955.ENSDARP00000070807	ENSDARG00000019644	ENSDARG00000054191
hsp90b1	pgk1	487	7955.ENSDARP00000013441	7955.ENSDARP00000070807	ENSDARG00000003570	ENSDARG00000054191
actr1b	pgk1	460	7955.ENSDARP00000015781	7955.ENSDARP00000070807	ENSDARG00000011611	ENSDARG00000054191
cct6a	pgk1	420	7955.ENSDARP00000016831	7955.ENSDARP00000070807	ENSDARG00000021252	ENSDARG00000054191
sucla2	pgk1	405	7955.ENSDARP00000021652	7955.ENSDARP00000070807	ENSDARG00000005359	ENSDARG00000054191
mdh1aa	pgk1	686	7955.ENSDARP00000023121	7955.ENSDARP00000070807	ENSDARG00000017772	ENSDARG00000054191
got2b	pgk1	491	7955.ENSDARP00000024560	7955.ENSDARP00000070807	ENSDARG00000005840	ENSDARG00000054191
psmc3	pgk1	666	7955.ENSDARP00000026554	7955.ENSDARP00000070807	ENSDARG00000007141	ENSDARG00000054191
idh2	pgk1	488	7955.ENSDARP00000027389	7955.ENSDARP00000070807	ENSDARG00000003795	ENSDARG00000054191
atp5fa1	pgk1	767	7955.ENSDARP00000027947	7955.ENSDARP00000070807	ENSDARG00000010149	ENSDARG00000054191
eftud2	pgk1	507	7955.ENSDARP00000028033	7955.ENSDARP00000070807	ENSDARG00000012261	ENSDARG00000054191
uchl1	pgk1	417	7955.ENSDARP00000034536	7955.ENSDARP00000070807	ENSDARG00000026871	ENSDARG00000054191
psmc4	pgk1	656	7955.ENSDARP00000034904	7955.ENSDARP00000070807	ENSDARG00000027099	ENSDARG00000054191
prdx2	pgk1	671	7955.ENSDARP00000040396	7955.ENSDARP00000070807	ENSDARG00000025350	ENSDARG00000054191
paics	pgk1	504	7955.ENSDARP00000048163	7955.ENSDARP00000070807	ENSDARG00000033539	ENSDARG00000054191
psmc6	pgk1	696	7955.ENSDARP00000053833	7955.ENSDARP00000070807	ENSDARG00000037038	ENSDARG00000054191
actb1	pgk1	460	7955.ENSDARP00000054986	7955.ENSDARP00000070807	ENSDARG00000037746	ENSDARG00000054191
got2a	pgk1	519	7955.ENSDARP00000060165	7955.ENSDARP00000070807	ENSDARG00000041068	ENSDARG00000054191
atp5f1b	pgk1	631	7955.ENSDARP00000060309	7955.ENSDARP00000070807	ENSDARG00000070083	ENSDARG00000054191
zgc:55461	pgk1	420	7955.ENSDARP00000061148	7955.ENSDARP00000070807	ENSDARG00000041723	ENSDARG00000054191
rps5	pgk1	501	7955.ENSDARP00000063788	7955.ENSDARP00000070807	ENSDARG00000043453	ENSDARG00000054191
vdac1	pgk1	456	7955.ENSDARP00000066372	7955.ENSDARP00000070807	ENSDARG00000045132	ENSDARG00000054191
cct5	pgk1	446	7955.ENSDARP00000066759	7955.ENSDARP00000070807	ENSDARG00000045399	ENSDARG00000054191
rplp0	pgk1	690	7955.ENSDARP00000067953	7955.ENSDARP00000070807	ENSDARG00000051783	ENSDARG00000054191
suclg1	pgk1	617	7955.ENSDARP00000069096	7955.ENSDARP00000070807	ENSDARG00000052712	ENSDARG00000054191
eif5b	pgk1	510	7955.ENSDARP00000069175	7955.ENSDARP00000070807	ENSDARG00000016548	ENSDARG00000054191
rpl23	pgk1	600	7955.ENSDARP00000069977	7955.ENSDARP00000070807	ENSDARG00000053457	ENSDARG00000054191
aldob	pgk1	783	7955.ENSDARP00000070225	7955.ENSDARP00000070807	ENSDARG00000053684	ENSDARG00000054191
cct7	ruvbl2	594	7955.ENSDARP00000003107	7955.ENSDARP00000072482	ENSDARG00000007385	ENSDARG00000055639
mcm3	ruvbl2	435	7955.ENSDARP00000003671	7955.ENSDARP00000072482	ENSDARG00000024204	ENSDARG00000055639
psma8	ruvbl2	427	7955.ENSDARP00000006445	7955.ENSDARP00000072482	ENSDARG00000010965	ENSDARG00000055639
ddx39aa	ruvbl2	478	7955.ENSDARP00000008513	7955.ENSDARP00000072482	ENSDARG00000006225	ENSDARG00000055639
ercc6l	ruvbl2	633	7955.ENSDARP00000012447	7955.ENSDARP00000072482	ENSDARG00000002479	ENSDARG00000055639
ruvbl1	ruvbl2	999	7955.ENSDARP00000012488	7955.ENSDARP00000072482	ENSDARG00000002591	ENSDARG00000055639
actr1b	ruvbl2	594	7955.ENSDARP00000015781	7955.ENSDARP00000072482	ENSDARG00000011611	ENSDARG00000055639
eif3i	ruvbl2	432	7955.ENSDARP00000017792	7955.ENSDARP00000072482	ENSDARG00000017445	ENSDARG00000055639
mcm5	ruvbl2	537	7955.ENSDARP00000018877	7955.ENSDARP00000072482	ENSDARG00000019507	ENSDARG00000055639
jupa	ruvbl2	611	7955.ENSDARP00000026915	7955.ENSDARP00000072482	ENSDARG00000070787	ENSDARG00000055639
eftud2	ruvbl2	623	7955.ENSDARP00000028033	7955.ENSDARP00000072482	ENSDARG00000012261	ENSDARG00000055639
rpa1	ruvbl2	420	7955.ENSDARP00000029067	7955.ENSDARP00000072482	ENSDARG00000003938	ENSDARG00000055639
rbbp4	ruvbl2	440	7955.ENSDARP00000048143	7955.ENSDARP00000072482	ENSDARG00000029058	ENSDARG00000055639
actb1	ruvbl2	607	7955.ENSDARP00000054986	7955.ENSDARP00000072482	ENSDARG00000037746	ENSDARG00000055639
kpna2	ruvbl2	467	7955.ENSDARP00000055489	7955.ENSDARP00000072482	ENSDARG00000038066	ENSDARG00000055639
wdr18	ruvbl2	630	7955.ENSDARP00000060250	7955.ENSDARP00000072482	ENSDARG00000041113	ENSDARG00000055639
fbl	ruvbl2	804	7955.ENSDARP00000070509	7955.ENSDARP00000072482	ENSDARG00000053912	ENSDARG00000055639
cbx3a	suv39h1b	682	7955.ENSDARP00000009789	7955.ENSDARP00000072614	ENSDARG00000003860	ENSDARG00000055753
plod2	suv39h1b	673	7955.ENSDARP00000012147	7955.ENSDARP00000072614	ENSDARG00000011821	ENSDARG00000055753
dicer1	suv39h1b	581	7955.ENSDARP00000045880	7955.ENSDARP00000072614	ENSDARG00000001129	ENSDARG00000055753
pdia4	arhgef2	413	7955.ENSDARP00000018458	7955.ENSDARP00000072768	ENSDARG00000018491	ENSDARG00000075819
lamc1	arhgef2	424	7955.ENSDARP00000024860	7955.ENSDARP00000072768	ENSDARG00000036279	ENSDARG00000075819
actr1b	capza1b	782	7955.ENSDARP00000015781	7955.ENSDARP00000072971	ENSDARG00000011611	ENSDARG00000056090
cfl1	capza1b	447	7955.ENSDARP00000023177	7955.ENSDARP00000072971	ENSDARG00000021124	ENSDARG00000056090
dctn2	capza1b	894	7955.ENSDARP00000042594	7955.ENSDARP00000072971	ENSDARG00000031388	ENSDARG00000056090
capza1a	capza1b	914	7955.ENSDARP00000046972	7955.ENSDARP00000072971	ENSDARG00000034240	ENSDARG00000056090
actb1	capza1b	466	7955.ENSDARP00000054986	7955.ENSDARP00000072971	ENSDARG00000037746	ENSDARG00000056090
rpl3	sf3b1	599	7955.ENSDARP00000003700	7955.ENSDARP00000073029	ENSDARG00000003599	ENSDARG00000056138
lemd3	sf3b1	583	7955.ENSDARP00000005474	7955.ENSDARP00000073029	ENSDARG00000015824	ENSDARG00000056138
ddx39aa	sf3b1	482	7955.ENSDARP00000008513	7955.ENSDARP00000073029	ENSDARG00000006225	ENSDARG00000056138
ddx1	sf3b1	476	7955.ENSDARP00000008636	7955.ENSDARP00000073029	ENSDARG00000032117	ENSDARG00000056138
rpl7a	sf3b1	480	7955.ENSDARP00000010055	7955.ENSDARP00000073029	ENSDARG00000019230	ENSDARG00000056138
rbm39a	sf3b1	812	7955.ENSDARP00000022349	7955.ENSDARP00000073029	ENSDARG00000011613	ENSDARG00000056138
hnrnpa1a	sf3b1	467	7955.ENSDARP00000024594	7955.ENSDARP00000073029	ENSDARG00000011020	ENSDARG00000056138
eftud2	sf3b1	971	7955.ENSDARP00000028033	7955.ENSDARP00000073029	ENSDARG00000012261	ENSDARG00000056138
ubr5	sf3b1	411	7955.ENSDARP00000033510	7955.ENSDARP00000073029	ENSDARG00000018192	ENSDARG00000056138
copa	sf3b1	640	7955.ENSDARP00000048276	7955.ENSDARP00000073029	ENSDARG00000004173	ENSDARG00000056138
hnrnpa0l	sf3b1	460	7955.ENSDARP00000052510	7955.ENSDARP00000073029	ENSDARG00000036161	ENSDARG00000056138
hnrnpa1b	sf3b1	464	7955.ENSDARP00000053266	7955.ENSDARP00000073029	ENSDARG00000036675	ENSDARG00000056138
actb1	sf3b1	608	7955.ENSDARP00000054986	7955.ENSDARP00000073029	ENSDARG00000037746	ENSDARG00000056138
eif4a1a	sf3b1	561	7955.ENSDARP00000058912	7955.ENSDARP00000073029	ENSDARG00000092115	ENSDARG00000056138
cdc5l	sf3b1	996	7955.ENSDARP00000064312	7955.ENSDARP00000073029	ENSDARG00000043797	ENSDARG00000056138
hnrnpc	sf3b1	453	7955.ENSDARP00000070385	7955.ENSDARP00000073029	ENSDARG00000053810	ENSDARG00000056138
cct7	hspd1	567	7955.ENSDARP00000003107	7955.ENSDARP00000073057	ENSDARG00000007385	ENSDARG00000056160
hspa9	hspd1	996	7955.ENSDARP00000003744	7955.ENSDARP00000073057	ENSDARG00000003035	ENSDARG00000056160
gpia	hspd1	433	7955.ENSDARP00000009909	7955.ENSDARP00000073057	ENSDARG00000012987	ENSDARG00000056160
hsp90b1	hspd1	786	7955.ENSDARP00000013441	7955.ENSDARP00000073057	ENSDARG00000003570	ENSDARG00000056160
cct6a	hspd1	583	7955.ENSDARP00000016831	7955.ENSDARP00000073057	ENSDARG00000021252	ENSDARG00000056160
atic	hspd1	410	7955.ENSDARP00000024082	7955.ENSDARP00000073057	ENSDARG00000016706	ENSDARG00000056160
hspa4a	hspd1	833	7955.ENSDARP00000026086	7955.ENSDARP00000073057	ENSDARG00000004754	ENSDARG00000056160
psmc3	hspd1	486	7955.ENSDARP00000026554	7955.ENSDARP00000073057	ENSDARG00000007141	ENSDARG00000056160
pdia6	hspd1	401	7955.ENSDARP00000027662	7955.ENSDARP00000073057	ENSDARG00000009001	ENSDARG00000056160
atp5fa1	hspd1	719	7955.ENSDARP00000027947	7955.ENSDARP00000073057	ENSDARG00000010149	ENSDARG00000056160
paics	hspd1	403	7955.ENSDARP00000048163	7955.ENSDARP00000073057	ENSDARG00000033539	ENSDARG00000056160
hspb1	hspd1	718	7955.ENSDARP00000060161	7955.ENSDARP00000073057	ENSDARG00000041065	ENSDARG00000056160
dnajc3a	hspd1	484	7955.ENSDARP00000060245	7955.ENSDARP00000073057	ENSDARG00000041110	ENSDARG00000056160
atp5f1b	hspd1	762	7955.ENSDARP00000060309	7955.ENSDARP00000073057	ENSDARG00000070083	ENSDARG00000056160
phb2a	hspd1	447	7955.ENSDARP00000063383	7955.ENSDARP00000073057	ENSDARG00000045297	ENSDARG00000056160
vdac1	hspd1	495	7955.ENSDARP00000066372	7955.ENSDARP00000073057	ENSDARG00000045132	ENSDARG00000056160
cct5	hspd1	527	7955.ENSDARP00000066759	7955.ENSDARP00000073057	ENSDARG00000045399	ENSDARG00000056160
suclg1	hspd1	426	7955.ENSDARP00000069096	7955.ENSDARP00000073057	ENSDARG00000052712	ENSDARG00000056160
pgk1	hspd1	430	7955.ENSDARP00000070807	7955.ENSDARP00000073057	ENSDARG00000054191	ENSDARG00000056160
a2ml	a2ml	407	7955.ENSDARP00000046442	7955.ENSDARP00000073195	ENSDARG00000041645	ENSDARG00000056314
si:dkey-46g23.2	a2ml	413	7955.ENSDARP00000047864	7955.ENSDARP00000073195	ENSDARG00000115817	ENSDARG00000056314
snd1	stk31	467	7955.ENSDARP00000040404	7955.ENSDARP00000073251	ENSDARG00000006766	ENSDARG00000056339
hsp90b1	copb1	462	7955.ENSDARP00000013441	7955.ENSDARP00000073498	ENSDARG00000003570	ENSDARG00000056557
erp44	copb1	408	7955.ENSDARP00000017258	7955.ENSDARP00000073498	ENSDARG00000019008	ENSDARG00000056557
sec23b	copb1	686	7955.ENSDARP00000017982	7955.ENSDARP00000073498	ENSDARG00000019360	ENSDARG00000056557
zw10	copb1	773	7955.ENSDARP00000020574	7955.ENSDARP00000073498	ENSDARG00000018738	ENSDARG00000056557
psmc4	copb1	402	7955.ENSDARP00000034904	7955.ENSDARP00000073498	ENSDARG00000027099	ENSDARG00000056557
serpinh1b	copb1	405	7955.ENSDARP00000037780	7955.ENSDARP00000073498	ENSDARG00000019949	ENSDARG00000056557
copg2	copb1	999	7955.ENSDARP00000043659	7955.ENSDARP00000073498	ENSDARG00000034823	ENSDARG00000056557
copb2	copb1	999	7955.ENSDARP00000044330	7955.ENSDARP00000073498	ENSDARG00000038743	ENSDARG00000056557
arcn1b	copb1	993	7955.ENSDARP00000047901	7955.ENSDARP00000073498	ENSDARG00000031214	ENSDARG00000056557
copa	copb1	998	7955.ENSDARP00000048276	7955.ENSDARP00000073498	ENSDARG00000004173	ENSDARG00000056557
nudcd1	copb1	536	7955.ENSDARP00000052502	7955.ENSDARP00000073498	ENSDARG00000036158	ENSDARG00000056557
rps6	eif4g2b	548	7955.ENSDARP00000011148	7955.ENSDARP00000074210	ENSDARG00000019778	ENSDARG00000057167
ppp2r1bb	eif4g2b	438	7955.ENSDARP00000017693	7955.ENSDARP00000074210	ENSDARG00000032430	ENSDARG00000057167
eif3i	eif4g2b	664	7955.ENSDARP00000017792	7955.ENSDARP00000074210	ENSDARG00000017445	ENSDARG00000057167
pabpc1a	eif4g2b	553	7955.ENSDARP00000021064	7955.ENSDARP00000074210	ENSDARG00000017219	ENSDARG00000057167
eif2s1a	eif4g2b	537	7955.ENSDARP00000026560	7955.ENSDARP00000074210	ENSDARG00000005827	ENSDARG00000057167
eif3g	eif4g2b	571	7955.ENSDARP00000027672	7955.ENSDARP00000074210	ENSDARG00000016889	ENSDARG00000057167
ubr5	eif4g2b	531	7955.ENSDARP00000033510	7955.ENSDARP00000074210	ENSDARG00000018192	ENSDARG00000057167
abcf1	eif4g2b	462	7955.ENSDARP00000048976	7955.ENSDARP00000074210	ENSDARG00000031795	ENSDARG00000057167
eif4a1a	eif4g2b	971	7955.ENSDARP00000058912	7955.ENSDARP00000074210	ENSDARG00000092115	ENSDARG00000057167
eif2b2	eif4g2b	654	7955.ENSDARP00000060688	7955.ENSDARP00000074210	ENSDARG00000041397	ENSDARG00000057167
eif5b	eif4g2b	655	7955.ENSDARP00000069175	7955.ENSDARP00000074210	ENSDARG00000016548	ENSDARG00000057167
fbl	eif4g2b	533	7955.ENSDARP00000070509	7955.ENSDARP00000074210	ENSDARG00000053912	ENSDARG00000057167
hspa9	phb	726	7955.ENSDARP00000003744	7955.ENSDARP00000074525	ENSDARG00000003035	ENSDARG00000057414
vcp	phb	457	7955.ENSDARP00000012048	7955.ENSDARP00000074525	ENSDARG00000020008	ENSDARG00000057414
vdac2	phb	683	7955.ENSDARP00000014456	7955.ENSDARP00000074525	ENSDARG00000013623	ENSDARG00000057414
rpl7	phb	470	7955.ENSDARP00000018980	7955.ENSDARP00000074525	ENSDARG00000007320	ENSDARG00000057414
psmc3	phb	458	7955.ENSDARP00000026554	7955.ENSDARP00000074525	ENSDARG00000007141	ENSDARG00000057414
psmc4	phb	492	7955.ENSDARP00000034904	7955.ENSDARP00000074525	ENSDARG00000027099	ENSDARG00000057414
psmc6	phb	637	7955.ENSDARP00000053833	7955.ENSDARP00000074525	ENSDARG00000037038	ENSDARG00000057414
uba1	phb	404	7955.ENSDARP00000054690	7955.ENSDARP00000074525	ENSDARG00000037559	ENSDARG00000057414
atp5f1b	phb	593	7955.ENSDARP00000060309	7955.ENSDARP00000074525	ENSDARG00000070083	ENSDARG00000057414
phb2a	phb	987	7955.ENSDARP00000063383	7955.ENSDARP00000074525	ENSDARG00000045297	ENSDARG00000057414
vdac1	phb	691	7955.ENSDARP00000066372	7955.ENSDARP00000074525	ENSDARG00000045132	ENSDARG00000057414
hspd1	phb	680	7955.ENSDARP00000073057	7955.ENSDARP00000074525	ENSDARG00000056160	ENSDARG00000057414
gpia	gfpt1	980	7955.ENSDARP00000009909	7955.ENSDARP00000074585	ENSDARG00000012987	ENSDARG00000057465
atic	gfpt1	686	7955.ENSDARP00000024082	7955.ENSDARP00000074585	ENSDARG00000016706	ENSDARG00000057465
suclg1	gfpt1	467	7955.ENSDARP00000069096	7955.ENSDARP00000074585	ENSDARG00000052712	ENSDARG00000057465
mcm6l	hells	460	7955.ENSDARP00000000042	7955.ENSDARP00000074914	ENSDARG00000033231	ENSDARG00000057738
mcm3	hells	639	7955.ENSDARP00000003671	7955.ENSDARP00000074914	ENSDARG00000024204	ENSDARG00000057738
ddx39aa	hells	519	7955.ENSDARP00000008513	7955.ENSDARP00000074914	ENSDARG00000006225	ENSDARG00000057738
cbx3a	hells	493	7955.ENSDARP00000009789	7955.ENSDARP00000074914	ENSDARG00000003860	ENSDARG00000057738
rrm1	hells	454	7955.ENSDARP00000010800	7955.ENSDARP00000074914	ENSDARG00000014017	ENSDARG00000057738
ercc6l	hells	654	7955.ENSDARP00000012447	7955.ENSDARP00000074914	ENSDARG00000002479	ENSDARG00000057738
ruvbl1	hells	644	7955.ENSDARP00000012488	7955.ENSDARP00000074914	ENSDARG00000002591	ENSDARG00000057738
mcm5	hells	658	7955.ENSDARP00000018877	7955.ENSDARP00000074914	ENSDARG00000019507	ENSDARG00000057738
nup133	hells	523	7955.ENSDARP00000023984	7955.ENSDARP00000074914	ENSDARG00000010078	ENSDARG00000057738
rpa1	hells	405	7955.ENSDARP00000029067	7955.ENSDARP00000074914	ENSDARG00000003938	ENSDARG00000057738
rbbp4	hells	695	7955.ENSDARP00000048143	7955.ENSDARP00000074914	ENSDARG00000029058	ENSDARG00000057738
mcm3l	hells	593	7955.ENSDARP00000054652	7955.ENSDARP00000074914	ENSDARG00000037532	ENSDARG00000057738
mcm4	hells	664	7955.ENSDARP00000058563	7955.ENSDARP00000074914	ENSDARG00000040041	ENSDARG00000057738
pcna	hells	622	7955.ENSDARP00000070780	7955.ENSDARP00000074914	ENSDARG00000054155	ENSDARG00000057738
ruvbl2	hells	552	7955.ENSDARP00000072482	7955.ENSDARP00000074914	ENSDARG00000055639	ENSDARG00000057738
cct7	hspa14	534	7955.ENSDARP00000003107	7955.ENSDARP00000075275	ENSDARG00000007385	ENSDARG00000058030
seh1l	hspa14	425	7955.ENSDARP00000003173	7955.ENSDARP00000075275	ENSDARG00000004280	ENSDARG00000058030
rpl3	hspa14	461	7955.ENSDARP00000003700	7955.ENSDARP00000075275	ENSDARG00000003599	ENSDARG00000058030
hspa9	hspa14	711	7955.ENSDARP00000003744	7955.ENSDARP00000075275	ENSDARG00000003035	ENSDARG00000058030
hsp90b1	hspa14	580	7955.ENSDARP00000013441	7955.ENSDARP00000075275	ENSDARG00000003570	ENSDARG00000058030
cct6a	hspa14	527	7955.ENSDARP00000016831	7955.ENSDARP00000075275	ENSDARG00000021252	ENSDARG00000058030
nup133	hspa14	416	7955.ENSDARP00000023984	7955.ENSDARP00000075275	ENSDARG00000010078	ENSDARG00000058030
hspa4a	hspa14	749	7955.ENSDARP00000026086	7955.ENSDARP00000075275	ENSDARG00000004754	ENSDARG00000058030
prdx2	hspa14	532	7955.ENSDARP00000040396	7955.ENSDARP00000075275	ENSDARG00000025350	ENSDARG00000058030
wdr75	hspa14	511	7955.ENSDARP00000059666	7955.ENSDARP00000075275	ENSDARG00000040730	ENSDARG00000058030
hspb1	hspa14	451	7955.ENSDARP00000060161	7955.ENSDARP00000075275	ENSDARG00000041065	ENSDARG00000058030
dnajc3a	hspa14	596	7955.ENSDARP00000060245	7955.ENSDARP00000075275	ENSDARG00000041110	ENSDARG00000058030
cct5	hspa14	561	7955.ENSDARP00000066759	7955.ENSDARP00000075275	ENSDARG00000045399	ENSDARG00000058030
rplp0	hspa14	441	7955.ENSDARP00000067953	7955.ENSDARP00000075275	ENSDARG00000051783	ENSDARG00000058030
rpl23	hspa14	453	7955.ENSDARP00000069977	7955.ENSDARP00000075275	ENSDARG00000053457	ENSDARG00000058030
hspd1	hspa14	545	7955.ENSDARP00000073057	7955.ENSDARP00000075275	ENSDARG00000056160	ENSDARG00000058030
gtpbp4	rpl36a	854	7955.ENSDARP00000002061	7955.ENSDARP00000075363	ENSDARG00000018961	ENSDARG00000058105
rpl3	rpl36a	998	7955.ENSDARP00000003700	7955.ENSDARP00000075363	ENSDARG00000003599	ENSDARG00000058105
rpl12	rpl36a	999	7955.ENSDARP00000009096	7955.ENSDARP00000075363	ENSDARG00000006691	ENSDARG00000058105
rpl7a	rpl36a	999	7955.ENSDARP00000010055	7955.ENSDARP00000075363	ENSDARG00000019230	ENSDARG00000058105
rps6	rpl36a	999	7955.ENSDARP00000011148	7955.ENSDARP00000075363	ENSDARG00000019778	ENSDARG00000058105
abce1	rpl36a	481	7955.ENSDARP00000011642	7955.ENSDARP00000075363	ENSDARG00000007216	ENSDARG00000058105
srp72	rpl36a	775	7955.ENSDARP00000015026	7955.ENSDARP00000075363	ENSDARG00000014139	ENSDARG00000058105
ppp2r1bb	rpl36a	505	7955.ENSDARP00000017693	7955.ENSDARP00000075363	ENSDARG00000032430	ENSDARG00000058105
rpl7	rpl36a	998	7955.ENSDARP00000018980	7955.ENSDARP00000075363	ENSDARG00000007320	ENSDARG00000058105
pabpc1a	rpl36a	569	7955.ENSDARP00000021064	7955.ENSDARP00000075363	ENSDARG00000017219	ENSDARG00000058105
hsd3b2	rpl36a	522	7955.ENSDARP00000025516	7955.ENSDARP00000075363	ENSDARG00000019747	ENSDARG00000058105
naca	rpl36a	930	7955.ENSDARP00000025953	7955.ENSDARP00000075363	ENSDARG00000005513	ENSDARG00000058105
eif2s1a	rpl36a	789	7955.ENSDARP00000026560	7955.ENSDARP00000075363	ENSDARG00000005827	ENSDARG00000058105
pes	rpl36a	780	7955.ENSDARP00000026992	7955.ENSDARP00000075363	ENSDARG00000018902	ENSDARG00000058105
eftud2	rpl36a	723	7955.ENSDARP00000028033	7955.ENSDARP00000075363	ENSDARG00000012261	ENSDARG00000058105
rps23	rpl36a	999	7955.ENSDARP00000035273	7955.ENSDARP00000075363	ENSDARG00000021838	ENSDARG00000058105
rpl34	rpl36a	999	7955.ENSDARP00000040770	7955.ENSDARP00000075363	ENSDARG00000029500	ENSDARG00000058105
rps19	rpl36a	999	7955.ENSDARP00000048598	7955.ENSDARP00000075363	ENSDARG00000030602	ENSDARG00000058105
wdr18	rpl36a	499	7955.ENSDARP00000060250	7955.ENSDARP00000075363	ENSDARG00000041113	ENSDARG00000058105
uba52	rpl36a	999	7955.ENSDARP00000060744	7955.ENSDARP00000075363	ENSDARG00000041435	ENSDARG00000058105
rps5	rpl36a	999	7955.ENSDARP00000063788	7955.ENSDARP00000075363	ENSDARG00000043453	ENSDARG00000058105
rps16	rpl36a	999	7955.ENSDARP00000066897	7955.ENSDARP00000075363	ENSDARG00000045487	ENSDARG00000058105
rplp0	rpl36a	999	7955.ENSDARP00000067953	7955.ENSDARP00000075363	ENSDARG00000051783	ENSDARG00000058105
eif5b	rpl36a	878	7955.ENSDARP00000069175	7955.ENSDARP00000075363	ENSDARG00000016548	ENSDARG00000058105
rpl23	rpl36a	999	7955.ENSDARP00000069977	7955.ENSDARP00000075363	ENSDARG00000053457	ENSDARG00000058105
mcm5	smc1al	486	7955.ENSDARP00000018877	7955.ENSDARP00000075459	ENSDARG00000019507	ENSDARG00000058203
smc3	smc1al	999	7955.ENSDARP00000024411	7955.ENSDARP00000075459	ENSDARG00000019000	ENSDARG00000058203
mcm4	smc1al	422	7955.ENSDARP00000058563	7955.ENSDARP00000075459	ENSDARG00000040041	ENSDARG00000058203
vdac2	scinlb	474	7955.ENSDARP00000014456	7955.ENSDARP00000075639	ENSDARG00000013623	ENSDARG00000058348
cfl1	scinlb	840	7955.ENSDARP00000023177	7955.ENSDARP00000075639	ENSDARG00000021124	ENSDARG00000058348
gtpbp4	dhx15	912	7955.ENSDARP00000002061	7955.ENSDARP00000075688	ENSDARG00000018961	ENSDARG00000015392
utp4	dhx15	887	7955.ENSDARP00000003198	7955.ENSDARP00000075688	ENSDARG00000017675	ENSDARG00000015392
prmt3	dhx15	459	7955.ENSDARP00000003829	7955.ENSDARP00000075688	ENSDARG00000019791	ENSDARG00000015392
ddx39aa	dhx15	546	7955.ENSDARP00000008513	7955.ENSDARP00000075688	ENSDARG00000006225	ENSDARG00000015392
ddx1	dhx15	862	7955.ENSDARP00000008636	7955.ENSDARP00000075688	ENSDARG00000032117	ENSDARG00000015392
prmt1	dhx15	462	7955.ENSDARP00000010384	7955.ENSDARP00000075688	ENSDARG00000010246	ENSDARG00000015392
abce1	dhx15	776	7955.ENSDARP00000011642	7955.ENSDARP00000075688	ENSDARG00000007216	ENSDARG00000015392
ruvbl1	dhx15	464	7955.ENSDARP00000012488	7955.ENSDARP00000075688	ENSDARG00000002591	ENSDARG00000015392
eif3i	dhx15	539	7955.ENSDARP00000017792	7955.ENSDARP00000075688	ENSDARG00000017445	ENSDARG00000015392
rpl7	dhx15	484	7955.ENSDARP00000018980	7955.ENSDARP00000075688	ENSDARG00000007320	ENSDARG00000015392
ilf2	dhx15	498	7955.ENSDARP00000022486	7955.ENSDARP00000075688	ENSDARG00000014591	ENSDARG00000015392
wdr3	dhx15	938	7955.ENSDARP00000023281	7955.ENSDARP00000075688	ENSDARG00000011079	ENSDARG00000015392
rtca	dhx15	630	7955.ENSDARP00000023892	7955.ENSDARP00000075688	ENSDARG00000002215	ENSDARG00000015392
nup133	dhx15	451	7955.ENSDARP00000023984	7955.ENSDARP00000075688	ENSDARG00000010078	ENSDARG00000015392
pes	dhx15	679	7955.ENSDARP00000026992	7955.ENSDARP00000075688	ENSDARG00000018902	ENSDARG00000015392
eftud2	dhx15	990	7955.ENSDARP00000028033	7955.ENSDARP00000075688	ENSDARG00000012261	ENSDARG00000015392
nudcd1	dhx15	528	7955.ENSDARP00000052502	7955.ENSDARP00000075688	ENSDARG00000036158	ENSDARG00000015392
syncrip	dhx15	455	7955.ENSDARP00000058778	7955.ENSDARP00000075688	ENSDARG00000040184	ENSDARG00000015392
eif4a1a	dhx15	427	7955.ENSDARP00000058912	7955.ENSDARP00000075688	ENSDARG00000092115	ENSDARG00000015392
wdr75	dhx15	877	7955.ENSDARP00000059666	7955.ENSDARP00000075688	ENSDARG00000040730	ENSDARG00000015392
wdr18	dhx15	522	7955.ENSDARP00000060250	7955.ENSDARP00000075688	ENSDARG00000041113	ENSDARG00000015392
cdc5l	dhx15	992	7955.ENSDARP00000064312	7955.ENSDARP00000075688	ENSDARG00000043797	ENSDARG00000015392
eif5b	dhx15	565	7955.ENSDARP00000069175	7955.ENSDARP00000075688	ENSDARG00000016548	ENSDARG00000015392
hnrnpc	dhx15	501	7955.ENSDARP00000070385	7955.ENSDARP00000075688	ENSDARG00000053810	ENSDARG00000015392
fbl	dhx15	941	7955.ENSDARP00000070509	7955.ENSDARP00000075688	ENSDARG00000053912	ENSDARG00000015392
ruvbl2	dhx15	402	7955.ENSDARP00000072482	7955.ENSDARP00000075688	ENSDARG00000055639	ENSDARG00000015392
sf3b1	dhx15	911	7955.ENSDARP00000073029	7955.ENSDARP00000075688	ENSDARG00000056138	ENSDARG00000015392
gtpbp4	gcn1	449	7955.ENSDARP00000002061	7955.ENSDARP00000075715	ENSDARG00000018961	ENSDARG00000058419
utp4	gcn1	527	7955.ENSDARP00000003198	7955.ENSDARP00000075715	ENSDARG00000017675	ENSDARG00000058419
rpl3	gcn1	894	7955.ENSDARP00000003700	7955.ENSDARP00000075715	ENSDARG00000003599	ENSDARG00000058419
hspa9	gcn1	593	7955.ENSDARP00000003744	7955.ENSDARP00000075715	ENSDARG00000003035	ENSDARG00000058419
rpl12	gcn1	596	7955.ENSDARP00000009096	7955.ENSDARP00000075715	ENSDARG00000006691	ENSDARG00000058419
rpl7a	gcn1	873	7955.ENSDARP00000010055	7955.ENSDARP00000075715	ENSDARG00000019230	ENSDARG00000058419
rps6	gcn1	884	7955.ENSDARP00000011148	7955.ENSDARP00000075715	ENSDARG00000019778	ENSDARG00000058419
abce1	gcn1	482	7955.ENSDARP00000011642	7955.ENSDARP00000075715	ENSDARG00000007216	ENSDARG00000058419
tubg1	gcn1	422	7955.ENSDARP00000016775	7955.ENSDARP00000075715	ENSDARG00000015610	ENSDARG00000058419
cct6a	gcn1	710	7955.ENSDARP00000016831	7955.ENSDARP00000075715	ENSDARG00000021252	ENSDARG00000058419
rpl7	gcn1	809	7955.ENSDARP00000018980	7955.ENSDARP00000075715	ENSDARG00000007320	ENSDARG00000058419
wdr3	gcn1	417	7955.ENSDARP00000023281	7955.ENSDARP00000075715	ENSDARG00000011079	ENSDARG00000058419
eif2s1a	gcn1	581	7955.ENSDARP00000026560	7955.ENSDARP00000075715	ENSDARG00000005827	ENSDARG00000058419
eftud2	gcn1	621	7955.ENSDARP00000028033	7955.ENSDARP00000075715	ENSDARG00000012261	ENSDARG00000058419
rps23	gcn1	884	7955.ENSDARP00000035273	7955.ENSDARP00000075715	ENSDARG00000021838	ENSDARG00000058419
rpl34	gcn1	868	7955.ENSDARP00000040770	7955.ENSDARP00000075715	ENSDARG00000029500	ENSDARG00000058419
rps19	gcn1	878	7955.ENSDARP00000048598	7955.ENSDARP00000075715	ENSDARG00000030602	ENSDARG00000058419
abcf1	gcn1	789	7955.ENSDARP00000048976	7955.ENSDARP00000075715	ENSDARG00000031795	ENSDARG00000058419
uba52	gcn1	860	7955.ENSDARP00000060744	7955.ENSDARP00000075715	ENSDARG00000041435	ENSDARG00000058419
rps5	gcn1	896	7955.ENSDARP00000063788	7955.ENSDARP00000075715	ENSDARG00000043453	ENSDARG00000058419
rps16	gcn1	877	7955.ENSDARP00000066897	7955.ENSDARP00000075715	ENSDARG00000045487	ENSDARG00000058419
rplp0	gcn1	649	7955.ENSDARP00000067953	7955.ENSDARP00000075715	ENSDARG00000051783	ENSDARG00000058419
rpl23	gcn1	869	7955.ENSDARP00000069977	7955.ENSDARP00000075715	ENSDARG00000053457	ENSDARG00000058419
fbl	gcn1	482	7955.ENSDARP00000070509	7955.ENSDARP00000075715	ENSDARG00000053912	ENSDARG00000058419
gfpt1	gcn1	441	7955.ENSDARP00000074585	7955.ENSDARP00000075715	ENSDARG00000057465	ENSDARG00000058419
hspa14	gcn1	405	7955.ENSDARP00000075275	7955.ENSDARP00000075715	ENSDARG00000058030	ENSDARG00000058419
rpl36a	gcn1	864	7955.ENSDARP00000075363	7955.ENSDARP00000075715	ENSDARG00000058105	ENSDARG00000058419
dhx15	gcn1	427	7955.ENSDARP00000075688	7955.ENSDARP00000075715	ENSDARG00000015392	ENSDARG00000058419
mcm6l	plk1	545	7955.ENSDARP00000000042	7955.ENSDARP00000075786	ENSDARG00000033231	ENSDARG00000058471
seh1l	plk1	659	7955.ENSDARP00000003173	7955.ENSDARP00000075786	ENSDARG00000004280	ENSDARG00000058471
mcm3	plk1	545	7955.ENSDARP00000003671	7955.ENSDARP00000075786	ENSDARG00000024204	ENSDARG00000058471
casp3a	plk1	461	7955.ENSDARP00000006831	7955.ENSDARP00000075786	ENSDARG00000017905	ENSDARG00000058471
rrm1	plk1	560	7955.ENSDARP00000010800	7955.ENSDARP00000075786	ENSDARG00000014017	ENSDARG00000058471
mapre1b	plk1	828	7955.ENSDARP00000010960	7955.ENSDARP00000075786	ENSDARG00000002659	ENSDARG00000058471
ercc6l	plk1	916	7955.ENSDARP00000012447	7955.ENSDARP00000075786	ENSDARG00000002479	ENSDARG00000058471
tubg1	plk1	880	7955.ENSDARP00000016775	7955.ENSDARP00000075786	ENSDARG00000015610	ENSDARG00000058471
ppp2r1bb	plk1	577	7955.ENSDARP00000017693	7955.ENSDARP00000075786	ENSDARG00000032430	ENSDARG00000058471
mcm5	plk1	562	7955.ENSDARP00000018877	7955.ENSDARP00000075786	ENSDARG00000019507	ENSDARG00000058471
zw10	plk1	561	7955.ENSDARP00000020574	7955.ENSDARP00000075786	ENSDARG00000018738	ENSDARG00000058471
nup133	plk1	627	7955.ENSDARP00000023984	7955.ENSDARP00000075786	ENSDARG00000010078	ENSDARG00000058471
smc3	plk1	909	7955.ENSDARP00000024411	7955.ENSDARP00000075786	ENSDARG00000019000	ENSDARG00000058471
ywhae1	plk1	807	7955.ENSDARP00000032575	7955.ENSDARP00000075786	ENSDARG00000006399	ENSDARG00000058471
dctn2	plk1	850	7955.ENSDARP00000042594	7955.ENSDARP00000075786	ENSDARG00000031388	ENSDARG00000058471
mcm3l	plk1	573	7955.ENSDARP00000054652	7955.ENSDARP00000075786	ENSDARG00000037532	ENSDARG00000058471
mcm4	plk1	685	7955.ENSDARP00000058563	7955.ENSDARP00000075786	ENSDARG00000040041	ENSDARG00000058471
zgc:55461	plk1	622	7955.ENSDARP00000061148	7955.ENSDARP00000075786	ENSDARG00000041723	ENSDARG00000058471
cdc5l	plk1	416	7955.ENSDARP00000064312	7955.ENSDARP00000075786	ENSDARG00000043797	ENSDARG00000058471
smc1al	plk1	742	7955.ENSDARP00000075459	7955.ENSDARP00000075786	ENSDARG00000058203	ENSDARG00000058471
ewsr1b	fubp1	564	7955.ENSDARP00000002269	7955.ENSDARP00000075883	ENSDARG00000020465	ENSDARG00000029248
rbm39a	fubp1	453	7955.ENSDARP00000022349	7955.ENSDARP00000075883	ENSDARG00000011613	ENSDARG00000029248
dicer1	fubp1	429	7955.ENSDARP00000045880	7955.ENSDARP00000075883	ENSDARG00000001129	ENSDARG00000029248
rrbp1b	fubp1	434	7955.ENSDARP00000061116	7955.ENSDARP00000075883	ENSDARG00000041703	ENSDARG00000029248
khdrbs1a	fubp1	415	7955.ENSDARP00000069273	7955.ENSDARP00000075883	ENSDARG00000052856	ENSDARG00000029248
hnrnpc	fubp1	519	7955.ENSDARP00000070385	7955.ENSDARP00000075883	ENSDARG00000053810	ENSDARG00000029248
gcn1	fubp1	557	7955.ENSDARP00000075715	7955.ENSDARP00000075883	ENSDARG00000058419	ENSDARG00000029248
rpl3	rpn1	639	7955.ENSDARP00000003700	7955.ENSDARP00000076844	ENSDARG00000003599	ENSDARG00000059323
rpl12	rpn1	576	7955.ENSDARP00000009096	7955.ENSDARP00000076844	ENSDARG00000006691	ENSDARG00000059323
rpl7a	rpn1	610	7955.ENSDARP00000010055	7955.ENSDARP00000076844	ENSDARG00000019230	ENSDARG00000059323
vcp	rpn1	433	7955.ENSDARP00000012048	7955.ENSDARP00000076844	ENSDARG00000020008	ENSDARG00000059323
hsp90b1	rpn1	523	7955.ENSDARP00000013441	7955.ENSDARP00000076844	ENSDARG00000003570	ENSDARG00000059323
pdia4	rpn1	416	7955.ENSDARP00000018458	7955.ENSDARP00000076844	ENSDARG00000018491	ENSDARG00000059323
rpl7	rpn1	519	7955.ENSDARP00000018980	7955.ENSDARP00000076844	ENSDARG00000007320	ENSDARG00000059323
pdia6	rpn1	690	7955.ENSDARP00000027662	7955.ENSDARP00000076844	ENSDARG00000009001	ENSDARG00000059323
rpl34	rpn1	583	7955.ENSDARP00000040770	7955.ENSDARP00000076844	ENSDARG00000029500	ENSDARG00000059323
uba52	rpn1	590	7955.ENSDARP00000060744	7955.ENSDARP00000076844	ENSDARG00000041435	ENSDARG00000059323
rps16	rpn1	505	7955.ENSDARP00000066897	7955.ENSDARP00000076844	ENSDARG00000045487	ENSDARG00000059323
rplp0	rpn1	604	7955.ENSDARP00000067953	7955.ENSDARP00000076844	ENSDARG00000051783	ENSDARG00000059323
rpl23	rpn1	590	7955.ENSDARP00000069977	7955.ENSDARP00000076844	ENSDARG00000053457	ENSDARG00000059323
rpl36a	rpn1	592	7955.ENSDARP00000075363	7955.ENSDARP00000076844	ENSDARG00000058105	ENSDARG00000059323
dhx15	rpn1	468	7955.ENSDARP00000075688	7955.ENSDARP00000076844	ENSDARG00000015392	ENSDARG00000059323
eftud2	myef2	464	7955.ENSDARP00000028033	7955.ENSDARP00000076939	ENSDARG00000012261	ENSDARG00000059398
cdc5l	myef2	445	7955.ENSDARP00000064312	7955.ENSDARP00000076939	ENSDARG00000043797	ENSDARG00000059398
cfl1	fscn1a	627	7955.ENSDARP00000023177	7955.ENSDARP00000077647	ENSDARG00000021124	ENSDARG00000059680
utp4	dis3	662	7955.ENSDARP00000003198	7955.ENSDARP00000079889	ENSDARG00000017675	ENSDARG00000060559
rpl3	dis3	533	7955.ENSDARP00000003700	7955.ENSDARP00000079889	ENSDARG00000003599	ENSDARG00000060559
rpl7a	dis3	493	7955.ENSDARP00000010055	7955.ENSDARP00000079889	ENSDARG00000019230	ENSDARG00000060559
rpl7	dis3	422	7955.ENSDARP00000018980	7955.ENSDARP00000079889	ENSDARG00000007320	ENSDARG00000060559
pabpc1a	dis3	405	7955.ENSDARP00000021064	7955.ENSDARP00000079889	ENSDARG00000017219	ENSDARG00000060559
wdr3	dis3	515	7955.ENSDARP00000023281	7955.ENSDARP00000079889	ENSDARG00000011079	ENSDARG00000060559
rps23	dis3	482	7955.ENSDARP00000035273	7955.ENSDARP00000079889	ENSDARG00000021838	ENSDARG00000060559
rpl34	dis3	400	7955.ENSDARP00000040770	7955.ENSDARP00000079889	ENSDARG00000029500	ENSDARG00000060559
wdr75	dis3	445	7955.ENSDARP00000059666	7955.ENSDARP00000079889	ENSDARG00000040730	ENSDARG00000060559
wdr18	dis3	476	7955.ENSDARP00000060250	7955.ENSDARP00000079889	ENSDARG00000041113	ENSDARG00000060559
rps5	dis3	425	7955.ENSDARP00000063788	7955.ENSDARP00000079889	ENSDARG00000043453	ENSDARG00000060559
rplp0	dis3	504	7955.ENSDARP00000067953	7955.ENSDARP00000079889	ENSDARG00000051783	ENSDARG00000060559
rpl23	dis3	452	7955.ENSDARP00000069977	7955.ENSDARP00000079889	ENSDARG00000053457	ENSDARG00000060559
fbl	dis3	487	7955.ENSDARP00000070509	7955.ENSDARP00000079889	ENSDARG00000053912	ENSDARG00000060559
rpl36a	dis3	400	7955.ENSDARP00000075363	7955.ENSDARP00000079889	ENSDARG00000058105	ENSDARG00000060559
plod2	plod3	903	7955.ENSDARP00000012147	7955.ENSDARP00000080199	ENSDARG00000011821	ENSDARG00000076317
serpinh1b	plod3	482	7955.ENSDARP00000037780	7955.ENSDARP00000080199	ENSDARG00000019949	ENSDARG00000076317
suv39h1b	plod3	673	7955.ENSDARP00000072614	7955.ENSDARP00000080199	ENSDARG00000055753	ENSDARG00000076317
gtpbp4	eif4g1a	400	7955.ENSDARP00000002061	7955.ENSDARP00000081554	ENSDARG00000018961	ENSDARG00000006200
rpl3	eif4g1a	534	7955.ENSDARP00000003700	7955.ENSDARP00000081554	ENSDARG00000003599	ENSDARG00000006200
rpl7a	eif4g1a	594	7955.ENSDARP00000010055	7955.ENSDARP00000081554	ENSDARG00000019230	ENSDARG00000006200
rps6	eif4g1a	748	7955.ENSDARP00000011148	7955.ENSDARP00000081554	ENSDARG00000019778	ENSDARG00000006200
ppp2r1bb	eif4g1a	513	7955.ENSDARP00000017693	7955.ENSDARP00000081554	ENSDARG00000032430	ENSDARG00000006200
eif3i	eif4g1a	630	7955.ENSDARP00000017792	7955.ENSDARP00000081554	ENSDARG00000017445	ENSDARG00000006200
rpl7	eif4g1a	537	7955.ENSDARP00000018980	7955.ENSDARP00000081554	ENSDARG00000007320	ENSDARG00000006200
pabpc1a	eif4g1a	887	7955.ENSDARP00000021064	7955.ENSDARP00000081554	ENSDARG00000017219	ENSDARG00000006200
eif2s1a	eif4g1a	510	7955.ENSDARP00000026560	7955.ENSDARP00000081554	ENSDARG00000005827	ENSDARG00000006200
eif3g	eif4g1a	576	7955.ENSDARP00000027672	7955.ENSDARP00000081554	ENSDARG00000016889	ENSDARG00000006200
ubr5	eif4g1a	596	7955.ENSDARP00000033510	7955.ENSDARP00000081554	ENSDARG00000018192	ENSDARG00000006200
rps23	eif4g1a	651	7955.ENSDARP00000035273	7955.ENSDARP00000081554	ENSDARG00000021838	ENSDARG00000006200
rpl34	eif4g1a	512	7955.ENSDARP00000040770	7955.ENSDARP00000081554	ENSDARG00000029500	ENSDARG00000006200
rps19	eif4g1a	665	7955.ENSDARP00000048598	7955.ENSDARP00000081554	ENSDARG00000030602	ENSDARG00000006200
eif4a1a	eif4g1a	982	7955.ENSDARP00000058912	7955.ENSDARP00000081554	ENSDARG00000092115	ENSDARG00000006200
hspb1	eif4g1a	827	7955.ENSDARP00000060161	7955.ENSDARP00000081554	ENSDARG00000041065	ENSDARG00000006200
rps5	eif4g1a	674	7955.ENSDARP00000063788	7955.ENSDARP00000081554	ENSDARG00000043453	ENSDARG00000006200
rps16	eif4g1a	668	7955.ENSDARP00000066897	7955.ENSDARP00000081554	ENSDARG00000045487	ENSDARG00000006200
rplp0	eif4g1a	529	7955.ENSDARP00000067953	7955.ENSDARP00000081554	ENSDARG00000051783	ENSDARG00000006200
eif5b	eif4g1a	475	7955.ENSDARP00000069175	7955.ENSDARP00000081554	ENSDARG00000016548	ENSDARG00000006200
rpl23	eif4g1a	550	7955.ENSDARP00000069977	7955.ENSDARP00000081554	ENSDARG00000053457	ENSDARG00000006200
fbl	eif4g1a	552	7955.ENSDARP00000070509	7955.ENSDARP00000081554	ENSDARG00000053912	ENSDARG00000006200
eif4g2b	eif4g1a	690	7955.ENSDARP00000074210	7955.ENSDARP00000081554	ENSDARG00000057167	ENSDARG00000006200
rpl36a	eif4g1a	499	7955.ENSDARP00000075363	7955.ENSDARP00000081554	ENSDARG00000058105	ENSDARG00000006200
psmd4b	trip12	433	7955.ENSDARP00000003398	7955.ENSDARP00000082000	ENSDARG00000023279	ENSDARG00000061397
psma5	trip12	562	7955.ENSDARP00000009133	7955.ENSDARP00000082000	ENSDARG00000003526	ENSDARG00000061397
vcp	trip12	501	7955.ENSDARP00000012048	7955.ENSDARP00000082000	ENSDARG00000020008	ENSDARG00000061397
cct6a	trip12	485	7955.ENSDARP00000016831	7955.ENSDARP00000082000	ENSDARG00000021252	ENSDARG00000061397
sucla2	trip12	426	7955.ENSDARP00000021652	7955.ENSDARP00000082000	ENSDARG00000005359	ENSDARG00000061397
ilf2	trip12	642	7955.ENSDARP00000022486	7955.ENSDARP00000082000	ENSDARG00000014591	ENSDARG00000061397
ubr5	trip12	992	7955.ENSDARP00000033510	7955.ENSDARP00000082000	ENSDARG00000018192	ENSDARG00000061397
psmc4	trip12	400	7955.ENSDARP00000034904	7955.ENSDARP00000082000	ENSDARG00000027099	ENSDARG00000061397
uba1	trip12	669	7955.ENSDARP00000054690	7955.ENSDARP00000082000	ENSDARG00000037559	ENSDARG00000061397
plaa	trip12	735	7955.ENSDARP00000062703	7955.ENSDARP00000082000	ENSDARG00000042728	ENSDARG00000061397
psmc1b	trip12	443	7955.ENSDARP00000063949	7955.ENSDARP00000082000	ENSDARG00000043561	ENSDARG00000061397
hectd1	trip12	855	7955.ENSDARP00000070818	7955.ENSDARP00000082000	ENSDARG00000054213	ENSDARG00000061397
plk1	trip12	432	7955.ENSDARP00000075786	7955.ENSDARP00000082000	ENSDARG00000058471	ENSDARG00000061397
mcm6l	ncaph	406	7955.ENSDARP00000000042	7955.ENSDARP00000082118	ENSDARG00000033231	ENSDARG00000061468
mcm3	ncaph	616	7955.ENSDARP00000003671	7955.ENSDARP00000082118	ENSDARG00000024204	ENSDARG00000061468
ercc6l	ncaph	539	7955.ENSDARP00000012447	7955.ENSDARP00000082118	ENSDARG00000002479	ENSDARG00000061468
mcm5	ncaph	705	7955.ENSDARP00000018877	7955.ENSDARP00000082118	ENSDARG00000019507	ENSDARG00000061468
smc3	ncaph	881	7955.ENSDARP00000024411	7955.ENSDARP00000082118	ENSDARG00000019000	ENSDARG00000061468
copb2	ncaph	551	7955.ENSDARP00000044330	7955.ENSDARP00000082118	ENSDARG00000038743	ENSDARG00000061468
mcm3l	ncaph	614	7955.ENSDARP00000054652	7955.ENSDARP00000082118	ENSDARG00000037532	ENSDARG00000061468
kpna2	ncaph	447	7955.ENSDARP00000055489	7955.ENSDARP00000082118	ENSDARG00000038066	ENSDARG00000061468
mcm4	ncaph	697	7955.ENSDARP00000058563	7955.ENSDARP00000082118	ENSDARG00000040041	ENSDARG00000061468
atp5f1b	ncaph	448	7955.ENSDARP00000060309	7955.ENSDARP00000082118	ENSDARG00000070083	ENSDARG00000061468
hells	ncaph	634	7955.ENSDARP00000074914	7955.ENSDARP00000082118	ENSDARG00000057738	ENSDARG00000061468
smc1al	ncaph	825	7955.ENSDARP00000075459	7955.ENSDARP00000082118	ENSDARG00000058203	ENSDARG00000061468
ptbp1a	igf2bp1	427	7955.ENSDARP00000011705	7955.ENSDARP00000082159	ENSDARG00000019362	ENSDARG00000061478
syncrip	igf2bp1	633	7955.ENSDARP00000058778	7955.ENSDARP00000082159	ENSDARG00000040184	ENSDARG00000061478
hnrnpc	igf2bp1	407	7955.ENSDARP00000070385	7955.ENSDARP00000082159	ENSDARG00000053810	ENSDARG00000061478
cct7	prmt5	429	7955.ENSDARP00000003107	7955.ENSDARP00000082459	ENSDARG00000007385	ENSDARG00000079605
prmt3	prmt5	772	7955.ENSDARP00000003829	7955.ENSDARP00000082459	ENSDARG00000019791	ENSDARG00000079605
prmt1	prmt5	929	7955.ENSDARP00000010384	7955.ENSDARP00000082459	ENSDARG00000010246	ENSDARG00000079605
ruvbl1	prmt5	476	7955.ENSDARP00000012488	7955.ENSDARP00000082459	ENSDARG00000002591	ENSDARG00000079605
wdr5	prmt5	812	7955.ENSDARP00000017859	7955.ENSDARP00000082459	ENSDARG00000016903	ENSDARG00000079605
ilf2	prmt5	457	7955.ENSDARP00000022486	7955.ENSDARP00000082459	ENSDARG00000014591	ENSDARG00000079605
wdr18	prmt5	451	7955.ENSDARP00000060250	7955.ENSDARP00000082459	ENSDARG00000041113	ENSDARG00000079605
atp5f1b	prmt5	405	7955.ENSDARP00000060309	7955.ENSDARP00000082459	ENSDARG00000070083	ENSDARG00000079605
fbl	prmt5	795	7955.ENSDARP00000070509	7955.ENSDARP00000082459	ENSDARG00000053912	ENSDARG00000079605
seh1l	rangap1a	658	7955.ENSDARP00000003173	7955.ENSDARP00000083043	ENSDARG00000004280	ENSDARG00000041317
ilf2	rangap1a	617	7955.ENSDARP00000022486	7955.ENSDARP00000083043	ENSDARG00000014591	ENSDARG00000041317
nup133	rangap1a	772	7955.ENSDARP00000023984	7955.ENSDARP00000083043	ENSDARG00000010078	ENSDARG00000041317
plk1	rangap1a	830	7955.ENSDARP00000075786	7955.ENSDARP00000083043	ENSDARG00000058471	ENSDARG00000041317
glg1a	myo18ab	717	7955.ENSDARP00000081681	7955.ENSDARP00000083081	ENSDARG00000061282	ENSDARG00000061862
hspa9	canx	538	7955.ENSDARP00000003744	7955.ENSDARP00000083454	ENSDARG00000003035	ENSDARG00000037488
casp3a	canx	458	7955.ENSDARP00000006831	7955.ENSDARP00000083454	ENSDARG00000017905	ENSDARG00000037488
sel1l	canx	559	7955.ENSDARP00000007196	7955.ENSDARP00000083454	ENSDARG00000004581	ENSDARG00000037488
vcp	canx	638	7955.ENSDARP00000012048	7955.ENSDARP00000083454	ENSDARG00000020008	ENSDARG00000037488
hsp90b1	canx	953	7955.ENSDARP00000013441	7955.ENSDARP00000083454	ENSDARG00000003570	ENSDARG00000037488
erp44	canx	570	7955.ENSDARP00000017258	7955.ENSDARP00000083454	ENSDARG00000019008	ENSDARG00000037488
pdia4	canx	672	7955.ENSDARP00000018458	7955.ENSDARP00000083454	ENSDARG00000018491	ENSDARG00000037488
prkcsh	canx	588	7955.ENSDARP00000025069	7955.ENSDARP00000083454	ENSDARG00000004470	ENSDARG00000037488
hspa4a	canx	459	7955.ENSDARP00000026086	7955.ENSDARP00000083454	ENSDARG00000004754	ENSDARG00000037488
pdia6	canx	514	7955.ENSDARP00000027662	7955.ENSDARP00000083454	ENSDARG00000009001	ENSDARG00000037488
eftud2	canx	464	7955.ENSDARP00000028033	7955.ENSDARP00000083454	ENSDARG00000012261	ENSDARG00000037488
pigk	canx	438	7955.ENSDARP00000039104	7955.ENSDARP00000083454	ENSDARG00000024479	ENSDARG00000037488
dnajc3a	canx	491	7955.ENSDARP00000060245	7955.ENSDARP00000083454	ENSDARG00000041110	ENSDARG00000037488
phb2a	canx	462	7955.ENSDARP00000063383	7955.ENSDARP00000083454	ENSDARG00000045297	ENSDARG00000037488
copb1	canx	597	7955.ENSDARP00000073498	7955.ENSDARP00000083454	ENSDARG00000056557	ENSDARG00000037488
phb	canx	558	7955.ENSDARP00000074525	7955.ENSDARP00000083454	ENSDARG00000057414	ENSDARG00000037488
hspa14	canx	436	7955.ENSDARP00000075275	7955.ENSDARP00000083454	ENSDARG00000058030	ENSDARG00000037488
rpn1	canx	715	7955.ENSDARP00000076844	7955.ENSDARP00000083454	ENSDARG00000059323	ENSDARG00000037488
actr1b	myo5ab	429	7955.ENSDARP00000015781	7955.ENSDARP00000083467	ENSDARG00000011611	ENSDARG00000025218
actb1	myo5ab	429	7955.ENSDARP00000054986	7955.ENSDARP00000083467	ENSDARG00000037746	ENSDARG00000025218
fubp1	adnpa	576	7955.ENSDARP00000075883	7955.ENSDARP00000083553	ENSDARG00000029248	ENSDARG00000062002
sacm1lb	sacm1la	906	7955.ENSDARP00000077948	7955.ENSDARP00000083973	ENSDARG00000059806	ENSDARG00000015290
hspa9	nfs1	873	7955.ENSDARP00000003744	7955.ENSDARP00000084180	ENSDARG00000003035	ENSDARG00000062237
abce1	nfs1	445	7955.ENSDARP00000011642	7955.ENSDARP00000084180	ENSDARG00000007216	ENSDARG00000062237
uba1	nfs1	524	7955.ENSDARP00000054690	7955.ENSDARP00000084180	ENSDARG00000037559	ENSDARG00000062237
eif4a1a	edc4	514	7955.ENSDARP00000058912	7955.ENSDARP00000084220	ENSDARG00000092115	ENSDARG00000062266
plaa	edc4	543	7955.ENSDARP00000062703	7955.ENSDARP00000084220	ENSDARG00000042728	ENSDARG00000062266
cct7	psmd14	626	7955.ENSDARP00000003107	7955.ENSDARP00000086334	ENSDARG00000007385	ENSDARG00000063100
psmd4b	psmd14	989	7955.ENSDARP00000003398	7955.ENSDARP00000086334	ENSDARG00000023279	ENSDARG00000063100
psma8	psmd14	997	7955.ENSDARP00000006445	7955.ENSDARP00000086334	ENSDARG00000010965	ENSDARG00000063100
ddx1	psmd14	481	7955.ENSDARP00000008636	7955.ENSDARP00000086334	ENSDARG00000032117	ENSDARG00000063100
rpl12	psmd14	407	7955.ENSDARP00000009096	7955.ENSDARP00000086334	ENSDARG00000006691	ENSDARG00000063100
psma5	psmd14	999	7955.ENSDARP00000009133	7955.ENSDARP00000086334	ENSDARG00000003526	ENSDARG00000063100
psmc2	psmd14	999	7955.ENSDARP00000011083	7955.ENSDARP00000086334	ENSDARG00000020101	ENSDARG00000063100
rps6	psmd14	543	7955.ENSDARP00000011148	7955.ENSDARP00000086334	ENSDARG00000019778	ENSDARG00000063100
abce1	psmd14	673	7955.ENSDARP00000011642	7955.ENSDARP00000086334	ENSDARG00000007216	ENSDARG00000063100
vcp	psmd14	779	7955.ENSDARP00000012048	7955.ENSDARP00000086334	ENSDARG00000020008	ENSDARG00000063100
cct6a	psmd14	521	7955.ENSDARP00000016831	7955.ENSDARP00000086334	ENSDARG00000021252	ENSDARG00000063100
ppp2r1bb	psmd14	549	7955.ENSDARP00000017693	7955.ENSDARP00000086334	ENSDARG00000032430	ENSDARG00000063100
eif3i	psmd14	724	7955.ENSDARP00000017792	7955.ENSDARP00000086334	ENSDARG00000017445	ENSDARG00000063100
wdr3	psmd14	478	7955.ENSDARP00000023281	7955.ENSDARP00000086334	ENSDARG00000011079	ENSDARG00000063100
psmd3	psmd14	999	7955.ENSDARP00000025779	7955.ENSDARP00000086334	ENSDARG00000018124	ENSDARG00000063100
psmc3	psmd14	999	7955.ENSDARP00000026554	7955.ENSDARP00000086334	ENSDARG00000007141	ENSDARG00000063100
eif2s1a	psmd14	894	7955.ENSDARP00000026560	7955.ENSDARP00000086334	ENSDARG00000005827	ENSDARG00000063100
eif3g	psmd14	636	7955.ENSDARP00000027672	7955.ENSDARP00000086334	ENSDARG00000016889	ENSDARG00000063100
atp5fa1	psmd14	438	7955.ENSDARP00000027947	7955.ENSDARP00000086334	ENSDARG00000010149	ENSDARG00000063100
uchl1	psmd14	694	7955.ENSDARP00000034536	7955.ENSDARP00000086334	ENSDARG00000026871	ENSDARG00000063100
psmc4	psmd14	999	7955.ENSDARP00000034904	7955.ENSDARP00000086334	ENSDARG00000027099	ENSDARG00000063100
rps23	psmd14	409	7955.ENSDARP00000035273	7955.ENSDARP00000086334	ENSDARG00000021838	ENSDARG00000063100
rps19	psmd14	598	7955.ENSDARP00000048598	7955.ENSDARP00000086334	ENSDARG00000030602	ENSDARG00000063100
psmc6	psmd14	999	7955.ENSDARP00000053833	7955.ENSDARP00000086334	ENSDARG00000037038	ENSDARG00000063100
uba1	psmd14	689	7955.ENSDARP00000054690	7955.ENSDARP00000086334	ENSDARG00000037559	ENSDARG00000063100
uba52	psmd14	889	7955.ENSDARP00000060744	7955.ENSDARP00000086334	ENSDARG00000041435	ENSDARG00000063100
plaa	psmd14	442	7955.ENSDARP00000062703	7955.ENSDARP00000086334	ENSDARG00000042728	ENSDARG00000063100
rps5	psmd14	428	7955.ENSDARP00000063788	7955.ENSDARP00000086334	ENSDARG00000043453	ENSDARG00000063100
psmc1b	psmd14	989	7955.ENSDARP00000063949	7955.ENSDARP00000086334	ENSDARG00000043561	ENSDARG00000063100
cct5	psmd14	547	7955.ENSDARP00000066759	7955.ENSDARP00000086334	ENSDARG00000045399	ENSDARG00000063100
rps16	psmd14	498	7955.ENSDARP00000066897	7955.ENSDARP00000086334	ENSDARG00000045487	ENSDARG00000063100
fbl	psmd14	407	7955.ENSDARP00000070509	7955.ENSDARP00000086334	ENSDARG00000053912	ENSDARG00000063100
pgk1	psmd14	401	7955.ENSDARP00000070807	7955.ENSDARP00000086334	ENSDARG00000054191	ENSDARG00000063100
ruvbl2	psmd14	499	7955.ENSDARP00000072482	7955.ENSDARP00000086334	ENSDARG00000055639	ENSDARG00000063100
seh1l	nup210	973	7955.ENSDARP00000003173	7955.ENSDARP00000086821	ENSDARG00000004280	ENSDARG00000063333
hspa9	nup210	427	7955.ENSDARP00000003744	7955.ENSDARP00000086821	ENSDARG00000003035	ENSDARG00000063333
lemd3	nup210	470	7955.ENSDARP00000005474	7955.ENSDARP00000086821	ENSDARG00000015824	ENSDARG00000063333
nup133	nup210	979	7955.ENSDARP00000023984	7955.ENSDARP00000086821	ENSDARG00000010078	ENSDARG00000063333
hspa4a	nup210	429	7955.ENSDARP00000026086	7955.ENSDARP00000086821	ENSDARG00000004754	ENSDARG00000063333
hspa14	nup210	451	7955.ENSDARP00000075275	7955.ENSDARP00000086821	ENSDARG00000058030	ENSDARG00000063333
rangap1a	nup210	621	7955.ENSDARP00000083043	7955.ENSDARP00000086821	ENSDARG00000041317	ENSDARG00000063333
gtpbp4	ddx21	818	7955.ENSDARP00000002061	7955.ENSDARP00000087581	ENSDARG00000018961	ENSDARG00000063626
utp4	ddx21	475	7955.ENSDARP00000003198	7955.ENSDARP00000087581	ENSDARG00000017675	ENSDARG00000063626
rpl3	ddx21	561	7955.ENSDARP00000003700	7955.ENSDARP00000087581	ENSDARG00000003599	ENSDARG00000063626
ddx1	ddx21	869	7955.ENSDARP00000008636	7955.ENSDARP00000087581	ENSDARG00000032117	ENSDARG00000063626
rpl12	ddx21	467	7955.ENSDARP00000009096	7955.ENSDARP00000087581	ENSDARG00000006691	ENSDARG00000063626
rps6	ddx21	585	7955.ENSDARP00000011148	7955.ENSDARP00000087581	ENSDARG00000019778	ENSDARG00000063626
eif3i	ddx21	498	7955.ENSDARP00000017792	7955.ENSDARP00000087581	ENSDARG00000017445	ENSDARG00000063626
rpl7	ddx21	594	7955.ENSDARP00000018980	7955.ENSDARP00000087581	ENSDARG00000007320	ENSDARG00000063626
wdr3	ddx21	535	7955.ENSDARP00000023281	7955.ENSDARP00000087581	ENSDARG00000011079	ENSDARG00000063626
pes	ddx21	963	7955.ENSDARP00000026992	7955.ENSDARP00000087581	ENSDARG00000018902	ENSDARG00000063626
eif3g	ddx21	516	7955.ENSDARP00000027672	7955.ENSDARP00000087581	ENSDARG00000016889	ENSDARG00000063626
atp5fa1	ddx21	465	7955.ENSDARP00000027947	7955.ENSDARP00000087581	ENSDARG00000010149	ENSDARG00000063626
kpna7	ddx21	507	7955.ENSDARP00000037801	7955.ENSDARP00000087581	ENSDARG00000027169	ENSDARG00000063626
rpl34	ddx21	420	7955.ENSDARP00000040770	7955.ENSDARP00000087581	ENSDARG00000029500	ENSDARG00000063626
rps19	ddx21	445	7955.ENSDARP00000048598	7955.ENSDARP00000087581	ENSDARG00000030602	ENSDARG00000063626
actb1	ddx21	556	7955.ENSDARP00000054986	7955.ENSDARP00000087581	ENSDARG00000037746	ENSDARG00000063626
kpna2	ddx21	507	7955.ENSDARP00000055489	7955.ENSDARP00000087581	ENSDARG00000038066	ENSDARG00000063626
syncrip	ddx21	479	7955.ENSDARP00000058778	7955.ENSDARP00000087581	ENSDARG00000040184	ENSDARG00000063626
wdr75	ddx21	408	7955.ENSDARP00000059666	7955.ENSDARP00000087581	ENSDARG00000040730	ENSDARG00000063626
wdr18	ddx21	680	7955.ENSDARP00000060250	7955.ENSDARP00000087581	ENSDARG00000041113	ENSDARG00000063626
cdc5l	ddx21	512	7955.ENSDARP00000064312	7955.ENSDARP00000087581	ENSDARG00000043797	ENSDARG00000063626
rps16	ddx21	699	7955.ENSDARP00000066897	7955.ENSDARP00000087581	ENSDARG00000045487	ENSDARG00000063626
rplp0	ddx21	446	7955.ENSDARP00000067953	7955.ENSDARP00000087581	ENSDARG00000051783	ENSDARG00000063626
rpl23	ddx21	449	7955.ENSDARP00000069977	7955.ENSDARP00000087581	ENSDARG00000053457	ENSDARG00000063626
fbl	ddx21	879	7955.ENSDARP00000070509	7955.ENSDARP00000087581	ENSDARG00000053912	ENSDARG00000063626
sf3b1	ddx21	903	7955.ENSDARP00000073029	7955.ENSDARP00000087581	ENSDARG00000056138	ENSDARG00000063626
dhx15	ddx21	879	7955.ENSDARP00000075688	7955.ENSDARP00000087581	ENSDARG00000015392	ENSDARG00000063626
dctn2	sptbn2	531	7955.ENSDARP00000042594	7955.ENSDARP00000088494	ENSDARG00000031388	ENSDARG00000053956
copg2	sptbn2	499	7955.ENSDARP00000043659	7955.ENSDARP00000088494	ENSDARG00000034823	ENSDARG00000053956
copa	sptbn2	499	7955.ENSDARP00000048276	7955.ENSDARP00000088494	ENSDARG00000004173	ENSDARG00000053956
capza1b	sptbn2	501	7955.ENSDARP00000072971	7955.ENSDARP00000088494	ENSDARG00000056090	ENSDARG00000053956
copb1	sptbn2	532	7955.ENSDARP00000073498	7955.ENSDARP00000088494	ENSDARG00000056557	ENSDARG00000053956
arpc1a	arpc2	995	7955.ENSDARP00000005640	7955.ENSDARP00000090576	ENSDARG00000008383	ENSDARG00000075989
rps6	arpc2	417	7955.ENSDARP00000011148	7955.ENSDARP00000090576	ENSDARG00000019778	ENSDARG00000075989
actr1b	arpc2	490	7955.ENSDARP00000015781	7955.ENSDARP00000090576	ENSDARG00000011611	ENSDARG00000075989
cfl1	arpc2	470	7955.ENSDARP00000023177	7955.ENSDARP00000090576	ENSDARG00000021124	ENSDARG00000075989
capza1a	arpc2	545	7955.ENSDARP00000046972	7955.ENSDARP00000090576	ENSDARG00000034240	ENSDARG00000075989
actb1	arpc2	839	7955.ENSDARP00000054986	7955.ENSDARP00000090576	ENSDARG00000037746	ENSDARG00000075989
capza1b	arpc2	517	7955.ENSDARP00000072971	7955.ENSDARP00000090576	ENSDARG00000056090	ENSDARG00000075989
sf3b1	arpc2	461	7955.ENSDARP00000073029	7955.ENSDARP00000090576	ENSDARG00000056138	ENSDARG00000075989
cct7	hyou1	460	7955.ENSDARP00000003107	7955.ENSDARP00000090804	ENSDARG00000007385	ENSDARG00000013670
hspa9	hyou1	698	7955.ENSDARP00000003744	7955.ENSDARP00000090804	ENSDARG00000003035	ENSDARG00000013670
sel1l	hyou1	585	7955.ENSDARP00000007196	7955.ENSDARP00000090804	ENSDARG00000004581	ENSDARG00000013670
hsp90b1	hyou1	968	7955.ENSDARP00000013441	7955.ENSDARP00000090804	ENSDARG00000003570	ENSDARG00000013670
srp72	hyou1	405	7955.ENSDARP00000015026	7955.ENSDARP00000090804	ENSDARG00000014139	ENSDARG00000013670
cct6a	hyou1	450	7955.ENSDARP00000016831	7955.ENSDARP00000090804	ENSDARG00000021252	ENSDARG00000013670
pdia4	hyou1	805	7955.ENSDARP00000018458	7955.ENSDARP00000090804	ENSDARG00000018491	ENSDARG00000013670
hspa4a	hyou1	513	7955.ENSDARP00000026086	7955.ENSDARP00000090804	ENSDARG00000004754	ENSDARG00000013670
pdia6	hyou1	812	7955.ENSDARP00000027662	7955.ENSDARP00000090804	ENSDARG00000009001	ENSDARG00000013670
dnajc3a	hyou1	849	7955.ENSDARP00000060245	7955.ENSDARP00000090804	ENSDARG00000041110	ENSDARG00000013670
cct5	hyou1	491	7955.ENSDARP00000066759	7955.ENSDARP00000090804	ENSDARG00000045399	ENSDARG00000013670
rpl23	hyou1	423	7955.ENSDARP00000069977	7955.ENSDARP00000090804	ENSDARG00000053457	ENSDARG00000013670
hspd1	hyou1	831	7955.ENSDARP00000073057	7955.ENSDARP00000090804	ENSDARG00000056160	ENSDARG00000013670
phb	hyou1	407	7955.ENSDARP00000074525	7955.ENSDARP00000090804	ENSDARG00000057414	ENSDARG00000013670
canx	hyou1	646	7955.ENSDARP00000083454	7955.ENSDARP00000090804	ENSDARG00000037488	ENSDARG00000013670
arpc2	dbn1	434	7955.ENSDARP00000090576	7955.ENSDARP00000091083	ENSDARG00000075989	ENSDARG00000069113
sel1l	pdia5	465	7955.ENSDARP00000007196	7955.ENSDARP00000091365	ENSDARG00000004581	ENSDARG00000069242
hsp90b1	pdia5	567	7955.ENSDARP00000013441	7955.ENSDARP00000091365	ENSDARG00000003570	ENSDARG00000069242
pdia4	pdia5	431	7955.ENSDARP00000018458	7955.ENSDARP00000091365	ENSDARG00000018491	ENSDARG00000069242
gtpbp4	rpl6	904	7955.ENSDARP00000002061	7955.ENSDARP00000091899	ENSDARG00000018961	ENSDARG00000058451
cct7	rpl6	720	7955.ENSDARP00000003107	7955.ENSDARP00000091899	ENSDARG00000007385	ENSDARG00000058451
rpl3	rpl6	999	7955.ENSDARP00000003700	7955.ENSDARP00000091899	ENSDARG00000003599	ENSDARG00000058451
rpl12	rpl6	999	7955.ENSDARP00000009096	7955.ENSDARP00000091899	ENSDARG00000006691	ENSDARG00000058451
rpl7a	rpl6	999	7955.ENSDARP00000010055	7955.ENSDARP00000091899	ENSDARG00000019230	ENSDARG00000058451
rps6	rpl6	999	7955.ENSDARP00000011148	7955.ENSDARP00000091899	ENSDARG00000019778	ENSDARG00000058451
abce1	rpl6	698	7955.ENSDARP00000011642	7955.ENSDARP00000091899	ENSDARG00000007216	ENSDARG00000058451
vcp	rpl6	444	7955.ENSDARP00000012048	7955.ENSDARP00000091899	ENSDARG00000020008	ENSDARG00000058451
srp72	rpl6	873	7955.ENSDARP00000015026	7955.ENSDARP00000091899	ENSDARG00000014139	ENSDARG00000058451
ppp2r1bb	rpl6	518	7955.ENSDARP00000017693	7955.ENSDARP00000091899	ENSDARG00000032430	ENSDARG00000058451
eif3i	rpl6	863	7955.ENSDARP00000017792	7955.ENSDARP00000091899	ENSDARG00000017445	ENSDARG00000058451
rpl7	rpl6	999	7955.ENSDARP00000018980	7955.ENSDARP00000091899	ENSDARG00000007320	ENSDARG00000058451
pabpc1a	rpl6	586	7955.ENSDARP00000021064	7955.ENSDARP00000091899	ENSDARG00000017219	ENSDARG00000058451
naca	rpl6	973	7955.ENSDARP00000025953	7955.ENSDARP00000091899	ENSDARG00000005513	ENSDARG00000058451
eif2s1a	rpl6	432	7955.ENSDARP00000026560	7955.ENSDARP00000091899	ENSDARG00000005827	ENSDARG00000058451
pes	rpl6	935	7955.ENSDARP00000026992	7955.ENSDARP00000091899	ENSDARG00000018902	ENSDARG00000058451
eif3g	rpl6	562	7955.ENSDARP00000027672	7955.ENSDARP00000091899	ENSDARG00000016889	ENSDARG00000058451
eftud2	rpl6	664	7955.ENSDARP00000028033	7955.ENSDARP00000091899	ENSDARG00000012261	ENSDARG00000058451
rps23	rpl6	999	7955.ENSDARP00000035273	7955.ENSDARP00000091899	ENSDARG00000021838	ENSDARG00000058451
rpl34	rpl6	999	7955.ENSDARP00000040770	7955.ENSDARP00000091899	ENSDARG00000029500	ENSDARG00000058451
rps19	rpl6	999	7955.ENSDARP00000048598	7955.ENSDARP00000091899	ENSDARG00000030602	ENSDARG00000058451
eif4a1a	rpl6	610	7955.ENSDARP00000058912	7955.ENSDARP00000091899	ENSDARG00000092115	ENSDARG00000058451
wdr18	rpl6	738	7955.ENSDARP00000060250	7955.ENSDARP00000091899	ENSDARG00000041113	ENSDARG00000058451
uba52	rpl6	999	7955.ENSDARP00000060744	7955.ENSDARP00000091899	ENSDARG00000041435	ENSDARG00000058451
rps5	rpl6	999	7955.ENSDARP00000063788	7955.ENSDARP00000091899	ENSDARG00000043453	ENSDARG00000058451
cct5	rpl6	472	7955.ENSDARP00000066759	7955.ENSDARP00000091899	ENSDARG00000045399	ENSDARG00000058451
rps16	rpl6	999	7955.ENSDARP00000066897	7955.ENSDARP00000091899	ENSDARG00000045487	ENSDARG00000058451
rplp0	rpl6	999	7955.ENSDARP00000067953	7955.ENSDARP00000091899	ENSDARG00000051783	ENSDARG00000058451
eif5b	rpl6	927	7955.ENSDARP00000069175	7955.ENSDARP00000091899	ENSDARG00000016548	ENSDARG00000058451
rpl23	rpl6	999	7955.ENSDARP00000069977	7955.ENSDARP00000091899	ENSDARG00000053457	ENSDARG00000058451
fbl	rpl6	751	7955.ENSDARP00000070509	7955.ENSDARP00000091899	ENSDARG00000053912	ENSDARG00000058451
rpl36a	rpl6	999	7955.ENSDARP00000075363	7955.ENSDARP00000091899	ENSDARG00000058105	ENSDARG00000058451
gcn1	rpl6	884	7955.ENSDARP00000075715	7955.ENSDARP00000091899	ENSDARG00000058419	ENSDARG00000058451
rpn1	rpl6	582	7955.ENSDARP00000076844	7955.ENSDARP00000091899	ENSDARG00000059323	ENSDARG00000058451
dis3	rpl6	426	7955.ENSDARP00000079889	7955.ENSDARP00000091899	ENSDARG00000060559	ENSDARG00000058451
eif4g1a	rpl6	550	7955.ENSDARP00000081554	7955.ENSDARP00000091899	ENSDARG00000006200	ENSDARG00000058451
cct6a	sumf2	732	7955.ENSDARP00000016831	7955.ENSDARP00000091977	ENSDARG00000021252	ENSDARG00000069497
gtpbp4	ddx43	565	7955.ENSDARP00000002061	7955.ENSDARP00000092253	ENSDARG00000018961	ENSDARG00000022614
rpl3	ddx43	524	7955.ENSDARP00000003700	7955.ENSDARP00000092253	ENSDARG00000003599	ENSDARG00000022614
pes	ddx43	500	7955.ENSDARP00000026992	7955.ENSDARP00000092253	ENSDARG00000018902	ENSDARG00000022614
atp5fa1	ddx43	441	7955.ENSDARP00000027947	7955.ENSDARP00000092253	ENSDARG00000010149	ENSDARG00000022614
cdc5l	ddx43	400	7955.ENSDARP00000064312	7955.ENSDARP00000092253	ENSDARG00000043797	ENSDARG00000022614
rps16	ddx43	405	7955.ENSDARP00000066897	7955.ENSDARP00000092253	ENSDARG00000045487	ENSDARG00000022614
rplp0	ddx43	411	7955.ENSDARP00000067953	7955.ENSDARP00000092253	ENSDARG00000051783	ENSDARG00000022614
rpl23	ddx43	416	7955.ENSDARP00000069977	7955.ENSDARP00000092253	ENSDARG00000053457	ENSDARG00000022614
sf3b1	ddx43	476	7955.ENSDARP00000073029	7955.ENSDARP00000092253	ENSDARG00000056138	ENSDARG00000022614
hspa9	calr	517	7955.ENSDARP00000003744	7955.ENSDARP00000092429	ENSDARG00000003035	ENSDARG00000076290
casp3a	calr	445	7955.ENSDARP00000006831	7955.ENSDARP00000092429	ENSDARG00000017905	ENSDARG00000076290
sel1l	calr	431	7955.ENSDARP00000007196	7955.ENSDARP00000092429	ENSDARG00000004581	ENSDARG00000076290
asmtl	calr	559	7955.ENSDARP00000007743	7955.ENSDARP00000092429	ENSDARG00000021433	ENSDARG00000076290
hsp90b1	calr	981	7955.ENSDARP00000013441	7955.ENSDARP00000092429	ENSDARG00000003570	ENSDARG00000076290
erp44	calr	588	7955.ENSDARP00000017258	7955.ENSDARP00000092429	ENSDARG00000019008	ENSDARG00000076290
pdia4	calr	788	7955.ENSDARP00000018458	7955.ENSDARP00000092429	ENSDARG00000018491	ENSDARG00000076290
calub	calr	426	7955.ENSDARP00000025396	7955.ENSDARP00000092429	ENSDARG00000005115	ENSDARG00000076290
hspa4a	calr	413	7955.ENSDARP00000026086	7955.ENSDARP00000092429	ENSDARG00000004754	ENSDARG00000076290
pdia6	calr	851	7955.ENSDARP00000027662	7955.ENSDARP00000092429	ENSDARG00000009001	ENSDARG00000076290
eftud2	calr	793	7955.ENSDARP00000028033	7955.ENSDARP00000092429	ENSDARG00000012261	ENSDARG00000076290
prdx2	calr	433	7955.ENSDARP00000040396	7955.ENSDARP00000092429	ENSDARG00000025350	ENSDARG00000076290
rcn3	calr	457	7955.ENSDARP00000055323	7955.ENSDARP00000092429	ENSDARG00000037961	ENSDARG00000076290
apoeb	calr	530	7955.ENSDARP00000058964	7955.ENSDARP00000092429	ENSDARG00000040295	ENSDARG00000076290
dnajc3a	calr	441	7955.ENSDARP00000060245	7955.ENSDARP00000092429	ENSDARG00000041110	ENSDARG00000076290
phb	calr	458	7955.ENSDARP00000074525	7955.ENSDARP00000092429	ENSDARG00000057414	ENSDARG00000076290
rpn1	calr	701	7955.ENSDARP00000076844	7955.ENSDARP00000092429	ENSDARG00000059323	ENSDARG00000076290
canx	calr	905	7955.ENSDARP00000083454	7955.ENSDARP00000092429	ENSDARG00000037488	ENSDARG00000076290
hyou1	calr	853	7955.ENSDARP00000090804	7955.ENSDARP00000092429	ENSDARG00000013670	ENSDARG00000076290
pdia5	calr	562	7955.ENSDARP00000091365	7955.ENSDARP00000092429	ENSDARG00000069242	ENSDARG00000076290
gtpbp4	ddx3xb	665	7955.ENSDARP00000002061	7955.ENSDARP00000092924	ENSDARG00000018961	ENSDARG00000005774
rpl3	ddx3xb	524	7955.ENSDARP00000003700	7955.ENSDARP00000092924	ENSDARG00000003599	ENSDARG00000005774
eif3i	ddx3xb	418	7955.ENSDARP00000017792	7955.ENSDARP00000092924	ENSDARG00000017445	ENSDARG00000005774
pes	ddx3xb	628	7955.ENSDARP00000026992	7955.ENSDARP00000092924	ENSDARG00000018902	ENSDARG00000005774
eif3g	ddx3xb	538	7955.ENSDARP00000027672	7955.ENSDARP00000092924	ENSDARG00000016889	ENSDARG00000005774
atp5fa1	ddx3xb	781	7955.ENSDARP00000027947	7955.ENSDARP00000092924	ENSDARG00000010149	ENSDARG00000005774
eftud2	ddx3xb	825	7955.ENSDARP00000028033	7955.ENSDARP00000092924	ENSDARG00000012261	ENSDARG00000005774
eif4a1a	ddx3xb	560	7955.ENSDARP00000058912	7955.ENSDARP00000092924	ENSDARG00000092115	ENSDARG00000005774
atp5f1b	ddx3xb	789	7955.ENSDARP00000060309	7955.ENSDARP00000092924	ENSDARG00000070083	ENSDARG00000005774
cdc5l	ddx3xb	801	7955.ENSDARP00000064312	7955.ENSDARP00000092924	ENSDARG00000043797	ENSDARG00000005774
rps16	ddx3xb	405	7955.ENSDARP00000066897	7955.ENSDARP00000092924	ENSDARG00000045487	ENSDARG00000005774
rplp0	ddx3xb	411	7955.ENSDARP00000067953	7955.ENSDARP00000092924	ENSDARG00000051783	ENSDARG00000005774
eif5b	ddx3xb	699	7955.ENSDARP00000069175	7955.ENSDARP00000092924	ENSDARG00000016548	ENSDARG00000005774
rpl23	ddx3xb	416	7955.ENSDARP00000069977	7955.ENSDARP00000092924	ENSDARG00000053457	ENSDARG00000005774
fbl	ddx3xb	533	7955.ENSDARP00000070509	7955.ENSDARP00000092924	ENSDARG00000053912	ENSDARG00000005774
sf3b1	ddx3xb	489	7955.ENSDARP00000073029	7955.ENSDARP00000092924	ENSDARG00000056138	ENSDARG00000005774
eif4g2b	ddx3xb	482	7955.ENSDARP00000074210	7955.ENSDARP00000092924	ENSDARG00000057167	ENSDARG00000005774
eif4g1a	ddx3xb	423	7955.ENSDARP00000081554	7955.ENSDARP00000092924	ENSDARG00000006200	ENSDARG00000005774
trip12	ddx3xb	407	7955.ENSDARP00000082000	7955.ENSDARP00000092924	ENSDARG00000061397	ENSDARG00000005774
ddx21	ddx3xb	437	7955.ENSDARP00000087581	7955.ENSDARP00000092924	ENSDARG00000063626	ENSDARG00000005774
casp3a	sptan1	913	7955.ENSDARP00000006831	7955.ENSDARP00000093027	ENSDARG00000017905	ENSDARG00000019231
ercc6l	sptan1	453	7955.ENSDARP00000012447	7955.ENSDARP00000093027	ENSDARG00000002479	ENSDARG00000019231
copg2	sptan1	531	7955.ENSDARP00000043659	7955.ENSDARP00000093027	ENSDARG00000034823	ENSDARG00000019231
copa	sptan1	509	7955.ENSDARP00000048276	7955.ENSDARP00000093027	ENSDARG00000004173	ENSDARG00000019231
copb1	sptan1	499	7955.ENSDARP00000073498	7955.ENSDARP00000093027	ENSDARG00000056557	ENSDARG00000019231
sptbn2	sptan1	827	7955.ENSDARP00000088494	7955.ENSDARP00000093027	ENSDARG00000053956	ENSDARG00000019231
ddx3xb	sptan1	420	7955.ENSDARP00000092924	7955.ENSDARP00000093027	ENSDARG00000005774	ENSDARG00000019231
hsp90b1	lman1	549	7955.ENSDARP00000013441	7955.ENSDARP00000093080	ENSDARG00000003570	ENSDARG00000069980
erp44	lman1	754	7955.ENSDARP00000017258	7955.ENSDARP00000093080	ENSDARG00000019008	ENSDARG00000069980
sec23b	lman1	492	7955.ENSDARP00000017982	7955.ENSDARP00000093080	ENSDARG00000019360	ENSDARG00000069980
pdia4	lman1	461	7955.ENSDARP00000018458	7955.ENSDARP00000093080	ENSDARG00000018491	ENSDARG00000069980
rbm39a	lman1	400	7955.ENSDARP00000022349	7955.ENSDARP00000093080	ENSDARG00000011613	ENSDARG00000069980
lamc1	lman1	414	7955.ENSDARP00000024860	7955.ENSDARP00000093080	ENSDARG00000036279	ENSDARG00000069980
prkcsh	lman1	497	7955.ENSDARP00000025069	7955.ENSDARP00000093080	ENSDARG00000004470	ENSDARG00000069980
copg2	lman1	428	7955.ENSDARP00000043659	7955.ENSDARP00000093080	ENSDARG00000034823	ENSDARG00000069980
copb2	lman1	575	7955.ENSDARP00000044330	7955.ENSDARP00000093080	ENSDARG00000038743	ENSDARG00000069980
dnajc3a	lman1	627	7955.ENSDARP00000060245	7955.ENSDARP00000093080	ENSDARG00000041110	ENSDARG00000069980
arhgef2	lman1	447	7955.ENSDARP00000072768	7955.ENSDARP00000093080	ENSDARG00000075819	ENSDARG00000069980
copb1	lman1	736	7955.ENSDARP00000073498	7955.ENSDARP00000093080	ENSDARG00000056557	ENSDARG00000069980
canx	lman1	528	7955.ENSDARP00000083454	7955.ENSDARP00000093080	ENSDARG00000037488	ENSDARG00000069980
calr	lman1	467	7955.ENSDARP00000092429	7955.ENSDARP00000093080	ENSDARG00000076290	ENSDARG00000069980
psmc3	rcn1	489	7955.ENSDARP00000026554	7955.ENSDARP00000093139	ENSDARG00000007141	ENSDARG00000070006
copg2	rcn1	423	7955.ENSDARP00000043659	7955.ENSDARP00000093139	ENSDARG00000034823	ENSDARG00000070006
calr	rcn1	424	7955.ENSDARP00000092429	7955.ENSDARP00000093139	ENSDARG00000076290	ENSDARG00000070006
plod2	p3h1	864	7955.ENSDARP00000012147	7955.ENSDARP00000093602	ENSDARG00000011821	ENSDARG00000071212
crtap	p3h1	920	7955.ENSDARP00000021474	7955.ENSDARP00000093602	ENSDARG00000018010	ENSDARG00000071212
serpinh1b	p3h1	673	7955.ENSDARP00000037780	7955.ENSDARP00000093602	ENSDARG00000019949	ENSDARG00000071212
fkbp10b	p3h1	893	7955.ENSDARP00000066366	7955.ENSDARP00000093602	ENSDARG00000045129	ENSDARG00000071212
zw10	nsfa	657	7955.ENSDARP00000020574	7955.ENSDARP00000093817	ENSDARG00000018738	ENSDARG00000007654
copg2	nsfa	641	7955.ENSDARP00000043659	7955.ENSDARP00000093817	ENSDARG00000034823	ENSDARG00000007654
copb2	nsfa	583	7955.ENSDARP00000044330	7955.ENSDARP00000093817	ENSDARG00000038743	ENSDARG00000007654
copa	nsfa	669	7955.ENSDARP00000048276	7955.ENSDARP00000093817	ENSDARG00000004173	ENSDARG00000007654
plaa	nsfa	641	7955.ENSDARP00000062703	7955.ENSDARP00000093817	ENSDARG00000042728	ENSDARG00000007654
copb1	nsfa	590	7955.ENSDARP00000073498	7955.ENSDARP00000093817	ENSDARG00000056557	ENSDARG00000007654
trip12	nsfa	431	7955.ENSDARP00000082000	7955.ENSDARP00000093817	ENSDARG00000061397	ENSDARG00000007654
sptbn2	nsfa	499	7955.ENSDARP00000088494	7955.ENSDARP00000093817	ENSDARG00000053956	ENSDARG00000007654
sptan1	nsfa	548	7955.ENSDARP00000093027	7955.ENSDARP00000093817	ENSDARG00000019231	ENSDARG00000007654
lman1	nsfa	522	7955.ENSDARP00000093080	7955.ENSDARP00000093817	ENSDARG00000069980	ENSDARG00000007654
rtca	tarbp2	515	7955.ENSDARP00000023892	7955.ENSDARP00000094231	ENSDARG00000002215	ENSDARG00000070471
snd1	tarbp2	655	7955.ENSDARP00000040404	7955.ENSDARP00000094231	ENSDARG00000006766	ENSDARG00000070471
dicer1	tarbp2	991	7955.ENSDARP00000045880	7955.ENSDARP00000094231	ENSDARG00000001129	ENSDARG00000070471
aacs	idh3a	413	7955.ENSDARP00000002180	7955.ENSDARP00000094415	ENSDARG00000012468	ENSDARG00000030278
uqcrc2b	idh3a	578	7955.ENSDARP00000005930	7955.ENSDARP00000094415	ENSDARG00000071691	ENSDARG00000030278
rrm1	idh3a	448	7955.ENSDARP00000010800	7955.ENSDARP00000094415	ENSDARG00000014017	ENSDARG00000030278
ldhba	idh3a	598	7955.ENSDARP00000013329	7955.ENSDARP00000094415	ENSDARG00000019644	ENSDARG00000030278
sucla2	idh3a	948	7955.ENSDARP00000021652	7955.ENSDARP00000094415	ENSDARG00000005359	ENSDARG00000030278
mdh1aa	idh3a	513	7955.ENSDARP00000023121	7955.ENSDARP00000094415	ENSDARG00000017772	ENSDARG00000030278
got2b	idh3a	851	7955.ENSDARP00000024560	7955.ENSDARP00000094415	ENSDARG00000005840	ENSDARG00000030278
idh2	idh3a	991	7955.ENSDARP00000027389	7955.ENSDARP00000094415	ENSDARG00000003795	ENSDARG00000030278
atp5fa1	idh3a	891	7955.ENSDARP00000027947	7955.ENSDARP00000094415	ENSDARG00000010149	ENSDARG00000030278
paics	idh3a	456	7955.ENSDARP00000048163	7955.ENSDARP00000094415	ENSDARG00000033539	ENSDARG00000030278
got2a	idh3a	850	7955.ENSDARP00000060165	7955.ENSDARP00000094415	ENSDARG00000041068	ENSDARG00000030278
atp5f1b	idh3a	508	7955.ENSDARP00000060309	7955.ENSDARP00000094415	ENSDARG00000070083	ENSDARG00000030278
suclg1	idh3a	834	7955.ENSDARP00000069096	7955.ENSDARP00000094415	ENSDARG00000052712	ENSDARG00000030278
pgk1	idh3a	434	7955.ENSDARP00000070807	7955.ENSDARP00000094415	ENSDARG00000054191	ENSDARG00000030278
cct7	psmd6	435	7955.ENSDARP00000003107	7955.ENSDARP00000094762	ENSDARG00000007385	ENSDARG00000070674
psmd4b	psmd6	991	7955.ENSDARP00000003398	7955.ENSDARP00000094762	ENSDARG00000023279	ENSDARG00000070674
psma8	psmd6	992	7955.ENSDARP00000006445	7955.ENSDARP00000094762	ENSDARG00000010965	ENSDARG00000070674
ddx1	psmd6	411	7955.ENSDARP00000008636	7955.ENSDARP00000094762	ENSDARG00000032117	ENSDARG00000070674
psma5	psmd6	999	7955.ENSDARP00000009133	7955.ENSDARP00000094762	ENSDARG00000003526	ENSDARG00000070674
psmc2	psmd6	999	7955.ENSDARP00000011083	7955.ENSDARP00000094762	ENSDARG00000020101	ENSDARG00000070674
vcp	psmd6	674	7955.ENSDARP00000012048	7955.ENSDARP00000094762	ENSDARG00000020008	ENSDARG00000070674
ppp2r1bb	psmd6	467	7955.ENSDARP00000017693	7955.ENSDARP00000094762	ENSDARG00000032430	ENSDARG00000070674
psmd3	psmd6	999	7955.ENSDARP00000025779	7955.ENSDARP00000094762	ENSDARG00000018124	ENSDARG00000070674
psmc3	psmd6	999	7955.ENSDARP00000026554	7955.ENSDARP00000094762	ENSDARG00000007141	ENSDARG00000070674
psmc4	psmd6	999	7955.ENSDARP00000034904	7955.ENSDARP00000094762	ENSDARG00000027099	ENSDARG00000070674
psmc6	psmd6	999	7955.ENSDARP00000053833	7955.ENSDARP00000094762	ENSDARG00000037038	ENSDARG00000070674
uba52	psmd6	864	7955.ENSDARP00000060744	7955.ENSDARP00000094762	ENSDARG00000041435	ENSDARG00000070674
plaa	psmd6	435	7955.ENSDARP00000062703	7955.ENSDARP00000094762	ENSDARG00000042728	ENSDARG00000070674
psmc1b	psmd6	990	7955.ENSDARP00000063949	7955.ENSDARP00000094762	ENSDARG00000043561	ENSDARG00000070674
cct5	psmd6	520	7955.ENSDARP00000066759	7955.ENSDARP00000094762	ENSDARG00000045399	ENSDARG00000070674
psmd14	psmd6	999	7955.ENSDARP00000086334	7955.ENSDARP00000094762	ENSDARG00000063100	ENSDARG00000070674
nsfa	psmd6	524	7955.ENSDARP00000093817	7955.ENSDARP00000094762	ENSDARG00000007654	ENSDARG00000070674
aacs	idh3g	413	7955.ENSDARP00000002180	7955.ENSDARP00000094764	ENSDARG00000012468	ENSDARG00000023648
rrm1	idh3g	448	7955.ENSDARP00000010800	7955.ENSDARP00000094764	ENSDARG00000014017	ENSDARG00000023648
sucla2	idh3g	797	7955.ENSDARP00000021652	7955.ENSDARP00000094764	ENSDARG00000005359	ENSDARG00000023648
mdh1aa	idh3g	426	7955.ENSDARP00000023121	7955.ENSDARP00000094764	ENSDARG00000017772	ENSDARG00000023648
got2b	idh3g	862	7955.ENSDARP00000024560	7955.ENSDARP00000094764	ENSDARG00000005840	ENSDARG00000023648
idh2	idh3g	982	7955.ENSDARP00000027389	7955.ENSDARP00000094764	ENSDARG00000003795	ENSDARG00000023648
atp5fa1	idh3g	582	7955.ENSDARP00000027947	7955.ENSDARP00000094764	ENSDARG00000010149	ENSDARG00000023648
paics	idh3g	465	7955.ENSDARP00000048163	7955.ENSDARP00000094764	ENSDARG00000033539	ENSDARG00000023648
got2a	idh3g	862	7955.ENSDARP00000060165	7955.ENSDARP00000094764	ENSDARG00000041068	ENSDARG00000023648
suclg1	idh3g	890	7955.ENSDARP00000069096	7955.ENSDARP00000094764	ENSDARG00000052712	ENSDARG00000023648
idh3a	idh3g	999	7955.ENSDARP00000094415	7955.ENSDARP00000094764	ENSDARG00000030278	ENSDARG00000023648
flot2a	flot1b	605	7955.ENSDARP00000011656	7955.ENSDARP00000094800	ENSDARG00000004830	ENSDARG00000037998
calr	sdf4	489	7955.ENSDARP00000092429	7955.ENSDARP00000094806	ENSDARG00000076290	ENSDARG00000070682
cct7	psmd13	402	7955.ENSDARP00000003107	7955.ENSDARP00000095348	ENSDARG00000007385	ENSDARG00000016239
psmd4b	psmd13	989	7955.ENSDARP00000003398	7955.ENSDARP00000095348	ENSDARG00000023279	ENSDARG00000016239
psma8	psmd13	978	7955.ENSDARP00000006445	7955.ENSDARP00000095348	ENSDARG00000010965	ENSDARG00000016239
psma5	psmd13	998	7955.ENSDARP00000009133	7955.ENSDARP00000095348	ENSDARG00000003526	ENSDARG00000016239
psmc2	psmd13	999	7955.ENSDARP00000011083	7955.ENSDARP00000095348	ENSDARG00000020101	ENSDARG00000016239
vcp	psmd13	688	7955.ENSDARP00000012048	7955.ENSDARP00000095348	ENSDARG00000020008	ENSDARG00000016239
ppp2r1bb	psmd13	448	7955.ENSDARP00000017693	7955.ENSDARP00000095348	ENSDARG00000032430	ENSDARG00000016239
psmd3	psmd13	999	7955.ENSDARP00000025779	7955.ENSDARP00000095348	ENSDARG00000018124	ENSDARG00000016239
psmc3	psmd13	999	7955.ENSDARP00000026554	7955.ENSDARP00000095348	ENSDARG00000007141	ENSDARG00000016239
psmc4	psmd13	999	7955.ENSDARP00000034904	7955.ENSDARP00000095348	ENSDARG00000027099	ENSDARG00000016239
psmc6	psmd13	999	7955.ENSDARP00000053833	7955.ENSDARP00000095348	ENSDARG00000037038	ENSDARG00000016239
uba52	psmd13	867	7955.ENSDARP00000060744	7955.ENSDARP00000095348	ENSDARG00000041435	ENSDARG00000016239
rrbp1b	psmd13	470	7955.ENSDARP00000061116	7955.ENSDARP00000095348	ENSDARG00000041703	ENSDARG00000016239
psmc1b	psmd13	979	7955.ENSDARP00000063949	7955.ENSDARP00000095348	ENSDARG00000043561	ENSDARG00000016239
pgk1	psmd13	484	7955.ENSDARP00000070807	7955.ENSDARP00000095348	ENSDARG00000054191	ENSDARG00000016239
psmd14	psmd13	999	7955.ENSDARP00000086334	7955.ENSDARP00000095348	ENSDARG00000063100	ENSDARG00000016239
pdia5	psmd13	484	7955.ENSDARP00000091365	7955.ENSDARP00000095348	ENSDARG00000069242	ENSDARG00000016239
nsfa	psmd13	573	7955.ENSDARP00000093817	7955.ENSDARP00000095348	ENSDARG00000007654	ENSDARG00000016239
psmd6	psmd13	999	7955.ENSDARP00000094762	7955.ENSDARP00000095348	ENSDARG00000070674	ENSDARG00000016239
krt17	krt97	500	7955.ENSDARP00000095774	7955.ENSDARP00000096586	ENSDARG00000094041	ENSDARG00000000212
parp1	xrcc6	897	7955.ENSDARP00000008364	7955.ENSDARP00000096636	ENSDARG00000019529	ENSDARG00000071551
ruvbl1	xrcc6	407	7955.ENSDARP00000012488	7955.ENSDARP00000096636	ENSDARG00000002591	ENSDARG00000071551
ilf2	xrcc6	435	7955.ENSDARP00000022486	7955.ENSDARP00000096636	ENSDARG00000014591	ENSDARG00000071551
smc3	xrcc6	414	7955.ENSDARP00000024411	7955.ENSDARP00000096636	ENSDARG00000019000	ENSDARG00000071551
rpa1	xrcc6	921	7955.ENSDARP00000029067	7955.ENSDARP00000096636	ENSDARG00000003938	ENSDARG00000071551
paics	xrcc6	467	7955.ENSDARP00000048163	7955.ENSDARP00000096636	ENSDARG00000033539	ENSDARG00000071551
pold1	xrcc6	569	7955.ENSDARP00000055858	7955.ENSDARP00000096636	ENSDARG00000027689	ENSDARG00000071551
top1a	xrcc6	415	7955.ENSDARP00000065948	7955.ENSDARP00000096636	ENSDARG00000070545	ENSDARG00000071551
pcna	xrcc6	670	7955.ENSDARP00000070780	7955.ENSDARP00000096636	ENSDARG00000054155	ENSDARG00000071551
hells	xrcc6	610	7955.ENSDARP00000074914	7955.ENSDARP00000096636	ENSDARG00000057738	ENSDARG00000071551
cct7	psmc5	725	7955.ENSDARP00000003107	7955.ENSDARP00000096969	ENSDARG00000007385	ENSDARG00000015315
psmd4b	psmc5	987	7955.ENSDARP00000003398	7955.ENSDARP00000096969	ENSDARG00000023279	ENSDARG00000015315
rpl3	psmc5	427	7955.ENSDARP00000003700	7955.ENSDARP00000096969	ENSDARG00000003599	ENSDARG00000015315
psma8	psmc5	982	7955.ENSDARP00000006445	7955.ENSDARP00000096969	ENSDARG00000010965	ENSDARG00000015315
ddx1	psmc5	675	7955.ENSDARP00000008636	7955.ENSDARP00000096969	ENSDARG00000032117	ENSDARG00000015315
psma5	psmc5	997	7955.ENSDARP00000009133	7955.ENSDARP00000096969	ENSDARG00000003526	ENSDARG00000015315
rpl7a	psmc5	453	7955.ENSDARP00000010055	7955.ENSDARP00000096969	ENSDARG00000019230	ENSDARG00000015315
psmc2	psmc5	999	7955.ENSDARP00000011083	7955.ENSDARP00000096969	ENSDARG00000020101	ENSDARG00000015315
rps6	psmc5	450	7955.ENSDARP00000011148	7955.ENSDARP00000096969	ENSDARG00000019778	ENSDARG00000015315
vcp	psmc5	735	7955.ENSDARP00000012048	7955.ENSDARP00000096969	ENSDARG00000020008	ENSDARG00000015315
ruvbl1	psmc5	866	7955.ENSDARP00000012488	7955.ENSDARP00000096969	ENSDARG00000002591	ENSDARG00000015315
vdac2	psmc5	461	7955.ENSDARP00000014456	7955.ENSDARP00000096969	ENSDARG00000013623	ENSDARG00000015315
ppp2r1bb	psmc5	492	7955.ENSDARP00000017693	7955.ENSDARP00000096969	ENSDARG00000032430	ENSDARG00000015315
psmd3	psmc5	999	7955.ENSDARP00000025779	7955.ENSDARP00000096969	ENSDARG00000018124	ENSDARG00000015315
psmc3	psmc5	999	7955.ENSDARP00000026554	7955.ENSDARP00000096969	ENSDARG00000007141	ENSDARG00000015315
eif2s1a	psmc5	407	7955.ENSDARP00000026560	7955.ENSDARP00000096969	ENSDARG00000005827	ENSDARG00000015315
atp5fa1	psmc5	415	7955.ENSDARP00000027947	7955.ENSDARP00000096969	ENSDARG00000010149	ENSDARG00000015315
psmc4	psmc5	999	7955.ENSDARP00000034904	7955.ENSDARP00000096969	ENSDARG00000027099	ENSDARG00000015315
rps19	psmc5	535	7955.ENSDARP00000048598	7955.ENSDARP00000096969	ENSDARG00000030602	ENSDARG00000015315
psmc6	psmc5	999	7955.ENSDARP00000053833	7955.ENSDARP00000096969	ENSDARG00000037038	ENSDARG00000015315
psmg1	psmc5	421	7955.ENSDARP00000059475	7955.ENSDARP00000096969	ENSDARG00000040620	ENSDARG00000015315
uba52	psmc5	888	7955.ENSDARP00000060744	7955.ENSDARP00000096969	ENSDARG00000041435	ENSDARG00000015315
rps5	psmc5	495	7955.ENSDARP00000063788	7955.ENSDARP00000096969	ENSDARG00000043453	ENSDARG00000015315
psmc1b	psmc5	987	7955.ENSDARP00000063949	7955.ENSDARP00000096969	ENSDARG00000043561	ENSDARG00000015315
cct5	psmc5	531	7955.ENSDARP00000066759	7955.ENSDARP00000096969	ENSDARG00000045399	ENSDARG00000015315
rplp0	psmc5	426	7955.ENSDARP00000067953	7955.ENSDARP00000096969	ENSDARG00000051783	ENSDARG00000015315
rpl23	psmc5	541	7955.ENSDARP00000069977	7955.ENSDARP00000096969	ENSDARG00000053457	ENSDARG00000015315
ruvbl2	psmc5	471	7955.ENSDARP00000072482	7955.ENSDARP00000096969	ENSDARG00000055639	ENSDARG00000015315
trip12	psmc5	909	7955.ENSDARP00000082000	7955.ENSDARP00000096969	ENSDARG00000061397	ENSDARG00000015315
psmd14	psmc5	999	7955.ENSDARP00000086334	7955.ENSDARP00000096969	ENSDARG00000063100	ENSDARG00000015315
psmd6	psmc5	999	7955.ENSDARP00000094762	7955.ENSDARP00000096969	ENSDARG00000070674	ENSDARG00000015315
psmd13	psmc5	999	7955.ENSDARP00000095348	7955.ENSDARP00000096969	ENSDARG00000016239	ENSDARG00000015315
lemd3	prpf19	429	7955.ENSDARP00000005474	7955.ENSDARP00000097371	ENSDARG00000015824	ENSDARG00000015239
ddx39aa	prpf19	661	7955.ENSDARP00000008513	7955.ENSDARP00000097371	ENSDARG00000006225	ENSDARG00000015239
ddx1	prpf19	469	7955.ENSDARP00000008636	7955.ENSDARP00000097371	ENSDARG00000032117	ENSDARG00000015239
ruvbl1	prpf19	446	7955.ENSDARP00000012488	7955.ENSDARP00000097371	ENSDARG00000002591	ENSDARG00000015239
rbm39a	prpf19	404	7955.ENSDARP00000022349	7955.ENSDARP00000097371	ENSDARG00000011613	ENSDARG00000015239
ilf2	prpf19	556	7955.ENSDARP00000022486	7955.ENSDARP00000097371	ENSDARG00000014591	ENSDARG00000015239
hnrnpa1a	prpf19	442	7955.ENSDARP00000024594	7955.ENSDARP00000097371	ENSDARG00000011020	ENSDARG00000015239
eftud2	prpf19	995	7955.ENSDARP00000028033	7955.ENSDARP00000097371	ENSDARG00000012261	ENSDARG00000015239
rpa1	prpf19	660	7955.ENSDARP00000029067	7955.ENSDARP00000097371	ENSDARG00000003938	ENSDARG00000015239
hnrnpa0l	prpf19	476	7955.ENSDARP00000052510	7955.ENSDARP00000097371	ENSDARG00000036161	ENSDARG00000015239
hnrnpa1b	prpf19	480	7955.ENSDARP00000053266	7955.ENSDARP00000097371	ENSDARG00000036675	ENSDARG00000015239
psmg1	prpf19	693	7955.ENSDARP00000059475	7955.ENSDARP00000097371	ENSDARG00000040620	ENSDARG00000015239
phb2a	prpf19	434	7955.ENSDARP00000063383	7955.ENSDARP00000097371	ENSDARG00000045297	ENSDARG00000015239
cdc5l	prpf19	999	7955.ENSDARP00000064312	7955.ENSDARP00000097371	ENSDARG00000043797	ENSDARG00000015239
hnrnpc	prpf19	587	7955.ENSDARP00000070385	7955.ENSDARP00000097371	ENSDARG00000053810	ENSDARG00000015239
sf3b1	prpf19	994	7955.ENSDARP00000073029	7955.ENSDARP00000097371	ENSDARG00000056138	ENSDARG00000015239
dhx15	prpf19	992	7955.ENSDARP00000075688	7955.ENSDARP00000097371	ENSDARG00000015392	ENSDARG00000015239
myef2	prpf19	424	7955.ENSDARP00000076939	7955.ENSDARP00000097371	ENSDARG00000059398	ENSDARG00000015239
ddx21	prpf19	465	7955.ENSDARP00000087581	7955.ENSDARP00000097371	ENSDARG00000063626	ENSDARG00000015239
srp72	sec24b	402	7955.ENSDARP00000015026	7955.ENSDARP00000097487	ENSDARG00000014139	ENSDARG00000071906
sec23b	sec24b	942	7955.ENSDARP00000017982	7955.ENSDARP00000097487	ENSDARG00000019360	ENSDARG00000071906
copg2	sec24b	490	7955.ENSDARP00000043659	7955.ENSDARP00000097487	ENSDARG00000034823	ENSDARG00000071906
copb2	sec24b	645	7955.ENSDARP00000044330	7955.ENSDARP00000097487	ENSDARG00000038743	ENSDARG00000071906
arcn1b	sec24b	413	7955.ENSDARP00000047901	7955.ENSDARP00000097487	ENSDARG00000031214	ENSDARG00000071906
copa	sec24b	518	7955.ENSDARP00000048276	7955.ENSDARP00000097487	ENSDARG00000004173	ENSDARG00000071906
copb1	sec24b	460	7955.ENSDARP00000073498	7955.ENSDARP00000097487	ENSDARG00000056557	ENSDARG00000071906
canx	sec24b	534	7955.ENSDARP00000083454	7955.ENSDARP00000097487	ENSDARG00000037488	ENSDARG00000071906
ptk7a	sec24b	732	7955.ENSDARP00000089232	7955.ENSDARP00000097487	ENSDARG00000011863	ENSDARG00000071906
lman1	sec24b	570	7955.ENSDARP00000093080	7955.ENSDARP00000097487	ENSDARG00000069980	ENSDARG00000071906
gtpbp4	gmps	787	7955.ENSDARP00000002061	7955.ENSDARP00000097707	ENSDARG00000018961	ENSDARG00000079848
rpl3	gmps	413	7955.ENSDARP00000003700	7955.ENSDARP00000097707	ENSDARG00000003599	ENSDARG00000079848
rpl12	gmps	623	7955.ENSDARP00000009096	7955.ENSDARP00000097707	ENSDARG00000006691	ENSDARG00000079848
rrm1	gmps	833	7955.ENSDARP00000010800	7955.ENSDARP00000097707	ENSDARG00000014017	ENSDARG00000079848
abce1	gmps	437	7955.ENSDARP00000011642	7955.ENSDARP00000097707	ENSDARG00000007216	ENSDARG00000079848
eif3i	gmps	590	7955.ENSDARP00000017792	7955.ENSDARP00000097707	ENSDARG00000017445	ENSDARG00000079848
rpl7	gmps	618	7955.ENSDARP00000018980	7955.ENSDARP00000097707	ENSDARG00000007320	ENSDARG00000079848
mthfd1b	gmps	653	7955.ENSDARP00000020770	7955.ENSDARP00000097707	ENSDARG00000040492	ENSDARG00000079848
pabpc1a	gmps	438	7955.ENSDARP00000021064	7955.ENSDARP00000097707	ENSDARG00000017219	ENSDARG00000079848
wdr3	gmps	648	7955.ENSDARP00000023281	7955.ENSDARP00000097707	ENSDARG00000011079	ENSDARG00000079848
atic	gmps	934	7955.ENSDARP00000024082	7955.ENSDARP00000097707	ENSDARG00000016706	ENSDARG00000079848
pes	gmps	757	7955.ENSDARP00000026992	7955.ENSDARP00000097707	ENSDARG00000018902	ENSDARG00000079848
eif3g	gmps	633	7955.ENSDARP00000027672	7955.ENSDARP00000097707	ENSDARG00000016889	ENSDARG00000079848
atp5fa1	gmps	673	7955.ENSDARP00000027947	7955.ENSDARP00000097707	ENSDARG00000010149	ENSDARG00000079848
eftud2	gmps	497	7955.ENSDARP00000028033	7955.ENSDARP00000097707	ENSDARG00000012261	ENSDARG00000079848
rps23	gmps	574	7955.ENSDARP00000035273	7955.ENSDARP00000097707	ENSDARG00000021838	ENSDARG00000079848
paics	gmps	940	7955.ENSDARP00000048163	7955.ENSDARP00000097707	ENSDARG00000033539	ENSDARG00000079848
eif4a1a	gmps	437	7955.ENSDARP00000058912	7955.ENSDARP00000097707	ENSDARG00000092115	ENSDARG00000079848
wdr75	gmps	528	7955.ENSDARP00000059666	7955.ENSDARP00000097707	ENSDARG00000040730	ENSDARG00000079848
wdr18	gmps	502	7955.ENSDARP00000060250	7955.ENSDARP00000097707	ENSDARG00000041113	ENSDARG00000079848
rps5	gmps	410	7955.ENSDARP00000063788	7955.ENSDARP00000097707	ENSDARG00000043453	ENSDARG00000079848
rps16	gmps	429	7955.ENSDARP00000066897	7955.ENSDARP00000097707	ENSDARG00000045487	ENSDARG00000079848
[truncated: 5,080 more rows]
