# Supplementary material for: Actn4 Links Inactive Integrin α5 With Actin in Zebrafish Somites
Source: Mol Cell Proteomics. 2025 Oct 8;25(2):101087. doi: 10.1016/j.mcpro.2025.101087 (PMC12860946; doi:10.1016/j.mcpro.2025.101087)
Supplement: Supplemental Table S8 [file mmc11.xlsx]

## Sheet: TableS8
Supplemental Table S8. DIA Peptide Quantification Results (target proteins only)
R.T. = retention time; PEP: posterior error probability; bud: bud stage; 14ss: 14 somite stage; 26ss: 26 somite stage. [1] Tolerable Uniqueness: A peptide's tolerable uniqueness was TRUE if the assigned proteins shared ≥ 95% sequence similarity, for instance, Actba and Actbb (99.8%). Peptides assigned to Itgb1b and LOC110437890 are also considered TRUE unique peptide because LOC110437890 is the b…
Target	Precursor.Id	Stripped.Sequence	Modified.Sequence	PrecursorMz	Precursor Charge	Protein.Ids	Genes	Gene.Hits	Tolerable Uniqueness [1]	Precursor.Quantity.bud.1	Precursor.Quantity.bud.2	Precursor.Quantity.bud.3	Precursor.Quantity.14ss.1	Precursor.Quantity.14ss.2	Precursor.Quantity.14ss.3	Precursor.Quantity.26ss.1	Precursor.Quantity.26ss.2	Precursor.Quantity.26ss.3	Precursor.Normalised.bud.1	Precursor.Normalised.bud.2	Precursor.Normalised.bud.3	Precursor.Normalised.14ss.1	Precursor.Normalised.14ss.2	Precursor.Normalised.14ss.3	Precursor.Normalised.26ss.1	Precursor.Normalised.26ss.2	Precursor.Normalised.26ss.3	RT.bud.1	RT.bud.2	RT.bud.3	RT.14ss.1	RT.14ss.2	RT.14ss.3	RT.26ss.1	RT.26ss.2	RT.26ss.3	Ms1.Area.bud.1	Ms1.Area.bud.2	Ms1.Area.bud.3	Ms1.Area.14ss.1	Ms1.Area.14ss.2	Ms1.Area.14ss.3	Ms1.Area.26ss.1	Ms1.Area.26ss.2	Ms1.Area.26ss.3	Q.Value.bud.1	Q.Value.bud.2	Q.Value.bud.3	Q.Value.14ss.1
Itga5	DSDGRLEELGR2	DSDGRLEELGR	DSDGRLEELGR	623.806	2	Q5I2A9;Q6QAF3	itga5	1	TRUE	2141730	2947590	2001130	1447500	827948	1952750	1526670	1626990	1472610	1907800	2124070	1805500	1593260	1308880	1940470	1490110	1395540	1496640	29.9752	29.4861	29.4621	33.575	34.3092	32.4246	29.1696	29.8452	30.1417	54191200	77698400	55663500	5432270	2264160	9624340	95845900	53712300	16936100	0.000217408	0.00130575	0.000706281	0.00395162
Itga5	IYLRDEKDFR3	IYLRDEKDFR	IYLRDEKDFR	452.243	3	Q5I2A9;Q6QAF3	itga5	1	TRUE	734776		1325150	681161	729634	826524				582082		1205580	749753	1138700	867957				30.2773		30.0308	33.6121	35.1872	32.1865				67643800		30958300	2004740	5793370	2733850				0.00164068		0.00354337	0.00488985
Itga5	AQLKPQAASEA2	AQLKPQAASEA	AQLKPQAASEA	557.299	2	Q5I2A9;Q6QAF3	itga5	1	TRUE	866254	863988	742305	630604	613477	807749	598161	709558	587824	771699	652507	666014	657364	914757	808769	626779	770748	521189	15.9933	15.6259	15.8009	17.1992	17.6011	16.7685	15.3965	15.9951	15.8248	10496400	15733500	27537100	16833500	13105600	13655300	8494860	17832500	16456500	5.52557e-05	0.000187908	1.9578e-05	0.000118956
Itga5	GPLDLIPQLPHLTGTQMFAR3	GPLDLIPQLPHLTGTQMFAR	GPLDLIPQLPHLTGTQMFAR	735.734	3	Q5I2A9;Q6QAF3	itga5	1	TRUE	4953770	4938580	5007990	129317	97159.7	131768		748053	995610	2484490	2547190	2573730	393642	358054	384326		580093	791902	125.875	125.865	126.166	127.347	127.37	127.307		128.645	129.027	24506500	22763000	26055300	10018.1	13096.3	34514.4		2408600	0	5.96654e-07	2.1837e-06	1e-09	3.62851e-05
Itga5	VYVYMQK2	VYVYMQK	VYVYMQK	465.742	2	Q5I2A9;Q6QAF3	itga5	1	TRUE	3369140	3746760	3460550	1494870	1300310	1684070	1483450	1988050	1852700	2795180	2808040	3151710	1826950	2198450	1900900	1313860	1740310	2096750	32.1403	31.538	31.7966	35.4873	36.4709	34.1151	31.237	32.119	32.4842	17539100	19768000	19648900	4754210	3625990	4143090	7632500	7775740	7416400	5.52557e-05	5.54426e-05	1.99005e-05	6.87557e-05
Itga5	AQILLDC(UniMod:4)GEDNIC(UniMod:4)VPDLK2	AQILLDCGEDNICVPDLK	AQILLDC(UniMod:4)GEDNIC(UniMod:4)VPDLK	1037	2	Q5I2A9;Q6QAF3	itga5	1	TRUE	3814940	4822450	3593620	1123160	1402880	1164820	2689450		2142600	2516280	2953880	2181550	3209720	3584940	3259920	2152570		1837070	100.056	99.8585	99.9224	108.898	109.36	107.427	100.302		101.87	17309300	17145100	6224890	1736360	3763090	1736580	9172700		3860720	5.52557e-05	0.000235853	0.000477148	0.000178346
Itga5	ALFLETQLPALHR3	ALFLETQLPALHR	ALFLETQLPALHR	503.625	3	Q5I2A9;Q6QAF3	itga5	1	TRUE	5096190	5420510	4973520	290020	787099	270139	1388300	1774480	1568270	3120880	3228460	2989300	731608	1743090	719366	1215990	1480200	1295320	95.1093	94.8083	95.3646	101.992	103.839	99.8971	94.6373	96.9688	97.7386	13738800	15558900	13796500	11910.3	357735	0	3223180	2749960	1655190	5.52557e-05	9.1171e-05	7.19878e-05	0.00018669
Itga5	GTSAILHVR2	GTSAILHVR	GTSAILHVR	477.281	2	Q5I2A9;Q6QAF3	itga5	1	TRUE	1358040	1582840	1223480	1436020	1142800	1686820	840057	772618	665043	1247490	1273150	1100450	1530870	1649870	1792480	920292	761634	597194	23.3502	22.5678	23.1472	24.7514	26.1627	23.6378	21.8417	23.0029	23.3563	5100870	15356600	7195120	3092570	3585040	4218440	0	0	1732210	0.000304829	1.6566e-06	0.000477148	0.000234074
Itga5	DSDGRLEELGR3	DSDGRLEELGR	DSDGRLEELGR	416.206	3	Q5I2A9;Q6QAF3	itga5	1	TRUE	2139520	2310290	2135480	1200060	1548420	1376500	1307870	1345530	1481390	1885320	1554360	1918290	1333360	2491860	1368770	1246830	1152110	1517320	29.9545	29.4125	29.5471	33.5543	34.3996	32.4039	29.096	29.8245	30.0662	8580070	15347500	7291470	4082110	2735680	4306640	2899550	1500950	5874580	5.52557e-05	9.18665e-06	1.99005e-05	0.000685047
Itga5	FVEYAPC(UniMod:4)R2	FVEYAPCR	FVEYAPC(UniMod:4)R	521.246	2	Q5I2A9;Q6QAF3	itga5	1	TRUE	7394740	9466470	8164750	5434300	4455160	7380730	3893110	3816560	3120240	6173900	6604780	7041960	5643580	6868350	7279290	3979680	3309310	3780820	34.5528	33.6611	34.2139	38.5237	39.4995	37.0279	33.6971	34.5912	34.749	13974600	13564900	15225500	4396950	5959400	5075110	8568200	7477110	6910090	5.52557e-05	5.54426e-05	9.19113e-06	3.62851e-05
Itga5	TLTVPNGAR2	TLTVPNGAR	TLTVPNGAR	464.765	2	Q5I2A9;Q6QAF3	itga5	1	TRUE	5806790	5835600	5487690	2850350	2729690	3129580	2886010	4187970	3847530	4837740	4592860	5365600	3449840	4124020	3154930	3190320	3578430	3473120	24.941	24.5272	24.692	27.8823	28.663	26.7048	24.1812	24.865	25.1055	13841000	12115900	11023000	3134340	3769450	4379610	1046980	5811630	4380200	5.52557e-05	0.000164628	0.000272926	0.00104716
Itga5	YLSC(UniMod:4)DLGNPMK2	YLSCDLGNPMK	YLSC(UniMod:4)DLGNPMK	649.3	2	Q5I2A9;Q6QAF3	itga5	1	TRUE	3764780	4432380	4321730	3346950	2650330	3306390	3029810	2408100	2403620	3299120	3104380	3444230	3851850	3811580	3964220	2928450	2329710	2605700	54.5996	53.924	54.4616	60.7286	61.6597	58.9346	54.1295	55.0748	55.3925	7193450	13492600	12612600	2761690	5211560	2451880	4018300	4430610	4805930	5.52557e-05	0.000342147	1.99005e-05	3.62851e-05
Itga5	EKPSQVISGQWASAGLSAIPASFGYALR3	EKPSQVISGQWASAGLSAIPASFGYALR	EKPSQVISGQWASAGLSAIPASFGYALR	964.507	3	Q5I2A9;Q6QAF3	itga5	1	TRUE	8693810	7913880	9655130		763001	933367	1355940	1731980	1135470	4897960	4140660	4814280		2811820	2722340	1316050	1688660	1389290	123.846	124.115	124.412		127.21	126.917	123.754	125.12	126.171	11481500	12958900	7287160		299735	772634	0	1212000	690259	5.52557e-05	6.17462e-06	3.43732e-06
Itga5	VHQDSVLAC(UniMod:4)APLYSWR3	VHQDSVLACAPLYSWR	VHQDSVLAC(UniMod:4)APLYSWR	634.65	3	Q5I2A9;Q6QAF3	itga5	1	TRUE	6798130	7883810	6577680	1282780	1904780	1254580	4625270	4951720	5026650	4212560	4559090	4170730	2742120	4581400	2816210	3702090	4016010	4256590	88.0827	87.5723	88.1224	95.0674	96.9192	93.1984	87.4958	89.8208	90.6956	4551710	12792800	9392630	788419	1700190	747643	8837720	6661840	6178290	5.52557e-05	2.259e-07	1.77846e-05	4.52509e-07
Itga5	ISHTLLQLK3	ISHTLLQLK	ISHTLLQLK	351.554	3	Q5I2A9;Q6QAF3	itga5	1	TRUE	259573	290569	266287					132133	223768	246082	189898	202471					149250	239298	43.092	42.0784	42.9701					43.0515	43.7972	5577710	8459220	9318690					3013690	3917980	0.000298054	0.000583544	0.000171757
Itga5	LQQSSTEQPPVR2	LQQSSTEQPPVR	LQQSSTEQPPVR	685.358	2	Q5I2A9;Q6QAF3	itga5	1	TRUE	2197310	2569690	1875250	2770440	1777320	3121560	1279550	1465650	1372300	2115710	2083220	2012310	2682110	2637150	3159980	1321540	1412740	1281250	17.3315	17.0652	17.1404	19.3381	20.0058	18.794	16.948	17.2246	17.4816	7176310	6353480	6462770	3075530	4994490	8908120	2656110	2432290	5326890	5.52557e-05	1.2048e-06	1.99005e-05	2.49047e-05
Itga5	SGTSLWAGLR2	SGTSLWAGLR	SGTSLWAGLR	524.284	2	Q5I2A9;Q6QAF3	itga5	1	TRUE	4593680	4638920	4033360	1426060	1801470	1678650	1861290	1952140	2230590	3394930	2912750	3035810	1982870	2780610	2369980	1927950	1967320	2295370	73.8946	72.9203	73.7677	79.8882	81.8627	77.8385	72.7724	74.9819	75.7975	3881390	8680050	0	122181	1173670	301035	392256	0	188556	5.52557e-05	1.18222e-05	0.00030316	3.62851e-05
Itga5	ISHTLLQLK2	ISHTLLQLK	ISHTLLQLK	526.828	2	Q5I2A9;Q6QAF3	itga5	1	TRUE	332064	719658	601766	237462	140422	424393			75937	312225	467982	457551	258161	196887	403691			81101.7	43.0524	42.092	42.9842	46.2042	48.3408	44.5227			43.8115	2997930	5867100	3309710	414970	188045	153807			640747	5.52557e-05	0.00675454	1.99005e-05	0.00221494
Itga5	TKEDTPHADTTGSC(UniMod:4)FMSVK3	TKEDTPHADTTGSCFMSVK	TKEDTPHADTTGSC(UniMod:4)FMSVK	704.651	3	Q5I2A9;Q6QAF3	itga5	1	TRUE	553386	804969	411953	519984	401137	586814	201674	375184	295340	499281	579264	373713	604644	612526	651183	196025	337888	357691	34.9414	34.0507	34.766	39.1957	40.8531	37.6496	33.7143	34.9788	35.3579	4247310	1636900	3218000	2861230	2005970	3851760	798817	3509530	940439	5.52557e-05	3.2379e-06	2.24172e-07	1.50836e-07
Itga5	ALFLETQLPALHR2	ALFLETQLPALHR	ALFLETQLPALHR	754.934	2	Q5I2A9;Q6QAF3	itga5	1	TRUE	1923600	1844000	1841470							1178000	1065880	1134640							95.1324	94.8314	95.3334							2132370	4053500	0							0.000243316	5.54426e-05	0.00121668
Itga5	KGQGYC(UniMod:4)QGGFSADFTQEGK3	KGQGYCQGGFSADFTQEGK	KGQGYC(UniMod:4)QGGFSADFTQEGK	688.975	3	Q5I2A9;Q6QAF3	itga5	1	TRUE	776432	648746	650803	864368	567021	719744	296932	422973	333776	633173	421578	594888	875338	827320	732785	327899	474102	343770	50.2828	49.3076	49.9353	56.0715	57.5586	54.0049	49.4409	50.391	50.8679	1701300	0	0	919110	2414750	2887050	970641	454465	2431360	0.00111398	0.000954739	1.99005e-05	1.6592e-06
Itga5	FVEYAPC(UniMod:4)RTEFR3	FVEYAPCRTEFR	FVEYAPC(UniMod:4)RTEFR	525.586	3	Q5I2A9;Q6QAF3	itga5	1	TRUE	1293080	1262380	946667		185291		697690	579730	529123	1080620	826718	830064		280268		727314	645740	548260	50.374	49.3991	50.0813		56.8704		49.048	50.5383	50.9597	721543	0	2398980		280535		526283	2202680	396026	5.52557e-05	0.000235853	0.000352323
Itga5	VHQDSVLAC(UniMod:4)APLYSWR2	VHQDSVLACAPLYSWR	VHQDSVLAC(UniMod:4)APLYSWR	951.471	2	Q5I2A9;Q6QAF3	itga5	1	TRUE	3311130	2434160	2730600	758033	429113	625453		952889	862329	2083330	1440690	1730200	1589460	1028030	1416410		772825	730690	88.2641	87.645	88.3586	95.142	96.8816	93.2736		89.8391	90.7139	0	0	1100720	2350230	1593030	1992710		0	1842970	0.000207784	5.54426e-05	0.000881974	3.62851e-05
Itga5	MPYAILPK2	MPYAILPK	MPYAILPK	466.768	2	Q5I2A9;Q6QAF3	itga5	1	TRUE	485570	609088	679787	321950	506280	256369	485967	382274	403671	410108	369687	464228	421683	771579	338583	464757	394986	424162	64.9876	64.1546	64.9769	70.3324	71.6806	68.1671	63.8548	65.6791	66.3277	792192	0	163447	465961	234987	664284	1207630	0	394195	5.52557e-05	0.000187908	0.000132699	0.000178346
Itga5	RALFLETQLPALHR3	RALFLETQLPALHR	RALFLETQLPALHR	555.659	3	Q5I2A9;Q6QAF3	itga5	1	TRUE			3274880	558309	322750	600415						2272120	1017940	660437	1017420						80.5588	84.7437	87.3768	82.8105						854212	225409	13812.8	54914.3						0.00201018	6.03345e-07
Itga5	GQGYC(UniMod:4)QGGFSADFTQEGK2	GQGYCQGGFSADFTQEGK	GQGYC(UniMod:4)QGGFSADFTQEGK	968.911	2	Q5I2A9;Q6QAF3	itga5	1	TRUE				168533	94498.6	206613							242058	144261	278921							69.2001	70.1483	67.3653							489198	0	259690							2.26255e-06
Itga5	VYVYMQK1	VYVYMQK	VYVYMQK	930.476	1	Q5I2A9;Q6QAF3	itga5	1	TRUE	461540	524318	417052	217381	195668	286738		254628	195456	385816	393395	414183	264515	328720	321891		223586	222480	32.1212	31.5191	31.885	35.4672	36.3962	34.0951		32.1002	32.4649	0	0	354148	0	0	453622		0	0	5.52557e-05	3.76499e-07	1.71868e-05	0.000658887
Itga5	AQLKPQAASEA1	AQLKPQAASEA	AQLKPQAASEA	1113.59	1	Q5I2A9;Q6QAF3	itga5	1	TRUE	478809	589628	484821	561479	246754	496738	346704	428602	433534	423792	443584	447179	585839	359479	479805	344268	463917	393160	16.0215	15.6011	15.8293	17.1736	17.6304	16.7974	15.4245	15.97	15.8529	0	0	0	0	0	0	0	0	0	5.52557e-05	5.54426e-05	7.19878e-05	2.49047e-05
Itga5	SHQWFGATVR2	SHQWFGATVR	SHQWFGATVR	594.8	2	Q5I2A9;Q6QAF3;A0A8M9PK29	itga5;itga8	2	FALSE	1942980	4025020	3478650	2575260	1431280	2524270	1353490	1358050		1964200	2847090	2729180	2793370	2006820	2312090	1391800	1469270		42.4696	41.5119	42.4565	46.3224	48.3483	44.7514	40.352	42.4265		2674610	3579040	255206	2123410	1894450	2698700	209281	260038		0.000690164	0.000435267	0.000706281	4.37426e-06
Itga5	SHQWFGATVR3	SHQWFGATVR	SHQWFGATVR	396.869	3	Q5I2A9;Q6QAF3;A0A8M9PK29	itga5;itga8	2	FALSE	1492700	2114480	2058770	644982	1125760	652844		803630	675121	1505320	1504810	1579230	699609	1581610	583026		877550	733057	42.397	41.5459	42.437	46.3029	48.3843	44.5657		42.354	43.3143	2297700	3228260	2804490	1716360	2930070	1031600		718659	64180.5	0.00102312	0.00294877	1.1134e-05	0.00078839
Itgb1a	SAVTTVINPK2	SAVTTVINPK	SAVTTVINPK	515.301	2	F1QG85;A0A8M2BID7;Q3YAA1	itgb1a	1	TRUE	743007	978842	626218	2060020	1056280	2182280	4336000	3623560	2544710	620609	727137	552989	2365730	1671410	2527770	4318370	3240550	2861180	31.1893	30.5909	30.9449	34.3893	35.3052	33.0743	30.2262	31.1654	31.7396	2523360	6941310	1026380	3561980	977931	3116210	18208100	15580800	8881760	0.00102312	0.00391382	0.00020703	0.00018669
Itgb1a	LGGIVLPNDGR2	LGGIVLPNDGR	LGGIVLPNDGR	555.818	2	A0A286Y9W0;A0A8M6YW86;F1QG85;A0A8M2BID7;Q3YAA1	itgb1a	1	TRUE	516880	909750		1371600	1525400	1403680	5890990	5236820	5583240	470772	681466		1767940	2235620	1721340	5363120	5145530	5830600	59.3005	58.438		64.885	65.9744	63.1057	58.559	59.7793	60.153	0	0		665732	1825230	402972	7966970	11460000	3865250	0.00618815	0.000594552		3.62851e-05
Itgb1a	LRPEDITQIQPQK3	LRPEDITQIQPQK	LRPEDITQIQPQK	522.627	3	A0A286Y9W0;A0A8M6YW86;F1QG85;A0A8M2BID7;Q3YAA1	itgb1a	1	TRUE				1159110	970052		2456550	2703160	2689360				1172290	1317990		2617190	2833260	2711420				54.7326	55.5822		48.7232	49.5087	50.0947				253487	516839		7142580	2537800	3770880				0.000339681
Itgb1a	GIC(UniMod:4)EC(UniMod:4)GTC(UniMod:4)R2	GICECGTCR	GIC(UniMod:4)EC(UniMod:4)GTC(UniMod:4)R	556.719	2	A0A286Y9W0;A0A8M6YW86;F1QG85;A0A8M2BID7;Q3YAA1	itgb1a	1	TRUE	376728	348354	445112	1082070	767895	850950	2075970	2380740	3085020	397350	295971	401377	1033540	1266520	865926	2180730	2346680	2653790	13.3685	13.3451	13.0711	14.1266	14.2581	13.9703	12.8327	13.3812	12.9997	0	0	900986	2356570	1064830	1546390	4595630	3077150	5654080	0.000298054	0.000117505	4.33401e-06	9.80436e-07
Itgb1a	GC(UniMod:4)AEAKIENPHGSQR3	GCAEAKIENPHGSQR	GC(UniMod:4)AEAKIENPHGSQR	551.931	3	Q3YAA1	itgb1a	1	TRUE		541752					337025	484065	583545		474878					364972	458232	551272		11.3071					10.9073	11.4541	11.4572		509970					2674300	4820820	1659720		0.000675868
Itgb1a	ANALSC(UniMod:4)GEC(UniMod:4)IQVGDK2	ANALSCGECIQVGDK	ANALSC(UniMod:4)GEC(UniMod:4)IQVGDK	811.37	2	A0A286Y9W0;A0A8M6YW86;F1QG85;A0A8M2BID7;Q3YAA1	itgb1a	1	TRUE					352285	414705		726445	588986					472787	426094		824496	659305					50.7718	48.5313		44.5519	44.9709					115338	0		3023620	1433000
Itgb1a	FQGPTC(UniMod:4)EIC(UniMod:4)PTC(UniMod:4)PGVC(UniMod:4)TEHKEC(UniMod:4)VQC(UniMod:4)R4	FQGPTCEICPTCPGVCTEHKECVQCR	FQGPTC(UniMod:4)EIC(UniMod:4)PTC(UniMod:4)PGVC(UniMod:4)TEHKEC(UniMod:4)VQC(UniMod:4)R	803.34	4	A0A286Y9W0;A0A8M6YW86;F1QG85;A0A8M2BID7;Q3YAA1	itgb1a	1	TRUE				294442	286288	278804	833349	1132210	1087310				288522	412946	275343	879597	1207180	1129450				52.814	53.9178	51.1933	45.9775	47.6916	48.1179				0	172359	31615.8	616205	1905390	2146590				0.000234074
Itgb1a	KDEVSTEDLDKNC(UniMod:4)R3	KDEVSTEDLDKNCR	KDEVSTEDLDKNC(UniMod:4)R	570.266	3	A0A286Y9W0;A0A8M6YW86;F1QG85;A0A8M2BID7;Q3YAA1	itgb1a	1	TRUE				224876	200434	254292		293002					234574	294386	242101		318270					17.6901	18.4933	17.3716		15.9963					1675280	0	0		0					0.000700999
Itgb1a	LRPEDITQIQPQK2	LRPEDITQIQPQK	LRPEDITQIQPQK	783.437	2	A0A286Y9W0;A0A8M6YW86;F1QG85;A0A8M2BID7;Q3YAA1	itgb1a	1	TRUE	166872	424864		661335	422411	954419	1285540	1243930	1261780	151343	262536		664974	575526	861153	1340890	1192000	1278060	49.4751	48.6686		54.6992	55.6047	53.1863	48.6365	49.4771	50.0625	0	0		0	126489	65673.8	636601	827732	868084	0.00437493	0.00262713		0.00137918
Itgb1a	YC(UniMod:4)EC(UniMod:4)DNFNC(UniMod:4)DR2	YCECDNFNCDR	YC(UniMod:4)EC(UniMod:4)DNFNC(UniMod:4)DR	776.767	2	A0A286Y9W0;A0A8M6YW86;F1QG85;A0A8M2BID7;Q3YAA1	itgb1a	1	TRUE				324910	176945	197130	539444	549524	563282				361427	287970	192637	540023	479118	536651				31.9336	32.7627	30.5656	27.2064	27.4501	27.6347				299572	0	0	0	0	0				3.62851e-05
Itgb1a	IGFGSFVEK2	IGFGSFVEK	IGFGSFVEK	492.264	2	Q3YAA0;A0A286Y9W0;A0A8M6YW86;F1QG85;A0A8M2BID7;Q3YAA1;A0A8M9PIF0	itgb1b;itgb1a;LOC110437890	3	FALSE	7272210	9136420	6538140	3237900	4832130	2895860	11249700	10120500	10504100	5827230	5888500	5095750	4517160	8662140	4398650	11694500	10197700	11332500	73.7823	73.0247	73.71	79.8286	81.1273	77.7785	72.7136	74.9238	75.4666	49235300	53447400	57046700	7403650	19385800	6096090	86013400	92014200	112669000	5.52557e-05	8.28304e-06	8.14498e-06	9.65359e-06
Itgb1a	TVMPYISTTPAK2	TVMPYISTTPAK	TVMPYISTTPAK	654.848	2	Q3YAA0;A0A286Y9W0;A0A8M6YW86;F1QG85;A0A8M2BID7;Q3YAA1;A0A8M9PIF0	itgb1b;itgb1a;LOC110437890	3	FALSE	9959360	12228900	12292200	11809200	8738240	12168100	18783200	17351900	17911800	8293390	8087810	9349900	12894600	12214900	14069300	18612300	16648700	18109300	57.6352	56.6162	57.2709	62.8939	63.9092	60.8952	56.7303	57.7844	58.376	46364700	52839600	44860700	26965400	25335700	20463100	55264900	55279400	76192300	5.52557e-05	5.54426e-05	9.7142e-06	4.22343e-06
Itgb1a	LLVFSTDAGFHFAGDGK3	LLVFSTDAGFHFAGDGK	LLVFSTDAGFHFAGDGK	594.634	3	Q3YAA0;A0A286Y9W0;A0A8M6YW86;F1QG85;A0A8M2BID7;Q3YAA1	itgb1b;itgb1a	2	FALSE	632863	504560	179137	113545	472307	42945				411168	305340	103062	345632	1402730	125257				100.579	100.382	101.924	107.849	109.789	105.809				7671640	17764700	5518630	53640.1	338425	0				0.00520908	0.00125973	0.000925132	6.78766e-06
Itgb1a	WDTGENPIYK2	WDTGENPIYK	WDTGENPIYK	611.791	2	F1QG85;A0A8M2BID7;Q3YAA1;B3DIV2;Q3YA99	itgb1a;itgb1b.1	2	FALSE					559999	1696830	2490090	3134070	2711020					784569	1624910	3039260	3199310	2871820					59.9105	57.5431	52.6668	53.5203	53.7802					2510960	6914090	13290700	9148990	7879270
Itgb1a	SNNKLC(UniMod:4)GGHGR3	SNNKLCGGHGR	SNNKLC(UniMod:4)GGHGR	400.529	3	Q3YAA0;A0A286Y9W0;A0A8M6YW86;F1QG85;A0A8M2BID7;Q3YAA1;B3DIV2;Q3YA99	itgb1b;itgb1a;itgb1b.1	3	FALSE	145210	167772	175616				404921	1161870	1258580	171361	169392	192852				211492	576130	641908	8.76608	8.76017	9.09103				8.19427	8.75413	9.20917	763465	726144	377337				1572490	5361690	5910990	0.000815015	0.000187908	0.000653065
Itgb1a	LLVFSTDAGFHFAGDGK2	LLVFSTDAGFHFAGDGK	LLVFSTDAGFHFAGDGK	891.447	2	Q3YAA0;A0A286Y9W0;A0A8M6YW86;F1QG85;A0A8M2BID7;Q3YAA1	itgb1b;itgb1a	2	FALSE				128510	218560	77724.7							391187	615925	226698							107.755	109.81	105.772							227953	103035	0							0.000118956
Itgb1a	TVMPYISTTPAK1	TVMPYISTTPAK	TVMPYISTTPAK	1308.69	1	Q3YAA0;A0A286Y9W0;A0A8M6YW86;F1QG85;A0A8M2BID7;Q3YAA1;A0A8M9PIF0	itgb1b;itgb1a;LOC110437890	3	FALSE				771017	798152	843190	556880						824628	1113230	972208	547255						62.9138	63.9293	60.9702	56.6957						0	0	0	0						0.000733131
Itgb1b	SAVTTVVNPK2	SAVTTVVNPK	SAVTTVVNPK	508.294	2	Q3YAA0	itgb1b	1	TRUE	11982400	14485200	11465800	11768600	9157970	14249100	11597200	12040200	12820100	10280600	11045500	10428100	12356100	13249300	13980800	12709700	13031700	11867000	22.9278	22.2525	22.6197	24.8108	25.1086	23.9139	21.9515	22.6896	22.937	192787000	251697000	107841000	92612000	43221400	79497300	92799800	62627200	158129000	5.52557e-05	5.54426e-05	3.13842e-06	0.00018669
Itgb1b	LKPDQITQIQPQQLSLNLR3	LKPDQITQIQPQQLSLNLR	LKPDQITQIQPQQLSLNLR	745.094	3	Q3YAA0;A0A8M9PIF0	itgb1b;LOC110437890	2	TRUE	24715400	25849500	25742600	10872100	10289500	11350100	31702900	34209900	33253400	17606400	15849600	17416900	22602000	19436500	22998200	27889700	28922600	28594500	91.4148	91.0642	91.2908	98.7407	100.195	96.9848	90.9421	92.6171	93.55	67170900	95834500	76062100	11956200	15143500	11260500	76925400	103099000	110549000	5.52557e-05	4.96981e-06	2.39117e-06	2.63964e-06
Itgb1b	SAVGTLTSDSNNVIK2	SAVGTLTSDSNNVIK	SAVGTLTSDSNNVIK	753.395	2	Q3YAA0	itgb1b	1	TRUE	13500500	16551700	17713400	15306100	10149600	14757700	17964800	21776700	22478800	12882400	12475500	15773300	16308000	15749200	14297900	21044500	22890800	23267300	53.4179	52.9149	53.3431	59.79	60.7674	57.8285	52.8411	53.9615	54.2774	45237000	48508600	22639800	0	26842700	9520540	88505800	38524400	25585400	5.52557e-05	8.58424e-06	7.19878e-05	0.00344334
Itgb1b	NVLSLTDDGSQFNSLVSR2	NVLSLTDDGSQFNSLVSR	NVLSLTDDGSQFNSLVSR	976.49	2	Q3YAA0;A0A8M9PIF0	itgb1b;LOC110437890	2	TRUE	6938820	8390030	8122990	4462120	5276680	5175110	9831080	11565700	10712700	4625200	5080140	5222340	11000100	12284100	11643300	8498900	8722890	9430750	103.175	102.92	102.985	111.842	112.476	110.259	103.202	104.333	104.719	38648100	49851800	41907700	9980170	15974800	10224300	54184700	66534300	58016100	5.52557e-05	1.4307e-06	9.71414e-07	0.000131354
Itgb1b	ASAQSC(UniMod:4)GEC(UniMod:4)IQAGEK2	ASAQSCGECIQAGEK	ASAQSC(UniMod:4)GEC(UniMod:4)IQAGEK	798.344	2	Q3YAA0;A0A8M9PIF0	itgb1b;LOC110437890	2	TRUE	8301550	8439820	7415580	10174400	9647450	9851310	10478400	11209900	12912900	8258650	6945060	6751380	10525900	13247400	9991730	10790900	11339000	11466200	16.4906	16.1208	16.2977	18.2525	19.0701	17.8763	16.0525	16.493	16.3215	40112800	46821600	39197300	33815500	35581100	39234800	53003800	51977000	59510500	0.000315177	0.000412398	0.000340697	0.000150871
Itgb1b	WDAGENPIYK2	WDAGENPIYK	WDAGENPIYK	596.786	2	Q3YAA0	itgb1b	1	TRUE	8355000	9416180	8370860	8562180	5194100	7998690	6252230	7851670	8328490	7509660	7119100	7396110	9172290	7790760	7679290	7128360	8247850	8663760	53.6214	52.9546	53.3297	59.7765	60.473	57.8699	53.0435	53.9481	54.264	28390500	46779100	30950700	19660000	15525700	16138200	42936200	28587300	41566700	0.000243316	1.18975e-05	0.000171757	7.54181e-07
Itgb1b	C(UniMod:4)DEIEALEKK2	CDEIEALEKK	C(UniMod:4)DEIEALEKK	617.804	2	Q3YAA0;A0A8M9PIF0	itgb1b;LOC110437890	2	TRUE	416001	314531		433376		576868	467014	738397	715312	353714	221337		491739		643674	458997	622166	733815	33.9782	33.143		38.0958		36.4372	32.9058	34.1203	34.2211	13416900	45986300		1574940		7582620	33520600	27051500	26519500	0.00250296	0.00136449		0.00137918
Itgb1b	STRC(UniMod:4)DEIEALEK3	STRCDEIEALEK	STRC(UniMod:4)DEIEALEK	484.234	3	Q3YAA0;A0A8M9PIF0	itgb1b;LOC110437890	2	TRUE	2099980	2518730		1391450	1068350	1459760	2307140	2112680	2469430	1934230	1775670		1644980	1790950	1557140	1990370	2142730	2994200	35.5082	34.7214		39.8905	41.3851	38.5072	34.4464	35.4379	35.9346	8053360	14201300		20362600	9385080	25836600	30942700	4441570	9288470	0.000207784	0.000270783		9.65359e-06
Itgb1b	LGGIVLPNDGK2	LGGIVLPNDGK	LGGIVLPNDGK	541.815	2	Q3YAA0	itgb1b	1	TRUE	5619600	9600580	6488410	9760020	6727260	8355730	9664100	8211550	8317600	5009360	5906370	5521630	10727400	10377900	10091400	10118000	8475650	8528030	56.8117	56.1211	56.5573	62.3828	63.2822	60.4923	56.1216	57.2857	57.8778	20557100	26685900	12654300	11869800	6598020	8916270	21711000	24054800	15914100	5.52557e-05	5.54426e-05	1.31516e-05	4.97761e-06
Itgb1b	KKEDLPQPNDQPIINHC(UniMod:4)K4	KKEDLPQPNDQPIINHCK	KKEDLPQPNDQPIINHC(UniMod:4)K	544.282	4	Q3YAA0	itgb1b	1	TRUE	3252630	2671860	2569310	2249260	1715280	3853200	4158010	4620250	5126530	2895880	2080670	2381120	2622500	2891790	4215910	4262630	4064030	4857390	25.5354	24.6943	25.7158	29.1465	30.6239	27.6958	24.6181	25.565	25.9134	8373160	13324700	4729040	11131800	5409980	6914670	21374700	4188120	13400000	0.00258008	0.00148751	1.62901e-05	2.56422e-06
Itgb1b	AFGTGDKKDTC(UniMod:4)EEQC(UniMod:4)SYFTMK3	AFGTGDKKDTCEEQCSYFTMK	AFGTGDKKDTC(UniMod:4)EEQC(UniMod:4)SYFTMK	835.025	3	Q3YAA0	itgb1b	1	TRUE	1638800	2078080	1802250	1869810	1336760	1968340	1857930	2073720	2006760	1401920	1477900	1470570	1905060	1926590	2000730	2018760	2108850	2085390	50.8858	49.6376	50.5925	56.0801	57.848	53.9588	49.6653	50.9406	51.5782	15084500	12495800	8527740	14294100	7900210	13365100	19671400	18337200	17798000	8.204e-07	2.259e-07	2.24172e-07	8.67314e-06
Itgb1b	C(UniMod:4)DEIEALEK2	CDEIEALEK	C(UniMod:4)DEIEALEK	553.756	2	Q3YAA0;A0A8M9PIF0	itgb1b;LOC110437890	2	TRUE	1236100	1380160	1507620	1452720	1255890	1340900	1606300	1780910	1602430	1180260	866569	1257360	1348270	1731270	1294120	1675310	1838620	1709280	43.4331	42.6823	43.149	48.8627	49.4632	47.2916	42.7798	43.5561	43.9782	14350500	14597600	8603760	10800400	6576750	7794710	17629100	16642100	15805400	5.52557e-05	5.54426e-05	1.99005e-05	0.000196945
Itgb1b	TEDLDANC(UniMod:4)R2	TEDLDANCR	TEDLDANC(UniMod:4)R	547.233	2	Q3YAA0	itgb1b	1	TRUE	865503		1131420	4427040	2522460	3625620	1526190	986897	1784930	823749		1009390	4212460	3785920	3556030	1512020	1058120	1628240	14.8741		14.6825	16.1616	16.3238	15.7306	14.4927	14.7178	14.6033	17589200		13789400	6723310	10873200	7467720	1634000	14437100	11592800	0.00228256		0.00100914	4.97761e-06
Itgb1b	YSGKFC(UniMod:4)EC(UniMod:4)DNFNC(UniMod:4)DR3	YSGKFCECDNFNCDR	YSGKFC(UniMod:4)EC(UniMod:4)DNFNC(UniMod:4)DR	657.92	3	Q3YAA0	itgb1b	1	TRUE	1632470	1700050	1538020	1327550	1637770	1150500	3372600	2754810	2350090	1539320	1174080	1276070	1567670	2651740	1233690	3170100	2405470	2629780	37.0883	36.5456	37.0066	42.5018	43.7495	41.0032	36.7082	37.2627	37.621	11493700	9393870	10197100	7363360	5593670	4260890	17235200	13340500	6680970	0.00141458	5.54426e-05	1.99005e-05	1e-09
Itgb1b	C(UniMod:4)GWC(UniMod:4)TDEGFLK2	CGWCTDEGFLK	C(UniMod:4)GWC(UniMod:4)TDEGFLK	686.787	2	Q3YAA0;A0A8M9PIF0	itgb1b;LOC110437890	2	TRUE	3031520	3848930	3570470	2483900	1815640	2329600	4811020	5222010	5527800	2321530	2484170	2663790	3989290	3554870	3744070	4357100	4266840	4194810	76.7816	76.0193	76.4943	83.6965	85.0783	81.8178	76.4882	77.665	78.4795	3984730	12355700	11176300	4671790	3533160	4630040	16770000	14266800	8317190	5.52557e-05	3.3885e-06	2.167e-06	1.50836e-07
Itgb1b	GC(UniMod:4)PLNGKSETMK3	GCPLNGKSETMK	GC(UniMod:4)PLNGKSETMK	441.214	3	Q3YAA0	itgb1b	1	TRUE	549107	673870		850039	574364	840231	903379	785043	409604	541154	597484		781419	922201	807320	893207	765036	370809	14.0067	13.7582		14.6081	14.8578	14.3404	13.0347	13.7953	13.5228	8371580	10910100		10031500	9524360	7703640	6920370	6517450	15733800	5.52557e-05	0.000261017		3.62851e-05
Itgb1b	AFGTGDKKDTC(UniMod:4)EEQC(UniMod:4)SYFTMK4	AFGTGDKKDTCEEQCSYFTMK	AFGTGDKKDTC(UniMod:4)EEQC(UniMod:4)SYFTMK	626.521	4	Q3YAA0	itgb1b	1	TRUE	1397430	1711680	1343770	1416650	955214	1467840	1984770	2030530	1720860	1229610	1216690	1095600	1432010	1374420	1516040	2183380	2033940	1754590	50.9261	49.732	50.5786	56.177	57.8899	54	49.5978	50.9811	51.5648	5088120	7056290	3531840	3909700	6384230	6638910	14278200	10876500	9552530	5.52557e-05	5.54426e-05	1.99005e-05	3.62851e-05
Itgb1b	FC(UniMod:4)EC(UniMod:4)DNFNC(UniMod:4)DR2	FCECDNFNCDR	FC(UniMod:4)EC(UniMod:4)DNFNC(UniMod:4)DR	768.769	2	Q3YAA0	itgb1b	1	TRUE	2235740	2766400	2217030	4363930	3045800	4669880	3176710	3246320	2990250	2162000	2162560	1793160	5041560	5133370	4984900	3074610	3292490	3650640	35.5856	35.0646	35.2481	40.7407	41.5757	39.6362	35.0561	35.5152	35.8503	4481150	8031970	6942120	13942300	9336670	8706620	9320880	9265790	9882160	5.52557e-05	4.51799e-07	1.04614e-06	3.62851e-05
Itgb1b	SAVTTVVNPKYEGK3	SAVTTVVNPKYEGK	SAVTTVVNPKYEGK	498.272	3	Q3YAA0	itgb1b	1	TRUE	670928									589855									29.6982									13913400									0.00531535
Itgb1b	STRC(UniMod:4)DEIEALEKK3	STRCDEIEALEKK	STRC(UniMod:4)DEIEALEKK	526.932	3	Q3YAA0;A0A8M9PIF0	itgb1b;LOC110437890	2	TRUE	1130010	1421230	1097290	972300	697381	1166220		2182180	1535040	1006630	1097910	1018520	1113860	1134960	1237390		1872910	1533150	29.5419	28.7324	29.1881	33.1226	34.8582	31.6428		29.2488	29.5442	12325100	13871000	10535000	2847270	2390140	3539150		8993280	5350960	0.000932343	0.000455708	0.00110887	0.000727587
Itgb1b	LKPDQITQIQPQQLSLNLR2	LKPDQITQIQPQQLSLNLR	LKPDQITQIQPQQLSLNLR	1117.14	2	Q3YAA0;A0A8M9PIF0	itgb1b;LOC110437890	2	TRUE	1411610	1812920	1736900	412460	530119	348969	1589820	2379910	1981690	921082	1117670	1185340	857463	1008070	717821	1392160	1999530	1708670	91.427	91.0764	91.4666	98.8098	100.208	96.9971	90.9543	92.6836	93.5621	0	4974260	0	1955120	262939	1700910	1715370	11244500	9136210	5.52557e-05	3.76499e-07	1.99005e-05	3.62851e-05
Itgb1b	VC(UniMod:4)EC(UniMod:4)SKDEVRTEDLDANC(UniMod:4)R3	VCECSKDEVRTEDLDANCR	VC(UniMod:4)EC(UniMod:4)SKDEVRTEDLDANC(UniMod:4)R	786.004	3	Q3YAA0	itgb1b	1	TRUE	1225980	1488500	1145450	1479980	1046650	1755300	1703430	2091790	1845220	1112340	1184870	1032130	1622060	1509840	1818900	1655760	2269630	1721870	23.0577	22.435	22.6428	26.8156	27.8573	25.0817	22.4033	22.66	22.9601	7026410	2317620	3390960	2142420	0	5168270	2923900	10707500	2962470	2.23745e-07	1.506e-07	1e-09	0.000118956
Itgb1b	FQGPTC(UniMod:4)EIC(UniMod:4)PTC(UniMod:4)PGVC(UniMod:4)TEHKDC(UniMod:4)VQC(UniMod:4)R4	FQGPTCEICPTCPGVCTEHKDCVQCR	FQGPTC(UniMod:4)EIC(UniMod:4)PTC(UniMod:4)PGVC(UniMod:4)TEHKDC(UniMod:4)VQC(UniMod:4)R	799.836	4	Q3YAA0	itgb1b	1	TRUE	2018680	2859580	1781070	3054650	2574120	3264600	3274960	3292210	3706970	2038290	1864960	1745230	3114840	3529880	3319390	3460380	3240940	3687330	47.5769	47.1644	47.7772	53.3704	54.4814	51.7489	46.6296	48.0721	48.4959	3047820	1064210	6340920	3973370	3251310	4290230	7612320	8313380	9958350	5.52557e-05	5.54426e-05	2.24172e-07	1.6592e-06
Itgb1b	ASIENPR2	ASIENPR	ASIENPR	393.71	2	Q3YAA0;A0A8M9PIF0	itgb1b;LOC110437890	2	TRUE	1515370	1938830	4272430		943476	1281240	2752080	3185660	3856300	1549400	1567440	3712180		1505990	1322990	3204580	3183410	3713990	12.7029	12.6855	12.5725		13.5728	13.2968	12.2303	12.8302	12.5588	2576670	0	7817680		4336270	2432130	5492500	6267650	9448610	0.00755405	0.00523226	0.000352323
Itgb1b	VC(UniMod:4)EC(UniMod:4)SKDEVRTEDLDANC(UniMod:4)R4	VCECSKDEVRTEDLDANCR	VC(UniMod:4)EC(UniMod:4)SKDEVRTEDLDANC(UniMod:4)R	589.755	4	Q3YAA0	itgb1b	1	TRUE	756942	891056	889038	1049240	1153120	1085190	1565100	1155520	1488150	682257	706431	803639	1145700	1668120	1135700	1642270	1261280	1330560	23.0431	22.4737	22.6282	26.8004	27.8422	25.0668	22.3355	22.6454	22.9984	1836220	7737290	2574800	4370470	6622180	4136720	1886480	3118680	5409640	5.52557e-05	5.54426e-05	2.24172e-07	0.000142064
Itgb1b	C(UniMod:4)GWC(UniMod:4)TDEGFLKQGEQK3	CGWCTDEGFLKQGEQK	C(UniMod:4)GWC(UniMod:4)TDEGFLKQGEQK	648.286	3	Q3YAA0;A0A8M9PIF0	itgb1b;LOC110437890	2	TRUE	845016	949621		209038	109809	236897	940426	1007690	1265980	726003	547540		263201	163231	310038	998740	1044080	1204750	60.3425	59.5844		66.623	68.2838	64.6759	59.4296	60.6004	61.5749	7546610	5202350		1827380	699138	2051150	3481430	1274820	3707340	0.000794532	0.000665391		3.62008e-06
Itgb1b	STRC(UniMod:4)DEIEALEK2	STRCDEIEALEK	STRC(UniMod:4)DEIEALEK	725.847	2	Q3YAA0;A0A8M9PIF0	itgb1b;LOC110437890	2	TRUE	1494630	1895110	2258160	857368	418255	935572	2271970	2381380	1577770	1390550	1347140	1826420	1012320	697004	995177	2056610	2404880	1892610	35.5301	34.7433	35.2456	39.9124	41.4074	38.5305	34.4683	35.4598	36.0107	0	4263370	1281110	3200780	3474750	6617580	6207140	6530560	7186640	0.000471285	5.54426e-05	1.99005e-05	3.77092e-06
Itgb1b	NLGTDLMKEMQK3	NLGTDLMKEMQK	NLGTDLMKEMQK	469.905	3	Q3YAA0;A0A8M9PIF0	itgb1b;LOC110437890	2	TRUE					43638.4	12771	324773	432159	362270					70134.7	20321.4	289125	479485	385371					86.1849	82.5785	77.2282	79.1685	79.8175					619655	48689.1	6225600	2409690	4849840
Itgb1b	KKEDLPQPNDQPIINHC(UniMod:4)K3	KKEDLPQPNDQPIINHCK	KKEDLPQPNDQPIINHC(UniMod:4)K	725.373	3	Q3YAA0	itgb1b	1	TRUE	1355170				410957	937755			2051410	1219610				690600	1030890			1944730	25.4983				30.8612	27.4935			25.8762	2247560				1021520	1157140			4484410	0.000794532
Itgb1b	LPEGVSISYVSHC(UniMod:4)K3	LPEGVSISYVSHCK	LPEGVSISYVSHC(UniMod:4)K	525.933	3	Q3YAA0	itgb1b	1	TRUE			315732	726005	467518	617170						257778	873541	686746	766338						55.6911	61.7152	63.2796	59.4806						3182620	623351	932567	301572						0.00258427	3.62851e-05
Itgb1b	C(UniMod:4)HLQDNIYTMSHYYDYPSIAHLVQK4	CHLQDNIYTMSHYYDYPSIAHLVQK	C(UniMod:4)HLQDNIYTMSHYYDYPSIAHLVQK	774.865	4	Q3YAA0	itgb1b	1	TRUE				554436	420229	455957							1175100	1018230	1098210							106.053	107.773	104.113							1616860	3158470	1247050							1.05585e-06
Itgb1b	DTC(UniMod:4)EEQC(UniMod:4)SYFTMK2	DTCEEQCSYFTMK	DTC(UniMod:4)EEQC(UniMod:4)SYFTMK	849.827	2	Q3YAA0	itgb1b	1	TRUE	493820			843345	1410600	827247	471146	663641	603849	436620			1081670	2147520	1071620	478339	724981	623344	59.8136			66.3586	67.122	64.6893	59.4432	60.1265	60.6638	606653			3028970	1348880	1457020	0	0	726653	0.0046985			2.49047e-05
Itgb1b	C(UniMod:4)GWC(UniMod:4)TDEGFLKQGEQK2	CGWCTDEGFLKQGEQK	C(UniMod:4)GWC(UniMod:4)TDEGFLKQGEQK	971.926	2	Q3YAA0;A0A8M9PIF0	itgb1b;LOC110437890	2	TRUE				81954.9		115793							103190		149290							66.6402		64.6929							1992580		2872590							0.000118956
Itgb1b	GC(UniMod:4)PLNGKSETMK2	GCPLNGKSETMK	GC(UniMod:4)PLNGKSETMK	661.316	2	Q3YAA0	itgb1b	1	TRUE				748013	346107	883781	1026930	1362360					672905	545862	842874	1011640	1379740					14.6304	14.8802	14.3077	13.0566	13.8172					0	158070	525287	0	2055090					0.000111021
Itgb1b	SAVTTVVNPKYEGK2	SAVTTVVNPKYEGK	SAVTTVVNPKYEGK	746.905	2	Q3YAA0	itgb1b	1	TRUE	672425	613800	535691				539059	586646	602721	603096	484866	488521				514498	506576	599218	29.7201	29.0718	29.2604				28.2717	29.5893	29.7241	1022600	2037270	558761				1581660	0	1508260	5.52557e-05	0.000187908	9.71414e-07
Itgb1b	NLGTDLMK1	NLGTDLMK	NLGTDLMK	891.462	1	Q3YAA0;A0A8M9PIF0	itgb1b;LOC110437890	2	TRUE				396689	160947	439946							426789	226039	445290							50.2178	51.0572	48.647							843483	113550	1510090							0.000178346
Itgb1b	VC(UniMod:4)EC(UniMod:4)SKDEVR3	VCECSKDEVR	VC(UniMod:4)EC(UniMod:4)SKDEVR	427.858	3	Q3YAA0	itgb1b	1	TRUE	291283	272270	527269	213352	191294	218723		355575	587285	306225	262860	503417	191078	372522	247186		324144	490696	10.6081	10.543	10.6489	11.0191	10.9831	10.917		10.6885	10.6398	468025	182319	0	1174470	705745	974721		1384020	672053	0.000541091	0.000200234	0.000706281	0.0010196
Itgb1b	SAVTTVVNPK1	SAVTTVVNPK	SAVTTVVNPK	1015.58	1	Q3YAA0	itgb1b	1	TRUE	696272	1022020	647535	532011	536083	1035300	690192	890770	859665	571464	779328	594067	563598	816447	1026020	741253	964126	786095	22.8535	22.2313	22.4383	24.8437	25.1419	23.8917	21.8771	22.6685	22.8626	0	0	0	356413	1271940	1110650	0	880552	0	5.52557e-05	3.99091e-06	1.99005e-05	2.63964e-06
Itgb1b	YSGKFC(UniMod:4)EC(UniMod:4)DNFNC(UniMod:4)DR2	YSGKFCECDNFNCDR	YSGKFC(UniMod:4)EC(UniMod:4)DNFNC(UniMod:4)DR	986.375	2	Q3YAA0	itgb1b	1	TRUE	702791	869641	883387	589311	368164	818309	864126	956910	906487	694992	626878	735435	694487	564507	871252	811180	797993	1048460	37.0524	36.5099	36.9178	42.5195	43.7673	41.0204	36.6718	37.0664	37.5848	1060680	0	1096610	206414	526249	313281	780784	444351	769283	2.23745e-07	2.259e-07	1.49448e-07	2.49047e-05
Itgb1b	VC(UniMod:4)EC(UniMod:4)SKDEVR2	VCECSKDEVR	VC(UniMod:4)EC(UniMod:4)SKDEVR	641.283	2	Q3YAA0	itgb1b	1	TRUE			162025	159807	47262.5	109278	232375	338949	356232			154670	145163	91464.5	124315	226299	314688	294522			10.6708	11.0412	11.0066	10.9393	10.3787	10.6564	10.6083			0	0	0	0	0	612878	0			0.0022976	0.000727587
Itgb1b	LPEGVSISYVSHC(UniMod:4)K2	LPEGVSISYVSHCK	LPEGVSISYVSHC(UniMod:4)K	788.396	2	Q3YAA0	itgb1b	1	TRUE				375300	349046	249399							450297	538216	292353							61.7938	63.2461	59.7264							542407	0	89761.6							2.63964e-06
Itgb1b	C(UniMod:4)DEIEALEK1	CDEIEALEK	C(UniMod:4)DEIEALEK	1106.5	1	Q3YAA0;A0A8M9PIF0	itgb1b;LOC110437890	2	TRUE	79073.4		128090		65154			55279.3	97349.5	76356.2		106473		89921			57300.7	102966	43.408		43.177		49.4358			43.5841	43.9519	0		0		0			324545	185086	0.000558008		0.000364323
Itgb1b	LSENNIQTIFAVTEEFQPVYQELK3	LSENNIQTIFAVTEEFQPVYQELK	LSENNIQTIFAVTEEFQPVYQELK	947.484	3	Q3YAA0	itgb1b	1	TRUE				75747.6									230576									127.993									132534									0.000178346
Itgb1b	LGGIVLPNDGK1	LGGIVLPNDGK	LGGIVLPNDGK	1082.62	1	Q3YAA0	itgb1b	1	TRUE			582274	1171820	642480	2529280			466687			494098	1270020	991885	3054680			482953			56.5873	62.413	63.3124	60.4667			57.7988			0	0	0	0			0			0.00389075	0.000178346
Itgb1b	IGFGSFVEK2	IGFGSFVEK	IGFGSFVEK	492.264	2	Q3YAA0;A0A286Y9W0;A0A8M6YW86;F1QG85;A0A8M2BID7;Q3YAA1;A0A8M9PIF0	itgb1b;itgb1a;LOC110437890	3	FALSE	7272210	9136420	6538140	3237900	4832130	2895860	11249700	10120500	10504100	5827230	5888500	5095750	4517160	8662140	4398650	11694500	10197700	11332500	73.7823	73.0247	73.71	79.8286	81.1273	77.7785	72.7136	74.9238	75.4666	49235300	53447400	57046700	7403650	19385800	6096090	86013400	92014200	112669000	5.52557e-05	8.28304e-06	8.14498e-06	9.65359e-06
Itgb1b	SGEAQKFTLK2	SGEAQKFTLK	SGEAQKFTLK	554.804	2	Q3YAA0;B3DIV2;Q3YA99;Q19U09;A0A8M9PIF0;A0A8M9QHH8	itgb1b;itgb1b.1;itgb1b.2;LOC110437890	4	FALSE	4784190	5487780	4957600	3358420	2524780	3966190	8152380	8361620	8548650	4572060	4306440	4578530	3567320	3810030	4233790	8413090	8225760	8184260	21.5975	20.8207	21.3423	23.5461	25.1691	22.8828	20.509	21.6325	21.718	42745400	45212900	46988500	19148600	21593600	19570100	73755400	80685700	92275200	6.92341e-05	1.09939e-05	1.99005e-05	3.62851e-05
Itgb1b	TVMPYISTTPAK2	TVMPYISTTPAK	TVMPYISTTPAK	654.848	2	Q3YAA0;A0A286Y9W0;A0A8M6YW86;F1QG85;A0A8M2BID7;Q3YAA1;A0A8M9PIF0	itgb1b;itgb1a;LOC110437890	3	FALSE	9959360	12228900	12292200	11809200	8738240	12168100	18783200	17351900	17911800	8293390	8087810	9349900	12894600	12214900	14069300	18612300	16648700	18109300	57.6352	56.6162	57.2709	62.8939	63.9092	60.8952	56.7303	57.7844	58.376	46364700	52839600	44860700	26965400	25335700	20463100	55264900	55279400	76192300	5.52557e-05	5.54426e-05	9.7142e-06	4.22343e-06
Itgb1b	LLVFSTDAGFHFAGDGK3	LLVFSTDAGFHFAGDGK	LLVFSTDAGFHFAGDGK	594.634	3	Q3YAA0;A0A286Y9W0;A0A8M6YW86;F1QG85;A0A8M2BID7;Q3YAA1	itgb1b;itgb1a	2	FALSE	632863	504560	179137	113545	472307	42945				411168	305340	103062	345632	1402730	125257				100.579	100.382	101.924	107.849	109.789	105.809				7671640	17764700	5518630	53640.1	338425	0				0.00520908	0.00125973	0.000925132	6.78766e-06
Itgb1b	SNNKLC(UniMod:4)GGHGR3	SNNKLCGGHGR	SNNKLC(UniMod:4)GGHGR	400.529	3	Q3YAA0;A0A286Y9W0;A0A8M6YW86;F1QG85;A0A8M2BID7;Q3YAA1;B3DIV2;Q3YA99	itgb1b;itgb1a;itgb1b.1	3	FALSE	145210	167772	175616				404921	1161870	1258580	171361	169392	192852				211492	576130	641908	8.76608	8.76017	9.09103				8.19427	8.75413	9.20917	763465	726144	377337				1572490	5361690	5910990	0.000815015	0.000187908	0.000653065
Itgb1b	LLVFSTDAGFHFAGDGK2	LLVFSTDAGFHFAGDGK	LLVFSTDAGFHFAGDGK	891.447	2	Q3YAA0;A0A286Y9W0;A0A8M6YW86;F1QG85;A0A8M2BID7;Q3YAA1	itgb1b;itgb1a	2	FALSE				128510	218560	77724.7							391187	615925	226698							107.755	109.81	105.772							227953	103035	0							0.000118956
Itgb1b	TVMPYISTTPAK1	TVMPYISTTPAK	TVMPYISTTPAK	1308.69	1	Q3YAA0;A0A286Y9W0;A0A8M6YW86;F1QG85;A0A8M2BID7;Q3YAA1;A0A8M9PIF0	itgb1b;itgb1a;LOC110437890	3	FALSE				771017	798152	843190	556880						824628	1113230	972208	547255						62.9138	63.9293	60.9702	56.6957						0	0	0	0						0.000733131
Fn1a	IGEKWDR2	IGEKWDR	IGEKWDR	452.239	2	B0S602;A0A8M1PBH3;A0A8M3B2G8	fn1a	1	TRUE	2257100	3153010	2146750	1767410	2392960	1874640		3669880	4070460	2183780	2484580	2290140	1875080	3461710	1774230		3455170	3614150	17.3613	17.0421	17.2228	18.5498	19.537	18.1166		17.2541	17.4585	493625000	521471000	574711000	370407000	109706000	298638000		126867000	0	0.000983559	0.00125973	0.00120669	0.000582394
Fn1a	SSDINQYIIR2	SSDINQYIIR	SSDINQYIIR	604.818	2	B0S602;A0A8M1PBH3;A0A8M3B2G8	fn1a	1	TRUE	8246670	12979600	9518560	6726710	6740520	6372330	7206870	7585290	7177760	7077610	7054080	7630130	8732490	9630360	8382700	7630090	7339560	7693320	60.2847	59.6345	59.9691	66.3416	67.5539	64.5055	59.6436	60.7595	61.4084	36732400	66892900	35950900	16084900	16759300	10649700	18063700	22524600	23017400	5.52557e-05	3.2379e-06	1.99005e-05	8.296e-07
Fn1a	DSSITLTWR2	DSSITLTWR	DSSITLTWR	539.781	2	B0S602;A0A8M1PBH3;A0A8M3B2G8	fn1a	1	TRUE	1623550	1564060	1646170	647135	1108420	734651	972751	1217670	1187250	1131110	1099480	1169590	1020910	1743920	1224540	886848	1182310	1242430	74.6547	74.1654	74.2021	81.4514	81.9195	79.4587	74.1373	75.3103	75.5258	52586500	46560800	62806900	5092760	10840500	3339670	26228400	35846200	24884300	0.000217408	0.000353434	0.00166032	3.62851e-05
Fn1a	ISWSKPLAPITGYR3	ISWSKPLAPITGYR	ISWSKPLAPITGYR	530.3	3	B0S602;A0A8M1PBH3;A0A8M3B2G8	fn1a	1	TRUE	12935700	14322800	13832900	2451110	5005630	2127880	11404400	12176700	11870400	8703690	8991950	9411760	5335390	10223400	4519860	9698070	9690710	9526220	80.2957	79.634	80.2842	86.262	87.8257	84.3857	79.0334	81.3593	82.2273	58363500	59256100	59408600	3242580	7198140	2783920	27149300	60998600	30171400	5.52557e-05	9.26195e-06	1.99005e-05	1e-09
Fn1a	HASLHTTSLGTGSR3	HASLHTTSLGTGSR	HASLHTTSLGTGSR	475.58	3	B0S602;A0A8M1PBH3;A0A8M3B2G8	fn1a	1	TRUE	7013500	6588700	5880500	9572940	5559200	9828310	5200460	6141400	7588820	7339500	5726000	5395320	8662380	9138260	10298200	5933250	5894260	6714630	13.8483	13.6023	13.4929	13.9521	14.3058	13.8521	12.6091	13.6926	13.3667	42504100	47777200	36811900	45457100	40701000	55682300	49609900	36221300	42799200	5.52557e-05	7.45473e-06	5.38016e-06	6.86308e-06
Fn1a	EGSPAIGTQR2	EGSPAIGTQR	EGSPAIGTQR	508.263	2	B0S602;A0A8M1PBH3;A0A8M3B2G8	fn1a	1	TRUE	6805310	6591190	7162880	9047960	7050680	9904970	8008040	5698080	8393130	6468260	5656900	6105460	9227350	10760100	9988220	8101070	6017060	7737970	14.7636	14.4557	14.5713	15.7758	15.9278	15.2854	14.3292	14.7142	14.5466	43663000	37473900	47525300	32058300	22842900	35378900	29752900	12357100	25648100	5.52557e-05	4.06621e-06	1.94283e-06	2.49047e-05
Fn1a	LTVRPSQGGEAPR3	LTVRPSQGGEAPR	LTVRPSQGGEAPR	456.585	3	B0S602;A0A8M1PBH3;A0A8M3B2G8	fn1a	1	TRUE	5842930	5803320	5349170	9203030	8213480	12560900	6391420	5316490	6283860	5292670	4824580	5166270	9909560	13004500	11959200	6648990	4763930	5752870	16.1419	15.7207	15.9492	17.4066	18.0342	17.0317	15.3856	16.0915	16.0258	35507700	34766300	12889900	37658500	30593200	44851400	19837200	25832900	29207200	5.52557e-05	6.77702e-06	1.99005e-05	2.49047e-05
Fn1a	ELTPRPQAAR3	ELTPRPQAAR	ELTPRPQAAR	380.216	3	B0S602;A0A8M1PBH3;A0A8M3B2G8	fn1a	1	TRUE	5146260	4366680	4802960	10342900	6455590	10502200	5217810	5069900	5220550	5367700	3871690	4373080	9872580	10354900	10537800	5620300	4866260	4537800	13.8937	13.647	13.5385	14.219	14.3532	14.0077	12.8688	13.7371	13.4117	5315510	15438200	6287290	41461700	23446400	39810800	12810000	9023310	10850600	0.00922995	0.00291461	0.00115495	0.000263483
Fn1a	SKPDAEETC(UniMod:4)YDKVNSR3	SKPDAEETCYDKVNSR	SKPDAEETC(UniMod:4)YDKVNSR	633.624	3	B0S602;A0A8M1PBH3;A0A8M3B2G8	fn1a	1	TRUE	6873770	6477570	5634750	5665980	4660870	7459490	4993350	7352350	6932290	6492070	5276240	5266810	6036450	7013140	7548030	5386780	7089240	6624400	15.5759	15.1052	15.3313	17.0426	17.7186	16.6133	14.9266	15.4723	15.3026	28311000	32673100	28625100	29059300	18836200	33330400	22832100	30096800	41072200	5.52557e-05	3.76499e-07	4.48345e-07	2.49047e-05
Fn1a	IGDTWSK2	IGDTWSK	IGDTWSK	403.707	2	B0S602;A0A8M1PBH3;A0A8M3B2G8	fn1a	1	TRUE	4260080	5109060	4615410	4204660	4567020	3553350	4141020	4360930	5665340	4187490	4138350	4631250	4767530	6977820	3453170	4169170	3958750	4979230	22.4913	21.8711	22.129	24.356	25.0415	23.7396	21.7282	22.3615	22.395	14870800	24675200	27949100	13112800	16098600	11477700	23740500	16797600	38103700	6.92341e-05	0.000319631	1.99005e-05	0.00127561
Fn1a	TYTIAGLEPGTNYK2	TYTIAGLEPGTNYK	TYTIAGLEPGTNYK	764.389	2	B0S602;A0A8M1PBH3;A0A8M3B2G8	fn1a	1	TRUE	5212930	7234570	5297690	6163000	5702590	7708670	5950700	7345360	6007910	5505620	5812170	4488330	7968630	9016490	8563060	6430620	7419370	6070580	70.4941	69.7436	70.2043	77.1724	78.1801	75.5126	69.9128	70.9722	71.5132	5866660	24307500	17276200	10388600	13756300	15134600	34465900	17966500	0	5.52557e-05	3.76499e-07	2.24172e-07	8.296e-07
Fn1a	GQQGNSLEEFVK2	GQQGNSLEEFVK	GQQGNSLEEFVK	668.331	2	B0S602;A0A8M1PBH3;A0A8M3B2G8	fn1a	1	TRUE	1227540	2056390		1510100		1669440	1743080			1124170	1431350		1943300		1863700	1591720			59.0947	58.0702		65.4549		63.732	58.4068			32354400	15660400		0		3636160	3175430			0.00165885	0.00394615		0.000942598
Fn1a	FGFC(UniMod:4)PMAAHEEVC(UniMod:4)TTNEGVMYR3	FGFCPMAAHEEVCTTNEGVMYR	FGFC(UniMod:4)PMAAHEEVC(UniMod:4)TTNEGVMYR	869.37	3	B0S602;A0A8M1PBH3;A0A8M3B2G8	fn1a	1	TRUE	5260140	5521670	5491800	1809110	1841220	1796180	2195060	2837250	2084410	3494900	3289050	3285730	4220240	3972000	4614540	1816000	2423530	2085090	84.8879	84.5995	84.9299	91.9317	93.4979	90.274	84.0717	86.3437	87.0472	31436200	31878700	26574100	9772830	9771970	8225450	7115480	15016300	5940350	5.52557e-05	5.42161e-06	1.04614e-06	9.80436e-07
Fn1a	WTPAAGPISR2	WTPAAGPISR	WTPAAGPISR	528.286	2	B0S602;A0A8M1PBH3;A0A8M3B2G8	fn1a	1	TRUE	11640500	18648000	12725200	13680100	10745900	14419000	12031500	9605950	11787900	12180000	13239500	11949600	12627100	15195400	13543300	12522200	11019200	13090800	44.6289	43.7006	44.1717	49.4145	50.1885	47.5641	43.6404	44.4205	44.8942	20290800	30956900	25598800	14495700	12077300	22160200	15413300	26069400	30244800	5.52557e-05	2.4096e-06	1.99005e-05	5.58096e-06
Fn1a	VIALHDQSPSTALVGTQTTGIPGPTR3	VIALHDQSPSTALVGTQTTGIPGPTR	VIALHDQSPSTALVGTQTTGIPGPTR	873.137	3	B0S602;A0A8M1PBH3;A0A8M3B2G8	fn1a	1	TRUE	9145830	10565600	8841440	4656930	4707230	5190760	10565200	8673180	7288130	6390220	6859890	6924720	6705030	7147310	7564190	11149800	8885520	7952500	72.6756	72.2448	72.71	78.9695	79.8144	77.3072	71.8219	73.3228	73.7561	18842200	30080300	15546400	8987280	7030690	9292190	22700000	20484700	12999400	1.04415e-06	2.259e-07	2.39117e-06	3.77091e-07
Fn1a	YHPVDEDDETTERTVEGSENFVVLR4	YHPVDEDDETTERTVEGSENFVVLR	YHPVDEDDETTERTVEGSENFVVLR	734.845	4	B0S602;A0A8M1PBH3;A0A8M3B2G8	fn1a	1	TRUE	1181810	1113420	1070920	608705	823905	1033830	476847	429428	334661	761755	634567	755921	986631	1589980	1734900	378926	432842	350132	75.6482	74.8887	75.3588	82.4734	83.7358	80.7058	75.081	76.42	77.1786	12424500	11138100	6505260	14853400	3652430	28430500	7499650	5511080	7818440	0.000493412	0.000675868	0.000577621	0.000339681
Fn1a	WDAPSVTVR2	WDAPSVTVR	WDAPSVTVR	515.77	2	B0S602;A0A8M1PBH3;A0A8M3B2G8	fn1a	1	TRUE	6866390	8847810	7689030	7347620	6199810	7951620	7722880	7365370	7361320	6488280	6836920	6536110	8011070	9571640	9237660	7958180	7702840	7858750	53.9915	53.3733	53.7506	59.9879	61.0273	58.028	53.5219	54.4177	54.737	15782200	26181900	18653300	6804100	10577100	7570110	20975500	14229300	20191300	5.52557e-05	7.52999e-07	6.4263e-06	0.000118956
Fn1a	VGDQWDR2	VGDQWDR	VGDQWDR	438.205	2	B0S602;A0A8M1PBH3;A0A8M3B2G8	fn1a	1	TRUE	5904510	7146040	6049870	4761400	5004300	5550160	6293490	6267740	5376000	5102270	5779500	5229500	6046720	7982230	5746110	6232010	5555500	4574080	20.4087	19.7937	20.1026	22.8291	23.6041	22.0558	19.6924	20.503	20.5374	15155400	20970000	18501900	10988300	12096000	11049800	21702000	15370000	23525700	5.52557e-05	7.68063e-06	1.99005e-05	2.49047e-05
Fn1a	LSQYTLLNLQPDTEYSATLHAER3	LSQYTLLNLQPDTEYSATLHAER	LSQYTLLNLQPDTEYSATLHAER	888.449	3	B0S602;A0A8M1PBH3;A0A8M3B2G8	fn1a	1	TRUE				2605820	2591920	2278430							6372070	6216800	5489230							105.775	107.439	103.834							14182100	22366200	17099800							0.000448459
Fn1a	TFASISGLIPGTEYIIK2	TFASISGLIPGTEYIIK	TFASISGLIPGTEYIIK	905.504	2	B0S602;A0A8M1PBH3;A0A8M3B2G8	fn1a	1	TRUE	9043510	9571930	9264410		541766	1092600	4830230	6005300	5056540	5444180	5108730	4851380		1996520	3186770	4453530	5237790	5701900	123.514	123.674	123.861		127.265	126.686	123.201	124.678	125.674	15399700	19549400	16731100		192864	822582	8938840	9903890	8545620	5.52557e-05	2.4096e-06	2.24172e-07
Fn1a	GHVLQC(UniMod:4)LC(UniMod:4)TGNGRGEWK3	GHVLQCLCTGNGRGEWK	GHVLQC(UniMod:4)LC(UniMod:4)TGNGRGEWK	657.981	3	B0S602;A0A8M1PBH3;A0A8M3B2G8	fn1a	1	TRUE		419252		554574	346495	612238					312426		553990	494091	573290					40.5506		45.0483	47.3414	43.3783					16617800		801520	2110700	0					0.00441039		6.87557e-05
Fn1a	VYALGQDGESLPLVENVVTTVDKPK3	VYALGQDGESLPLVENVVTTVDKPK	VYALGQDGESLPLVENVVTTVDKPK	891.145	3	B0S602;A0A8M1PBH3	fn1a	1	TRUE	4792980	6335270	6013170	597028	845917	791848	4622000	6030700	4673690	2720810	3545010	3147540	1817360	3117380	2309570	3850990	4499790	3750070	117.118	117.396	117.414	121.726	122.358	120.939	117.359	118.664	119.333	0	10499600	16554000	822596	1208100	744936	5870240	6149470	14688300	0.000579696	0.000117505	7.19878e-05	0.000111021
Fn1a	TVEGSENFVVLR2	TVEGSENFVVLR	TVEGSENFVVLR	675.357	2	B0S602;A0A8M1PBH3;A0A8M3B2G8	fn1a	1	TRUE	3672010	3828860	2844750	4183120	3906150	3718220		2051000	3954470	2981540	2478710	2278470	5968750	6403400	5223340		1803110	3349350	67.1741	66.3839	66.8893	73.581	74.9018	71.4194		67.9794	68.5725	9471530	6633710	12005700	6214770	5126720	1551980		16434600	11541100	5.52557e-05	7.83123e-06	7.19878e-05	4.67594e-06
Fn1a	VGETYERPKDGMIWDC(UniMod:4)TC(UniMod:4)IGSAR4	VGETYERPKDGMIWDCTCIGSAR	VGETYERPKDGMIWDC(UniMod:4)TC(UniMod:4)IGSAR	676.06	4	B0S602;A0A8M1PBH3;A0A8M3B2G8	fn1a	1	TRUE	1572280	1635620	1305860	732630	688890	1027180	639350	934705	768218	1332430	1172910	1093580	957389	1108340	1291950	639252	900004	790119	70.1053	69.2504	70.0891	76.3268	77.8907	74.6645	69.1993	70.8038	71.5071	15943100	0	502610	0	686984	154012	0	0	0	5.52557e-05	1.3554e-06	1.99005e-05	6.87557e-05
Fn1a	LFLTVEGSNPK2	LFLTVEGSNPK	LFLTVEGSNPK	602.833	2	B0S602;A0A8M1PBH3;A0A8M3B2G8	fn1a	1	TRUE	5398900	5762790	6500140	5790080	5152300	5458140	5834430	5319690	6450570	4553160	4190460	4870210	7517290	7692470	7037090	5362840	5200500	6399430	61.4736	60.7104	61.2662	66.9536	68.2241	64.9485	60.6196	62.2778	62.7621	14903100	10858900	5842010	6237020	9124160	7418550	14446000	15701600	15102900	0.000243316	5.04511e-06	7.19878e-05	3.62851e-05
Fn1a	DLSFTDVESSSMR2	DLSFTDVESSSMR	DLSFTDVESSSMR	737.331	2	B0S602;A0A8M1PBH3;A0A8M3B2G8	fn1a	1	TRUE	5854750	7195820	4247920	2052610	3073070	2740660	4992860	3083650	4581250	3829320	4047870	2948670	4490260	4968870	5983810	4561450	3176130	4765280	78.4666	78.1895	77.8531	86.0555	86.2097	84.5173	78.5056	78.8648	79.5151	9660350	4865560	4726640	3746840	4455150	4496880	12326900	5856550	15411700	0.000207784	0.000117505	0.000272926	1.43295e-06
Fn1a	KLNIQC(UniMod:4)PIEC(UniMod:4)LRPDLLADAHSPHD4	KLNIQCPIECLRPDLLADAHSPHD	KLNIQC(UniMod:4)PIEC(UniMod:4)LRPDLLADAHSPHD	703.853	4	B0S602;A0A8M1PBH3;A0A8M3B2G8	fn1a	1	TRUE	2877060	2552530	2663840	497841	494673	492520	1132960	1196660	859512	1833550	1576680	1668520	1057940	1172990	1160910	902756	1077270	889467	88.9603	88.504	89.1642	95.5259	97.3205	93.6569	88.3186	90.9749	91.8523	15212000	14785500	14272900	1789690	2767450	1453380	0	7516270	5725180	5.52557e-05	5.54426e-05	1.35999e-05	0.00429391
Fn1a	HRTDIDSPSQMEVTDVKDNTITVR4	HRTDIDSPSQMEVTDVKDNTITVR	HRTDIDSPSQMEVTDVKDNTITVR	690.093	4	B0S602;A0A8M1PBH3;A0A8M3B2G8	fn1a	1	TRUE	2543070	2619280	2215910	3148190	2463050	3709470	1598840	1819190	1606300	2246290	1981810	1922010	3204440	3450780	3738670	1621310	1788130	1669310	52.7104	52.1572	52.7455	58.5679	59.9179	56.7246	51.3812	53.0952	53.4085	10071100	14823600	12653500	11572800	6867250	12989000	4321940	6327910	4982550	7.45818e-07	2.259e-07	1e-09	2.18713e-06
Fn1a	VLQDVVTVGNSVPGAGVIPTGR2	VLQDVVTVGNSVPGAGVIPTGR	VLQDVVTVGNSVPGAGVIPTGR	1068.1	2	B0S602;A0A8M1PBH3;A0A8M3B2G8	fn1a	1	TRUE	4244050	4714820	4201790	1516700	1683630	1736880	4451950	4406930	3679660	2818750	2725580	2682510	3636270	3469900	4768520	3393780	3456560	3181640	93.3364	93.0921	93.2112	101.181	102.067	99.3125	93.194	94.0501	94.657	0	7136370	6731570	2739990	2237480	2395910	14806300	7441610	3661210	6.92341e-05	2.0331e-06	5.97795e-06	2.41338e-06
Fn1a	TFYSC(UniMod:4)TSEGR2	TFYSCTSEGR	TFYSC(UniMod:4)TSEGR	604.257	2	B0S602;A0A8M1PBH3;A0A8M3B2G8	fn1a	1	TRUE	5106800	5191570	4558100	7690480	5888920	10312600	4854970	3840460	3991060	4394270	4289440	4416360	8446000	8671370	10904400	4666950	3430750	3672980	24.4274	23.9622	24.0148	27.5665	28.4001	26.4443	23.4537	24.2962	24.3243	9690820	9806540	4537150	13145300	11350300	14004100	4805680	5852310	7838090	0.000298054	0.000342147	8.83283e-05	0.00018669
Fn1a	WKC(UniMod:4)DAIDQC(UniMod:4)QEPETR3	WKCDAIDQCQEPETR	WKC(UniMod:4)DAIDQC(UniMod:4)QEPETR	645.95	3	B0S602;A0A8M1PBH3;A0A8M3B2G8	fn1a	1	TRUE	9592130	11025200	4667760		1127630	11445500	2987150	6741430	6802330	7958690	7497920	4059730		1716990	12604100	3136430	5830590	7233500	34.4593	33.6204	34.226		40.3445	37.9754	33.4413	34.4976	34.4918	10451900	12166600	4744390		7076680	11319400	9741470	13063200	13799800	0.00054729	0.000954739	0.000234199
Fn1a	SKTEAISGFLVEATPTMGGHNPIQR4	SKTEAISGFLVEATPTMGGHNPIQR	SKTEAISGFLVEATPTMGGHNPIQR	661.091	4	B0S602;A0A8M1PBH3;A0A8M3B2G8	fn1a	1	TRUE	5593210	5559340	5108640	2189150	2283300	2071120	2363720	2454900	1829160	3555200	3216980	3112150	4112690	4565090	4593120	2116200	2211770	2003930	85.9643	85.4014	86.0589	92.7657	94.3328	90.8335	84.9878	87.3678	88.349	12096500	11318300	13086000	2676840	3718710	2141380	6340650	3555600	641046	5.52557e-05	2.259e-07	1.99005e-05	7.54181e-07
Fn1a	ISWSKPLAPITGYR2	ISWSKPLAPITGYR	ISWSKPLAPITGYR	794.947	2	B0S602;A0A8M1PBH3;A0A8M3B2G8	fn1a	1	TRUE	8363410	10130300	8581770	2964420	1756260	3245480	4402260	7738240	6783710	5475430	6382830	5806000	6203360	3580730	6757110	3677800	6123240	5436740	80.2634	79.6017	80.3061	86.2847	87.792	84.4083	79.0554	81.3812	82.1949	11355100	11388500	12943700	1799970	1835770	2614420	4463930	11298500	8708240	5.52557e-05	3.6144e-06	4.48345e-07	7.61727e-06
Fn1a	ISWDSPDGVVSSYR2	ISWDSPDGVVSSYR	ISWDSPDGVVSSYR	784.374	2	B0S602;A0A8M1PBH3;A0A8M3B2G8	fn1a	1	TRUE	16307900	17094000	18103500	6488840	6269830	7454630	18324900	18318400	19779000	11337100	11313800	12467300	14412800	14290000	19280400	15609900	14903100	15342500	81.0784	80.4677	80.6858	88.6963	89.4805	86.712	81.0678	81.8149	82.5196	0	4391570	8442040	7854760	12532300	7040950	0	0	0	5.52557e-05	8.58424e-06	1.99005e-05	2.86589e-06
Fn1a	VGDQWDRR2	VGDQWDRR	VGDQWDRR	516.255	2	B0S602;A0A8M1PBH3;A0A8M3B2G8	fn1a	1	TRUE	209261	270579	202760							210102	219582	191145							16.3603	15.9381	16.2203							12490200	6058560	3290090							0.000953856	0.00596048	0.00111887
Fn1a	VLYYSPEEGER2	VLYYSPEEGER	VLYYSPEEGER	671.321	2	B0S602;A0A8M1PBH3;A0A8M3B2G8	fn1a	1	TRUE	1849130	2624290	1798060	5202110	2600820	5443280	2116390	2473200	2369450	1646900	1826340	1848760	5439750	3529220	5233600	2279520	2483110	2591220	45.562	44.8442	45.1606	50.6461	51.5508	48.9662	44.627	45.2998	45.8285	8035140	8167640	3505650	3947430	2895780	12103300	246746	930780	343386	5.52557e-05	5.54426e-05	0.000132699	2.49047e-05
Fn1a	IYLGSTLLC(UniMod:4)TC(UniMod:4)HGVSK3	IYLGSTLLCTCHGVSK	IYLGSTLLC(UniMod:4)TC(UniMod:4)HGVSK	603.64	3	B0S602;A0A8M1PBH3;A0A8M3B2G8	fn1a	1	TRUE	4719710	3723950	4464820	674648	1532370	1134810	1104250	3608630	2261240	3348670	2416560	3220350	872494	2347090	1295260	1160210	3626460	2550990	71.7361	70.9822	71.6085	76.8798	78.9549	74.9926	70.281	72.5432	73.4119	5641260	6944200	7131590	851950	2446610	280167	3489410	6691320	11700200	0.00112378	0.00527564	0.00448792	0.00116705
Fn1a	GDSPASSTPIHVK3	GDSPASSTPIHVK	GDSPASSTPIHVK	432.559	3	B0S602;A0A8M1PBH3;A0A8M3B2G8	fn1a	1	TRUE	1091330	1011960	1126740	2068980	1610160	2612170	1094820	1150320	1107430	1038710	776867	980086	2347150	2643460	2713040	1076170	1062030	925731	20.461	19.6321	20.1547	22.5549	23.6579	21.7259	19.2133	20.5555	20.5892	2569370	0	2587610	11664700	8332400	11593700	0	1819540	5536870	5.52557e-05	5.54426e-05	1.04614e-06	3.62851e-05
Fn1a	HASLHTTSLGTGSR2	HASLHTTSLGTGSR	HASLHTTSLGTGSR	712.867	2	B0S602;A0A8M1PBH3;A0A8M3B2G8	fn1a	1	TRUE	558258	952481	655106	880380	532048	687066	568241	832316	878164	576510	851880	584995	803749	869657	704427	642350	811322	775719	13.8705	13.6243	13.515	13.9746	14.3289	13.8745	12.631	13.6605	13.3351	11110400	10692100	6611230	5785880	4452240	11020800	4328740	11333200	11660300	5.52557e-05	4.51799e-07	5.97793e-07	9.50275e-06
Fn1a	SKTEAISGFLVEATPTMGGHNPIQR3	SKTEAISGFLVEATPTMGGHNPIQR	SKTEAISGFLVEATPTMGGHNPIQR	881.119	3	B0S602;A0A8M1PBH3;A0A8M3B2G8	fn1a	1	TRUE	5859590	6488750	6331500	2619970	1646140	2926950	2612640	1807140	1732760	3739590	3730860	3791190	4939000	3293660	6497380	2312060	1660930	1959090	85.9777	85.4148	86.0179	92.7232	94.4025	90.7906	85.0012	87.4906	88.3083	8938350	11403500	8753790	4512050	2979220	5221740	2583570	1530690	1133480	1.56622e-06	1.506e-07	1e-09	1.50836e-07
Fn1a	EVPYPVTQNAYAEITHLQPGTLYR3	EVPYPVTQNAYAEITHLQPGTLYR	EVPYPVTQNAYAEITHLQPGTLYR	920.805	3	B0S602;A0A8M1PBH3;A0A8M3B2G8	fn1a	1	TRUE		2559910		736847	843112	785456	3455930	3913270	3310430		1440090		2242970	3107050	2290930	2806230	2898570	2609200		112.073		117.932	118.703	117.085	111.812	113.937	114.716		10444800		884947	1600220	1456370	5833800	11176000	7986290		0.00615741		6.48599e-06
Fn1a	TDAFDRYR2	TDAFDRYR	TDAFDRYR	522.25	2	B0S602;A0A8M1PBH3;A0A8M3B2G8	fn1a	1	TRUE	2413420	2626490	2947310	1994750	1737410	2691910	1088160	2312110	2066850	2049990	2091950	2682330	2394450	2912470	3069550	1145250	2002390	1860550	24.9998	24.5861	24.8045	28.2161	29.2805	27.0397	24.2948	24.9242	25.2178	8030710	10838200	3348460	6403870	4517410	6854030	2440180	6953240	7739000	5.52557e-05	0.000117505	0.00125786	0.000515145
Fn1a	LTVRPSQGGEAPR2	LTVRPSQGGEAPR	LTVRPSQGGEAPR	684.374	2	B0S602;A0A8M1PBH3;A0A8M3B2G8	fn1a	1	TRUE	753547	945547	762473	930656	503065	1179560	568034	832241	816424	734105	736799	749428	1008240	795644	1140270	591041	755533	720127	16.165	15.7438	16.0252	17.4299	18.002	17	15.3559	16.1146	16.049	0	8616380	0	5403590	0	1814800	4633630	10611100	9604140	0.000243316	5.54426e-05	0.000292973	1e-09
Fn1a	MSETGFKLWC(UniMod:4)K3	MSETGFKLWCK	MSETGFKLWC(UniMod:4)K	462.89	3	B0S602;A0A8M1PBH3;A0A8M3B2G8	fn1a	1	TRUE	198608				72245.2					157388				112961					65.0965				72.9711					10388300				976595					0.00899332
Fn1a	VTC(UniMod:4)TPTKGQQGNSLEEFVK3	VTCTPTKGQQGNSLEEFVK	VTC(UniMod:4)TPTKGQQGNSLEEFVK	708.354	3	B0S602;A0A8M1PBH3;A0A8M3B2G8	fn1a	1	TRUE	2001930	2270870	1446490	1577900	1165110	1719530	1505310	1549100	1789280	1845900	1616160	1170320	1643340	1776470	1768800	1563350	1551530	1846530	51.848	50.8146	51.7207	57.1848	58.7395	55.1756	50.5207	51.9058	52.5979	7647050	10309100	7934270	4494150	2963480	6620740	7438710	6317990	1623480	5.52557e-05	1.2048e-06	1e-09	1.35753e-06
Fn1a	PLAPITGYR2	PLAPITGYR	PLAPITGYR	494.286	2	B0S602;A0A8M1PBH3;A0A8M3B2G8	fn1a	1	TRUE	1229670	1084740	1819140	1385640		1753640		377874	1064470	1079980	765024	1442340	1397980		1726940		375645	1098530	51.6125	50.7952	51.54	55.9432		53.7662		52.1561	52.4705	9738600	7049240	7183660	0		0		1163440	2577240	0.00282192	0.00170629	0.000292973	0.00269167
Fn1a	WC(UniMod:4)GTTYNFDKEQR3	WCGTTYNFDKEQR	WC(UniMod:4)GTTYNFDKEQR	568.92	3	B0S602;A0A8M1PBH3;A0A8M3B2G8	fn1a	1	TRUE	1028860	1423110	937923	2252780	1606650	2451240	1251190	929551	896345	1031120	909619	813164	2100330	2101270	2365730	1313830	981297	1006610	43.8134	43.0045	43.6357	49.086	50.5846	47.2928	42.8346	43.6115	44.4125	8437320	9482590	1904650	8084610	6599020	8864760	6238310	5361350	4977010	0.000243316	0.000200234	0.00141961	3.46924e-06
Fn1a	MSETGFK2	MSETGFK	MSETGFK	400.187	2	B0S602;A0A8M1PBH3;A0A8M3B2G8	fn1a	1	TRUE	1226530	1275530	1335220	2555440	2071410	1647340	1759840	1084120	1545880	1140610	1090830	1276110	2743820	3047920	1666500	1863190	1019600	1407750	17.5678	17.1955	17.3761	18.9812	19.7549	18.4926	17.0261	17.4606	17.6123	3614360	6831450	6618080	9381110	5978140	3311660	5060890	4717660	6376070	0.00266249	0.000574938	0.00254013	0.000339681
Fn1a	YHPVDEDDETTER3	YHPVDEDDETTER	YHPVDEDDETTER	535.894	3	B0S602;A0A8M1PBH3;A0A8M3B2G8	fn1a	1	TRUE	863415	1096890	667823	1262160	1710590	1057160	1113750	1056240	1061060	781229	845315	625729	1299660	2426750	1029290	1146260	1146970	940486	15.9378	15.5707	15.6926	17.5779	18.2678	17.3132	15.4469	15.9393	15.7694	2023900	0	2701640	9358700	7552020	6654880	2419560	1417830	4059050	0.000922873	0.000385561	0.00316468	0.00104716
Fn1a	IVALNGAQR2	IVALNGAQR	IVALNGAQR	471.281	2	B0S602;A0A8M1PBH3;A0A8M3B2G8	fn1a	1	TRUE	1865360		1645430	1576340		1835780	1597450			1714910		1603570	1693380		1844720	1676150			23.2971		23.0406	25.4159		24.2915	22.3233			8052250		3931260	6852190		7133970	4194520			0.00232123		0.00236329	0.00503658
Fn1a	INIYTLNGNSR2	INIYTLNGNSR	INIYTLNGNSR	632.837	2	B0S602;A0A8M1PBH3;A0A8M3B2G8	fn1a	1	TRUE	3055680	4598120	3278310	3841550	3522520	4675710	2381810	3385050	3474980	2558550	3157850	2542410	4617650	5942080	5652490	2276140	3453440	3393950	57.795	56.991	57.5938	63.5573	64.5792	61.6692	56.8903	58.218	58.5355	2489100	7935720	2501230	2538540	0	4442610	4655130	6563570	4365210	5.52557e-05	5.54426e-05	1.99005e-05	8.82398e-06
Fn1a	VSVGEVGPDGLIEK2	VSVGEVGPDGLIEK	VSVGEVGPDGLIEK	699.878	2	B0S602;A0A8M1PBH3;A0A8M3B2G8	fn1a	1	TRUE	1967910	2227870	1793280	3117330	2372750	2750910	1400480	1512780	2088420	1666430	1373040	1348220	3879420	3635280	3570970	1437180	1622800	2206560	64.9567	64.2864	64.677	71.2479	72.0972	69.4136	64.6383	65.5936	66.0786	4360080	4784860	328087	6743810	5307460	5294290	1554950	1761640	7758640	0.000484047	0.00091987	0.00379937	7.24018e-06
Fn1a	WKC(UniMod:4)DAIDQC(UniMod:4)QEPETR2	WKCDAIDQCQEPETR	WKC(UniMod:4)DAIDQC(UniMod:4)QEPETR	968.421	2	B0S602;A0A8M1PBH3;A0A8M3B2G8	fn1a	1	TRUE	1405150	2494300	1638750	1673470	657560	2003030	1667120	1591160	1039130	1163160	1642630	1423950	1949300	1015590	2263650	1751730	1335270	1082890	34.4765	33.5847	34.0826	39.2082	40.3071	37.8816	33.4584	34.4614	34.4011	7422070	4613510	2321920	2053030	1195270	2356250	1786960	2307070	2200300	0.000217408	5.54426e-05	0.000220213	0.000118956
Fn1a	LTVQWNDANIPDITGYR2	LTVQWNDANIPDITGYR	LTVQWNDANIPDITGYR	988.498	2	B0S602;A0A8M1PBH3;A0A8M3B2G8	fn1a	1	TRUE	3161040	3102330	3930500	797845	992025	881463		3003190	3098290	1967540	1827850	2241060	2428650	2693930	2570950		2301790	2889440	108.112	108.183	108.249	116.334	116.889	115.148		109.929	110.596	1939100	7176870	890793	787668	846763	917411		730826	3366450	0.000528793	0.000221775	0.000955067	0.000700999
Fn1a	ITITWTSPSSEVSGYR2	ITITWTSPSSEVSGYR	ITITWTSPSSEVSGYR	892.448	2	B0S602;A0A8M1PBH3;A0A8M3B2G8	fn1a	1	TRUE	4508280	5118240	4402860	2703720	2784580	2761560	2015070	2421280	1493210	2834410	2775730	2660070	5567440	5614910	6186310	2070700	2177710	1558160	86.1954	85.7409	85.9633	93.9009	95.132	92.1418	86.0383	87.3267	87.9251	3335950	6698510	6973690	4002630	4558210	4768390	219291	3204110	1072200	0.000541091	0.000500382	0.000706281	2.49047e-05
Fn1a	RPGAEVDADLIQPPVR3	RPGAEVDADLIQPPVR	RPGAEVDADLIQPPVR	578.317	3	B0S602;A0A8M1PBH3;A0A8M3B2G8	fn1a	1	TRUE	3655210	4181130	3432440	2618080	3273160	2819240	3890420	3245590	3496860	2956830	2682350	2674630	3215090	4969500	3829170	3665900	3108490	3421470	60.8765	60.1685	60.7228	66.8394	68.1657	64.3922	59.9665	61.4605	62.2179	6592390	4110190	453772	889733	1586310	521972	3300680	2355760	2124350	5.52557e-05	0.000106458	0.000145525	0.000206356
Fn1a	YHPVDEDDETTER2	YHPVDEDDETTER	YHPVDEDDETTER	803.338	2	B0S602;A0A8M1PBH3;A0A8M3B2G8	fn1a	1	TRUE	1883000	2199350	1727440	3339230	2263960	4167990	1670310	1615940	2251440	1673590	1670080	1518840	3444800	3391360	4039040	1726970	1602140	2006390	15.9597	15.5396	15.7145	17.5459	18.2354	17.2811	15.4688	15.9082	15.7913	1999460	2036150	3019520	3638090	4567660	6341720	0	1979520	6319420	5.52557e-05	1.06174e-05	1.99005e-05	5.65638e-06
Fn1a	VKGEITTPDNISPPRR3	VKGEITTPDNISPPRR	VKGEITTPDNISPPRR	593.996	3	B0S602;A0A8M1PBH3;A0A8M3B2G8	fn1a	1	TRUE	3066560	2953540	2005870	2172560	1407550	2178860	1539810	3422120	3131330	2591870	2082820	1838880	2491890	2135110	2312030	1467720	3308440	3246620	30.6114	30.0699	30.2596	34.2334	35.8196	32.6415	28.9008	30.3214	31.0514	4975510	5451970	497268	2864640	1747260	1449880	2272180	5704980	6306270	0.000328061	5.54426e-05	0.00045883	0.000263483
Fn1a	DGMKWC(UniMod:4)GTTYNFDKEQR4	DGMKWCGTTYNFDKEQR	DGMKWC(UniMod:4)GTTYNFDKEQR	534.738	4	B0S602;A0A8M1PBH3;A0A8M3B2G8	fn1a	1	TRUE	620850	751618	53877.4	460148	373060	484650	510856	388110	328688	547559	493230	40382.4	547160	611901	533875	534852	371024	348642	57.1904	56.335	56.8278	63.3262	64.6823	61.2155	56.1747	57.5013	58.1472	2009710	1111350	6188510	41934.8	219003	0	3931720	2657880	1304400	0.000516098	0.000311579	0.000158305	0.00127561
Fn1a	RVVTPLSPPTDLNLESNPNTGK3	RVVTPLSPPTDLNLESNPNTGK	RVVTPLSPPTDLNLESNPNTGK	783.753	3	B0S602;A0A8M1PBH3;A0A8M3B2G8	fn1a	1	TRUE	2264420	2628170		1051740	894601	1260590		1311440	1191970	1680100	1650050		1486400	1596200	1828780		1321440	1238500	73.9165	73.3748		80.1902	80.9287	78.3074		74.7856	75.2198	5802590	6081100		966254	3861280	1997380		0	1717670	0.000459304	0.00121181		0.000733131
Fn1a	WC(UniMod:4)HDSGHNYR3	WCHDSGHNYR	WC(UniMod:4)HDSGHNYR	444.517	3	B0S602;A0A8M1PBH3;A0A8M3B2G8	fn1a	1	TRUE	1074070		1030950	1259810	760154	1081580			1312650	1134990		917915	1375950	1316410	1225280			1156730	11.4722		11.5086	12.0187	12.0594	11.9774			11.4993	3301350		2460610	5997840	3337980	5991340			3046100	5.52557e-05		0.00020703	9.65359e-06
Fn1a	VKGEITTPDNISPPR3	VKGEITTPDNISPPR	VKGEITTPDNISPPR	541.962	3	B0S602;A0A8M1PBH3;A0A8M3B2G8	fn1a	1	TRUE	2484460	2435470	2570210	2992510	1275620	2904210	3018040	2527240	2206420	2310860	1650520	1893830	2954090	1889940	2683400	3142360	2593120	2451450	40.1381	39.6252	39.7142	44.9269	45.0808	42.9788	38.9489	40.1554	40.6808	3117680	5160960	5846570	3523090	932337	3473800	5496570	2856790	4666980	5.52557e-05	5.54426e-05	1.99005e-05	0.000131354
Fn1a	C(UniMod:4)DAIDQC(UniMod:4)QEPETR2	CDAIDQCQEPETR	C(UniMod:4)DAIDQC(UniMod:4)QEPETR	811.333	2	B0S602;A0A8M1PBH3;A0A8M3B2G8	fn1a	1	TRUE	2438300	2450980	2202090	2939340	2170250	2693930	2344890	2395020	2653860	2360980	2185760	2083550	3080220	3275030	2679250	2171070	2345330	2533980	21.831	21.3728	21.255	24.8906	25.413	24.1017	21.4418	21.8129	21.6845	0	0	4437550	5016590	4566200	5598080	2876780	2181500	4296300	0.00034045	0.000200234	3.7362e-07	3.62851e-05
Fn1a	IGDTWSK1	IGDTWSK	IGDTWSK	806.405	1	B0S602;A0A8M1PBH3;A0A8M3B2G8	fn1a	1	TRUE	489960	676286	512015	361273	231023	510433	379553	682273	648442	481639	549663	513772	406378	352973	504089	382133	612101	571469	22.4737	21.8535	22.1112	24.3921	25.0223	23.7211	21.7635	22.3968	22.3244	0	0	0	1193890	1333790	1920840	3123020	978474	5417960	0.000416864	0.000385561	7.19878e-05	3.62851e-05
Fn1a	DGMIWDC(UniMod:4)TC(UniMod:4)IGSAR2	DGMIWDCTCIGSAR	DGMIWDC(UniMod:4)TC(UniMod:4)IGSAR	821.345	2	B0S602;A0A8M1PBH3;A0A8M3B2G8	fn1a	1	TRUE	5192840	5112730	5371070	2513160	2373450	2490390	3509340	4186360	3811860	3294760	3028010	3459280	5285990	5091910	5696790	2950460	3887970	4309760	86.8981	86.4432	86.4497	95.0252	95.5247	93.3815	87.0729	87.6513	88.3059	2354900	5313530	4764200	1441710	2086210	1587520	2245830	3512220	5281890	6.92341e-05	0.000106458	1.99005e-05	2.18713e-06
Fn1a	GHVLQC(UniMod:4)LC(UniMod:4)TGNGR3	GHVLQCLCTGNGR	GHVLQC(UniMod:4)LC(UniMod:4)TGNGR	491.235	3	B0S602;A0A8M1PBH3;A0A8M3B2G8	fn1a	1	TRUE			762571	1770900	1507060	1883030						666209	2155560	2450750	2092940						27.5754	29.5229	31.1154	28.4531						208072	5078210	2746940	4558200						0.00277769	0.000290665
Fn1a	GDSPASSTPIHVK2	GDSPASSTPIHVK	GDSPASSTPIHVK	648.334	2	B0S602;A0A8M1PBH3;A0A8M3B2G8	fn1a	1	TRUE	1403920	2197600	1270700	2101220	1153150	2874360	1587810	1406530	1641180	1254140	1607090	1108900	2379070	1834170	2978580	1651410	1236010	1367550	20.4829	19.5477	20.1233	22.5773	23.6249	21.693	19.2352	20.5237	20.5581	0	0	0	1832610	273386	5068340	0	0	0	0.000503832	7.68063e-06	1.99005e-05	2.49047e-05
Fn1a	DGMKWC(UniMod:4)GTTYNFDKEQR3	DGMKWCGTTYNFDKEQR	DGMKWC(UniMod:4)GTTYNFDKEQR	712.648	3	B0S602;A0A8M1PBH3;A0A8M3B2G8	fn1a	1	TRUE	203939	572535	117587	229154	78180.4		130670	295984	269003	169557	375712	88954.4	268199	131746		136137	293655	268005	57.2608	56.4581	56.8438	63.2866	64.5857		56.0813	57.5717	58.1092	2980020	3058450	4630030	0	0		670478	1966770	4412430	0.000712124	0.000270783	1.18065e-05	0.000677547
Fn1a	C(UniMod:4)ENC(UniMod:4)RRPGAEVDADLIQPPVR4	CENCRRPGAEVDADLIQPPVR	C(UniMod:4)ENC(UniMod:4)RRPGAEVDADLIQPPVR	613.802	4	B0S602;A0A8M1PBH3;A0A8M3B2G8	fn1a	1	TRUE	1298030	1696360	1999940	866320		1151920	871031	1213370	1438730	1167950	1313170	1784870	943183		1069370	1023110	1323460	1478140	54.436	53.3313	54.2989	59.5024		57.599	52.8302	54.3757	55.1747	1967420	3638390	1735810	1906420		821576	4629640	3826820	0	0.000541091	0.00187888	0.000120054	0.00192631
Fn1a	FFIFSLK2	FFIFSLK	FFIFSLK	451.264	2	B0S602;A0A8M1PBH3;A0A8M3B2G8	fn1a	1	TRUE	1613500	1867720	1731340	8769.18	30502.8	19642.8	332591	395008	226421	959941	1094460	907906	26693.5	112409	57291.8	246185	294841	195066	115.32	115.217	115.947	120.187	121.41	118.998	114.849	117.473	118.527	2761420	4563220	2983650	5113.61	116635	9303.75	0	108900	721174	5.52557e-05	3.2379e-06	1.86813e-05	0.000888511
Fn1a	MSETGFKLWC(UniMod:4)K2	MSETGFKLWCK	MSETGFKLWC(UniMod:4)K	693.832	2	B0S602;A0A8M1PBH3;A0A8M3B2G8	fn1a	1	TRUE	591510		458584		35618.8				205646	472558		313371		51641.2				217521	65.2816		65.1077		72.8262				66.6222	3392310		3439430		472861				706970	0.000503832		0.0036364
Fn1a	HDVLGHMMR3	HDVLGHMMR	HDVLGHMMR	365.845	3	B0S602;A0A8M1PBH3;A0A8M3B2G8	fn1a	1	TRUE	439338	525757	630518	312295	437477	390331			175794	405087	418801	575761	337038	654774	418132			165081	23.2353	22.3995	23.1915	24.1333	25.6534	23.4663			23.2417	3425530	1876530	284062	1352680	3177510	1856400			2490220	0.000149701	1.50602e-05	0.0022517	0.00074234
Fn1a	SKPDAEETC(UniMod:4)YDKVNSR2	SKPDAEETCYDKVNSR	SKPDAEETC(UniMod:4)YDKVNSR	949.932	2	B0S602;A0A8M1PBH3;A0A8M3B2G8	fn1a	1	TRUE	1024750	1469790	1077590	1065260	513639	1360240	988780	1176800	1473430	945361	1212520	1022430	1134910	765870	1367090	1061770	1130030	1395140	15.5412	15.1235	15.2966	17.0616	17.683	16.6321	14.9449	15.4376	15.3209	1536700	2350230	1818170	649472	0	1462330	3107190	891134	0	5.52557e-05	1e-09	3.7362e-07	2.49047e-05
Fn1a	STPLIGK1	STPLIGK	STPLIGK	715.436	1	B0S602;A0A8M1PBH3;A0A8M3B2G8	fn1a	1	TRUE	1319150	1716620	1578430	1535880	1117260	1470410	1415100	1644100	2087960	1143390	1244970	1474940	1742530	1743640	1545460	1420900	1445580	1909710	20.9721	20.3025	20.5579	22.363	22.9623	21.5344	19.986	21.0113	20.9347	315578	2108280	0	2744260	386314	1845580	0	1152540	2381990	0.000785435	0.000446925	0.000653065	6.87557e-05
Fn1a	WC(UniMod:4)GTTYNFDKEQR2	WCGTTYNFDKEQR	WC(UniMod:4)GTTYNFDKEQR	852.876	2	B0S602;A0A8M1PBH3;A0A8M3B2G8	fn1a	1	TRUE	520858	1135820	568021	846033	441490	1239960	389241	391372	359858	522638	713156	492465	792714	577105	1210460	406820	429012	403445	43.8897	42.9189	43.6565	49.0515	50.5493	47.3135	42.9099	43.74	44.3251	581586	0	0	1775770	722768	2386670	0	0	0	5.52557e-05	5.54426e-05	0.000132699	3.77091e-07
Fn1a	C(UniMod:4)EPHESTC(UniMod:4)YDEGK2	CEPHESTCYDEGK	C(UniMod:4)EPHESTC(UniMod:4)YDEGK	806.307	2	B0S602;A0A8M1PBH3;A0A8M3B2G8	fn1a	1	TRUE				89025		136508							85748.7		138759							13.2119		13.1676							2130370		552902							0.000196945
Fn1a	GEWSC(UniMod:4)IAYSQLK2	GEWSCIAYSQLK	GEWSC(UniMod:4)IAYSQLK	721.343	2	B0S602;A0A8M1PBH3;A0A8M3B2G8	fn1a	1	TRUE				749649	662952	795301							1252630	1054040	1312690							84.5363	85.9845	82.6022							1629790	2074820	1643810							1.05585e-06
Fn1a	VFYQIGESWDK2	VFYQIGESWDK	VFYQIGESWDK	686.333	2	B0S602;A0A8M1PBH3;A0A8M3B2G8	fn1a	1	TRUE	1378870	1985250	1595600	906122	826562	1029770	1176890	1120580	1216940	916609	1140150	998236	1995070	2025200	2229200	1087060	911381	1077140	83.2992	82.6873	82.9071	90.1493	91.7915	88.3342	82.9139	84.2558	85.0157	0	0	2049440	0	307702	0	0	1274650	0	0.00054729	0.000200234	0.0022517	0.00112844
Fn1a	DVC(UniMod:4)YDSFTATYHEVNTEWER3	DVCYDSFTATYHEVNTEWER	DVC(UniMod:4)YDSFTATYHEVNTEWER	841.358	3	B0S602;A0A8M1PBH3;A0A8M3B2G8	fn1a	1	TRUE				592335	657539	570169							1430690	1532760	1378070							105.256	106.42	103.606							1007790	1895190	1193810							6.03348e-06
Fn1a	YSFC(UniMod:4)TSNNVVVTTR2	YSFCTSNNVVVTTR	YSFC(UniMod:4)TSNNVVVTTR	824.394	2	B0S602;A0A8M1PBH3;A0A8M3B2G8	fn1a	1	TRUE	724697	655119	729376	1084190	1545690		930186			654924	474616	582101	1435830	2470710		909514			59.2674	59.0562	59.2248	65.7459	66.7827		59.2256			0	0	0	88384.3	1894280		0			0.000493412	0.000270783	0.0024669	0.000150871
Fn1a	HRTDIDSPSQMEVTDVKDNTITVR3	HRTDIDSPSQMEVTDVKDNTITVR	HRTDIDSPSQMEVTDVKDNTITVR	919.788	3	B0S602;A0A8M1PBH3;A0A8M3B2G8	fn1a	1	TRUE	315877	577103	241186	565195	180464	748799		218745	120310	280915	436705	205032	568705	254977	749304		216785	124941	52.6686	52.2232	52.7038	58.6893	59.9306	56.7368		53.1074	53.3665	707533	1871290	1435380	1602530	63873.9	874376		0	0	1.6408e-06	0.000261017	0.000955067	8.22063e-06
Fn1a	GHVLQC(UniMod:4)LC(UniMod:4)TGNGR2	GHVLQCLCTGNGR	GHVLQC(UniMod:4)LC(UniMod:4)TGNGR	736.349	2	B0S602;A0A8M1PBH3;A0A8M3B2G8	fn1a	1	TRUE				1402490	833641	1612520	461727		501595				1657000	1331630	1800480	454112		478355				29.5465	31.084	28.4762	25.1678		27.6323				777925	598620	1736320	0		0				3.62851e-05
Fn1a	IYLGSTLLC(UniMod:4)TC(UniMod:4)HGVSKIEC(UniMod:4)K4	IYLGSTLLCTCHGVSKIECK	IYLGSTLLC(UniMod:4)TC(UniMod:4)HGVSKIEC(UniMod:4)K	585.545	4	B0S602;A0A8M1PBH3;A0A8M3B2G8	fn1a	1	TRUE	62876.4					50399.3		131647		48318.7					56200.5		129600		71.6253					75.2767		72.2679		1488910					463655		606311		0.000493412
Fn1a	VGETYERPKDGMIWDC(UniMod:4)TC(UniMod:4)IGSAR3	VGETYERPKDGMIWDCTCIGSAR	VGETYERPKDGMIWDC(UniMod:4)TC(UniMod:4)IGSAR	901.078	3	B0S602;A0A8M1PBH3;A0A8M3B2G8	fn1a	1	TRUE	617144	706775	499593	248486	230182	415084	335302	195343	175907	525178	511149	423157	306512	367537	531841	333964	183831	180156	70.1187	69.3186	70.0478	76.2289	77.8479	74.5667	69.1582	70.7088	71.4666	1350290	0	0	0	0	329468	0	0	0	5.52557e-05	9.86436e-06	0.000145525	0.000263483
Fn1a	C(UniMod:4)DSSKWC(UniMod:4)HDSGHNYR4	CDSSKWCHDSGHNYR	C(UniMod:4)DSSKWC(UniMod:4)HDSGHNYR	477.944	4	B0S602;A0A8M1PBH3;A0A8M3B2G8	fn1a	1	TRUE		1534070			516797	663327	1098280				1313210			813735	686273	1197750				13.0157			13.7481	13.2489	12.5034				0			390035	1294860	0				0.0090052
Fn1a	MSETGFK1	MSETGFK	MSETGFK	799.367	1	B0S602;A0A8M1PBH3;A0A8M3B2G8	fn1a	1	TRUE	385864		476431	330484	183372	278021	280240	343900	362468	364375		441799	355154	260222	296362	297610	319309	329053	17.5502		17.4114	18.9624	19.7356	18.5286	17.0614	17.4431	17.6476	0		0	839207	583672	0	0	0	0	0.00438274		0.00271846	3.62851e-05
Fn1a	WC(UniMod:4)HDSGHNYR2	WCHDSGHNYR	WC(UniMod:4)HDSGHNYR	666.271	2	B0S602;A0A8M1PBH3;A0A8M3B2G8	fn1a	1	TRUE	101271	218551	110021	247992	163626	304665	137243	147840	155411	103637	192115	96797.1	270854	283362	359122	147517	146072	149083	11.4404	11.3181	11.4774	11.9852	12.0255	11.9996	10.9711	11.5184	11.4682	0	0	0	805979	219707	0	0	0	0	0.000558008	5.54426e-05	0.00238205	2.49047e-05
Fn1a	ISNVKDSSITLTWR3	ISNVKDSSITLTWR	ISNVKDSSITLTWR	540.631	3	B0S602;A0A8M1PBH3;A0A8M3B2G8	fn1a	1	TRUE	1160230	1735490	1476750	1202190		1052160	1797790	501909	530722	1039340	1131450	1113310	1474840		1222980	1699390	535462	556046	64.7789	64.0012	64.716	70.7303		68.7877	63.7548	65.47	66.227	0	598777	0	0		0	795733	587023	0	5.52557e-05	2.7861e-06	0.00020703	0.00234535
Fn1a	VTC(UniMod:4)TPTKGQQGNSLEEFVK2	VTCTPTKGQQGNSLEEFVK	VTC(UniMod:4)TPTKGQQGNSLEEFVK	1062.03	2	B0S602;A0A8M1PBH3;A0A8M3B2G8	fn1a	1	TRUE		165659	109871	226721	95679.6	135263		70828.7			118144	95084.4	235722	145148	140877		70985.8			50.8295	51.79	57.1445	58.7548	55.2467		51.8661			0	631241	0	84844.3	43319.1		0			0.000117505	0.00198044	0.000142064
Fn1a	SKPDAEETC(UniMod:4)YDK2	SKPDAEETCYDK	SKPDAEETC(UniMod:4)YDK	721.81	2	B0S602;A0A8M1PBH3;A0A8M3B2G8	fn1a	1	TRUE				493674	324577	514711		127956					501564	512351	494296		122529					12.9316	13.0446	12.8326		12.1094					581399	0	0		0					0.000101843
Fn1a	IYLGSTLLC(UniMod:4)TC(UniMod:4)HGVSKIEC(UniMod:4)K3	IYLGSTLLCTCHGVSKIECK	IYLGSTLLC(UniMod:4)TC(UniMod:4)HGVSKIEC(UniMod:4)K	780.391	3	B0S602;A0A8M1PBH3;A0A8M3B2G8	fn1a	1	TRUE					228650									334722									78.9687									444698
Fn1a	RAENGHMMSC(UniMod:4)TC(UniMod:4)LGNGK3	RAENGHMMSCTCLGNGK	RAENGHMMSC(UniMod:4)TC(UniMod:4)LGNGK	641.609	3	B0S602;A0A8M1PBH3;A0A8M3B2G8	fn1a	1	TRUE	487522	408271			90883.8	131446	155084			472843	328701			134790	135947	153313			17.0101	16.691			19.3901	17.7576	16.5192			0	0			0	368562	0			0.000243316	0.000741823
Fn1a	VLQDVVTVGNSVPGAGVIPTGR3	VLQDVVTVGNSVPGAGVIPTGR	VLQDVVTVGNSVPGAGVIPTGR	712.4	3	B0S602;A0A8M1PBH3;A0A8M3B2G8	fn1a	1	TRUE				199227	210754	210478							483636	443653	577857							101.109	102.108	99.3538							0	352310	0							0.00283989
Fn1a	ETTRFDFSTVHGSLETSEGETTQPPR4	ETTRFDFSTVHGSLETSEGETTQPPR	ETTRFDFSTVHGSLETSEGETTQPPR	728.095	4	B0S602;A0A8M1PBH3;A0A8M3B2G8	fn1a	1	TRUE		522207		576075	547071	491816	209920				344474		666694	844057	620031	238879				65.3096		72.8063	74.066	70.8073	65.5618				0		0	235428	11449.5	159408				0.00213946		0.00118507
Fn1a	NDGQLWC(UniMod:4)STSSDFEK2	NDGQLWCSTSSDFEK	NDGQLWC(UniMod:4)STSSDFEK	887.374	2	B0S602;A0A8M1PBH3;A0A8M3B2G8	fn1a	1	TRUE				114333	55773.3	84380.3							160948	88681.6	128907							75.2837	76.1001	73.3924							84996.7	38251.1	194308							0.000573654
Fn1a	ETTRFDFSTVHGSLETSEGETTQPPR3	ETTRFDFSTVHGSLETSEGETTQPPR	ETTRFDFSTVHGSLETSEGETTQPPR	970.457	3	B0S602;A0A8M1PBH3;A0A8M3B2G8	fn1a	1	TRUE	455679		754858	344232	119851	347714				374345		531766	442746	190614	437260				65.8907		65.6598	72.7063	74.0212	70.8182				0		0	0	37325.1	172034				0.00121022		0.00901842	0.000538963
Fn1a	VVTPLSPPTDLNLESNPNTGK2	VVTPLSPPTDLNLESNPNTGK	VVTPLSPPTDLNLESNPNTGK	1097.07	2	B0S602;A0A8M1PBH3;A0A8M3B2G8	fn1a	1	TRUE		973996	1363350	368594	436394	306800		1075220	623391		601602	852399	911779	985186	873858		855853	538562		84.3333	84.3907	91.5973	92.7683	89.7685		85.638	86.3975		0	0	146974	124520	59446.9		0	0		0.00381676	0.00120669	0.00127561
Fn1a	IYLGSTLLC(UniMod:4)TC(UniMod:4)HGVSK2	IYLGSTLLCTCHGVSK	IYLGSTLLC(UniMod:4)TC(UniMod:4)HGVSK	904.956	2	B0S602;A0A8M1PBH3;A0A8M3B2G8	fn1a	1	TRUE
Fn1a	VKGEITTPDNISPPR2	VKGEITTPDNISPPR	VKGEITTPDNISPPR	812.44	2	B0S602;A0A8M1PBH3;A0A8M3B2G8	fn1a	1	TRUE				537746		565804		269300					532831		551164		254874					44.9476		42.8877		39.4207					0		0		0					2.49047e-05
Fn1a	YQMTSGGR2	YQMTSGGR	YQMTSGGR	450.206	2	B0S602;A0A8M1PBH3;A0A8M3B2G8	fn1a	1	TRUE			1083760									995019									13.3288									0									0.0024669
Fn1a	ISC(UniMod:4)TIANR2	ISCTIANR	ISC(UniMod:4)TIANR	467.743	2	B0S602;A0A8M1PBH3;A2CEW3;A0A8M3BD92;Q6JAN2;A0A8M2B744;A0A8M3B2G8	fn1a;fn1b	2	FALSE	6520480	6782690	6280820	13907000	11915600	15007400	10523500	11801100	16003200	6285100	5558590	6819670	14656700	16769200	14422300	10057300	11951500	14549200	17.0448	16.7259	16.8532	18.4968	19.2056	18.0636	16.5538	16.9917	17.0873	38972200	39780700	22912100	30322100	34261700	31475400	31430400	53183500	52667800	5.52557e-05	5.54426e-05	1.99005e-05	0.000150871
Fn1a	GKISC(UniMod:4)TIANR2	GKISCTIANR	GKISC(UniMod:4)TIANR	560.301	2	B0S602;A0A8M1PBH3;A2CEW3;A0A8M3BD92;Q6JAN2;A0A8M2B744;A0A8M3B2G8	fn1a;fn1b	2	FALSE	7810310	8390200	7637020	6792150	5107530	8643890	7526370	8283950	9323460	7460390	7091490	7257980	6697900	7631780	9365690	8047610	8250160	8210540	15.0356	14.6207	15.0054	15.671	16.1574	15.1805	13.7969	14.9323	14.818	17008200	38717400	10384400	17714100	25540500	23618500	18626800	20091300	33508400	0.000304829	0.000106458	0.000653065	0.000159324
Fn1a	LQPGTLYR2	LQPGTLYR	LQPGTLYR	474.27	2	B0S602;A0A8M1PBH3;A2CEW3;A0A8M3BD92;Q6JAN2;A0A8M2B744;A0A8M3B2G8	fn1a;fn1b	2	FALSE	2821550	3373830		13142200	11273900	13768000	14326400	19418700	15863900	2586270	2353930		14467800	16972300	14569000	15085300	16295800	18528600	34.6008	33.6563		38.3006	39.2729	36.5868	33.3713	34.7455	34.9591	0	2287710		15134800	13326800	15230800	28012400	34535100	24051700	0.00380046	0.00187888		0.000159324
Fn1a	VGETYERPK3	VGETYERPK	VGETYERPK	360.19	3	B0S602;A0A8M1PBH3;A2CEW3;A0A8M3BD92;Q6JAN2;A0A8M2B744;A0A8M3B2G8	fn1a;fn1b	2	FALSE	4625010	4819510		8035220	6129370	7822380	6112390			4560920	3972450		8095810	9675330	7376800	6678740			12.3237	12.3621		13.0092	13.1234	12.91	12.0157			5660560	10394900		33800800	18117300	23914700	10622400			0.00266249	0.00222731		0.000159324
Fn1a	C(UniMod:4)LGLGSGHFR2	CLGLGSGHFR	C(UniMod:4)LGLGSGHFR	552.275	2	B0S602;A0A8M1PBH3;A2CEW3;A0A8M3BD92;Q6JAN2;A0A8M2B744;A0A8M3B2G8	fn1a;fn1b	2	FALSE	6763060	7160520	5378050	8885690	5678170	10482000	10496700	10396600	6958070	6021340	5458540	4818320	10365100	9129470	10912500	9215620	8236210	7907550	36.1041	35.2051	36.0815	39.2356	41.3361	37.5246	34.5053	36.0813	36.9098	11166100	13601700	15947100	7399930	6586570	13894600	19544900	32804500	14018400	5.52557e-05	0.000164628	1.99005e-05	0.000111021
Fn1a	VGETYERPK2	VGETYERPK	VGETYERPK	539.781	2	B0S602;A0A8M1PBH3;A2CEW3;A0A8M3BD92;Q6JAN2;A0A8M2B744;A0A8M3B2G8	fn1a;fn1b	2	FALSE	2181320	2896000	2096300	5709550	2877850	5220180	3037100	2854310	2516030	2185440	2292880	1876160	5561450	4547990	4948090	3435100	2467380	2429070	12.3385	12.3769	12.212	13.024	13.1382	12.9249	12.0305	12.4138	12.2522	4455200	11411600	7086920	25013700	12623900	18649200	14123400	1857990	13752500	0.00019551	5.54426e-05	0.000411244	3.62851e-05
Fn1a	C(UniMod:4)LGLGSGHFR3	CLGLGSGHFR	C(UniMod:4)LGLGSGHFR	368.519	3	B0S602;A0A8M1PBH3;A2CEW3;A0A8M3BD92;Q6JAN2;A0A8M2B744;A0A8M3B2G8	fn1a;fn1b	2	FALSE	1995430	2155520	1864540	1377270	1663690	1214130	3076530	2811430	2059490	1771640	1665480	1742610	1607400	2756210	1344130	2672960	2202760	2340530	36.1424	35.2951	36.12	39.2196	41.32	37.5634	34.4893	36.0123	36.7854	11086900	8531760	4686880	4847960	7151750	6784030	17478800	19013200	10457400	0.000459304	0.000270783	1.99005e-05	8.5634e-05
Fn1a	EYLGAIC(UniMod:4)TC(UniMod:4)TC(UniMod:4)YGGQQGWR2	EYLGAICTCTCYGGQQGWR	EYLGAIC(UniMod:4)TC(UniMod:4)TC(UniMod:4)YGGQQGWR	1140.49	2	B0S602;A0A8M1PBH3;A2CEW3;A0A8M3BD92;A0A8M2B744;A0A8M3B2G8	fn1a;fn1b	2	FALSE	792926	1538260		543851	720888	736275	2338070	3713760	2554700	551236	997069		1261150	1694180	1679590	1980510	2766360	2084500	81.3619	80.6958		88.9893	90.0556	87.0047	81.1873	82.2603	82.8024	5048410	1704650		4620690	4905620	4266380	10479600	9256460	12227600	0.00255222	0.000412398		0.00251139
Fn1a	APITGYR2	APITGYR	APITGYR	389.217	2	B0S602;A0A8M1PBH3;A2CEW3;A0A8M3BD92;Q6JAN2;A0A8M2B744;A0A8M3B2G8	fn1a;fn1b	2	FALSE	28310900			24771200		22988400			23222700	27022800			25204300		22598500			19965800	18.4708			20.5202		19.5832			18.6153	862392			7000020		4508680			8617250	0.00531535			0.00468334
Fn1a	SYRVGETYERPK3	SYRVGETYERPK	SYRVGETYERPK	495.589	3	B0S602;A0A8M1PBH3;A2CEW3;A0A8M3BD92;Q6JAN2;A0A8M2B744;A0A8M3B2G8	fn1a;fn1b	2	FALSE	1175070	1197260	948760				1421870	1489440	1635310	1175060	1024330	950105				1464500	1483970	1424680	16.8361	16.3591	16.6963				15.9742	16.7311	16.8776	2072670	2346640	1663290				7038710	3244550	4455070	0.000298054	5.54426e-05	1.99005e-05
Fn1a	GEWTC(UniMod:4)KPVAER3	GEWTCKPVAER	GEWTC(UniMod:4)KPVAER	444.884	3	B0S602;A0A8M1PBH3;A2CEW3;A0A8M3BD92;Q6JAN2;A0A8M2B744;A0A8M3B2G8	fn1a;fn1b	2	FALSE				2505720	1934850	3056930							2626000	2905730	2988650							23.6445	25.2128	22.9794							2718170	6430150	6891120							0.000178346
Fn1a	GEWTC(UniMod:4)KPVAER2	GEWTCKPVAER	GEWTC(UniMod:4)KPVAER	666.823	2	B0S602;A0A8M1PBH3;A2CEW3;A0A8M3BD92;Q6JAN2;A0A8M2B744;A0A8M3B2G8	fn1a;fn1b	2	FALSE		383976		938619	573162	1089480	468060		609832		282220		990691	864919	1147310	468237		522561		20.4044		23.6116	25.1795	23.056	19.9278		21.1958		0		635839	0	1374260	0		0		0.00238088		0.000339681
Fn1b	NLLVTTR2	NLLVTTR	NLLVTTR	408.751	2	A2CEW3;A0A8M3BD92;A0A8M2B744	fn1b	1	TRUE	2618200	2938490	2743550	6503140	7313430	6514730	11766700	14191400	12331800	2235270	2138780	2419070	7153660	11769400	6879410	10221900	12761600	13345200	31.2327	30.634	30.9885	33.6084	34.3996	32.2372	30.057	31.262	31.7299	130862000	161720000	101932000	18078200	21665900	25553300	43161600	97423500	64973100	0.00285657	0.00103372	0.000968367	0.000382511
Fn1b	GPITGYR2	GPITGYR	GPITGYR	382.209	2	A2CEW3;A0A8M3BD92;Q6JAN2;A0A8M2B744	fn1b	1	TRUE	2335660	2446040		7209310	6810310	7789170	9462620	10614400	10918000	2062730	1717830		8332040	10499700	7999780	9055890	9532520	9238200	19.9738	19.3629		22.0564	22.9298	21.283	19.0495	20.0713	20.1621	17299700	28501400		3487000	20823900	18659300	97178000	37384700	60846600	0.00465497	0.00105275		0.00603965
Fn1b	VVC(UniMod:4)VYDDRESEPVTGIQK3	VVCVYDDRESEPVTGIQK	VVC(UniMod:4)VYDDRESEPVTGIQK	698.678	3	A2CEW3;A0A8M3BD92;Q6JAN2;A0A8M2B744	fn1b	1	TRUE	782884			1517320	1091680	1766160	1985060	1820170	2303320	798157			1525670	1407690	1607560	2152560	1905890	2277830	48.9835			54.6391	55.486	52.9593	48.1416	49.2553	49.6252	96212300			79917400	6472750	72908400	23724400	60946600	57623800	0.00358359			1.05585e-06
Fn1b	VFYQIGQTWNK2	VFYQIGQTWNK	VFYQIGQTWNK	692.357	2	A2CEW3;A0A8M3BD92;Q6JAN2;A0A8M2B744	fn1b	1	TRUE	2836730	3492530	3559130	6068540	4091310	6655730	10013900	10703200	11927200	2172360	2254140	2655340	10290000	8699800	10809400	9005240	8745460	9051040	76.7816	76.0193	76.4399	83.4732	84.7956	81.6506	76.2706	77.665	78.4795	26416800	33997100	10929900	13658000	9320380	12578000	66380000	43050800	40671600	0.000493412	0.000221775	0.00172441	3.62008e-06
Fn1b	SKPAAEESC(UniMod:4)YDKFNAR3	SKPAAEESCYDKFNAR	SKPAAEESC(UniMod:4)YDKFNAR	624.957	3	A2CEW3;A0A8M3BD92;Q6JAN2;A0A8M2B744	fn1b	1	TRUE	2010530	2153780	1620600	7494220	5339530	8139150	9876280	7963890	9893920	1702310	1718330	1514980	8355820	8904970	8238580	9251640	7223110	8674870	22.7259	21.946	22.3643	25.5407	27.3989	24.1972	21.4819	22.3834	22.5762	11406200	8244340	6049020	30637500	24378700	30231800	42777300	56404400	54788200	0.000392366	0.000117505	0.000120054	0.000118956
Fn1b	VIQGTPYR2	VIQGTPYR	VIQGTPYR	467.262	2	A2CEW3;A0A8M3BD92;Q6JAN2;A0A8M2B744	fn1b	1	TRUE				7004010	5588380	8604140	6192670	6377450	6042260				8009920	8586300	8752610	5985890	5878140	5422630				22.1733	22.8261	21.2903	18.9507	19.7578	19.85				23936600	25482800	28669600	47819800	28678200	45819000				0.000150871
Fn1b	AVNNEPMTGFLIEATPK2	AVNNEPMTGFLIEATPK	AVNNEPMTGFLIEATPK	916.467	2	A2CEW3;A0A8M3BD92;Q6JAN2;A0A8M2B744	fn1b	1	TRUE	2459670	2557760	2515990	3592900	3609220	3766020	15650400	17090900	16226000	1599010	1651760	1582470	8239370	8130190	9438320	13430200	13118500	13629900	98.8507	98.4916	98.7746	106.567	108.455	104.745	98.8799	100.556	101.267	14797200	3105530	9535730	6058500	8903540	5984340	46163900	47462200	46721400	0.00256065	0.00273951	0.000653065	1.81004e-06
Fn1b	IGEKWER2	IGEKWER	IGEKWER	459.246	2	A2CEW3;A0A8M3BD92;Q6JAN2;A0A8M2B744	fn1b	1	TRUE	524008		690674		829025		2875670	3177890	3766460	530556		641491		1210250		3082180	2938120	3309510	17.6266		17.5402		20.0384		16.9261	17.6251	17.8294	5925840		2296420		23205200		13258700	25446900	34344600	0.00781584		0.000870103
Fn1b	IGETWSK2	IGETWSK	IGETWSK	410.714	2	A2CEW3;A0A8M3BD92;Q6JAN2;A0A8M2B744	fn1b	1	TRUE				4318820	3334180	3970930	4823430	4782730	5511000				4898190	5322580	4110580	4699300	4523120	4805170				26.3975	27.1569	25.1583	23.0597	23.5293	23.7739				15514400	8456950	12575200	23918200	32691000	31418900				0.000591283
Fn1b	MSVKPSQSGETPREETSGSGR4	MSVKPSQSGETPREETSGSGR	MSVKPSQSGETPREETSGSGR	552.515	4	A2CEW3;A0A8M3BD92;Q6JAN2;A0A8M2B744	fn1b	1	TRUE	1309670	887819	1119830	5347000	4699850	6748630	5665490	5493270	6103440	1286040	779365	1093000	5145510	7181820	6844620	5887210	6254940	5413350	14.6078	14.1417	14.2005	15.9998	16.4362	15.4554	13.5307	14.5036	14.1228	1262200	0	326209	25797100	18513200	25510300	28114200	31001000	20157500	0.000298054	0.000117505	0.000352323	2.49047e-05
Fn1b	GGQGPTFSELVGPER2	GGQGPTFSELVGPER	GGQGPTFSELVGPER	765.882	2	A2CEW3;A0A8M3BD92;Q6JAN2;A0A8M2B744	fn1b	1	TRUE	2133930	1765470	1066580	4337620	3417870	4702440	4332920	4114730	4112130	1455620	1098370	772401	6022760	5202860	7025220	4621300	4330540	4571120	71.9648	71.4819	71.6207	78.7961	79.8642	76.8529	71.5444	72.7179	73.424	0	0	0	14985400	29255200	10787300	13447400	16662900	13137800	0.00121022	0.000117505	0.000158305	2.49047e-05
Fn1b	VTGTPINGQR2	VTGTPINGQR	VTGTPINGQR	521.786	2	A2CEW3;A0A8M3BD92;Q6JAN2;A0A8M2B744	fn1b	1	TRUE	1179210	1445640	1020860	8369530	6689950	9322650	5093940	5861880	5995880	1118080	1223180	985216	7918940	10209600	9427430	5120760	5913820	5195590	14.9249	14.5637	14.7339	15.8316	15.985	15.3416	14.3835	14.8225	14.7614	0	0	0	17828700	16515800	26035700	14488000	27973000	26189100	0.000298054	0.00069693	0.000171757	3.62851e-05
Fn1b	SPDITGYR2	SPDITGYR	SPDITGYR	454.728	2	A2CEW3;A0A8M3BD92;Q6JAN2;A0A8M2B744	fn1b	1	TRUE	1112140	1397530	1820000	9673290	6987370	10393900	9057790	7659940	9058290	963185	1068030	1604530	10826300	10429600	10468900	8995310	6626410	8830070	27.6587	27.0695	27.5718	31.7394	31.948	30.4279	27.3366	27.9027	28.0335	7312650	2869150	14301900	3552600	11078600	5196850	18526200	17478700	27628400	0.000217408	0.000393061	1.99005e-05	0.000217783
Fn1b	VNIQC(UniMod:4)PIEC(UniMod:4)LRPELLADAVVNPK3	VNIQCPIECLRPELLADAVVNPK	VNIQC(UniMod:4)PIEC(UniMod:4)LRPELLADAVVNPK	883.469	3	A2CEW3;A0A8M3BD92;Q6JAN2;A0A8M2B744	fn1b	1	TRUE	4407050	4027750	3739850	558629	679736	530203	8296760	8989240	7745190	2476820	2304280	1966920	1700470	2504970	1546440	6617780	6664690	6355710	116.568	116.572	116.974	120.808	121.56	120.128	116.48	118.004	118.782	9335070	10154100	6632190	671641	1105510	398558	23891400	27425600	22641200	0.00113254	5.54426e-05	1.99005e-05	3.62851e-05
Fn1b	NGGYPTFR2	NGGYPTFR	NGGYPTFR	456.223	2	A2CEW3;A0A8M3BD92;Q6JAN2;A0A8M2B744	fn1b	1	TRUE	114499			780472	758320	1067720	1387600	1125720	777994	104968			835433	1204590	1107650	1374240	990205	851616	33.5879			37.1399	38.4869	35.872	32.8358	33.8872	34.045	9317840			6190710	2930710	7560330	24477400	26335700	14535400	0.00102312			0.00080563
Fn1b	AVITGYR2	AVITGYR	AVITGYR	390.225	2	A2CEW3;A0A8M3BD92;Q6JAN2;A0A8M2B744	fn1b	1	TRUE				4495580	5037550	4004850	4305270		4170490				5038640	7362200	4118370	4195520		3796070				25.6266	26.4892	24.5003	22.4739		23.2947				10041400	7115440	11691700	12237900		25704400				0.000339681
Fn1b	DNSVLLQGLNPGTMYIIK2	DNSVLLQGLNPGTMYIIK	DNSVLLQGLNPGTMYIIK	988.531	2	A2CEW3;A0A8M3BD92;Q6JAN2;A0A8M2B744	fn1b	1	TRUE			759328	599005	836602	787851	4719570	5140890	5499820			403907	1823380	3083050	2297910	4053440	4361620	5058810			121.382	125.694	125.898	125.017	121.328	122.144	122.975			4987290	1385000	1438460	1368620	10938400	25473700	24763300			0.000881974	0.000118956
Fn1b	MSVKPSQSGETPR3	MSVKPSQSGETPR	MSVKPSQSGETPR	468.57	3	A2CEW3;A0A8M3BD92;Q6JAN2;A0A8M2B744	fn1b	1	TRUE				1652650	972521	1694330	834591		597177				1464860	1579140	1687220	822165		533933				14.7758	15.0337	14.4526	13.0371		13.4722				3270840	1852320	6063360	1639630		23660200				2.49047e-05
Fn1b	MSVKPSQSGETPREETSGSGR3	MSVKPSQSGETPREETSGSGR	MSVKPSQSGETPREETSGSGR	736.351	3	A2CEW3;A0A8M3BD92;Q6JAN2;A0A8M2B744	fn1b	1	TRUE	2007760	2120010	1755680	6888610	4591280	9491210	8436950	9101700	9653120	1994770	1906920	1702910	6573900	6966050	9652660	8763660	10201200	8426190	14.5705	14.1577	14.2163	16.016	16.4528	15.4167	13.4929	14.4658	14.0849	0	0	465916	22552600	4505100	19158800	16144800	18387500	9035610	5.52557e-05	7.60533e-06	4.78236e-06	1.6592e-06
Fn1b	MNDEWERPYMDSTLK3	MNDEWERPYMDSTLK	MNDEWERPYMDSTLK	638.951	3	A2CEW3;A0A8M3BD92;Q6JAN2;A0A8M2B744	fn1b	1	TRUE	575886		1242810	2243090	2210140	2333630	2633780	2376570	2445050	548019		1098350	2820210	3235430	2684480	2784060	2405110	2621720	70.7578		70.5764	77.5543	79.0134	75.614	70.1748	71.4003	72.27	0		2543840	7410750	9544470	9537160	17007200	8452600	21435200	0.00373588		0.00130852	6.87557e-05
Fn1b	DKLDVPEPDNR2	DKLDVPEPDNR	DKLDVPEPDNR	649.324	2	A2CEW3;A0A8M3BD92;Q6JAN2;A0A8M2B744	fn1b	1	TRUE	636311	659547	983667	4534280	1709640	5350790	3323280	3451090	2843180	535488	537022	934174	4878940	2797850	5295700	3173030	3423830	2895790	28.3721	27.7308	27.8584	32.0327	32.8075	30.5558	27.5169	28.2939	28.3216	2313860	4916590	4448050	7566930	9324100	10972500	14839700	21119000	8404270	0.00761358	0.000816496	0.00398356	0.000178346
Fn1b	SLAIHESGC(UniMod:4)NDNGR3	SLAIHESGCNDNGR	SLAIHESGC(UniMod:4)NDNGR	510.564	3	A2CEW3;A0A8M3BD92;Q6JAN2;A0A8M2B744	fn1b	1	TRUE	514903	496962	470513	3128980	2567420	3715360	2275110	2672730	2638180	486311	409048	438179	3086260	3722460	3864370	2467430	2622210	2438420	15.617	15.1986	15.425	16.7024	17.2642	16.2733	14.9144	15.5134	15.396	2712350	3409970	806901	18375100	14211400	19401900	12673600	15483500	16328200	5.52557e-05	0.000221775	7.19878e-05	1.58378e-06
Fn1b	VLYSSPEEGEREYQPALSGR3	VLYSSPEEGEREYQPALSGR	VLYSSPEEGEREYQPALSGR	756.37	3	A2CEW3;A0A8M3BD92;A0A8M2B744	fn1b	1	TRUE	2379550	2682790	2304650	10268300	7608890	11780100	10431100	10802100	10391000	2099590	1720520	1902630	11876200	12436900	13848300	10280600	10807300	11569400	55.2573	54.7424	55.0628	61.5691	62.7972	59.9479	54.7334	55.6259	56.3801	0	2560510	0	10187900	10969300	11504600	19375200	14835700	16688600	0.000392366	1.28011e-05	0.000220213	1.58378e-06
Fn1b	VPGVTSYR2	VPGVTSYR	VPGVTSYR	439.741	2	A2CEW3;A0A8M3BD92;Q6JAN2;A0A8M2B744	fn1b	1	TRUE				10986400	8590740	12000300	11055300	12253600	12159400				13761800	14120600	13129900	11391500	10515600	11542100				28.6969	29.7171	27.6849	24.8734	25.554	25.7961				17101600	18596900	16794000	13019500	16658600	15858100				3.62851e-05
Fn1b	YGFC(UniMod:4)PMAAHEEVC(UniMod:4)TVNDVMYR3	YGFCPMAAHEEVCTVNDVMYR	YGFC(UniMod:4)PMAAHEEVC(UniMod:4)TVNDVMYR	850.363	3	A2CEW3;A0A8M3BD92;Q6JAN2;A0A8M2B744	fn1b	1	TRUE	1953060	1197930		1757950	2251170	1809680	5001380	4602610	3349870	1273560	754110		3625390	4722890	4014560	4387770	3664510	2902230	91.8572	91.6149		99.5919	101.384	97.7785	91.3298	93.1681	94.0475	3175360	1380100		3222230	4785570	3402110	17701900	15460600	5931560	0.000616948	0.000455708		2.63964e-06
Fn1b	WC(UniMod:4)HDSGNNYR3	WCHDSGNNYR	WC(UniMod:4)HDSGNNYR	436.845	3	A2CEW3;A0A8M3BD92;Q6JAN2;A0A8M2B744	fn1b	1	TRUE				1445710	1083450	1286910	905120	793753	720863				1313560	1715600	1287590	894929	752772	629635				14.9386	15.3094	14.6147	13.0347	13.742	13.4166				12693200	13971100	17166400	5824360	9341950	9926610				0.000263483
Fn1b	IIALLNNQR2	IIALLNNQR	IIALLNNQR	527.823	2	A2CEW3;A0A8M3BD92;Q6JAN2;A0A8M2B744	fn1b	1	TRUE				3783690	2768560	4145910	4137520	2537950	3338490				4312690	3946110	4859280	3992210	2284400	3489740				60.3281	61.534	58.2538	54.3873	56.0398	56.6297				2039840	5382680	2194820	15970600	15489400	16501100				0.00103848
Fn1b	VLYSSPEEGER2	VLYSSPEEGER	VLYSSPEEGER	633.305	2	A2CEW3;A0A8M3BD92;A0A8M2B744	fn1b	1	TRUE				4014540	2336570	4649130	1626090	1431720	1920590				4852240	3752320	5192970	1627830	1218360	1825140				31.4253	31.8546	29.9448	27.0331	27.5451	27.6772				4759720	7235850	13931200	5551040	16487200	11956400				0.000118956
Fn1b	SLAIHESGC(UniMod:4)NDNGR2	SLAIHESGCNDNGR	SLAIHESGC(UniMod:4)NDNGR	765.343	2	A2CEW3;A0A8M3BD92;Q6JAN2;A0A8M2B744	fn1b	1	TRUE	447234	564162	397782	2393390	967009	2573470	2098280	2490220	2831650	433305	467805	368672	2375740	1402050	2665400	2253160	2393290	2617240	15.6389	15.2205	15.3938	16.7249	17.2321	16.2411	14.9363	15.5354	15.4179	513197	1199090	1158360	13348400	10486100	16369100	2329470	6626610	8944370	5.52557e-05	2.259e-07	5.75378e-06	2.26254e-07
Fn1b	VTFAPVSTDGQAQRPLQLPVTHNAYAELMR4	VTFAPVSTDGQAQRPLQLPVTHNAYAELMR	VTFAPVSTDGQAQRPLQLPVTHNAYAELMR	828.431	4	A2CEW3;A0A8M3BD92;Q6JAN2;A0A8M2B744	fn1b	1	TRUE				2268760	2348930	2279300	3649550	3560280	3144490				4940150	5691510	5272190	2959230	2716620	2699450				106.281	107.832	104.401	98.3299	100.879	101.754				2560400	5094200	2262560	14408900	13638700	14908400				2.49047e-05
Fn1b	RPGAEINADLLRPVR3	RPGAEINADLLRPVR	RPGAEINADLLRPVR	559.657	3	A2CEW3;A0A8M3BD92;Q6JAN2;A0A8M2B744	fn1b	1	TRUE	701296	1221380	948940	4898680	3297180	5608210	2361260	2542420	2503270	646613	943793	780092	5413140	5090380	5612310	2873410	2561060	2627010	54.3214	53.3782	54.4531	59.108	61.0887	56.986	52.6619	54.7434	55.3298	1321080	3130390	0	5635130	7582300	13488800	0	8922290	7487350	5.52557e-05	0.000187908	7.19878e-05	2.49047e-05
Fn1b	WKC(UniMod:4)DAIDQC(UniMod:4)QEPETK3	WKCDAIDQCQEPETK	WKC(UniMod:4)DAIDQC(UniMod:4)QEPETK	636.614	3	A2CEW3;A0A8M3BD92;Q6JAN2;A0A8M2B744	fn1b	1	TRUE				2696750	1997780	3103080	2831290	1484850	1861940				2952130	3150670	3128770	2806750	1336710	2039890				37.2687	38.1688	35.7806	32.0006	32.7815	32.8221				8179340	7101810	9652760	6789680	13303500	6260110				1.04078e-05
Fn1b	EVTIPGHINSYTISGLK3	EVTIPGHINSYTISGLK	EVTIPGHINSYTISGLK	610.332	3	A2CEW3;A0A8M3BD92;Q6JAN2;A0A8M2B744	fn1b	1	TRUE				1097440		1033970	1140530	1108440	1024320				2446460		2437420	1088510	1068220	1103930				85.7618		83.9406	78.4946	80.221	80.7058				3851810		3151470	2419010	11537500	3770410				0.000733131
Fn1b	WC(UniMod:4)GTTADYDREQK3	WCGTTADYDREQK	WC(UniMod:4)GTTADYDREQK	543.904	3	A2CEW3;A0A8M3BD92;Q6JAN2;A0A8M2B744	fn1b	1	TRUE				2225910	1783900	2027320	1455830	1034380	1274220				2509120	2912760	2156890	1532210	1128080	1182930				26.3562	27.502	24.8981	22.3306	22.6405	22.9406				9900560	9956370	8412240	5632900	1468970	11294800				8.296e-07
Fn1b	ILEEVVTAGNTVPGDATSSK2	ILEEVVTAGNTVPGDATSSK	ILEEVVTAGNTVPGDATSSK	994.514	2	A2CEW3;A0A8M3BD92;Q6JAN2;A0A8M2B744	fn1b	1	TRUE				1753470	1138380	1813700	972796	648703	746037				2255280	1723820	2224770	1140470	707341	848828				72.3718	72.5046	70.653	65.4644	65.9877	66.4738				1465470	3088170	2725820	605483	11175400	6708870				3.62851e-05
Fn1b	SPPFTMTVNTAR2	SPPFTMTVNTAR	SPPFTMTVNTAR	661.333	2	A2CEW3;A0A8M3BD92;Q6JAN2;A0A8M2B744	fn1b	1	TRUE					1009490	1484160	795299		581887					1493090	1807970	676171		604717					65.6481	62.2828	57.8657		59.5135					11069600	11112900	10574000		9000630
Fn1b	SAPLVGTATTQLISGLPSLPSHGGR3	SAPLVGTATTQLISGLPSLPSHGGR	SAPLVGTATTQLISGLPSLPSHGGR	806.444	3	A2CEW3;A0A8M3BD92;Q6JAN2;A0A8M2B744	fn1b	1	TRUE	1758160	1875520	2503190	2258880	1149330	3141400	7284610	9659430	7660220	1048640	1034010	1472860	6876050	3452820	9162470	5703230	7346930	6902080	105.635	105.488	105.936	113.142	114.616	111.559	105.441	107.724	108.664	0	1330660	0	2022430	2485480	1971230	0	10999700	6439400	0.00104326	5.54426e-05	0.000477148	1.04078e-05
Fn1b	NNVGQNYATIAGLKPGTEYIIK3	NNVGQNYATIAGLKPGTEYIIK	NNVGQNYATIAGLKPGTEYIIK	788.758	3	A2CEW3;A0A8M3BD92;Q6JAN2;A0A8M2B744	fn1b	1	TRUE				1265610	1114090	1007610	3541890	1867030	2065400				2785400	2434770	2185260	3523270	1645200	2197360				94.2898	95.7479	92.5332	86.1432	87.9757	88.9036				2988010	3400960	1646680	10688600	8550420	7697790				0.00080563
Fn1b	VTLHSEQGNTLSEGITDTFR3	VTLHSEQGNTLSEGITDTFR	VTLHSEQGNTLSEGITDTFR	735.698	3	A2CEW3;A0A8M3BD92;Q6JAN2;A0A8M2B744	fn1b	1	TRUE			888063	3757590	2744480	3454970	5406410	4983880	4517590			612389	5967950	5126090	5910880	4928970	5142920	4339720			74.9248	81.4144	83.0644	79.4774	74.1556	76.0367	76.6879			0	4550290	4569030	3898780	10254700	10443800	10392500			0.00279411	8.296e-07
Fn1b	MNDEWERPYMDSTLK2	MNDEWERPYMDSTLK	MNDEWERPYMDSTLK	957.922	2	A2CEW3;A0A8M3BD92;Q6JAN2;A0A8M2B744	fn1b	1	TRUE				468891	257999	600532	251309	271677	190576				601130	415460	696819	268238	278066	204213				77.5726	79.0317	75.5767	70.1385	71.3637	72.2336				5614580	1582790	5281060	10332000	2732710	8722820				9.50275e-06
Fn1b	LFISIGSSSPK2	LFISIGSSSPK	LFISIGSSSPK	568.322	2	A2CEW3;A0A8M3BD92;Q6JAN2;A0A8M2B744	fn1b	1	TRUE	1862700	1965650	1753940	4747430	4294760	3207990	7085850	5980690	6864550	1339320	1219280	1347850	6683030	7261770	5030410	6754220	5738080	6951760	69.5002	68.5404	69.3204	75.3171	76.7543	73.1468	68.6995	70.2514	71.0634	985061	1398480	482841	3250460	4469110	2226460	7858110	9863140	10279300	5.52557e-05	0.000972505	1.99005e-05	0.000142064
Fn1b	SQYKLPNLQPDTEYR3	SQYKLPNLQPDTEYR	SQYKLPNLQPDTEYR	617.98	3	A2CEW3;A0A8M3BD92;A0A8M2B744	fn1b	1	TRUE				1835260	1926840	1783880	1652420	3048800	2706650				2598970	2969170	2339040	1756250	2717170	2358890				70.1276	71.9229	68.3498	62.5696	64.3418	64.9882				3668200	2795470	2684570	3593080	4711850	9812860				0.000234074
Fn1b	EYQPALSGR2	EYQPALSGR	EYQPALSGR	510.76	2	A2CEW3;A0A8M3BD92;Q6JAN2;A0A8M2B744	fn1b	1	TRUE				3981600	5338550	3788790	2915400						4246660	8301340	3973150	2640070						26.2428	26.7789	24.9489	22.752						7065140	3704720	9576710	8925720						3.62851e-05
Fn1b	WC(UniMod:4)GTTADYDR2	WCGTTADYDR	WC(UniMod:4)GTTADYDR	622.755	2	A2CEW3;A0A8M3BD92;Q6JAN2;A0A8M2B744	fn1b	1	TRUE				2318220	1579810	2314260	1099050	1746430	1502320				2681660	2566700	2559510	950429	1665300	1551630				34.3454	35.3721	33.3584	29.7045	30.271	30.6261				5146440	1473170	4432620	9558550	4698360	3868630				3.62851e-05
Fn1b	WC(UniMod:4)HDSGNNYR2	WCHDSGNNYR	WC(UniMod:4)HDSGNNYR	654.763	2	A2CEW3;A0A8M3BD92;Q6JAN2;A0A8M2B744	fn1b	1	TRUE	152334	252503	130399	1291790	676098	1387290	1090710	686086	1092880	153033	227941	117458	1164060	1017990	1382200	1074470	650923	967625	13.9745	13.7271	13.5653	14.9604	15.3318	14.582	13.0566	13.7639	13.4385	0	0	514650	5468710	2447420	8521120	2715420	6078380	2017250	0.000217408	5.54426e-05	1.69626e-05	2.26255e-06
Fn1b	GDSPASSTPVIITHR3	GDSPASSTPVIITHR	GDSPASSTPVIITHR	513.271	3	A2CEW3;A0A8M3BD92;Q6JAN2;A0A8M2B744	fn1b	1	TRUE				3680780	3049690	3511380	2212180	2357500	2257770				3975810	4554130	3720780	2133720	1921420	2708570				38.4133	39.4427	36.6989	33.8048	34.9076	35.1775				7343370	6263920	3236350	8042280	0	0				3.84633e-06
Fn1b	GDSPASSTPVIITHR2	GDSPASSTPVIITHR	GDSPASSTPVIITHR	769.403	2	A2CEW3;A0A8M3BD92;Q6JAN2;A0A8M2B744	fn1b	1	TRUE				985746	462431	1151570	480820	723235	686043				1061160	719369	1140340	471433	589455	838246				38.3808	39.466	36.7748	33.7728	34.8239	35.1458				3420710	1599560	4675060	1696340	7803410	505160				1.43295e-06
Fn1b	INTVGPTGHDSTDAHGQHVEYTEYNNQPK4	INTVGPTGHDSTDAHGQHVEYTEYNNQPK	INTVGPTGHDSTDAHGQHVEYTEYNNQPK	803.119	4	A2CEW3;A0A8M3BD92;Q6JAN2;A0A8M2B744	fn1b	1	TRUE				527311	425518	640263			537234				585905	664083	639252			560118				33.643	35.1063	32.438			29.5137				4422740	2939730	7613820			2098990				0.000111021
Fn1b	HDTLGHMMR3	HDTLGHMMR	HDTLGHMMR	366.505	3	A2CEW3;A0A8M3BD92;Q6JAN2;A0A8M2B744	fn1b	1	TRUE				1532820	1019710	1325410	289826						1582240	1544150	1395980	312242						16.8543	17.5288	16.4249	15.1665						6659940	7602970	6044870	536966						6.03345e-07
Fn1b	TTTSVNIQDLLPGRR3	TTTSVNIQDLLPGRR	TTTSVNIQDLLPGRR	557.645	3	A2CEW3;A0A8M3BD92;Q6JAN2;A0A8M2B744	fn1b	1	TRUE	537665		366059	989220	981307	600340	2052600	1906160	2217990	377932		253943	2128370	2214880	1488280	1664230	1408480	1782730	81.6591		81.5381	87.9465	89.6867	85.8478	80.8323	82.6654	83.862	0		0	188516	625903	45651.6	2869160	7091810	6962030	0.00596521		0.0044789	0.000263483
Fn1b	FHIYAVSGGVESEPLIGEK3	FHIYAVSGGVESEPLIGEK	FHIYAVSGGVESEPLIGEK	678.018	3	A2CEW3;A0A8M3BD92;Q6JAN2;A0A8M2B744	fn1b	1	TRUE			1442340	1739460	1990480	1981720	1508620	2239740	1506200			890580	3829890	4935790	4292820	1359720	1774150	1425490			84.4823	90.1481	91.6774	88.2772	83.0769	85.7302	86.5995			1876490	2231070	3790750	2846520	7064050	5464210	4393600			0.00677356	0.000178346
Fn1b	EVTRFDFTTTYGSLAK3	EVTRFDFTTTYGSLAK	EVTRFDFTTTYGSLAK	612.645	3	A2CEW3;A0A8M3BD92;Q6JAN2;A0A8M2B744	fn1b	1	TRUE				1122740	1026370	879116	1357920						2340640	2380380	2472910	1157940						88.5704	89.5793	86.472	81.163						1404060	2826900	1171860	6981530						4.44968e-06
Fn1b	ITHGETGERDAPR4	ITHGETGERDAPR	ITHGETGERDAPR	360.432	4	A2CEW3;A0A8M3BD92;Q6JAN2;A0A8M2B744	fn1b	1	TRUE				585158	496632	486094							595987	787903	711743							10.3369	10.1761	10.2302							3275950	6925220	4074580							5.05303e-06
Fn1b	VVC(UniMod:4)VYDDRESEPVTGIQK2	VVCVYDDRESEPVTGIQK	VVC(UniMod:4)VYDDRESEPVTGIQK	1047.51	2	A2CEW3;A0A8M3BD92;Q6JAN2;A0A8M2B744	fn1b	1	TRUE				67371.2	27578.9	150201		130787					67720.1	35416.4	136712		137468					54.7093	55.4458	52.9187		49.2164					6829780	112625	6093460		870644					0.000178346
Fn1b	VVTSLSPPTDLNVEPNSVNGELNVR3	VVTSLSPPTDLNVEPNSVNGELNVR	VVTSLSPPTDLNVEPNSVNGELNVR	884.128	3	A2CEW3;A0A8M3BD92;Q6JAN2;A0A8M2B744	fn1b	1	TRUE				2544450		2034950			3558070				6309360		5342340			2899710				102.249		100.437			95.4181				393632		681397			6407400				0.00155645
Fn1b	VGETYERPKDNMIWDC(UniMod:4)TC(UniMod:4)IGSGK4	VGETYERPKDNMIWDCTCIGSGK	VGETYERPKDNMIWDC(UniMod:4)TC(UniMod:4)IGSGK	679.81	4	A2CEW3;A0A8M3BD92;Q6JAN2;A0A8M2B744	fn1b	1	TRUE				501854	642291	706530	881642	853894	703226				716078	1052920	1002450	771202	778183	650882				73.581	74.9018	71.6992	66.3736	67.8706	68.4647				1836220	2489730	2648530	607611	6374810	0				2.49047e-05
Fn1b	QPNIGYQPQNR2	QPNIGYQPQNR	QPNIGYQPQNR	657.832	2	A2CEW3;A0A8M3BD92;Q6JAN2;A0A8M2B744	fn1b	1	TRUE				2480730	2323110	3258970	2396070	2953940	3334040				3098000	3869690	3671780	2461540	2574480	3137530				28.6098	30.0177	27.7616	24.6823	25.0967	25.6042				2655700	2941030	6178550	3177980	5829650	6249510				0.000357406
Fn1b	IDSSGHTLQC(UniMod:4)LC(UniMod:4)TGNGR3	IDSSGHTLQCLCTGNGR	IDSSGHTLQC(UniMod:4)LC(UniMod:4)TGNGR	625.953	3	A2CEW3;A0A8M3BD92;Q6JAN2;A0A8M2B744	fn1b	1	TRUE				975896	639278	1190120	417747	402315	437880				1120050	1077430	1247830	363834	362448	530933				40.3438	41.5108	39.2378	34.7795	35.6651	36.0574				4166450	2699470	2374440	5504150	384075	669929				4.97761e-06
Fn1b	C(UniMod:4)DAIDQC(UniMod:4)QEPETK2	CDAIDQCQEPETK	C(UniMod:4)DAIDQC(UniMod:4)QEPETK	797.33	2	A2CEW3;A0A8M3BD92;Q6JAN2;A0A8M2B744	fn1b	1	TRUE				2302300	1866240	2728850	2121320	2456770	2523140				2629720	2895160	2835030	2060230	2308280	2206940				22.5889	23.0229	21.9242	19.0331	19.1983	19.2909				3555700	2423740	4206910	1885790	4612480	5377540				2.49047e-05
Fn1b	GSDSSPPLTGEITTADNITPPRR3	GSDSSPPLTGEITTADNITPPRR	GSDSSPPLTGEITTADNITPPRR	794.735	3	A2CEW3;A0A8M3BD92;Q6JAN2;A0A8M2B744	fn1b	1	TRUE	32941.7			1909920	992121	2572690	2264290	716830	1940630	31222.5			2389050	1571930	3128490	2154540	705940	1738490	63.8193			70.9753	71.5987	69.2533	63.8304	64.7319	65.1098	0			929516	1229930	2605770	507584	1840820	5249030	0.00549398			0.00018669
Fn1b	GTKSPDITGYR3	GTKSPDITGYR	GTKSPDITGYR	398.876	3	A2CEW3;A0A8M3BD92;Q6JAN2;A0A8M2B744	fn1b	1	TRUE				2149670		1860980			2876360				2724200		2038120			2404430				22.8255		22.1066			20.5337				802962		2379650			4849790				0.000339681
Fn1b	ITHGETGERDAPR3	ITHGETGERDAPR	ITHGETGERDAPR	480.24	3	A2CEW3;A0A8M3BD92;Q6JAN2;A0A8M2B744	fn1b	1	TRUE				1116740	1133360	924035	470219	1486620	1502660				1177340	1825080	1323670	492489	1130340	931010				10.3463	10.1855	10.2396	9.98103	10.1516	10.2142				2904820	4671860	3136200	863630	2589940	2139200				3.62851e-05
Fn1b	WSKPKAPITGYR3	WSKPKAPITGYR	WSKPKAPITGYR	468.599	3	A2CEW3;A0A8M3BD92;Q6JAN2;A0A8M2B744	fn1b	1	TRUE				673570	678099	768906	1301900	1414100	1347790				743029	1131460	767692	1215660	1379390	1362670				33.8879	35.8619	32.463	28.8874	30.361	31.0381				403040	806886	2674510	4653250	4130260	4481470				0.000942598
Fn1b	AKDERLPPTR3	AKDERLPPTR	AKDERLPPTR	394.892	3	A2CEW3;A0A8M3BD92;Q6JAN2;A0A8M2B744	fn1b	1	TRUE				2106040	1091100	1831910		1731660	1895250				2045600	2048080	2019470		1699660	1629860				11.2942	11.3228	11.1945		11.009	11.0139				2879790	2948140	3838060		4632830	1751080				0.000111021
Fn1b	VVC(UniMod:4)VYDDR2	VVCVYDDR	VVC(UniMod:4)VYDDR	513.24	2	A2CEW3;A0A8M3BD92;Q6JAN2;A0A8M2B744	fn1b	1	TRUE					137648									223551									29.6135									4529210
Fn1b	GSDSSPPLTGEITTADNITPPR2	GSDSSPPLTGEITTADNITPPR	GSDSSPPLTGEITTADNITPPR	1113.55	2	A2CEW3;A0A8M3BD92;Q6JAN2;A0A8M2B744	fn1b	1	TRUE	703337		504943	3120020	2757060	3691490	3032950	3226880	2813260	520250		369069	5361120	5568240	6046420	2664690	2973510	3219560	75.9851		75.6436	83.3214	84.0276	81.6105	75.9608	76.814	77.2453	0		0	2488800	1093650	2661240	1423030	3215020	4486710	0.00241955		0.00403084	1.50836e-07
Fn1b	MYQIGNQWQK2	MYQIGNQWQK	MYQIGNQWQK	648.315	2	A2CEW3;A0A8M3BD92;A0A8M2B744	fn1b	1	TRUE				2337630	1641110	2252660	1577560	1312290	1232380				2674050	2253210	2700850	1524780	1269570	1336000				60.8396	62.2253	58.9346	54.1295	55.0748	55.3925				921337	4422700	0	722558	0	819904				3.62851e-05
Fn1b	RAENGHLMSC(UniMod:4)TC(UniMod:4)LGNGKGEFK4	RAENGHLMSCTCLGNGKGEFK	RAENGHLMSC(UniMod:4)TC(UniMod:4)LGNGKGEFK	592.276	4	A2CEW3;A0A8M3BD92;Q6JAN2;A0A8M2B744	fn1b	1	TRUE					378479									593686									36.2641									4173990
Fn1b	VGDEWDKRHDTLGHMMR4	VGDEWDKRHDTLGHMMR	VGDEWDKRHDTLGHMMR	521.496	4	A2CEW3;A0A8M3BD92;Q6JAN2;A0A8M2B744	fn1b	1	TRUE				567303	315251	380832							657753	465402	406522							40.887	42.8443	39.6153							3958420	3109120	2542120							0.000142064
Fn1b	TTQPTGNAPR2	TTQPTGNAPR	TTQPTGNAPR	521.768	2	A2CEW3;A0A8M3BD92;Q6JAN2;A0A8M2B744	fn1b	1	TRUE			783458	1191390	738808	1068010	586215	1252160	1827150			754994	1106660	1512700	1197290	573834	1108500	1480190			10.7125	11.1398	11.0506	11.0389	10.473	10.7519	10.7028			1709570	1809420	1258490	2159120	1724930	3888930	2914380			0.00518563	3.62851e-05
Fn1b	QAQQQQIHLDTVYEEAR3	QAQQQQIHLDTVYEEAR	QAQQQQIHLDTVYEEAR	686.34	3	A2CEW3;A0A8M3BD92;Q6JAN2;A0A8M2B744	fn1b	1	TRUE	146314			646896	423885	704711				134659			792021	657967	821323				55.5799			61.6754	63.1285	59.8311				0			3709840	693731	2563610				0.00133084			0.000118956
Fn1b	WC(UniMod:4)GTTADYDREQK2	WCGTTADYDREQK	WC(UniMod:4)GTTADYDREQK	815.353	2	A2CEW3;A0A8M3BD92;Q6JAN2;A0A8M2B744	fn1b	1	TRUE	278403	273467	216550	883274	503917	1022900	1188690	1023610	902296	253417	216248	192413	1001760	825369	1080560	1237430	1112340	846801	23.0601	22.3842	22.6452	26.3786	27.5253	24.8657	22.3525	22.6624	22.9625	0	0	0	2544160	1437510	3660580	0	0	0	0.00141458	0.00130575	0.0090537	2.49047e-05
Fn1b	WKC(UniMod:4)DAIDQC(UniMod:4)QEPETK2	WKCDAIDQCQEPETK	WKC(UniMod:4)DAIDQC(UniMod:4)QEPETK	954.418	2	A2CEW3;A0A8M3BD92;Q6JAN2;A0A8M2B744	fn1b	1	TRUE	159656	259402	126828	779015	474702	1198540	1086550	1140090	850773	139800	177538	117646	856757	748099	1228460	1047650	1012090	918705	32.6581	32.1028	32.3158	37.2326	38.1332	35.7994	31.9659	32.6915	32.8403	0	0	0	3256190	1011330	3605510	3051770	3623390	0	0.000380523	0.000455708	0.00416565	1.02569e-05
Fn1b	MSDTGFKLWC(UniMod:4)R3	MSDTGFKLWCR	MSDTGFKLWC(UniMod:4)R	467.554	3	A2CEW3;A0A8M3BD92;Q6JAN2;A0A8M2B744	fn1b	1	TRUE	292286	347347	335672	131438	473196	155928	447868	925054	894120	242528	222717	262459	214212	786006	240039	499100	884993	891118	69.1097	68.2587	69.0921	74.7917	77.0261	72.5154	68.1975	70.2405	70.9981	68797.8	63372.2	560220	202050	1002690	25366.8	586882	3578260	2650520	0.000553383	1.18222e-05	0.000653065	0.000382511
Fn1b	GGNSNGALC(UniMod:4)QFPFK2	GGNSNGALCQFPFK	GGNSNGALC(UniMod:4)QFPFK	748.852	2	A2CEW3;A0A8M3BD92;Q6JAN2;A0A8M2B744	fn1b	1	TRUE				1582120	1412900	1245100	755457						2464350	2233610	1805490	751058						80.4666	81.9385	78.4169	73.2282						2023260	3523680	2670090	698710						0.000111021
Fn1b	WNVPRVPGVTSYR3	WNVPRVPGVTSYR	WNVPRVPGVTSYR	510.945	3	A2CEW3;A0A8M3BD92;A0A8M2B744	fn1b	1	TRUE		352632	289369	283115	379458	333886	1388730	1149130	1186750		198366	216292	484852	613539	555798	1182730	1108000	1264300		78.2229	78.3741	84.5722	86.1888	82.6382	77.3946	80.0473	80.5862		0	82330.3	0	71489.6	25104.6	1484470	3470290	1699570		0.00232049	0.00274365	0.000375988
Fn1b	HDTLGHMMR2	HDTLGHMMR	HDTLGHMMR	549.253	2	A2CEW3;A0A8M3BD92;Q6JAN2;A0A8M2B744	fn1b	1	TRUE				549903		483536							562289		509281							16.8156		16.4409							3393260		323731							0.000234074
Fn1b	YNVDVYEVNPEGDTK2	YNVDVYEVNPEGDTK	YNVDVYEVNPEGDTK	871.4	2	A2CEW3;A0A8M3BD92;Q6JAN2;A0A8M2B744	fn1b	1	TRUE				1168100	1004550	1135600		753312	579740				1515570	1536320	1419010		810132	619596				70.2552	71.0979	68.7011		63.925	64.3567				2772730	2097270	3314260		1223690	328275				4.44968e-06
Fn1b	GRNPLQTLEGIQQTIQEDTQR3	GRNPLQTLEGIQQTIQEDTQR	GRNPLQTLEGIQQTIQEDTQR	809.087	3	A2CEW3;A0A8M3BD92;Q6JAN2;A0A8M2B744	fn1b	1	TRUE				528645	547853	497183	724797	873429	686515				1609200	2018950	1450130	589676	667151	625151				124.019	124.75	123.172	119.669	121.475	122.582				267599	724221	279425	2094850	3204180	1869020				6.03345e-07
Fn1b	EVTRFDFTTTYGSLAK2	EVTRFDFTTTYGSLAK	EVTRFDFTTTYGSLAK	918.463	2	A2CEW3;A0A8M3BD92;Q6JAN2;A0A8M2B744	fn1b	1	TRUE				142120		234453							296284		655795							88.5899		86.4354							3057240		3088580							0.00344334
Fn1b	NHLESEPISTSVTQDVPK3	NHLESEPISTSVTQDVPK	NHLESEPISTSVTQDVPK	661.001	3	A2CEW3;A0A8M3BD92	fn1b	1	TRUE				1613470	968863	1560640	736774						1774650	1440440	1463320	800685						59.3952	60.5359	57.4934	52.4557						3001560	1067390	1011410	0						3.62851e-05
Fn1b	IDSSGHTLQC(UniMod:4)LC(UniMod:4)TGNGRGEWK3	IDSSGHTLQCLCTGNGRGEWK	IDSSGHTLQC(UniMod:4)LC(UniMod:4)TGNGRGEWK	792.7	3	A2CEW3;A0A8M3BD92;Q6JAN2;A0A8M2B744	fn1b	1	TRUE			234438			276639	884931	466277	490899			240490			269284	1021090	454892	520762			48.1027			51.9143	46.5749	48.4499	48.9815			1632480			1749450	1097830	1960310	2843990			0.00273602
Fn1b	VTPVMNQVNVLNELIEEGNC(UniMod:4)K3	VTPVMNQVNVLNELIEEGNCK	VTPVMNQVNVLNELIEEGNC(UniMod:4)K	800.735	3	A2CEW3;A0A8M3BD92;Q6JAN2;A0A8M2B744	fn1b	1	TRUE							507111	476308	321850							443176	383928	320384							122.424	123.626	124.456							705297	2514870	0
Fn1b	ISDVKDTSFTLAWR3	ISDVKDTSFTLAWR	ISDVKDTSFTLAWR	546.955	3	A2CEW3;A0A8M3BD92;Q6JAN2;A0A8M2B744	fn1b	1	TRUE		876628		1134970	1643030	1019990	887254	1170170	1000530		568930		2361890	3771720	2478980	731160	864653	816274		80.8283		87.8894	89.7411	85.7906	80.9939	82.8273	83.8064		2038210		539186	1630170	895066	0	814117	2404330		0.00349444		2.49047e-05
Fn1b	IGETWSK1	IGETWSK	IGETWSK	820.421	1	A2CEW3;A0A8M3BD92;Q6JAN2;A0A8M2B744	fn1b	1	TRUE		232935		596636	348054	686312	618980	896857	981248		166085		670268	544109	710449	596880	846797	841928		23.3949		26.4333	27.1931	25.1388	23.1491	23.5646	23.6506		830552		0	0	1058890	0	2352690	2155770		0.00278448		3.62851e-05
Fn1b	AGLTYEGQLISILR2	AGLTYEGQLISILR	AGLTYEGQLISILR	767.436	2	A2CEW3;A0A8M3BD92;Q6JAN2;A0A8M2B744	fn1b	1	TRUE	1161810	1588730	1131720	1265440	1380320	1261730	1962980	2382180	1904130	662259	889409	610015	3852020	5086770	3680070	1586630	1725330	1547020	117.387	117.39	117.628	122.177	122.978	121.391	117.243	118.768	119.767	0	0	0	605460	1583390	531055	2307100	0	0	0.00478814	0.00998261	0.000968367	3.46924e-06
Fn1b	FHIYAVSGGVESEPLIGEK2	FHIYAVSGGVESEPLIGEK	FHIYAVSGGVESEPLIGEK	1016.52	2	A2CEW3;A0A8M3BD92;Q6JAN2;A0A8M2B744	fn1b	1	TRUE				290154	203359	442262							644695	526658	957387							90.164	91.6936	88.2371							2299300	473134	749762							3.46924e-06
Fn1b	MSVKPSQSGETPR2	MSVKPSQSGETPR	MSVKPSQSGETPR	702.352	2	A2CEW3;A0A8M3BD92;Q6JAN2;A0A8M2B744	fn1b	1	TRUE				892371		881229	483207	485829	612007				795258		865492	458811	492987	551060				14.7994		14.3663	13.0065	13.8208	13.4954				1676320		0	0	1470220	2274640				3.62851e-05
Fn1b	DLTFTDVDSTSMLVK2	DLTFTDVDSTSMLVK	DLTFTDVDSTSMLVK	836.412	2	A2CEW3;A0A8M3BD92;A0A8M2B744	fn1b	1	TRUE				1344420	897227	1480590		1281590	1388210				3626800	2379200	3620060		951469	1124540				110.762	110.771	109.237		102.903	103.233				2252000	790639	1831540		1151830	2062420				0.000458023
Fn1b	DGMKWC(UniMod:4)GTTADYDREQK3	DGMKWCGTTADYDREQK	DGMKWC(UniMod:4)GTTADYDREQK	687.632	3	A2CEW3;A0A8M3BD92;Q6JAN2;A0A8M2B744	fn1b	1	TRUE				181785	153809	202311	222247		259512				214087	236785	224698	209663		304148				42.5043	43.4734	40.842	36.7106		37.5702				128389	99448.6	177091	1177740		2021120				0.00306419
Fn1b	DNMIWDC(UniMod:4)TC(UniMod:4)IGSGK2	DNMIWDCTCIGSGK	DNMIWDC(UniMod:4)TC(UniMod:4)IGSGK	828.845	2	A2CEW3;A0A8M3BD92;Q6JAN2;A0A8M2B744	fn1b	1	TRUE				1092320	1301960	1419460	1426460	1013730	1122790				2423610	3020800	2893790	1136750	755122	958369				89.4851	90.2168	87.8398	82.1065	82.4688	83.0653				1453310	1927310	862628	1557860	0	1596580				0.000440035
Fn1b	NPLQTLEGIQQTIQEDTQR3	NPLQTLEGIQQTIQEDTQR	NPLQTLEGIQQTIQEDTQR	738.046	3	A2CEW3;A0A8M3BD92;Q6JAN2;A0A8M2B744	fn1b	1	TRUE						25699.8	428625		212972						74958.2	343945		257797						127.422	126.667		127.266						0	1826760		789110
Fn1b	VGETYERPKDNMIWDC(UniMod:4)TC(UniMod:4)IGSGK3	VGETYERPKDNMIWDCTCIGSGK	VGETYERPKDNMIWDC(UniMod:4)TC(UniMod:4)IGSGK	906.078	3	A2CEW3;A0A8M3BD92;Q6JAN2;A0A8M2B744	fn1b	1	TRUE				843956	600282	939902	1068270	1201080	1167400				1197520	970226	1320370	934866	1100920	987609				73.5945	75.0284	71.7128	66.387	67.8302	68.5859				1656420	1045730	1391560	0	804446	1145250				2.49047e-05
Fn1b	EVTIPGHINSYTISGLK2	EVTIPGHINSYTISGLK	EVTIPGHINSYTISGLK	914.995	2	A2CEW3;A0A8M3BD92;Q6JAN2;A0A8M2B744	fn1b	1	TRUE	688895	824058	590278	789336	488290	920433				449965	519790	414161	1773680	1002820	2169770				79.4537	79.1738	79.3305	85.6119	87.0063	83.9612				0	0	0	1606220	29598.4	864521				0.00792274	0.00976342	0.00760741	0.000159324
Fn1b	ISDVKDTSFTLAWR2	ISDVKDTSFTLAWR	ISDVKDTSFTLAWR	819.929	2	A2CEW3;A0A8M3BD92;Q6JAN2;A0A8M2B744	fn1b	1	TRUE				1369080	724287	1654190							2836100	1663670	4020380							87.8558	89.764	85.8129							1455590	821943	984239							0.000591283
Fn1b	DSC(UniMod:4)YDTFTATHHDVGAEWER3	DSCYDTFTATHHDVGAEWER	DSC(UniMod:4)YDTFTATHHDVGAEWER	799.667	3	A2CEW3;A0A8M3BD92;Q6JAN2;A0A8M2B744	fn1b	1	TRUE		207998		1217850	811532	1163040	766878	568691	524191		129415		1776830	1236600	1588830	782422	549627	586769		62.4019		69.5837	70.8703	67.7491	62.2596	63.4872	63.9734		0		1329190	1355080	1419880	888555	1423770	264255		0.00399297		1.50836e-07
Fn1b	MSDTGFKLWC(UniMod:4)R2	MSDTGFKLWCR	MSDTGFKLWC(UniMod:4)R	700.827	2	A2CEW3;A0A8M3BD92;Q6JAN2;A0A8M2B744	fn1b	1	TRUE						367704									554708									72.5392									1277120
Fn1b	RAENGHLMSC(UniMod:4)TC(UniMod:4)LGNGK3	RAENGHLMSCTCLGNGK	RAENGHLMSC(UniMod:4)TC(UniMod:4)LGNGK	635.623	3	A2CEW3;A0A8M3BD92;Q6JAN2;A0A8M2B744	fn1b	1	TRUE				247290	149993	279117							279174	245694	292325							22.5208	23.7341	21.5268							0	0	1236510							0.000234074
Fn1b	GEWNC(UniMod:4)ISHTQLK3	GEWNCISHTQLK	GEWNC(UniMod:4)ISHTQLK	491.571	3	A2CEW3;A0A8M3BD92;Q6JAN2;A0A8M2B744	fn1b	1	TRUE				282641		319741							289882		326782							47.5341		45.7455							1161540		844815							0.000234074
Fn1b	LILTTTQTTAPDAPTNHEVSNVQETSIVIR3	LILTTTQTTAPDAPTNHEVSNVQETSIVIR	LILTTTQTTAPDAPTNHEVSNVQETSIVIR	1083.9	3	A2CEW3;A0A8M3BD92;Q6JAN2;A0A8M2B744	fn1b	1	TRUE				331136	364267	338860							751896	842384	812190							89.1558	90.3454	87.2291							1095900	954375	544384							3.99717e-06
Fn1b	EMTVSPDSTQVLVPGLVVATPYNVHVYALR3	EMTVSPDSTQVLVPGLVVATPYNVHVYALR	EMTVSPDSTQVLVPGLVVATPYNVHVYALR	1085.91	3	Q6JAN2	fn1b	1	TRUE				604660	777851	662766			879579				1840590	2866550	1933080			878493				125.58	126.013	124.96			123.802				410671	1065550	666531			0				1.50836e-07
Fn1b	GTKSPDITGYR2	GTKSPDITGYR	GTKSPDITGYR	597.81	2	A2CEW3;A0A8M3BD92;Q6JAN2;A0A8M2B744	fn1b	1	TRUE				2265610	1912850		1202540	4325450	4325910				2897210	3023430		1258690	3905740	3555130				22.845	24.0042		19.2831	20.5189	20.5532				549812	0		0	0	957328				0.000150871
Fn1b	FDFTTTYGSLAK2	FDFTTTYGSLAK	FDFTTTYGSLAK	675.833	2	A2CEW3;A0A8M3BD92;Q6JAN2;A0A8M2B744	fn1b	1	TRUE				301079	415950	302191		432488	430223				555829	853305	663151		396284	438241				93.3836	94.4464	91.68		86.8773	87.584				745426	734076	0		172296	939246				0.000869901
Fn1b	VTFAPVSTDGQAQRPLQLPVTHNAYAELMR3	VTFAPVSTDGQAQRPLQLPVTHNAYAELMR	VTFAPVSTDGQAQRPLQLPVTHNAYAELMR	1104.24	3	A2CEW3;A0A8M3BD92;Q6JAN2;A0A8M2B744	fn1b	1	TRUE				1114570	871157	1320820	1433280	3233520	2038140				2437770	2117310	3009260	1174480	2483030	1707020				106.288	107.839	104.408	98.4464	100.832	101.489				920349	802266	759506	593727	0	0				1e-09
Fn1b	DQC(UniMod:4)VVNGQTYDVNETFDKR3	DQCVVNGQTYDVNETFDKR	DQC(UniMod:4)VVNGQTYDVNETFDKR	763.347	3	A2CEW3;A0A8M3BD92;Q6JAN2;A0A8M2B744	fn1b	1	TRUE				343515		360521							385990		414250							63.3457		61.6235							878314		205218							6.03345e-07
Fn1b	SPDITGYRVTGTPINGQR3	SPDITGYRVTGTPINGQR	SPDITGYRVTGTPINGQR	644.67	3	A2CEW3;A0A8M3BD92;Q6JAN2;A0A8M2B744	fn1b	1	TRUE				696709	409129	728155	914547	1491310	1333030				745043	581518	739357	957973	1577670	1388550				58.6186	59.7464	57.0512	51.6475	53.1456	53.4048				11453.3	187404	548741	661395	0	629084				0.00018669
Fn1b	VPQIIQVSERPGDGHTFGFPEDR3	VPQIIQVSERPGDGHTFGFPEDR	VPQIIQVSERPGDGHTFGFPEDR	861.099	3	A2CEW3;A0A8M3BD92;Q6JAN2;A0A8M2B744	fn1b	1	TRUE					346874	310748								794991	721417								90.4524	86.9415								405930	644727
Fn1b	SDGQLWC(UniMod:4)STTSDYDSDGLYSFC(UniMod:4)TQK3	SDGQLWCSTTSDYDSDGLYSFCTQK	SDGQLWC(UniMod:4)STTSDYDSDGLYSFC(UniMod:4)TQK	974.401	3	A2CEW3;A0A8M3BD92;Q6JAN2;A0A8M2B744	fn1b	1	TRUE				210348	307634	311347							527630	713206	683170							111.447	112.306	109.921							359379	453922	413596							0.000150871
Fn1b	VTLHSEQGNTLSEGITDTFR2	VTLHSEQGNTLSEGITDTFR	VTLHSEQGNTLSEGITDTFR	1103.04	2	A2CEW3;A0A8M3BD92;Q6JAN2;A0A8M2B744	fn1b	1	TRUE				218116	120119	263947	194253						344097	227570	451569	177039						81.4266	83.0208	79.4337	74.1678						410595	0	373794	0						0.00121684
Fn1b	NHLESEPISTSVTQDVPK2	NHLESEPISTSVTQDVPK	NHLESEPISTSVTQDVPK	990.998	2	A2CEW3;A0A8M3BD92	fn1b	1	TRUE				388982	114683	590461							426937	177860	556559							59.4126	60.666	57.456							244437	30356.2	298999							3.62851e-05
Fn1b	TPWKEVTIPGHINSYTISGLK4	TPWKEVTIPGHINSYTISGLK	TPWKEVTIPGHINSYTISGLK	586.07	4	A2CEW3;A0A8M3BD92;Q6JAN2;A0A8M2B744	fn1b	1	TRUE				178805	240730	97508			318458				393520	574415	214640			311093				94.2732	96.2394	92.2329			90.1451				150069	216271	37575.1			242691				3.62851e-05
Fn1b	RPGAEINADLLRPVR4	RPGAEINADLLRPVR	RPGAEINADLLRPVR	419.995	4	A2CEW3;A0A8M3BD92;Q6JAN2;A0A8M2B744	fn1b	1	TRUE	48398.3			265031	495754	285262		156470	148258	44723.4			292633	768816	286388		151969	154237	54.3606			59.0364	61.0169	57.1377		54.7822	55.3688	0			132833	236283	228428		0	224169	0.00454989			0.000448459
Fn1b	C(UniMod:4)HEGGNSYR2	CHEGGNSYR	C(UniMod:4)HEGGNSYR	540.221	2	A2CEW3;A0A8M3BD92;Q6JAN2;A0A8M2B744	fn1b	1	TRUE								116773	113296								57702.3	57783.7								9.2122	9.66647								0	158759
Fn1b	VIPMKGRNPLQTLEGIQQTIQEDTQR4	VIPMKGRNPLQTLEGIQQTIQEDTQR	VIPMKGRNPLQTLEGIQQTIQEDTQR	749.152	4	A2CEW3;A0A8M3BD92;Q6JAN2;A0A8M2B744	fn1b	1	TRUE						103118									300763									121.389									51208.6
Fn1b	C(UniMod:4)DSSKWC(UniMod:4)HDSGNNYR2	CDSSKWCHDSGNNYR	C(UniMod:4)DSSKWC(UniMod:4)HDSGNNYR	943.371	2	A2CEW3;A0A8M3BD92;Q6JAN2;A0A8M2B744	fn1b	1	TRUE							81786.8	54935	81061.3							90758	52572.9	76598.8							14.8389	15.3842	15.2154							0	0	0
Fn1b	HAASHVIPAIGTGSAVTHR4	HAASHVIPAIGTGSAVTHR	HAASHVIPAIGTGSAVTHR	471.257	4	A2CEW3;A0A8M3BD92;A0A8M2B744	fn1b	1	TRUE	717213		738715	4311550	2140960	3774320	2836940	2663480	3028240	618936		672186	5193940	3541280	4105940	3036700	2400100	2867930	26.2752		26.5648	28.537	30.727	27.6337	24.6108	26.2515	26.8648	0		0	0	0	0	0	0	0	0.00285657		0.00215351	0.000411054
Fn1b	INTVGPTGHDSTDAHGQHVEYTEYNNQPK3	INTVGPTGHDSTDAHGQHVEYTEYNNQPK	INTVGPTGHDSTDAHGQHVEYTEYNNQPK	1070.49	3	A2CEW3;A0A8M3BD92;Q6JAN2;A0A8M2B744	fn1b	1	TRUE				262619									290462									33.652									0									3.62851e-05
Fn1b	MSVKPSQSGETPREETSGSGR2	MSVKPSQSGETPREETSGSGR	MSVKPSQSGETPREETSGSGR	1104.02	2	A2CEW3;A0A8M3BD92;Q6JAN2;A0A8M2B744	fn1b	1	TRUE				164192		127419	101406						156233		129362	105333						15.9743		15.4296	13.5059						0		0	0						0.00922769
Fn1b	SKPAAEESC(UniMod:4)YDK2	SKPAAEESCYDK	SKPAAEESC(UniMod:4)YDK	692.807	2	A2CEW3;A0A8M3BD92;Q6JAN2;A0A8M2B744	fn1b	1	TRUE					23756.1	49363.8								42850.3	53091								11.8573	11.8912								0	0
Fn1b	VGDEWDKR2	VGDEWDKR	VGDEWDKR	502.744	2	A2CEW3;A0A8M3BD92;Q6JAN2;A0A8M2B744	fn1b	1	TRUE				1856720	1257920	2440960		750969	1445570				1963260	1810660	2456910		760539	1316830				18.5004	19.3198	18.0133		16.9953	17.091				0	0	0		0	0				0.000476743
Fn1b	VGDEWDKRHDTLGHMMR3	VGDEWDKRHDTLGHMMR	VGDEWDKRHDTLGHMMR	694.992	3	A2CEW3;A0A8M3BD92;Q6JAN2;A0A8M2B744	fn1b	1	TRUE
Fn1b	ISC(UniMod:4)TIANR2	ISCTIANR	ISC(UniMod:4)TIANR	467.743	2	B0S602;A0A8M1PBH3;A2CEW3;A0A8M3BD92;Q6JAN2;A0A8M2B744;A0A8M3B2G8	fn1a;fn1b	2	FALSE	6520480	6782690	6280820	13907000	11915600	15007400	10523500	11801100	16003200	6285100	5558590	6819670	14656700	16769200	14422300	10057300	11951500	14549200	17.0448	16.7259	16.8532	18.4968	19.2056	18.0636	16.5538	16.9917	17.0873	38972200	39780700	22912100	30322100	34261700	31475400	31430400	53183500	52667800	5.52557e-05	5.54426e-05	1.99005e-05	0.000150871
Fn1b	GKISC(UniMod:4)TIANR2	GKISCTIANR	GKISC(UniMod:4)TIANR	560.301	2	B0S602;A0A8M1PBH3;A2CEW3;A0A8M3BD92;Q6JAN2;A0A8M2B744;A0A8M3B2G8	fn1a;fn1b	2	FALSE	7810310	8390200	7637020	6792150	5107530	8643890	7526370	8283950	9323460	7460390	7091490	7257980	6697900	7631780	9365690	8047610	8250160	8210540	15.0356	14.6207	15.0054	15.671	16.1574	15.1805	13.7969	14.9323	14.818	17008200	38717400	10384400	17714100	25540500	23618500	18626800	20091300	33508400	0.000304829	0.000106458	0.000653065	0.000159324
Fn1b	LQPGTLYR2	LQPGTLYR	LQPGTLYR	474.27	2	B0S602;A0A8M1PBH3;A2CEW3;A0A8M3BD92;Q6JAN2;A0A8M2B744;A0A8M3B2G8	fn1a;fn1b	2	FALSE	2821550	3373830		13142200	11273900	13768000	14326400	19418700	15863900	2586270	2353930		14467800	16972300	14569000	15085300	16295800	18528600	34.6008	33.6563		38.3006	39.2729	36.5868	33.3713	34.7455	34.9591	0	2287710		15134800	13326800	15230800	28012400	34535100	24051700	0.00380046	0.00187888		0.000159324
Fn1b	VGETYERPK3	VGETYERPK	VGETYERPK	360.19	3	B0S602;A0A8M1PBH3;A2CEW3;A0A8M3BD92;Q6JAN2;A0A8M2B744;A0A8M3B2G8	fn1a;fn1b	2	FALSE	4625010	4819510		8035220	6129370	7822380	6112390			4560920	3972450		8095810	9675330	7376800	6678740			12.3237	12.3621		13.0092	13.1234	12.91	12.0157			5660560	10394900		33800800	18117300	23914700	10622400			0.00266249	0.00222731		0.000159324
Fn1b	C(UniMod:4)LGLGSGHFR2	CLGLGSGHFR	C(UniMod:4)LGLGSGHFR	552.275	2	B0S602;A0A8M1PBH3;A2CEW3;A0A8M3BD92;Q6JAN2;A0A8M2B744;A0A8M3B2G8	fn1a;fn1b	2	FALSE	6763060	7160520	5378050	8885690	5678170	10482000	10496700	10396600	6958070	6021340	5458540	4818320	10365100	9129470	10912500	9215620	8236210	7907550	36.1041	35.2051	36.0815	39.2356	41.3361	37.5246	34.5053	36.0813	36.9098	11166100	13601700	15947100	7399930	6586570	13894600	19544900	32804500	14018400	5.52557e-05	0.000164628	1.99005e-05	0.000111021
Fn1b	VGETYERPK2	VGETYERPK	VGETYERPK	539.781	2	B0S602;A0A8M1PBH3;A2CEW3;A0A8M3BD92;Q6JAN2;A0A8M2B744;A0A8M3B2G8	fn1a;fn1b	2	FALSE	2181320	2896000	2096300	5709550	2877850	5220180	3037100	2854310	2516030	2185440	2292880	1876160	5561450	4547990	4948090	3435100	2467380	2429070	12.3385	12.3769	12.212	13.024	13.1382	12.9249	12.0305	12.4138	12.2522	4455200	11411600	7086920	25013700	12623900	18649200	14123400	1857990	13752500	0.00019551	5.54426e-05	0.000411244	3.62851e-05
Fn1b	C(UniMod:4)LGLGSGHFR3	CLGLGSGHFR	C(UniMod:4)LGLGSGHFR	368.519	3	B0S602;A0A8M1PBH3;A2CEW3;A0A8M3BD92;Q6JAN2;A0A8M2B744;A0A8M3B2G8	fn1a;fn1b	2	FALSE	1995430	2155520	1864540	1377270	1663690	1214130	3076530	2811430	2059490	1771640	1665480	1742610	1607400	2756210	1344130	2672960	2202760	2340530	36.1424	35.2951	36.12	39.2196	41.32	37.5634	34.4893	36.0123	36.7854	11086900	8531760	4686880	4847960	7151750	6784030	17478800	19013200	10457400	0.000459304	0.000270783	1.99005e-05	8.5634e-05
Fn1b	EYLGAIC(UniMod:4)TC(UniMod:4)TC(UniMod:4)YGGQQGWR2	EYLGAICTCTCYGGQQGWR	EYLGAIC(UniMod:4)TC(UniMod:4)TC(UniMod:4)YGGQQGWR	1140.49	2	B0S602;A0A8M1PBH3;A2CEW3;A0A8M3BD92;A0A8M2B744;A0A8M3B2G8	fn1a;fn1b	2	FALSE	792926	1538260		543851	720888	736275	2338070	3713760	2554700	551236	997069		1261150	1694180	1679590	1980510	2766360	2084500	81.3619	80.6958		88.9893	90.0556	87.0047	81.1873	82.2603	82.8024	5048410	1704650		4620690	4905620	4266380	10479600	9256460	12227600	0.00255222	0.000412398		0.00251139
Fn1b	APITGYR2	APITGYR	APITGYR	389.217	2	B0S602;A0A8M1PBH3;A2CEW3;A0A8M3BD92;Q6JAN2;A0A8M2B744;A0A8M3B2G8	fn1a;fn1b	2	FALSE	28310900			24771200		22988400			23222700	27022800			25204300		22598500			19965800	18.4708			20.5202		19.5832			18.6153	862392			7000020		4508680			8617250	0.00531535			0.00468334
Fn1b	SYRVGETYERPK3	SYRVGETYERPK	SYRVGETYERPK	495.589	3	B0S602;A0A8M1PBH3;A2CEW3;A0A8M3BD92;Q6JAN2;A0A8M2B744;A0A8M3B2G8	fn1a;fn1b	2	FALSE	1175070	1197260	948760				1421870	1489440	1635310	1175060	1024330	950105				1464500	1483970	1424680	16.8361	16.3591	16.6963				15.9742	16.7311	16.8776	2072670	2346640	1663290				7038710	3244550	4455070	0.000298054	5.54426e-05	1.99005e-05
Fn1b	GEWTC(UniMod:4)KPVAER3	GEWTCKPVAER	GEWTC(UniMod:4)KPVAER	444.884	3	B0S602;A0A8M1PBH3;A2CEW3;A0A8M3BD92;Q6JAN2;A0A8M2B744;A0A8M3B2G8	fn1a;fn1b	2	FALSE				2505720	1934850	3056930							2626000	2905730	2988650							23.6445	25.2128	22.9794							2718170	6430150	6891120							0.000178346
Fn1b	GEWTC(UniMod:4)KPVAER2	GEWTCKPVAER	GEWTC(UniMod:4)KPVAER	666.823	2	B0S602;A0A8M1PBH3;A2CEW3;A0A8M3BD92;Q6JAN2;A0A8M2B744;A0A8M3B2G8	fn1a;fn1b	2	FALSE		383976		938619	573162	1089480	468060		609832		282220		990691	864919	1147310	468237		522561		20.4044		23.6116	25.1795	23.056	19.9278		21.1958		0		635839	0	1374260	0		0		0.00238088		0.000339681
Cdh2	IITVAAGLDR2	IITVAAGLDR	IITVAAGLDR	514.809	2	Q1L8K3;Q90275	cdh2	1	TRUE	2679600	2752050	3543960	2541780	2266630	3008780	2115750	2665340	2505670	2470660	2112510	3156720	2818530	3361290	2807070	2180220	2973480	2644060	54.3708	53.6408	54.1792	59.3252	60.2956	57.6426	53.5219	54.5773	54.8974	280514000	1231380000	54726300	124048000	125883000	42378500	74601300	355967000	219703000	0.000149701	0.00583474	7.19878e-05	0.00863908
Cdh2	IISGDPTGR2	IISGDPTGR	IISGDPTGR	458.249	2	Q1L8K3;Q90275	cdh2	1	TRUE	9335660	11226900	8060300	14517000	14352100	15290400	16803200	15536600	18827900	8986480	8850270	8751820	15299600	19415900	14471400	17004400	15734600	17142100	17.0436	16.7778	16.852	18.4956	18.9834	18.1166	16.6584	16.9905	17.0861	0	7186880	20348800	18189500	25626900	20043500	17282800	19381600	51184500	0.00165004	0.00148751	0.0002475	0.000375988
Cdh2	VIDVNESPNFDPNPK2	VIDVNESPNFDPNPK	VIDVNESPNFDPNPK	842.913	2	Q1L8K3;Q90275	cdh2	1	TRUE	12465000	14403600	9319390	8450340	7332010	9381620	14178900	13126200	12453200	10622000	9911060	6751650	10476400	10563500	10953700	12639000	12411500	14012700	58.5114	57.8124	57.9881	64.796	65.3245	63.2969	58.1485	58.9396	59.2009	23115500	28418000	13110200	16728500	17088700	23435200	40251100	23948100	32875000	5.52557e-05	7.83123e-06	1.94283e-06	2.49047e-05
Cdh2	SAAPHPGDIGEFIHEGLK3	SAAPHPGDIGEFIHEGLK	SAAPHPGDIGEFIHEGLK	625.652	3	Q1L8K3;Q90275	cdh2	1	TRUE	1889310	2451690	1939970	1236360	952868	1311240	1887580	1409420	1159790	1489250	1537260	1380690	2148380	1899450	2130690	1701010	1409960	1110720	77.2103	76.5024	77.1945	83.3007	85.0165	81.3108	76.2115	78.4212	79.2889	20877400	23746600	16134000	10442000	4075190	12465000	34181400	6572470	8773410	5.52557e-05	1.506e-07	1e-09	2.63964e-06
Cdh2	QVPVILFPR2	QVPVILFPR	QVPVILFPR	534.833	2	Q1L8K3;Q90275	cdh2	1	TRUE	5675580	5887830	5722110	1065340	1770600	1054700	11073600	17366100	19202700	3991900	3710650	3862420	2303050	3340640	2609860	11529400	14832100	16797200	90.7964	90.2296	90.7818	96.864	98.9386	94.7149	89.9406	92.5444	93.4217	1940820	4450100	0	68197.6	542381	95129.6	8435820	12703100	33828400	0.000450894	0.000200234	0.000640315	0.000150871
Cdh2	SAAPHPGDIGEFIHEGLK4	SAAPHPGDIGEFIHEGLK	SAAPHPGDIGEFIHEGLK	469.491	4	Q1L8K3;Q90275	cdh2	1	TRUE	1594030	1782430	1729440	447504	956960	431834	1362230	1322780	1329640	1237940	1142060	1231020	776718	1892470	708543	1215990	1272430	1287930	77.2473	76.5935	77.2857	83.283	85.0557	81.2926	76.2486	78.5131	79.3259	14906700	29642000	20245600	1390730	5161200	1607050	15132100	14246800	18087200	1.78996e-06	1.506e-07	1e-09	1.50836e-07
Cdh2	SFMLTVVADNEVPLASGIHR3	SFMLTVVADNEVPLASGIHR	SFMLTVVADNEVPLASGIHR	719.378	3	Q1L8K3;Q90275	cdh2	1	TRUE	4978720	4838310	5184720	831815	1060480	865409		1188250	937796	3250510	2751480	3173010	2532050	3908080	2524120		911423	834481	110.516	110.417	111.145	116.889	117.838	115.649		112.665	113.719	23529900	29577600	22283300	308957	804626	459947		2240200	0	0.000503832	0.00146908	0.000145525	2.49047e-05
Cdh2	FSIPTDPVTNEGLVTVVKPVDFEMNR3	FSIPTDPVTNEGLVTVVKPVDFEMNR	FSIPTDPVTNEGLVTVVKPVDFEMNR	968.833	3	Q1L8K3;Q90275	cdh2	1	TRUE	11055500	10651100	12029000	1482330	1879060	1735140	8091370	9976250	8719850	6322740	5701330	6576910	4512230	6924730	5060860	6576550	7437530	7767300	119.267	119.378	119.507	123.277	123.671	122.489	119.069	120.319	121.208	24693000	24996900	22696000	1275360	2743760	1591530	12759100	11941200	12746700	5.52557e-05	5.04511e-06	1.41977e-05	4.07259e-06
Cdh2	LLDVNDNAPEFTR2	LLDVNDNAPEFTR	LLDVNDNAPEFTR	752.376	2	Q1L8K3;Q90275	cdh2	1	TRUE	6456210	9181330	7268540	6861550	5372520	7290930	9081160	8314980	8000850	5378130	5746990	5709950	8902080	9055830	9775600	8746860	7751360	8366030	69.0276	68.4485	68.738	75.7781	76.4893	73.9443	68.8248	69.833	70.2632	12468700	22167100	21190000	10737400	11470900	10589000	17094600	17822900	14638600	5.52557e-05	1.5512e-05	3.43732e-06	0.000111021
Cdh2	LYDPANWLEIDPNNGR2	LYDPANWLEIDPNNGR	LYDPANWLEIDPNNGR	943.956	2	Q1L8K3;Q90275	cdh2	1	TRUE	9093570	9771350	9838000	1696870	2021200	2161230	9323490	11003300	8928120	5270190	5496920	5436270	5165280	7074440	6303630	7550840	8095680	7322730	112.12	112.019	112.201	118.682	119.445	117.777	112.253	113.664	114.332	16019700	15695900	16750200	2078800	2598470	1891190	15625900	21962300	20003500	5.52557e-05	0.000393061	0.000489079	2.49047e-05
Cdh2	ISTIAVLDRESPYVK3	ISTIAVLDRESPYVK	ISTIAVLDRESPYVK	564.318	3	Q1L8K3;Q90275	cdh2	1	TRUE	2158010		1882800	957875	1281110	1119450	1728100	2060820	1846130	1594940		1381510	1226570	1996120	1322830	1855900	2088130	2071910	71.7324		71.5503	77.7147	79.399	75.7189	70.8754	72.5395	73.4082	13899700		13172100	2383050	5594720	3513380	18170100	13575100	11704300	0.00147395		0.00162296	4.52509e-07
Cdh2	DWVIPPVNVLENSR2	DWVIPPVNVLENSR	DWVIPPVNVLENSR	819.437	2	Q1L8K3;Q90275	cdh2	1	TRUE	13445700	15062200	14487000	1838330	2135880	1877430	12280500	17133500	16052500	7412540	8274660	7546230	5595890	7871170	5475870	10225900	12543500	12859100	118.161	118.273	118.512	123.043	123.382	122.141	118.017	119.267	119.991	16020000	12491300	11228300	603835	589253	503557	8513910	11923200	4193200	5.52557e-05	5.54426e-05	1.99005e-05	3.62851e-05
Cdh2	ISGDHAQLSLK2	ISGDHAQLSLK	ISGDHAQLSLK	584.821	2	Q1L8K3;Q90275	cdh2	1	TRUE	2458500	2316270	1465840	2242580	1384550	2549910	3212380	2821570	2320700	2092940	1779300	1414310	2538840	2007920	2620490	2960510	2732290	2118800	24.5837	23.854	23.9593	26.9632	27.841	25.3961	23.1842	23.9185	24.3751	7996890	10888600	10781900	10354900	4919190	10026700	10049800	13310500	8611600	5.52557e-05	1.0542e-06	1.34503e-06	4.07259e-06
Cdh2	KLADMYGGNDD2	KLADMYGGNDD	KLADMYGGNDD	599.757	2	Q1L8K3;Q90275	cdh2	1	TRUE	817540		853311	669793	497068	884288		881459	852143	749040		736775	735648	778003	993570		801205	986210	33.6025		33.2102	37.3207	37.4879	36.1056		33.7421	33.8441	9400560		10017400	7291080	5037100	7609040		11704000	6033260	5.52557e-05		8.96695e-06	0.000357406
Cdh2	LDERPMHSEPNYPIR3	LDERPMHSEPNYPIR	LDERPMHSEPNYPIR	618.638	3	Q1L8K3;Q90275	cdh2	1	TRUE	411721	265765		408823	202976	304305	288007	457241		371275	185913		473141	334605	342337	290731	412096		34.9341	34.5232		39.2973	40.958	37.8616	33.653	34.9715		10689400	6825510		8833330	5192040	6570380	6858270	5926800		0.000459304	0.00893038		8.296e-07
Cdh2	LLDVNDNAPEFTRETFHGEVPENR4	LLDVNDNAPEFTRETFHGEVPENR	LLDVNDNAPEFTRETFHGEVPENR	700.589	4	Q1L8K3;Q90275	cdh2	1	TRUE	1950920	2175710	2032260	665364	604954	823940	1676840	1997300	1780320	1486610	1411240	1515060	1296780	1279210	1346410	1467230	1570770	1468500	76.4038	75.6961	76.1155	83.0827	84.292	81.4287	75.9462	77.2329	78.209	1790330	3980560	560701	1179740	782444	553504	6658620	9950600	5409930	5.52557e-05	4.06621e-06	1.21801e-05	0.000178346
Cdh2	ETFHGEVPENR3	ETFHGEVPENR	ETFHGEVPENR	438.875	3	Q1L8K3;Q90275	cdh2	1	TRUE				5696000	5172050	7479190	3012020						6468230	8029720	7687490	3027380						22.0612	23.0457	21.1237	18.5248						7130740	9033800	9436670	7536510						0.000118956
Cdh2	RLDERPMHSEPNYPIR4	RLDERPMHSEPNYPIR	RLDERPMHSEPNYPIR	503.255	4	Q1L8K3;Q90275	cdh2	1	TRUE	2078930	2658770	1808810	1916320	1637580	1531350		710205	383190	1866080	2177630	1599520	2211070	2692100	1632750		612358	360208	29.8043	29.1565	29.4499	33.2877	34.8001	31.7504		29.6742	29.914	6095870	8221310	8118450	4724290	1705310	3139780		3463050	0	2.23745e-07	2.259e-07	9.71414e-07	1.96087e-06
Cdh2	YMQQTISYSK2	YMQQTISYSK	YMQQTISYSK	624.801	2	Q1L8K3;Q90275	cdh2	1	TRUE			407306	812760	758603	801647						359998	952676	1287640	908302						30.8493	35.779	36.5968	34.4618						1561530	7530570	806468	7453600						0.00503335	0.000118956
Cdh2	ISTIAVLDR2	ISTIAVLDR	ISTIAVLDR	494.296	2	Q1L8K3;Q90275	cdh2	1	TRUE	1745670	2734340	2198890	2381790	2115080	2719420	2409730	3074090	2533570	1565030	1941000	1808790	2922310	3232010	3168830	2156880	2687960	2603530	58.97	58.1621	58.7131	64.3221	65.2951	62.4326	58.1744	59.7187	60.1469	6999480	6126770	0	2012350	2896920	1836300	1400930	4255470	5210760	0.000149701	9.1171e-05	0.00386293	0.000591283
Cdh2	IKVC(UniMod:4)QC(UniMod:4)DHHGDC(UniMod:4)VDMER4	IKVCQCDHHGDCVDMER	IKVC(UniMod:4)QC(UniMod:4)DHHGDC(UniMod:4)VDMER	540.478	4	Q1L8K3;Q90275	cdh2	1	TRUE	498936		365713	622997	768339	1317320			658927	469220		349195	701812	1252930	1312530			606808	17.7944		17.6534	21.1419	22.3351	19.6529			18.2061	2501310		1578770	3276220	5104730	5829350			1904010	0.0037005		0.00700831	0.000118956
Cdh2	LDERPMHSEPNYPIR4	LDERPMHSEPNYPIR	LDERPMHSEPNYPIR	464.23	4	Q1L8K3;Q90275	cdh2	1	TRUE				4036610	2100500	3587240							4692000	3224610	3921320							39.2815	40.8856	37.7913							1910980	5604390	2044110							0.000357406
Cdh2	VDFVDC(UniMod:4)GR2	VDFVDCGR	VDFVDC(UniMod:4)GR	484.22	2	Q1L8K3;Q90275	cdh2	1	TRUE	947893	1077940	434684	1137110	791195	1255660	2836940	3359340	2358320	895499	839732	357170	1332800	1191500	1320940	2770320	2711920	2709150	35.8297	35.146	35.4353	40.0547	40.6074	38.7831	35.0849	35.7565	36.1503	1077690	0	1623250	1121000	693721	1122750	5349740	3907480	2923550	0.00647891	0.00622727	0.00873189	0.000111021
Cdh2	IQSDKDKSNTLR3	IQSDKDKSNTLR	IQSDKDKSNTLR	468.92	3	Q1L8K3;Q90275	cdh2	1	TRUE	194123	136731	269215		35774.1	48948.5	212333	580107	600972	227993	177088	229178		54589	53487.3	219739	442297	372266	10.0668	9.88868	10.1628		10.0115	10.1238	9.97972	10.1504	10.2675	1089960	320442	1438990		0	150141	1301890	3824830	2660200	0.000553383	0.000762292	0.000220213
Cdh2	ETFHGEVPENR2	ETFHGEVPENR	ETFHGEVPENR	657.808	2	Q1L8K3;Q90275	cdh2	1	TRUE	1258330	1926610	1166900	2192700	1220080	2744470	1570400	1694940	2033870	1149230	1526040	1090720	2422040	1875410	2803830	1705580	1486050	1783310	19.087	18.4895	18.8372	22.0286	22.9571	21.091	18.4936	19.0284	19.2284	0	0	912784	3177630	1163040	3798130	1014630	1083590	1014280	5.52557e-05	6.24992e-06	2.61535e-06	2.49047e-05
Cdh2	EHIPNFHLR3	EHIPNFHLR	EHIPNFHLR	388.209	3	Q1L8K3;Q90275	cdh2	1	TRUE		532032	619401	524346	654872	214184		339269	338327		400475	481575	522435	938507	192878		355002	360413		40.4698	41.4702	45.2492	47.4254	43.4624		41.6515	42.1233		318448	3275290	663297	1698190	1755480		393700	2176430		0.00276681	0.00441445	1.35753e-06
Cdh2	LADMYGGNDD1	LADMYGGNDD	LADMYGGNDD	1070.41	1	Q1L8K3;Q90275	cdh2	1	TRUE	506690		662115	929253	662997	1134290	417708	471174	494731	525430		518305	1048570	944148	1012980	453986	492061	527054	40.4344		40.1708	45.6272	45.1122	44.6657	40.2155	40.5088	40.7639	0		0	1425520	1263150	2789270	463170	0	1722150	0.00436639		0.00962618	0.000101843
Cdh2	IKVC(UniMod:4)QC(UniMod:4)DHHGDC(UniMod:4)VDMER3	IKVCQCDHHGDCVDMER	IKVC(UniMod:4)QC(UniMod:4)DHHGDC(UniMod:4)VDMER	720.302	3	Q1L8K3;Q90275	cdh2	1	TRUE	339110	343333	342590	315004	213528	574495	297016	495214	625790	319482	276327	324030	356591	331367	571353	314825	457659	569909	17.8114	17.4368	17.6173	21.1594	22.3531	19.6701	17.2174	17.7554	18.2231	0	1431160	0	938669	233949	1711480	0	0	0	6.92341e-05	1.5813e-06	1.63648e-05	2.49047e-05
Cdh2	VC(UniMod:4)QC(UniMod:4)DHHGDC(UniMod:4)VDMER4	VCQCDHHGDCVDMER	VC(UniMod:4)QC(UniMod:4)DHHGDC(UniMod:4)VDMER	480.184	4	Q1L8K3;Q90275	cdh2	1	TRUE	374142			421769	291880	530417				385951			367232	434668	535579				14.0645			15.1682	15.5341	14.7275				0			1256150	790354	697250				0.00881094			0.000226293
Cdh2	ISTIAVLDRESPYVK2	ISTIAVLDRESPYVK	ISTIAVLDRESPYVK	845.973	2	Q1L8K3;Q90275	cdh2	1	TRUE				285435	32698.5		322430						370249	50927.8		346274						77.7356	79.4204		70.733						994126	244033		758823						0.000118956
Cdh2	LDERPMHSEPNYPIR2	LDERPMHSEPNYPIR	LDERPMHSEPNYPIR	927.453	2	Q1L8K3;Q90275	cdh2	1	TRUE				351432		251460							409942		282727							39.2616		37.7711							760708		866189							0.000430247
Cdh2	GSGLRFESGDPADFRIDADGTVMAAR4	GSGLRFESGDPADFRIDADGTVMAAR	GSGLRFESGDPADFRIDADGTVMAAR	678.577	4	Q1L8K3;Q90275	cdh2	1	TRUE	380334						538483	577295	490622	242599						424159	496589	486318	87.7048						87.4994	88.9515	89.8802	0						735338	0	0	0.00526271
Cdh2	DWVIPPVNVLENSRK3	DWVIPPVNVLENSRK	DWVIPPVNVLENSRK	589.325	3	Q1L8K3;Q90275	cdh2	1	TRUE	1077860	1215950	1113420	210032	275233		1669790	1961770	1772230	723944	777318	703499	494374	614990		1408050	1480430	1577550	103.646	103.281	104.003	110.405	111.547		102.852	105.077	106.34	584086	0	0	0	108845		421978	0	582768	0.000541091	0.000946158	0.000706281	0.0010196
Cdh2	QLLIDPEDDVRDNILK3	QLLIDPEDDVRDNILK	QLLIDPEDDVRDNILK	632.675	3	Q1L8K3;Q90275	cdh2	1	TRUE					200417									457194									104.248									465220
Cdh2	HSVLVKGDDSVNR2	HSVLVKGDDSVNR	HSVLVKGDDSVNR	713.377	2	Q1L8K3;Q90275	cdh2	1	TRUE				61575.7		45355.9							58804.4		45380.4							14.1405		13.9838							0		0							0.000159324
Cdh2	IQSDKDKSNTLR2	IQSDKDKSNTLR	IQSDKDKSNTLR	702.877	2	Q1L8K3;Q90275	cdh2	1	TRUE							12432.4	29375.3	64939.5							12390.3	20306.9	39548.7							9.94868	10.174	10.2365							0	0	0
Cdh2	VC(UniMod:4)QC(UniMod:4)DHHGDC(UniMod:4)VDMER3	VCQCDHHGDCVDMER	VC(UniMod:4)QC(UniMod:4)DHHGDC(UniMod:4)VDMER	639.909	3	Q1L8K3;Q90275	cdh2	1	TRUE	93871	35349.9		192300	108897	250300		109714		93788.6	32062.4		169734	163382	251217		109308		14.0803	13.7777		15.1843	15.3847	14.7433		13.8147		0	0		0	0	0		0		0.000243316	5.54426e-05		2.49047e-05
Cdh1	SDYAIETR2	SDYAIETR	SDYAIETR	477.731	2	Q90Z37	cdh1	1	TRUE	16423300	16746600	16976800	12355200	9857590	11151700	13187400	11554200	15035400	14027500	13327600	14940100	13612600	14302900	11568800	13837100	12534100	13624700	22.9242	22.355	22.5627	25.4711	26.2181	24.4544	22.3233	22.686	22.8268	49863900	31836100	53738200	17544300	20951300	29003600	21457200	27527500	50547300	0.000243316	0.000270783	7.19878e-05	3.62851e-05
Cdh1	ITGEGADLDPK2	ITGEGADLDPK	ITGEGADLDPK	558.283	2	Q90Z37	cdh1	1	TRUE	11709000	10832100	12382700	8411750	7136580	10567300	7990790	11787400	11558900	10026600	8553560	12374000	9964160	10812200	11728200	8523360	10466300	10231000	24.8453	24.4842	24.5426	28.1655	28.6729	27.0434	24.5133	24.769	24.9563	49807500	43766600	47414900	24556200	24665000	28410300	27025100	50128900	43063800	5.52557e-05	5.54426e-05	2.7648e-06	0.000159324
Cdh1	GIFTIDR2	GIFTIDR	GIFTIDR	411.23	2	Q90Z37	cdh1	1	TRUE	10305800	12462800	11428400	3094860	5931790	3362000	10088000	8294450	8487460	9377900	9361690	9120840	3687080	8693650	3982560	9163560	8779250	8757870	59.2858	58.4771	59.1351	64.6464	65.7906	62.702	58.4362	60.035	60.6268	28842100	39457900	44036300	5970340	12740200	2335180	39761800	25531800	18161300	0.00348687	0.000412398	0.000963801	0.000685047
Cdh1	NALDRESSNVKDGK3	NALDRESSNVKDGK	NALDRESSNVKDGK	511.594	3	Q90Z37	cdh1	1	TRUE	3125200	3377030	2965490	2503970	2113910	3067020	2081520	3391250	2923740	3610890	2678120	2654080	2490730	3495710	3184060	2474080	3208640	2504790	12.0674	12.0512	12.0495	12.8564	12.9685	12.7579	11.762	12.143	12.0374	28519000	15850500	17810500	28665100	16795300	38823200	19912500	31074100	27615300	5.52557e-05	1.9578e-06	4.48345e-07	1.58378e-06
Cdh1	VERVPAQVESSSDVDLTK3	VERVPAQVESSSDVDLTK	VERVPAQVESSSDVDLTK	653.673	3	Q90Z37	cdh1	1	TRUE				745618	370781	897911	1613660	1294000	1463820				767360	489406	867510	1688460	1424130	1753450				49.7602	50.6483	47.9089	43.4365	44.2171	44.7992				5528600	808749	1997240	29712900	2830680	5199580				0.000206356
Cdh1	GWIIPPISVSENSK2	GWIIPPISVSENSK	GWIIPPISVSENSK	763.915	2	Q90Z37	cdh1	1	TRUE	17412300			2914570			11550600	15835700		11564300			8156680			9188110	11596300		100.484			108.262			100.675	102.462		7748470			8509930			22607500	2291850		0.00568995			0.00798382
Cdh1	VTFNNC(UniMod:4)DGR2	VTFNNCDGR	VTFNNC(UniMod:4)DGR	541.739	2	Q90Z37	cdh1	1	TRUE	1523500	1328700	1128840	2766500	1835970	2581100	4980800	5084920	4721250	1410830	1071210	1082230	2652320	2700710	2737850	5289530	4677460	4066640	17.4766	17.1574	17.2852	19.3794	19.936	18.8351	17.0938	17.3695	17.574	10358900	8692350	7638510	4625920	6580720	3966760	12725600	15652300	22497300	5.52557e-05	3.6144e-06	7.19878e-05	7.39102e-06
Cdh1	VPAQVESSSDVDLTK2	VPAQVESSSDVDLTK	VPAQVESSSDVDLTK	787.9	2	Q90Z37	cdh1	1	TRUE	1095190	1382790	1206200	1427230	989077	1550990	2400740	3195800	3104490	1109550	988206	948816	1573010	1516450	1443230	2914000	3352750	3503060	40.2635	39.7513	39.9492	45.341	46.1214	44.0529	39.5591	40.3911	40.6468	1313940	0	2345420	3079150	2179200	1842960	9198150	17841500	16177200	5.52557e-05	5.54426e-05	7.17355e-06	3.62851e-05
Cdh1	LEGIITTVKPLDYEK3	LEGIITTVKPLDYEK	LEGIITTVKPLDYEK	573.658	3	Q90Z37	cdh1	1	TRUE	2600850	3704950	2576100	2105530	1913980	2163170	2184060	2248440	1975420	2068890	2274350	1803050	3532960	3815320	3455830	2320260	2294300	2049840	77.5294	76.9839	77.513	83.5177	84.9533	81.6394	76.8561	78.7416	79.5005	7590750	16112500	9286390	3168560	3391730	4315970	6009160	9554550	13125600	5.52557e-05	5.57221e-06	5.38016e-06	3.77091e-07
Cdh1	ESAPVLLSITDKDLPPFAGPFK3	ESAPVLLSITDKDLPPFAGPFK	ESAPVLLSITDKDLPPFAGPFK	781.427	3	Q90Z37	cdh1	1	TRUE	1414490	1628540	1547160	203604	185187	224318	704233	793626	661849	840809	871644	809005	619772	682454	654264	636941	659395	694854	122.901	123.117	123.579	126.661	126.974	125.869	122.699	124.341	125.282	11268800	14316900	13009400	300885	548165	239245	8412870	8541420	8045170	5.52557e-05	0.000455708	1.99005e-05	0.000131354
Cdh1	GWIIPPISVSENSKGPFPMR3	GWIIPPISVSENSKGPFPMR	GWIIPPISVSENSKGPFPMR	738.058	3	Q90Z37	cdh1	1	TRUE	8250120	8452170	7185950	449362		707725	2752260	2667250	2970900	4832090	4680020	4032940	1367860		2064210	2190670	1986670	2404110	114.031	113.983	114.329	118.557		117.881	113.066	115.41	117.071	10089700	11766500	12890900	90167.3		85842.6	1152890	6582490	1913170	5.52557e-05	0.000319631	0.000220213	0.000382511
Cdh1	LSGWVSVTQLLDR2	LSGWVSVTQLLDR	LSGWVSVTQLLDR	737.407	2	Q90Z37	cdh1	1	TRUE	7378650	7453740	8414110	1274940	1440390	1651950	1452760	2305970	1507590	4112450	4023780	4513300	3880930	5308140	4818210	1232240	1942720	1491790	121.187	121.13	121.536	125.278	126.001	124.545	120.766	122.519	123.57	11694800	9357750	9903430	250360	430697	444859	1309570	0	981455	5.52557e-05	3.4638e-06	1.99005e-05	2.26254e-07
Cdh1	LGKVTFNNC(UniMod:4)DGR3	LGKVTFNNCDGR	LGKVTFNNC(UniMod:4)DGR	460.895	3	Q90Z37	cdh1	1	TRUE							485500	378394	375987							456000	350312	324571							22.4283	23.1608	23.4614							4299310	10578100	6372360
Cdh1	SDYAIETR1	SDYAIETR	SDYAIETR	954.454	1	Q90Z37	cdh1	1	TRUE	1304190	1737430	1455410	847322	648347	1328760	1206980	1370680	1454620	1108510	1373050	1325330	927553	934575	1377320	1257710	1487620	1330130	22.9586	22.3359	22.597	25.4514	26.1981	24.4347	22.3044	22.6673	22.8613	5864820	8623150	10290900	2854230	691837	1711590	1223890	4645280	9960760	4.47491e-07	1.6566e-06	1.04614e-06	3.62851e-05
Cdh1	LSGWVSVTQLLDREK3	LSGWVSVTQLLDREK	LSGWVSVTQLLDREK	577.653	3	Q90Z37	cdh1	1	TRUE	3303680	3202840	3519370	290289	494791	327921	616638		347853	2130010	1885510	2134710	849538	1344030	956442	505475		290107	108.528	108.487	109.104	115.513	116.92	114.044	108.004		112.276	10040200	10073400	2295080	16367.1	346412	68442.4	1259310		613426	5.52557e-05	1.02409e-05	7.19878e-05	2.41338e-06
Cdh1	NALDRESSNVKDGK2	NALDRESSNVKDGK	NALDRESSNVKDGK	766.888	2	Q90Z37	cdh1	1	TRUE	690800	798351	719807	647952	193288	733365	521324	633969	748734	693842	635906	650982	664591	304689	737168	616389	612343	648334	12.0357	12.0731	12.0182	12.879	12.9918	12.7803	11.7304	12.1118	12.0064	1854660	3918360	4187220	1811330	0	4901190	267274	2389750	3141010	2.01371e-06	3.6144e-06	3.81094e-06	8.82398e-06
Cdh1	VADREGESQENIIQASVC(UniMod:4)DC(UniMod:4)K3	VADREGESQENIIQASVCDCK	VADREGESQENIIQASVC(UniMod:4)DC(UniMod:4)K	803.366	3	Q90Z37	cdh1	1	TRUE	350929	374010	234343	158575	159929	189300	356079	352685	432180	307664	265745	191478	161311	241721	194985	356281	353239	451849	51.6912	50.8207	51.2439	57.6379	58.9142	55.9597	50.8503	51.8028	52.2804	0	0	345682	3307120	1196690	1912110	4563160	1201320	1777790	0.000392366	5.54426e-05	0.000261176	0.0002563
Cdh1	NALDRESSNVK2	NALDRESSNVK	NALDRESSNVK	616.816	2	Q90Z37	cdh1	1	TRUE	2530910		2599990	2810020	1880080	2987300			5198480	2643220		2420000	2572920	3268790	3069510			4566940	13.1587		13.0231	13.7456	13.9849	13.647			12.8456	3712230		2489790	4271500	2479420	4186920			2448610	6.92341e-05		0.000640315	2.49047e-05
Cdh1	LGKVTFNNC(UniMod:4)DGR2	LGKVTFNNCDGR	LGKVTFNNC(UniMod:4)DGR	690.839	2	Q90Z37	cdh1	1	TRUE		345721		116841	86187.4		2167370		708997		255046		131786	136257		2051280		612042		23.0684		26.3698	27.1292		22.4502		23.4306		3399850		410114	0		734367		1531310		0.00558924		0.00851735
Cdh1	ITGEGADLDPK1	ITGEGADLDPK	ITGEGADLDPK	1115.56	1	Q90Z37	cdh1	1	TRUE	305252	851204		899198		1314780	576274	815909		261392	666578		1069340		1501500	600104	726049		24.8733	24.4596		28.1939		27.0174	24.4881	24.797		939146	2472420		1322920		318722	0	0		0.00538637	0.00191646		0.000532498
Cdh1	VADREGESQENIIQASVC(UniMod:4)DC(UniMod:4)KGEAFQC(UniMod:4)TDK4	VADREGESQENIIQASVCDCKGEAFQCTDK	VADREGESQENIIQASVC(UniMod:4)DC(UniMod:4)KGEAFQC(UniMod:4)TDK	861.884	4	Q90Z37	cdh1	1	TRUE	196690	319500	185000	595700	537234	960653	131263	90380.5	135113	151848	225184	148141	721490	818752	1200820	144351	90462.4	128524	63.3335	62.7824	63.3387	70.3648	71.6573	68.6999	62.6933	64.0326	64.5723	299538	1856580	1251220	942170	1712720	2054760	0	428163	335216	5.52557e-05	5.54426e-05	0.00198044	1.50836e-07
Cdh1	TLFQSIDKR2	TLFQSIDKR	TLFQSIDKR	554.312	2	Q90Z37	cdh1	1	TRUE	459814	844645		968354		1327400	1156960	1008380	661902	442251	523095		936170		1177530	1199900	1059670	741424	40.0857	39.2006		44.2634		42.3731	38.7901	40.4265	41.004	0	837731		1045270		1549630	1593840	699289	2037390	0.00181304	0.00376179		0.000382511
Cdh1	LAYKITGEGADLDPK2	LAYKITGEGADLDPK	LAYKITGEGADLDPK	795.923	2	Q90Z37	cdh1	1	TRUE	604723	883970	519419	144917		194349	811522			544593	619819	488137	150878		194293	822824			52.6636	51.8403	52.3204	58.1893		56.3485	51.3885			0	0	0	1009470		1983050	801964			0.000824144	5.54426e-05	0.00103819	0.000206356
Cdh1	FEINTDGTVTLKR3	FEINTDGTVTLKR	FEINTDGTVTLKR	498.604	3	Q90Z37	cdh1	1	TRUE	158497			292951	338404	310536	359940	493433	528091	144358			375580	543223	351622	324855	520451	577777	59.5123			65.6059	66.8675	63.7716	58.6067	59.9898	60.6357	0			769880	870534	241156	0	1168520	1603140	0.00322725			0.000131354
Cdh1	VFSVHAWDSSGMK3	VFSVHAWDSSGMK	VFSVHAWDSSGMK	484.232	3	Q90Z37	cdh1	1	TRUE	130445	241363		162584	297672		398616	399784	437716	118361	144317		215117	445187		369892	373948	421787	62.1124	61.3488		67.7758	69.3291		60.6615	62.5911	63.4033	0	0		641588	219961		917512	328518	826554	0.00798561	0.000675868		0.000290665
Cdh1	LEGIITTVKPLDYEK2	LEGIITTVKPLDYEK	LEGIITTVKPLDYEK	859.983	2	Q90Z37	cdh1	1	TRUE	1345990	1622050	1315700	1065650	545180	1594730		1415630	701785	1028680	995729	923369	1763020	1100730	2611340		1440170	729976	77.5501	76.8963	77.4797	83.5388	84.9183	81.6603		78.6541	79.5212	0	753685	0	576451	165080	106999		480699	0	5.52557e-05	0.000393061	1.99005e-05	0.000118956
Cdh1	PANPEEIGTFIDDNLK2	PANPEEIGTFIDDNLK	PANPEEIGTFIDDNLK	886.94	2	Q90Z37;A0A8M2BE27	cdh1;LOC101887003	2	FALSE	3386590	3543070	4047460	980622	835696	1032790		2736310	2381010	2184750	2072490	2317720	2985020	2882390	3012320		1971420	1994870	108.603	108.453	108.741	116.785	117.733	115.544		110.695	111.583	18964900	35725700	20507200	2040940	2473290	1875580		14149000	11284300	0.000553383	0.000353434	0.000145525	3.62851e-05
Cdh1	GLDNRPEVFR3	GLDNRPEVFR	GLDNRPEVFR	401.548	3	Q90Z37;A0A8M2BE27	cdh1;LOC101887003	2	FALSE	6942900	9531480	7436870	6116940	6588000	4826120	5976860	5974100	4953950	6259840	6691940	6893990	6655940	10233500	4817150	6225570	5230490	6165590	34.9653	34.1279	34.7899	38.2933	39.708	36.6339	33.5249	35.0556	35.438	26173500	30858900	26427200	12121300	13033600	10158200	10691300	22108500	9995270	5.52557e-05	3.1626e-06	3.81094e-06	2.49047e-05
Cdh1	GLDREQWFR3	GLDREQWFR	GLDREQWFR	402.873	3	Q90Z37;A0A8M2BE24	cdh1;si:busm1-71b9.3	2	FALSE	3627980	3354930	3304840	1158270	2013420	1222450	1354350	1240860	1145180	3415600	2611580	3007460	1189710	2844760	1261710	1464940	1246440	1160590	53.2763	52.5601	53.2027	58.319	59.8892	56.313	51.7308	53.6076	54.0835	29319400	22122200	21370000	4304710	12118500	4087560	8890730	7211650	10603600	5.52557e-05	7.22883e-06	1.35252e-05	4.52509e-07
Cdh1	LADMYGGGED1	LADMYGGGED	LADMYGGGED	1027.4	1	Q90Z37;A0A8M2BE27	cdh1;LOC101887003	2	FALSE	3347450	4051680	4245820	3702220	3357490	4082980	2084110	2910230	2976240	3256430	2975670	3304920	3818350	4858600	3480830	2196690	3030600	3378820	42.922	42.4427	42.4268	48.1739	48.0343	47.2068	42.7533	42.8794	43.1423	22207800	19913700	24677900	9731900	13606800	14259400	5341840	12599000	13644400	5.52557e-05	4.51799e-07	3.7362e-07	2.49047e-05
Cdh1	GLDNRPEVFR2	GLDNRPEVFR	GLDNRPEVFR	601.818	2	Q90Z37;A0A8M2BE27	cdh1;LOC101887003	2	FALSE	2946900	3638950	2840050	2366670	1046580	2617080	1579000	2407790	1267390	2657400	2563310	2508610	2569880	1629010	2742050	1689390	2122310	1561700	34.9328	34.1486	34.8106	38.314	39.7294	36.6546	33.4377	35.0763	35.4587	4012110	6937680	11643800	3058290	2204900	4840360	2330360	8617190	302913	0.000217408	5.54426e-05	7.19878e-05	3.62851e-05
Cdh1	GLDREQWFR2	GLDREQWFR	GLDREQWFR	603.805	2	Q90Z37;A0A8M2BE24	cdh1;si:busm1-71b9.3	2	FALSE	1238410	1770310	1023320	1188170	477496	1438480	510626	677801		1164120	1381280	915298	1212500	668981	1438070	532638	731899		53.2976	52.5807	53.4376	58.2847	59.9105	56.3339	51.6439	53.6817		11332400	10267600	5692390	3233630	4268820	4978490	300865	1584390		5.52557e-05	6.17462e-06	0.000509308	7.08934e-06
Cdh1	KLADMYGGGED2	KLADMYGGGED	KLADMYGGGED	578.254	2	Q90Z37;A0A8M2BE27	cdh1;LOC101887003	2	FALSE	811483	882037	804343	499955	552641	707105	785332	660879	539285	752825	618741	675689	581454	881747	758869	690285	670954	673805	35.3586	34.7311	35.1275	39.4591	39.9511	38.4074	34.509	35.3939	35.7816	9521300	10228800	6517850	3087530	3314630	6942810	7422260	7193700	5387580	5.52557e-05	5.54426e-05	0.000220213	0.000111021
Cdh1	PANPEEIGTFIDDNLK3	PANPEEIGTFIDDNLK	PANPEEIGTFIDDNLK	591.629	3	Q90Z37;A0A8M2BE27	cdh1;LOC101887003	2	FALSE	747545	880660	920000	102289	242262	80484.6	825959	968835	960216	483207	515136	526825	311368	833713	234748	660252	703493	810489	108.583	108.543	108.776	116.764	117.712	115.467	108.993	110.621	111.509	4945170	4490240	8262450	36972.2	231039	45399	1454720	1641900	1326850	0.0011417	0.00236342	4.40874e-06	0.000206356
Cdh1	DVNEPPEFIPK2	DVNEPPEFIPK	DVNEPPEFIPK	642.828	2	Q90Z37;A0A8M6Z1U1	cdh1;cdh31	2	FALSE	1547270	1865760	2303400	1673350	1333420	2080180				1385900	1270210	1471120	2094680	2035090	2443050				64.353	63.5786	64.1348	70.5176	71.2523	69.0764				3542790	6278640	1488050	2075820	1545850	2508600				0.000541091	5.54426e-05	0.000158305	0.000111021
Cdh1	LPVTDGDEPESTAWSTK2	LPVTDGDEPESTAWSTK	LPVTDGDEPESTAWSTK	916.932	2	Q90Z37;A0A8M6YZI6	cdh1;cdh28	2	FALSE	1007170	1309890	887261		1122280	1409740	530322	656772	398580	869882	892060	708107		1630860	1819760	547562	687968	370442	59.9255	59.277	59.4999		67.1818	64.6917	59.3375	60.0203	61.6447	603198	0	0		2571640	2029610	1516640	4695980	0	0.000243316	0.00335766	0.00342381
Cdh1	NDVAPTFMPAPQYR2	NDVAPTFMPAPQYR	NDVAPTFMPAPQYR	803.889	2	Q90Z37;A0A8M2BE27	cdh1;LOC101887003	2	FALSE				1340750	859497	986545							2006500	1553360	1453270							79.2439	80.4259	77.3591							4197260	3846630	2153430							0.000142064
Cdh1	NDVAPTFMPAPQYRPR3	NDVAPTFMPAPQYRPR	NDVAPTFMPAPQYRPR	620.646	3	Q90Z37;A0A8M2BE27	cdh1;LOC101887003	2	FALSE	1758260	2630370	2206570	3396910	2860720	2831400	1468920	1527480	1582260	1524330	1852670	1592510	4947150	4429010	3897440	1551820	1501850	1380340	63.534	62.7666	63.5936	69.5143	70.9127	67.4575	62.515	64.1256	64.7736	709460	3791290	0	0	571490	0	0	0	0	5.52557e-05	1.0542e-06	1.99005e-05	0.000101843
Cdh1	PRPANPEEIGTFIDDNLK3	PRPANPEEIGTFIDDNLK	PRPANPEEIGTFIDDNLK	676.014	3	Q90Z37;A0A8M2BE27	cdh1;LOC101887003	2	FALSE				445110		532000							1111080		1156110							103.197		101.44							285777		180607							0.000196945
Cdh1	NDVAPTFMPAPQYRPR2	NDVAPTFMPAPQYRPR	NDVAPTFMPAPQYRPR	930.466	2	Q90Z37;A0A8M2BE27	cdh1;LOC101887003	2	FALSE				551273		544680							790701		752482							69.4768		67.5313							160407		0							0.000263483
Itgb5	LFPNC(UniMod:4)VPTFGFR2	LFPNCVPTFGFR	LFPNC(UniMod:4)VPTFGFR	727.867	2	Q1MSX8	itgb5	1	TRUE	2694350		3032330	725804	832320	824708	1992940	2065330	2152030	1731100		1736420	2209350	2610760	2405410	1575750	1490020	1816470	108.813		109.007	116.265	117.271	114.852	108.949	110.687	111.739	90993700		133083000	9861860	11475100	11003200	2988650	59335400	52788300	0.00465497		0.00143667	0.00074234
Itgb5	GC(UniMod:4)DAPFIENPR2	GCDAPFIENPR	GC(UniMod:4)DAPFIENPR	638.294	2	Q1MSX8	itgb5	1	TRUE	2555190	3355380	1701390	3533570	1647380	3263690	2149070	2049470	1567830	2625320	2257750	1774780	3324750	2257860	3158560	2228980	2419900	1776860	47.1307	46.4522	46.7327	52.1328	52.9471	50.5641	46.2902	47.2457	47.3965	3528310	10042900	3661280	2176070	1793640	2882820	1864980	827303	2962300	0.000304829	0.000221775	1.99005e-05	0.000150871
Itgb5	NRDAPEGGFDAILQAAVC(UniMod:4)R3	NRDAPEGGFDAILQAAVCR	NRDAPEGGFDAILQAAVC(UniMod:4)R	687.338	3	Q1MSX8	itgb5	1	TRUE	905628		1044920	115510	147582	146373		450807	348534	545083		617108	351613	470955	426923		347534	314039	105.847		106.093	113.531	115.06	111.778		108.046	108.986	1266670		2582280	0	0	0		0	0	0.00317213		0.00174406	0.000178346
Itgb5	SGSSVLQSKPLSYK2	SGSSVLQSKPLSYK	SGSSVLQSKPLSYK	740.905	2	Q1MSX8	itgb5	1	TRUE	400040	378078	373824	441932	175155	438835	282492	420165	157044	345157	295438	338691	520632	292440	473761	248285	327186	181214	35.9598	35.0634	35.6166	39.9691	41.4631	38.5862	34.6283	35.9392	36.4959	0	1653480	2098890	1103240	0	354372	399324	1571100	1392070	5.52557e-05	5.54426e-05	0.000292973	2.26254e-07
Itgb5	RGC(UniMod:4)DAPFIENPR3	RGCDAPFIENPR	RGC(UniMod:4)DAPFIENPR	477.899	3	Q1MSX8	itgb5	1	TRUE		363498		535629	163775	558084		419487	265294		233941		571262	247671	623411		352025	309856		33.4977		38.1912	39.605	36.4772		34.7455	34.9591		0		0	0	596332		1939530	0		0.0027753		0.00202642
Itgb5	ARYEMASNPVYKR3	ARYEMASNPVYKR	ARYEMASNPVYKR	528.937	3	Q1MSX8	itgb5	1	TRUE	651307	678048	532390	153517	170858		417880	527913	560664	549310	526954	547723	168540	287976		403881	496312	495793	24.6843	24.1657	24.4329	27.8345	29.1155		22.9663	24.4492	24.901	1746580	0	1144010	686664	258053		0	1355320	0	5.52557e-05	1.506e-07	1.41976e-06	0.000178346
Itgb5	LGFGSFVDKNISPFSYTASK3	LGFGSFVDKNISPFSYTASK	LGFGSFVDKNISPFSYTASK	722.369	3	Q1MSX8	itgb5	1	TRUE				195590	251122	206755							569164	695173	603038							115.583	116.593	114.228							1013460	1629530	852635							1.96087e-06
Itgb5	SVPMETDFDMHGIK3	SVPMETDFDMHGIK	SVPMETDFDMHGIK	536.247	3	Q1MSX8	itgb5	1	TRUE	389793	388641	237634	349546			141047	224965	167697	330766	316275	200069	456781			152436	226153	179460	70.0919	69.508	70.1303	76.3685			69.5119	70.9526	71.7661	755971	0	0	0			0	0	0	5.52557e-05	0.00143998	0.00915602	0.00116008
Itgb5	C(UniMod:4)DFSQNLQKR2	CDFSQNLQKR	C(UniMod:4)DFSQNLQKR	648.312	2	Q1MSX8	itgb5	1	TRUE				68049									71655.6									24.6024									677018									6.87557e-05
Itgb5	C(UniMod:4)NSAGTYNC(UniMod:4)GLC(UniMod:4)R2	CNSAGTYNCGLCR	C(UniMod:4)NSAGTYNC(UniMod:4)GLC(UniMod:4)R	766.806	2	Q1MSX8	itgb5	1	TRUE	582460	523269	347335	474144	331679	543331		314937	233143	489282	375783	314358	542129	491384	574904		288178	202064	23.6413	23.1794	23.1727	27.306	28.1912	26.1268		23.2413	23.4882	0	0	0	0	0	641251		0	0	0.000217408	5.54426e-05	0.000158305	3.62851e-05
Itgb5	NISPFSYTASK2	NISPFSYTASK	NISPFSYTASK	607.807	2	Q1MSX8	itgb5	1	TRUE				599798	533799	620052							768749	756079	762438							63.8343	65.1382	62.0564							326447	0	132602							0.000111021
Itgb5	IYGTFC(UniMod:4)EC(UniMod:4)DDFSC(UniMod:4)AR2	IYGTFCECDDFSCAR	IYGTFC(UniMod:4)EC(UniMod:4)DDFSC(UniMod:4)AR	950.869	2	Q1MSX8	itgb5	1	TRUE					99763.8									160651									79.0317									21851.1
Actba	GYSFTTTAER2	GYSFTTTAER	GYSFTTTAER	566.768	2	A8WG05;Q7ZVF9;Q7ZVI7	actb2;actbb;actba	2	TRUE	1398950000	1464460000	1269130000	1144370000	813995000	1170840000	1255010000	1614070000	1091100000	1213630000	1122210000	1148390000	1384820000	1366370000	1216100000	1230140000	1275480000	1234750000	36.1608	35.4731	35.7078	40.5019	41.7264	39.1759	35.3083	36.0838	36.7504	5583620000	6267910000	4980160000	3402960000	2985000000	3263250000	5547760000	6757310000	3936400000	0.000516098	0.00177134	0.000640315	0.000375988
Actba	EITSLAPSTMK2	EITSLAPSTMK	EITSLAPSTMK	589.311	2	A8WG05;Q7ZVF9;Q7ZVI7	actb2;actbb;actba	2	TRUE	694847000	1107990000	874821000	1015750000	721147000	960043000	1080010000	817605000	849270000	695597000	722862000	822571000	989525000	1039770000	980407000	1149810000	968609000	981596000	46.5788	46.1261	46.511	51.5204	52.3823	49.8978	45.6385	46.6982	47.0664	3792690000	6636680000	4210740000	3902760000	3329360000	3865180000	4702190000	3564440000	4608870000	0.000848675	0.000117505	0.000145525	0.00018669
Actba	DLYANTVLSGGTTMYPGIADR2	DLYANTVLSGGTTMYPGIADR	DLYANTVLSGGTTMYPGIADR	1108.04	2	A8WG05;Q7ZVF9;Q7ZVI7	actb2;actbb;actba	2	TRUE	804961000	838045000	872780000	199342000	299450000	196701000	635791000	747840000	685905000	529730000	532980000	551349000	606798000	701713000	573713000	510665000	563835000	595444000	104.438	104.345	104.301	113.094	113.719	111.624	104.737	105.266	105.707	1874560000	1994150000	2305580000	312962000	615676000	337922000	1546920000	1963440000	1667980000	0.000539879	0.000455708	0.00020703	0.000924802
Actba	MQKEITSLAPSTMK3	MQKEITSLAPSTMK	MQKEITSLAPSTMK	522.275	3	A8WG05;Q7ZVF9;Q7ZVI7	actb2;actbb;actba	2	TRUE	125135000	208744000	184014000	61584800	70451600	88802000	170130000	165570000	182086000	134318000	131065000	166539000	61259000	100939000	79316700	168286000	180378000	204779000	44.0821	42.8934	43.9556	48.3617	49.9083	46.5729	42.3976	44.0955	44.6783	1156990000	1963050000	1490880000	268809000	367710000	332630000	1203120000	1475690000	1876200000	5.52557e-05	5.54426e-05	1.99005e-05	3.62851e-05
Actba	GYSFTTTAEREIVR3	GYSFTTTAEREIVR	GYSFTTTAEREIVR	543.947	3	A8WG05;Q7ZVF9;Q7ZVI7	actb2;actbb;actba	2	TRUE	229716000	292104000	327308000	51301300	66832800	61149300	246836000	179998000	227767000	198929000	215333000	267249000	72638500	102021000	84258600	250636000	190120000	215703000	63.5267	62.8131	63.4246	69.7859	71.41	67.7284	62.1296	64.0094	64.6037	849545000	1087180000	1717080000	97167300	142342000	162857000	970443000	734041000	645606000	6.92341e-05	0.000221775	0.00038769	0.000169861
Actba	QEYDESGPSIVHR3	QEYDESGPSIVHR	QEYDESGPSIVHR	506.24	3	A8WG05;Q7ZVF9;Q7ZVI7	actb2;actbb;actba	2	TRUE	134964000	142810000	104917000	141528000	116467000	170283000	145661000	144899000	126857000	122655000	111605000	104522000	163297000	180000000	189751000	138563000	123937000	132873000	29.4874	28.8374	29.0259	33.2889	33.908	31.8617	28.3046	29.2476	29.3282	1300440000	1386810000	1119590000	1021860000	997207000	1033190000	1451750000	1504420000	1162790000	0.000539879	0.000221775	0.000881974	0.000273022
Actba	TTGIVMDSGDGVTHTVPIYEGYALPHAILR4	TTGIVMDSGDGVTHTVPIYEGYALPHAILR	TTGIVMDSGDGVTHTVPIYEGYALPHAILR	796.66	4	A8WG05;Q7ZVF9;Q7ZVI7	actb2;actbb;actba	2	TRUE	265790000	232028000	282983000	33277000	41014400	38819900	679923000	143948000	118225000	167554000	135832000	162099000	98643900	119181000	113225000	527063000	103850000	100213000	108.27	108.395	108.792	115.417	116.201	114.176	105.496	110.417	111.525	531296000	487750000	555080000	16900900	31800800	17611700	1413920000	259493000	219220000	6.92341e-05	5.54426e-05	1.99005e-05	0.000382511
Actba	MQKEITSLAPSTMK2	MQKEITSLAPSTMK	MQKEITSLAPSTMK	782.908	2	A8WG05;Q7ZVF9;Q7ZVI7	actb2;actbb;actba	2	TRUE	31318500	74988000	48268600	19868400	14161200	26402300	36785400	43743200	44190200	31425100	46725600	45663300	20080800	20071800	22813900	36791900	48141900	49509500	44.0502	42.862	43.9232	48.3289	49.9305	46.5948	42.4195	44.1176	44.7002	563855000	1218130000	684936000	213295000	182881000	251383000	470797000	715096000	983040000	5.52557e-05	1.3554e-06	8.21965e-07	1.50836e-07
Actba	KDLYANTVLSGGTTMYPGIADR3	KDLYANTVLSGGTTMYPGIADR	KDLYANTVLSGGTTMYPGIADR	781.727	3	A8WG05;Q7ZVF9;Q7ZVI7	actb2;actbb;actba	2	TRUE	372389000	393938000	395933000	155583000	152426000	148610000	360262000	377377000	289946000	241242000	227988000	240405000	290993000	306752000	309998000	326055000	343394000	295137000	85.7546	85.3013	85.6864	92.9984	94.2852	91.3495	85.2157	86.8847	87.5913	851310000	954768000	931447000	235558000	304866000	263442000	795883000	698016000	556373000	5.52557e-05	5.54426e-05	7.19878e-05	0.000234074
Actba	C(UniMod:4)PEALFQPSFLGMESC(UniMod:4)GIHETTFNSIMK3	CPEALFQPSFLGMESCGIHETTFNSIMK	C(UniMod:4)PEALFQPSFLGMESC(UniMod:4)GIHETTFNSIMK	1077.83	3	A8WG05;Q7ZVF9;Q7ZVI7	actb2;actbb;actba	2	TRUE	191323000	201995000	203032000	29135800	27512300	28995500	53319700	59069000	43705900	113684000	106729000	110352000	88689700	101389000	84570600	46452600	47262900	43562000	122.69	122.797	123.094	126.327	126.813	125.765	122.377	123.965	124.906	773497000	793596000	838817000	55121100	73109600	54705700	179745000	214621000	147928000	0.000164328	0.000117505	3.93918e-05	0.000217783
Actba	QEYDESGPSIVHRK3	QEYDESGPSIVHRK	QEYDESGPSIVHRK	548.938	3	A8WG05;Q7ZVF9;Q7ZVI7	actb2;actbb;actba	2	TRUE	47539000	53122000	43714200	37605100	27254300	38168100	43540200	56231300	50545200	44931000	42816600	40535800	43736200	41893400	38411300	45864100	50731800	46507100	18.4867	18.0553	18.2924	21.7453	22.9458	20.4219	17.9484	18.4832	18.8983	567859000	630843000	491112000	293970000	265759000	288682000	401515000	611351000	639774000	5.52557e-05	5.54426e-05	7.19878e-05	0.000273022
Actba	C(UniMod:4)DVDIRK2	CDVDIRK	C(UniMod:4)DVDIRK	453.23	2	A8WG05;Q7ZVF9;Q7ZVI7	actb2;actbb;actba	2	TRUE	56600800	67468300	89035200	21355800	17843600	22863700	68923000	85476900	76939800	56969300	57603400	78824800	22010600	28092300	21446600	78120000	79170400	74700400	12.5457	12.5294	12.416	13.0708	13.1297	12.9712	12.1287	12.6193	12.4571	316614000	379841000	592011000	135356000	88530300	143438000	435463000	557108000	567919000	5.52557e-05	1.3554e-06	5.23071e-06	2.49047e-05
Actba	GYSFTTTAEREIVR2	GYSFTTTAEREIVR	GYSFTTTAEREIVR	815.416	2	A8WG05;Q7ZVF9;Q7ZVI7	actb2;actbb;actba	2	TRUE	10983700	16988200	16737100	4029690	3132470	5262910	11136400	7341250	9649040	9557640	12723100	13565000	5705780	4753830	7270770	11343800	7284270	9024170	63.4945	62.835	63.6082	69.8078	71.432	67.6951	62.1515	64.0314	64.6795	257816000	332897000	510270000	58469600	45618000	166785000	271385000	183229000	159257000	2.01371e-06	9.18665e-06	5.38016e-06	1.35753e-06
Actba	EITSLAPSTMK1	EITSLAPSTMK	EITSLAPSTMK	1177.61	1	A8WG05;Q7ZVF9;Q7ZVI7	actb2;actbb;actba	2	TRUE	50687500	132853000	79299200	112717000	65828100	145134000	55533000	47145300	46040700	50784400	88751800	75597500	106121000	94088400	149037000	59203200	55425400	52897900	46.6053	46.2057	46.5921	51.602	52.4094	49.9235	45.6641	46.7247	46.9284	127357000	444189000	157718000	236871000	126458000	279064000	151560000	110735000	177113000	5.52557e-05	5.54426e-05	1.99005e-05	2.49047e-05
Actba	QEYDESGPSIVHR2	QEYDESGPSIVHR	QEYDESGPSIVHR	758.856	2	A8WG05;Q7ZVF9;Q7ZVI7	actb2;actbb;actba	2	TRUE	44694300	58517200	33518300	46886100	23320400	53226700	47663000	55514600	35125300	39814400	45748600	33676600	54149300	35590900	58280700	44976300	47358200	36941200	29.5094	28.8062	29.0478	33.1437	33.8752	31.8288	28.4331	29.2164	29.457	351659000	408874000	249838000	293460000	147598000	328447000	354256000	436760000	232465000	5.52557e-05	3.1626e-06	4.78236e-06	5.65638e-06
Actba	QEYDESGPSIVHRK4	QEYDESGPSIVHRK	QEYDESGPSIVHRK	411.956	4	A8WG05;Q7ZVF9;Q7ZVI7	actb2;actbb;actba	2	TRUE	61302700	57083200	49094700	48867600	42109700	54357300	54748200	66079600	60408200	56646900	44346400	45164800	56533100	65447100	54091200	57836700	59201000	56419000	18.5267	18.042	18.279	21.7319	22.9323	20.4637	17.9886	18.4698	18.885	346044000	323944000	309883000	151199000	186740000	169167000	265008000	320127000	340146000	0.000392366	0.000187908	0.000220213	0.000150871
Actba	C(UniMod:4)DVDIRKDLYANTVLSGGTTMYPGIADR4	CDVDIRKDLYANTVLSGGTTMYPGIADR	C(UniMod:4)DVDIRKDLYANTVLSGGTTMYPGIADR	776.132	4	A8WG05;Q7ZVF9;Q7ZVI7	actb2;actbb;actba	2	TRUE	151795000	135007000	162825000	11143400	20976500	10041000	81451900	93450500	77853700	101286000	81324700	100565000	30850000	47457600	29286600	70659000	71308400	63699400	99.2268	99.0858	99.3675	107.181	108.449	105.653	99.3106	100.823	101.424	294804000	293297000	332345000	8642410	20827100	5750660	172471000	177822000	145359000	5.52557e-05	2.259e-07	1.49448e-07	4.37426e-06
Actba	GYSFTTTAER1	GYSFTTTAER	GYSFTTTAER	1132.53	1	A8WG05;Q7ZVF9;Q7ZVI7	actb2;actbb;actba	2	TRUE	6201930	8448400	6240790	7469840	4575870	7650310	6745660	6823840	4177650	5494280	6471940	5648740	8943840	7698850	7900940	6602520	5423010	4767420	36.0807	35.448	35.6831	40.4757	41.7001	39.0947	35.3364	36.2711	36.8329	233386000	320846000	228835000	187414000	100227000	148671000	234981000	288766000	132012000	6.92341e-05	0.000319631	8.83283e-05	0.00018669
Actba	C(UniMod:4)DVDIRKDLYANTVLSGGTTMYPGIADR3	CDVDIRKDLYANTVLSGGTTMYPGIADR	C(UniMod:4)DVDIRKDLYANTVLSGGTTMYPGIADR	1034.51	3	A8WG05;Q7ZVF9;Q7ZVI7	actb2;actbb;actba	2	TRUE	78473500	74928600	80679400	6231980	7625810	6568340	35489900	45072400	36351400	52341200	44826400	49829800	17257400	17177100	19157800	30778000	34611300	30099400	99.2353	99.0944	99.376	107.19	108.457	105.662	99.3191	100.831	101.378	282624000	235280000	300466000	11527800	14345000	10551000	117702000	140152000	123447000	5.52557e-05	5.27101e-06	7.47241e-07	5.58096e-06
Actba	LC(UniMod:4)YVALDFEQEMGTAASSSSLEK3	LCYVALDFEQEMGTAASSSSLEK	LC(UniMod:4)YVALDFEQEMGTAASSSSLEK	846.058	3	A8WG05;Q7ZVF9;Q7ZVI7	actb2;actbb;actba	2	TRUE	60085600	61599200	65963800	5510010	11499300	4263280	51008900	38695300	40464700	34275100	34468900	34692700	16772500	42377200	12434600	42516900	29013200	32730600	117.447	117.175	117.192	122.125	122.642	121.396	117.357	118.222	119.167	294527000	271837000	287661000	7600450	27982900	5380610	198329000	171565000	150495000	5.52557e-05	3.76499e-07	1.41976e-06	3.16757e-06
Actba	EKLC(UniMod:4)YVALDFEQEMGTAASSSSLEK3	EKLCYVALDFEQEMGTAASSSSLEK	EKLC(UniMod:4)YVALDFEQEMGTAASSSSLEK	931.771	3	A8WG05;Q7ZVF9;Q7ZVI7	actb2;actbb;actba	2	TRUE	64267000	59124700	56909200	10728700	13045800	10855800	31917800	33924300	29052700	37571200	32885400	31993700	32658200	48076500	31663000	24782100	25268200	24314600	114.039	114.047	114.228	119.252	119.898	118.406	113.622	115.694	116.584	238431000	225359000	196717000	15280200	24298700	18878700	118770000	135607000	106046000	5.52557e-05	1.506e-07	2.24172e-07	3.62851e-05
Actba	KDLYANTVLSGGTTMYPGIADR2	KDLYANTVLSGGTTMYPGIADR	KDLYANTVLSGGTTMYPGIADR	1172.09	2	A8WG05;Q7ZVF9;Q7ZVI7	actb2;actbb;actba	2	TRUE	31122500	41390900	32156300	10715100	5985960	10596400	15358000	13328100	13474900	20194800	23954500	19524800	19109300	12012900	22059600	14006900	12142400	13578700	85.711	85.3123	85.6973	93.0095	94.2962	91.3606	85.3897	87.1696	87.6022	154308000	216880000	186206000	59429500	28593500	83404600	94456400	74398400	57355100	5.52557e-05	1.00903e-05	1.50944e-05	0.000178346
Actba	QEYDESGPSIVHRK2	QEYDESGPSIVHRK	QEYDESGPSIVHRK	822.903	2	A8WG05;Q7ZVF9;Q7ZVI7	actb2;actbb;actba	2	TRUE	20963800	31315700	21507000	15712600	7163050	14442000	17835800	21291500	24531300	19371700	24328300	19785500	18737400	11153200	14371300	18800100	18985300	22496700	18.5088	18.0241	18.3143	21.7676	22.9133	20.4449	17.9703	18.3986	18.9202	139591000	212036000	141477000	90714500	36279000	76929200	83572000	135063000	180829000	0.00054729	0.000465227	0.0022976	0.000273022
Actba	FRC(UniMod:4)PEALFQPSFLGMESC(UniMod:4)GIHETTFNSIMK4	FRCPEALFQPSFLGMESCGIHETTFNSIMK	FRC(UniMod:4)PEALFQPSFLGMESC(UniMod:4)GIHETTFNSIMK	884.414	4	A8WG05;Q7ZVF9;Q7ZVI7	actb2;actbb;actba	2	TRUE	64722900	61022300	73806100	10188600	19220300	9640230		813819		35786400	35226200	41008400	31014300	70831000	28117500		637264		120.036	120.257	120.607	123.504	124.183	122.715		121.589		160479000	184541000	208446000	12159800	29924600	9751490		2216780		5.52557e-05	7.52999e-07	4.48345e-07	0.000169861
Actba	TTGIVMDSGDGVTHTVPIYEGYALPHAILR3	TTGIVMDSGDGVTHTVPIYEGYALPHAILR	TTGIVMDSGDGVTHTVPIYEGYALPHAILR	1061.88	3	A8WG05;Q7ZVF9;Q7ZVI7	actb2;actbb;actba	2	TRUE	45539600	41699100	54435100	10887200	8529980	12696900	16791600	24057600	16834600	28703300	24411100	31124300	32144400	24207200	37032900	13154400	17231900	14209600	108.279	108.348	108.746	115.482	116.209	114.185	108.195	110.426	111.533	157771000	160364000	182197000	15988100	19257500	19805300	50168300	77069000	58531700	5.52557e-05	5.54426e-05	1.99005e-05	0.000332215
Actba	TTGIVM(UniMod:35)DSGDGVTHTVPIYEGYALPHAILR4	TTGIVMDSGDGVTHTVPIYEGYALPHAILR	TTGIVM(UniMod:35)DSGDGVTHTVPIYEGYALPHAILR	800.658	4	A8WG05;Q7ZVF9;Q7ZVI7	actb2;actbb;actba	2	TRUE	51707100	64631100	54858300	24871800	21445500	24689100	51770300	38196400	33204000	34505600	38791700	33487600	54345500	48946600	60315200	44896800	28353500	28485700	99.3926	99.1417	99.8058	106.505	108.225	104.684	98.9843	101.425	102.082	91143200	141823000	117155000	21998900	32170500	18103700	123663000	92760100	65790700	5.52557e-05	9.78899e-07	1.49448e-07	0.000111021
Actba	EITSLAPSTM(UniMod:35)K2	EITSLAPSTMK	EITSLAPSTM(UniMod:35)K	597.309	2	A8WG05;Q7ZVF9;Q7ZVI7	actb2;actbb;actba	2	TRUE	23527800	33945200	27203300	41982300	21499100	38715300	41918100	35958100	31436900	20224200	24387000	23945000	45274700	36101800	44440800	38641900	32543000	34003400	31.3569	31.076	30.9535	35.0027	35.7067	33.7964	30.9288	31.5448	31.9098	88534000	135038000	98446300	96095800	53321900	89953900	126737000	132621000	89563800	5.52557e-05	5.54426e-05	1.99005e-05	3.62851e-05
Actba	DLYANTVLSGGTTM(UniMod:35)YPGIADR2	DLYANTVLSGGTTMYPGIADR	DLYANTVLSGGTTM(UniMod:35)YPGIADR	1116.04	2	A8WG05;Q7ZVF9;Q7ZVI7	actb2;actbb;actba	2	TRUE	20340100	28974300	24693100	16125700	18468100	15447900	35088400	25474900	24916100	12956500	16805400	14703100	41324600	37517400	40555300	26490200	18901000	21586600	92.8449	92.7102	92.5562	101.463	101.954	99.7628	93.0299	93.4472	94.0536	76691000	110596000	78936800	36650300	31251900	30331500	129194000	93234700	94848100	5.52557e-05	5.54426e-05	1.47955e-05	0.000178346
Actba	DLYANTVLSGGTTMYPGIADR3	DLYANTVLSGGTTMYPGIADR	DLYANTVLSGGTTMYPGIADR	739.029	3	A8WG05;Q7ZVF9;Q7ZVI7	actb2;actbb;actba	2	TRUE	51792200	52166500	55600600	11091200	20132600	8925030	48620300	51880600	5960390	34114500	31485400	34786700	33183200	47071600	26031500	38788800	38962200	5192670	104.426	104.388	104.344	113.024	113.706	111.555	104.725	105.253	107.561	107393000	106538000	127646000	9412510	28835800	6492440	94256500	105250000	9999270	5.52557e-05	5.54426e-05	7.19878e-05	0.000118956
Actba	DLYANTVLSGGTTM(UniMod:35)YPGIADR3	DLYANTVLSGGTTMYPGIADR	DLYANTVLSGGTTM(UniMod:35)YPGIADR	744.361	3	A8WG05;Q7ZVF9;Q7ZVI7	actb2;actbb;actba	2	TRUE	2183630	3658050	1659590	2397650	3158670	2370300		2716930	2717170	1379850	2118140	1025310	6125190	6312050	6185870		2075010	2352920	92.8873	92.6435	92.8171	101.393	101.941	99.7503		93.4898	94.0962	5541050	7719190	5425090	2374210	5276850	1491170		0	83814900	5.52557e-05	5.54426e-05	7.19878e-05	0.000118956
Actba	M(UniMod:35)QKEITSLAPSTMK3	MQKEITSLAPSTMK	M(UniMod:35)QKEITSLAPSTMK	527.606	3	A8WG05;Q7ZVF9;Q7ZVI7	actb2;actbb;actba	2	TRUE	4485520	8438330	6279950	2482660	2012940	4114300	10407200		6468170	4497280	6121980	5262600	2690900	2904840	4306120	10298600		7535190	36.8045	36.0565	36.728	40.5522	42.5089	39.0063	35.3034		37.5013	19156600	42813900	31250800	10187000	6867440	11756700	76692700		21659300	5.52557e-05	0.000149482	1.04614e-06	0.000111021
Actba	MQKEITSLAPSTM(UniMod:35)K3	MQKEITSLAPSTMK	MQKEITSLAPSTM(UniMod:35)K	527.606	3	A8WG05;Q7ZVF9;Q7ZVI7	actb2;actbb;actba	2	TRUE	4927730	6598650	5481680	3578040	1909310	3214450	8447300	7992890	5696170	4172670	4665880	5215690	3983860	3206180	3643060	7595150	7286280	6248800	31.615	31.1215	31.4277	35.2724	36.5871	33.9	30.6555	31.6982	32.276	40945000	61898600	47865700	14710700	8665860	13094900	35105300	59104700	39140100	5.52557e-05	1.09939e-05	2.54062e-06	3.62851e-05
Actba	M(UniMod:35)QKEITSLAPSTMK2	MQKEITSLAPSTMK	M(UniMod:35)QKEITSLAPSTMK	790.906	2	A8WG05;Q7ZVF9;Q7ZVI7	actb2;actbb;actba	2	TRUE	1565590	3197540	1976920	1098720	556797	2093680	3225270	2517650	2269620	1576900	2286460	1687760	1325270	813124	2191300	3207580	2131060	2644030	36.8802	36.0254	36.8563	40.4094	42.3056	39.0833	35.4328	36.7927	37.5763	13071900	23169100	8907510	13570000	1245550	17453000	57278300	27121900	14795300	5.52557e-05	5.54426e-05	2.61535e-06	0.000546758
Actba	ILTERGYSFTTTAER3	ILTERGYSFTTTAER	ILTERGYSFTTTAER	582.301	3	A8WG05;Q7ZVF9;Q7ZVI7	actb2;actbb;actba	2	TRUE	13110200	18719000	18176600	5404740	5143440	5291530	10098000	12268000	11531400	11569600	12679100	17249000	5560750	7400700	5759510	11343200	12205900	12531500	51.3522	50.3738	51.1719	56.5041	57.9412	54.4957	50.0247	51.4619	52.1011	54524900	47965600	34341000	17840500	15202200	12819800	45871800	35882700	29335500	5.52557e-05	5.54426e-05	4.33401e-06	2.49047e-05
Actba	FRC(UniMod:4)PEALFQPSFLGMESC(UniMod:4)GIHETTFNSIMK3	FRCPEALFQPSFLGMESCGIHETTFNSIMK	FRC(UniMod:4)PEALFQPSFLGMESC(UniMod:4)GIHETTFNSIMK	1178.88	3	A8WG05;Q7ZVF9;Q7ZVI7	actb2;actbb;actba	2	TRUE	24595700	29062000	24966500	6409480	5801570	5902390				13622900	16590000	13757200	19510500	21380000	17215400				120.042	120.263	120.613	123.626	124.189	122.779				39388100	46780600	42688900	17117800	20197100	14750900				9.69564e-07	4.51799e-07	3.7362e-07	3.62851e-05
Actba	KDLYANTVLSGGTTM(UniMod:35)YPGIADR3	KDLYANTVLSGGTTMYPGIADR	KDLYANTVLSGGTTM(UniMod:35)YPGIADR	787.059	3	A8WG05;Q7ZVF9;Q7ZVI7	actb2;actbb;actba	2	TRUE	6804760	8994580	5854300	6437470	4750000	7098450	12617300	6295730	6204340	4345460	5197210	4298080	10403400	8429050	11912200	10042200	5957410	6491160	75.7584	74.9451	75.4703	82.4758	83.6267	80.7083	75.3002	76.4764	77.1811	29256600	34787400	12764800	12922300	13536200	14408800	41674000	20946000	21677400	5.52557e-05	1.4307e-06	5.97793e-07	2.49047e-05
Actba	TTGIVM(UniMod:35)DSGDGVTHTVPIYEGYALPHAILR3	TTGIVMDSGDGVTHTVPIYEGYALPHAILR	TTGIVM(UniMod:35)DSGDGVTHTVPIYEGYALPHAILR	1067.21	3	A8WG05;Q7ZVF9;Q7ZVI7	actb2;actbb;actba	2	TRUE	16671300	23446600	15784300	7027020	4715270	7611160	11608500	9959210	8074220	11202500	14123600	9599030	15806200	10777100	18594000	10081200	7375030	6885270	99.4011	99.1503	99.7597	106.514	108.234	104.692	99.1563	101.434	102.091	15826700	32383300	40306800	10420600	7641250	10598000	31634400	20003800	11009400	5.52557e-05	6.02399e-07	1e-09	3.62851e-05
Actba	MQKEITSLAPSTM(UniMod:35)K2	MQKEITSLAPSTMK	MQKEITSLAPSTM(UniMod:35)K	790.906	2	A8WG05;Q7ZVF9;Q7ZVI7	actb2;actbb;actba	2	TRUE	2069060	3009680	2073490	1786330	891489	2065830	3201090	2812300	2059210	1841430	2133210	1994820	1904630	1513190	2351240	2887040	2545200	2295460	31.7444	31.1434	31.5025	35.2398	36.6093	33.9219	30.7308	31.5065	32.2979	8420110	36285000	20335200	8006540	2742330	7102950	19326000	29231200	11987600	1.34247e-06	2.259e-07	3.7362e-07	3.62851e-05
Actba	C(UniMod:4)PEALFQPSFLGM(UniMod:35)ESC(UniMod:4)GIHETTFNSIMK3	CPEALFQPSFLGMESCGIHETTFNSIMK	C(UniMod:4)PEALFQPSFLGM(UniMod:35)ESC(UniMod:4)GIHETTFNSIMK	1083.16	3	A8WG05;Q7ZVF9;Q7ZVI7	actb2;actbb;actba	2	TRUE	5481130	5909580	5599770	1404750	2145060	1607500		3875850	2593570	3019170	3290470	3111240	4276080	7904980	4688570		2832420	2080450	117.728	117.84	118.079	121.789	122.42	121.058		119.109	119.998	16800300	21979600	29745300	3347990	5714380	3639190		11089800	6310240	5.52557e-05	5.54426e-05	1.65142e-05	2.49047e-05
Actba	GYSFTTTAEREIVRDIK3	GYSFTTTAEREIVRDIK	GYSFTTTAEREIVRDIK	662.682	3	A8WG05;Q7ZVF9;Q7ZVI7	actb2;actbb;actba	2	TRUE	9466370	7431160	7402200	481241	466286	585734	2852420	1825350	1462810	6550050	4720850	5001490	930065	1084760	1146760	2305900	1416170	1208670	80.4718	79.8087	80.514	87.172	89.5843	85.1865	79.4815	82.0236	82.946	23435500	17515600	23208700	511106	308310	227458	10093200	6715240	9404800	1.34247e-06	8.28304e-06	1.49448e-07	0.000206356
Actba	C(UniMod:4)DVDIRK1	CDVDIRK	C(UniMod:4)DVDIRK	905.452	1	A8WG05;Q7ZVF9;Q7ZVI7	actb2;actbb;actba	2	TRUE	910487	1635560	2756960	1118740	505934	393168	2209720	1689810	3342190	914891	1405210	2457130	1167220	799582	383652	2500740	1556770	3373560	12.5278	12.5115	12.3982	13.0517	13.1111	13.008	12.1641	12.6015	12.4393	4906320	6167920	20702000	5111880	1591070	2027200	21875900	12301900	21375100	5.52557e-05	2.0331e-06	2.24172e-07	8.296e-07
Actba	LC(UniMod:4)YVALDFEQEM(UniMod:35)GTAASSSSLEK3	LCYVALDFEQEMGTAASSSSLEK	LC(UniMod:4)YVALDFEQEM(UniMod:35)GTAASSSSLEK	851.39	3	A8WG05;Q7ZVF9;Q7ZVI7	actb2;actbb;actba	2	TRUE	816066	1282550	1208200		779550		841122	1382280	1166990	546751	776170	751190		1772220		748207	1058070	968713	94.6452	94.3995	94.5732		104.263		94.9935	96.0142	96.6745	6195960	5532200	12437900		1634490		8464960	20216000	20199500	0.000611778	0.000412398	0.00020703
Actba	ILTERGYSFTTTAER2	ILTERGYSFTTTAER	ILTERGYSFTTTAER	872.948	2	A8WG05;Q7ZVF9;Q7ZVI7	actb2;actbb;actba	2	TRUE	731979	961804	26359500	174858	166068	150714	421845	488122	1030680	636585	654225	23184300	176362	240731	163801	472480	493401	1131150	51.3729	50.286	51.0837	56.4696	57.8506	54.461	50.0454	51.5909	52.1218	13427700	7607730	7464850	2806330	874818	1447260	1395810	3740970	2813490	1.49164e-07	4.51799e-07	0.000520437	0.000118956
Actba	FRC(UniMod:4)PEALFQPSFLGMESC(UniMod:4)GIHETTFNSIM(UniMod:35)K4	FRCPEALFQPSFLGMESCGIHETTFNSIMK	FRC(UniMod:4)PEALFQPSFLGMESC(UniMod:4)GIHETTFNSIM(UniMod:35)K	888.413	4	A8WG05;Q7ZVF9;Q7ZVI7	actb2;actbb;actba	2	TRUE				3878890	3904740	3639430							11807400	14389800	10615100							119.022	119.782	118.289							8154250	13271600	7149840							2.49047e-05
Actba	C(UniMod:4)PEALFQPSFLGMESC(UniMod:4)GIHETTFNSIM(UniMod:35)K3	CPEALFQPSFLGMESCGIHETTFNSIMK	C(UniMod:4)PEALFQPSFLGMESC(UniMod:4)GIHETTFNSIM(UniMod:35)K	1083.16	3	A8WG05;Q7ZVF9;Q7ZVI7	actb2;actbb;actba	2	TRUE				1863900	3279900	2193090	6371050	4875780	5850090				5673730	12087100	6396560	5329920	3638050	4686280				121.329	122.363	120.659	117.638	118.614	119.943				1934650	6464810	2401220	13046900	2904960	6310240				3.62851e-05
Actba	GYSFTTTAEREIVRDIK4	GYSFTTTAEREIVRDIK	GYSFTTTAEREIVRDIK	497.263	4	A8WG05;Q7ZVF9;Q7ZVI7	actb2;actbb;actba	2	TRUE	2500740	2028250	2244620				623105	469958	347355	1736140	1288790	1573040				506021	372923	285800	80.4559	79.7929	80.4981				79.4656	82.0078	82.9301	9878880	9220570	8004020				7489260	0	271112	5.52557e-05	2.0331e-06	3.7362e-07
Actba	DIKEKLC(UniMod:4)YVALDFEQEMGTAASSSSLEK4	DIKEKLCYVALDFEQEMGTAASSSSLEK	DIKEKLC(UniMod:4)YVALDFEQEMGTAASSSSLEK	788.132	4	A8WG05;Q7ZVF9;Q7ZVI7	actb2;actbb;actba	2	TRUE	811996	671572	968108							388663	337947	470085							125.214	125.317	125.726							4753090	7132150	8245990							0.000616948	0.00568419	0.000340697
Actba	C(UniMod:4)PEALFQPSFLGMESC(UniMod:4)GIHETTFNSIMK4	CPEALFQPSFLGMESCGIHETTFNSIMK	C(UniMod:4)PEALFQPSFLGMESC(UniMod:4)GIHETTFNSIMK	808.622	4	A8WG05;Q7ZVF9;Q7ZVI7	actb2;actbb;actba	2	TRUE	1760450	2127890	2489970	165048	154498	153670	503123	707544	344731	1048200	1107630	1356240	502409	569358	448206	439691	566127	345046	122.626	122.788	123.086	126.375	126.805	125.756	122.424	123.956	124.898	7036260	7987590	3734820	34678.6	176651	109211	673966	2331670	688829	1e-09	1e-09	1e-09	0.000118956
Actba	DIKEKLC(UniMod:4)YVALDFEQEMGTAASSSSLEK3	DIKEKLCYVALDFEQEMGTAASSSSLEK	DIKEKLC(UniMod:4)YVALDFEQEMGTAASSSSLEK	1050.51	3	A8WG05;Q7ZVF9;Q7ZVI7	actb2;actbb;actba	2	TRUE	2544560	2222700	2421260				687774			1207970	1178650	1169390				637156			125.169	125.217	125.735				124.914			5435970	5874750	2289080				2780940			5.52557e-05	0.0056593	1.37494e-05
Actba	EITSLAPSTM(UniMod:35)K1	EITSLAPSTMK	EITSLAPSTM(UniMod:35)K	1193.61	1	A8WG05;Q7ZVF9;Q7ZVI7	actb2;actbb;actba	2	TRUE	983540	1910340	1027180	1703990	1058680	2026100	1479070	1529980	1150950	861910	1345620	915852	1837410	1612750	2325730	1318170	1382910	1275520	31.3297	31.1017	30.9796	35.0299	35.6783	33.8792	30.9016	31.5176	31.8824	0	0	433428	2960960	669021	3654170	0	0	0	0.000315177	0.000221775	0.000988263	0.000118956
Actba	DEEIAALVVDNGSGMC(UniMod:4)K2	DEEIAALVVDNGSGMCK	DEEIAALVVDNGSGMC(UniMod:4)K	904.414	2	Q7ZVI7	actba	1	TRUE							1400090	1728260	1140010							1181650	1607890	1218960							87.0221	87.655	88.1453							0	1845110	2038510
Actba	YPIEHGIVTNWDDMEK2	YPIEHGIVTNWDDMEK	YPIEHGIVTNWDDMEK	973.952	2	A8WG05;Q7ZVF9;Q7ZVI7	actb2;actbb;actba	2	TRUE				320581	239626	330440	908655	701831	705312				650659	511624	640466	688637	533112	568053				87.0756	88.7011	85.2023	79.77	81.4959	82.2553				0	253469	0	938540	891076	1811090				0.000206356
Actba	EKLC(UniMod:4)YVALDFEQEMGTAASSSSLEK4	EKLCYVALDFEQEMGTAASSSSLEK	EKLC(UniMod:4)YVALDFEQEMGTAASSSSLEK	699.08	4	A8WG05;Q7ZVF9;Q7ZVI7	actb2;actbb;actba	2	TRUE	3936190	3462450	3034890		110042		3031410	2728520	1946460	2305430	1925830	1703260		405528		2353700	2030800	1625930	114.029	114.091	114.217		119.886		113.611	115.683	116.573	0	1795800	322882		0		212976	537419	0	0.000304829	5.54426e-05	0.000681631
Actba	EITSLAPSTMKIK3	EITSLAPSTMKIK	EITSLAPSTMKIK	473.603	3	A8WG05;Q7ZVF9;Q7ZVI7	actb2;actbb;actba	2	TRUE	399287	578385	471050	392707	165237			431698	369485	361601	445188	387531	428167	252698			411974	400643	54.5292	53.6371	54.4445	59.9841	61.3598			55.0045	55.4289	0	536611	0	46762	190336			0	440427	0.00139764	0.00148751	0.00500746	0.00269167
Actba	C(UniMod:4)PEALFQPSFLGMESC(UniMod:4)GIHETTFNSIMK2	CPEALFQPSFLGMESCGIHETTFNSIMK	C(UniMod:4)PEALFQPSFLGMESC(UniMod:4)GIHETTFNSIMK	1616.24	2	A8WG05;Q7ZVF9;Q7ZVI7	actb2;actbb;actba	2	TRUE	20578700	20790300	21222300	3158440			5280150	7302290	3992730	12327600	11166700	11534700	9614310			4605020	5822730	3996370	122.636	122.798	123.04	126.271			122.378	123.966	124.907	0	0	0	0			0	0	0	5.52557e-05	0.000117505	0.00030316	0.00398465
Actba	EKLC(UniMod:4)YVALDFEQEMGTAASSSSLEK2	EKLCYVALDFEQEMGTAASSSSLEK	EKLC(UniMod:4)YVALDFEQEMGTAASSSSLEK	1397.15	2	A8WG05;Q7ZVF9;Q7ZVI7	actb2;actbb;actba	2	TRUE	6529960	8138690	6555730	1879520	1489810	1944610	3709450		2666340	3824590	4510210	3679240	5721280	5490250	5671830	2843020		2229250	113.989	113.997	114.233	119.199	119.959	118.41	113.736		116.589	0	0	0	0	0	0	0		0	0.000541091	0.000221775	0.00143667	0.000159324
Actba	LC(UniMod:4)YVALDFEQEMGTAASSSSLEK2	LCYVALDFEQEMGTAASSSSLEK	LC(UniMod:4)YVALDFEQEMGTAASSSSLEK	1268.58	2	A8WG05;Q7ZVF9;Q7ZVI7	actb2;actbb;actba	2	TRUE	103072000	103144000	105664000	14085400	21624900	13437000	61857200	71528300	53575900	58510500	57662900	55952100	42876200	79692400	39191400	51505300	53630900	42988200	117.179	117.237	117.255	122.133	122.649	121.461	117.31	118.34	119.229	0	0	0	0	0	0	0	0	0	5.52557e-05	5.54426e-05	0.00020703	0.000546758
Actba	MQKEITSLAPSTMK1	MQKEITSLAPSTMK	MQKEITSLAPSTMK	1564.81	1	A8WG05;Q7ZVF9;Q7ZVI7	actb2;actbb;actba	2	TRUE	1586800	4189780	3480930	954448		1329020	965650	2660750	2651900	1578540	2598750	3160560	974995		1171710	949101	2898710	2982790	43.6782	42.8195	43.772	48.2855		46.5516	42.1612	44.0198	44.6035	0	0	0	0		0	0	0	0	5.52557e-05	0.000106458	0.000447404	0.00115078
Actba	TTGIVMDSGDGVTHTVPIYEGYALPHAILR2	TTGIVMDSGDGVTHTVPIYEGYALPHAILR	TTGIVMDSGDGVTHTVPIYEGYALPHAILR	1592.31	2	A8WG05;Q7ZVF9;Q7ZVI7	actb2;actbb;actba	2	TRUE	31044500	36642600	45027900	1296040	5998930	1561370	21478800	16795400	12122100	18191400	22037900	24039400	3825290	17855600	4554020	16656600	13016200	11051900	106.193	105.935	106.822	115.484	114.513	114.129	105.56	108.228	109.606	0	0	0	0	0	0	0	0	0	5.52557e-05	0.000319631	7.19878e-05	0.00129119
Actba	AGFAGDDAPR2	AGFAGDDAPR	AGFAGDDAPR	488.729	2	F1RCB6;Q4KMI7;Q6DHS1;Q6IQL9;Q6IQR3;A8WG05;Q7ZVF9;Q567E8;Q9I8V1;Q7ZVI7	actc1a;acta1b;acta2;actc2;actb2;actbb;acta1a;actc1b;actba	8	FALSE	3661370000	3741350000	3314800000	2513800000	2088820000	2897450000	5342930000	6015450000	6272830000	3252610000	2627520000	2962190000	2848090000	3146070000	2912840000	5611490000	5366160000	5298820000	19.9835	19.3726	19.7869	22.5611	23.1621	21.7868	19.3252	20.1348	20.1719	16288600000	18345700000	16607000000	8507750000	7731760000	9140910000	27159200000	27574000000	29643800000	0.000848675	5.54426e-05	0.000158305	0.000226293
Actba	DSYVGDEAQSKR2	DSYVGDEAQSKR	DSYVGDEAQSKR	677.816	2	F1RCB6;Q4KMI7;Q6DHS1;Q6IQL9;Q6IQR3;A8WG05;Q7ZVF9;Q567E8;Q9I8V1;Q7ZVI7	actc1a;acta1b;acta2;actc2;actb2;actbb;acta1a;actc1b;actba	8	FALSE	1427500000	1515460000	1582360000	1246160000	938909000	1438640000	2495300000	2892050000	3167360000	1516360000	1398540000	1505670000	1238020000	1461160000	1502950000	2652060000	2703920000	2843770000	14.3516	14.0469	13.9967	15.6824	15.8327	15.1918	13.7548	14.1923	13.8653	6901030000	7808550000	7614210000	6277280000	5160510000	6579790000	12190000000	15406200000	15168200000	0.000541091	0.000270783	0.0011352	0.00101263
Actba	HQGVMVGMGQK2	HQGVMVGMGQK	HQGVMVGMGQK	586.29	2	F1RCB6;Q4KMI7;Q6DHS1;Q6IQL9;Q6IQR3;A8WG05;Q7ZVF9;Q567E8;Q9I8V1;Q7ZVI7	actc1a;acta1b;acta2;actc2;actb2;actbb;acta1a;actc1b;actba	8	FALSE	937047000	995934000	885220000	821960000	570661000	855000000	1406020000	1553430000	1740590000	828236000	731794000	821577000	797590000	809195000	865525000	1495590000	1548910000	1604280000	18.1713	17.6884	17.9768	19.4375	20.4969	18.7841	17.2591	18.0627	18.4237	7144900000	7697280000	7034000000	5150860000	3780660000	5614840000	10472300000	11939600000	11504600000	0.000539879	0.000412398	0.00245715	0.000897527
Actba	VAPEEHPVLLTEAPLNPK3	VAPEEHPVLLTEAPLNPK	VAPEEHPVLLTEAPLNPK	652.027	3	F1RCB6;A8WG05;Q7ZVF9;Q7ZVI7	actc1a;actb2;actbb;actba	3	FALSE	178582000	285511000	216320000	151370000	145222000	132440000	218521000	190742000	214998000	145161000	196592000	179944000	233390000	233981000	188704000	188888000	173468000	209535000	67.2805	66.5443	67.1031	73.3	74.7879	71.1921	66.4789	68.2482	69.3302	5800150000	10692200000	7353900000	3438050000	3443280000	2549160000	7517730000	5777340000	5375770000	5.52557e-05	5.54426e-05	1.99005e-05	2.41338e-06
Actba	AVFPSIVGRPR3	AVFPSIVGRPR	AVFPSIVGRPR	400.241	3	F1RCB6;Q4KMI7;Q6DHS1;Q6IQL9;Q6IQR3;A8WG05;Q7ZVF9;Q567E8;Q9I8V1;Q7ZVI7	actc1a;acta1b;acta2;actc2;actb2;actbb;acta1a;actc1b;actba	8	FALSE	904870000	1331060000	924370000	345316000	426521	311387000	955738000	1237330000	1187030000	799468000	922977000	719620000	366663000	698833	315558000	1116350000	1180800000	1286830000	54.6288	53.7911	54.5433	58.8689	62.988	57.0818	52.4836	54.9972	55.4216	7151560000	7420940000	5805360000	1267840000	249250	1163540000	6594950000	7959580000	5760920000	0.000679065	0.000353434	0.00166851	0.000111021
Actba	DLTDYLMK2	DLTDYLMK	DLTDYLMK	499.748	2	F1RCB6;Q4KMI7;Q6DHS1;Q6IQL9;Q6IQR3;A8WG05;Q7ZVF9;Q567E8;Q9I8V1;Q7ZVI7	actc1a;acta1b;acta2;actc2;actb2;actbb;acta1a;actc1b;actba	8	FALSE	645894000	673055000	686426000	103718000	263063000	96723300	1156060000	1134600000	1062040000	410141000	391886000	438880000	228265000	533272000	211700000	979425000	1055570000	1158590000	86.9255	86.5249	86.531	94.2642	94.9891	92.7898	86.9372	87.6786	88.2241	3462900000	3651200000	3789340000	155732000	748664000	142651000	6632400000	5636800000	6041310000	5.52557e-05	1.3554e-06	7.19878e-05	1.05585e-06
Actba	IKIIAPPERK3	IKIIAPPERK	IKIIAPPERK	388.921	3	Q4KMI7;Q6DHS1;Q6IQL9;Q6IQR3;A8WG05;Q7ZVF9;Q567E8;Q9I8V1;Q7ZVI7	acta1b;acta2;actc2;actc1a;actb2;actbb;acta1a;actc1b;actba	8	FALSE	162831000	164822000	156292000	72067100	83764000	91421600	236782000	240207000	256398000	157176000	128321000	145725000	90178200	129940000	94136400	236653000	236304000	245437000	21.5805	20.7503	21.3786	23.1488	24.6516	22.5399	19.9543	21.5627	21.701	2098190000	2223890000	1901700000	619541000	666900000	712924000	3455280000	3328450000	3434520000	0.001249	0.000187908	0.000447404	0.000245304
Actba	IIAPPER2	IIAPPER	IIAPPER	398.241	2	Q4KMI7;Q6DHS1;Q6IQL9;Q6IQR3;A8WG05;Q7ZVF9;Q567E8;Q9I8V1;Q7ZVI7	acta1b;acta2;actc2;actc1a;actb2;actbb;acta1a;actc1b;actba	8	FALSE	467066000	572566000	409351000	461778000	460715000	475925000	877833000	765634000	879252000	453233000	512295000	413860000	500332000	702246000	511257000	800289000	714676000	823800000	22.1717	21.604	21.8623	23.97	24.8199	23.414	21.4065	22.203	22.182	1392370000	2217610000	1299820000	1045380000	959687000	994635000	2416850000	3062310000	3389230000	0.000639116	0.000106458	1.99005e-05	0.000169861
Actba	HQGVMVGMGQK3	HQGVMVGMGQK	HQGVMVGMGQK	391.196	3	F1RCB6;Q4KMI7;Q6DHS1;Q6IQL9;Q6IQR3;A8WG05;Q7ZVF9;Q567E8;Q9I8V1;Q7ZVI7	actc1a;acta1b;acta2;actc2;actb2;actbb;acta1a;actc1b;actba	8	FALSE	321496000	288174000	275332000	342643000	291619000	257205000	454169000	465142000	527294000	275740000	210639000	259935000	333970000	414730000	260370000	477947000	462032000	484264000	18.1531	17.7229	18.0113	19.4193	20.4219	18.7658	17.2408	18.1501	18.4055	2184940000	2027010000	2280060000	1868360000	1968130000	1576810000	2762830000	3208270000	3271350000	0.000427303	0.000393061	0.000640315	0.000159324
Actba	DSYVGDEAQSKR3	DSYVGDEAQSKR	DSYVGDEAQSKR	452.213	3	F1RCB6;Q4KMI7;Q6DHS1;Q6IQL9;Q6IQR3;A8WG05;Q7ZVF9;Q567E8;Q9I8V1;Q7ZVI7	actc1a;acta1b;acta2;actc2;actb2;actbb;acta1a;actc1b;actba	8	FALSE	151190000	117022000	167199000	189912000	141831000	161923000	228953000	263577000	277835000	160605000	112012000	159110000	189137000	224328000	168545000	245025000	245873000	241352000	14.383	14.0249	13.9745	15.7151	15.81	15.1696	13.7327	14.2241	13.8969	1524000000	1198070000	1525370000	1445510000	1304580000	1473320000	2456800000	2960940000	2809640000	0.000164328	0.000117505	0.000171757	0.000375988
Actba	DSYVGDEAQSK2	DSYVGDEAQSK	DSYVGDEAQSK	599.766	2	F1RCB6;Q4KMI7;Q6DHS1;Q6IQL9;Q6IQR3;A8WG05;Q7ZVF9;Q567E8;Q9I8V1;Q7ZVI7	actc1a;acta1b;acta2;actc2;actb2;actbb;acta1a;actc1b;actba	8	FALSE	454419000	488965000	489425000	694088000	500023000	480477000	794602000	661868000	926194000	451473000	416833000	431731000	714051000	734404000	496930000	790863000	662654000	798283000	16.5276	16.2634	16.3348	18.1277	18.4959	17.8066	16.2496	16.5299	16.4643	1349160000	1459300000	1474040000	1628660000	1446010000	1060000000	2316650000	2013410000	2697690000	0.000298054	0.000385561	0.000470976	0.000263483
Actba	LDLAGRDLTDYLMK3	LDLAGRDLTDYLMK	LDLAGRDLTDYLMK	541.953	3	F1RCB6;Q4KMI7;Q6DHS1;Q6IQL9;Q6IQR3;A8WG05;Q7ZVF9;Q567E8;Q9I8V1;Q7ZVI7	actc1a;acta1b;acta2;actc2;actb2;actbb;acta1a;actc1b;actba	8	FALSE	144653000	139137000	152985000	3836750	11270500	3302720	150543000	203853000	149078000	93973800	87659100	95752000	11487600	31619700	9633000	119751000	150345000	120763000	100.629	100.486	100.934	108.015	109.898	106.089	100.657	102.553	103.211	1789560000	1796720000	1982820000	5462840	34530700	5473100	1842820000	2614280000	1847080000	0.00019551	0.000200234	7.19878e-05	3.62851e-05
Actba	AVFPSIVGRPR2	AVFPSIVGRPR	AVFPSIVGRPR	599.857	2	F1RCB6;Q4KMI7;Q6DHS1;Q6IQL9;Q6IQR3;A8WG05;Q7ZVF9;Q567E8;Q9I8V1;Q7ZVI7	actc1a;acta1b;acta2;actc2;actb2;actbb;acta1a;actc1b;actba	8	FALSE	302199000	452191000	288787000	241770000	78462900	212340000	263611000	450701000	356787000	263849000	329890000	227410000	260582000	124204000	201516000	285977000	434358000	393747000	54.5948	53.757	54.6168	58.9444	60.7534	57.3785	52.3959	55.07	55.5489	2087080000	2565420000	1994080000	574487000	286926000	402442000	1352360000	2286550000	1204510000	0.000392366	5.54426e-05	1.91297e-05	0.000169861
Actba	RGILTLK2	RGILTLK	RGILTLK	400.772	2	A8KC19;F1RCB6;Q4KMI7;Q6DHS1;Q6IQL9;Q6IQR3;A8WG05;Q7ZVF9;Q567E8;Q9I8V1;Q7ZVI7	cdc6;actc1a;acta1b;acta2;actc2;actb2;actbb;acta1a;actc1b;actba	9	FALSE	208670000	269505000	259926000	134400000	152790000	160967000	321963000	327411000	281615000	183120000	208194000	229012000	160222000	230257000	170580000	322309000	286471000	292975000	29.6885	28.7203	29.813	30.5102	32.5583	29.1541	27.1188	29.5572	30.2814	1262980000	1394780000	1227050000	564629000	679173000	677609000	2409210000	1792530000	1743210000	6.92341e-05	5.54426e-05	0.00020703	0.000226293
Actba	IIAPPERK2	IIAPPERK	IIAPPERK	462.288	2	Q4KMI7;Q6DHS1;Q6IQL9;Q6IQR3;A8WG05;Q7ZVF9;Q567E8;Q9I8V1;Q7ZVI7	acta1b;acta2;actc2;actc1a;actb2;actbb;acta1a;actc1b;actba	8	FALSE	380421000	480898000	392688000	395942000	243731000	359226000	658947000	631986000	813579000	363377000	421771000	365526000	401402000	369038000	388078000	716037000	640270000	717285000	14.8656	14.3974	14.7279	15.4969	15.6995	15.0612	13.8946	14.8164	14.6482	1215620000	1704440000	1374740000	837516000	658355000	945947000	1961280000	1823360000	2251630000	6.92341e-05	5.54426e-05	1.99005e-05	0.000159324
Actba	HQGVMVGMGQKDSYVGDEAQSKR4	HQGVMVGMGQKDSYVGDEAQSKR	HQGVMVGMGQKDSYVGDEAQSKR	627.55	4	F1RCB6;Q4KMI7;Q6DHS1;Q6IQL9;Q6IQR3;A8WG05;Q7ZVF9;Q567E8;Q9I8V1;Q7ZVI7	actc1a;acta1b;acta2;actc2;actb2;actbb;acta1a;actc1b;actba	8	FALSE	252630000	252656000	256427000	50533300	36835000	59379100	342153000		348774000	201193000	171700000	227929000	55622000	54231000	62529200	324676000		384869000	30.0823	29.4344	29.6219	33.5762	35.3176	32.2047	28.3167		30.4124	1064600000	1199360000	1090240000	181613000	142645000	183287000	1828300000		1859090000	0.00277488	0.00482022	0.00468506	0.00426163
Actba	DLTDYLMK1	DLTDYLMK	DLTDYLMK	998.487	1	F1RCB6;Q4KMI7;Q6DHS1;Q6IQL9;Q6IQR3;A8WG05;Q7ZVF9;Q567E8;Q9I8V1;Q7ZVI7	actc1a;acta1b;acta2;actc2;actb2;actbb;acta1a;actc1b;actba	8	FALSE	188547000	256542000	217193000	54234000	39771800	59991100	253653000	215563000	226347000	119831000	149806000	139034000	118625000	79524100	131304000	215738000	200550000	251867000	86.9042	86.5036	86.5098	94.2419	94.9105	92.7676	86.9158	87.6574	88.312	1176430000	1607930000	1361620000	191884000	163459000	237405000	1561770000	1541040000	1504690000	5.52557e-05	9.18665e-06	7.6219e-06	3.62851e-05
Actba	AGFAGDDAPR1	AGFAGDDAPR	AGFAGDDAPR	976.449	1	F1RCB6;Q4KMI7;Q6DHS1;Q6IQL9;Q6IQR3;A8WG05;Q7ZVF9;Q567E8;Q9I8V1;Q7ZVI7	actc1a;acta1b;acta2;actc2;actb2;actbb;acta1a;actc1b;actba	8	FALSE	31369700	57761100	40950800	51549400	23480100	49891600	59828300	62267400	95871300	27661900	40717300	36971300	59135000	35472900	50156700	62027000	55546400	82216800	20.0172	19.3526	19.8198	22.5399	23.1411	21.7659	19.3051	20.2215	20.2047	470360000	891718000	652338000	316581000	163916000	321519000	1189270000	931457000	1495390000	5.52557e-05	5.54426e-05	1.99005e-05	0.000111021
Actba	VAPEEHPVLLTEAPLNPK2	VAPEEHPVLLTEAPLNPK	VAPEEHPVLLTEAPLNPK	977.537	2	F1RCB6;A8WG05;Q7ZVF9;Q7ZVI7	actc1a;actb2;actbb;actba	3	FALSE	1746850	2494980		149641000	67901100	131618000	2551100	1380760	1794590	1413910	1623500		218106000	109511000	186270000	2217630	1245060	1629080	67.5691	66.3985		73.3173	74.8054	71.2092	66.6039	68.5373	69.184	773446000	1440410000		620935000	364015000	511278000	945774000	728498000	313753000	0.00689739	0.000455708		2.49047e-05
Actba	LDLAGRDLTDYLMK2	LDLAGRDLTDYLMK	LDLAGRDLTDYLMK	812.425	2	F1RCB6;Q4KMI7;Q6DHS1;Q6IQL9;Q6IQR3;A8WG05;Q7ZVF9;Q567E8;Q9I8V1;Q7ZVI7	actc1a;acta1b;acta2;actc2;actb2;actbb;acta1a;actc1b;actba	8	FALSE	122317000	114558000	147133000	11471100	12569400	14038200	122791000	159577000	120944000	78069600	68512500	92579400	34918200	37308100	40945000	97675600	117691000	100985000	100.65	100.453	100.955	108.037	109.92	106.111	100.678	102.519	103.177	907270000	867743000	1108100000	28824000	45227700	35573700	810314000	1254560000	906782000	5.52557e-05	5.54426e-05	1.99005e-05	2.56422e-06
Actba	IKIIAPPER2	IKIIAPPER	IKIIAPPER	518.83	2	Q4KMI7;Q6DHS1;Q6IQL9;Q6IQR3;A8WG05;Q7ZVF9;Q567E8;Q9I8V1;Q7ZVI7	acta1b;acta2;actc2;actc1a;actb2;actbb;acta1a;actc1b;actba	8	FALSE	307544000	371680000	289958000	190243000	125278000	201136000	451859000	608571000	490343000	264995000	262608000	241542000	208672000	202273000	220900000	420416000	508194000	517224000	34.1275	33.186	33.9473	37.0369	38.3827	35.2752	32.4685	34.2167	34.4796	585740000	739241000	506785000	201633000	122516000	186863000	823554000	750180000	856191000	0.000207784	5.54426e-05	1.99005e-05	3.62851e-05
Actba	HQGVM(UniMod:35)VGMGQK2	HQGVMVGMGQK	HQGVM(UniMod:35)VGMGQK	594.287	2	F1RCB6;Q4KMI7;Q6DHS1;Q6IQL9;Q6IQR3;A8WG05;Q7ZVF9;Q567E8;Q9I8V1;Q7ZVI7	actc1a;acta1b;acta2;actc2;actb2;actbb;acta1a;actc1b;actba	8	FALSE	14186600	19110000	15999800	24916100	11962100	26957400	41967300	30239900	36362900	13861500	17537900	15616500	22724600	18564900	26022900	43690600	27707400	31570700	14.4513	14.0924	14.2041	14.9544	15.2148	14.5756	13.4807	14.293	14.0726	175193000	291059000	172580000	277273000	130405000	306285000	578925000	535614000	451034000	5.52557e-05	9.1171e-05	1.99005e-05	0.000159324
Actba	IWHHTFYNELR3	IWHHTFYNELR	IWHHTFYNELR	505.922	3	F1RCB6;Q4KMI7;Q6IQL9;Q6IQR3;A8WG05;Q7ZVF9;Q567E8;Q9I8V1;Q7ZVI7	actc1a;acta1b;actc2;actb2;actbb;acta1a;actc1b;actba	7	FALSE	3130150	14260700	10096200	133313000	85786100	110898000	331651			3155580	9504660	9758240	144537000	126292000	111515000	346341			47.3366	46.2253	48.2966	50.2452	52.15	48.2854	43.7474			18569100	90296500	71333000	539665000	534508000	476034000	365141			5.52557e-05	1.5813e-06	6.20213e-06	0.000142064
Actba	IKIIAPPERK2	IKIIAPPERK	IKIIAPPERK	582.878	2	Q4KMI7;Q6DHS1;Q6IQL9;Q6IQR3;A8WG05;Q7ZVF9;Q567E8;Q9I8V1;Q7ZVI7	acta1b;acta2;actc2;actc1a;actb2;actbb;acta1a;actc1b;actba	8	FALSE	75679100	127355000	90505900	51610400	28154100	62200900	109466000	176082000	166637000	73116700	100408000	84382900	68572800	42914000	63780300	109421000	170090000	159509000	21.6	20.7698	21.3981	23.1683	24.6158	22.5594	19.9205	21.5822	21.7204	234508000	374496000	218783000	94878600	60590000	93826700	355858000	488298000	459330000	0.000541091	7.45473e-06	1.7112e-05	0.000111021
Actba	DSYVGDEAQSK1	DSYVGDEAQSK	DSYVGDEAQSK	1198.52	1	F1RCB6;Q4KMI7;Q6DHS1;Q6IQL9;Q6IQR3;A8WG05;Q7ZVF9;Q567E8;Q9I8V1;Q7ZVI7	actc1a;acta1b;acta2;actc2;actb2;actbb;acta1a;actc1b;actba	8	FALSE	37267000	54862100	40792500	51504500	19598300	53792800	65270900	79714900	93182600	37025400	47352600	36915900	52404000	28888400	55634700	64711600	81230500	79273800	16.5534	16.2889	16.3606	18.1538	18.4677	17.8326	16.2752	16.5554	16.4901	136048000	224552000	189750000	189485000	96069800	161948000	297732000	264526000	375597000	0.000628232	0.000465227	0.000477148	0.000700999
Actba	HQGVMVGMGQKDSYVGDEAQSKR3	HQGVMVGMGQKDSYVGDEAQSKR	HQGVMVGMGQKDSYVGDEAQSKR	836.398	3	F1RCB6;Q4KMI7;Q6DHS1;Q6IQL9;Q6IQR3;A8WG05;Q7ZVF9;Q567E8;Q9I8V1;Q7ZVI7	actc1a;acta1b;acta2;actc2;actb2;actbb;acta1a;actc1b;actba	8	FALSE	30684100	43441400	28869200	7953120	3561050	8104950	41349400	71152900	31319200	27360200	29339300	25989500	8737340	5234480	8498040	39216300	64941100	32762000	29.9898	29.3949	29.5296	33.5896	35.3875	32.1639	28.4898	29.9656	30.3179	145456000	201934000	149117000	23998200	7797130	19240000	245804000	346039000	178967000	0.000328061	0.000214123	0.000145525	0.00177189
Actba	HQGVMVGMGQKDSYVGDEAQSK3	HQGVMVGMGQKDSYVGDEAQSK	HQGVMVGMGQKDSYVGDEAQSK	784.364	3	F1RCB6;Q4KMI7;Q6DHS1;Q6IQL9;Q6IQR3;A8WG05;Q7ZVF9;Q567E8;Q9I8V1;Q7ZVI7	actc1a;acta1b;acta2;actc2;actb2;actbb;acta1a;actc1b;actba	8	FALSE	19006800	22102000	15862600	4433340	2553760	5161850	28745500	22236300	4868140	17996400	15610300	12767200	5422650	4295230	5470730	27115500	22547900	5555400	35.5337	34.7469	35.3551	39.5853	41.3561	38.4776	33.988	35.4635	36.9296	129191000	165075000	160161000	28771300	18876500	39537200	217764000	340106000	62513200	6.92341e-05	5.54426e-05	0.000186837	0.000357406
Actba	HQGVMVGMGQKDSYVGDEAQSK4	HQGVMVGMGQKDSYVGDEAQSK	HQGVMVGMGQKDSYVGDEAQSK	588.525	4	F1RCB6;Q4KMI7;Q6DHS1;Q6IQL9;Q6IQR3;A8WG05;Q7ZVF9;Q567E8;Q9I8V1;Q7ZVI7	actc1a;acta1b;acta2;actc2;actb2;actbb;acta1a;actc1b;actba	8	FALSE	41438200	42087300	34943400	9790840	7752740	10852600	72755700	64184000	62576600	40071600	29523800	28114400	12041300	13025200	11464500	68087000	64927400	74643600	35.5722	34.7323	35.3405	39.6253	41.3963	38.4629	34.08	35.4489	36.0537	140711000	164862000	118642000	25590600	27148300	32651400	266427000	304061000	228178000	5.52557e-05	7.68063e-06	1.99005e-05	3.62851e-05
Actba	HQGVMVGMGQK1	HQGVMVGMGQK	HQGVMVGMGQK	1171.57	1	F1RCB6;Q4KMI7;Q6DHS1;Q6IQL9;Q6IQR3;A8WG05;Q7ZVF9;Q567E8;Q9I8V1;Q7ZVI7	actc1a;acta1b;acta2;actc2;actb2;actbb;acta1a;actc1b;actba	8	FALSE	23420400	42246800	29536100	33000800	22601300	26279500	31145500	44496200	55450600	20829600	30287900	27884400	32301000	32128300	26591100	32722100	44799300	51375500	18.1984	17.7153	18.0037	19.4109	20.469	18.7575	17.2331	18.0368	18.4505	132420000	286784000	220034000	159486000	62603000	135301000	163853000	296271000	290503000	5.52557e-05	0.000319631	0.000145525	0.000685047
Actba	HQGVMVGM(UniMod:35)GQK2	HQGVMVGMGQK	HQGVMVGM(UniMod:35)GQK	594.287	2	F1RCB6;Q4KMI7;Q6DHS1;Q6IQL9;Q6IQR3;A8WG05;Q7ZVF9;Q567E8;Q9I8V1;Q7ZVI7	actc1a;acta1b;acta2;actc2;actb2;actbb;acta1a;actc1b;actba	8	FALSE	3582460	5964080	4466840	5924490	2480630	5991090	11264900	9810990	8861860	3609280	4631200	4133590	5974580	4184210	6335910	11251400	9241470	8429680	11.9687	11.8459	11.9515	12.2571	12.2454	12.2157	11.5027	12.0451	11.993	56874200	88080600	70805100	113204000	45197800	126143000	191204000	192202000	164661000	5.52557e-05	3.6144e-06	1.34503e-06	6.03348e-06
Actba	AVFPSIVGR2	AVFPSIVGR	AVFPSIVGR	473.28	2	F1RCB6;Q4KMI7;Q6DHS1;Q6IQL9;Q6IQR3;A8WG05;Q7ZVF9;Q567E8;Q9I8V1;Q7ZVI7	actc1a;acta1b;acta2;actc2;actb2;actbb;acta1a;actc1b;actba	8	FALSE	47874200	59821800	52175000	33942500	40936400	28192200	85299800	82174000	67011000	37262200	38447400	39012900	50070800	65404800	40000100	80590600	72740400	67699000	68.1304	67.4472	68.0067	73.9515	75.2816	71.9582	67.3819	69.2102	69.802	135820000	190511000	173379000	33532600	61618800	18415100	190902000	168200000	130830000	0.000298054	0.000177988	0.000158305	0.000118956
Actba	EIVRDIKEK3	EIVRDIKEK	EIVRDIKEK	377.225	3	F1RCB6;Q4KMI7;Q6DHS1;Q6IQL9;Q6IQR3;A8WG05;Q7ZVF9;Q567E8;Q9I8V1;Q7ZVI7	actc1a;acta1b;acta2;actc2;actb2;actbb;acta1a;actc1b;actba	8	FALSE	15093800	13329100	12625700	4257440	3315640	4125500	18563300	24310300	23562100	14598600	10771300	11561700	3755340	5302560	4102110	20416200	21475000	20251100	13.2429	13.2214	13.054	13.3941	13.5716	13.3506	12.4419	13.3108	12.9293	104135000	92162800	78594700	21209200	19432700	16716400	151717000	158867000	151342000	5.52557e-05	5.57221e-06	1.51692e-05	1.96087e-06
Actba	IIAPPER1	IIAPPER	IIAPPER	795.473	1	Q4KMI7;Q6DHS1;Q6IQL9;Q6IQR3;A8WG05;Q7ZVF9;Q567E8;Q9I8V1;Q7ZVI7	acta1b;acta2;actc2;actc1a;actb2;actbb;acta1a;actc1b;actba	8	FALSE	3072010	6627450	3366170	4221230	2395560	6686590	8855690	7578740	9692160	3007720	5929820	3403250	4568100	3676140	7183000	8199240	6968650	9027210	22.3675	21.586	22.0047	24.0057	24.8009	23.4493	21.4418	22.2911	22.164	26148900	94390700	42341400	38966500	18094500	56413500	101233000	130573000	152826000	5.52557e-05	1.3554e-06	1.19559e-06	2.49047e-05
Actba	HQGVM(UniMod:35)VGMGQK3	HQGVMVGMGQK	HQGVM(UniMod:35)VGMGQK	396.528	3	F1RCB6;Q4KMI7;Q6DHS1;Q6IQL9;Q6IQR3;A8WG05;Q7ZVF9;Q567E8;Q9I8V1;Q7ZVI7	actc1a;acta1b;acta2;actc2;actb2;actbb;acta1a;actc1b;actba	8	FALSE	7624860	9170690	8794440	20692400	8506290	19811900	27163400	19132500	18586000	7684580	8463160	8600860	18800800	13369600	19739300	28290500	17404000	16142000	14.4318	14.0729	14.1847	14.9349	15.1951	14.611	13.4612	14.2735	14.0531	43072000	43702800	32784100	91239100	33888500	75129100	147103000	110635000	94630800	5.52557e-05	2.1837e-06	3.13842e-06	3.46924e-06
Actba	EIVRDIK2	EIVRDIK	EIVRDIK	436.764	2	F1RCB6;Q4KMI7;Q6DHS1;Q6IQL9;Q6IQR3;A8WG05;Q7ZVF9;Q567E8;Q9I8V1;Q7ZVI7	actc1a;acta1b;acta2;actc2;actb2;actbb;acta1a;actc1b;actba	8	FALSE	26231700	27428900	29949900	5430880	4561570	5389670	41197900	49295000	49155400	26017400	24183700	27921500	5022220	6732810	5189750	44680300	47040400	43618100	15.7161	15.2971	15.5237	16.3146	16.646	15.8292	14.8541	15.6124	15.5473	69018100	88417400	66388500	8972160	14554100	8789640	125313000	138295000	140256000	5.52557e-05	3.765e-06	4.18456e-06	0.000226293
Actba	DLTDYLM(UniMod:35)K2	DLTDYLMK	DLTDYLM(UniMod:35)K	507.745	2	F1RCB6;Q4KMI7;Q6DHS1;Q6IQL9;Q6IQR3;A8WG05;Q7ZVF9;Q567E8;Q9I8V1;Q7ZVI7	actc1a;acta1b;acta2;actc2;actb2;actbb;acta1a;actc1b;actba	8	FALSE	3199690	6553080	4372760	4818640	6733670	3534020	15087800	13176100	15532900	2591770	4372000	3272270	7807150	11047900	5280810	14684800	11997800	14394000	67.5929	67.8298	67.7402	74.9088	74.9412	73.5862	67.712	68.1261	68.5027	17967000	70321300	29667300	13347800	20977800	8949500	103861000	131315000	115427000	5.52557e-05	5.54426e-05	7.323e-06	6.87557e-05
Actba	LDLAGRDLTDYLM(UniMod:35)K3	LDLAGRDLTDYLMK	LDLAGRDLTDYLM(UniMod:35)K	547.284	3	F1RCB6;Q4KMI7;Q6DHS1;Q6IQL9;Q6IQR3;A8WG05;Q7ZVF9;Q567E8;Q9I8V1;Q7ZVI7	actc1a;acta1b;acta2;actc2;actb2;actbb;acta1a;actc1b;actba	8	FALSE	3923210	4004570	3927140	458449	862100	306196	8413500	6274280	4955780	2611040	2392210	2460020	1112750	2000440	738445	6827920	5937640	4915320	89.1091	88.7619	89.095	96.5833	97.9261	94.7729	89.0126	90.631	91.2881	28419700	45588500	12791600	1093740	2497060	682217	127570000	31120200	38784600	5.52557e-05	2.4096e-06	1.99005e-05	3.62008e-06
Actba	IWHHTFYNELR2	IWHHTFYNELR	IWHHTFYNELR	758.379	2	F1RCB6;Q4KMI7;Q6IQL9;Q6IQR3;A8WG05;Q7ZVF9;Q567E8;Q9I8V1;Q7ZVI7	actc1a;acta1b;actc2;actb2;actbb;acta1a;actc1b;actba	7	FALSE	1243210	3923310	3577210	42863800	14818100	33543100		143537		1249210	2548180	3680230	46135400	21963600	31692800		152640		46.1049	46.2472	48.2094	50.2118	52.228	48.196		46.0086		3208110	10598500	6153620	114419000	40714000	75666000		1060310		5.52557e-05	1.3554e-06	0.000234199	3.62851e-05
Actba	HQGVM(UniMod:35)VGMGQKDSYVGDEAQSKR4	HQGVMVGMGQKDSYVGDEAQSKR	HQGVM(UniMod:35)VGMGQKDSYVGDEAQSKR	631.549	4	F1RCB6;Q4KMI7;Q6DHS1;Q6IQL9;Q6IQR3;A8WG05;Q7ZVF9;Q567E8;Q9I8V1;Q7ZVI7	actc1a;acta1b;acta2;actc2;actb2;actbb;acta1a;actc1b;actba	8	FALSE	6793130	8001990	6933220	2785230	1798580	2118780	27423800	11894600	16028900	5787940	6132500	6668520	3087330	2936120	2298220	26684300	11400300	14722000	24.1643	23.6998	23.8584	27.5144	28.9018	25.84	22.6042	23.7112	24.4854	33760500	38995300	36961600	9406610	8864500	7956950	110644000	49695800	51287000	5.52557e-05	2.1837e-06	1.99005e-05	3.62851e-05
Actba	HQGVMVGM(UniMod:35)GQK3	HQGVMVGMGQK	HQGVMVGM(UniMod:35)GQK	396.528	3	F1RCB6;Q4KMI7;Q6DHS1;Q6IQL9;Q6IQR3;A8WG05;Q7ZVF9;Q567E8;Q9I8V1;Q7ZVI7	actc1a;acta1b;acta2;actc2;actb2;actbb;acta1a;actc1b;actba	8	FALSE	4118240	7343410	3742530	10980500	5065160	10610100	17414100	12985700	11139300	4165580	5658090	3522340	11551500	8501960	11394300	16435500	12386300	10392100	11.9493	11.8798	11.932	12.2929	12.2252	12.2514	11.4833	12.0256	11.9735	27139000	29627000	25990000	56377000	30491700	69590400	103422000	69646700	60105500	5.52557e-05	0.000200234	8.21965e-07	0.000178346
Actba	HQGVMVGM(UniMod:35)GQKDSYVGDEAQSKR4	HQGVMVGMGQKDSYVGDEAQSKR	HQGVMVGM(UniMod:35)GQKDSYVGDEAQSKR	631.549	4	F1RCB6;Q4KMI7;Q6DHS1;Q6IQL9;Q6IQR3;A8WG05;Q7ZVF9;Q567E8;Q9I8V1;Q7ZVI7	actc1a;acta1b;acta2;actc2;actb2;actbb;acta1a;actc1b;actba	8	FALSE	2418930	2834510	2276350	1000480	558898	1464350	7109570	7941650	7470670	2192340	2164220	2116120	1130460	932109	1484980	7974820	7227110	6718360	19.2454	18.5928	19.0485	22.4658	23.8439	21.7467	18.2239	19.1326	19.7065	21524400	18118900	18014600	5419080	4593970	9736940	46650800	60311600	42544600	5.52557e-05	5.54426e-05	9.71414e-07	2.49047e-05
Actba	EIVRDIKEK2	EIVRDIKEK	EIVRDIKEK	565.333	2	F1RCB6;Q4KMI7;Q6DHS1;Q6IQL9;Q6IQR3;A8WG05;Q7ZVF9;Q567E8;Q9I8V1;Q7ZVI7	actc1a;acta1b;acta2;actc2;actb2;actbb;acta1a;actc1b;actba	8	FALSE	4501900	5863690	5590610	858466	348569	644623	7653660	10247600	11152100	4531540	4640780	5048120	808893	556035	600766	8461100	9044770	9486670	13.2612	13.2396	13.0723	13.4123	13.5903	13.3689	12.4069	13.329	12.9476	24781700	36679500	24732100	2734000	3754910	2400830	48325100	58230900	58978300	5.52557e-05	2.259e-07	1.04614e-06	3.62851e-05
Actba	LDLAGRDLTDYLM(UniMod:35)K2	LDLAGRDLTDYLMK	LDLAGRDLTDYLM(UniMod:35)K	820.422	2	F1RCB6;Q4KMI7;Q6DHS1;Q6IQL9;Q6IQR3;A8WG05;Q7ZVF9;Q567E8;Q9I8V1;Q7ZVI7	actc1a;acta1b;acta2;actc2;actb2;actbb;acta1a;actc1b;actba	8	FALSE	5817670	7311540	7019110	1175470		1121200	14442400	7917810	5724360	3709170	4616230	4390320	2866200		2764600	11695500	7549180	5677630	89.0765	88.8382	89.1169	96.4933		94.7958	89.0345	90.6529	91.3102	8925000	20243100	0	1891050		1846090	58800400	0	7195530	5.96654e-07	2.259e-07	0.00020703	5.80722e-06
Actba	IIAPPERK1	IIAPPERK	IIAPPERK	923.568	1	Q4KMI7;Q6DHS1;Q6IQL9;Q6IQR3;A8WG05;Q7ZVF9;Q567E8;Q9I8V1;Q7ZVI7	acta1b;acta2;actc2;actc1a;actb2;actbb;acta1a;actc1b;actba	8	FALSE	377462	580830	431200	778414	55349.5	622748	578456	897213	819129	357686	510721	394379	789533	86429.9	655042	625056	957938	722523	14.8999	14.3786	14.655	15.5318	15.7354	15.0354	13.8755	14.7435	14.6293	3773990	14100200	11091200	24423000	0	23141800	22818900	49392200	22142200	0.00764827	0.00117265	0.00770474	0.000118956
Actba	SYELPDGQVITIGNER3	SYELPDGQVITIGNER	SYELPDGQVITIGNER	597.636	3	F1RCB6;Q4KMI7;Q6DHS1;Q6IQL9;Q6IQR3;A8WG05;Q7ZVF9;Q567E8;Q9I8V1;Q7ZVI7	actc1a;acta1b;acta2;actc2;actb2;actbb;acta1a;actc1b;actba	8	FALSE	8362550	11177700	11236200	4378910	3612540	3017260	12893100	10989900	13106300	5570750	6464230	6856600	11309100	8891970	8416000	9722150	8541400	11189600	93.2573	92.6314	92.6956	101.437	102.719	99.5688	92.9511	93.6965	94.523	17060900	32560900	45925100	1988700	2058320	702210	46138100	31482700	15726900	5.52557e-05	0.000187908	8.14498e-06	0.00105537
Actba	DLTDYLM(UniMod:35)K1	DLTDYLMK	DLTDYLM(UniMod:35)K	1014.48	1	F1RCB6;Q4KMI7;Q6DHS1;Q6IQL9;Q6IQR3;A8WG05;Q7ZVF9;Q567E8;Q9I8V1;Q7ZVI7	actc1a;acta1b;acta2;actc2;actb2;actbb;acta1a;actc1b;actba	8	FALSE	1186750	1935430	1446100	974082	1071090	1392190	1086040	3965310	4190890	950456	1260500	1076010	1575050	1731190	1883150	1187450	3606190	3549590	67.9497	67.4288	67.6642	74.604	75.031	73.6183	68.0158	68.1577	68.5883	0	0	1651400	4266960	1164250	2841080	1429650	21738200	25023900	0.0015233	0.00995589	0.000859786	0.000111021
Actba	IWHHTFYNELR4	IWHHTFYNELR	IWHHTFYNELR	379.693	4	F1RCB6;Q4KMI7;Q6IQL9;Q6IQR3;A8WG05;Q7ZVF9;Q567E8;Q9I8V1;Q7ZVI7	actc1a;acta1b;actc2;actb2;actbb;acta1a;actc1b;actba	7	FALSE				771306	1097080	482124							835022	1600050	478745							50.2326	52.1933	48.216							18145600	23518900	9810210							0.000111021
Actba	HQGVMVGMGQKDSYVGDEAQSK2	HQGVMVGMGQKDSYVGDEAQSK	HQGVMVGMGQKDSYVGDEAQSK	1176.04	2	F1RCB6;Q4KMI7;Q6DHS1;Q6IQL9;Q6IQR3;A8WG05;Q7ZVF9;Q567E8;Q9I8V1;Q7ZVI7	actc1a;acta1b;acta2;actc2;actb2;actbb;acta1a;actc1b;actba	8	FALSE	985770	1735700	1550580	320092	287826	543722	1524220	2525620	1786090	907959	1237850	1248010	393239	489124	579993	1425290	2561540	2142500	35.4917	34.8108	35.3661	39.5964	41.3678	38.4893	34.0526	35.4213	36.0261	8555870	13586000	21263800	787949	0	1728650	17666900	23076700	15894100	4.47491e-07	3.76499e-07	1.49448e-07	5.36251e-05
Actba	HQGVM(UniMod:35)VGMGQKDSYVGDEAQSK4	HQGVMVGMGQKDSYVGDEAQSK	HQGVM(UniMod:35)VGMGQKDSYVGDEAQSK	592.524	4	F1RCB6;Q4KMI7;Q6DHS1;Q6IQL9;Q6IQR3;A8WG05;Q7ZVF9;Q567E8;Q9I8V1;Q7ZVI7	actc1a;acta1b;acta2;actc2;actb2;actbb;acta1a;actc1b;actba	8	FALSE	834535	1112420			300650		2889650	1898330	1923760	748893	871714			464654		2881260	1750990	2011830	29.0672	28.1015			33.8613		27.7251	28.6672	29.0691	3865520	3325570			225687		18694300	4119700	4487510	0.0079407	0.000583544
Actba	MVGMGQKDSYVGDEAQSKR2	MVGMGQKDSYVGDEAQSKR	MVGMGQKDSYVGDEAQSKR	1043.49	2	F1RCB6;Q4KMI7;Q6DHS1;Q6IQL9;Q6IQR3;A8WG05;Q7ZVF9;Q567E8;Q9I8V1;Q7ZVI7	actc1a;acta1b;acta2;actc2;actb2;actbb;acta1a;actc1b;actba	8	FALSE	704770	779634	644322	176151		79684.6	1094190	1311560		564931	528312	580051	193059		83086.9	1042930	1122170		30.0487	29.401	29.5357	33.5958		32.28	28.3362	29.8129		12086200	14313100	4437740	0		0	17774900	15321200		0.000459304	0.000149482	0.00112556	0.00115078
Actba	VGMGQKDSYVGDEAQSKR3	VGMGQKDSYVGDEAQSKR	VGMGQKDSYVGDEAQSKR	652.315	3	F1RCB6;Q4KMI7;Q6DHS1;Q6IQL9;Q6IQR3;A8WG05;Q7ZVF9;Q567E8;Q9I8V1;Q7ZVI7	actc1a;acta1b;acta2;actc2;actb2;actbb;acta1a;actc1b;actba	8	FALSE	814813	826635	671879	177869	96562.1		479960	1359030	1354670	792894	791568	614572	176708	146044		503328	1273540	1252620	14.4562	13.9387	14.2627	15.6798	16.1662		13.7522	14.1899	13.7563	0	0	860058	3157880	0		11468200	11279000	14638300	0.000848675	0.00126983	7.19878e-05	0.00201102
Actba	MVGMGQK1	MVGMGQK	MVGMGQK	750.365	1	F1RCB6;Q4KMI7;Q6DHS1;Q6IQL9;Q6IQR3;A8WG05;Q7ZVF9;Q567E8;Q9I8V1;Q7ZVI7	actc1a;acta1b;acta2;actc2;actb2;actbb;acta1a;actc1b;actba	8	FALSE	1453690	1345450	1364520	3173970	2321960	2345680	2200510	2274710	2225920	1292880	982284	1267360	3061930	3313990	2373490	2368010	2294020	2018950	18.1848	17.7018	17.9901	19.4512	20.4546	18.7433	17.2187	18.0233	18.2771	4056910	11326900	2118820	8330700	3747220	6026790	2947630	11641100	3598040	5.52557e-05	1.50602e-05	1.65142e-05	6.18431e-06
Actba	HQGVM(UniMod:35)VGMGQKDSYVGDEAQSKR3	HQGVMVGMGQKDSYVGDEAQSKR	HQGVM(UniMod:35)VGMGQKDSYVGDEAQSKR	841.729	3	F1RCB6;Q4KMI7;Q6DHS1;Q6IQL9;Q6IQR3;A8WG05;Q7ZVF9;Q567E8;Q9I8V1;Q7ZVI7	actc1a;acta1b;acta2;actc2;actb2;actbb;acta1a;actc1b;actba	8	FALSE	815728	1098220	1020020	390675	136054	380824	5571990	2388520	2659960	687591	843629	978667	442039	222149	405411	5421730	2289500	2447650	24.1789	23.7144	23.873	27.4751	28.9173	25.8001	22.6189	23.2998	24.3946	1622580	2293930	1866390	0	0	0	7783790	2051160	3054130	5.52557e-05	5.54426e-05	1e-09	0.000131354
Actba	IKIIAPPER1	IKIIAPPER	IKIIAPPER	1036.65	1	Q4KMI7;Q6DHS1;Q6IQL9;Q6IQR3;A8WG05;Q7ZVF9;Q567E8;Q9I8V1;Q7ZVI7	acta1b;acta2;actc2;actc1a;actb2;actbb;acta1a;actc1b;actba	8	FALSE		355981	159105					352865	200267		251313	132396					293417	209769		33.1637	33.9249					34.194	34.5101		7568320	2673120					5401500	5281050		0.000616903	0.000640315
Actba	HQGVMVGM(UniMod:35)GQKDSYVGDEAQSKR3	HQGVMVGMGQKDSYVGDEAQSKR	HQGVMVGM(UniMod:35)GQKDSYVGDEAQSKR	841.729	3	F1RCB6;Q4KMI7;Q6DHS1;Q6IQL9;Q6IQR3;A8WG05;Q7ZVF9;Q567E8;Q9I8V1;Q7ZVI7	actc1a;acta1b;acta2;actc2;actb2;actbb;acta1a;actc1b;actba	8	FALSE	728330	1524260	710801	444550	175241	354649	1544720	2238010	2068440	645114	1090140	659776	496039	280112	356242	1746700	2025470	1837160	19.2603	18.6075	19.0101	22.4814	23.8044	21.762	18.2385	19.1474	19.6677	1784110	2742840	150646	0	0	0	2325030	5743610	7288080	1e-09	1e-09	4.48345e-07	3.62851e-05
Actba	PRHQGVMVGMGQK3	PRHQGVMVGMGQK	PRHQGVMVGMGQK	475.581	3	F1RCB6;Q4KMI7;Q6DHS1;Q6IQL9;Q6IQR3;A8WG05;Q7ZVF9;Q567E8;Q9I8V1;Q7ZVI7	actc1a;acta1b;acta2;actc2;actb2;actbb;acta1a;actc1b;actba	8	FALSE		1123940	718736	536955	328833	550771	1834840	1268250	1030730		945555	646203	499785	509264	586798	1963640	1305190	905134		14.6122	15.1028	15.4435	15.8682	15.0018	13.6821	14.9772	14.9687		2252760	3158320	619010	921276	924463	1876370	1845350	6493410		0.000861219	0.00110887	0.00344334
Actba	HQGVMVGM(UniMod:35)GQKDSYVGDEAQSK4	HQGVMVGMGQKDSYVGDEAQSK	HQGVMVGM(UniMod:35)GQKDSYVGDEAQSK	592.524	4	F1RCB6;Q4KMI7;Q6DHS1;Q6IQL9;Q6IQR3;A8WG05;Q7ZVF9;Q567E8;Q9I8V1;Q7ZVI7	actc1a;acta1b;acta2;actc2;actb2;actbb;acta1a;actc1b;actba	8	FALSE						488545	2001370	1291800	973237						501569	1927550	1270920	837403						25.4525	22.6006	23.0151	23.5275						0	6376580	0	0
Actba	HQGVMVGM(UniMod:35)GQK1	HQGVMVGMGQK	HQGVMVGM(UniMod:35)GQK	1187.57	1	F1RCB6;Q4KMI7;Q6DHS1;Q6IQL9;Q6IQR3;A8WG05;Q7ZVF9;Q567E8;Q9I8V1;Q7ZVI7	actc1a;acta1b;acta2;actc2;actb2;actbb;acta1a;actc1b;actba	8	FALSE	139560	270020	255547	575147	285987	606781	215235	400164	403114	141164	208050	240025	590080	486853	648781	203041	381763	352356	11.9413	11.872	11.9243	12.2843	12.2729	12.2427	11.4754	12.0179	11.9658	0	424556	0	3328720	0	3535900	0	1251380	0	0.000785435	0.000816496	0.00110887	3.77091e-07
Actba	HQGVM(UniMod:35)VGMGQK1	HQGVMVGMGQK	HQGVM(UniMod:35)VGMGQK	1187.57	1	F1RCB6;Q4KMI7;Q6DHS1;Q6IQL9;Q6IQR3;A8WG05;Q7ZVF9;Q567E8;Q9I8V1;Q7ZVI7	actc1a;acta1b;acta2;actc2;actb2;actbb;acta1a;actc1b;actba	8	FALSE	139678	421398	191880	571207	269443	377879	322894	328753	357908	134551	389758	188480	525211	428792	376557	335531	312614	309097	14.4776	14.0652	14.0694	14.9812	15.2421	14.6027	13.5072	14.2658	13.9917	0	0	0	1096310	298968	0	2895600	0	838267	5.52557e-05	5.54426e-05	0.000653065	8.8994e-06
Actba	IKIIAPPERK1	IKIIAPPERK	IKIIAPPERK	1164.75	1	Q4KMI7;Q6DHS1;Q6IQL9;Q6IQR3;A8WG05;Q7ZVF9;Q567E8;Q9I8V1;Q7ZVI7	acta1b;acta2;actc2;actc1a;actb2;actbb;acta1a;actc1b;actba	8	FALSE	235846	250777	395264	140946	196124	123654	386535	455184	485520	219748	200002	368796	176295	304352	127569	386681	445135	463003	21.6272	20.7972	21.372	23.1419	24.6439	22.5327	19.9478	21.6091	21.6945	0	0	0	0	0	0	0	2088860	0	5.52557e-05	0.000657281	5.23071e-06	0.000196945
Actba	HQGVMVGM(UniMod:35)GQKDSYVGDEAQSK3	HQGVMVGMGQKDSYVGDEAQSK	HQGVMVGM(UniMod:35)GQKDSYVGDEAQSK	789.696	3	F1RCB6;Q4KMI7;Q6DHS1;Q6IQL9;Q6IQR3;A8WG05;Q7ZVF9;Q567E8;Q9I8V1;Q7ZVI7	actc1a;acta1b;acta2;actc2;actb2;actbb;acta1a;actc1b;actba	8	FALSE		257023						385411	347281		183275						342719	299872		23.2337						23.1359	23.5951		1041530						0	1740440		9.1171e-05
Actba	AVFPSIVGRPR1	AVFPSIVGRPR	AVFPSIVGRPR	1198.71	1	F1RCB6;Q4KMI7;Q6DHS1;Q6IQL9;Q6IQR3;A8WG05;Q7ZVF9;Q567E8;Q9I8V1;Q7ZVI7	actc1a;acta1b;acta2;actc2;actb2;actbb;acta1a;actc1b;actba	8	FALSE	847542	1669400	964075		338180		362906	837839	718341	719466	1155530	753215		523046		425614	807457	818180	54.6738	53.7826	54.5352		61.0065		52.5834	55.0422	55.7925	1164130	546885	0		0		0	645525	0	0.000879914	0.000221775	0.00681662
Actba	AGFAGDDAPRAVFPSIVGRPR3	AGFAGDDAPRAVFPSIVGRPR	AGFAGDDAPRAVFPSIVGRPR	719.384	3	F1RCB6;Q4KMI7;Q6DHS1;Q6IQL9;Q6IQR3;A8WG05;Q7ZVF9;Q567E8;Q9I8V1;Q7ZVI7	actc1a;acta1b;acta2;actc2;actb2;actbb;acta1a;actc1b;actba	8	FALSE				731337									1178920									81.5799									999776									1.50836e-07
Actba	VAPEEHPVLLTEAPLNPK4	VAPEEHPVLLTEAPLNPK	VAPEEHPVLLTEAPLNPK	489.272	4	F1RCB6;A8WG05;Q7ZVF9;Q7ZVI7	actc1a;actb2;actbb;actba	3	FALSE							719787									631669									66.8412									589749
Actba	AGFAGDDAPRAVFPSIVGRPR4	AGFAGDDAPRAVFPSIVGRPR	AGFAGDDAPRAVFPSIVGRPR	539.79	4	F1RCB6;Q4KMI7;Q6DHS1;Q6IQL9;Q6IQR3;A8WG05;Q7ZVF9;Q567E8;Q9I8V1;Q7ZVI7	actc1a;acta1b;acta2;actc2;actb2;actbb;acta1a;actc1b;actba	8	FALSE				566667									918781									81.7301									428487									3.62851e-05
Actba	DLTDYLMKILTER3	DLTDYLMKILTER	DLTDYLMKILTER	537.621	3	F1RCB6;Q4KMI7;Q6DHS1;Q6IQL9;Q6IQR3;A8WG05;Q7ZVF9;Q567E8;Q9I8V1;Q7ZVI7	actc1a;acta1b;acta2;actc2;actb2;actbb;acta1a;actc1b;actba	8	FALSE
Actba	DSYVGDEAQSKR1	DSYVGDEAQSKR	DSYVGDEAQSKR	1354.62	1	F1RCB6;Q4KMI7;Q6DHS1;Q6IQL9;Q6IQR3;A8WG05;Q7ZVF9;Q567E8;Q9I8V1;Q7ZVI7	actc1a;acta1b;acta2;actc2;actb2;actbb;acta1a;actc1b;actba	8	FALSE	6155280	12510900	7200580	10245600	5635250	8138770	12219200	13124700	13818900	6408300	11571600	7072990	10182800	8910900	8826270	13118000	12226700	12797800	14.3172	14.0652	14.0694	15.6466	15.7965	15.1562	13.7202	14.2113	13.7772	0	0	0	0	0	0	0	0	0	0.000459304	0.000627981	0.000340697	0.00182369
Actba	HQGVMVGMGQKDSYVGDEAQSKR2	HQGVMVGMGQKDSYVGDEAQSKR	HQGVMVGMGQKDSYVGDEAQSKR	1254.09	2	F1RCB6;Q4KMI7;Q6DHS1;Q6IQL9;Q6IQR3;A8WG05;Q7ZVF9;Q567E8;Q9I8V1;Q7ZVI7	actc1a;acta1b;acta2;actc2;actb2;actbb;acta1a;actc1b;actba	8	FALSE	2343640	3198650	2344000	734524			3069070	4828560	1859620	2083480	2162790	2090160	805029			2925300	4429210	2032720	29.9983	29.4034	29.591	33.5983			28.3387	29.9212	30.5435	0	0	0	0			0	0	0	0.000427303	0.000541126	0.0002475	0.000538963
Actba	VGM(UniMod:35)GQKDSYVGDEAQSKR3	VGMGQKDSYVGDEAQSKR	VGM(UniMod:35)GQKDSYVGDEAQSKR	657.647	3	F1RCB6;Q4KMI7;Q6DHS1;Q6IQL9;Q6IQR3;A8WG05;Q7ZVF9;Q567E8;Q9I8V1;Q7ZVI7	actc1a;acta1b;acta2;actc2;actb2;actbb;acta1a;actc1b;actba	8	FALSE	1256990	2147940	1494940	3584140	2956940	4140580	1588260	2272050	2148850	1197200	1896000	1267510	3404490	4541820	4220800	1693680	2438610	2015630	14.7783	14.364	14.586	16.064	16.3908	15.5206	14.0758	14.621	14.4542	0	0	0	0	0	0	0	0	0	5.52557e-05	5.54426e-05	0.000132699	0.00154863
Flna	LHVEPAVETSGVKVFGPGVEGK4	LHVEPAVETSGVKVFGPGVEGK	LHVEPAVETSGVKVFGPGVEGK	559.805	4	A0A8M3AV82;A0A8M9PT53;A0A8M9PWT6	flna	1	TRUE	1709220	2501260	2423130	492758	744244	503981	1314940	742574	827406	1531120	1538370	1670590	644133	1125460	587000	1242970	793261	891847	64.7801	64.1643	64.9329	70.4537	71.972	68.7333	63.756	65.4712	66.2828	327899000	963786000	841224000	1188110	44701800	5736220	14752700	469910000	227876000	6.92341e-05	0.000741823	0.00231657	0.000118956
Flna	ALGALVDSC(UniMod:4)APGLC(UniMod:4)PDWDSWDQTKPVDNAR3	ALGALVDSCAPGLCPDWDSWDQTKPVDNAR	ALGALVDSC(UniMod:4)APGLC(UniMod:4)PDWDSWDQTKPVDNAR	1105.51	3	A0A8M3AV82;A0A8M9PT53;A0A8M9PWT6	flna	1	TRUE	35978700	39105800	35415200	4891760	6731370	5249350	17361600	20958200	16749700	21988500	22319600	20977200	14890600	21309500	15310700	13356600	15341000	14202500	109.869	109.881	110.225	116.96	117.624	115.891	109.895	111.524	112.357	765604000	899783000	680590000	101877000	168709000	65128200	325501000	827808000	820853000	5.52557e-05	4.06621e-06	9.7142e-06	3.62851e-05
Flna	ANIPQVFSVDASK2	ANIPQVFSVDASK	ANIPQVFSVDASK	688.365	2	A0A8M3AV82;A0A8M9PT53;A0A8M9PWT6	flna	1	TRUE	103258000	120557000	99607800	33207700	29036100	35927500	75896300	57491000	68440400	76836800	75697300	73518400	51526100	53712900	55393200	69055700	57985200	70706600	73.9105	73.2603	73.6756	80.5184	81.5427	78.6921	73.4969	74.7253	75.2137	396612000	478494000	375535000	45113500	61228700	47499000	229716000	242278000	209778000	5.52557e-05	2.4096e-06	3.13842e-06	2.49047e-05
Flna	AWGPGLESGVVGK2	AWGPGLESGVVGK	AWGPGLESGVVGK	628.836	2	A0A8M3AV82;A0A8M9PT53;A0A8M9PWT6	flna	1	TRUE	77449500	103259000	82773200	36087200	28630700	37431000	53011500	41956400	47498700	68857900	67319400	63255100	44602200	43503100	43960600	50697800	46479500	52481100	64.7874	64.0097	64.5635	70.8505	72.0909	69.0752	64.0894	65.1531	65.747	357840000	472001000	425323000	83184100	67733600	85162400	213408000	288801000	219199000	5.52557e-05	5.54426e-05	0.0002475	5.36251e-05
Flna	AEAGVPAEFSIWTR2	AEAGVPAEFSIWTR	AEAGVPAEFSIWTR	767.389	2	A0A8M3AV82;A0A8M9PT53;A0A8M9PWT6	flna	1	TRUE	195610000	214267000	208019000	32250200	32528400	34063300	142249000	157650000	144991000	124479000	125167000	124872000	78027200	72373700	84171700	122195000	119496000	126763000	102.017	101.764	101.992	110.306	111.9	108.324	102.537	104.379	104.984	430524000	452630000	380003000	26448000	39582700	22262800	253409000	282346000	263709000	5.52557e-05	1.34035e-05	7.19878e-05	6.63683e-06
Flna	SPFAVAIAPSLDLSK2	SPFAVAIAPSLDLSK	SPFAVAIAPSLDLSK	758.425	2	A0A8M3AV82;A0A8M9PT53;A0A8M9PWT6	flna	1	TRUE	92602700	98582000	97387400	9704380	11555400	11135700	77821500	80259700	71164000	55736100	58365200	57940100	29540200	33610500	32479400	60027400	61045300	62940600	105.743	105.595	105.934	113.309	114.444	111.726	105.603	107.392	108.056	329680000	352308000	348492000	11436100	25447800	13550100	264790000	287207000	258112000	5.52557e-05	4.81921e-06	1.99005e-05	6.18431e-06
Flna	LYNVSYQLK2	LYNVSYQLK	LYNVSYQLK	564.309	2	A0A8M3AV82;A0A8M9PT53;A0A8M9PWT6	flna	1	TRUE	29703800	32077100	33066800	9925270	8091810	13297100	15536300	18541800	17591500	24834300	21856000	24971200	11407200	13562600	15388000	15482800	17873500	16583000	57.6804	56.7694	57.3707	63.3851	64.6299	61.5523	56.7218	57.8854	58.5295	261780000	344219000	207982000	88050900	60620300	78356700	155849000	135010000	222739000	0.000149701	0.000187908	1.99005e-05	0.000273022
Flna	IGSEAGPQQVR2	IGSEAGPQQVR	IGSEAGPQQVR	571.302	2	A0A8M3AV82;A0A8M9PT53;A0A8M9PWT6	flna	1	TRUE	43849900	48924000	44619000	35057700	26389300	41081200	34294000	37958300	37354200	42550300	39676300	43269200	36569600	37423700	38657900	39421000	35820300	32479500	16.26	15.9442	16.0673	17.6901	18.2715	17.4261	15.7699	16.2628	16.1977	320388000	315921000	323350000	200639000	141402000	214023000	185863000	310908000	114643000	0.000541091	0.000247983	0.000544766	0.00018669
Flna	IANLQTDLSDGLR2	IANLQTDLSDGLR	IANLQTDLSDGLR	708.379	2	A0A8M3AV82;A0A8M9PT53;A0A8M9PWT6	flna	1	TRUE	106698000	114729000	89545300	34829200	24723100	35980400	80539200	90472200	68506600	79865500	71904900	63965800	64183600	49721600	58025400	66759300	69317800	64912900	76.1868	75.4262	75.899	82.8601	84.013	81.1496	75.5662	76.9624	77.7212	256283000	316120000	253386000	41056100	49119100	53047400	200066000	213664000	179054000	6.92341e-05	5.54426e-05	0.000105215	3.62851e-05
Flna	AGMAPLQVR2	AGMAPLQVR	AGMAPLQVR	471.764	2	A0A8M3AV82;A0A8M9PT53;A0A8M9PWT6	flna	1	TRUE	108155000	109407000	126468000	44648100	35661200	51525400	60607300	66876400	52666800	93447900	71436000	98226800	51585100	54679400	58859700	58946900	63583800	56152800	38.5159	37.7495	38.4221	42.318	43.4513	40.7118	37.7046	38.7422	39.2665	203108000	260035000	312233000	54681000	47112900	56523000	114328000	108924000	89217400	0.000380523	0.000187908	0.00020703	0.000118956
Flna	VKETAEFK2	VKETAEFK	VKETAEFK	476.262	2	A0A8M3AV82;A0A8M9PT53;A0A8M9PWT6	flna	1	TRUE	3629290	4383680	4290470	2856800	1574410	2500460	2864120	2669450	2597800	3776760	3516590	3739790	2739160	2543890	2524800	3264270	2656200	2448950	12.8181	12.8006	12.687	13.238	13.4122	13.1939	12.2376	12.8915	12.6722	27884100	302808000	42612100	40566200	9773000	45322700	160331000	88291000	244125000	5.52557e-05	1.10692e-05	5.97793e-07	0.000111021
Flna	SMTTSQQAAPGWASSDASR2	SMTTSQQAAPGWASSDASR	SMTTSQQAAPGWASSDASR	969.935	2	A0A8M3AV82;A0A8M9PT53;A0A8M9PWT6	flna	1	TRUE	78129600	117205000	98142700	62853500	41513700	73646100	51875700	56177100	63142100	83843000	89522900	74150100	67409000	59317500	67313200	63954400	59278000	71622800	40.5944	40.2447	40.3813	46.0677	47.1375	44.774	39.945	40.7719	41.0295	193048000	278719000	238762000	91084700	72516400	103555000	121641000	157722000	158327000	0.000120029	0.000200234	0.000292973	0.000311807
Flna	EATTDFTVDAR2	EATTDFTVDAR	EATTDFTVDAR	613.289	2	A0A8M3AV82;A0A8M9PT53;A0A8M9PWT6	flna	1	TRUE	41969800	47089800	48432800	29361600	21481000	28596800	30743400	31858200	32983300	34080600	33604100	34646900	28279400	32247600	26305600	31505000	30309300	36868000	38.7962	38.2421	38.542	43.7738	44.3613	42.3238	38.5809	38.9722	39.2799	182891000	243535000	274784000	85045900	70676400	88098800	106035000	143187000	98538500	6.92341e-05	5.54426e-05	0.000132699	5.88264e-06
Flna	VTGQGLSEAR2	VTGQGLSEAR	VTGQGLSEAR	509.271	2	A0A8M3AV82;A0A8M9PT53;A0A8M9PWT6	flna	1	TRUE	44306500	45271900	35973900	36428400	22472200	39047500	27789000	21495100	34217700	42119500	37352000	34133500	35658500	34318700	40613500	30138000	20570800	32476900	15.5107	15.1458	15.3191	16.648	17.0426	16.2733	14.9144	15.4069	15.2905	255656000	271469000	267408000	184253000	137985000	177630000	203142000	222980000	244550000	5.52557e-05	5.54426e-05	1.53933e-05	2.49047e-05
Flna	TC(UniMod:4)INNPSGNRTEALIR3	TCINNPSGNRTEALIR	TC(UniMod:4)INNPSGNRTEALIR	605.977	3	A0A8M3AV82;A0A8M9PT53;A0A8M9PWT6	flna	1	TRUE	76730100	97461100	79150900	45520100	38659800	49370800	49314000	70530800	54819200	67828100	74660500	73121600	52487100	59765300	52004000	44611300	55499600	62572100	36.0563	35.3704	35.9802	40.728	42.0672	39.3465	34.9909	36.0874	36.8617	195925000	256706000	270143000	89274400	90863600	93413000	123700000	179995000	159410000	0.000671447	0.000342147	0.000706281	2.49047e-05
Flna	TFEPAEFIIDTR2	TFEPAEFIIDTR	TFEPAEFIIDTR	719.865	2	A0A8M3AV82;A0A8M9PT53;A0A8M9PWT6	flna	1	TRUE	98760500	109893000	107576000	11023200	10155700	12073800	62815800	70185000	61579500	61110400	64219600	60974900	32077400	27593400	35215300	50989300	50962900	52545400	108.21	108.061	108.512	115.868	116.933	114.512	108.292	110.357	111.134	206757000	261938000	212243000	9521600	10756800	7920870	110811000	129381000	107241000	5.52557e-05	3.012e-06	1.99005e-05	0.000111021
Flna	SGVELNKPTHFTVNTK3	SGVELNKPTHFTVNTK	SGVELNKPTHFTVNTK	591.317	3	A0A8M3AV82;A0A8M9PT53;A0A8M9PWT6	flna	1	TRUE	27239600	29585900	26112500	15526500	10125800	17927900	21899700	17857900	15953900	25028800	20481900	21009300	18039700	16677200	20157100	20494400	17950000	19215600	35.3066	34.5736	35.2347	39.2949	41.0111	37.6946	34.08	35.3415	35.9998	187134000	248309000	171696000	61924500	74497100	82599700	162657000	179838000	120329000	0.000243316	0.000187908	0.00020703	0.000150871
Flna	SVPC(UniMod:4)KVEPGLSPETSQVR3	SVPCKVEPGLSPETSQVR	SVPC(UniMod:4)KVEPGLSPETSQVR	657.339	3	A0A8M3AV82;A0A8M9PT53;A0A8M9PWT6	flna	1	TRUE	52093400	65760600	52340100	28920300	16503600	29627500	35335700	37474200	37964400	47686700	41598100	40186500	28695500	25974900	28107700	34976200	38767800	42240200	39.9876	39.2103	39.7784	44.7713	45.888	42.8778	38.7461	40.0055	40.3673	150854000	235563000	227173000	81902200	49677300	78587600	91250100	148763000	94660900	5.52557e-05	3.76499e-07	3.13842e-06	3.62008e-06
Flna	TYSVFYVPK2	TYSVFYVPK	TYSVFYVPK	552.293	2	A0A8M3AV82;A0A8M9PT53;A0A8M9PWT6	flna	1	TRUE	15064400	16672000	15725600	5485480	5824510	5084650	10306900	9034770	9945640	10843500	10528800	11877800	7953030	10344600	7387850	10468200	9291660	10667500	73.4081	72.7609	73.3894	79.557	80.9092	77.5066	72.5021	74.5477	75.1464	213910000	234609000	177300000	23751100	25995400	19356900	148473000	119427000	119792000	0.000579696	5.54426e-05	7.19878e-05	8.59772e-06
Flna	GAGTGGLGLAMEGPSEAK2	GAGTGGLGLAMEGPSEAK	GAGTGGLGLAMEGPSEAK	801.894	2	A0A8M3AV82;A0A8M9PT53;A0A8M9PWT6	flna	1	TRUE	63774000	109061000	85880800	37715900	30633000	38667400	46970000	47527900	47812600	54774300	62726900	68786800	48470700	45186200	49913800	46657200	49841200	51992100	60.2993	59.5414	59.9296	66.1878	67.2318	64.2974	59.4948	60.5572	61.2064	91333700	229331000	80965800	47155200	62615300	60139600	130471000	118554000	76935200	0.000541091	0.000200234	0.00132881	0.000382511
Flna	GVVEPAEVVDNGDQTHTVSYVPTR3	GVVEPAEVVDNGDQTHTVSYVPTR	GVVEPAEVVDNGDQTHTVSYVPTR	857.09	3	A0A8M3AV82;A0A8M9PT53;A0A8M9PWT6	flna	1	TRUE	42639200	54138100	45360500	19824200	16352600	24444900	20536100	24006900	24261300	33773200	34345100	30840400	25717900	26317000	29953900	23609500	25805000	26519000	65.8335	65.1021	65.4405	72.3667	73.2285	70.5926	65.514	66.1468	66.7952	178491000	227872000	223267000	65183800	58763500	82583400	97467900	139449000	90591400	5.52557e-05	0.000200234	8.74278e-06	0.000234074
Flna	NTFSVDC(UniMod:4)SK2	NTFSVDCSK	NTFSVDC(UniMod:4)SK	529.235	2	A0A8M3AV82;A0A8M9PT53;A0A8M9PWT6	flna	1	TRUE	50770400	51700400	45608500	32500000	22402500	24248100	35079900	32598100	42463300	43658000	39382400	40136800	35490200	32292600	24366200	36496900	35362700	38606300	22.9303	22.2549	22.5687	25.367	26.1133	24.2976	22.222	22.692	22.8329	204354000	224704000	192675000	80518800	55865000	73855000	131586000	113962000	166561000	5.52557e-05	2.6355e-06	2.98897e-06	3.39382e-06
Flna	KYNQRPTFR3	KYNQRPTFR	KYNQRPTFR	403.888	3	A0A8M3AV82;A0A8M9PT53;A0A8M9PWT6	flna	1	TRUE	25624800	26530100	22958500	22063400	13055100	21946400	12427100	15720000	16070600	24772900	21343400	21892200	20789300	20692100	21220200	14470400	14140000	13764400	13.1901	13.1692	13.0012	13.3953	13.7966	13.4069	12.2303	13.2061	12.8237	207525000	224326000	141214000	153853000	109405000	153512000	104392000	121472000	100769000	5.52557e-05	1.9578e-06	1.71868e-05	3.62851e-05
Flna	MTVGKDQEITVK3	MTVGKDQEITVK	MTVGKDQEITVK	450.244	3	A0A8M3AV82;A0A8M9PT53;A0A8M9PWT6	flna	1	TRUE	20147700	19969700	17301700	9325500	7530630	8850280	14619000	14109000	15237300	16880200	14995600	15755400	10818400	11688300	9872870	15998500	12947400	14628000	26.5943	26.064	26.5624	29.8463	31.3338	28.779	25.568	26.6782	26.97	201620000	221861000	144898000	42079000	68020800	52533100	111709000	137865000	129050000	5.52557e-05	2.259e-06	7.39773e-06	2.79048e-06
Flna	YNQRPTFR3	YNQRPTFR	YNQRPTFR	361.19	3	A0A8M3AV82;A0A8M9PT53;A0A8M9PWT6	flna	1	TRUE	5229350	5588700	5148460	5481970	4470390	5650980	3881150	4546350	4845940	4647800	4262890	4748730	5830730	7160080	5902620	4181330	4519720	4260810	16.0292	15.5558	15.8369	17.0725	17.8596	16.643	15.1665	15.9245	15.8075	210493000	208516000	45481200	24928200	24189200	24150300	143887000	44399100	36714100	5.52557e-05	3.99091e-06	1.07604e-05	7.39102e-06
Flna	SPFRVPVTEGC(UniMod:4)DPAR3	SPFRVPVTEGCDPAR	SPFRVPVTEGC(UniMod:4)DPAR	563.28	3	A0A8M3AV82;A0A8M9PT53;A0A8M9PWT6	flna	1	TRUE	21179300	23716500	20860100	10147800	8885170	10081700	13577200	13869600	13324800	18316400	16631500	16663100	9891350	12213400	9968010	14191900	14019000	13599500	50.9188	49.8863	50.6254	55.8397	57.0978	53.8825	49.5368	50.9738	51.5575	196516000	177045000	159589000	51512300	44990500	52982600	144666000	114272000	110155000	1.04415e-06	1.506e-07	1.49448e-07	1.50836e-07
Flna	VFGPGVEGK2	VFGPGVEGK	VFGPGVEGK	445.243	2	A0A8M3AV82;A0A8M9PT53;A0A8M9PWT6	flna	1	TRUE	36415700	37230600	28967200	25367000	21039700	28227400	23205500	28009700	28722000	31253800	27430200	27204400	32497500	35430500	30271300	25654500	25240000	26681400	26.2716	25.7447	26.0785	29.1353	29.8829	28.1214	25.5667	26.2478	26.5947	146929000	192470000	138179000	78154100	57063200	93914500	131363000	178131000	169051000	5.52557e-05	5.54426e-05	1.9578e-05	2.49047e-05
Flna	AYGPGLQSSGLSVGKPAEFTVDAK3	AYGPGLQSSGLSVGKPAEFTVDAK	AYGPGLQSSGLSVGKPAEFTVDAK	793.745	3	A0A8M3AV82;A0A8M9PT53;A0A8M9PWT6	flna	1	TRUE	29153000	34069600	31608300	11238700	10553800	11351800	22498000	16437100	18477600	20495500	18915500	22675000	20695700	16989800	22296700	19623600	16975800	19489500	78.0907	77.7056	77.8026	84.708	86.1581	82.9417	77.3647	79.0328	79.7914	150522000	192081000	162488000	33020900	48780300	38570300	107728000	77360500	118142000	5.52557e-05	5.54426e-05	1.99005e-05	5.36251e-05
Flna	VKAEGPGLSR2	VKAEGPGLSR	VKAEGPGLSR	507.291	2	A0A8M3AV82;A0A8M9PT53;A0A8M9PWT6	flna	1	TRUE	56092400	73411500	64628300	46009100	25159900	46168200	43942900	50160300	51124000	56321400	62449200	56822800	42377200	41754600	48502900	49869100	50398300	46144700	13.3636	13.3402	13.12	13.68	13.9188	13.6361	12.5599	13.4296	13.0484	128734000	178838000	111731000	103940000	58954000	101556000	113975000	100169000	99003500	5.52557e-05	3.3885e-06	2.54062e-06	2.49047e-05
Flna	C(UniMod:4)QGQGLGNNVR2	CQGQGLGNNVR	C(UniMod:4)QGQGLGNNVR	601.789	2	A0A8M3AV82;A0A8M9PT53;A0A8M9PWT6	flna	1	TRUE	28522100	26279600	29893500	17283800	14267800	18801000	22412200	18969000	24922700	27494500	23113900	25037600	16096300	21898500	19278400	23820200	20521900	22863700	14.7197	14.3591	14.474	15.731	15.994	15.2951	14.1248	14.6162	14.4493	155950000	151099000	170582000	82284600	71627100	99628500	133480000	117461000	122226000	5.52557e-05	2.4096e-06	8.21965e-07	8.59772e-06
Flna	VHGPGLQSGITNKPNKFTVETR4	VHGPGLQSGITNKPNKFTVETR	VHGPGLQSGITNKPNKFTVETR	595.824	4	A0A8M3AV82;A0A8M9PT53;A0A8M9PWT6	flna	1	TRUE	14253800	18482200	19987600	10214600	6082160	11857900	13209800	8813560	9463730	13363500	12915900	15157900	10785500	9532680	13482400	12683000	8998260	10371700	37.8278	37.2317	37.8494	41.8886	43.6316	40.5589	35.951	37.8932	38.524	96653800	169344000	156408000	45484500	34693000	52049400	59560100	71469900	70290600	5.52557e-05	2.1837e-06	1.94283e-06	2.03629e-06
Flna	NMLLVGVDGPKVPC(UniMod:4)EEILVK3	NMLLVGVDGPKVPCEEILVK	NMLLVGVDGPKVPC(UniMod:4)EEILVK	737.403	3	A0A8M3AV82;A0A8M9PT53;A0A8M9PWT6	flna	1	TRUE	35017600	35518000	35647400	5163740	5566800	5526100	12377700	14313500	10961000	23351800	21715600	22727900	12156800	12385800	13398000	10642700	10892000	9522990	102.946	102.691	103.194	110.474	111.899	108.721	102.645	104.925	105.749	154388000	151529000	145000000	7861820	13837900	9344220	46981300	59885600	39196700	5.52557e-05	2.259e-07	2.24172e-07	6.03345e-07
Flna	AYGPGIEPTGNVVMK2	AYGPGIEPTGNVVMK	AYGPGIEPTGNVVMK	766.893	2	A0A8M3AV82;A0A8M9PT53;A0A8M9PWT6	flna	1	TRUE	26390400	41062700	30054900	20610600	16119500	17373600	18602100	23920400	26973800	22705800	21805500	23873900	25907500	23075400	22900700	17950500	22706400	26632600	60.4048	59.8078	60.1978	66.6315	67.6777	64.8501	59.9265	60.8794	61.5291	85091400	151954000	112334000	41868300	42972500	34859400	59129300	110281000	76472500	5.52557e-05	5.54426e-05	5.23071e-06	2.49047e-05
Flna	WGDEHIPGSPYHITV3	WGDEHIPGSPYHITV	WGDEHIPGSPYHITV	569.943	3	A0A8M3AV82;A0A8M9PT53;A0A8M9PWT6	flna	1	TRUE	23547100	24829600	28758600	2608810	4939570	2961110	10936900	13572000	11586700	15878700	15032500	18028800	6424560	13245900	7526210	8918270	11018200	10010000	84.5393	83.9803	84.4182	90.6585	92.5142	88.66	83.558	85.7751	86.4253	111347000	128963000	144393000	1689850	8133600	2687770	22552400	63717000	60789900	8.204e-07	2.259e-07	5.97793e-07	9.87985e-06
Flna	SGVELNKPTHFTVNTK4	SGVELNKPTHFTVNTK	SGVELNKPTHFTVNTK	443.74	4	A0A8M3AV82;A0A8M9PT53;A0A8M9PWT6	flna	1	TRUE	8380010	10386800	7318710	4180420	3975140	4837960	6938310	5407500	5131760	7699870	7117590	5919450	4869450	6547070	5384770	6540310	5396850	6202210	35.344	34.5049	35.2188	39.334	40.9945	37.6787	34.011	35.3257	35.984	118834000	138521000	89829100	28402600	42020800	45217600	97513700	92234200	77625600	5.52557e-05	2.4096e-06	5.8285e-06	8.67314e-06
Flna	GAGTGDLKVTIK3	GAGTGDLKVTIK	GAGTGDLKVTIK	387.228	3	A0A8M3AV82;A0A8M9PT53;A0A8M9PWT6	flna	1	TRUE	2478980	3331230	2631560	1388140	605217	1138410	2332680			2125740	2443020	2430090	1542390	944573	1211940	2126670			30.7502	30.2083	30.451	33.9371	35.2369	32.6756	29.5748			85162900	137825000	15044800	35339700	5242680	26880500	47447700			0.00487538	0.00770317	0.000653065	0.000206356
Flna	YNDKNIPGSPFMSK3	YNDKNIPGSPFMSK	YNDKNIPGSPFMSK	533.262	3	A0A8M3AV82;A0A8M9PT53;A0A8M9PWT6	flna	1	TRUE	20269700	29235800	20597900	14737700	12013400	14292900	14985400	15483500	16288200	19641800	20180500	19171200	14895000	17585100	14684800	15361800	14891200	17787900	52.3701	51.6559	52.2985	57.9469	59.4526	56.1053	51.1513	52.6463	53.0144	108440000	133379000	122182000	40597100	30432300	47597300	96316500	78223800	59781000	5.52557e-05	4.51799e-07	1.94283e-06	6.25973e-06
Flna	EAGAGGLSIAVEGPSKAEIAFEDRK4	EAGAGGLSIAVEGPSKAEIAFEDRK	EAGAGGLSIAVEGPSKAEIAFEDRK	626.327	4	A0A8M3AV82;A0A8M9PT53;A0A8M9PWT6	flna	1	TRUE	19471600	21338200	16136400	1419270	2650730	1729230	7457000	7187990	6961370	12786000	11983900	11767500	3189170	5743970	3749370	7070910	6919400	7448150	78.5664	78.3435	78.713	85.5941	87.2147	83.4903	78.1146	80.2235	80.5986	106506000	116378000	74581800	905649	6489560	562988	19121800	30414600	22644000	5.52557e-05	6.02399e-07	1e-09	3.62851e-05
Flna	MTVGKDQEITVK2	MTVGKDQEITVK	MTVGKDQEITVK	674.862	2	A0A8M3AV82;A0A8M9PT53;A0A8M9PWT6	flna	1	TRUE	12901000	16420600	13299200	6181580	3511360	6802080	6501710	11066700	10437700	10798500	12439900	12088900	7088290	5517560	7834890	7120020	10130200	10077500	26.6162	26.0859	26.5843	29.8683	31.2451	28.7469	25.5358	26.6468	26.9919	82975200	110476000	77082500	29222300	17576200	33603600	41495400	56683100	58773800	5.52557e-05	5.54426e-05	1.99005e-05	3.62851e-05
Flna	MNIGAGC(UniMod:4)HPNKVK3	MNIGAGCHPNKVK	MNIGAGC(UniMod:4)HPNKVK	475.909	3	A0A8M3AV82;A0A8M9PT53;A0A8M9PWT6	flna	1	TRUE	8285560	7713710	7648680	7026440	4113470	7350780	4691950	5207960	6056050	8402810	6748860	7073510	6431600	6778430	7480150	4759410	4910000	5338090	13.9561	13.6556	13.6014	14.2819	14.5835	14.0702	12.7159	13.7456	13.4202	92872500	108558000	95035600	92312000	44556300	85955200	63308200	75386300	82655100	5.52557e-05	2.259e-07	8.21965e-07	1.20669e-06
Flna	FADQHVPGSAFTVK3	FADQHVPGSAFTVK	FADQHVPGSAFTVK	501.925	3	A0A8M3AV82;A0A8M9PT53;A0A8M9PWT6	flna	1	TRUE	19627800	23672000	18645700	10922000	9298200	11596700	11398200	11460600	12521000	16755500	16588300	16337300	10446300	14081700	11238000	11919000	12569600	12580900	50.5323	49.5042	50.1329	55.3375	56.7001	53.4366	49.1	50.59	51.065	97777600	100416000	107884000	28078100	27777100	31269200	45846500	49405900	58036700	5.52557e-05	4.51799e-07	7.47241e-07	4.52509e-07
Flna	EAGAGGLSIAVEGPSKAEIAFEDRK3	EAGAGGLSIAVEGPSKAEIAFEDRK	EAGAGGLSIAVEGPSKAEIAFEDRK	834.767	3	A0A8M3AV82;A0A8M9PT53;A0A8M9PWT6	flna	1	TRUE	13780800	17495100	10884000	1287730	2078280	2763750	4971390	6538480	6014100	9066630	9840310	8135380	2543060	4295470	6161230	4719900	6316340	6481540	78.6341	78.3568	78.4541	84.7645	87.2851	83.5042	78.128	80.0183	80.6668	92992400	106470000	47641500	5992390	4109530	6755420	26982200	22750100	18636700	2.98328e-06	6.02399e-07	1e-09	3.84633e-06
Flna	IKVDPSHDASK3	IKVDPSHDASK	IKVDPSHDASK	399.548	3	A0A8M3AV82;A0A8M9PT53;A0A8M9PWT6	flna	1	TRUE	6870380	7185730	8733970	8669780	3691410	6284230	3953060	4425350	5428920	7098520	5858780	7217480	8444930	7106210	6634930	4467940	4177250	4813490	11.361	11.2388	11.345	11.6822	11.6044	11.6409	10.8927	11.4395	11.3895	70622200	75341700	79114400	103445000	37048800	79224400	52593000	43182500	58948600	5.52557e-05	1.506e-07	2.24172e-07	2.26254e-07
Flna	YGDQDVPNFPAR2	YGDQDVPNFPAR	YGDQDVPNFPAR	689.824	2	A0A8M3AV82;A0A8M9PT53;A0A8M9PWT6	flna	1	TRUE	36009500	53363900	40900700	30583000	23007300	33131400	26299600	25427200	25496000	33990900	40475000	37601300	35404000	35210000	38068200	26408300	26912400	26381800	54.1714	53.4436	53.7136	60.4548	61.3256	58.7159	53.7552	54.3288	54.4864	62126400	100023000	65503600	39715500	35687100	37825100	40647200	41749700	42621200	5.52557e-05	3.99091e-06	1.79338e-06	6.87557e-05
Flna	VPVTEGC(UniMod:4)DPAR2	VPVTEGCDPAR	VPVTEGC(UniMod:4)DPAR	600.788	2	A0A8M3AV82;A0A8M9PT53;A0A8M9PWT6	flna	1	TRUE	24042000	27524200	20645200	22348500	14628900	26160100	15264300	15085900	16683200	20792800	21037900	18625300	25222000	21948900	24680700	16116300	15003700	15259800	18.1195	17.8479	17.8721	21.0377	21.4506	19.8774	17.9533	18.1167	18.3721	66365400	96211500	58458500	48004700	37153300	49110200	30921800	58046600	46895700	5.52557e-05	3.99091e-06	4.78236e-06	3.62851e-05
Flna	AYGPGIEPTGNVVMKK3	AYGPGIEPTGNVVMKK	AYGPGIEPTGNVVMKK	554.297	3	A0A8M3AV82;A0A8M9PT53;A0A8M9PWT6	flna	1	TRUE	13293500	17924300	14335800	10170900	6425040	10678000	9412830	8105810	8253910	12538000	11476900	12326700	10281400	9105890	10057400	10618000	8695810	9473490	45.9269	45.3728	45.8566	51.0761	52.4352	49.4543	44.8851	46.2073	46.8454	79893700	94611800	61303300	33841700	42210700	33789100	69899100	46163000	65575500	5.52557e-05	8.81015e-06	1.99005e-05	3.99717e-06
Flna	YGGPYHIVGSPFK3	YGGPYHIVGSPFK	YGGPYHIVGSPFK	474.579	3	A0A8M3AV82;A0A8M9PT53;A0A8M9PWT6	flna	1	TRUE	8028380	10284100	10897000	1523800	2525750	1443260	3818040	4096210	4893490	7545920	7519950	6977460	2203260	3867030	1969590	3847960	3687080	4507970	64.0089	63.1844	64.0104	69.4988	71.2912	67.4427	62.0684	64.3805	65.1354	65833600	93555500	86044900	8320610	10655400	8555410	43671200	40708400	42697400	5.52557e-05	3.2379e-06	1.09098e-05	1e-09
Flna	EKGEYILVVK2	EKGEYILVVK	EKGEYILVVK	589.346	2	A0A8M3AV82;A0A8M9PT53;A0A8M9PWT6	flna	1	TRUE	3985700	6028250	3787790	3934110	2551540	4632630	2487730	2033500	1750800	4131710	4042370	3556920	3997630	3646990	4306790	2622100	2325300	1883790	44.3641	43.2215	44.179	48.2595	49.7473	46.2485	42.7301	44.4278	45.0633	59835500	92414800	42470200	25753200	28684200	37655300	35564000	10873100	9379400	5.52557e-05	1.14457e-05	2.83952e-06	2.49047e-05
Flna	YWPTEPGEYAVHVLC(UniMod:4)K3	YWPTEPGEYAVHVLCK	YWPTEPGEYAVHVLC(UniMod:4)K	650.314	3	A0A8M3AV82;A0A8M9PT53;A0A8M9PWT6	flna	1	TRUE	18097400	20551500	14820200	6201370	8671510	5499080	13855000	11938400	12032300	11815700	11845300	9021470	14997800	17661900	12879300	10710700	9373900	9508040	92.7165	92.3092	92.7005	100.312	102.103	98.3866	92.2463	94.5784	95.5127	75602000	91457800	71508300	5601100	13680600	4501850	40357900	60306300	46961800	5.52557e-05	2.259e-07	1e-09	2.56422e-06
Flna	LVNSHSMHETSSVLVDPVTR4	LVNSHSMHETSSVLVDPVTR	LVNSHSMHETSSVLVDPVTR	552.783	4	A0A8M3AV82;A0A8M9PT53;A0A8M9PWT6	flna	1	TRUE	26463800	34380700	29565000	21530300	14191000	19972600	17969300	19265900	18374600	27970800	23070300	28538600	21133800	19594800	19713000	19443500	20409600	18010200	48.8616	47.8972	49.005	53.0164	54.6297	51.2292	46.718	49.0793	49.7737	60141300	86421300	67915000	48686200	29324000	42534900	57532400	28018300	46786000	5.52557e-05	1.06174e-05	1.99005e-05	3.62851e-05
Flna	VTYTPMAPGNYLISIK2	VTYTPMAPGNYLISIK	VTYTPMAPGNYLISIK	884.472	2	A0A8M3AV82;A0A8M9PT53;A0A8M9PWT6	flna	1	TRUE		5361060	4526190	693084	611620	823331	3257260				3139070	2742340	2109750	1741550	2401400	2550150				104.998	105.502	113.089	114.45	111.449	105.28				85201400	56227600	7256700	9284090	5325750	55578400				0.00381676	0.00545183	3.62851e-05
Flna	LVNSHSMHETSSVLVDPVTR3	LVNSHSMHETSSVLVDPVTR	LVNSHSMHETSSVLVDPVTR	736.708	3	A0A8M3AV82;A0A8M9PT53;A0A8M9PWT6	flna	1	TRUE	25739100	34402000	25847200	17314200	9238200	19496100	13351900	12777000	13742200	27252300	23084600	24949900	16995400	12663700	19254100	14241200	13135200	13351700	48.8774	47.9667	48.9667	53.0323	54.5897	51.2453	46.6796	48.9864	49.7896	63216700	83913800	59147100	34054600	19179700	35147500	25089800	32652100	30576000	5.52557e-05	5.54426e-05	4.93181e-06	3.62851e-05
Flna	GAGTGDLKVTIKGPK3	GAGTGDLKVTIKGPK	GAGTGDLKVTIKGPK	481.285	3	A0A8M3AV82;A0A8M9PT53;A0A8M9PWT6	flna	1	TRUE	8021030	7662810	6491500	4967880	4234050	5018460	9467400	5676190	7014010	7408610	5975330	6157020	5495770	7159010	5228300	9477560	4879260	7793140	28.0889	27.1248	27.9493	31.9611	33.1274	30.101	27.2326	27.7969	28.4647	51853500	68770800	47293000	13665000	12796600	16000000	77380200	40698000	29134800	5.52557e-05	5.54426e-05	1.67384e-05	7.69269e-06
Flna	VRVTGQGLSEAR3	VRVTGQGLSEAR	VRVTGQGLSEAR	424.906	3	A0A8M3AV82;A0A8M9PT53;A0A8M9PWT6	flna	1	TRUE	12544800	11887400	12240500	7420270	6101200	8813970	7408690	9301780	8039980	11853600	9272350	11360400	8399900	9108230	8227360	7802840	8324870	7560630	18.4745	17.9901	18.2272	21.0757	21.9899	19.8055	17.7756	18.4178	18.7248	77001800	54172300	59086500	26328500	25403300	24536100	44257900	55683900	64658600	0.000298054	0.000117505	0.000120054	0.000504889
Flna	LPELPITNFSR2	LPELPITNFSR	LPELPITNFSR	643.86	2	A0A8M3AV82;A0A8M9PT53;A0A8M9PWT6	flna	1	TRUE	38719600	44722400	44553400	10135200	12433800	9832540	25925400	34056700	30591700	24387800	25645500	27126100	26730900	26102900	22268500	23479100	28584000	26094100	96.2116	95.911	96.3587	103.421	105.152	101.382	95.8543	97.8031	98.5722	61436200	72619300	51222000	3222770	8623340	5136240	36250100	58464000	51126100	5.52557e-05	5.54426e-05	1.99005e-05	6.18431e-06
Flna	GLGLNKGFIGQK3	GLGLNKGFIGQK	GLGLNKGFIGQK	411.244	3	A0A8M3AV82;A0A8M9PT53;A0A8M9PWT6	flna	1	TRUE	4670810	5397130	3712430	743074	1136700		2850870	3016420	2740760	4596510	3616900	3974400	723888	1548650		3020990	3214240	2743340	47.8148	47.0766	48.0681	51.4459	53.0935		45.3539	47.7661	48.6231	43998000	63862400	52312800	11806300	10652900		67441900	42416400	22327200	0.00140582	0.00156366	0.00083263	0.00680335
Flna	DAGEGLLAVQITDPDGKPK2	DAGEGLLAVQITDPDGKPK	DAGEGLLAVQITDPDGKPK	962.506	2	A0A8M3AV82;A0A8M9PT53;A0A8M9PWT6	flna	1	TRUE	10395800	10733600	10069600	4348910	3542570	5327780	8426800	10720700	11600100	7979290	6778600	7497330	7454030	7693090	8706830	7579590	8224890	9166940	76.7408	76.141	76.5617	83.4309	84.3042	81.6639	76.5557	77.57	78.4387	47288100	67321200	50328300	14557000	14567500	15644800	40421200	45657200	48117500	5.96654e-07	6.02399e-07	4.48345e-07	9.80436e-07
Flna	VTAQGPGLEPAGNIANK2	VTAQGPGLEPAGNIANK	VTAQGPGLEPAGNIANK	818.937	2	A0A8M3AV82;A0A8M9PT53;A0A8M9PWT6	flna	1	TRUE	14440100	20200100	16083000	18655400	9523970	18308800	10559000	8535830	9131820	14546900	13309600	12175200	19368100	13395100	17341000	10667700	9160610	9967080	41.5687	40.9394	41.0757	46.5063	47.2423	45.0478	40.4764	41.5814	41.7278	42630100	64670100	56462800	41560000	29209000	42065900	26535300	44354100	30602500	5.52557e-05	3.99091e-06	2.24172e-07	3.99717e-06
Flna	DAGEGLLAVQITDPDGKPK3	DAGEGLLAVQITDPDGKPK	DAGEGLLAVQITDPDGKPK	642.006	3	A0A8M3AV82;A0A8M9PT53;A0A8M9PWT6	flna	1	TRUE	7231640	8896750	8448830	3552920	2703320	3581770	7339620	7303810	7721400	5221620	5784420	6310320	6033220	5727680	5739740	6654800	5627520	5859430	76.7238	76.0698	76.4363	83.4138	84.2872	81.6469	76.5387	77.6073	78.4758	42420100	61566000	61814500	9369610	13323100	8974350	35076500	47117200	31066900	0.000149701	1.64909e-05	8.59333e-06	3.62851e-05
Flna	VRVTGQGLSEAR2	VRVTGQGLSEAR	VRVTGQGLSEAR	636.855	2	A0A8M3AV82;A0A8M9PT53;A0A8M9PWT6	flna	1	TRUE	3439230	4099400	3347650	1480520	692557	2095740	1433350	2661360	2444380	3270880	3197050	3106980	1660450	1038330	1977650	1509140	2385970	2268200	18.4418	18.0107	18.2479	20.9863	21.9557	19.7718	17.7433	18.4918	18.6924	43548100	60101300	47328100	15560200	9931450	17819700	12656100	37678100	48493100	5.52557e-05	2.259e-07	7.19878e-05	6.18431e-06
Flna	NTFSVDC(UniMod:4)SK1	NTFSVDCSK	NTFSVDC(UniMod:4)SK	1057.46	1	A0A8M3AV82;A0A8M9PT53;A0A8M9PWT6	flna	1	TRUE	3716830	4647440	3661440	2008650	1258830	2811010	2103010	2690610	3136360	3067860	3545150	3232030	2143460	1717890	2834460	2203810	2911320	2829810	22.9078	22.2326	22.5462	25.3437	26.1452	24.2742	22.1992	22.7225	22.8104	40602100	54492600	34924600	10329600	4345600	16657900	15922900	38822000	40587200	5.52557e-05	2.1837e-06	7.47241e-07	1.20669e-06
Flna	AKLDAQFTGPNKGDAVR3	AKLDAQFTGPNKGDAVR	AKLDAQFTGPNKGDAVR	596.652	3	A0A8M3AV82;A0A8M9PT53;A0A8M9PWT6	flna	1	TRUE	6064000	7409720	5244480	7497060	4624000	8122710	5404110	4844550	4662390	5440240	6011850	5058210	8428070	7208610	8102480	5418170	4835180	4676700	28.6362	27.726	28.552	31.9733	33.5304	30.4426	27.2448	28.4516	28.8015	41371700	53158400	17867100	26048700	25907100	24530800	29895000	27772800	28924900	5.52557e-05	1.9578e-06	1.99005e-05	1.81004e-06
Flna	C(UniMod:4)AAGVVGPAEADIDFDIIRNDNDTFTVK3	CAAGVVGPAEADIDFDIIRNDNDTFTVK	C(UniMod:4)AAGVVGPAEADIDFDIIRNDNDTFTVK	1008.49	3	A0A8M3AV82;A0A8M9PT53;A0A8M9PWT6	flna	1	TRUE	7168460	6046980	7518550	528897	814419	573986			2533770	4178230	3433230	4178700	1609970	3001300	1674140			2078150	114.371	114.378	114.67	119.654	120.185	118.81			116.807	50804900	51712400	50408200	1850630	4063730	2080030			12454800	5.52557e-05	1.6566e-06	1.19559e-06	4.60052e-06
Flna	TC(UniMod:4)INNPSGNR2	TCINNPSGNR	TC(UniMod:4)INNPSGNR	566.763	2	A0A8M3AV82;A0A8M9PT53;A0A8M9PWT6	flna	1	TRUE	9982520	12485800	9428560	13690000	8031380	12283100	5626330	6765430	7483020	9859330	10502500	8734600	13256800	12677700	12301800	6367510	6028400	7175010	12.3959	12.488	12.3218	13.1931	13.1978	13.0937	12.1409	12.5248	12.3088	33277800	38508700	24825700	51474300	27863900	36151900	23169200	23644200	27186300	5.52557e-05	2.4096e-06	1.21801e-05	2.49047e-05
Flna	VKVAGLGSK2	VKVAGLGSK	VKVAGLGSK	429.775	2	A0A8M3AV82;A0A8M9PT53;A0A8M9PWT6	flna	1	TRUE	8034410	9694430	8591680	6811010	4532430	5755810	6728880	6157620	8282780	7084180	7342450	7554180	6563080	6995880	5865280	7101400	5959190	7504480	15.9268	15.5067	15.7346	16.5309	17.034	16.1554	15.0646	15.8753	15.7584	42562900	51067500	48176800	18354700	12630100	17917300	40726400	26583200	35336800	5.52557e-05	5.54426e-05	1.99005e-05	0.000448459
Flna	GLGLNKGFIGQK2	GLGLNKGFIGQK	GLGLNKGFIGQK	616.362	2	A0A8M3AV82;A0A8M9PT53;A0A8M9PWT6	flna	1	TRUE	4324130	7711750	4726570	1756890	913111	2462110	3462970	3218590	2966180	4284040	4941870	4847260	1707210	1244110	2376040	3582200	3355520	2952490	47.8356	47.0973	48.0892	51.467	53.0587	49.6804	45.3746	47.8411	48.4826	39487600	50589400	29344300	8786540	3106950	11220300	21584800	21415300	19850700	1.04415e-06	5.54426e-05	5.97793e-07	1.04078e-05
Flna	TC(UniMod:4)INNPSGNRTEALIR2	TCINNPSGNRTEALIR	TC(UniMod:4)INNPSGNRTEALIR	908.461	2	A0A8M3AV82;A0A8M9PT53;A0A8M9PWT6	flna	1	TRUE	1096720	2070310	1266820	794634	444526	878524	1105450	889653	565967	943546	1586470	1175540	926529	684085	937788	996421	683326	645867	36.2905	35.443	35.9997	40.6368	42.0877	39.422	34.9032	35.9477	36.936	42559400	50058200	25677600	15146800	4841210	13553400	18583000	18324200	12363900	5.52557e-05	6.17462e-06	1.99005e-05	3.77091e-07
Flna	YNDKNIPGSPFMSK2	YNDKNIPGSPFMSK	YNDKNIPGSPFMSK	799.388	2	A0A8M3AV82;A0A8M9PT53;A0A8M9PWT6	flna	1	TRUE	12733900	19438100	10938700	12168400	4907130	12447100	8024340	9537370	10088500	12436800	13396600	10279900	12022500	7182990	12774500	8255050	9668280	10746600	52.3921	51.5704	52.3204	57.969	59.4194	56.1272	51.1733	52.6683	53.0906	44058200	49918900	38577100	25260900	7601330	27941900	19685200	27759400	13865800	3.72909e-07	1.506e-07	2.24172e-07	1.05585e-06
Flna	VPC(UniMod:4)EEILVK2	VPCEEILVK	VPC(UniMod:4)EEILVK	543.798	2	A0A8M3AV82;A0A8M9PT53;A0A8M9PWT6	flna	1	TRUE	12682800	19442500	12880600	14782800	9559360	14613600	7943300	7342970	8537060	12719800	13168900	12284700	14565500	14118900	14943100	8433920	7548800	9257690	48.6423	47.9496	48.679	53.5147	54.4037	51.6716	47.4733	48.9694	49.3403	49546900	46481900	41253400	23624700	21969200	20473800	21823400	14561300	18812300	5.52557e-05	1.5512e-05	8.96695e-06	2.49047e-05
Flna	SVPC(UniMod:4)KVEPGLSPETSQVR2	SVPCKVEPGLSPETSQVR	SVPC(UniMod:4)KVEPGLSPETSQVR	985.505	2	A0A8M3AV82;A0A8M9PT53;A0A8M9PWT6	flna	1	TRUE	8506160	17458300	16490100	9344980	2994160	8121570	6874340	6402240	6286570	7824470	10887900	12010500	9277320	4540290	7904090	7113920	6588050	7061090	39.9514	39.0661	39.5805	44.7341	45.7383	42.7301	38.7098	39.9141	40.3313	25581200	48640300	34125500	14370600	1862020	9455650	12266900	18894200	2480880	1.6408e-06	1e-09	1e-09	3.77091e-07
Flna	EGPYSINVLYADEEIPQSPYKVK3	EGPYSINVLYADEEIPQSPYKVK	EGPYSINVLYADEEIPQSPYKVK	880.447	3	A0A8M3AV82;A0A8M9PT53;A0A8M9PWT6	flna	1	TRUE	8441000	8973130	8372850				4846520	6794040	5842600	5709600	5445910	5079110				3959470	5043270	5012370	99.5058	99.3092	99.8095				99.9161	101.429	101.866	38229100	46859600	28330500				36065200	39045600	15914700	3.72909e-07	7.52999e-07	8.21965e-07
Flna	GEITGDVR2	GEITGDVR	GEITGDVR	423.72	2	A0A8M3AV82;A0A8M9PT53;A0A8M9PWT6	flna	1	TRUE		5935690	6111860	6784530		5635540		3723610	4645340		4876420	5590980	6999010		5737090		3770000	4089570		16.0352	16.2648	17.567		17.1929		16.4071	16.3415		46750400	45757900	32568700		26329200		19241900	32074900		0.00239845	0.000925132	0.0018324
Flna	MDC(UniMod:4)QEC(UniMod:4)PEGYKVTYTPMAPGNYLISIK3	MDCQECPEGYKVTYTPMAPGNYLISIK	MDC(UniMod:4)QEC(UniMod:4)PEGYKVTYTPMAPGNYLISIK	1055.82	3	A0A8M3AV82;A0A8M9PT53;A0A8M9PWT6	flna	1	TRUE	12898600	14685400	13354400	2152800	2213650	2632500	6102010	5718810	5413140	8687810	9370040	8460560	5321820	4915550	5922750	5193540	4618910	4694570	103.78	103.524	103.973	111.845	113.38	110.149	103.807	105.539	106.2	36027400	37188100	46419300	5351570	5916500	5566620	15737000	18105600	16495200	2.23745e-07	1e-09	1e-09	7.54181e-07
Flna	ENGLYLIDVK2	ENGLYLIDVK	ENGLYLIDVK	582.32	2	A0A8M3AV82;A0A8M9PT53;A0A8M9PWT6	flna	1	TRUE	1994290	2309770	1483710	904459	1115430	1092920	1302020	1375190	1222330	1239060	1390730	1009840	2070120	2543640	2451070	1030750	1056200	1022020	82.5313	81.9193	82.3555	89.1302	90.5452	87.1466	82.1426	83.7026	84.2451	37713400	46408700	22891100	2414970	4029180	2146960	16074800	15627900	10996900	5.52557e-05	1.49095e-05	0.000577621	2.49047e-05
Flna	LLGWIQNKLPELPITNFSR3	LLGWIQNKLPELPITNFSR	LLGWIQNKLPELPITNFSR	747.092	3	A0A8M3AV82;A0A8M9PT53;A0A8M9PWT6	flna	1	TRUE	18929700	19172300	20672200	969043	972255	1599960		5304580		10395000	9925220	10263300	2949780	3582970	4666570		4113540		124.111	124.38	124.732	127.118	127.2	126.907		128.645		39610800	45895200	43864600	186567	290978	508143		3098590		5.52557e-05	1.8072e-06	1.04614e-06	4.60052e-06
Flna	LHVEPAVETSGVK3	LHVEPAVETSGVK	LHVEPAVETSGVK	455.918	3	A0A8M3AV82;A0A8M9PT53;A0A8M9PWT6	flna	1	TRUE	9131340	10242700	8383730	8218640	7568000	8308280	6105600	5416500	6273460	7294570	7406340	7534720	9482760	11979800	9149500	5790620	5236570	6135020	30.3837	29.6812	29.9776	33.4471	34.3476	31.9657	28.9394	30.3068	30.7702	33331500	45492600	27783300	16966800	16559700	21889500	22878400	22922000	22736100	5.52557e-05	6.85232e-06	5.75378e-06	2.03629e-06
Flna	AKLDAQFTGPNKGDAVR4	AKLDAQFTGPNKGDAVR	AKLDAQFTGPNKGDAVR	447.741	4	A0A8M3AV82;A0A8M9PT53;A0A8M9PWT6	flna	1	TRUE	1249020	1649670	1131590	1374010	1065710	1434660	1282500		799108	1151290	1335680	1103430	1489220	1661050	1445000	1308290		882070	28.5682	27.7114	28.5906	32.0133	33.5157	30.4279	27.1772		28.7869	38112800	29453500	45159700	27144200	5388330	20972400	7271670		26531000	0.00382587	0.00181077	0.000963801	1.43295e-06
Flna	NEDIQLSPFMAEIMPAPGKDFYPDKVK3	NEDIQLSPFMAEIMPAPGKDFYPDKVK	NEDIQLSPFMAEIMPAPGKDFYPDKVK	1027.51	3	A0A8M3AV82;A0A8M9PT53;A0A8M9PWT6	flna	1	TRUE	4308180	5053330	4331910	657257	690826	762846	1056540	1784210	1795630	2437830	2623440	2325920	2000700	2545840	2224980	879722	1335160	1599480	118.718	118.829	119.068	122.475	123.159	121.631	118.463	119.99	120.989	40491200	42994200	44521500	546045	735095	511263	25817300	30014300	27264300	0.00198435	0.000455708	1e-09	2.49047e-05
Flna	WGDEHIPGSPYHITV2	WGDEHIPGSPYHITV	WGDEHIPGSPYHITV	854.411	2	A0A8M3AV82;A0A8M9PT53;A0A8M9PWT6	flna	1	TRUE	17968800	17837800	20007000	4298620	2476040	5655390	5046810	8028710	7534080	12117000	10811700	12368700	10636000	6364870	14414600	4457060	6609600	6498800	84.56	83.8923	84.4389	90.6798	92.5358	88.6819	83.3055	85.7958	86.3914	40672400	39317400	43899900	5709600	2657390	6607510	3079520	19598400	14951000	5.52557e-05	1.8072e-06	1.56921e-06	2.26254e-07
Flna	SPYTVNVGEAC(UniMod:4)NPSLC(UniMod:4)TAK2	SPYTVNVGEACNPSLCTAK	SPYTVNVGEAC(UniMod:4)NPSLC(UniMod:4)TAK	1034.48	2	A0A8M3AV82;A0A8M9PT53;A0A8M9PWT6	flna	1	TRUE	10295200	14027500	11033000	8717130	6731810	8340120	6913260	7308730	8317300	9102730	8976290	8854570	10892000	9181110	10980000	7325180	8076390	9256220	59.8186	59.3871	59.3934	66.7528	67.7439	64.9705	59.6655	60.2402	60.723	42911200	41265500	35625200	19662400	18313900	14737300	25661500	30426800	19513200	5.52557e-05	5.54426e-05	7.19878e-05	2.49047e-05
Flna	SPFEVDVGMAQGDSSK2	SPFEVDVGMAQGDSSK	SPFEVDVGMAQGDSSK	827.376	2	A0A8M3AV82;A0A8M9PT53;A0A8M9PWT6	flna	1	TRUE	6187810	7221220	5420900	4516480	3238560	4011100	3920840	4974460	4236090	4428670	4171300	4219700	5902060	5322000	5079660	4263420	4775960	4429440	69.5737	68.8824	69.232	76.3366	77.057	74.6744	69.4807	70.2168	70.7033	34585600	42671300	39720100	15192900	13054500	14345100	19930100	26191200	18322800	5.52557e-05	9.78899e-07	4.48345e-07	3.99717e-06
Flna	YGGPYHIVGSPFK2	YGGPYHIVGSPFK	YGGPYHIVGSPFK	711.365	2	A0A8M3AV82;A0A8M9PT53;A0A8M9PWT6	flna	1	TRUE	2325970	3555870	3387110	1049020	572162	1235600	953146	1203950		2192650	2611390	2196140	1522750	887350	1700810	960198	1047120		63.9219	63.1525	63.9786	69.5776	71.3688	67.5757	62.0363	64.4024		26957800	41713900	40889600	5120740	3186490	4571020	5906150	9884660		0.000304829	5.54426e-05	0.000963801	2.26254e-07
Flna	VTVLFAGQHISK3	VTVLFAGQHISK	VTVLFAGQHISK	433.92	3	A0A8M3AV82;A0A8M9PT53;A0A8M9PWT6	flna	1	TRUE	5295950	5345100	5116040	3216820	4150700	2676850	2338170	1730170	2054890	4589300	3626390	4024230	3182670	5560940	2655050	2630590	1727530	2124230	51.5535	50.4128	51.4262	55.8276	57.4206	53.7056	49.74	51.6089	52.411	41415900	30237300	33078600	19021100	27540600	16950100	14392300	15914700	11645800	5.52557e-05	5.54426e-05	1.99005e-05	1.05585e-06
Flna	DFDIIDNHDGTHTVK3	DFDIIDNHDGTHTVK	DFDIIDNHDGTHTVK	576.273	3	A0A8M3AV82;A0A8M9PT53;A0A8M9PWT6	flna	1	TRUE	2936400	3893860	2574590	4949760	2785760	3997690	2069940	2145140	2035490	2919350	2694600	2641060	4897980	3778100	3974490	2237850	2092760	2204950	48.3205	47.5234	48.2492	53.0742	54.2389	51.2872	46.9375	48.4328	49.0186	38748000	41242600	16806600	37437900	25595400	28737600	22971100	20667000	16079000	5.52557e-05	8.28299e-07	1.99005e-05	2.49047e-05
Flna	NMLLVGVDGPK2	NMLLVGVDGPK	NMLLVGVDGPK	571.816	2	A0A8M3AV82;A0A8M9PT53;A0A8M9PWT6	flna	1	TRUE	8738770	10641300	8746640	6889820	5073420	7055280	5767230	5927570	5419950	8379810	8602050	7408450	9003510	8189420	8836210	6268830	5843310	5691550	70.205	69.5655	69.9698	76.484	77.3748	74.7102	69.897	70.9024	71.6062	26326000	40565900	28198100	8347400	7049060	10359400	17170500	16378500	10513800	5.52557e-05	7.60533e-06	3.21314e-06	2.49047e-05
Flna	KANIRDNQDGTYLVSYVPDMTGR3	KANIRDNQDGTYLVSYVPDMTGR	KANIRDNQDGTYLVSYVPDMTGR	871.763	3	A0A8M3AV82;A0A8M9PT53;A0A8M9PWT6	flna	1	TRUE	9740480	13300200	8424250	3813670	2641600	4928800	4377130	5682620	2993190	7695150	7866310	5902240	6150610	4150660	7921420	3913040	5833890	3184060	77.6601	77.1681	77.3728	84.3774	85.937	82.3313	77.2058	78.8177	79.4683	30082500	22160800	40355300	6160650	3863280	8391280	9465640	1151230	5979650	9.69564e-07	1.506e-07	1e-09	3.77091e-07
Flna	KANIRDNQDGTYLVSYVPDMTGR4	KANIRDNQDGTYLVSYVPDMTGR	KANIRDNQDGTYLVSYVPDMTGR	654.074	4	A0A8M3AV82;A0A8M9PT53;A0A8M9PWT6	flna	1	TRUE	10490400	13711300	11603500	3954180	5531590	4375640	6122300	6059580	4848840	8167940	8079450	8152130	6338560	9032770	7048030	5375970	6187500	4967340	77.5368	77.2076	77.4663	84.4186	85.9784	82.3727	77.1367	78.8031	79.6168	18771800	34725000	36850100	2898820	8674050	3804860	13456700	12203300	15377000	5.52557e-05	2.259e-07	2.24172e-07	1e-09
Flna	FNDEHIPDSPFVVPVASPSDDAR3	FNDEHIPDSPFVVPVASPSDDAR	FNDEHIPDSPFVVPVASPSDDAR	837.732	3	A0A8M3AV82;A0A8M9PT53;A0A8M9PWT6	flna	1	TRUE	9154640	9724580	8301080	9257550	8197810	8794220	5582000	6485770	7587290	5792570	5713980	5170910	22888600	16742200	23746100	4233130	4874620	6275930	93.6019	93.194	93.7503	101.004	102.341	99.0789	93.0772	95.0281	95.6886	26439000	35769500	28320200	9441620	12237500	8552040	12473000	18702100	29103900	5.96654e-07	2.259e-07	1e-09	1e-09
Flna	LHVEPAVETSGVKVFGPGVEGK3	LHVEPAVETSGVKVFGPGVEGK	LHVEPAVETSGVKVFGPGVEGK	746.071	3	A0A8M3AV82;A0A8M9PT53;A0A8M9PWT6	flna	1	TRUE	2876040	4201890	4563490	1354140	1295420	1759010	2467860	1793480	1879200	2447510	2633810	3118440	1666240	1958480	2197130	2342550	1933640	1969190	64.8499	64.1801	64.9487	70.4141	71.9885	68.6383	63.7718	65.8136	66.244	29024100	35048100	32167700	5578760	5649030	8017170	21565100	11143800	7004010	2.16288e-06	3.76499e-07	1e-09	3.77091e-07
Flna	IKVDPSHDASK2	IKVDPSHDASK	IKVDPSHDASK	598.818	2	A0A8M3AV82;A0A8M9PT53;A0A8M9PWT6	flna	1	TRUE	8540070	14480700	13137900	8984580	3263550	5755940	5378770	7085950	9031480	9011360	12720700	10929100	9128090	6202300	6025100	5797890	6707800	8007640	11.3266	11.2583	11.3645	11.6466	11.6248	11.6608	10.9122	11.4052	11.409	21420700	34387800	25185600	25208400	6233820	15584700	15483800	16419300	26853100	5.52557e-05	3.6144e-06	1.19559e-06	7.54181e-07
Flna	IKVDPSHDASKVK3	IKVDPSHDASKVK	IKVDPSHDASKVK	475.269	3	A0A8M3AV82;A0A8M9PT53;A0A8M9PWT6	flna	1	TRUE	2313690	2465270	2199130	870178	626005	1066830	1308650	1822400	1414350	2336150	1975870	2020170	910286	998601	1055750	1466000	1767360	1398110	12.6561	12.7465	12.5261	13.1291	13.2998	13.029	12.0776	12.7296	12.5129	24651900	23984600	34353400	15967800	9466470	14893900	25055700	18015800	20289400	2.38662e-06	2.259e-06	1.49448e-07	3.62851e-05
Flna	LHVEPAVETSGVK2	LHVEPAVETSGVK	LHVEPAVETSGVK	683.373	2	A0A8M3AV82;A0A8M9PT53;A0A8M9PWT6	flna	1	TRUE	10158800	13144200	9096600	9150200	4998880	10726500	6672500	6475550	6770940	8228760	9285900	7967990	10564400	8011520	11248400	6348440	6101370	6826050	30.4069	29.7043	30.0007	33.4156	34.3711	31.9891	28.9625	30.2236	30.8464	25531200	34180400	22451600	23393100	10528600	22786600	22290400	22982500	13173300	5.52557e-05	3.765e-06	4.03511e-06	2.49047e-05
Flna	SPFRVPVTEGC(UniMod:4)DPAR2	SPFRVPVTEGCDPAR	SPFRVPVTEGC(UniMod:4)DPAR	844.415	2	A0A8M3AV82;A0A8M9PT53;A0A8M9PWT6	flna	1	TRUE	13576900	22941400	17291500	8624870	5030540	10508600	9047100	8370660	12083100	11979000	15492300	13981300	8406670	7481760	10421800	9937850	8751370	12556500	50.9944	49.9082	50.6473	55.8617	57.1198	53.849	49.5587	50.9957	51.687	27385500	33351300	25195600	22004600	7451290	22551400	17026100	15729900	9255610	0.000136085	5.54426e-05	0.00038769	7.54181e-07
Flna	EAGAGGLSIAVEGPSKAEIAFEDR3	EAGAGGLSIAVEGPSKAEIAFEDR	EAGAGGLSIAVEGPSKAEIAFEDR	792.068	3	A0A8M3AV82;A0A8M9PT53;A0A8M9PWT6	flna	1	TRUE	4487900	4394550	4106280	790705	389660	570513	2884600	1810520	1906630	2860140	2617120	2572230	1562810	900455	1266230	2378200	1656450	1907400	89.0753	88.7826	89.0611	96.9986	97.7779	95.3005	89.2517	90.5973	91.4188	21594800	19374500	29447600	3788340	1066040	2622500	32886900	5294950	8329560	5.52557e-05	5.54426e-05	1.99005e-05	0.00100522
Flna	DNQDGTYLVSYVPDMTGR2	DNQDGTYLVSYVPDMTGR	DNQDGTYLVSYVPDMTGR	1015.96	2	A0A8M3AV82;A0A8M9PT53;A0A8M9PWT6	flna	1	TRUE	11425700	13051200	12461300	4679720	4486460	5009070	6738240	8997090	10483000	7572120	7849440	7615780	11932100	13481300	12826500	5363480	6731100	8545210	100.111	100.077	100.032	109.523	109.587	107.994	100.576	101.159	101.487	16347600	32706300	18291000	6461200	9430520	6319930	15572500	8803410	8810050	5.52557e-05	5.54426e-05	1.99005e-05	0.00018669
Flna	VAKPDITDNKDGTVTVK3	VAKPDITDNKDGTVTVK	VAKPDITDNKDGTVTVK	600.996	3	A0A8M3AV82;A0A8M9PT53;A0A8M9PWT6	flna	1	TRUE	3608570	3670510	3344490	2439220	1508120	2849840	2143320	2739300	2764810	3050370	2925910	3387580	2877550	2537270	3142990	2369730	2457900	2483520	24.9544	24.5406	24.652	28.4403	29.8438	27.4282	24.2489	24.8253	25.1719	24394500	31607500	23630800	15744900	9207100	14516400	19159900	24613500	16845300	0.00019551	5.54426e-05	2.167e-06	1.6592e-06
Flna	MNIGAGC(UniMod:4)HPNK2	MNIGAGCHPNK	MNIGAGC(UniMod:4)HPNK	599.777	2	A0A8M3AV82;A0A8M9PT53;A0A8M9PWT6	flna	1	TRUE	5745490	5602660	5861640	7931070	4544190	7910490	3964380	3706260	5031710	6112490	5363270	5777250	7057630	6870290	7922820	4127170	3522480	4364580	14.3976	13.9868	14.0431	15.0706	15.3254	14.685	13.4268	14.185	13.9115	15955400	26904100	20272400	30859000	20796900	31541400	19277000	22158600	15048400	5.52557e-05	9.41255e-06	2.83952e-06	8.296e-07
Flna	SPFEVKIGSEAGPQQVR3	SPFEVKIGSEAGPQQVR	SPFEVKIGSEAGPQQVR	610.324	3	A0A8M3AV82;A0A8M9PT53;A0A8M9PWT6	flna	1	TRUE	2557930	1982950	2023800	431111	363287	462325	1279480	1643110	1274450	2093650	1351100	1535670	513936	551644	532494	1267840	1691420	1278030	57.8471	56.9885	57.7	63.4993	64.8577	61.6111	56.7797	58.3246	58.9128	16312400	31306200	15820200	10971400	11601700	8284010	22831900	14835300	9674270	5.52557e-05	9.78899e-07	8.21965e-07	0.000692767
Flna	GAGTGDLKVTIK2	GAGTGDLKVTIK	GAGTGDLKVTIK	580.338	2	A0A8M3AV82;A0A8M9PT53;A0A8M9PWT6	flna	1	TRUE	1057360	1408650	1146660	875605	624520	1049700	837861	1108100	1067230	968988	998764	1063230	997765	978216	1092400	775856	931001	1072970	30.7163	30.1217	30.4175	33.9569	35.2008	32.4752	29.5943	30.6414	31.1572	13149400	31085300	7137140	8633820	5348630	14110500	10734800	3655430	4312650	0.000207784	5.54426e-05	2.83952e-06	1.81004e-06
Flna	EIGEHLVNIKK3	EIGEHLVNIKK	EIGEHLVNIKK	427.251	3	A0A8M3AV82;A0A8M9PT53;A0A8M9PWT6	flna	1	TRUE	2298530	2714290	3077440	1484180	1506960	1833160	1309780	1285780	1604070	2131380	2075830	2859320	1650990	2583620	1898600	1305970	1099770	1602090	29.4257	28.6164	29.337	31.6258	33.1225	30.1508	27.3342	29.1859	29.6418	23406700	29396400	30104300	16344800	7309480	16750600	18035100	16148700	6173870	5.52557e-05	0.000187908	0.000716122	5.88264e-06
Flna	SGVELNKPTHFTVNTK2	SGVELNKPTHFTVNTK	SGVELNKPTHFTVNTK	886.471	2	A0A8M3AV82;A0A8M9PT53;A0A8M9PWT6	flna	1	TRUE	3181080	7119840	5772960	3594330	1399170	2898910	3314790	3361080	2182740	2940450	4881160	4653990	4186760	2328310	3068940	3131190	3354910	2641100	35.2728	34.5402	35.2541	39.315	41.0317	37.6596	33.9928	35.3077	35.9655	17836000	29968400	26632800	6041440	3132020	9015470	11102400	15413000	11246200	5.52557e-05	5.54426e-05	1.99005e-05	0.000131354
Flna	AEGPGLSR2	AEGPGLSR	AEGPGLSR	393.71	2	A0A8M3AV82;A0A8M9PT53;A0A8M9PWT6	flna	1	TRUE	6832820	7778400	10645600	9960300	4844170	6189630		4604960	6049050	6929510	6892260	9907400	9382070	7505070	6038220		4649980	5486970	13.9488	13.7546	13.594	14.4942	14.6318	14.2817		13.8449	13.5191	29345700	25226600	25094700	16119000	13987900	8854730		21932600	19470400	0.000164328	0.000404784	0.000105215	0.000159324
Flna	NEDIQLSPFMAEIMPAPGKDFYPDKVK4	NEDIQLSPFMAEIMPAPGKDFYPDKVK	NEDIQLSPFMAEIMPAPGKDFYPDKVK	770.884	4	A0A8M3AV82;A0A8M9PT53;A0A8M9PWT6	flna	1	TRUE	5372130	5733960	5883960	494955	765059	472665	3119680	3549550	3179080	3012900	2945600	3163120	1506650	2819400	1378620	2585510	2633390	2721780	118.709	118.821	119.06	122.466	123.093	121.68	118.455	120.092	121.035	22331400	29061200	28065000	576028	1782110	311300	11747200	15966400	10566400	1.34247e-06	1e-09	1e-09	9.80436e-07
Flna	C(UniMod:4)SGPGLER2	CSGPGLER	C(UniMod:4)SGPGLER	438.206	2	A0A8M3AV82;A0A8M9PT53;A0A8M9PWT6	flna	1	TRUE	7021360	6542410	8604060	9012310	4257670	5282130	4796370	3611980	5797050	6942630	5903930	8451600	7865450	6741880	5218700	5134260	3491450	5079940	14.4355	14.1296	14.1345	15.1645	15.3094	14.8333	13.7847	14.3307	14.1106	23592200	22327300	24107100	28518000	14483400	26831700	10500900	19077500	18061600	2.75953e-06	2.259e-06	7.0241e-06	3.62008e-06
Flna	NMLLVGVDGPKVPC(UniMod:4)EEILVK2	NMLLVGVDGPKVPCEEILVK	NMLLVGVDGPKVPC(UniMod:4)EEILVK	1105.6	2	A0A8M3AV82;A0A8M9PT53;A0A8M9PWT6	flna	1	TRUE	7355930	10143300	8505480	1615010	967623	1711830	2215150	2412200	1120660	4697960	6098400	5491510	3776340	2153750	4142600	1898640	1853700	972858	103.013	102.703	103.151	110.43	111.911	108.676	102.658	104.883	105.707	20156700	28515300	27806400	2768640	888771	3189140	4900650	8525670	4522250	5.52557e-05	5.54426e-05	1.41977e-05	0.000118956
Flna	AEIAFEDRK2	AEIAFEDRK	AEIAFEDRK	539.781	2	A0A8M3AV82;A0A8M9PT53;A0A8M9PWT6	flna	1	TRUE	4009290	4731550	3980880	4185430	2874190	5138640	2675920	3050700	3327740	3816760	3753230	3662180	4523890	4340080	5033950	2492590	2993420	3185900	21.7019	20.8718	21.2863	23.7084	25.1667	23.0438	21.2075	21.6833	21.7156	6152360	9614680	9651340	12301600	8550200	27572600	2720350	1320800	6793620	0.00034045	0.000187908	1.99005e-05	1.04078e-05
Flna	FADQHVPGSAFTVK2	FADQHVPGSAFTVK	FADQHVPGSAFTVK	752.384	2	A0A8M3AV82;A0A8M9PT53;A0A8M9PWT6	flna	1	TRUE	8110840	10712600	8868080	6080690	2123920	7210050	3260140	2369530	3633740	6870200	6985950	7320310	6082040	2951340	7004970	3316000	2681930	3715180	50.5019	49.3664	50.2096	55.416	56.6124	53.4053	48.9061	50.3418	51.0346	26846500	16343800	16873600	12132000	5140570	20667400	5393270	8850980	8672300	5.52557e-05	5.54426e-05	4.18456e-06	5.05303e-06
Flna	DGSSGVSYIVQEPGDYEVSIK2	DGSSGVSYIVQEPGDYEVSIK	DGSSGVSYIVQEPGDYEVSIK	1115.03	2	A0A8M3AV82;A0A8M9PT53;A0A8M9PWT6	flna	1	TRUE	5956250	6891490	5855190	2500160	2786630	2512030	3957110	4192840	3676830	4068390	4234600	3929230	5207340	5249140	5669870	3450540	3615090	3632680	91.0451	90.8587	90.6479	99.6541	100.264	98.01	91.3358	91.7541	92.1409	14892900	26652300	12423300	2459300	7353540	3662700	13062000	11376600	8804650	5.52557e-05	4.81921e-06	5.97793e-07	2.49047e-05
Flna	VAKPDITDNKDGTVTVK4	VAKPDITDNKDGTVTVK	VAKPDITDNKDGTVTVK	450.999	4	A0A8M3AV82;A0A8M9PT53;A0A8M9PWT6	flna	1	TRUE	2437670	1887160	2695160	1619800	947618	1312930	1112020	1598760	1570110	2012050	1453800	2437920	1922980	1584600	1447990	1227250	1361890	1405800	22.9218	24.526	22.7195	28.4257	29.8842	27.3047	24.3417	24.8107	25.1043	11860100	26504900	20671600	12341500	12485700	14811600	20494500	19032400	16128200	0.000828176	0.00264638	0.00133766	1e-09
Flna	HIPSSPISVMINQSEIGDASR3	HIPSSPISVMINQSEIGDASR	HIPSSPISVMINQSEIGDASR	746.712	3	A0A8M3AV82;A0A8M9PT53;A0A8M9PWT6	flna	1	TRUE	27277100	30979300	31787800	10994900	9862840	9854810	12659000	17462000	10129500	17893300	19530700	19768600	23673900	20681200	19968500	10775900	13061300	8637190	91.8511	91.5544	92.1086	98.9668	100.872	96.9848	91.2145	93.3803	94.3158	25450800	11879800	26453300	2578900	7642790	1830840	6946140	22562500	24450400	5.52557e-05	0.000636361	0.000145525	0.000573654
Flna	EKGEYILVVK3	EKGEYILVVK	EKGEYILVVK	393.233	3	A0A8M3AV82;A0A8M9PT53;A0A8M9PWT6	flna	1	TRUE	1871780	3259690	2295700	981697	1562900	642125	1182450	876719	884061	1940340	2108160	2088080	998737	2233900	590693	1235850	1007190	996788	44.3444	43.1484	44.267	48.24	49.727	46.229	42.7639	44.4083	45.0438	18576900	25760200	12504900	5365760	11007700	3091000	4763530	1225990	2468310	5.52557e-05	5.54426e-05	1.99005e-05	3.77091e-07
Flna	YNQRPTFR2	YNQRPTFR	YNQRPTFR	541.281	2	A0A8M3AV82;A0A8M9PT53;A0A8M9PWT6	flna	1	TRUE	4455570	5363390	4278100	1979380	2457530	1945400	2945530		5916480	3969230	4133270	3755500	2066650	3880280	1923770	3209640		5360850	15.992	15.5719	15.853	17.0886	17.8202	16.6591	15.1825		15.8767	12423600	25498100	11740300	14595800	4661190	11321600	5309270		15218900	0.00151268	0.000855208	0.00272747	0.000111021
Flna	VKVLPTHDASK3	VKVLPTHDASK	VKVLPTHDASK	398.9	3	A0A8M3AV82;A0A8M9PT53;A0A8M9PWT6	flna	1	TRUE		1690740		1612500	1239990	1775800	1202980				1367910		1603590	2145240	1928390	1413180				12.0939		12.4031	12.3944	12.417	11.6969				24842300		6157110	7117920	10214200	3861540				0.00731798		2.26254e-07
Flna	YTPVQQGNMGLNVTYGGDPIPK2	YTPVQQGNMGLNVTYGGDPIPK	YTPVQQGNMGLNVTYGGDPIPK	1175.08	2	A0A8M3AV82;A0A8M9PT53;A0A8M9PWT6	flna	1	TRUE	10815500		12998300	3967170	3414380	3882380	8414300	10181300	7943190	7818700		8847930	8340830	6330040	7917540	8480440	8413060	7780900	90.3377		89.9958	98.5279	99.7025	96.942	90.5202	91.5918	91.9775	0		0	3135550	23377700	5414770	9133790	23848200	864701	0.00181304		0.000532596	0.000733131
Flna	IQAQDRDGNPVDVQVK3	IQAQDRDGNPVDVQVK	IQAQDRDGNPVDVQVK	594.644	3	A0A8M3AV82;A0A8M9PT53;A0A8M9PWT6	flna	1	TRUE	2289140	2541630	2206730	3336830	1768420	2866810	1693440	1846770	1585170	1932940	1881200	1981940	3572650	2773960	3181780	1589660	1635670	1778130	30.9853	30.5994	30.5798	35.1682	36.2641	33.9617	30.5565	30.9619	31.5875	16943300	23484300	7577460	19165000	15437800	14706900	6734730	11309600	9762250	5.52557e-05	1.52108e-05	6.79993e-06	8.296e-07
Flna	VHSPSGALEEC(UniMod:4)C(UniMod:4)VTEIDEDKYAVR4	VHSPSGALEECCVTEIDEDKYAVR	VHSPSGALEEC(UniMod:4)C(UniMod:4)VTEIDEDKYAVR	691.82	4	A0A8M3AV82;A0A8M9PT53;A0A8M9PWT6	flna	1	TRUE	6060420	8306450	6445570	5234970	4353550	5469590	4131580	4447610	3693150	4717740	5131910	4264230	7576360	6710060	7500110	3483730	4151230	3664950	62.5119	61.908	62.3544	69.2421	70.8069	67.3519	61.6545	63.2619	63.8574	13899100	23466300	16354300	9738720	6939220	12067400	6951270	7275310	7393970	5.52557e-05	4.51799e-07	1e-09	1e-09
Flna	VHGPGLQSGITNKPNK3	VHGPGLQSGITNKPNK	VHGPGLQSGITNKPNK	549.638	3	A0A8M3AV82;A0A8M9PT53;A0A8M9PWT6	flna	1	TRUE	1078320	1171010		1875310	866181	2214540		499264		1018570	958218		2005830	1213690	2098180		503599		16.6286	16.1001		17.6332	18.6578	17.3692		16.525		9406510	13921100		20059200	10281000	23206200		6651640		0.000164328	5.54426e-05		1.20669e-06
Flna	AYGPGIEPTGNVVMKK2	AYGPGIEPTGNVVMKK	AYGPGIEPTGNVVMKK	830.941	2	A0A8M3AV82;A0A8M9PT53;A0A8M9PWT6	flna	1	TRUE	3834980	5928860	3157310	3176820	1435240	3389230	2153970	1766430	1887230	3935910	3717880	2836350	3259180	2042290	3141430	2428910	1874030	1933320	46.0551	45.5533	45.8778	51.0969	52.4571	49.3652	44.8521	46.066	46.596	14860900	22680500	3385710	6797930	3232470	6613420	797078	936520	4137140	0.000217408	5.54426e-05	0.00020703	3.62851e-05
Flna	ALPTGDASK2	ALPTGDASK	ALPTGDASK	430.23	2	A0A8M3AV82;A0A8M9PT53;A0A8M9PWT6	flna	1	TRUE			5687840	3887460	1620100	2967210	4049680	3352320	5085650			4838080	3558360	2729790	2980870	3842330	3285580	4531950			13.2731	14.1132	14.1883	14.0113	13.0335	13.6331	13.3083			5461690	22539100	5200220	9549500	15136500	17603700	8977190			0.00533622	0.00127561
Flna	VHGPGLQSGITNKPNKFTVETR3	VHGPGLQSGITNKPNKFTVETR	VHGPGLQSGITNKPNKFTVETR	794.097	3	A0A8M3AV82;A0A8M9PT53;A0A8M9PWT6	flna	1	TRUE	3599380	7099580	6465400	2823540	1066340	3951680	2822710	2050500	1669180	3372000	4965020	4922050	2946410	1686090	4507450	2712080	2093470	1852820	37.8436	37.2475	37.8653	41.9044	43.8711	40.5747	35.9137	37.9092	38.5941	2357210	15698500	22052100	4704580	689136	10696900	1205120	5883310	4455490	5.52557e-05	3.4638e-06	2.24172e-07	2.49047e-05
Flna	VTVLFAGQHISK2	VTVLFAGQHISK	VTVLFAGQHISK	650.375	2	A0A8M3AV82;A0A8M9PT53;A0A8M9PWT6	flna	1	TRUE	8785470	11433500	7646290	12142100	5988940	12751600	3861410	3004260	3380450	7569390	7538200	6015920	12377500	8540640	12707600	4195690	3052320	3484870	51.5209	50.4867	51.4469	55.7933	57.4428	53.7264	49.8149	51.5217	52.3231	18704000	15923900	20411400	21996600	17886200	20239300	11661200	2056100	10453100	5.52557e-05	5.04511e-06	4.03511e-06	2.49047e-05
Flna	GLEEPC(UniMod:4)K2	GLEEPCK	GLEEPC(UniMod:4)K	416.698	2	A0A8M3AV82;A0A8M9PT53;A0A8M9PWT6	flna	1	TRUE	3752920	4002620	6090430	8716820	3664600	5663630	3490420	2139900	3642650	3611010	3566940	5993720	7653490	5453210	5456820	3792820	2213350	3255640	14.4867	14.1809	14.1859	15.3825	15.4726	14.9957	13.8897	14.3817	14.162	13149000	19088800	21964400	20661400	13668900	10071700	6435520	6499450	13328500	0.000328061	0.000636361	0.000640315	0.000169861
Flna	LDAQFTGPNKGDAVR3	LDAQFTGPNKGDAVR	LDAQFTGPNKGDAVR	530.275	3	A0A8M3AV82;A0A8M9PT53;A0A8M9PWT6	flna	1	TRUE	2802250	3199050	2518550	4128190	2392410	3551150	1582080	2104650	1722930	2585200	2199250	2509570	4502650	3781810	3718820	1535340	1908430	2039390	32.8982	32.2345	32.6678	36.8728	37.9336	35.2765	32.0442	33.1464	33.3485	17805100	21649400	11756500	14463400	10631600	9334890	3698860	13757100	11955600	5.52557e-05	5.54426e-05	1.71868e-05	0.00018669
Flna	VKVLPTHDASKVR3	VKVLPTHDASKVR	VKVLPTHDASKVR	483.957	3	A0A8M3AV82;A0A8M9PT53;A0A8M9PWT6	flna	1	TRUE	589435	654372	616044	100762			302602	330698		581750	577890	570416	89754.7			338792	345098		13.6868	13.4976	13.4402	13.4586			12.3454	13.533		3251690	2631090	3157580	371277			3001740	21437500		0.000712124	0.000412398	0.00020703	0.00746749
Flna	DAGEGGLSLAIEGPSK2	DAGEGGLSLAIEGPSK	DAGEGGLSLAIEGPSK	750.881	2	A0A8M3AV82;A0A8M9PT53;A0A8M9PWT6	flna	1	TRUE	4304050	4970400	4022950	4661000	2424900			1721950	2646830	2914370	3092270	2939160	6471790	3819090			1680440	2808960	71.9107	71.4819	71.4581	78.7961	78.9113			72.173	72.771	20462300	13120100	14294800	10661500	8383710			7688660	15164600	0.000304829	0.000636361	1.99005e-05	0.0009685
Flna	NGHVGISFVPK3	NGHVGISFVPK	NGHVGISFVPK	385.549	3	A0A8M3AV82;A0A8M9PT53;A0A8M9PWT6	flna	1	TRUE	882592	1167640	1160710	426527	1343570	628633	797341	863104	869338	871723	832950	882849	456484	1902640	608816	866652	938549	940125	42.6635	41.652	42.5952	45.858	48.1579	44.1267	40.2777	42.5123	43.3675	9908700	19995700	10934800	3108540	11088500	3938650	3548700	7974730	7075670	0.000315177	0.000106458	3.13842e-06	0.000196945
Flna	AGGPGLER2	AGGPGLER	AGGPGLER	378.704	2	A0A8M3AV82;A0A8M9PT53;A0A8M9PWT6	flna	1	TRUE	5971650	6813870	10768100	1970630	1282080	1833340	5046360	5312810	6587420	6066810	5762780	9157400	1711700	2197590	1930800	5435610	5096820	6150790	13.5142	13.3816	13.2156	13.9436	14.0166	13.8436	12.8688	13.4704	13.1969	13564100	14785900	19783500	2375350	2569490	4176870	14170400	12634500	17850200	5.52557e-05	0.000117505	1.99005e-05	0.000111021
Flna	YAPTEAGLHEMDIK3	YAPTEAGLHEMDIK	YAPTEAGLHEMDIK	525.59	3	A0A8M3AV82;A0A8M9PT53;A0A8M9PWT6	flna	1	TRUE		687135	622611	660066	476644	529415	162476	372864	475542		519688	529281	668839	679487	504968	180384	360535	498274		52.1413	52.7297	58.6611	59.9575	56.7086	51.7432	53.1878	53.6628		19377600	13949900	2491010	6626640	4495280	3230190	15166700	10786200		0.00111372	7.19878e-05	3.62851e-05
Flna	MNIGAGC(UniMod:4)HPNKVK2	MNIGAGCHPNKVK	MNIGAGC(UniMod:4)HPNKVK	713.359	2	A0A8M3AV82;A0A8M9PT53;A0A8M9PWT6	flna	1	TRUE	1444580	2118240	1659590	1665630	634176	1465420	1205730	1449970	1285190	1448710	1898150	1587770	1535490	972973	1454910	1251290	1377360	1137890	13.9782	13.6775	13.624	14.2496	14.6062	14.0382	12.7378	13.7675	13.4421	11254400	15624100	16786800	12203500	4356820	13905900	9156660	11970900	17588700	5.52557e-05	3.76499e-07	1.41976e-06	1.20669e-06
Flna	VTGQHKVTVLFAGQHISK3	VTGQHKVTVLFAGQHISK	VTGQHKVTVLFAGQHISK	650.703	3	A0A8M3AV82;A0A8M9PT53;A0A8M9PWT6	flna	1	TRUE	3469830	4364720	2718230	1785230	1079950	2066300				3182550	2818760	2380630	1995400	1605340	2170970				34.6706	33.462	34.8674	37.5473	39.4003	35.9468				11654200	16952900	15086800	7336370	4288730	4602730				6.92341e-05	4.44271e-06	4.55818e-06	2.26254e-07
Flna	DAGEGLLAVQITDPDGKPKK3	DAGEGLLAVQITDPDGKPKK	DAGEGLLAVQITDPDGKPKK	684.705	3	A0A8M3AV82;A0A8M9PT53;A0A8M9PWT6	flna	1	TRUE			718300	330072	289078	334047	388814		354877			450236	481279	441195	461490	413779		380810			64.0848	70.0231	71.4234	67.7418	62.9551		65.3187			15980600	421649	1019000	1230700	1774130		11241400			0.00167824	0.00193211
Flna	LYNVSYQLK1	LYNVSYQLK	LYNVSYQLK	1127.61	1	A0A8M3AV82;A0A8M9PT53;A0A8M9PWT6	flna	1	TRUE	863288	1902980	1241470	935962	591589	1268630	644181	447305	726881	722746	1305060	933893	1075570	994347	1384980	633048	422780	711153	57.6547	56.7974	57.345	63.4134	64.6026	61.5257	56.6957	57.6418	58.5575	3740830	14708900	5830100	2011980	665764	2690170	978548	0	2274600	5.52557e-05	5.54426e-05	1.35252e-05	3.62851e-05
Flna	AKLDAQFTGPNK2	AKLDAQFTGPNK	AKLDAQFTGPNK	645.347	2	A0A8M3AV82;A0A8M9PT53;A0A8M9PWT6	flna	1	TRUE			378619	501209	250378	505158	255987		324479			369311	592305	417167	552711	274012		305371			25.4047	28.4451	29.6829	27.3243	24.5749		25.7637			7976360	14096300	5155810	8171850	1465100		8639760			0.00020703	3.62851e-05
Flna	VEPGLSPETSQVR2	VEPGLSPETSQVR	VEPGLSPETSQVR	699.866	2	A0A8M3AV82;A0A8M9PT53;A0A8M9PWT6	flna	1	TRUE	6197320	7187930	7274870	7744750	4332290	7458510	4259490	4902390	4066760	5749340	5109520	5878950	9147270	7022890	8040340	3752230	4972120	5090740	35.5289	34.7421	35.1913	39.9112	40.9654	38.5838	34.679	35.5116	35.7926	14081800	13315700	5757480	8505210	4574330	7832030	3450530	3860990	7666480	0.000243316	5.54426e-05	0.00186992	3.62851e-05
Flna	VTGQHKVTVLFAGQHISK4	VTGQHKVTVLFAGQHISK	VTGQHKVTVLFAGQHISK	488.279	4	A0A8M3AV82;A0A8M9PT53;A0A8M9PWT6	flna	1	TRUE	1895510	2591250	2947390	1793020		1618300				1732170	1677510	2591800	2019420		1698070				34.602	33.4462	34.9046	37.5872		36.0402				13640400	13447000	13463500	11969000		5786080				0.00171814	0.000187908	0.00529151	0.000142064
Flna	VHSPSGALEEC(UniMod:4)C(UniMod:4)VTEIDEDKYAVR3	VHSPSGALEECCVTEIDEDKYAVR	VHSPSGALEEC(UniMod:4)C(UniMod:4)VTEIDEDKYAVR	922.091	3	A0A8M3AV82;A0A8M9PT53;A0A8M9PWT6	flna	1	TRUE	1732100	3414730	2408870	1689780	952999	1866150	1390680	874037	805445	1344270	2129630	1588750	2465380	1461220	2519240	1156400	809979	773171	62.5241	61.8659	62.3665	69.3099	70.8195	67.3641	61.6122	63.2741	63.7609	5009460	13343300	8992400	5291130	1879480	5336920	2394820	0	679459	5.52557e-05	1e-09	1e-09	2.03629e-06
Flna	FVPTEMGVHTVSVK3	FVPTEMGVHTVSVK	FVPTEMGVHTVSVK	510.938	3	A0A8M3AV82;A0A8M9PT53;A0A8M9PWT6	flna	1	TRUE	1402850	1733360	1427050	611661	530733	513903	948692	751802	807015	1246040	1133880	1162560	698817	762513	602327	874071	757585	843124	55.3443	54.5579	55.312	60.3269	61.7012	58.2526	54.0624	55.8211	56.4663	12143400	13226800	6132430	1592010	1949840	2296890	2349570	4414380	2150870	5.52557e-05	5.54426e-05	1.99005e-05	9.05024e-06
Flna	GEYILVVK2	GEYILVVK	GEYILVVK	460.777	2	A0A8M3AV82;A0A8M9PT53;A0A8M9PWT6	flna	1	TRUE	1363770	2172260	1800090	604027	809796	515150	806201	801399	621209	1163650	1493020	1454960	761515	1161810	617065	680598	651112	656589	58.6961	57.7271	58.4944	63.7625	65.0104	61.7072	57.63	59.4455	59.8176	11245100	12991100	8000470	925156	2370380	1044830	2483120	313611	1766640	5.52557e-05	5.54426e-05	1.73362e-05	0.000196945
Flna	HTVMVSWGGVNIPESPFR3	HTVMVSWGGVNIPESPFR	HTVMVSWGGVNIPESPFR	671.673	3	A0A8M3AV82;A0A8M9PT53;A0A8M9PWT6	flna	1	TRUE	6140540	5615480	6537910	1918040	2401270	2027680		621726		3694020	3323770	3879120	5838550	7475940	5914120		484440		105.736	105.589	106.037	113.246	114.776	111.606		107.88		10159600	12137700	11047900	694794	1101720	945874		665830		1.93913e-06	7.52999e-07	1e-09	3.16757e-06
Flna	RLTVASLQESGLKVNQPASFAVSLNGAK4	RLTVASLQESGLKVNQPASFAVSLNGAK	RLTVASLQESGLKVNQPASFAVSLNGAK	722.152	4	A0A8M3AV82;A0A8M9PT53;A0A8M9PWT6	flna	1	TRUE	1396600	2268480	2350070	974849	1030770	1078750	535232	250710		1007570	1411900	1595130	1934070	1984770	2131530	476952	215709		90.3231	90.4645	90.7988	97.3299	99.1814	95.5202	89.4102	92.0141		2904510	11889300	6837080	1803820	2697530	1205180	2669820	177772		0.000416864	4.66861e-06	4.63291e-06	3.16757e-06
Flna	VFGPGVEGK1	VFGPGVEGK	VFGPGVEGK	889.479	1	A0A8M3AV82;A0A8M9PT53;A0A8M9PWT6	flna	1	TRUE	2168840	3350040	2501090	1922970	1339090	2423880	1683190	1609350	1540750	1845040	2491870	2303770	2227190	2239210	2597510	1843260	1441770	1459090	26.3071	25.78	26.2206	29.1716	29.9194	28.1029	25.5487	26.3364	26.6301	5344970	11837900	5392190	5395600	1783540	4041990	2218380	4203550	7264770	5.52557e-05	8.28299e-07	4.63291e-06	1.81004e-06
Flna	LLGWIQNKLPELPITNFSR2	LLGWIQNKLPELPITNFSR	LLGWIQNKLPELPITNFSR	1120.13	2	A0A8M3AV82;A0A8M9PT53;A0A8M9PWT6	flna	1	TRUE	4302550	4644530	4461780	1019100	1132100	980934		525219		2339510	2467330	2193410	3102150	4172020	2861080		540358		124.069	124.447	124.744	127.131	127.212	126.92		126.67		6412390	6980990	11686900	429987	443714	525477		0		0.000243316	0.000117505	0.000640315	1e-09
Flna	YWPTEPGEYAVHVLC(UniMod:4)K2	YWPTEPGEYAVHVLCK	YWPTEPGEYAVHVLC(UniMod:4)K	974.968	2	A0A8M3AV82;A0A8M9PT53;A0A8M9PWT6	flna	1	TRUE	5421600	6583960	4570920	2431390	1803150	2841580	2075390	2682960	2899590	3482370	3792050	2920080	5766840	3716230	6597680	1604400	2061830	2300710	92.7335	92.4351	92.8813	100.272	102.064	98.4038	92.2087	94.7046	95.4751	11065800	10983800	4723170	3278730	2736850	3217990	3063420	10586700	10115000	5.52557e-05	7.83123e-06	7.19878e-05	2.26254e-07
Flna	KYNQRPTFR2	KYNQRPTFR	KYNQRPTFR	605.329	2	A0A8M3AV82;A0A8M9PT53;A0A8M9PWT6	flna	1	TRUE		448199	366961	415351	104440	194346	230296				366835	346386	391262	166345	181939	266487				13.1899	13.0219	13.416	13.8177	13.3726	12.251				10528200	5899820	4857960	2305380	4231920	2275150				0.0065029	0.000881974	2.26254e-07
Flna	MNIGAGC(UniMod:4)HPNK3	MNIGAGCHPNK	MNIGAGC(UniMod:4)HPNK	400.187	3	A0A8M3AV82;A0A8M9PT53;A0A8M9PWT6	flna	1	TRUE	185167			822714	319156	716344			248614	196745			734093	505920	713838			215245	14.3781			15.051	15.3058	14.6656			13.9457	6362830			10422900	5162720	9931020			0	0.00338825			4.37426e-06
Flna	AEIAFEDRK3	AEIAFEDRK	AEIAFEDRK	360.19	3	A0A8M3AV82;A0A8M9PT53;A0A8M9PWT6	flna	1	TRUE	1925040	1828090		1609610	1528550	1911460				1858190	1459350		1723120	2316420	1868760				21.7408	20.8034		23.6936	25.1518	23.0289				1590800	7141690		6615440	8268050	9064460				0.00766529	0.00478377		0.000142064
Flna	VKVSGPGVAK2	VKVSGPGVAK	VKVSGPGVAK	471.293	2	A0A8M3AV82;A0A8M9PT53;A0A8M9PWT6	flna	1	TRUE	1702290	2108900	1758930	1280390	965226	1515910	787276	1053850	995595	1771460	1663740	1533180	1339410	1536980	1512940	892329	1021490	964289	12.8181	12.8544	12.687	13.1291	13.2437	13.0839	12.1842	12.9456	12.6191	8464540	8706750	7465500	8884070	3456510	6432380	5407510	3133800	1532660	5.52557e-05	0.000177988	0.00084213	3.62851e-05
Flna	SPFAVAIAPSLDLSKVK3	SPFAVAIAPSLDLSKVK	SPFAVAIAPSLDLSKVK	581.674	3	A0A8M3AV82;A0A8M9PT53;A0A8M9PWT6	flna	1	TRUE	1852190	1822430	1890110				1402350	1940130	1550300	1200270	1116330	1220180				1134880	1407950	1261740	100.196	99.8888	100.664				99.7317	102.064	102.886	7083780	5135460	8662540				2397840	8777290	5371740	5.52557e-05	1.9578e-06	1.79338e-06
Flna	AGGPGLERAEAGVPAEFSIWTR3	AGGPGLERAEAGVPAEFSIWTR	AGGPGLERAEAGVPAEFSIWTR	757.723	3	A0A8M3AV82;A0A8M9PT53;A0A8M9PWT6	flna	1	TRUE			12764900				3582920					7721380				2990650					102.32				101.936					7886890				8683410					0.000640315
Flna	LTVASLQESGLKVNQPASFAVSLNGAK3	LTVASLQESGLKVNQPASFAVSLNGAK	LTVASLQESGLKVNQPASFAVSLNGAK	910.5	3	A0A8M3AV82;A0A8M9PT53;A0A8M9PWT6	flna	1	TRUE	842519	1188660	772889	299849	282251	328091		891107	693456	528961	758889	472805	687623	590902	874847		685727	569242	98.6331	98.5461	98.9372	106.567	108.062	104.858		100.392	101.104	8561890	7588190	0	1326860	1366920	804536		2051230	1680680	0.00400284	0.00197653	0.00233587	4.82678e-06
Flna	EGPYSINVLYADEEIPQSPYK3	EGPYSINVLYADEEIPQSPYK	EGPYSINVLYADEEIPQSPYK	804.726	3	A0A8M3AV82;A0A8M9PT53;A0A8M9PWT6	flna	1	TRUE	4725200	5398010	2679780	931814	997659	1029860	3045540			2828620	3063780	1568730	2750270	2895640	3003780	2521340			107.172	107.078	107.306	115.531	116.087	114.233	107.25			7456960	7418180	8456460	1164770	690054	1149780	3885730			0.000207784	0.000221775	0.0016141	0.00116705
Flna	ADISC(UniMod:4)TDNQDGTC(UniMod:4)TVSYLPVLPGDYNIIVK3	ADISCTDNQDGTCTVSYLPVLPGDYNIIVK	ADISC(UniMod:4)TDNQDGTC(UniMod:4)TVSYLPVLPGDYNIIVK	1110.2	3	A0A8M3AV82;A0A8M9PT53;A0A8M9PWT6	flna	1	TRUE	2664270	3205970		526543	748871	446388	2104940	2172830	1513850	1486350	1716580		1602800	2759750	1301970	1853860	1801430	1502260	121.86	121.913		126.098	126.414	125.478	122.048	122.642	123.527	5223220	8305140		643119	1026470	429558	2177470	2693300	3026160	0.000828176	0.000530628		7.54181e-07
Flna	YQGQHVPGSPFQFTVGPLGEGGAHK4	YQGQHVPGSPFQFTVGPLGEGGAHK	YQGQHVPGSPFQFTVGPLGEGGAHK	649.575	4	A0A8M3AV82;A0A8M9PT53;A0A8M9PWT6	flna	1	TRUE	2771490	3056490		913436	1028420	992306	3686130		2681440	1743150	1799560		2098100	2162380	2129760	2839370		2373390	82.6459	82.1421		89.3051	91.1128	87.3779	82.203		85.012	8093270	7313260		1071400	1945280	1476330	4432670		4059550	5.52557e-05	1.5813e-06		2.49047e-05
Flna	C(UniMod:4)SGPGLNTTGVPASLPVEFTIDAK3	CSGPGLNTTGVPASLPVEFTIDAK	C(UniMod:4)SGPGLNTTGVPASLPVEFTIDAK	811.078	3	A0A8M3AV82;A0A8M9PT53;A0A8M9PWT6	flna	1	TRUE	2399040	2476570	1944510				1876420	2300500	2132670	1461510	1362060	1083590				1547370	1688940	1716810	112.553	112.671	112.634				112.905	114.153	114.988	5546400	6172680	8069680				7495070	5388350	5201260	0.000824144	0.000214123	0.000968367
Flna	KDTVEC(UniMod:4)SVEDKGNSSYR3	KDTVECSVEDKGNSSYR	KDTVEC(UniMod:4)SVEDKGNSSYR	658.635	3	A0A8M3AV82;A0A8M9PT53;A0A8M9PWT6	flna	1	TRUE	1535580	1643300	1073950	1566480	962910	1701900	1086630	1260250	1430300	1505300	1346730	1161500	1520030	1402500	1716160	1060660	1363860	1300350	16.9578	16.5863	16.8186	19.3356	20.7853	18.7371	16.3615	16.8528	17.107	1037380	0	5901530	7409420	3624190	7044290	6343710	2557110	3553980	5.52557e-05	9.1171e-05	2.24172e-07	3.77091e-07
Flna	DNGNGTYSC(UniMod:4)SYTPR2	DNGNGTYSCSYTPR	DNGNGTYSC(UniMod:4)SYTPR	796.327	2	A0A8M3AV82;A0A8M9PT53;A0A8M9PWT6	flna	1	TRUE	1177550	1119840	1263510	3149520	2177350	2883540	563683	847435	1109530	1059690	875973	1096010	3499060	3249750	2862920	484370	724486	1052650	27.6891	27.1529	27.3358	31.9893	32.483	30.8945	29.8247	27.6103	27.8512	2487000	0	649989	6311000	5702540	6966330	0	611972	393427	5.52557e-05	1.34788e-05	0.000132699	1.6592e-06
Flna	RLTVASLQESGLK3	RLTVASLQESGLK	RLTVASLQESGLK	467.941	3	A0A8M3AV82;A0A8M9PT53;A0A8M9PWT6	flna	1	TRUE	1204110	1867000	1045930	1316200	1279040	968668	500418	610955	553073	1118010	1335720	933333	1332900	1855380	1004040	545960	616974	513639	51.8246	50.845	51.8061	56.2148	57.8726	54.0377	49.7964	51.9358	52.6282	5247670	6952500	1903840	1127730	2897530	1955530	2763710	2133180	1043880	2.16288e-06	9.18665e-06	2.01755e-06	2.49047e-05
Flna	DFDIIDNHDGTHTVK2	DFDIIDNHDGTHTVK	DFDIIDNHDGTHTVK	863.906	2	A0A8M3AV82;A0A8M9PT53;A0A8M9PWT6	flna	1	TRUE				1230160	508133	1413420							1207510	687367	1395870							53.0387	54.259	51.2517							3933060	1816550	6520510							3.77091e-07
Flna	EIGEHLVNIK3	EIGEHLVNIK	EIGEHLVNIK	384.553	3	A0A8M3AV82;A0A8M9PT53;A0A8M9PWT6	flna	1	TRUE	327330	359840	370787	351131	380063	284570	284923		242855	309707	263949	307601	360712	543264	277062	312146		258431	43.2001	42.3988	43.2391	47.246	48.5517	45.6252	41.4643		44.0689	5086780	5476730	1357810	3897320	1223630	2978930	1420360		6240130	0.000440274	0.00213946	0.000329259	4.37426e-06
Flna	VNQPASFAVSLNGAK2	VNQPASFAVSLNGAK	VNQPASFAVSLNGAK	751.903	2	A0A8M3AV82;A0A8M9PT53;A0A8M9PWT6	flna	1	TRUE	2071750	2994780	2044240	2193490	2503780	2795190	1887320	2127950	2086600	1796110	2238360	1483740	3199650	3839010	3851530	1994130	1990750	1933990	63.5449	62.8313	63.2797	69.5812	70.8679	67.6914	62.8513	64.2447	64.6758	4672810	4591940	2521950	5678010	2703780	6210550	1356730	3168450	2738800	0.000367284	0.000636361	0.00186992	2.49047e-05
Flna	TYSVFYVPK1	TYSVFYVPK	TYSVFYVPK	1103.58	1	A0A8M3AV82;A0A8M9PT53;A0A8M9PWT6	flna	1	TRUE	2769580	3981460	2295130	1468920	906376	1445050	1305100	677733	539915	2032800	2510770	1714730	2132570	1609770	2128700	1316820	725476	553347	73.4373	72.7361	73.2559	79.5309	80.883	77.4246	72.4773	74.3039	75.0116	4736630	6194610	5185780	2661780	1018070	4666910	1793360	400370	0	5.52557e-05	5.54426e-05	7.19878e-05	6.25973e-06
Flna	AGMAPLQVR1	AGMAPLQVR	AGMAPLQVR	942.52	1	A0A8M3AV82;A0A8M9PT53;A0A8M9PWT6	flna	1	TRUE	101448	266314	194332			95806.8	43958.6			90972.9	175147	138748			111199	43409.4			38.5502	37.8366	38.5095			40.6916	37.7387			5124070	6128690	5652400			4017980	3565660			5.52557e-05	1.506e-07	4.93181e-06
Flna	EIGEHLVNIK2	EIGEHLVNIK	EIGEHLVNIK	576.325	2	A0A8M3AV82;A0A8M9PT53;A0A8M9PWT6	flna	1	TRUE	348033	513606	309238	548980	280476	583598		79991.1	171417	315557	381914	252656	548111	390729	553035		86386.5	181653	43.2196	42.3647	43.205	47.2101	48.5715	45.5902		43.396	44.0349	5974420	5058190	2210910	3347920	730782	3817330		2195490	708957	5.52557e-05	5.54426e-05	1.99005e-05	0.000150871
Flna	DGNPVDVQVK2	DGNPVDVQVK	DGNPVDVQVK	535.778	2	A0A8M3AV82;A0A8M9PT53;A0A8M9PWT6	flna	1	TRUE	816943	765306		1897860	1458880	1605730				688806	540514		2177320	2338090	1859940				30.6053	30.1169		34.1724	34.468	33.0768				3847850	5918390		4880790	881133	5026280				0.00281237	0.000733744		0.000111021
Flna	VKVLPTHDASK2	VKVLPTHDASK	VKVLPTHDASK	597.846	2	A0A8M3AV82;A0A8M9PT53;A0A8M9PWT6	flna	1	TRUE	1352400	2095210	1361950	870011	459221	957276	1756640	1253570	1053730	1590100	1688000	1262790	882308	799914	1053860	1823430	1155200	1020050	12.1294	12.1134	12.2181	12.4227	12.4145	12.3814	11.6632	12.2579	12.2052	0	5914100	2884210	1539570	510550	2535140	706272	0	0	5.52557e-05	5.54426e-05	0.000158305	8.296e-07
Flna	SMTTSQQAAPGWASSDASR3	SMTTSQQAAPGWASSDASR	SMTTSQQAAPGWASSDASR	646.959	3	A0A8M3AV82;A0A8M9PT53;A0A8M9PWT6	flna	1	TRUE	1213000	1788570	1715850	1650560	1284540	1639540	940545	977394	1036540	1304310	1280980	1309650	1725280	1829960	1529030	1141630	1043220	1166320	40.5773	40.174	40.2569	45.9942	47.1743	44.8114	39.874	40.7549	41.0125	1246190	5799710	2396030	3953940	1920710	4585210	2653980	1017290	2651890	1.04415e-06	2.259e-06	1.49448e-07	8.59772e-06
Flna	ALPTGDASK1	ALPTGDASK	ALPTGDASK	859.453	1	A0A8M3AV82;A0A8M9PT53;A0A8M9PWT6	flna	1	TRUE	656300	1196770	1523150	775127	339662	445183	617381			668456	1029740	1380440	739876	579822	449355	586210			13.6082	13.474	13.3085	14.1497	14.1129	13.9928	13.0154			877734	5716590	3375480	1415990	195914	0	2810930			0.0037005	0.000675868	0.00110887	0.00160994
Flna	LVNSHSMHETSSVLVDPVTR2	LVNSHSMHETSSVLVDPVTR	LVNSHSMHETSSVLVDPVTR	1104.56	2	A0A8M3AV82;A0A8M9PT53;A0A8M9PWT6	flna	1	TRUE	1649690	4102600	1367260	2522280	826438	3127670	844057	1206520	916363	1739310	2767570	1319350	2488970	1132910	3095140	899511	1278140	902965	48.8902	47.8717	48.9793	52.9893	54.6026	51.2581	46.6382	49.1626	49.7481	3581270	5613730	3657540	3506160	544829	4502620	1370780	642465	620192	2.23745e-07	1e-09	2.61535e-06	1.50836e-07
Flna	LDAQFTGPNKGDAVRDFDIIDNHDGTHTVK4	LDAQFTGPNKGDAVRDFDIIDNHDGTHTVK	LDAQFTGPNKGDAVRDFDIIDNHDGTHTVK	824.904	4	A0A8M3AV82;A0A8M9PT53;A0A8M9PWT6	flna	1	TRUE		1061320	574774	604901	267067						668160	449984	875689	401489						71.5398	72.0574	78.072	79.9237						5477910	3765540	984423	515424						5.54426e-05	0.00859376	0.000538963
Flna	LTVASLQESGLK2	LTVASLQESGLK	LTVASLQESGLK	623.357	2	A0A8M3AV82;A0A8M9PT53;A0A8M9PWT6	flna	1	TRUE	2259650	2798300	2222290	1702800	1467620	1640610	1575990	1223130	1444930	1619580	1702610	1476510	2545160	2373560	2293000	1309960	1128010	1345960	62.6149	61.7939	62.3483	68.7359	69.79	66.7881	61.594	62.9848	63.6339	2823020	5417620	2201590	2031110	1275050	1699640	1396510	786935	1998510	5.52557e-05	0.000117505	1.99005e-05	6.03345e-07
Flna	VRVHGPGLQSGITNKPNK4	VRVHGPGLQSGITNKPNK	VRVHGPGLQSGITNKPNK	476.273	4	A0A8M3AV82;A0A8M9PT53;A0A8M9PWT6	flna	1	TRUE		835271		696012	748208	924325					678942		716030	1057030	952168					16.7271		18.1156	19.4838	17.7944					5408830		4039910	2122220	4991370					0.00151779		0.000375988
Flna	GLEEPC(UniMod:4)K1	GLEEPCK	GLEEPC(UniMod:4)K	832.388	1	A0A8M3AV82;A0A8M9PT53;A0A8M9PWT6	flna	1	TRUE	1391810	2183140	2524060	3092100	1532120	1315540	884729	902927	1410630	1345890	1965280	2459970	2792250	2280920	1410710	961380	967211	1251640	14.5221	14.1629	14.2213	15.4186	15.5095	15.0315	13.8715	14.4171	14.1976	2826130	4109230	5354000	4053190	0	3100450	0	0	0	5.52557e-05	1.44577e-05	1.99005e-05	7.84353e-06
Flna	NGHVGISFVPKEIGEHLVNIKK4	NGHVGISFVPKEIGEHLVNIKK	NGHVGISFVPKEIGEHLVNIKK	604.594	4	A0A8M3AV82;A0A8M9PT53;A0A8M9PWT6	flna	1	TRUE			278483	131292								195442	221678								77.3545	81.9611								5252690	109975								0.00020703	0.00498753
Flna	AYGPGLQSSGLSVGKPAEFTVDAK2	AYGPGLQSSGLSVGKPAEFTVDAK	AYGPGLQSSGLSVGKPAEFTVDAK	1190.11	2	A0A8M3AV82;A0A8M9PT53;A0A8M9PWT6	flna	1	TRUE	2568300	1896060	1944990	416877	491824					1817440	1042380	1343230	751820	795234					78.0456	77.4986	77.8665	84.7178	86.1117					3565390	3533770	5161730	4770890	1072330					0.000315177	0.00769545	0.000640315	0.000546758
Flna	NGHVGISFVPK2	NGHVGISFVPK	NGHVGISFVPK	577.82	2	A0A8M3AV82;A0A8M9PT53;A0A8M9PWT6	flna	1	TRUE	518599	825768	817706	648910	491338	748194		249778		525899	589069	620318	702082	695786	737012		274296		42.6298	41.618	42.5613	46.2103	48.122	44.2012		42.6404		3252650	2414630	5149430	2715140	3381280	2405390		548514		0.000901144	0.000393061	0.000120054	5.27929e-06
Flna	DTVEC(UniMod:4)SVEDKGNSSYR3	DTVECSVEDKGNSSYR	DTVEC(UniMod:4)SVEDKGNSSYR	615.936	3	A0A8M3AV82;A0A8M9PT53;A0A8M9PWT6	flna	1	TRUE	1339650	1016180	1131340	1401030	1167440	1531440	801814	1198700	1137960	1132760	779648	1145920	1635590	1943260	1728000	857985	1086730	1019280	24.9568	24.5958	24.6544	29.154	30.1865	28.5765	24.5724	24.8808	25.1744	925567	2209000	2045010	3119270	3147100	5108480	979897	238470	2457290	0.000616948	0.000221775	1.99005e-05	7.24018e-06
Flna	RLTVASLQESGLKVNQPASFAVSLNGAK3	RLTVASLQESGLKVNQPASFAVSLNGAK	RLTVASLQESGLKVNQPASFAVSLNGAK	962.534	3	A0A8M3AV82;A0A8M9PT53;A0A8M9PWT6	flna	1	TRUE	1311790	1890960	872144	988696	808301	983402				948317	1161930	590470	1971630	1556390	1921870				90.4974	90.4754	90.7002	97.3409	99.1925	95.5312				0	5080240	3531970	1414550	1404530	1655030				5.52557e-05	1.6566e-06	1.69626e-05	1e-09
Flna	IQAQDRDGNPVDVQVK2	IQAQDRDGNPVDVQVK	IQAQDRDGNPVDVQVK	891.461	2	A0A8M3AV82;A0A8M9PT53;A0A8M9PWT6	flna	1	TRUE	1135480	1677690	915376	1367280	631672	1342150	659249	951236	678584	972048	1220980	837046	1503890	1059890	1527580	623365	823724	756360	30.8984	30.6189	30.4913	35.1883	36.2848	33.9268	30.4695	30.8752	31.4991	2148470	1588240	379533	4802570	1804110	3964890	659696	0	318326	5.52557e-05	6.02399e-07	3.36259e-06	4.52509e-07
Flna	VAKPDITDNKDGTVTVK2	VAKPDITDNKDGTVTVK	VAKPDITDNKDGTVTVK	900.99	2	A0A8M3AV82;A0A8M9PT53;A0A8M9PWT6	flna	1	TRUE	667218	807189	477883	427486	118480	373223	203175	469997	408996	551447	643843	466137	505425	197460	409457	211715	400391	369511	24.9223	24.5613	24.7262	28.4071	29.8655	27.3951	22.1954	24.846	25.1396	1186780	4787500	1425180	1251680	0	1164350	0	241058	3178040	2.23745e-07	3.76499e-07	1.41976e-06	1.35753e-06
Flna	YAPTEAGLHEMDIK2	YAPTEAGLHEMDIK	YAPTEAGLHEMDIK	787.88	2	A0A8M3AV82;A0A8M9PT53;A0A8M9PWT6	flna	1	TRUE		666739		638875	389789	650095					500494		651222	550734	652660					52.1632		58.574	59.8682	56.7851					4760710		1533220	1824150	2539510					0.00827906		0.00158274
Flna	VKMDC(UniMod:4)QEC(UniMod:4)PEGYKVTYTPMAPGNYLISIK4	VKMDCQECPEGYKVTYTPMAPGNYLISIK	VKMDC(UniMod:4)QEC(UniMod:4)PEGYKVTYTPMAPGNYLISIK	848.907	4	A0A8M3AV82;A0A8M9PT53;A0A8M9PWT6	flna	1	TRUE	3967820	4135370	4242690	493572	740955	660211	1149780	1416510	1378750	2448720	2411980	2532070	1276790	1617040	1539670	1019890	1235230	1141410	95.3003	94.9997	95.447	102.869	104.658	101.113	95.2128	97.2162	97.931	4635270	4578050	4591560	239328	1427670	1140560	734986	355204	3057930	5.52557e-05	5.54426e-05	1.99005e-05	0.000111021
Flna	VKETAEFK1	VKETAEFK	VKETAEFK	951.516	1	A0A8M3AV82;A0A8M9PT53;A0A8M9PWT6	flna	1	TRUE		348311	315497	283718	44464.4	74723.3	78170.6		202784		274541	277173	272123	71837.1	76179.9	91023.5		197386		12.7814	12.7214	13.2731	13.3923	13.1742	12.2186		12.6004		3638320	0	0	0	0	311683		4593560		5.54426e-05	0.000436641	0.000142064
Flna	AKLDAQFTGPNKGDAVR2	AKLDAQFTGPNKGDAVR	AKLDAQFTGPNKGDAVR	894.474	2	A0A8M3AV82;A0A8M9PT53;A0A8M9PWT6	flna	1	TRUE				434345	138520	475333							470764	216299	478082							31.9931	33.4954	30.4083							4523480	1099750	3735270							2.26254e-07
Flna	DTVEC(UniMod:4)SVEDKGNSSYR2	DTVECSVEDKGNSSYR	DTVEC(UniMod:4)SVEDKGNSSYR	923.4	2	A0A8M3AV82;A0A8M9PT53;A0A8M9PWT6	flna	1	TRUE	858620	988387	595568	847699	399385	880185			695223	736772	756791	602213	982263	652308	1013860			628104	24.8696	24.6141	24.6731	29.1729	30.2057	28.596			25.1396	1712720	4518810	929598	1984410	245484	2728780			3810360	0.00286495	0.000200234	0.00101894	7.08934e-06
Flna	RLTVASLQESGLK2	RLTVASLQESGLK	RLTVASLQESGLK	701.407	2	A0A8M3AV82;A0A8M9PT53;A0A8M9PWT6	flna	1	TRUE	906456	1607640	610664	1868640	986399	1965820				835809	1144140	548362	1868450	1411250	2010240				51.848	50.8146	51.8293	56.2936	58.0087	54.061				2776900	0	3489000	315614	506755	4165890				0.000149701	0.000319631	0.00045883	2.49047e-05
Flna	DFYPDKVK2	DFYPDKVK	DFYPDKVK	506.262	2	A0A8M3AV82;A0A8M9PT53;A0A8M9PWT6	flna	1	TRUE				912574	536976	869121							1042910	880239	903189							32.5146	33.3552	31.0343							4108530	3318200	1811100							0.000538963
Flna	FVPTEMGVHTVSVK2	FVPTEMGVHTVSVK	FVPTEMGVHTVSVK	765.904	2	A0A8M3AV82;A0A8M9PT53;A0A8M9PWT6	flna	1	TRUE	2961720	3999570	4060050	1176170	590056	1698260			3324090	2638780	2619670	3353270	1370730	849131	1951310			3534490	55.0939	54.5798	55.2259	60.3488	61.6682	58.6657			56.5964	2574720	4039190	520921	392763	0	225312			855549	0.00133973	0.000583544	0.00101894	0.000382511
Flna	KDGSSGVSYIVQEPGDYEVSIK3	KDGSSGVSYIVQEPGDYEVSIK	KDGSSGVSYIVQEPGDYEVSIK	786.389	3	A0A8M3AV82;A0A8M9PT53;A0A8M9PWT6	flna	1	TRUE	583904			535251	398980	465861		564368		460263			930235	646211	829298		565730		77.7638			84.651	85.9882	82.8291		78.5412		3983360			2412880	3435870	1121890		0		0.00748575			0.00263517
Flna	SPFAVAIAPSLDLSK3	SPFAVAIAPSLDLSK	SPFAVAIAPSLDLSK	505.953	3	A0A8M3AV82;A0A8M9PT53;A0A8M9PWT6	flna	1	TRUE	471315	507830	543155		23569.7		363687	444280	406104	283193	300468	322258		66859.6		284812	343357	358151	105.72	105.628	105.966		114.421		105.581	107.37	108.033	453349	0	3836100		0		0	370660	790373	2.01371e-06	2.7861e-06	1.49448e-07
Flna	C(UniMod:4)TYKPTQEGQHIIYITFAGGQISK4	CTYKPTQEGQHIIYITFAGGQISK	C(UniMod:4)TYKPTQEGQHIIYITFAGGQISK	685.85	4	A0A8M3AV82;A0A8M9PT53;A0A8M9PWT6	flna	1	TRUE	1751520	1340380	1678580	863154	1059290	735262		269416		1147510	821733	1224380	2214170	2299990	1844550		203144		82.3232	81.5483	82.2019	88.9719	90.6675	86.7624		83.3304		3708450	421882	2937340	340969	1664880	263423		0		7.45818e-07	1.3554e-06	2.24172e-07	8.296e-07
Flna	AEIMEGENNTYC(UniMod:4)IR2	AEIMEGENNTYCIR	AEIMEGENNTYC(UniMod:4)IR	850.375	2	A0A8M3AV82;A0A8M9PT53;A0A8M9PWT6	flna	1	TRUE	1097680	1087670	760604	915886	738337	692926	483265	443991		958706	751487	623169	1055150	1055590	913487	463495	423706		54.613	53.9374	54.422	60.9084	61.9545	59.1713	54.0892	54.981		506558	1711730	3375680	2235530	1243640	2118450	388436	0		5.52557e-05	0.000247983	0.00020703	0.000111021
Flna	DAGYGGLSLSIEGPSK2	DAGYGGLSLSIEGPSK	DAGYGGLSLSIEGPSK	775.889	2	A0A8M3AV82;A0A8M9PT53;A0A8M9PWT6	flna	1	TRUE			814626	491122	307073	392953		1846990	1342500			552018	1231770	623483	961426		1451490	1108950			82.3713	90.3353	91.0666	88.6214		83.5005	84.1519			2970600	0	2682620	215165		1919290	436537			0.000703797	0.00270002
Flna	IGSEAGPQQVR1	IGSEAGPQQVR	IGSEAGPQQVR	1141.6	1	A0A8M3AV82;A0A8M9PT53;A0A8M9PWT6	flna	1	TRUE	165049	235573	158788	113971	67456.7	130232	160571		138669	158997	194827	153523	118433	99076.5	124222	191122		129762	16.2353	15.9195	16.0956	17.7188	18.3013	17.4006	15.745		16.066	0	2787860	0	1155980	0	0	0		0	0.000553383	0.000616903	0.00194344	0.000111021
Flna	VHKAEIMEGENNTYC(UniMod:4)IR3	VHKAEIMEGENNTYCIR	VHKAEIMEGENNTYC(UniMod:4)IR	688.66	3	A0A8M3AV82;A0A8M9PT53;A0A8M9PWT6	flna	1	TRUE	1702920	2017590	1502780	1334440	295696	1489640		2128940	1056580	1469290	1576590	1384130	1514740	458264	1565470		1701110	1195680	35.9562	35.0598	35.7717	40.185	42.0749	38.9128		35.776	36.5457	0	2786010	599474	459246	680191	497398		0	0	0.000459304	5.54426e-05	0.00072717	0.00638609
Flna	EIGEHLVNIKK2	EIGEHLVNIKK	EIGEHLVNIKK	640.373	2	A0A8M3AV82;A0A8M9PT53;A0A8M9PWT6	flna	1	TRUE				113733		206033							124898		212167							31.7024		30.1716							1694070		2751060							0.000111021
Flna	VKC(UniMod:4)QGQGLGNNVR2	VKCQGQGLGNNVR	VKC(UniMod:4)QGQGLGNNVR	715.371	2	A0A8M3AV82;A0A8M9PT53;A0A8M9PWT6	flna	1	TRUE	388705	482931	445633	240133		247364		385035	397925	404528	379997	391501	213610		242508		383089	387333	12.7874	12.8237	12.6565	13.3713		13.3278		12.8606	12.5893	0	0	0	333941		0		0	2667710	5.52557e-05	2.259e-07	0.000589689	0.000178346
Flna	LDAQFTGPNKGDAVR2	LDAQFTGPNKGDAVR	LDAQFTGPNKGDAVR	794.908	2	A0A8M3AV82;A0A8M9PT53;A0A8M9PWT6	flna	1	TRUE	617894	1010950	713391	756517	302446	850186		437765	501876	568726	762764	714032	814032	466711	888411		398356	553971	32.8672	32.3093	32.6897	36.8403	37.901	35.2984		33.0621	33.1018	480332	0	520696	2632920	135467	2041070		0	0	5.52557e-05	5.54426e-05	5.15598e-06	3.62851e-05
Flna	SPFEVKIGSEAGPQQVR2	SPFEVKIGSEAGPQQVR	SPFEVKIGSEAGPQQVR	914.982	2	A0A8M3AV82;A0A8M9PT53;A0A8M9PWT6	flna	1	TRUE	1917610	1740000	1753560	468029	228673	492105	765254	558497	884586	1605630	1331600	1337700	551981	349502	550144	752028	573079	879123	57.8666	56.9544	57.7194	63.4633	64.8772	61.5755	56.6907	58.2894	58.8779	570887	1318520	1563970	0	0	96917.9	457154	1849790	2592580	5.52557e-05	7.52999e-07	9.34058e-06	0.000159324
Flna	AASVANVGSQC(UniMod:4)DLSLK2	AASVANVGSQCDLSLK	AASVANVGSQC(UniMod:4)DLSLK	810.407	2	A0A8M3AV82;A0A8M9PT53;A0A8M9PWT6	flna	1	TRUE				1102270	625566	1180150							1130750	921826	1193890							58.5203	59.3067	56.8411							1888240	684357	2553810							5.36251e-05
Flna	AEIAFEDR2	AEIAFEDR	AEIAFEDR	475.733	2	A0A8M3AV82;A0A8M9PT53;A0A8M9PWT6	flna	1	TRUE	2472650			2293500		2454000	1377360		1387450	2145140			2656210		2567510	1369810		1583320	36.2577			40.3278		39.0015	35.4597		36.8484	1234170			2547160		676979	0		198001	0.000558008			0.000159324
Flna	GAGTGGLGLAM(UniMod:35)EGPSEAK2	GAGTGGLGLAMEGPSEAK	GAGTGGLGLAM(UniMod:35)EGPSEAK	809.892	2	A0A8M3AV82;A0A8M9PT53;A0A8M9PWT6	flna	1	TRUE				817658	764147	945840	732940	740592					784598	1102780	901063	738738	836553					46.671	47.7457	45.441	40.7437	41.9052					2434400	376032	1155290	0	418721					1.58378e-06
Flna	SM(UniMod:35)TTSQQAAPGWASSDASR2	SMTTSQQAAPGWASSDASR	SM(UniMod:35)TTSQQAAPGWASSDASR	977.932	2	A0A8M3AV82;A0A8M9PT53;A0A8M9PWT6	flna	1	TRUE				1210770	627497	1271470							1333900	1070680	1348350							36.1285	36.7305	34.9193							876717	483694	2287200							2.86589e-06
Flna	HTVMVSWGGVNIPESPFR2	HTVMVSWGGVNIPESPFR	HTVMVSWGGVNIPESPFR	1007	2	A0A8M3AV82;A0A8M9PT53;A0A8M9PWT6	flna	1	TRUE				1154600	776626	1297840							3514610	2418080	3785390							113.262	114.736	111.623							2116160	849376	1899180							1e-09
Flna	C(UniMod:4)TYKPTQEGQHIIYITFAGGQISK3	CTYKPTQEGQHIIYITFAGGQISK	C(UniMod:4)TYKPTQEGQHIIYITFAGGQISK	914.131	3	A0A8M3AV82;A0A8M9PT53;A0A8M9PWT6	flna	1	TRUE	2037190		2146090		275316					1330940		1427670		591918					82.2265		82.1597		90.68					1769640		680665		1034770					0.00295712		0.00766019
Flna	GAGTGDLKVTIKGPK2	GAGTGDLKVTIKGPK	GAGTGDLKVTIKGPK	721.423	2	A0A8M3AV82;A0A8M9PT53;A0A8M9PWT6	flna	1	TRUE	226893	532680	203708	117491		157469	232213		239719	205806	410192	192847	131079		157077	232091		266291	27.9522	27.0951	27.7584	31.9842		30.3994	27.2558		28.3277	0	0	1293250	191506		319428	1743170		1313970	0.001249	0.000393061	7.19878e-05	0.000538963
Flna	SADFVVEAVGDDVGTLGFSVEGPSPAK3	SADFVVEAVGDDVGTLGFSVEGPSPAK	SADFVVEAVGDDVGTLGFSVEGPSPAK	884.102	3	A0A8M3AV82;A0A8M9PT53;A0A8M9PWT6	flna	1	TRUE	223310		396152							145427		240015							129.211		129.169							1254990		1713850							0.00721365		0.000738544
Flna	VHGPGLQSGITNKPNK2	VHGPGLQSGITNKPNK	VHGPGLQSGITNKPNK	823.953	2	A0A8M3AV82;A0A8M9PT53;A0A8M9PWT6	flna	1	TRUE	212070	299258	210803	533206		529137	158549	194604	176315	198617	246596	201502	556639		506374	163876	196294	147342	16.6506	16.122	16.5643	17.6557		17.3917	15.5229	16.5997	16.5872	1446860	0	407577	0		0	0	1677800	0	5.52557e-05	0.000187908	1.99005e-05	1.02569e-05
Flna	RIANLQTDLSDGLR3	RIANLQTDLSDGLR	RIANLQTDLSDGLR	524.622	3	A0A8M3AV82;A0A8M9PT53;A0A8M9PWT6	flna	1	TRUE	997681	1106470	1348440	375504	497805	329728	731205	860262	976509	745561	779469	1103240	538961	799588	455336	610812	966346	913270	63.3079	62.7569	63.4759	68.9486	70.3972	66.834	61.6386	63.8982	64.6551	467138	1621660	1233010	0	0	0	1093860	378495	747341	0.000539879	0.000541126	0.000567379	0.00078839
Flna	ANIRDNQDGTYLVSYVPDMTGR3	ANIRDNQDGTYLVSYVPDMTGR	ANIRDNQDGTYLVSYVPDMTGR	829.065	3	A0A8M3AV82;A0A8M9PT53;A0A8M9PWT6	flna	1	TRUE	2674840	3091890	2876850	691929	885907	749150	1543680	2286260	1994760	1701740	1878630	1803730	1614870	2112810	1835000	1258590	1803830	1700530	88.4773	88.0211	88.5173	96.1546	97.4971	94.4002	88.543	90.0526	90.5998	0	0	1309850	700913	780669	1496730	0	1372080	933066	0.000217408	0.000117505	1.99005e-05	0.000150871
Flna	VDINTEDQEDGTC(UniMod:4)K2	VDINTEDQEDGTCK	VDINTEDQEDGTC(UniMod:4)K	812.345	2	A0A8M3AV82;A0A8M9PT53;A0A8M9PWT6	flna	1	TRUE	63936	108759		333379	163357	251849				61715.8	98146		349358	245328	252600				21.8849	21.4796		24.8906	25.2458	24.1562				0	0		1298640	0	140781				0.00241955	0.000541126		3.62851e-05
Flna	SPFAVAIAPSLDLSKVK2	SPFAVAIAPSLDLSKVK	SPFAVAIAPSLDLSKVK	872.007	2	A0A8M3AV82;A0A8M9PT53;A0A8M9PWT6	flna	1	TRUE	1149750	939755	1218310				1102460	878346	734950	744725	575626	782310				904456	629106	603743	100.216	99.8548	100.63				99.7524	102.085	102.907	0	0	865060				0	0	1084940	0.000427303	0.00421733	0.00495613
Flna	IKVDPSHDASKVK2	IKVDPSHDASKVK	IKVDPSHDASKVK	712.4	2	A0A8M3AV82;A0A8M9PT53;A0A8M9PWT6	flna	1	TRUE	399028	547913	503913	220535		164368	119018	224155	296281	410046	439143	464914	228966		165121	136600	223219	294329	12.6782	12.7148	12.494	13.151		13.0511	12.0995	12.7516	12.4814	0	0	1035270	0		0	0	596125	0	5.52557e-05	1e-09	2.167e-06	1.58378e-06
Flna	KPVKHTVMVSWGGVNIPESPFR4	KPVKHTVMVSWGGVNIPESPFR	KPVKHTVMVSWGGVNIPESPFR	617.084	4	A0A8M3AV82;A0A8M9PT53;A0A8M9PWT6	flna	1	TRUE	1937010	2056390	1849700	266073	1044480	284745				1257480	1177390	1110110	745634	2127040	733281				85.7971	85.0715	86.0009	91.2325	94.5535	88.6652				513998	707339	959356	0	368263	0				0.00123068	0.00213946	0.000748836	0.00248673
Flna	GLEEPC(UniMod:4)KKK2	GLEEPCKKK	GLEEPC(UniMod:4)KKK	544.793	2	A0A8M3AV82;A0A8M9PT53;A0A8M9PWT6	flna	1	TRUE			124964				326652	110712	321691			116729				167476	94487.1	204977			10.1167				9.76813	9.99417	10.1673			234306				921382	59314.4	0			0.00198044
Flna	DTVEC(UniMod:4)SVEDK2	DTVECSVEDK	DTVEC(UniMod:4)SVEDK	591.254	2	A0A8M3AV82;A0A8M9PT53;A0A8M9PWT6	flna	1	TRUE				1072030	341960	821067							1097860	504720	823465							19.769	19.9969	19.1137							0	765589	916421							0.00337157
Flna	FNDEHIPDSPFVVPVASPSDDARR4	FNDEHIPDSPFVVPVASPSDDARR	FNDEHIPDSPFVVPVASPSDDARR	667.576	4	A0A8M3AV82;A0A8M9PT53;A0A8M9PWT6	flna	1	TRUE	4716950	3907540	3658050	2794780		2135130	1527880	1753860	1696290	3029520	2258130	2308280	6107030		4629910	1411270	1458040	1433670	83.4597	82.9564	83.4469	89.8674		88.0533	82.9115	84.7455	85.6136	0	0	0	674131		548074	0	277160	0	0.00346907	0.000412398	0.00133766	0.00128427
Flna	FNDEHIPDSPFVVPVASPSDDARR3	FNDEHIPDSPFVVPVASPSDDARR	FNDEHIPDSPFVVPVASPSDDARR	889.765	3	A0A8M3AV82;A0A8M9PT53;A0A8M9PWT6	flna	1	TRUE				520310		547113							1220350		1149960							89.8248		87.9545							642264		353069							4.52509e-07
Flna	GEYILVVK1	GEYILVVK	GEYILVVK	920.546	1	A0A8M3AV82;A0A8M9PT53;A0A8M9PWT6	flna	1	TRUE	246202	575165	484103	231926	94716.9	270973	44607			209470	396782	390150	275502	133109	325030	37007.8			58.6765	57.8148	58.4213	63.6298	64.9894	61.7435	57.7723			0	351223	0	0	0	102763	0			0.00836979	0.00202465	0.000477148	0.000142064
Flna	NEDIQLSPFMAEIMPAPGKDFYPDK3	NEDIQLSPFMAEIMPAPGKDFYPDK	NEDIQLSPFMAEIMPAPGKDFYPDK	951.788	3	A0A8M3AV82;A0A8M9PT53;A0A8M9PWT6	flna	1	TRUE		1026420		303258		313270					544666		923121		913709					123.455		126.957		126.456					0		44023.3		128972					0.00823678		0.00018669
Flna	APLKIQAQDRDGNPVDVQVK3	APLKIQAQDRDGNPVDVQVK	APLKIQAQDRDGNPVDVQVK	731.067	3	A0A8M3AV82;A0A8M9PT53;A0A8M9PWT6	flna	1	TRUE					138210									182765									51.835									102999
Flna	DGNPVDVQVK1	DGNPVDVQVK	DGNPVDVQVK	1070.55	1	A0A8M3AV82;A0A8M9PT53;A0A8M9PWT6	flna	1	TRUE				131969		138108							151367		161287							34.149		33.1076							89315.1		0							0.00018669
Flna	HTVM(UniMod:35)VSWGGVNIPESPFR3	HTVMVSWGGVNIPESPFR	HTVM(UniMod:35)VSWGGVNIPESPFR	677.004	3	A0A8M3AV82;A0A8M9PT53;A0A8M9PWT6	flna	1	TRUE				210203	223331	157245							461133	510442	362044							106.327	108.217	104.448							0	39757.4	58371.6							0.000727587
Flna	ANIPQVFSVDASK1	ANIPQVFSVDASK	ANIPQVFSVDASK	1375.72	1	A0A8M3AV82;A0A8M9PT53;A0A8M9PWT6	flna	1	TRUE	1413130	2455340	1641050	544885	629893	920284	760352			1048480	1534660	1212540	854915	1172350	1407950	721822			73.8735	73.2774	73.6383	80.2569	81.3913	78.7092	73.4053			0	0	0	0	0	0	0			0.000427303	0.000962847	0.000653065	0.00171959
Flna	AWGPGLESGVVGK1	AWGPGLESGVVGK	AWGPGLESGVVGK	1256.66	1	A0A8M3AV82;A0A8M9PT53;A0A8M9PWT6	flna	1	TRUE	920675	2653210	1713970	833452	752414	862888	248417	371372	367936	816673	1753300	1163680	1042520	1152770	1026920	237875	410214	407920	64.7006	63.9777	64.5318	70.873	72.0572	69.0971	63.8938	65.175	65.8766	0	0	0	0	0	0	0	0	0	5.52557e-05	2.98134e-05	1.99005e-05	3.62851e-05
Flna	C(UniMod:4)SGPGLNTTGVPASLPVEFTIDAK2	CSGPGLNTTGVPASLPVEFTIDAK	C(UniMod:4)SGPGLNTTGVPASLPVEFTIDAK	1216.11	2	A0A8M3AV82;A0A8M9PT53;A0A8M9PWT6	flna	1	TRUE	11107000	12044900	12696300	1262600	1197020	1228040	7071870	7881730	8619010	6624070	6642850	7019240	3843380	4411290	3581810	5717900	5776810	6938350	112.618	112.736	112.699	118.686	119.449	117.895	112.695	114.272	114.997	0	0	0	0	0	0	0	0	0	0.00195613	0.00369007	0.0022976	0.000700999
Flna	EGPYSINVLYADEEIPQSPYK2	EGPYSINVLYADEEIPQSPYK	EGPYSINVLYADEEIPQSPYK	1206.58	2	A0A8M3AV82;A0A8M9PT53;A0A8M9PWT6	flna	1	TRUE	48595900	55231200	51183300	7846910	7532390	9212430	23419900	26381300	23497800	29122600	31086900	29850800	22792400	21862300	26869800	19264700	20548400	21422100	107.126	107.142	107.206	115.541	116.097	114.3	107.205	108.722	109.058	0	0	0	0	0	0	0	0	0	0.000298054	0.000200234	0.000292973	0.00236153
Flna	FNDEHIPDSPFVVPVASPSDDAR2	FNDEHIPDSPFVVPVASPSDDAR	FNDEHIPDSPFVVPVASPSDDAR	1256.09	2	A0A8M3AV82;A0A8M9PT53;A0A8M9PWT6	flna	1	TRUE	2186450	3205260	2338740	1207460	812952	1266410	1143540	1579860	2118010	1385600	1898940	1507730	2987530	1685880	2986270	872062	1190840	1720630	93.4469	93.2025	93.6495	100.956	102.35	99.031	93.1952	95.0366	95.6425	0	0	0	0	0	0	0	0	0	0.000315177	0.000117505	0.00153805	0.00102904
Flna	GVVEPAEVVDNGDQTHTVSYVPTR2	GVVEPAEVVDNGDQTHTVSYVPTR	GVVEPAEVVDNGDQTHTVSYVPTR	1285.13	2	A0A8M3AV82;A0A8M9PT53;A0A8M9PWT6	flna	1	TRUE	2997880	4694820	4056410	1496430	552536	2367700	759044	1734190	1269600	2466450	2982290	2755290	1956320	892443	2903170	863756	1854480	1367130	65.8943	65.1094	65.3404	72.3184	73.292	70.6002	65.4125	66.2089	66.8573	0	0	0	0	0	0	0	0	0	2.53579e-06	3.012e-06	6.35158e-06	9.87985e-06
Flna	KDTVEC(UniMod:4)SVEDKGNSSYR2	KDTVECSVEDKGNSSYR	KDTVEC(UniMod:4)SVEDKGNSSYR	987.448	2	A0A8M3AV82;A0A8M9PT53;A0A8M9PWT6	flna	1	TRUE	147419	203327	110269	154229		193451	114397	138068	108800	145214	165368	120242	150958		195465	110972	135817	99058.4	16.922	16.6034	16.8365	19.4083		18.7005	16.3786	16.8698	17.0704	0	0	0	0		0	0	0	0	2.61037e-06	5.54426e-05	0.000132699	0.00018669
Flna	NMLLVGVDGPK1	NMLLVGVDGPK	NMLLVGVDGPK	1142.62	1	A0A8M3AV82;A0A8M9PT53;A0A8M9PWT6	flna	1	TRUE		675310	573632	845804	434904	823645		581744	445961		550667	494029	1080090	741565	1048070		574241	468309		69.4858	70.3253	76.4568	77.5155	74.5718		70.9304	71.58		0	0	0	0	0		0	0		0.000962847	0.000716122	0.00125245
Flna	SPFAVAIAPSLDLSK1	SPFAVAIAPSLDLSK	SPFAVAIAPSLDLSK	1515.84	1	A0A8M3AV82;A0A8M9PT53;A0A8M9PWT6	flna	1	TRUE	4113860	6363900	6420040	799312	495426	992411	2522190		899713	2443060	3765330	3823850	2433110	1419600	2894550	1973550		787787	105.7	105.607	105.891	113.321	114.456	111.738	105.67		108.068	0	0	0	0	0	0	0		0	5.52557e-05	9.1171e-05	0.00020703	3.62851e-05
Flna	VKVAGLGSK1	VKVAGLGSK	VKVAGLGSK	858.542	1	A0A8M3AV82;A0A8M9PT53;A0A8M9PWT6	flna	1	TRUE	213577	365559	277026	150321	74849.7		89442.8	179543	243092	192506	279712	243844	148602	116173		93805.6	178041	220453	15.909	15.4892	15.7699	16.5667	16.9599		15.0472	15.9106	15.7409	0	0	0	0	0		0	0	0	5.52557e-05	1.2048e-06	4.55818e-06	0.000111021
Flna	VPC(UniMod:4)EEILVK1	VPCEEILVK	VPC(UniMod:4)EEILVK	1086.59	1	A0A8M3AV82;A0A8M9PT53;A0A8M9PWT6	flna	1	TRUE		543496	314031	433424		422981					366636	300000	416895		434766					47.8717	48.5465	53.5445		51.7017					0	0	0		0					0.00563263	0.00407864	0.000196945
Flna	VSGPGVAK1	VSGPGVAK	VSGPGVAK	714.416	1	A0A8M3AV82;A0A8M9PT53;A0A8M9PWT6	flna	1	TRUE	243982	293371	401160		121618	183720		286829	349557	255505	259648	351222		224337	211665		277474	303906	11.5531	11.43	11.5354		11.804	11.8379		11.5774	11.5798	0	0	0		0	0		0	0	0.000493412	0.000376379	0.0002475
Flna	VTGPSAKSVPC(UniMod:4)KVEPGLSPETSQVR3	VTGPSAKSVPCKVEPGLSPETSQVR	VTGPSAKSVPC(UniMod:4)KVEPGLSPETSQVR	870.791	3	A0A8M3AV82;A0A8M9PT53;A0A8M9PWT6	flna	1	TRUE	1974150	1855420	1970170		689000	1121910		1482220		1817840	1163950	1484420		1084410	1063290		1529100		39.8931	38.956	39.685		45.9019	42.8914		40.0189		0	0	0		0	0		0		0.00054729	0.000319631	0.000879286
Flna	IQQNTFTR2	IQQNTFTR	IQQNTFTR	504.268	2	A0A8M9PHR9;A0A0R4IUS4;A0A8M3AV82;A0A8M6YYI5;A0A8M9PHS4;A0A8M9PT53;A0A8M9PV09;A0A8M9PV14;A0A8M9PWT6;A0A8M9Q104;A0A8M9Q107;A0A8M9Q696;A0A8M9Q6A0;A0A8M9QBS4;A0A8M9QBT0;A0A8M6Z8T4;A0A8M9QDU6	flncb;flnca;flna;flnb	4	FALSE	80826700	79246600	68420700	78442600	48685500	64497600	82682800	77490900	80727800	69311600	56631100	63011500	75604400	72815100	64875400	87054600	77818200	74342500	18.0567	17.6799	17.8094	20.2562	21.0481	19.376	17.7299	18.0542	18.2024	265830000	239092000	206190000	166480000	174094000	140097000	342055000	229565000	162563000	5.52557e-05	2.98134e-05	1.99005e-05	3.62851e-05
Flna	LKPGAPLRPK3	LKPGAPLRPK	LKPGAPLRPK	359.57	3	A0A8M9PHR9;A0A8M3AV82;A0A8M9PHS4;A0A8M9PT53;A0A8M9PV09;A0A8M9PV14;A0A8M9PWT6;A0A8M9Q104;A0A8M9Q107;A0A8M9Q696;A0A8M9Q6A0;A0A8M9QBS4;A0A8M9QBT0	flncb;flna	2	FALSE	54380700	52564800	51586800	56666500	35139900	59043600	50852000	56682800	58966300	54794800	44377300	47330500	49983500	55930500	56924900	55927700	58257000	53810700	13.6224	13.4346	13.3763	13.3939	13.6275	13.4055	12.4417	13.5231	13.2509	231442000	243957000	217515000	216538000	138734000	218814000	265967000	237863000	262917000	0.000450894	0.000200234	0.000158305	0.000234074
Flna	YGGDEIPYSPYR2	YGGDEIPYSPYR	YGGDEIPYSPYR	708.826	2	A0A8M9PHR9;A0A8M3AV82;A0A8M9PHS4;A0A8M9PT53;A0A8M9PV09;A0A8M9PV14;A0A8M9PWT6;A0A8M9Q104;A0A8M9Q107;A0A8M9Q696;A0A8M9Q6A0;A0A8M9QBS4;A0A8M9QBT0	flncb;flna	2	FALSE	81947600	94102700	90531500	41035400	31840600	46038600	54288800	63883100	61785200	71216300	70102500	67272900	58103400	48943700	60501100	56793700	69806800	68376800	63.4326	62.8816	63.1131	70.1349	71.0881	68.3571	62.9016	63.9693	64.347	119600000	120741000	181036000	36306300	38964800	34540900	90283300	99035600	109717000	5.52557e-05	1.6566e-06	1.99005e-05	3.62851e-05
Flna	WC(UniMod:4)NEHLK2	WCNEHLK	WC(UniMod:4)NEHLK	493.73	2	A0A8M9PHR9;A0A0R4IUS4;A0A8M3AV82;A0A8M6YYI5;A0A8M9PHS4;A0A8M9PT53;A0A8M9PV09;A0A8M9PV14;A0A8M9PWT6;A0A8M9Q104;A0A8M9Q107;A0A8M9Q696;A0A8M9Q6A0;A0A8M9QBS4;A0A8M9QBT0;A0A8M6Z8T4;A0A8M9QDU6	flncb;flnca;flna;flnb	4	FALSE	7452290	9268580	6645580	7732920	3366470	5455100	6704000	5834750	5663620	7084440	7559290	6211640	7071920	5198600	5223780	6532460	5571720	5412070	15.5094	15.0918	15.3179	16.3207	16.8746	15.89	14.5949	15.4057	15.2893	51280000	77208900	72590000	42341200	21580300	31367000	56334400	55917500	62535100	5.52557e-05	5.54426e-05	1.81582e-05	3.62851e-05
Flna	IEC(UniMod:4)DDKGDGSC(UniMod:4)DVR3	IECDDKGDGSCDVR	IEC(UniMod:4)DDKGDGSC(UniMod:4)DVR	542.557	3	A0A0R4IUS4;A0A8M3AV82;A0A8M6YYI5;A0A8M9PT53;A0A8M9PWT6	flnca;flna	2	FALSE	4719320	5664200	4181230	9879780	7329010	11050800	4572260	5082600	4181760	5532340	4511680	3799380	9881850	11567400	10571600	5279440	4591690	3617450	12.1246	12.2161	12	13.0252	13.0837	12.981	11.9786	12.1466	12.041	32293400	20473400	10210100	57425700	33161600	52952700	38626600	25160100	14575400	5.52557e-05	2.259e-06	1.94283e-06	9.80436e-07
Flna	KIQQNTFTR2	KIQQNTFTR	KIQQNTFTR	568.315	2	A0A8M9PHR9;A0A0R4IUS4;A0A8M3AV82;A0A8M6YYI5;A0A8M9PHS4;A0A8M9PT53;A0A8M9PV09;A0A8M9PV14;A0A8M9PWT6;A0A8M9Q104;A0A8M9Q107;A0A8M9Q696;A0A8M9Q6A0;A0A8M9QBS4;A0A8M9QBT0;A0A8M6Z8T4;A0A8M9QDU6	flncb;flnca;flna;flnb	4	FALSE	13023300	15370300	13537600	13980000	7252090	11461000	14354500	14280100	16908600	12788300	13416900	11268000	12531900	11328200	11171000	14741200	16277100	15457700	14.609	14.2496	14.4167	15.3983	15.7666	14.9568	13.6387	14.5592	14.3922	19092300	12930100	0	41144700	22929700	29588500	53728800	23686600	11956400	5.52557e-05	5.27101e-06	0.00020703	1.58378e-06
Flna	VPAEFSIWTR2	VPAEFSIWTR	VPAEFSIWTR	603.32	2	A0A8M9PHR9;A0A0R4IUS4;A0A8M3AV82;A0A8M6YYI5;A0A8M9PHS4;A0A8M9PT53;A0A8M9PV09;A0A8M9PV14;A0A8M9PWT6;A0A8M9Q104;A0A8M9Q107;A0A8M9Q696;A0A8M9Q6A0;A0A8M9QBS4;A0A8M9QBT0	flncb;flnca;flna	3	FALSE				190195			6212320	6535480	6386270				363029			5531450	5424570	5318650				98.3336			90.7676	92.9875	93.8664				0			8304440	19113200	49372100				0.000566435
Flna	LIALLEVLSQKK3	LIALLEVLSQKK	LIALLEVLSQKK	452.295	3	A0A8M3AV82;A0A8M9PT53;A0A8M9PWT6;A0A8M6Z8T4;A0A8M9QDU6	flna;flnb	2	FALSE	8731620	7885760	9204580	105369	108980	100110	951539	1063390	800601	5141580	4544190	5129310	320744	401614	291989	789043	786283	667206	111.478	111.158	112.328	116.748	118.323	115.281	110.185	114.066	115.56	48002100	45054200	47957100	80956.1	84296.7	166827	3687230	3456580	2121010	5.52557e-05	5.19571e-06	2.7648e-06	2.49047e-05
Flna	LLGWIQNK2	LLGWIQNK	LLGWIQNK	486.288	2	A0A8M9PHR9;A0A0R4IUS4;F1QGL5;A0A8M3AV82;A0A8M6YYI5;A0A8M9PHS4;A0A8M9PL29;A0A8M9PT53;A0A8M9PT69;A0A8M9PV09;A0A8M9PV14;A0A8M9PWT6;A0A8M9Q104;A0A8M9Q107;A0A8M9Q696;A0A8M9Q6A0;A0A8M9QA43;A0A8M9QBS4;A0A8M9QBT0;A0A8M6Z8T4;A0A8M9PG47;A0A8M9Q5B8;A0A8M9QDU6	flncb;flnca;flnb;flna	4	FALSE	6830110	9583020	8516740	3931030	5207760	3118660	6111740	5567790	6459810	5677290	6120470	6717550	6406650	8990770	4788940	5960860	5311800	6657980	69.1121	68.2612	68.9314	74.7375	76.4079	72.518	67.7637	70.0797	70.7836	31082100	42333100	46338600	7727200	15606400	10267500	28170500	17669000	20791500	6.92341e-05	1.2274e-05	7.19878e-05	7.84353e-06
Flna	LIALLEVLSQK2	LIALLEVLSQK	LIALLEVLSQK	613.89	2	A0A8M3AV82;A0A8M9PT53;A0A8M9PWT6;A0A8M6Z8T4;A0A8M9QDU6	flna;flnb	2	FALSE	8823360	8779770	8623360	184022	153504	89666	1712880	1121820	734255	4197010	4495070	4164800	560165	565693	261527	1571530	1154930	896193	125.202	125.305	125.769	127.509	127.59	127.411	124.782	126.703	127.257	44091500	42420300	44106800	33327.8	19773.8	48685.2	7395780	3231280	5321150	5.52557e-05	5.54426e-05	1.24043e-05	2.49047e-05
Flna	VTYC(UniMod:4)PTEPGNYIINIK2	VTYCPTEPGNYIINIK	VTYC(UniMod:4)PTEPGNYIINIK	941.475	2	A0A0R4IUS4;A0A8M3AV82;A0A8M6YYI5;A0A8M9PT53;A0A8M9PWT6	flnca;flna	2	FALSE	10479200	11448400	10826200	4711910	4570720	5071840	4027510	7451070	7212460	7261150	7269390	6578340	9649950	8810220	9938050	3918690	6563750	7073870	89.7354	89.4968	89.5575	97.7352	99.1362	96.0372	89.5851	91.2604	91.919	27660000	30669200	32373000	12051500	8975990	10944300	8761000	11820500	14091100	2.23746e-06	3.012e-06	1.64393e-06	3.84633e-06
Flna	VLPTHDASKVR3	VLPTHDASKVR	VLPTHDASKVR	408.236	3	A0A8M3AV82;A0A8M9PT53;A0A8M9PWT6;A0A8M6Z8T4;A0A8M9QDU6	flna;flnb	2	FALSE	2617330	2564110	1929290	994196	435671	734324	1758660	2026480	1912980	2611310	2006280	1795650	1005690	736739	827767	2065950	1909840	1598580	12.1112	12.2027	12.093	12.5695	12.7326	12.5837	11.6981	12.2397	12.0807	24362000	28485100	8061820	8686760	408266	3088600	6609450	14713800	9404580	5.52557e-05	0.000117505	1.99005e-05	0.000504889
Flna	LVSIDSK1	LVSIDSK	LVSIDSK	761.441	1	A0A8M9PHR9;A0A0R4IUS4;F1QGL5;A0A8M3AV82;A0A8M6YYI5;A0A8M9PHS4;A0A8M9PL29;A0A8M9PT53;A0A8M9PT69;A0A8M9PV09;A0A8M9PV14;A0A8M9PWT6;A0A8M9Q104;A0A8M9Q107;A0A8M9Q696;A0A8M9Q6A0;A0A8M9QA43;A0A8M9QBS4;A0A8M9QBT0;A0A8M6Z8T4;A0A8M9PG47;A0A8M9Q5B8;A0A8M9QDU6	flncb;flnca;flnb;flna	4	FALSE	2419290	3526700	2816660	2230430	1287760	2275760	3034160	2913080	3849600	2170720	2753340	2614140	2559500	1998440	2362680	2927560	2813900	3270870	20.5997	19.9306	20.2921	22.3105	22.9094	21.4821	19.7216	20.6937	20.6726	13350100	19789400	14418100	9893900	5343270	10216200	15077200	21084200	27963100	5.52557e-05	4.44271e-06	3.58677e-06	3.62851e-05
Flna	IQQNTFTR1	IQQNTFTR	IQQNTFTR	1007.53	1	A0A8M9PHR9;A0A0R4IUS4;A0A8M3AV82;A0A8M6YYI5;A0A8M9PHS4;A0A8M9PT53;A0A8M9PV09;A0A8M9PV14;A0A8M9PWT6;A0A8M9Q104;A0A8M9Q107;A0A8M9Q696;A0A8M9Q6A0;A0A8M9QBS4;A0A8M9QBT0;A0A8M6Z8T4;A0A8M9QDU6	flncb;flnca;flna;flnb	4	FALSE	166852	244612	287467	195652	86990.9	196838	188549		247911	147037	178586	270449	191765	130223	187870	196747		227792	18.0364	17.7128	17.8424	20.2354	21.0273	19.3552	17.6024		18.1825	11639300	27143800	12525100	11719000	3527850	7584420	16067400		9703690	0.003853	0.00673846	0.00020703	3.62851e-05
Flna	LKPGAPLRPK2	LKPGAPLRPK	LKPGAPLRPK	538.851	2	A0A8M9PHR9;A0A8M3AV82;A0A8M9PHS4;A0A8M9PT53;A0A8M9PV09;A0A8M9PV14;A0A8M9PWT6;A0A8M9Q104;A0A8M9Q107;A0A8M9Q696;A0A8M9Q6A0;A0A8M9QBS4;A0A8M9QBT0	flncb;flna	2	FALSE	5772400	10539600	8571300	6666110	2637610	6551410	10984600	13271900	10971200	6129790	8965770	7830940	6279500	4218220	6307380	12131400	13853200	9863040	13.6373	13.4494	13.3911	13.4087	13.5306	13.4203	12.4565	13.5379	13.2657	10256300	26903200	13169300	13404500	8860010	10762800	16775100	18375600	18082900	5.52557e-05	9.1171e-05	1.99005e-05	3.62851e-05
Flna	GQHVPGSPFQFTVGPLGEGGAHK4	GQHVPGSPFQFTVGPLGEGGAHK	GQHVPGSPFQFTVGPLGEGGAHK	576.794	4	A0A8M9PHR9;A0A8M3AV82;A0A8M9PHS4;A0A8M9PT53;A0A8M9PV09;A0A8M9PV14;A0A8M9PWT6;A0A8M9Q104;A0A8M9Q107;A0A8M9Q696;A0A8M9Q6A0;A0A8M9QBS4;A0A8M9QBT0	flncb;flna	2	FALSE					385585		5321160	4809250	4657660					815896		4300900	3577070	3777930					89.014		80.0193	82.5591	83.6466					5895310		24996500	23240300	16478000
Flna	PGAPLRPK2	PGAPLRPK	PGAPLRPK	418.262	2	A0A8M9PHR9;A0A8M3AV82;A0A8M9PHS4;A0A8M9PT53;A0A8M9PV09;A0A8M9PV14;A0A8M9PWT6;A0A8M9Q104;A0A8M9Q107;A0A8M9Q696;A0A8M9Q6A0;A0A8M9QBS4;A0A8M9QBT0	flncb;flna	2	FALSE	6336090	5834590	5385410	6791420	3884560	6917640	6183400	6272870	6464830	6465030	4925800	4779260	6399240	6182880	6659960	6867660	6422870	5878670	13.6251	13.4373	13.379	13.3965	13.6302	13.4081	12.4443	13.5257	13.2536	21887900	18313800	19418300	11101200	10742000	12734000	22974000	20004300	16274200	0.000149701	0.000200234	0.000272926	0.000234074
Flna	ITGDDSMR2	ITGDDSMR	ITGDDSMR	447.704	2	A0A8M9PHR9;A0A8M3AV82;A0A8M9PHS4;A0A8M9PT53;A0A8M9PV09;A0A8M9PV14;A0A8M9PWT6;A0A8M9Q104;A0A8M9Q107;A0A8M9Q696;A0A8M9Q6A0;A0A8M9QBS4;A0A8M9QBT0	flncb;flna	2	FALSE	7244720	6437260	13024900	2485500	2208340	2063030	4486810	4613170	6619720	7693250	5438460	11181300	2372470	3720930	2065920	4430380	4425320	6187020	13.5203	13.4409	13.2217	14.1707	14.2468	14.0138	13.0359	13.4765	13.1494	18495300	18475100	22450500	7908670	5653650	6760270	13401500	13108600	15115700	5.52557e-05	5.54426e-05	7.19878e-05	2.49047e-05
Flna	GQHVPGSPFQFTVGPLGEGGAHK3	GQHVPGSPFQFTVGPLGEGGAHK	GQHVPGSPFQFTVGPLGEGGAHK	768.723	3	A0A8M9PHR9;A0A8M3AV82;A0A8M9PHS4;A0A8M9PT53;A0A8M9PV09;A0A8M9PV14;A0A8M9PWT6;A0A8M9Q104;A0A8M9Q107;A0A8M9Q696;A0A8M9Q6A0;A0A8M9QBS4;A0A8M9QBT0	flncb;flna	2	FALSE						322848	4098780	4984270	4061890						612139	3353270	3758930	3314220						85.3053	80.0339	82.5195	83.5524						6967940	21210600	21951900	9138080
Flna	LIALLEVLSQKK2	LIALLEVLSQKK	LIALLEVLSQKK	677.938	2	A0A8M3AV82;A0A8M9PT53;A0A8M9PWT6;A0A8M6Z8T4;A0A8M9QDU6	flna;flnb	2	FALSE	3124460	3102180	3463710	538263	361985	564300	734211			1981360	1785640	1937930	1638480	1333990	1645890	609986			111.5	111.126	112.296	116.715	118.347	115.246	110.263			16308700	21479800	18572300	303663	62227.6	328183	517087			0.000298054	5.54426e-05	0.00020703	2.49047e-05
Flna	EAGAGGLSIAVEGPSK2	EAGAGGLSIAVEGPSK	EAGAGGLSIAVEGPSK	721.879	2	A0A8M9PHR9;A0A0R4IUS4;A0A8M3AV82;A0A8M6YYI5;A0A8M9PHS4;A0A8M9PT53;A0A8M9PV09;A0A8M9PV14;A0A8M9PWT6;A0A8M9Q104;A0A8M9Q107;A0A8M9Q696;A0A8M9Q6A0;A0A8M9QBS4;A0A8M9QBT0	flncb;flnca;flna	3	FALSE	2569810	3551580	2943630	3797470	2994030	3441890	3899360	3694760	3732490	2244460	2447200	2359100	4374900	4301580	4231420	3803900	3560780	4119160	54.6057	54.1455	54.4677	60.6235	61.4395	59.052	54.46	55.0809	55.452	11475600	10577400	9129750	9081050	8975800	8837450	18215400	12969900	9094200	0.000304829	5.54426e-05	1.99005e-05	3.62851e-05
Flna	FNGSHIPGSPFK3	FNGSHIPGSPFK	FNGSHIPGSPFK	429.888	3	A0A8M9PHR9;A0A0R4IUS4;A0A8M3AV82;A0A8M6YYI5;A0A8M9PHS4;A0A8M9PT53;A0A8M9PV09;A0A8M9PV14;A0A8M9PWT6;A0A8M9Q104;A0A8M9Q107;A0A8M9Q696;A0A8M9Q6A0;A0A8M9QBS4;A0A8M9QBT0	flncb;flnca;flna	3	FALSE	2133360	3292180	1770390	2041230	6137770	2189090	2689680	3533160	3702250	1988960	2040090	1770310	1976950	8021870	2130330	3237200	3426700	3800680	49.6053	48.6905	49.4256	54.2787	55.8507	52.4338	47.7867	49.7159	50.4099	7616220	18159100	9477670	6924400	5916750	5343710	10165100	16121500	18146700	5.52557e-05	1.4307e-06	5.97793e-07	0.000131354
Flna	VLPTHDASK2	VLPTHDASK	VLPTHDASK	484.265	2	A0A8M3AV82;A0A8M9PT53;A0A8M9PWT6;A0A8M6Z8T4;A0A8M9QDU6	flna;flnb	2	FALSE	766194	1137210	1312000	473515	244986		982453	922163	1295860	813309	1009020	1138430	459665	465619		975793	883348	1109290	10.9387	10.8718	10.9786	11.247	11.1608		10.5759	11.0176	11.0224	12232400	12204300	16727000	1445030	503290		5376230	6372580	5825500	5.52557e-05	5.54426e-05	4.40874e-06	0.000532498
Flna	IEC(UniMod:4)DDKGDGSC(UniMod:4)DVR2	IECDDKGDGSCDVR	IEC(UniMod:4)DDKGDGSC(UniMod:4)DVR	813.331	2	A0A0R4IUS4;A0A8M3AV82;A0A8M6YYI5;A0A8M9PT53;A0A8M9PWT6	flnca;flna	2	FALSE	2124950	2737180	1942690	3794450	1557080	3620150	1706240	2212480	2202870	2108210	2165830	1756940	3937110	2487770	3553050	1963620	2012560	1825690	12.0918	12.1833	12.0207	13.0465	13.1059	12.9473	11.9461	12.1673	12.0617	2451320	4430170	5284880	15338300	7129240	13564700	12535500	14352600	7041880	5.52557e-05	3.6144e-06	7.47241e-07	4.37426e-06
Flna	MKESITR2	MKESITR	MKESITR	432.735	2	A0A8M9PHR9;A0A8M1REI0;A0A8M3AV82;A0A8M9PHS4;A0A8M9PT53;A0A8M9PV09;A0A8M9PV14;A0A8M9PWT6;A0A8M9Q104;A0A8M9Q107;A0A8M9Q696;A0A8M9Q6A0;A0A8M9QBS4;A0A8M9QBT0	flncb;kif15;flna	3	FALSE	2459140	2773710	2936560				3110270	4166120	4741530	2574470	2380780	2529350				3105270	3896660	4017870	11.6322	11.509	11.6684				11.1624	11.7097	11.6588	9357560	4543780	6475360				9650760	14218500	11307700	0.00304734	0.00153705	0.000411244
Flna	FNGSHIPGSPFK2	FNGSHIPGSPFK	FNGSHIPGSPFK	644.328	2	A0A8M9PHR9;A0A0R4IUS4;A0A8M3AV82;A0A8M6YYI5;A0A8M9PHS4;A0A8M9PT53;A0A8M9PV09;A0A8M9PV14;A0A8M9PWT6;A0A8M9Q104;A0A8M9Q107;A0A8M9Q696;A0A8M9Q6A0;A0A8M9QBS4;A0A8M9QBT0	flncb;flnca;flna	3	FALSE	2090360	3211400	1613350	2958840	1638290	3336560	2291300	3634080	3430760	2064050	1990360	1626330	2861890	2118570	3212840	2540810	3639840	3522420	49.5738	48.7663	49.5013	54.2455	55.7614	52.4562	47.6996	49.7914	50.3779	3011550	13513700	2668000	3731030	2551760	6755490	6667000	9419430	9065850	5.52557e-05	2.1837e-06	0.00102936	0.000591283
Flna	DLAEDAPWKK2	DLAEDAPWKK	DLAEDAPWKK	586.802	2	A0A8M9PHR9;A0A0R4IUS4;A0A8M3AV82;A0A8M6YYI5;A0A8M9PHS4;A0A8M9PT53;A0A8M9PV09;A0A8M9PV14;A0A8M9PWT6;A0A8M9Q104;A0A8M9Q107;A0A8M9Q696;A0A8M9Q6A0;A0A8M9QBS4;A0A8M9QBT0	flncb;flnca;flna	3	FALSE	2543760	3728680	3560240	4155110	2360890	3727260	2635620	2736350	2593940	2587520	2408480	3258380	4036340	3404000	3632610	3062350	2877660	2683990	46.0903	45.4818	46.0237	51.2429	52.5501	49.5661	44.9412	46.0477	46.5774	6526690	11431100	4096690	7989950	5393390	9632590	3222730	3892150	4043180	5.52557e-05	8.81015e-06	1.99005e-05	0.000142064
Flna	WC(UniMod:4)NEHLK1	WCNEHLK	WC(UniMod:4)NEHLK	986.452	1	A0A8M9PHR9;A0A0R4IUS4;A0A8M3AV82;A0A8M6YYI5;A0A8M9PHS4;A0A8M9PT53;A0A8M9PV09;A0A8M9PV14;A0A8M9PWT6;A0A8M9Q104;A0A8M9Q107;A0A8M9Q696;A0A8M9Q6A0;A0A8M9QBS4;A0A8M9QBT0;A0A8M6Z8T4;A0A8M9QDU6	flncb;flnca;flna;flnb	4	FALSE	588883	1159820	1002780	1155760	459567	852753	563027	560380	855129	547596	938057	940529	1077130	713540	821586	565380	536284	808676	15.5424	15.072	15.3508	16.3546	16.9092	15.9238	14.5748	15.3855	15.3221	1545060	5294440	7051100	3169300	412151	1601860	0	0	2011700	2.23745e-07	2.259e-07	1.49448e-07	7.54181e-07
Flna	IKLVSIDSK2	IKLVSIDSK	IKLVSIDSK	501.814	2	A0A8M9PHR9;A0A0R4IUS4;A0A8M3AV82;A0A8M6YYI5;A0A8M9PHS4;A0A8M9PT53;A0A8M9PV09;A0A8M9PV14;A0A8M9PWT6;A0A8M9Q104;A0A8M9Q107;A0A8M9Q696;A0A8M9Q6A0;A0A8M9QBS4;A0A8M9QBT0;A0A8M6Z8T4;A0A8M9QDU6	flncb;flnca;flna;flnb	4	FALSE								1585250	1104940								1251990	1270920								36.6617	37.3368								3053010	1663610
Flna	MDC(UniMod:4)QEC(UniMod:4)PEGYK2	MDCQECPEGYK	MDC(UniMod:4)QEC(UniMod:4)PEGYK	708.766	2	A0A8M9PHR9;A0A8M3AV82;A0A8M9PHS4;A0A8M9PT53;A0A8M9PV09;A0A8M9PV14;A0A8M9PWT6;A0A8M9Q104;A0A8M9Q107;A0A8M9Q696;A0A8M9Q6A0;A0A8M9QBS4;A0A8M9QBT0	flncb;flna	2	FALSE	467821	514807	441323	607281	320799	598292	447681	387913	588352	396282	390143	397362	718404	529173	584929	435375	346520	493478	20.2728	19.5526	19.8076	23.2874	24.0691	22.9504	19.6646	20.2625	20.3513	1872690	1843430	0	2925530	640758	1967830	1771210	1277290	0	1.04415e-06	6.02399e-07	0.000120054	3.77091e-07
Flna	DLAEDAPWK2	DLAEDAPWK	DLAEDAPWK	522.754	2	A0A8M9PHR9;A0A0R4IUS4;A0A8M3AV82;A0A8M6YYI5;A0A8M9PHS4;A0A8M9PT53;A0A8M9PV09;A0A8M9PV14;A0A8M9PWT6;A0A8M9Q104;A0A8M9Q107;A0A8M9Q696;A0A8M9Q6A0;A0A8M9QBS4;A0A8M9QBT0	flncb;flnca;flna	3	FALSE	4162400	4119530	3084050	3059500	2011700	2617760	2182500			3699400	3138100	2761260	3306840	3087560	2442270	2421940			53.397	52.7877	53.4291	59.6035	61.0851	57.5893	52.7124			287104	0	335762	1193800	401241	1999820	0			0.00872423	0.00859094	0.00258427	0.000440035
Flna	NDNDTFTVK1	NDNDTFTVK	NDNDTFTVK	1053.49	1	A0A8M9PHR9;A0A0R4IUS4;A0A8M3AV82;A0A8M6YYI5;A0A8M9PHS4;A0A8M9PT53;A0A8M9PV09;A0A8M9PV14;A0A8M9PWT6;A0A8M9Q104;A0A8M9Q107;A0A8M9Q696;A0A8M9Q6A0;A0A8M9QBS4;A0A8M9QBT0	flncb;flnca;flna	3	FALSE				127815									146728									27.0986									1291760									0.000131354
Flna	VLPTHDASKVR2	VLPTHDASKVR	VLPTHDASKVR	611.85	2	A0A8M3AV82;A0A8M9PT53;A0A8M9PWT6;A0A8M6Z8T4;A0A8M9QDU6	flna;flnb	2	FALSE	1525020	1466850	1539810	251701	71627.6	197340	764887	1180570	1170370	1506200	1175010	1392000	254977	120030	214857	907711	1053590	981921	12.1844	12.1681	12.1125	12.5893	12.7529	12.5482	11.7176	12.2058	12.1001	0	0	0	0	0	0	258557	1210480	736888	5.52557e-05	5.54426e-05	1.99005e-05	0.00114338
Flna	LLGWIQNK1	LLGWIQNK	LLGWIQNK	971.568	1	A0A8M9PHR9;A0A0R4IUS4;F1QGL5;A0A8M3AV82;A0A8M6YYI5;A0A8M9PHS4;A0A8M9PL29;A0A8M9PT53;A0A8M9PT69;A0A8M9PV09;A0A8M9PV14;A0A8M9PWT6;A0A8M9Q104;A0A8M9Q107;A0A8M9Q696;A0A8M9Q6A0;A0A8M9QA43;A0A8M9QBS4;A0A8M9QBT0;A0A8M6Z8T4;A0A8M9PG47;A0A8M9Q5B8;A0A8M9QDU6	flncb;flnca;flnb;flna	4	FALSE	1427240		1136900	1044700	693475	1907080				1131800		884975	1710700	1106650	2938150				69.145		69.0734	74.6599	76.2732	72.4958				173211		0	383655	111139	343731				0.0097213		0.00841312	0.000263483
Flna	VLPTHDASK1	VLPTHDASK	VLPTHDASK	967.522	1	A0A8M3AV82;A0A8M9PT53;A0A8M9PWT6;A0A8M6Z8T4;A0A8M9QDU6	flna;flnb	2	FALSE		97303.7	101571					50959.5	65515.3		86151.2	91573.3					49089.6	55907.4		10.8515	11.0122					10.9972	11.0021		0	0					0	0		0.000106458	0.000968367
Actn4	GISQEQLHEYR3	GISQEQLHEYR	GISQEQLHEYR	453.894	3	A0A8M9QH30;H9GX78;Q7SYE2;A0A8M9QBU7;A0A8M9QH34;A0A8M9QL95	actn4	1	TRUE	32875800	35222100	27466200	19100400	19349500	22135100	35809900	42097000	38857400	27550900	25884200	26736700	21790400	31961800	23516300	36632000	37378300	35918800	26.1124	25.693	26.1328	30.0733	31.1673	29.1046	25.3537	26.4107	26.7019	170988000	190282000	125862000	49966400	70872600	73847900	189977000	286160000	270785000	0.000217408	5.54426e-05	0.000120054	3.62851e-05
Actn4	EAIQAIQAEVQK2	EAIQAIQAEVQK	EAIQAIQAEVQK	664.365	2	A0A8M9QH30;H9GX78;Q7SYE2;A0A8M9QBU7;A0A8M9QH34;A0A8M9QL95	actn4	1	TRUE	49889900	48613000	50097800	39443600	27568000	42845100	50565700	57603600	57263000	43003100	37752400	42553200	43384100	39838800	40504900	54952000	58901800	64292600	53.0866	52.5856	52.8507	59.3952	60.0811	57.548	52.4557	53.5251	53.7851	205946000	188925000	211262000	98446200	92101200	110585000	256881000	200967000	238792000	5.52557e-05	1.32529e-05	1.5767e-05	0.000131354
Actn4	IC(UniMod:4)EQWDALGSLTQNRR3	ICEQWDALGSLTQNRR	IC(UniMod:4)EQWDALGSLTQNRR	649.656	3	A0A8M9QH30;H9GX78;Q7SYE2;A0A8M9QBU7;A0A8M9QH34;A0A8M9QL95	actn4	1	TRUE	76626500	80156100	71950400	19879300	22472700	18680500	87081800	92729500	88608600	52386100	50587400	51432400	39627400	48148100	37407300	74052600	72726900	69704000	80.1441	79.5364	79.97	86.8909	88.4014	84.961	79.5349	81.2077	81.9117	209024000	256023000	203898000	18074800	25612900	15654200	219896000	240087000	227616000	5.52557e-05	5.54426e-05	1.99005e-05	0.000118956
Actn4	TINEIENQVLTR2	TINEIENQVLTR	TINEIENQVLTR	715.387	2	A0A8M9QH30;H9GX78;Q7SYE2;A0A8M9QBU7;A0A8M9QH34;A0A8M9QL95	actn4	1	TRUE	41378100	50037700	40049000	31519200	21768400	36582400	60440400	69960000	49248700	43593400	40199700	34491400	38768700	33996600	45558700	64199700	72638800	52141800	70.4917	69.7411	70.3107	77.5616	78.5165	75.7879	69.9645	70.9158	71.893	171297000	251213000	185818000	64627200	64308900	66649200	245712000	243843000	196312000	0.000164328	0.000117505	0.000171757	0.000131354
Actn4	VQQLVPQR2	VQQLVPQR	VQQLVPQR	484.289	2	A0A8M9QH30;H9GX78;Q7SYE2;A0A8M9QBU7;A0A8M9QH34;A0A8M9QL95	actn4	1	TRUE	50043700	60043600	51053100	61890600	44053900	61234200	67880700	64673200	71077900	46236300	46671500	48214600	68779600	64400900	63130500	63756200	64486000	67102100	23.2453	22.6224	22.9885	25.6364	26.443	24.51	22.4308	22.9513	23.2516	149269000	226230000	129617000	120079000	75181700	129467000	182566000	238737000	243777000	6.92341e-05	5.54426e-05	1.99005e-05	6.87557e-05
Actn4	ETTDTDTADQVIASFK2	ETTDTDTADQVIASFK	ETTDTDTADQVIASFK	871.411	2	A0A8M9QH30;H9GX78;Q7SYE2;A0A8M9QBU7;A0A8M9QH34;A0A8M9QL95	actn4	1	TRUE	33996200	35439600	37425800	7918430	6911220	7369820	37154400	35267200	31313700	21518900	20880800	23957700	16552200	16348500	17352400	31237400	31977400	34122300	86.8462	86.3371	86.5062	95.196	96.1483	93.4971	87.0753	87.8718	88.4721	194883000	237937000	213551000	25264500	54054500	26651000	239385000	221540000	214214000	0.000304829	0.000319631	0.000105215	0.000150871
Actn4	LSNRPAFMPSEGR3	LSNRPAFMPSEGR	LSNRPAFMPSEGR	487.914	3	A0A8M9QH30;H9GX78;Q7SYE2;A0A8M9QBU7;A0A8M9QH34;A0A8M9QL95	actn4	1	TRUE	44422000	62734400	59979400	48297700	34383800	41024700	75704600	70632700	66392300	40062600	42134100	50610700	51195900	53898200	43794900	70638000	69213900	74763700	37.495	36.8472	37.5208	41.8776	43.231	40.3812	36.3663	37.6162	38.0835	164292000	228256000	156887000	73025900	53026100	62558900	216971000	168571000	181699000	5.52557e-05	5.54426e-05	1.61406e-05	3.62851e-05
Actn4	MLDAEDIVGTLRPDEK3	MLDAEDIVGTLRPDEK	MLDAEDIVGTLRPDEK	601.306	3	A0A8M9QH30;Q7SYE2;A0A8M9QBU7	actn4	1	TRUE	34889600	36798200	34904900	6907430	11987500	7228210	39371200	36926100	40323700	21269800	21956200	20291900	17003900	27943800	17167200	34023300	30045000	33457600	94.9554	94.6543	94.9935	102.568	104.3	100.699	94.8657	96.6513	97.3124	169852000	193803000	195149000	3570660	12770200	3538250	155263000	150248000	222071000	5.52557e-05	1.46836e-05	1.21801e-05	0.000111021
Actn4	LAGNNPYTTITPQSIDKK3	LAGNNPYTTITPQSIDKK	LAGNNPYTTITPQSIDKK	654.35	3	A0A8M9QH30;H9GX78;Q7SYE2;A0A8M9QBU7;A0A8M9QH34;A0A8M9QL95	actn4	1	TRUE	6662650	8233500	7635680	10942800	6804900	10238500	7673850	9166510	8334140	5708700	6147410	6530770	11720000	9834380	10264500	7820850	9429200	8864120	52.9772	52.3154	52.9037	58.8938	60.0798	57.1613	51.9173	53.3072	53.7838	49935300	49851400	206983000	39635700	34910900	39312200	47290000	50685800	73071300	5.52557e-05	4.81921e-06	2.24172e-07	3.01673e-06
Actn4	ALDFIASK2	ALDFIASK	ALDFIASK	432.746	2	A0A8M9QH30;H9GX78;Q7SYE2;A0A8M9QBU7;A0A8M9QH34;A0A8M9QL95	actn4	1	TRUE	16873400	17200000	17766300	11061400	11886900	10892500	23353500	22494000	22036600	15189900	13182200	15887800	11377400	17847300	11242300	25388500	23644800	22923700	53.4956	52.778	53.366	58.156	58.9359	56.3155	52.2705	53.8776	54.247	93204900	90836100	93815400	17971000	24006200	22522900	168063000	91460000	140600000	5.52557e-05	2.6355e-06	1.1134e-05	4.07259e-06
Actn4	QFANQANMIGPWIQNK2	QFANQANMIGPWIQNK	QFANQANMIGPWIQNK	930.466	2	A0A8M9QH30;H9GX78;Q7SYE2;A0A8M9QBU7;A0A8M9QH34;A0A8M9QL95	actn4	1	TRUE	20180400	23624100	23043600	6156060	6192900	5685450	29520200	33559700	28882000	12917700	13661900	14031100	13261500	12469400	13528200	22815800	25953400	25157500	92.7868	92.3794	92.6617	100.668	102.232	98.7427	92.6446	93.8264	94.5985	111767000	120382000	134271000	15127700	20302000	15885300	141443000	151720000	158061000	1.41706e-06	1e-09	2.24172e-07	4.52509e-07
Actn4	RQFANQANMIGPWIQNK3	RQFANQANMIGPWIQNK	RQFANQANMIGPWIQNK	672.68	3	A0A8M9QH30;H9GX78;Q7SYE2;A0A8M9QBU7;A0A8M9QH34;A0A8M9QL95	actn4	1	TRUE	2220940	3090590	1968090	1401420	939377	1623310	2704230	2953790	2722070	1643610	2052310	1463460	2634310	2138070	2474550	2375880	2400230	2078070	76.6721	75.9639	76.6017	82.9131	84.6823	81.0915	75.7809	77.6638	78.5865	20057400	23405800	22903100	10691500	8735050	13115700	31010400	146191000	154886000	5.52557e-05	5.54426e-05	7.19878e-05	1e-09
Actn4	ILAGDKNYITAEELRR3	ILAGDKNYITAEELRR	ILAGDKNYITAEELRR	621.343	3	A0A8M9QH30;H9GX78;Q7SYE2;A0A8M9QBU7;A0A8M9QH34;A0A8M9QL95	actn4	1	TRUE	48810800	68164100	59000200	36301200	21069200	33133700	51018400	44233600	41560700	43348200	47524200	50691400	36903500	30741300	32845900	55532700	44986400	44950000	51.0867	49.8924	50.849	56.01	57.5521	53.889	49.5966	51.1422	51.8874	116862000	124072000	94701600	61215500	43385000	60447800	143359000	104482000	85140200	5.52557e-05	4.51799e-07	5.97793e-07	1.96087e-06
Actn4	DQALQEELTR2	DQALQEELTR	DQALQEELTR	601.805	2	A0A8M9QH30;H9GX78;Q7SYE2;A0A8M9QBU7;A0A8M9QH34;A0A8M9QL95	actn4	1	TRUE	27772500	38590000	32551000	46379400	29314300	41881200	49329500	41836200	43070700	27408900	24826700	27448200	42222300	41606400	41500800	51497800	45318900	45664900	43.6538	43.0082	43.3158	49.3118	49.6928	47.6278	43.5951	43.6698	44.0373	83401700	143218000	100298000	64529600	57005000	77019800	125200000	125677000	116817000	0.000207784	5.54426e-05	0.00020703	8.82398e-06
Actn4	STLPEANKER3	STLPEANKER	STLPEANKER	382.204	3	A0A8M9QH30;H9GX78;Q7SYE2;A0A8M9QBU7;A0A8M9QH34;A0A8M9QL95	actn4	1	TRUE	16383200	20529000	17830600	28629900	15868600	21098600	23200900	23754100	23641100	16481400	16458600	16423400	28854000	27600100	22897000	27334900	22472900	20643000	12.0017	11.9854	11.9841	12.5121	12.6177	12.5263	11.6957	12.1308	12.0252	86065900	104631000	94841600	139339000	77262400	94679100	53966400	141709000	128626000	5.52557e-05	1.06174e-05	1.99005e-05	3.62851e-05
Actn4	STLPEANKER2	STLPEANKER	STLPEANKER	572.802	2	A0A8M9QH30;H9GX78;Q7SYE2;A0A8M9QBU7;A0A8M9QH34;A0A8M9QL95	actn4	1	TRUE	27659500	43719700	34846200	35302500	15919000	26315000	40566500	46028100	50526600	27694700	35051300	31709200	35747000	27115600	29016800	42146600	43054800	47609900	12.0199	11.9502	12.0024	12.5303	12.6364	12.4898	11.6607	12.096	11.9906	100180000	140594000	111678000	121318000	64452400	96011500	50621400	139328000	126446000	5.52557e-05	3.4638e-06	2.167e-06	6.86308e-06
Actn4	KDDPVTNLNNAFEVAER3	KDDPVTNLNNAFEVAER	KDDPVTNLNNAFEVAER	644.654	3	A0A8M9QH30;H9GX78;Q7SYE2;A0A8M9QBU7;A0A8M9QH34;A0A8M9QL95	actn4	1	TRUE	26920900	28073000	24123000	10427500	10062900	8436620	41387600	31150500	26449000	18445900	17170000	16806400	20700300	20541400	16231800	34129800	27035300	26921900	79.7102	79.158	79.4245	86.7221	88.0626	85.0172	79.2075	80.8273	81.3108	73396000	96888900	77115900	10106900	15098500	9693260	112632000	77811100	73608800	5.52557e-05	1.506e-07	2.24173e-06	5.27929e-06
Actn4	VQQLVPQRDQALQEELTR3	VQQLVPQRDQALQEELTR	VQQLVPQRDQALQEELTR	717.723	3	A0A8M9QH30;H9GX78;Q7SYE2;A0A8M9QBU7;A0A8M9QH34;A0A8M9QL95	actn4	1	TRUE	38811400	42054300	38266900	10583500	8839040	10532900	42067900	46219000	35536200	33159400	27357200	28586600	13380600	13045100	13251000	40485800	49838300	39169300	64.7947	64.017	64.6246	71.4157	72.7728	69.5268	63.9333	65.3225	65.8081	65804200	72035600	71437100	9144160	10940600	10714500	72434300	110936000	80082800	5.52557e-05	4.81921e-06	1.64393e-06	5.05303e-06
Actn4	TIPWLENRAPEK3	TIPWLENRAPEK	TIPWLENRAPEK	485.265	3	A0A8M9QH30;H9GX78;Q7SYE2;A0A8M9QBU7;A0A8M9QH34;A0A8M9QL95	actn4	1	TRUE	8909990	9479300	9005410	3688710	5099550	3499240	11173600	9734820	8321720	7512320	6847510	7168900	4751200	7393080	4645460	9312230	9531000	8122270	61.5156	60.5903	61.4705	66.9408	68.7138	64.8257	60.1739	62.3195	63.2403	47762700	52816800	32837600	8632890	17786700	9690160	109103000	55172400	34402700	0.000304829	0.000106458	0.000158305	0.000206356
Actn4	DGLAFNALIHR2	DGLAFNALIHR	DGLAFNALIHR	613.836	2	A0A8M9QH30;H9GX78;Q7SYE2;A0A8M9QBU7;A0A8M9QH34;A0A8M9QL95	actn4	1	TRUE	24692500	27403900	26169300	9837800	9688780	9340150	32009400	29599300	22366300	17166000	17988200	17806400	19157000	20682500	18054500	27237700	22048300	19062700	81.2296	80.5097	81.1636	87.5051	88.7374	85.4621	80.6213	82.2915	83.105	90764300	88229000	84785700	8822170	13543600	3201270	108749000	99325400	78294200	5.52557e-05	1.58132e-05	1.34503e-06	3.62851e-05
Actn4	IANYNGIK2	IANYNGIK	IANYNGIK	446.749	2	A0A8M9QH30;H9GX78;Q7SYE2;A0A8M9QBU7;A0A8M9QH34;A0A8M9QL95	actn4	1	TRUE	7374830	8413840	6836730	7449710	6367850	8447400	11673300	9715490	10509700	7106620	7217070	6923000	7882680	9563150	8134660	10642100	8983450	9310720	22.3901	21.7157	22.0275	24.6936	25.214	23.7445	21.4114	22.2606	22.2939	47926700	63496400	67426800	25569900	42511900	36748000	65193100	93961600	103507000	6.92341e-05	0.000235853	1.99005e-05	0.000111021
Actn4	GISQEQLHEYR2	GISQEQLHEYR	GISQEQLHEYR	680.337	2	A0A8M9QH30;H9GX78;Q7SYE2;A0A8M9QBU7;A0A8M9QH34;A0A8M9QL95	actn4	1	TRUE	8990120	13354500	11063500	5592200	5264810	9309560	9855350	15493300	14950200	7932760	9908350	10321900	6198550	8264050	10038700	10010300	14717800	13983200	26.1876	25.7678	26.1016	29.7593	31.1898	29.0724	25.2693	26.3241	26.6708	60022700	70657100	50241600	21170700	13113500	37204300	69364100	99584400	87045600	5.52557e-05	7.00293e-06	1.99005e-05	3.62851e-05
Actn4	ILAGDKNYITAEELRR4	ILAGDKNYITAEELRR	ILAGDKNYITAEELRR	466.259	4	A0A8M9QH30;H9GX78;Q7SYE2;A0A8M9QBU7;A0A8M9QH34;A0A8M9QL95	actn4	1	TRUE	10184200	10619600	10146300	5681330	6548880	4485110	7484910	8298950	7274500	9004870	7548610	8639990	5672630	9521040	4559100	8233910	8444300	7560360	51.1795	49.8222	50.8332	55.9941	57.5351	53.8722	49.6348	51.1263	51.8179	58568400	80577800	83097200	24148600	20890400	12512300	63602200	52563500	45326600	5.52557e-05	3.8403e-06	1.99005e-05	3.62851e-05
Actn4	MLDAEDIVGTLRPDEK2	MLDAEDIVGTLRPDEK	MLDAEDIVGTLRPDEK	901.454	2	A0A8M9QH30;Q7SYE2;A0A8M9QBU7	actn4	1	TRUE	8830070	10062200	9466880	2037190	1378160	2040030	5308190	6984540	6839600	5399830	6021590	5775560	5213830	3142880	4762230	4708820	5749820	5721090	94.9761	94.6749	95.0142	102.589	104.379	100.72	94.9411	96.672	97.2786	69120600	79678200	78919900	13154200	8842770	12674000	32831500	36312800	61006000	5.52557e-05	2.259e-07	4.48345e-07	3.62851e-05
Actn4	LAGNNPYTTITPQSIDKKWEK4	LAGNNPYTTITPQSIDKKWEK	LAGNNPYTTITPQSIDKKWEK	601.819	4	A0A8M9QH30;H9GX78;Q7SYE2;A0A8M9QBU7;A0A8M9QH34;A0A8M9QL95	actn4	1	TRUE	6927980	7174900	6593230	1647340	2132280	1929550	10380400	9075090	8751140	5567190	4723060	4905870	2572430	3439040	2923830	8902580	8085110	8585540	67.8195	67.0288	67.6423	74.2435	76.1376	72.4194	66.9078	68.6798	69.4898	25045100	78314400	27192300	3353640	8293090	3150960	68639300	71897400	48302100	5.52557e-05	1.3554e-06	1.04614e-06	3.84633e-06
Actn4	MLDAEDIVNTARPDEK3	MLDAEDIVNTARPDEK	MLDAEDIVNTARPDEK	606.297	3	H9GX78;A0A8M9QH34;A0A8M9QL95	actn4	1	TRUE	10998000	9866270	9690560	4739930	5390510	4008910	17043200	18637200	15916200	7633470	6359200	7082640	6713460	8085650	5624950	17743200	18399300	16316800	71.8444	71.3615	71.5539	78.3934	79.6842	76.6158	71.4242	72.4886	73.0309	48867600	43030600	41723800	7717860	16530200	8420760	76821200	65084400	76752400	5.52557e-05	5.87342e-06	6.35158e-06	1.20669e-06
Actn4	QLESIDELYLEYAK2	QLESIDELYLEYAK	QLESIDELYLEYAK	857.434	2	A0A8M9QH30;H9GX78;Q7SYE2;A0A8M9QBU7;A0A8M9QH34;A0A8M9QL95	actn4	1	TRUE	2711910	2773520	2540740	331833	400128	296833	2442750	2562300	2186110	1587020	1514960	1406640	1010100	1474550	865769	1987200	1845490	1790460	115.024	114.921	115.214	120.634	121.331	119.838	115.213	116.462	117.242	19285100	16421700	14262200	4872700	5796970	4279840	76131400	12847500	11793000	0.000558008	0.000221775	0.00030316	0.000458023
Actn4	DYETASLSEIK2	DYETASLSEIK	DYETASLSEIK	628.307	2	A0A8M9QH30;H9GX78;Q7SYE2;A0A8M9QBU7;A0A8M9QH34;A0A8M9QL95	actn4	1	TRUE	3221540	3716510	4107380	4393310	3773220	3982110	5289720	5354770	5689680	2947040	2791750	3449420	5632470	5575240	4612330	4560480	4361140	5971230	59.0923	58.3376	58.6189	65.7315	65.9818	63.954	58.6737	59.4089	59.565	41028300	57030300	20747200	28448200	29831900	24191700	75837900	59652900	52271500	0.000778045	0.000247983	0.000859786	1.96087e-06
Actn4	LSNRPAFMPSEGR2	LSNRPAFMPSEGR	LSNRPAFMPSEGR	731.368	2	A0A8M9QH30;H9GX78;Q7SYE2;A0A8M9QBU7;A0A8M9QH34;A0A8M9QL95	actn4	1	TRUE	1841590	3257680	2476020	3463720	1408150	3304880	2460160	2734650	1883340	1651960	2218380	2097370	3909720	2228660	3505840	2304160	2791960	2141960	37.4639	36.8691	37.5427	41.7892	43.2529	40.3481	36.4414	37.6911	38.159	44568000	70771400	37661600	18978800	7554020	21204900	44779500	36227600	23702900	5.52557e-05	3.2379e-06	1.99005e-05	1.20669e-06
Actn4	VLAVNQENEHLMEDYEK3	VLAVNQENEHLMEDYEK	VLAVNQENEHLMEDYEK	687.659	3	A0A8M9QH30;H9GX78;Q7SYE2;A0A8M9QBU7;A0A8M9QH34;A0A8M9QL95	actn4	1	TRUE	3435750	5008010	3597730	4613070	3718070	4357600	4593260	5432660	5873300	2729900	3067810	2833120	6074450	5297810	5509090	4547660	5170660	5815730	60.67	60.0177	60.4083	67.2948	68.6226	65.5143	59.8671	60.8746	61.7404	41844800	60555600	44894800	29613200	30503300	31340000	51727600	68534000	69457800	5.52557e-05	5.54426e-05	0.000202039	0.000159324
Actn4	AC(UniMod:4)LISLGYDVENDKQGDAEFAR3	ACLISLGYDVENDKQGDAEFAR	AC(UniMod:4)LISLGYDVENDKQGDAEFAR	824.389	3	H9GX78;Q7SYE2	actn4	1	TRUE	8936960	11406700	10846800	5213340	4797660	4660200	9818290	11273700	9542890	5676100	7011230	6796690	13122300	11255700	11121000	8005070	8995960	8043850	88.6951	88.2389	88.6808	96.2674	97.5533	94.5697	88.543	90.2163	90.7636	47807000	56585500	55188100	17237900	15282800	14161400	62214400	64540200	41636000	5.52557e-05	2.4096e-06	2.24173e-06	0.000111021
Actn4	HRPELIDYDKLR4	HRPELIDYDKLR	HRPELIDYDKLR	389.466	4	A0A8M9QH30;H9GX78;Q7SYE2;A0A8M9QBU7;A0A8M9QH34;A0A8M9QL95	actn4	1	TRUE	4743150	6813970	7157010	5426870	5139940	4471730	1343690	661391	402523	5108860	4896390	5491400	5246500	7023910	4395580	1466610	679860	465663	40.7688	40.0938	40.9311	43.9708	46.3663	42.0821	38.1806	40.8921	41.4721	24966600	55642600	50895300	23014100	14984300	22562600	1283260	1339470	1219980	5.52557e-05	2.98134e-05	1.99005e-05	0.000169861
Actn4	TSFNHFDKDHSGLLQSEEFK4	TSFNHFDKDHSGLLQSEEFK	TSFNHFDKDHSGLLQSEEFK	592.282	4	A0A8M9QH30;H9GX78;Q7SYE2;A0A8M9QL95	actn4	1	TRUE	4232430	4654980	3607530	5753340	4476870	5294240	2035750	2033030	1620280	3549140	3220990	2682140	6841270	6899680	5757680	2131370	2045000	1564000	57.7367	56.8255	57.8616	63.3323	64.9123	61.3872	56.1807	58.1603	58.6943	44979900	54386500	33894300	22476500	25212800	17445000	12027700	25898200	20263900	1e-09	1e-09	1.49448e-07	1e-09
Actn4	TEKQLESIDELYLEYAKR3	TEKQLESIDELYLEYAKR	TEKQLESIDELYLEYAKR	743.387	3	A0A8M9QH30;H9GX78;Q7SYE2;A0A8M9QBU7;A0A8M9QH34;A0A8M9QL95	actn4	1	TRUE	8112830	7758240	9606760	1035030	1207500	1193310	1722270	2386720	1093800	5097100	4313730	5635950	2751100	2697760	3137440	1522780	2019270	952382	95.9467	95.4284	95.8758	103.541	106.076	101.671	95.3704	97.593	98.8525	40107700	34064200	49405300	184147	3530390	1243190	7428210	14835500	14716600	5.52557e-05	5.54426e-05	1.1956e-05	0.000111021
Actn4	KDDPVTNLNNAFEVAER2	KDDPVTNLNNAFEVAER	KDDPVTNLNNAFEVAER	966.477	2	A0A8M9QH30;H9GX78;Q7SYE2;A0A8M9QBU7;A0A8M9QH34;A0A8M9QL95	actn4	1	TRUE	6314650	9826800	6223080	5450690	2591490	5472210	11081000	34723300	17232300	4509670	6203060	4243290	10918400	5379600	10717400	9337640	31309800	15418900	79.7817	79.175	79.496	86.7957	88.0235	84.978	79.2245	80.7353	81.4927	28538700	46479600	25850600	10746500	5399020	11393500	38818200	31924300	19562500	5.52557e-05	5.57221e-06	1.64393e-06	3.62851e-05
Actn4	YTAYTMEHLR3	YTAYTMEHLR	YTAYTMEHLR	428.874	3	A0A8M9QH30;H9GX78;Q7SYE2;A0A8M9QBU7;A0A8M9QH34;A0A8M9QL95	actn4	1	TRUE	6255720	6711660	6464110	5973650	4858560	5210930	6095390	6648330	5881690	5572350	4403030	4615200	5900270	7300770	4924820	5762870	6511960	6368110	38.5641	37.9037	38.5238	43.4782	45.0129	41.7553	37.6467	38.7374	39.3151	21236400	37696800	45687500	21639800	15877600	15070700	21337200	22072800	23424000	5.52557e-05	1.0542e-06	3.81094e-06	7.61727e-06
Actn4	AIMTYVSC(UniMod:4)FYHAFSGAQK3	AIMTYVSCFYHAFSGAQK	AIMTYVSC(UniMod:4)FYHAFSGAQK	694.326	3	A0A8M9QH30;Q7SYE2;A0A8M9QBU7	actn4	1	TRUE	4306060	3801300	4998100	920466	920172	832541				2413670	2039990	2783520	2801910	3391030	2428260				121.734	121.897	122.25	125.102	125.825	124.484				34077800	35994200	45172800	962429	1021820	730951				5.52557e-05	1.506e-07	7.47241e-07	3.77091e-07
Actn4	YTAYTMEHLR2	YTAYTMEHLR	YTAYTMEHLR	642.807	2	A0A8M9QH30;H9GX78;Q7SYE2;A0A8M9QBU7;A0A8M9QH34;A0A8M9QL95	actn4	1	TRUE	4658390	7015360	5269010	5898350	3271620	7211330	6432380	6530280	5509200	3856550	4584790	3732310	5819860	4916150	6898910	6277640	6396330	6107850	38.5861	37.8725	38.4923	43.5001	45.0348	41.7217	37.7217	38.7593	39.2835	16792100	26271500	27343200	13044800	5956110	14979400	42813300	12269300	9809370	5.52557e-05	9.03605e-06	1.17318e-05	1.05585e-06
Actn4	TMAEMQQK2	TMAEMQQK	TMAEMQQK	483.724	2	A0A8M9QH30;H9GX78;Q7SYE2;A0A8M9QBU7;A0A8M9QH34;A0A8M9QL95	actn4	1	TRUE	2217440	2377380	3330810		1875290		2491380	2016150	3260410	2261500	2007080	2823770		3167580		2460040	2103950	3031940	13.5783	13.4446	13.2792		14.1946		12.9322	13.533	13.2067	35983200	42247200	37509600		16736600		30450700	29250300	38226300	6.92341e-05	0.00104406	3.36259e-06
Actn4	LAGNNPYTTITPQSIDK2	LAGNNPYTTITPQSIDK	LAGNNPYTTITPQSIDK	916.974	2	A0A8M9QH30;H9GX78;Q7SYE2;A0A8M9QBU7;A0A8M9QH34;A0A8M9QL95	actn4	1	TRUE	8959650	13849800	11049800	11298500	7406920	10466400	8638560	10926900	9846670	6763000	8892370	7550810	14902900	11161800	12915000	9820380	11860200	10601700	65.1846	64.6203	64.9572	72.035	72.7266	70.148	65.1364	65.876	66.2525	31624900	42123500	30683200	29092600	22290400	27282200	33910800	40716500	30517400	5.52557e-05	2.7861e-06	8.36915e-06	2.49047e-05
Actn4	TSFNHFDKDHSGLLQSEEFK3	TSFNHFDKDHSGLLQSEEFK	TSFNHFDKDHSGLLQSEEFK	789.374	3	A0A8M9QH30;H9GX78;Q7SYE2;A0A8M9QL95	actn4	1	TRUE	728848	647355	788599	1546540	826752	1459770	386354	306944	120649	610273	468653	638082	1733820	1269270	1576090	401756	305574	120462	57.806	56.9483	57.7133	63.3469	64.9274	61.4018	56.2493	58.1203	58.9262	30236700	33157600	42117900	19392700	9530760	13129700	7047660	24681500	13513100	7.45818e-07	4.51799e-07	8.21965e-07	2.26254e-07
Actn4	HRPELIDYDK3	HRPELIDYDK	HRPELIDYDK	429.223	3	A0A8M9QH30;H9GX78;Q7SYE2;A0A8M9QBU7;A0A8M9QH34;A0A8M9QL95	actn4	1	TRUE		2967450	2962580	3352710	3101600	3043220	2021040				2088920	2822370	3818710	4951300	3105680	1966540				23.308	23.8377	25.8497	27.268	24.6673	22.4775				3354100	41100600	13077900	5391260	10372100	8625920				0.00387808	0.00886233	5.20387e-06
Actn4	MVSDINGAWHK3	MVSDINGAWHK	MVSDINGAWHK	419.874	3	A0A8M9QH30;H9GX78;Q7SYE2;A0A8M9QBU7;A0A8M9QH34;A0A8M9QL95	actn4	1	TRUE	1140410	1253700	1141770	1405590	1910680	1170060	1496930	1872100	1357680	1034600	864654	934018	1592010	2740790	1214370	1412790	1632550	1544950	37.1701	36.5743	37.0881	41.2104	42.5533	39.827	36.1996	37.2383	37.703	23248900	39823000	27652900	17838700	13016700	12251600	29955800	33197100	25792700	7.45818e-07	1e-09	1.49448e-07	2.18713e-06
Actn4	QLESIDELYLEYAKR3	QLESIDELYLEYAKR	QLESIDELYLEYAKR	623.992	3	A0A8M9QH30;H9GX78;Q7SYE2;A0A8M9QBU7;A0A8M9QH34;A0A8M9QL95	actn4	1	TRUE	8922590	8923070	8922000	1803620	3227980	1884110	2864210	3011730	2372460	5979920	5522110	5605510	4796760	7565010	4594520	2480710	2292050	2047930	102.718	102.463	102.747	110.859	112.625	109.335	102.636	104.751	105.465	39158900	38659300	39034200	1213510	5173060	794565	8226300	10361300	7647550	5.52557e-05	5.54426e-05	9.78893e-06	2.86589e-06
Actn4	DGLAFNALIHR3	DGLAFNALIHR	DGLAFNALIHR	409.56	3	A0A8M9QH30;H9GX78;Q7SYE2;A0A8M9QBU7;A0A8M9QH34;A0A8M9QL95	actn4	1	TRUE	6211580	6657260	7284070	458668	1065340	373969	8664620	7852760	6758360	4318050	4317850	4956290	889935	2297650	720823	7349040	5820460	5778590	81.2083	80.5972	81.1423	87.483	88.7714	85.4958	80.6543	82.3244	83.0837	35874000	30367100	29442900	1154860	3023350	739731	39076300	36719400	24352000	5.52557e-05	1.6566e-06	4.48345e-07	9.80436e-07
Actn4	AAIHEGWTDGKEAMLTQKDYETASLSEIK4	AAIHEGWTDGKEAMLTQKDYETASLSEIK	AAIHEGWTDGKEAMLTQKDYETASLSEIK	806.397	4	A0A8M9QH30;H9GX78;Q7SYE2;A0A8M9QBU7;A0A8M9QH34;A0A8M9QL95	actn4	1	TRUE	1274370	298538	1671610	1359510	1080820	1248100	1208620	1808890	1880980	987020	161230	1174400	1989940	1747730	1985390	1114830	1739050	1810500	77.3307	78.681	77.0983	84.4296	85.9894	82.5516	76.8744	78.4883	79.301	27078200	6583490	35147500	9315190	9216250	9134910	19311700	23218300	15196500	0.000164328	0.000149482	1.99005e-05	2.26254e-07
Actn4	IC(UniMod:4)EQWDALGSLTQNRR2	ICEQWDALGSLTQNRR	IC(UniMod:4)EQWDALGSLTQNRR	973.979	2	A0A8M9QH30;H9GX78;Q7SYE2;A0A8M9QBU7;A0A8M9QH34;A0A8M9QL95	actn4	1	TRUE	2781200	3477980	2678250	1329220	579604	1574320	2631680	3972340	3922940	1964800	2172100	1886880	2661290	1203830	3083330	2137180	3151620	3108450	80.1612	79.5535	79.9871	86.9081	88.419	84.978	79.4974	81.2248	81.9288	22856800	28051900	20695800	5594250	2931470	5368180	20689300	34624300	25050100	5.52557e-05	5.54426e-05	8.21965e-07	0.000196945
Actn4	ILAGDKNYITAEELR3	ILAGDKNYITAEELR	ILAGDKNYITAEELR	569.31	3	A0A8M9QH30;H9GX78;Q7SYE2;A0A8M9QBU7;A0A8M9QH34;A0A8M9QL95	actn4	1	TRUE	9350650	9547890	7036480	6153270	5244300	4875090	6918130	8491590	11110200	7472360	5512860	5552500	7917260	8104990	6402470	6908590	8126570	9365730	60.6052	59.953	60.5601	66.5044	68.053	64.6126	59.5854	60.9176	61.8377	24240300	32444800	3190920	9740580	11093700	4654780	24239600	34277600	24092800	0.000427303	5.54426e-05	0.00020703	6.03345e-07
Actn4	DDPVTNLNNAFEVAER2	DDPVTNLNNAFEVAER	DDPVTNLNNAFEVAER	902.43	2	A0A8M9QH30;H9GX78;Q7SYE2;A0A8M9QBU7;A0A8M9QH34;A0A8M9QL95	actn4	1	TRUE	5136670	6654860	5331460	1793710	1870850	1608610	5991200	5554160	5393320	3375770	3705470	3216710	4243840	4372820	3906080	5054340	4732590	4449750	96.8285	96.5814	96.4289	105.606	106.253	104.006	97.2954	97.6559	98.0973	29138200	29410800	17866100	7417760	8562150	6490690	14889900	16063900	6274510	6.92341e-05	0.000149482	1.99005e-05	0.000178346
Actn4	HRPELIDYDK2	HRPELIDYDK	HRPELIDYDK	643.331	2	A0A8M9QH30;H9GX78;Q7SYE2;A0A8M9QBU7;A0A8M9QH34;A0A8M9QL95	actn4	1	TRUE				1632580	928844	1882160	1234110	1624020	2013210				1856670	1473760	1994340	1208510	1541540	1757980				25.8716	27.2355	24.6892	22.4466	23.3935	23.797				4022980	1176220	14985100	27816300	2164260	0				2.49047e-05
Actn4	HRPELIDYDKLR3	HRPELIDYDKLR	HRPELIDYDKLR	518.952	3	A0A8M9QH30;H9GX78;Q7SYE2;A0A8M9QBU7;A0A8M9QH34;A0A8M9QL95	actn4	1	TRUE	1545440	2649680	2943510	2820640	1493720	3292550				1647950	1904010	2250150	2893540	2044570	3236470				40.7281	40.0529	40.9445	43.9844	46.3797	42.0411				1339720	24066400	25556700	11534400	4145080	10482800				0.000962249	0.000235853	7.19878e-05	0.000118956
Actn4	MVSDINGAWHK2	MVSDINGAWHK	MVSDINGAWHK	629.307	2	A0A8M9QH30;H9GX78;Q7SYE2;A0A8M9QBU7;A0A8M9QH34;A0A8M9QL95	actn4	1	TRUE	2881540	3273280	3521560	3721930	2078500	3798830	3270210	4923550	2605830	2652720	2374700	2924250	4299870	2981510	3996380	3111720	4349050	2962530	37.1389	36.5431	37.0572	41.1211	42.5199	39.849	36.1683	37.2602	37.7781	5330770	23516800	10798700	11604500	6267050	10225600	22987500	11496100	6121270	0.00034045	0.000221775	1.99005e-05	2.49047e-05
Actn4	AAIHEGWTDGKEAMLTQK4	AAIHEGWTDGKEAMLTQK	AAIHEGWTDGKEAMLTQK	497.25	4	A0A8M9QH30;H9GX78;Q7SYE2;A0A8M9QBU7;A0A8M9QH34;A0A8M9QL95	actn4	1	TRUE	625343	962945	742566	1304470	927002	1129500	1062100	1032360	1108990	637002	645779	706142	1220840	1302410	1085540	1098950	1152220	1198390	47.172	46.4919	47.2078	52.0632	53.6654	50.329	45.522	47.3406	47.929	13005700	9222340	8987020	10595100	6901040	8598000	11511400	22054100	12409000	6.92341e-05	0.000583544	1.99005e-05	3.77092e-06
Actn4	LRKDDPVTNLNNAFEVAER3	LRKDDPVTNLNNAFEVAER	LRKDDPVTNLNNAFEVAER	734.383	3	A0A8M9QH30;H9GX78;Q7SYE2;A0A8M9QBU7;A0A8M9QH34;A0A8M9QL95	actn4	1	TRUE		3500880		2395820	874628	2651750	2812060	2138260	1432020		2178030		3393350	1481810	3747690	2974880	2308900	1621840		71.6435		78.4044	80.1418	76.5149	71.3263	72.934	73.8033		6459250		5298260	10853000	2337780	22038800	2398160	2306870		0.000733744		0.000142064
Actn4	LAGNNPYTTITPQSIDKKWEK3	LAGNNPYTTITPQSIDKKWEK	LAGNNPYTTITPQSIDKKWEK	802.089	3	A0A8M9QH30;H9GX78;Q7SYE2;A0A8M9QBU7;A0A8M9QH34;A0A8M9QL95	actn4	1	TRUE	2310970	3712140	2789800	1738700	814935	2234650	7593000	3576340	2987620	1876420	2433060	2097790	2724750	1285270	3290070	6512010	3162740	2899570	67.6719	67.0434	67.7108	74.1467	76.0964	72.3229	66.868	68.6944	69.3957	17646100	21266800	16556400	3878940	0	5436220	20770200	21590700	11853900	5.52557e-05	1.21987e-05	3.36259e-06	1.6592e-06
Actn4	MLDAEDIVNTARPDEK2	MLDAEDIVNTARPDEK	MLDAEDIVNTARPDEK	908.942	2	H9GX78;A0A8M9QH34;A0A8M9QL95	actn4	1	TRUE	1450600	1380530	1411530	863076	535778	957744	1853560	1575750	1821660	1027240	889104	1047090	1219730	807269	1330800	1973070	1563390	1947870	71.8098	71.381	71.4654	78.3569	79.648	76.6354	71.4437	72.4535	72.9415	15758100	8459490	5411850	4833670	3620160	5756250	21100300	12546600	10231400	5.52557e-05	5.54426e-05	5.23071e-06	0.000159324
Actn4	QQSNDHLRR3	QQSNDHLRR	QQSNDHLRR	385.2	3	A0A8M9QH30;H9GX78;Q7SYE2;A0A8M9QBU7;A0A8M9QH34;A0A8M9QL95	actn4	1	TRUE	541504	542012	414848	53618.2			731846	2301820	2512580	639025	547247	455564	45694.4			382246	1141390	1281470	8.82086	8.81473	9.14573	8.45177			8.36303	8.80854	9.20794	3986280	6402220	3233030	222268			4562870	18079300	18987900	5.52557e-05	4.44271e-06	7.47241e-07	0.00829655
Actn4	TIPWLENRAPEK2	TIPWLENRAPEK	TIPWLENRAPEK	727.394	2	A0A8M9QH30;H9GX78;Q7SYE2;A0A8M9QBU7;A0A8M9QH34;A0A8M9QL95	actn4	1	TRUE	9117990	12244700	9899680	5742800	6384270	6058190	13154800	9094350	9187610	7881210	8783350	8131080	7455900	9096850	7985490	11637700	8902760	9033240	61.6466	60.6122	61.4924	66.9636	68.7925	64.8477	60.4129	62.4496	63.0445	10309900	18041700	9142460	2160870	6554920	3054070	12808800	11071400	17105800	5.52557e-05	0.000200234	0.000158305	0.00063938
Actn4	RTIPWLENRAPEK3	RTIPWLENRAPEK	RTIPWLENRAPEK	537.299	3	A0A8M9QH30;H9GX78;Q7SYE2;A0A8M9QBU7;A0A8M9QH34;A0A8M9QL95	actn4	1	TRUE	1845740	3059810	2802480	977672	895289	1493670	1533030	1901920	1792270	1740840	1852850	2565400	1055510	1304650	1406830	1619650	1839360	1892780	45.8168	45.0461	46.0189	50.1922	52.0965	47.5653	43.6957	45.6099	46.3568	10214400	15772400	16213000	3082650	4487930	4760020	6396610	14067200	10871500	5.52557e-05	5.54426e-05	2.24172e-07	0.000476743
Actn4	MVSDINGAWHKLEGAEK3	MVSDINGAWHKLEGAEK	MVSDINGAWHKLEGAEK	628.981	3	A0A8M9QH30;H9GX78;Q7SYE2;A0A8M9QBU7;A0A8M9QH34;A0A8M9QL95	actn4	1	TRUE	1899640	2177000	1424210	1473550	1159080	1283920	2092900	1966450	1882880	1503290	1354630	1051800	2163250	1846120	1801030	2074790	1711040	1595580	66.901	66.1112	66.7234	73.4661	75.242	71.4157	65.9896	67.921	68.5688	15119700	0	4178910	4404830	5152240	4306770	7669050	15629500	8296630	0.000328061	0.000117505	0.00121668	1.50836e-07
Actn4	NYITAEELRR3	NYITAEELRR	NYITAEELRR	422.227	3	A0A8M9QH30;H9GX78;Q7SYE2;A0A8M9QBU7;A0A8M9QH34;A0A8M9QL95	actn4	1	TRUE	427338		563434	399969	336077	306235		505809	558549	382618		475426	462967	536537	345737		489888	639175	37.4359		37.4086	42.0913	43.8931	40.5418		37.5042	38.0241	13223200		2117340	9322240	2952950	1113970		15551400	2976690	0.00402688		0.00207786	0.00164599
Actn4	AAIHEGWTDGKEAMLTQK3	AAIHEGWTDGKEAMLTQK	AAIHEGWTDGKEAMLTQK	662.664	3	A0A8M9QH30;H9GX78;Q7SYE2;A0A8M9QBU7;A0A8M9QH34;A0A8M9QL95	actn4	1	TRUE	424325	436860	330094	1125300	602857	863252	675993		552268	435972	293952	320125	990995	882261	804869	699268		603021	47.1331	46.562	47.2774	52.0241	53.6814	50.3451	45.4848		47.8905	4859750	8265740	9035250	14193500	6699140	15365900	6070080		10625500	0.00426605	0.00071447	0.000120054	1e-09
Actn4	AAIHEGWTDGK3	AAIHEGWTDGK	AAIHEGWTDGK	395.529	3	A0A8M9QH30;H9GX78;Q7SYE2;A0A8M9QBU7;A0A8M9QH34;A0A8M9QL95	actn4	1	TRUE				2278220	821832	2192440	1824620		3529770				2351290	1183560	2182440	1837020		3172290				25.0769	26.3789	24.066	21.7282		22.7666				14667900	8327550	10787400	10581100		13653600				0.000178346
Actn4	VQQLVPQR1	VQQLVPQR	VQQLVPQR	967.569	1	A0A8M9QH30;H9GX78;Q7SYE2;A0A8M9QBU7;A0A8M9QH34;A0A8M9QL95	actn4	1	TRUE	286921	292357	239300	242960	208337	365965	2508610	2584750	3596320	268141	227247	233551	268196	304477	379339	2463160	2572440	3375130	23.2251	22.6022	23.0214	25.6157	26.4212	24.4888	22.5165	22.9842	23.2316	2597400	0	4198120	3114910	2393370	1384250	12807600	0	14214800	0.000848675	0.00105275	0.000653065	0.000150871
Actn4	TEKQLESIDELYLEYAK3	TEKQLESIDELYLEYAK	TEKQLESIDELYLEYAK	691.353	3	A0A8M9QH30;H9GX78;Q7SYE2;A0A8M9QBU7;A0A8M9QH34;A0A8M9QL95	actn4	1	TRUE	2565770	2279380	2543500		247001		1078600	1757110	1335740	1530330	1264170	1514120		791844		836442	1373090	1182120	105.683	105.481	105.874		115.456		105.653	107.826	108.547	11361900	8153990	14140900		106940		6290560	9273280	7952950	0.00273823	0.00160978	0.0022976
Actn4	C(UniMod:4)QKIC(UniMod:4)EQWDALGSLTQNRR4	CQKICEQWDALGSLTQNRR	C(UniMod:4)QKIC(UniMod:4)EQWDALGSLTQNRR	591.54	4	A0A8M9QH30;H9GX78;Q7SYE2;A0A8M9QBU7;A0A8M9QH34;A0A8M9QL95	actn4	1	TRUE	1417410	1345450	1481760	387844		78882.5	679938	739283	283807	959551	845841	1140470	552056		100045	729043	795263	312101	72.1686	71.6313	72.0404	78.2801		76.2788	71.0951	72.9764	73.7911	7389760	4559040	6547820	319712		243465	10945200	515706	200843	0.000217408	5.54426e-05	0.000470976	0.000111021
Actn4	TAPYKNVNVQNFHISWK4	TAPYKNVNVQNFHISWK	TAPYKNVNVQNFHISWK	512.27	4	A0A8M9QH30;H9GX78;Q7SYE2;A0A8M9QBU7;A0A8M9QH34;A0A8M9QL95	actn4	1	TRUE	603507	668451	512512	146480	301447	93023.2	276595	183049		423757	388248	366221	234795	614336	159000	209379	137863		75.9522	74.976	75.8268	82.2298	84.1065	80.0154	75.0603	77.0524		9468030	3717400	6822900	162403	4211950	6579.44	0	2522460		0.000558008	0.000164628	0.000340697	0.00500357
Actn4	TIPWLENRAPEKTMAEMQQK3	TIPWLENRAPEKTMAEMQQK	TIPWLENRAPEKTMAEMQQK	801.072	3	A0A8M9QH30;H9GX78;Q7SYE2;A0A8M9QBU7;A0A8M9QH34;A0A8M9QL95	actn4	1	TRUE			2589880					1309260	1565040			1819540					1258710	1506400			77.2609					78.4883	79.301			7255680					9079750	7731540			0.00503335
Actn4	AAIHEGWTDGK2	AAIHEGWTDGK	AAIHEGWTDGK	592.789	2	A0A8M9QH30;H9GX78;Q7SYE2;A0A8M9QBU7;A0A8M9QH34;A0A8M9QL95	actn4	1	TRUE	1168840	1352610	1194010	2482630	1217400	2365750	1385890	1357780	1929010	976618	1017740	1057440	2559820	1716640	2354970	1447960	1469590	1712080	22.8301	22.0495	22.5213	25.0965	26.3428	24.0309	21.7477	22.5925	22.733	3211830	5026200	0	8096680	4152930	8797520	4846130	5055620	9066770	5.52557e-05	7.98184e-06	7.19878e-05	7.54181e-07
Actn4	TMAEMQQKLEDFR3	TMAEMQQKLEDFR	TMAEMQQKLEDFR	542.926	3	A0A8M9QH30;H9GX78;Q7SYE2;A0A8M9QBU7;A0A8M9QH34;A0A8M9QL95	actn4	1	TRUE	809769	1038930	1069270	255114	395196	139861	1315570	1582100	986179	546879	656247	837754	365799	705575	206083	1383130	1667960	1129830	72.1637	71.6264	72.0895	78.9447	80.7957	77.3384	71.4181	73.1348	73.7318	3312940	3646760	2466020	0	574695	106628	4504230	8638220	6971600	5.52557e-05	5.54426e-05	3.43732e-06	0.000290665
Actn4	VLAVNQENEHLMEDYEK2	VLAVNQENEHLMEDYEK	VLAVNQENEHLMEDYEK	1030.98	2	A0A8M9QH30;H9GX78;Q7SYE2;A0A8M9QBU7;A0A8M9QH34;A0A8M9QL95	actn4	1	TRUE	2167210	3004590	1474460	1792860	895234	1877400	1116050	1643410	1511110	1778890	1747940	1151470	2472530	1287600	2348770	1073130	1560010	1399210	60.6308	59.9785	60.4229	67.3647	68.5822	65.4735	59.9363	60.8892	61.8093	0	0	356505	887056	2014430	478007	1318080	8015910	7670860	5.52557e-05	4.81921e-06	1.41977e-05	3.62851e-05
Actn4	RQFANQANMIGPWIQNK2	RQFANQANMIGPWIQNK	RQFANQANMIGPWIQNK	1008.52	2	A0A8M9QH30;H9GX78;Q7SYE2;A0A8M9QBU7;A0A8M9QH34;A0A8M9QL95	actn4	1	TRUE	3675000	4944790		1054490		1351840	3140990			2764050	3163780		1887040		2167590	2828140			76.2002	75.6016		82.9289		81.163	76.0682			7934740	7585210		2191460		3187100	2328490			0.00483161	0.00355477		0.000217783
Actn4	TEKQLESIDELYLEYAKR4	TEKQLESIDELYLEYAKR	TEKQLESIDELYLEYAKR	557.792	4	A0A8M9QH30;H9GX78;Q7SYE2;A0A8M9QBU7;A0A8M9QH34;A0A8M9QL95	actn4	1	TRUE	1992030	1922510	2223110	68835.5	332323	91928.1	300333	245023		1239020	1111000	1307770	181549	751278	238276	252722	220000		95.7132	95.4125	95.86	103.695	106.059	101.71	95.519	97.5771		7325910	4896620	7799810	0	185469	0	242965	0		5.52557e-05	2.259e-06	1.07604e-05	0.00955404
Actn4	TMAEMQQKLEDFRDYR3	TMAEMQQKLEDFRDYR	TMAEMQQKLEDFRDYR	687.656	3	A0A8M9QH30;H9GX78;Q7SYE2;A0A8M9QBU7;A0A8M9QH34;A0A8M9QL95	actn4	1	TRUE	1213170	1338440	1081110	468150	277324	372515				956283	788761	756689	778447	451449	614808				77.7577	77.1572	77.3618	84.5339	86.2061	82.5998				1188320	863598	7659340	445173	0	109980				0.000459304	0.000364048	0.0011352	2.49047e-05
Actn4	EAMLTQKDYETASLSEIK3	EAMLTQKDYETASLSEIK	EAMLTQKDYETASLSEIK	686.342	3	A0A8M9QH30;H9GX78;Q7SYE2;A0A8M9QBU7;A0A8M9QH34;A0A8M9QL95	actn4	1	TRUE				1138100	908165	1243250	2088340	1521270					1450850	1552210	1582020	2018350	1418590					76.1612	77.4982	74.4985	68.928	69.8821					5251300	4115310	7415190	2176420	2004490					7.24018e-06
Actn4	ALDFIASK1	ALDFIASK	ALDFIASK	864.484	1	A0A8M9QH30;H9GX78;Q7SYE2;A0A8M9QBU7;A0A8M9QH34;A0A8M9QL95	actn4	1	TRUE				1350620	842784	1575390							1387280	1267860	1614890							58.1367	58.9169	56.2963							7340940	3279210	6468340							3.24299e-06
Actn4	ILAGDKNYITAEELR2	ILAGDKNYITAEELR	ILAGDKNYITAEELR	853.46	2	A0A8M9QH30;H9GX78;Q7SYE2;A0A8M9QBU7;A0A8M9QH34;A0A8M9QL95	actn4	1	TRUE	1086990	1648230	1068520	977273	400710	956347	882103	1395300	1183380	891824	918521	861690	1260850	616299	1259700	880416	1336580	1092820	60.6259	59.9199	60.4727	66.4697	68.0741	64.5782	59.4972	60.8304	61.8044	0	6372310	903114	975864	843889	2472100	1311780	2368350	4819790	0.000848675	0.000861219	0.00038769	3.39382e-06
Actn4	KTAPYKNVNVQNFHISWK4	KTAPYKNVNVQNFHISWK	KTAPYKNVNVQNFHISWK	544.294	4	A0A8M9QH30;H9GX78;Q7SYE2;A0A8M9QBU7;A0A8M9QH34;A0A8M9QL95	actn4	1	TRUE	475866	546611		210268		191696				443588	355002		304170		251182				64.0716	63.3537		70.0648		68.0645				6351720	2553210		300110		573471				0.00554864	0.000541126		3.62851e-05
Actn4	MVSDINGAWHKLEGAEK4	MVSDINGAWHKLEGAEK	MVSDINGAWHKLEGAEK	471.988	4	A0A8M9QH30;H9GX78;Q7SYE2;A0A8M9QBU7;A0A8M9QH34;A0A8M9QL95	actn4	1	TRUE	519590	748594	458230	191419	362127	109889	622215	685649	651892	411179	467295	340586	281874	578576	157003	615573	627035	604094	66.8852	66.0954	66.6531	73.4497	75.2816	71.4552	66.0278	67.7973	68.4991	4062390	6258900	6224450	503223	1521530	46886.5	1948660	2753940	3181680	5.52557e-05	9.78899e-07	0.000567379	3.99717e-06
Actn4	NYITAEELR2	NYITAEELR	NYITAEELR	554.786	2	A0A8M9QH30;H9GX78;Q7SYE2;A0A8M9QBU7;A0A8M9QH34;A0A8M9QL95	actn4	1	TRUE				1637020	1007520	1408630							1692590	1421420	1408330							55.399	56.538	53.5539							6164370	4413670	1598720							3.62851e-05
Actn4	AAIHEGWTDGKEAMLTQKDYETASLSEIK3	AAIHEGWTDGKEAMLTQKDYETASLSEIK	AAIHEGWTDGKEAMLTQKDYETASLSEIK	1074.86	3	A0A8M9QH30;H9GX78;Q7SYE2;A0A8M9QBU7;A0A8M9QH34;A0A8M9QL95	actn4	1	TRUE	1239650	1503670	1251990	504790	194099	509252	788592	470773	543992	986105	926334	877179	738871	308603	815585	724471	476163	563253	77.2851	76.6855	77.1068	84.4382	85.9979	82.5039	76.8829	78.6053	79.3643	0	1629050	5377660	1013190	204035	1450980	855134	0	912820	0.00125856	0.00175193	0.00038769	1.50836e-07
Actn4	DAKGISQEQLHEYR3	DAKGISQEQLHEYR	DAKGISQEQLHEYR	558.614	3	A0A8M9QH30;H9GX78;Q7SYE2;A0A8M9QBU7;A0A8M9QH34;A0A8M9QL95	actn4	1	TRUE	984392	668366						890699	664446	823966	503153						829234	639512	26.8194	26.2338						26.8496	27.1937	1873100	2686640						2476900	4770760	0.000767324	0.00200461
Actn4	QFANQANMIGPWIQNK3	QFANQANMIGPWIQNK	QFANQANMIGPWIQNK	620.646	3	A0A8M9QH30;H9GX78;Q7SYE2;A0A8M9QBU7;A0A8M9QH34;A0A8M9QL95	actn4	1	TRUE	824773	897072	743020	251427	534843	220020	1631330		804391	522331	519489	444064	549473	1063000	508284	1279650		700660	92.8776	92.3612	92.5343	100.592	102.157	98.7803	92.5717		94.7448	4528990	4757230	0	257571	714838	104190	1668310		0	0.00484001	0.00263658	0.00277769	6.03348e-06
Actn4	QKAAIHEGWTDGKEAMLTQK4	QKAAIHEGWTDGKEAMLTQK	QKAAIHEGWTDGKEAMLTQK	561.288	4	A0A8M9QH30;H9GX78;Q7SYE2;A0A8M9QBU7;A0A8M9QH34;A0A8M9QL95	actn4	1	TRUE				567984	487300								670717	731540								42.5471	44.3564								4594860	1424150								0.000367159
Actn4	TIPWLENRAPEKTMAEMQQK4	TIPWLENRAPEKTMAEMQQK	TIPWLENRAPEKTMAEMQQK	601.056	4	A0A8M9QH30;H9GX78;Q7SYE2;A0A8M9QBU7;A0A8M9QH34;A0A8M9QL95	actn4	1	TRUE	417199		429699					330175	445142	316002		297619					325244	461912	77.2066		77.2451					78.4723	79.3945	0		1899780					4458610	3686830	0.00142394		0.00283797
Actn4	AIMTYVSC(UniMod:4)FYHAFSGAQKAETAANR4	AIMTYVSCFYHAFSGAQKAETAANR	AIMTYVSC(UniMod:4)FYHAFSGAQKAETAANR	699.333	4	A0A8M9QH30;Q7SYE2;A0A8M9QBU7	actn4	1	TRUE	1334170	1013350	1270020	70012.4	64051.2	36911.3				752420	568657	706410	213119	236042	107658				117.163	117.331	117.789	120.682	121.778	119.944				0	4049540	0	3225.19	0	2452.35				5.52557e-05	2.1837e-06	1.99005e-05	4.52509e-07
Actn4	ESLERTEK2	ESLERTEK	ESLERTEK	496.257	2	A0A8M9QH30;H9GX78;Q7SYE2;A0A8M9QBU7;A0A8M9QH34;A0A8M9QL95	actn4	1	TRUE	114632	163597	144096				196273	359729	259207	127481	145974	121884				239022	260483	174277	10.2892	10.2789	10.4397				10.1492	10.4264	10.4865	1800970	3145000	803531				0	0	0	0.00222417	0.000247983	0.00143667
Actn4	APEKTMAEMQQK2	APEKTMAEMQQK	APEKTMAEMQQK	696.337	2	A0A8M9QH30;H9GX78;Q7SYE2;A0A8M9QBU7;A0A8M9QH34;A0A8M9QL95	actn4	1	TRUE	464494	390510	419155	264107		261673	819509	928304	1063990	442086	336040	386747	251132		266743	878902	932811	936983	14.8875	14.4728	14.6959	16.0123		15.5232	14.0245	14.7846	14.6701	0	2525770	0	1120430		0	2438480	1607510	2299470	0.000328061	0.000412398	0.000283455	0.00229633
Actn4	LRKDDPVTNLNNAFEVAER4	LRKDDPVTNLNNAFEVAER	LRKDDPVTNLNNAFEVAER	551.039	4	A0A8M9QH30;H9GX78;Q7SYE2;A0A8M9QBU7;A0A8M9QH34;A0A8M9QL95	actn4	1	TRUE	790192	968951		290540		280899	560265	600355	458249	533659	612046		406047		394133	578814	625429	518318	72.1637	71.6264		78.4429		76.4415	71.3641	72.9169	73.6231	1167370	1071930		207943		0	0	2440550	353658	0.000304829	0.000221775		3.62851e-05
Actn4	ILAGDKNYITAEELRR2	ILAGDKNYITAEELRR	ILAGDKNYITAEELRR	931.511	2	A0A8M9QH30;H9GX78;Q7SYE2;A0A8M9QBU7;A0A8M9QH34;A0A8M9QL95	actn4	1	TRUE						80571.7									79663									53.9082									2395820
Actn4	IANYNGIK1	IANYNGIK	IANYNGIK	892.49	1	A0A8M9QH30;H9GX78;Q7SYE2;A0A8M9QBU7;A0A8M9QH34;A0A8M9QL95	actn4	1	TRUE	403338	546941	418683	408896	423087	681921	521640	719743	669258	396488	469145	423412	463635	634929	668299	482972	661804	618680	22.3711	21.6966	22.0084	24.3961	25.1939	23.7247	21.4456	22.242	22.2219	0	0	0	2155250	1058750	1933230	2002840	0	2387010	5.52557e-05	0.000117505	0.00020703	1.02569e-05
Actn4	TMAEMQQK1	TMAEMQQK	TMAEMQQK	966.439	1	A0A8M9QH30;H9GX78;Q7SYE2;A0A8M9QBU7;A0A8M9QH34;A0A8M9QL95	actn4	1	TRUE	88144.7	207765	262669	237172	145119	158974	133736	189311	272602	88815.9	176740	224444	226160	246006	159706	140962	194581	248768	13.6122	13.4777	13.2588	14.1536	14.1733	13.9422	12.912	13.5661	13.2407	0	1243220	1713440	795680	0	0	0	0	0	0.000304829	3.3885e-06	1e-09	9.87985e-06
Actn4	HRPELIDYDKLR2	HRPELIDYDKLR	HRPELIDYDKLR	777.924	2	A0A8M9QH30;H9GX78;Q7SYE2;A0A8M9QBU7;A0A8M9QH34;A0A8M9QL95	actn4	1	TRUE	257516	447713	545304	341963	108251	483436				276546	321138	418136	330597	148178	472469				40.6419	40.1298	40.8593	43.952	46.4016	42.1179				0	1058480	0	89615	264269	1435800				6.92341e-05	5.54426e-05	0.000272926	1.05585e-06
Actn4	TGIMDSDDFR2	TGIMDSDDFR	TGIMDSDDFR	578.751	2	A0A8M9QH30;A0A8M9QBU7;A0A8M9QH34;A0A8M9QL95	actn4	1	TRUE							698704	792277	964258							676788	717021	996364							55.0988	56.2088	56.5274							174232	574236	1359040
Actn4	EAMLTQKDYETASLSEIK2	EAMLTQKDYETASLSEIK	EAMLTQKDYETASLSEIK	1029.01	2	A0A8M9QH30;H9GX78;Q7SYE2;A0A8M9QBU7;A0A8M9QH34;A0A8M9QL95	actn4	1	TRUE				367092	208489	371886	237989						463704	355499	473082	230013						76.1204	77.5129	74.5131	68.8345						0	0	1070240	162063						0.000150871
Actn4	TSFNHFDKDHSGLLQSEEFK2	TSFNHFDKDHSGLLQSEEFK	TSFNHFDKDHSGLLQSEEFK	1183.56	2	A0A8M9QH30;H9GX78;Q7SYE2;A0A8M9QL95	actn4	1	TRUE	245484	653304		264393		358188				205547	465830		295377		389543				57.7084	57.0129		63.358		61.4128				0	0		579179		684605				0.00188971	0.00175193		0.00120225
Actn4	AAIHEGWTDGKEAMLTQK2	AAIHEGWTDGKEAMLTQK	AAIHEGWTDGKEAMLTQK	993.492	2	A0A8M9QH30;H9GX78;Q7SYE2;A0A8M9QBU7;A0A8M9QH34;A0A8M9QL95	actn4	1	TRUE		201986	112478	275069	87212.4	344429			197981		145024	106884	258839	122261	327891			215739		46.5248	47.2408	52.0413	53.6435	50.3071			47.9081		0	0	93794.1	430344	649497			0		0.000465227	0.0033759	4.37426e-06
Actn4	IC(UniMod:4)EQWDALGSLTQNR3	ICEQWDALGSLTQNR	IC(UniMod:4)EQWDALGSLTQNR	597.622	3	A0A8M9QH30;H9GX78;Q7SYE2;A0A8M9QBU7;A0A8M9QH34;A0A8M9QL95	actn4	1	TRUE				140861	296458				558914				336312	633953				481685				100.25	101.703				94.1387				55725.3	28081.8				0				0.0020862
Actn4	DQALQEELTR1	DQALQEELTR	DQALQEELTR	1202.6	1	A0A8M9QH30;H9GX78;Q7SYE2;A0A8M9QBU7;A0A8M9QH34;A0A8M9QL95	actn4	1	TRUE			1063510	955281		1118140		598629	793669			922842	878181		1098830		611112	839455			43.3407	49.337		47.6527		43.6404	43.9532			0	0		0		0	0			0.000653065	0.000692767
Actn4	DYETASLSEIK1	DYETASLSEIK	DYETASLSEIK	1255.61	1	A0A8M9QH30;H9GX78;Q7SYE2;A0A8M9QBU7;A0A8M9QH34;A0A8M9QL95	actn4	1	TRUE	273740	413721	397935	709379	334039	709073	484986	626668	234485	252339	307302	324333	904388	487473	802888	438353	522741	246200	59.0053	58.3595	58.5871	65.6972	65.9488	63.9759	58.5883	59.3771	59.5869	0	0	0	0	0	0	0	0	0	0.000207784	0.000982882	0.00247394	0.000150871
Actn4	EAIQAIQAEVQK1	EAIQAIQAEVQK	EAIQAIQAEVQK	1327.72	1	A0A8M9QH30;H9GX78;Q7SYE2;A0A8M9QBU7;A0A8M9QH34;A0A8M9QL95	actn4	1	TRUE	309115		690994	524755	246219	814298	410696	470235	389827	268060		577974	577338	355834	769430	481662	475337	433670	53.0523		52.8162	59.3595	60.1011	57.5676	52.5834	53.4905	53.8592	0		0	0	0	0	0	0	0	0.000767324		0.000968367	0.00215254
Actn4	LMLLLEVISGERLPKPER3	LMLLLEVISGERLPKPER	LMLLLEVISGERLPKPER	698.411	3	A0A8M9QH30;H9GX78;Q7SYE2;A0A8M9QBU7;A0A8M9QH34;A0A8M9QL95	actn4	1	TRUE
Actn4	LMLLLEVISGERLPKPER4	LMLLLEVISGERLPKPER	LMLLLEVISGERLPKPER	524.06	4	A0A8M9QH30;H9GX78;Q7SYE2;A0A8M9QBU7;A0A8M9QH34;A0A8M9QL95	actn4	1	TRUE	50032.4	59405								28260.8	31880								121.442	121.33								0	0								0.00293967	0.000393061
Actn4	VHKINNVNK2	VHKINNVNK	VHKINNVNK	533.313	2	A0A8M9QH30;H9GX78;Q7SYE2;A0A8M9QBU7;A0A8M9QH34;A0A8M9QL95	actn4	1	TRUE	36799.1	50202.9	85553.7					190288	180846	43426.4	50687.8	101575					94357.1	92235.6	9.06031	9.05316	9.43923					8.98933	9.50018	0	0	0					0	0	0.00569906	0.00119254	0.000411244
Actn4	LASDLLEWIR2	LASDLLEWIR	LASDLLEWIR	608.341	2	B8JHU4;A0A8M9QH30;H9GX78;Q7SYE2;A0A8M2B3U1;A0A8M3AZC5;A0A8M3B5E5;A0A8M3B867;A0A8M9QBU7;A0A8M9QH34;A0A8M9QJP5;A0A8M9QL95	actn1;actn4	2	FALSE	7109690	8841060	8135780	1661020	2080370	1605760	4561940	6267370	4507140	4058430	5166220	4330920	5056150	7666600	4683490	3732060	5282220	4145730	120.46	120.459	120.865	124.865	125.533	124.018	120.095	121.846	122.953	501146000	587088000	49360800	360116	7218140	197428	34148900	14963500	9687730	0.00133973	0.000221775	0.000261176	1.20669e-06
Actn4	C(UniMod:4)QLEINFNTLQTK2	CQLEINFNTLQTK	C(UniMod:4)QLEINFNTLQTK	804.907	2	B8JHU4;Q7SYD3;Q8AX99;A0A8M9QH30;H9GX78;Q7SYE2;A0A8M2B3U1;A0A8M3AZC5;A0A8M3B5E5;A0A8M3B867;A0A8M9QBU7;A0A8M9QH34;A0A8M9QJP5;A0A8M9QL95	actn1;actn3a;actn3b;actn4	4	FALSE	19961600	20172300	21157400	7056780	4817780	6254690	35103300	33753400	31360200	12739500	11217400	12846400	12592400	9883490	12049400	33760500	31139800	31684900	85.9195	85.4112	85.6876	93.0556	94.5109	91.0687	85.4343	87.0504	87.7571	83640700	83000700	97634800	22067900	15348600	17490400	148570000	182876000	119922000	5.52557e-05	9.78906e-06	1.99005e-05	3.62851e-05
Actn4	TIPWLENR2	TIPWLENR	TIPWLENR	514.781	2	Q2YDR5;B8JHU4;Q7SYD3;Q8AX99;A0A8M9QH30;H9GX78;Q7SYE2;A0A8M2B3U1;A0A8M3AZC5;A0A8M3B5E5;A0A8M3B867;A0A8M9QBU7;A0A8M9QH34;A0A8M9QJP5;A0A8M9QL95	actn2b;actn1;actn3a;actn3b;actn4	5	FALSE	17623200	22108600	17935400	10755300	9710720	9748660	66353700	59931100	73077300	13869300	13862400	12560000	19074700	20201600	15631300	60162600	61196300	68199800	77.1981	76.5443	77.0739	83.2881	84.7779	81.1864	76.4712	78.3	79.1683	30000100	47398200	42184300	7714000	5259550	6611370	165951000	142562000	133859000	0.000328061	5.54426e-05	0.000272926	0.000178346
Actn4	LEDFRDYRR3	LEDFRDYRR	LEDFRDYRR	423.883	3	Q2YDR5;B8JHU4;Q7SYD3;Q8AX99;A0A8M9QH30;H9GX78;Q7SYE2;A0A8M2B3U1;A0A8M3AZC5;A0A8M3B5E5;A0A8M3B867;A0A8M9QBU7;A0A8M9QH34;A0A8M9QJP5;A0A8M9QL95	actn2b;actn1;actn3a;actn3b;actn4	5	FALSE	12663600	11289400	11853000	8726790	6356020	9367410	14638600	16360800	12747400	10743100	8607140	10539000	10541400	10573000	9666590	14567100	13819800	12177400	27.4438	26.8029	27.303	31.2928	32.7291	29.8143	26.5852	27.4184	27.7641	121182000	106618000	92511700	40490700	35869900	47902500	134877000	139000000	88394000	5.52557e-05	9.78899e-07	3.21314e-06	4.60052e-06
Actn4	VGWEQLLTTIAR2	VGWEQLLTTIAR	VGWEQLLTTIAR	693.891	2	B8JHU4;Q7SYD3;Q8AX99;A0A8M9QH30;H9GX78;Q7SYE2;A0A8M2B3U1;A0A8M3AZC5;A0A8M3B5E5;A0A8M3B867;A0A8M9QBU7;A0A8M9QH34;A0A8M9QJP5;A0A8M9QL95	actn1;actn3a;actn3b;actn4	4	FALSE	42698500	36173800	34528200	2344190	2049720	331303	43919500	35243200	35009400	21580800	19050700	18274300	7135730	7553650	966307	35031900	26891000	27846300	126.867	127.02	127.047	127.631	127.655	127.533	126.498	128.312	128.859	91989800	80019300	97209200	62231.9	8350.38	413482	135642000	129099000	80766500	5.52557e-05	0.000221775	0.000132699	6.87557e-05
Actn4	FAIQDISVEETSAK2	FAIQDISVEETSAK	FAIQDISVEETSAK	769.392	2	Q2YDR5;B8JHU4;Q7SYD3;Q8AX99;A0A8M9QH30;H9GX78;Q7SYE2;A0A8M2B3U1;A0A8M3AZC5;A0A8M3B5E5;A0A8M3B867;A0A8M9QBU7;A0A8M9QH34;A0A8M9QL95	actn2b;actn1;actn3a;actn3b;actn4	5	FALSE	9337930	10760000	9682340	9189870	6075650	8301610	22296700	23081700	26090200	6934480	6919560	7209020	15081800	14090000	13489600	20192900	17947800	21605000	76.5698	76.0242	76.3906	83.59	84.4633	81.8785	76.4931	77.399	78.1584	61559000	68020400	43494800	24560500	23062500	20821700	124338000	93478100	95770700	0.000217408	0.000117505	7.19878e-05	2.26255e-06
Actn4	AGTQIENIEEDFRDGLK3	AGTQIENIEEDFRDGLK	AGTQIENIEEDFRDGLK	645.654	3	B8JHU4;A0A8M9QH30;H9GX78;Q7SYE2;A0A8M2B3U1;A0A8M3AZC5;A0A8M3B5E5;A0A8M3B867;A0A8M9QBU7;A0A8M9QH34;A0A8M9QL95	actn1;actn4	2	FALSE	9878400	10820700	10316100	2611120	3168130	2151170	17776500	19007100	16125600	6589210	6500790	6627780	5520090	7129250	5182620	13726900	14539100	13008900	97.9083	97.6045	97.9967	106.156	107.933	104.16	98.0454	99.7751	100.486	53028600	48253100	58985200	4227250	8544430	2721340	111123000	92707600	88115700	5.52557e-05	5.54426e-05	1.99005e-05	0.000226293
Actn4	EGLLLWC(UniMod:4)QR2	EGLLLWCQR	EGLLLWC(UniMod:4)QR	587.806	2	Q2YDR5;B8JHU4;Q7SYD3;Q8AX99;A0A8M9QH30;H9GX78;Q7SYE2;A0A8M2B3U1;A0A8M3AZC5;A0A8M3B5E5;A0A8M3B867;A0A8M9QBU7;A0A8M9QH34;A0A8M9QL95	actn2b;actn1;actn3a;actn3b;actn4	5	FALSE	20829700	22614600	21653700	12000900	13968800	11754400	31250700	27284600	27528600	14353700	13895900	14279100	24306800	26325400	22171300	30403700	23230400	24291100	91.0207	90.5079	90.9517	97.7123	99.7325	95.7902	90.5488	92.5505	93.4278	58496500	61744600	61420100	8720780	13185300	7886420	98292100	79049100	84144000	5.52557e-05	3.765e-06	6.20213e-06	3.62851e-05
Actn4	ELPPDQAEYC(UniMod:4)IAR2	ELPPDQAEYCIAR	ELPPDQAEYC(UniMod:4)IAR	781.37	2	B8JHU4;A0A8M9QH30;H9GX78;Q7SYE2;A0A8M2B3U1;A0A8M3AZC5;A0A8M3B5E5;A0A8M3B867;A0A8M9QBU7;A0A8M9QH34;A0A8M9QJP5;A0A8M9QL95	actn1;actn4	2	FALSE	18993600	24571500	16893700	18011400	10573300	21084200	26811200	30230400	33016400	16781200	18717400	13442800	19859900	16353200	19800600	26153700	31025600	35372000	54.556	53.4496	54.4713	60.0112	60.9949	57.5565	53.8151	53.2633	54.9205	15505100	32170800	20159000	21140600	17686200	90425700	28629500	57673800	32087900	0.000416864	0.000725002	0.000577621	6.87557e-05
Actn4	LDHLAEKFR3	LDHLAEKFR	LDHLAEKFR	376.878	3	B8JHU4;Q7SYD3;A0A8M9QH30;H9GX78;Q7SYE2;A0A8M2B3U1;A0A8M3AZC5;A0A8M3B5E5;A0A8M3B867;A0A8M9QBU7;A0A8M9QH34;A0A8M9QJP5;A0A8M9QL95	actn1;actn3a;actn4	3	FALSE	9219810	9691480	9807480	1554710	3071560	2302360	12533800	11472000	12898300	8365170	7390100	9155520	1650840	4434410	2235610	11466700	12447300	12019000	23.0757	22.2933	22.9259	24.7428	26.0984	23.7384	21.299	22.6774	23.0305	53167700	65319000	42323000	2784270	6017860	5046790	46022800	74980300	89934900	5.52557e-05	5.54426e-05	2.39117e-06	0.000196945
Actn4	KAGTQIENIEEDFRDGLK3	KAGTQIENIEEDFRDGLK	KAGTQIENIEEDFRDGLK	688.352	3	B8JHU4;A0A8M9QH30;H9GX78;Q7SYE2;A0A8M2B3U1;A0A8M3AZC5;A0A8M3B5E5;A0A8M3B867;A0A8M9QBU7;A0A8M9QH34;A0A8M9QL95	actn1;actn4	2	FALSE	9596420	10976000	9889290	3206270	3202150	2350040	7803960	6368220	4805380	6229870	6284350	6198000	7434050	6423830	6286680	6559910	5702010	4894940	85.5301	84.9685	85.4623	92.0904	94.3916	89.9795	84.3335	86.7692	87.8048	64021000	84580500	68178700	12715300	12816500	12083500	67197000	29943000	20948100	5.52557e-05	1.6566e-06	2.167e-06	3.62851e-05
Actn4	LVSIGAEEIVDGNAK2	LVSIGAEEIVDGNAK	LVSIGAEEIVDGNAK	757.907	2	B8JHU4;A0A8M9QH30;H9GX78;Q7SYE2;A0A8M2B3U1;A0A8M3AZC5;A0A8M3B5E5;A0A8M3B867;A0A8M9QBU7;A0A8M9QH34;A0A8M9QL95	actn1;actn4	2	FALSE	15241700	15975800	14178400	10159000	7295780	9801860	22546700	14870700	19719600	11309400	10537200	10250800	14639400	11490500	13734900	23133900	14512200	19927700	71.7482	71.1566	71.3491	78.2372	78.9113	76.4043	71.2727	72.173	73.043	38223100	37243100	26148400	19255700	19855200	19684400	66664500	41027800	61577400	5.52557e-05	5.54426e-05	7.19878e-05	5.05303e-06
Actn4	KTFTAWC(UniMod:4)NSHLR3	KTFTAWCNSHLR	KTFTAWC(UniMod:4)NSHLR	507.586	3	A5PLJ3;B8JHU4;Q7SYD3;Q8AX99;A0A8M9QH30;H9GX78;Q7SYE2;A0A8M2B3U1;A0A8M3AZC5;A0A8M3B5E5;A0A8M3B867;A0A8M9QBU7;A0A8M9QH34;A0A8M9QL95	zgc:165653;actn1;actn3a;actn3b;actn4	5	FALSE	7143040	9470280	7857570	7073870	4282680	7559360	6408150	8124210	5836320	6527500	6094890	7072010	8672180	6602440	7845820	6292000	7066950	7251450	34.6044	33.3959	34.6936	37.8108	39.6636	35.988	32.6278	34.5899	34.9628	21143000	50917700	45932400	33258100	14496900	25400900	47407900	50018400	31646700	0.000541091	0.000353434	1.99005e-05	3.62851e-05
Actn4	TFTAWC(UniMod:4)NSHLRK3	TFTAWCNSHLRK	TFTAWC(UniMod:4)NSHLRK	507.586	3	A5PLJ3;B8JHU4;Q7SYD3;Q8AX99;A0A8M9QH30;H9GX78;Q7SYE2;A0A8M2B3U1;A0A8M3AZC5;A0A8M3B5E5;A0A8M3B867;A0A8M9QBU7;A0A8M9QH34;A0A8M9QL95	zgc:165653;actn1;actn3a;actn3b;actn4	5	FALSE	1609810	2262630	1410940	2191140	783580	2037980	1795810	2546910	1752210	1387090	1550470	1190630	2496550	1170130	2041640	1742540	2096250	1857880	34.1263	33.1321	33.9992	37.6453	39.4427	35.5484	32.1476	34.2155	34.5322	19510200	47632300	3240530	36888500	17910200	14294800	31062900	18235700	22278900	0.000136085	0.000187908	0.00020703	2.49047e-05
Actn4	LEDFRDYR3	LEDFRDYR	LEDFRDYR	371.85	3	Q2YDR5;B8JHU4;Q7SYD3;Q8AX99;A0A8M9QH30;H9GX78;Q7SYE2;A0A8M2B3U1;A0A8M3AZC5;A0A8M3B5E5;A0A8M3B867;A0A8M9QBU7;A0A8M9QH34;A0A8M9QJP5;A0A8M9QL95	actn2b;actn1;actn3a;actn3b;actn4	5	FALSE	989525	1316060	937971	888017	1357290	773417	2216810	2670530	2237580	990703	942484	861224	997483	1978490	797882	2128400	2278700	2452990	36.7355	36.0959	36.3366	41.4836	42.4377	40.0978	35.9301	36.7571	37.218	18553300	16239500	14523900	5872490	10610100	6738840	24523300	39740400	32908700	0.000493412	0.000751845	0.000703797	0.00201102
Actn4	VHKPPKVQEK3	VHKPPKVQEK	VHKPPKVQEK	397.241	3	Q7SYD3;A0A8M9QH30;H9GX78;Q7SYE2;A0A8M9QBU7;A0A8M9QH34;A0A8M9QL95	actn3a;actn4	2	FALSE	377311	609634	429747	84554.4	88230	121605	2990610	3099920	3532670	440897	617218	519484	72058.8	141821	153796	1562010	1531790	1801750	9.15802	9.09532	9.48167	9.14061	8.97252	9.08623	8.92513	9.08675	9.59717	6056780	24035000	9194150	264312	0	1196240	24639600	26126800	38540300	5.52557e-05	5.54426e-05	1.99005e-05	0.000150871
Actn4	NVNVQNFHISWK3	NVNVQNFHISWK	NVNVQNFHISWK	495.925	3	Q7SYD3;Q8AX99;A0A8M9QH30;H9GX78;Q7SYE2;A0A8M9QBU7;A0A8M9QH34;A0A8M9QL95	actn3a;actn3b;actn4	3	FALSE	1772200	2003570	1555000	748589	972751	708607	1633430	1355220	1024760	1122810	1136660	1160660	1326720	1937820	1261370	1349270	1306710	1109940	78.7156	78.2758	78.6996	84.6819	87.1445	82.7486	77.502	80.046	80.749	21542200	36586900	31142600	2376580	3235860	2735690	17644900	16607700	7821650	5.52557e-05	5.54426e-05	1.99005e-05	3.77091e-07
Actn4	AGTQIENIEEDFR2	AGTQIENIEEDFR	AGTQIENIEEDFR	761.363	2	Q2YDR5;A5PLJ3;B8JHU4;Q7SYD3;Q8AX99;A0A8M9QH30;H9GX78;Q7SYE2;A0A8M2B3U1;A0A8M3AZC5;A0A8M3B5E5;A0A8M3B867;A0A8M9QBU7;A0A8M9QH34;A0A8M9QL95	actn2b;zgc:165653;actn1;actn3a;actn3b;actn4	6	FALSE				1058460	692333	1195890	2462940	2844140	2310530				2336200	1498270	2417700	2320220	2078310	1911280				89.7067	91.2332	87.892	82.0483	83.1722	83.9334				0	368128	0	2146210	26177200	32899100				0.00256231
Actn4	KTFTAWC(UniMod:4)NSHLRK3	KTFTAWCNSHLRK	KTFTAWC(UniMod:4)NSHLRK	550.285	3	A5PLJ3;B8JHU4;Q7SYD3;Q8AX99;A0A8M9QH30;H9GX78;Q7SYE2;A0A8M2B3U1;A0A8M3AZC5;A0A8M3B5E5;A0A8M3B867;A0A8M9QBU7;A0A8M9QH34;A0A8M9QL95	zgc:165653;actn1;actn3a;actn3b;actn4	5	FALSE	1602720	1226270	1636070	1621510	1243790	941764	1185320	389463		1444580	984524	1539870	1705850	1784620	985338	1184680	402430		23.0382	21.9387	22.9417	24.5924	26.5607	23.6452	19.8636	22.5348		5675090	30260200	23559600	8593730	7488450	11720800	17460700	16805500		5.52557e-05	0.000861219	1e-09	0.000196945
Actn4	LERLDHLAEK3	LERLDHLAEK	LERLDHLAEK	408.564	3	B8JHU4;Q7SYD3;Q8AX99;A0A8M9QH30;H9GX78;Q7SYE2;A0A8M2B3U1;A0A8M3AZC5;A0A8M3B5E5;A0A8M3B867;A0A8M9QBU7;A0A8M9QH34;A0A8M9QJP5;A0A8M9QL95	actn1;actn3a;actn3b;actn4	4	FALSE	1129690	1120140	1452130	1149390	1237220	801500	2877150	2696120	2642030	1032840	899713	1389660	1258230	1891670	802412	3107800	2657400	2404820	23.291	22.5617	23.0882	25.465	26.7138	24.231	21.9949	22.944	23.2972	4006810	9481570	1134790	6724830	3155210	2739640	22408300	20072200	29465600	0.00182336	0.000869241	0.00379937	0.000448459
Actn4	GYEEWLLNEIR2	GYEEWLLNEIR	GYEEWLLNEIR	711.357	2	B8JHU4;A0A8M9QH30;H9GX78;Q7SYE2;A0A8M2B3U1;A0A8M3AZC5;A0A8M3B5E5;A0A8M3B867;A0A8M9QBU7;A0A8M9QH34;A0A8M9QJP5;A0A8M9QL95	actn1;actn4	2	FALSE	7367450	8654140	7677770	2109210	2316740	1713480	3282210	4753510	2675870	4202680	4785980	4128040	6420440	8537690	4997680	2713120	3524280	2148860	117.438	117.496	117.624	122.404	122.974	121.618	117.294	118.654	119.544	23294400	24993100	17411500	734159	1488560	481331	5014470	7526160	0	5.52557e-05	0.000106458	0.000220213	1.50836e-07
Actn4	LEDFRDYRR2	LEDFRDYRR	LEDFRDYRR	635.321	2	Q2YDR5;B8JHU4;Q7SYD3;Q8AX99;A0A8M9QH30;H9GX78;Q7SYE2;A0A8M2B3U1;A0A8M3AZC5;A0A8M3B5E5;A0A8M3B867;A0A8M9QBU7;A0A8M9QH34;A0A8M9QJP5;A0A8M9QL95	actn2b;actn1;actn3a;actn3b;actn4	5	FALSE	1382220	1846020	1042650	927633	436531	1049890	1776130	1796830	1266640	1150810	1411210	912336	1112710	724781	1120260	1762200	1566700	1210000	27.4114	26.7709	27.2707	31.314	32.6939	29.7804	26.6059	27.4391	27.7849	15609200	22414600	2303210	5663930	1095050	7891500	23488500	23148000	16901700	0.000315177	0.000342147	0.000935243	0.000538963
Actn4	LDHLAEKFR2	LDHLAEKFR	LDHLAEKFR	564.812	2	B8JHU4;Q7SYD3;A0A8M9QH30;H9GX78;Q7SYE2;A0A8M2B3U1;A0A8M3AZC5;A0A8M3B5E5;A0A8M3B867;A0A8M9QBU7;A0A8M9QH34;A0A8M9QJP5;A0A8M9QL95	actn1;actn3a;actn4	3	FALSE	5114060	5863270	6215410	792462	685174	2114860	5174830	5706350	6854790	4747420	4470950	5849960	840027	987661	2036560	4835380	6228620	6091170	23.094	22.2586	22.9441	24.7058	26.1171	23.7567	21.2111	22.6429	22.9959	13772000	8900950	8863430	0	0	878446	5056830	9047380	22981700	1.34247e-06	2.259e-07	1.56921e-06	0.00154863
Actn4	AGTQIENIEEDFRDGLK2	AGTQIENIEEDFRDGLK	AGTQIENIEEDFRDGLK	967.977	2	B8JHU4;A0A8M9QH30;H9GX78;Q7SYE2;A0A8M2B3U1;A0A8M3AZC5;A0A8M3B5E5;A0A8M3B867;A0A8M9QBU7;A0A8M9QH34;A0A8M9QL95	actn1;actn4	2	FALSE	3266190	3612830	3679840	1196570	618376	1208310	3545790	4924570	3957860	2184580	2173170	2332810	2536100	1497750	2921190	2713460	3790680	3218340	97.98	97.6215	97.9044	106.173	107.95	104.177	98.0625	99.7921	100.449	11709300	12137400	9984240	2830410	2071940	2256930	13727800	19630000	21652000	5.52557e-05	3.6144e-06	7.47241e-07	2.49047e-05
Actn4	TFTAWC(UniMod:4)NSHLR3	TFTAWCNSHLR	TFTAWC(UniMod:4)NSHLR	464.888	3	A5PLJ3;B8JHU4;Q7SYD3;Q8AX99;A0A8M9QH30;H9GX78;Q7SYE2;A0A8M2B3U1;A0A8M3AZC5;A0A8M3B5E5;A0A8M3B867;A0A8M9QBU7;A0A8M9QH34;A0A8M9QL95	zgc:165653;actn1;actn3a;actn3b;actn4	5	FALSE	3612130	5795190	3915060	4119540	2849280	3653870	4668770	5610420	6021210	3425530	3761730	3905930	4073710	4116770	3560120	5617520	5640900	6242240	49.7172	48.8548	49.7527	54.5599	56.3025	52.4934	47.7905	49.9362	50.5761	8122870	15148400	11715600	7701430	5377220	6303830	14355500	14266900	21317700	5.52557e-05	1.40812e-05	8.5186e-06	1.05585e-06
Actn4	TFTAWC(UniMod:4)NSHLR2	TFTAWCNSHLR	TFTAWC(UniMod:4)NSHLR	696.828	2	A5PLJ3;B8JHU4;Q7SYD3;Q8AX99;A0A8M9QH30;H9GX78;Q7SYE2;A0A8M2B3U1;A0A8M3AZC5;A0A8M3B5E5;A0A8M3B867;A0A8M9QBU7;A0A8M9QH34;A0A8M9QL95	zgc:165653;actn1;actn3a;actn3b;actn4	5	FALSE	2591950	3518200	2390260	4261220	2351350	4330380	2816530	5221200	4353800	2464820	2219820	2375080	4239830	3229960	4144180	3346940	5888050	4513630	49.7939	48.8234	49.8283	54.5824	56.3249	52.4599	47.8127	49.9581	50.598	12739000	20553500	11719600	10563700	7301450	15031100	14406600	16717300	19753100	5.52557e-05	0.000455708	3.81094e-06	2.49047e-05
Actn4	LDHLAEK2	LDHLAEK	LDHLAEK	413.228	2	B8JHU4;Q7SYD3;Q8AX99;A0A8M9QH30;H9GX78;Q7SYE2;A0A8M2B3U1;A0A8M3AZC5;A0A8M3B5E5;A0A8M3B867;A0A8M9QBU7;A0A8M9QH34;A0A8M9QJP5;A0A8M9QL95	actn1;actn3a;actn3b;actn4	4	FALSE	4177480	4355140					4172580	4319490	4767080	4036830	3481810					4325430	4256510	4259590	11.7379	11.7213					11.2687	11.815	11.7636	13772400	11910000					14479000	18598300	15821600	0.00477871	0.00368158
Actn4	NVNVQNFHISWK2	NVNVQNFHISWK	NVNVQNFHISWK	743.384	2	Q7SYD3;Q8AX99;A0A8M9QH30;H9GX78;Q7SYE2;A0A8M9QBU7;A0A8M9QH34;A0A8M9QL95	actn3a;actn3b;actn4	3	FALSE	2435880	4589380	2838170	3254080	1566900	3477690	2452470	2771200	1986080	1598330	2577480	2069940	6044310	3124580	5886500	2142870	2667650	2151170	78.6293	78.2436	78.7215	84.7044	87.1106	82.7707	77.7414	80.232	80.771	3527340	9908360	11401500	9695600	4989170	7707810	6768340	16141900	6354340	0.000304829	5.54426e-05	3.36259e-06	1.05585e-06
Actn4	LEDFRDYR2	LEDFRDYR	LEDFRDYR	557.271	2	Q2YDR5;B8JHU4;Q7SYD3;Q8AX99;A0A8M9QH30;H9GX78;Q7SYE2;A0A8M2B3U1;A0A8M3AZC5;A0A8M3B5E5;A0A8M3B867;A0A8M9QBU7;A0A8M9QH34;A0A8M9QJP5;A0A8M9QL95	actn2b;actn1;actn3a;actn3b;actn4	5	FALSE	3906810	5990090	3781180	4724310	2592050	5169790	8552670	7605740	7456850	3918940	4483630	3258920	5306680	3778370	5352390	8224040	6387490	8360770	36.7533	36.1132	36.4618	41.4457	42.3424	40.0608	35.841	36.9338	37.2894	5168620	10885900	2165310	5750470	4573560	11883000	5163580	14441000	7611680	5.52557e-05	5.54426e-05	0.00255552	7.84353e-06
Actn4	KHEAFESDLAAHQDR4	KHEAFESDLAAHQDR	KHEAFESDLAAHQDR	439.212	4	B8JHU4;Q7SYD3;Q8AX99;A0A8M9QH30;H9GX78;Q7SYE2;A0A8M2B3U1;A0A8M3AZC5;A0A8M3B5E5;A0A8M3B867;A0A8M9QBU7;A0A8M9QH34;A0A8M9QJP5;A0A8M9QL95	actn1;actn3a;actn3b;actn4	4	FALSE	276181	366767	377608	1454280	658894	890122	645215	824219		262869	297333	360970	1486670	956617	894335	614503	768433		17.4128	17.0937	17.327	19.2043	20.7066	18.6061	16.5514	17.2529		0	4032410	5320450	12727300	7170660	10773500	8567490	3847870		0.00303085	5.54426e-05	0.000904568	5.80722e-06
Actn4	KAGTQIENIEEDFRDGLK4	KAGTQIENIEEDFRDGLK	KAGTQIENIEEDFRDGLK	516.516	4	B8JHU4;A0A8M9QH30;H9GX78;Q7SYE2;A0A8M2B3U1;A0A8M3AZC5;A0A8M3B5E5;A0A8M3B867;A0A8M9QBU7;A0A8M9QH34;A0A8M9QL95	actn1;actn4	2	FALSE	1758450	1833470	1849300	298988	1134080	106448	1245480	1119340	918273	1182980	1043990	1160650	688774	2269120	286600	1057060	1008520	934569	85.5143	85.0071	85.4465	92.1298	94.3748	90.1892	84.4267	86.6983	87.8984	11672600	12243900	10032700	100203	1318920	0	10155200	7334560	4044770	0.000180295	0.000177988	1.99005e-05	3.62851e-05
Actn4	LASDLLEWIRR3	LASDLLEWIRR	LASDLLEWIRR	457.93	3	B8JHU4;A0A8M9QH30;H9GX78;Q7SYE2;A0A8M2B3U1;A0A8M3AZC5;A0A8M3B5E5;A0A8M3B867;A0A8M9QBU7;A0A8M9QH34;A0A8M9QJP5;A0A8M9QL95	actn1;actn4	2	FALSE	2543860	2691980	2861510	148801	252642	96659.1	56780.2	187823		1496780	1618800	1550920	445189	786356	276532	44032.6	143861		106.206	105.949	106.616	112.996	114.809	111.243	105.465	108.406		6191640	8658430	11587300	30621.7	142965	14719	0	0		0.000427303	5.54426e-05	7.19878e-05	3.62851e-05
[truncated: 887 more rows]
[truncated: 23 more columns]
