# Supplementary material for: Actn4 Links Inactive Integrin α5 With Actin in Zebrafish Somites
Source: Mol Cell Proteomics. 2025 Oct 8;25(2):101087. doi: 10.1016/j.mcpro.2025.101087 (PMC12860946; doi:10.1016/j.mcpro.2025.101087)
Supplement: Supplemental Table S9 [file mmc12.xlsx]

## Sheet: TableS9
Supplemental Table S9 DIA Protein Quantification Results
bud: bud stage; 14ss: 14 somite stage; 26ss: 26 somite stage. Full raw results can be found in PXD058516. [1] PG.MaxLFQ was used for protein quantification. Proteins with a minimum of two unique peptides detected and a PG.Q.Value smaller than 0.01 were included in further analysis.
Gene	Protein.Ids	Genes	ZFIN.ID	ZFIN.description	GENENAME	ENTREZID	GO.CC	GO.BP	GO.MF	ZFIN.Symbol	Human.Symbol	Human.Name	Total.Peptide.bud.1	Total.Peptide.bud.2	Total.Peptide.bud.3	Unique.Peptide.bud.1	Unique.Peptide.bud.2	Unique.Peptide.bud.3	PG.MaxLFQ.bud.1 [1]	PG.MaxLFQ.bud.2	PG.MaxLFQ.bud.3	PG.Q.Value.bud.1	PG.Q.Value.bud.2	PG.Q.Value.bud.3	Total.Peptide.14ss.1	Total.Peptide.14ss.2	Total.Peptide.14ss.3	Unique.Peptide.14ss.1	Unique.Peptide.14ss.2	Unique.Peptide.14ss.3	PG.MaxLFQ.14ss.1	PG.MaxLFQ.14ss.2	PG.MaxLFQ.14ss.3	PG.Q.Value.14ss.1	PG.Q.Value.14ss.2	PG.Q.Value.14ss.3	Total.Peptide.26ss.1	Total.Peptide.26ss.2	Total.Peptide.26ss.3	Unique.Peptide.26ss.1	Unique.Peptide.26ss.2	Unique.Peptide.26ss.3	PG.MaxLFQ.26ss.1	PG.MaxLFQ.26ss.2	PG.MaxLFQ.26ss.3	PG.Q.Value.26ss.1	PG.Q.Value.26ss.2	PG.Q.Value.26ss.3
itga5	Q5I2A9;Q6QAF3	itga5;sb:cb665;wu:fe02h07	ZDB-GENE-031116-52	Enables fibronectin binding activity and protein heterodimerization activity. Acts upstream of or within several processes, including camera-type eye development; chordate embryonic development; and circulatory system development. Predicted to be located in membrane. Predicted to be part of integrin complex. Predicted to be active in external side of plasma membrane. Is expressed in several struc…	integrin, alpha 5 (fibronectin receptor, alpha polypeptide)	386787	integrin complex (GO:0008305); external side of plasma membrane (GO:0009897); membrane (GO:0016020)	skeletal system development (GO:0001501); angiogenesis (GO:0001525); endoderm formation (GO:0001706); somitogenesis (GO:0001756); vasculature development (GO:0001944); cell migration involved in sprouting angiogenesis (GO:0002042); lens morphogenesis in camera-type eye (GO:0002089); axis elongation (GO:0003401); cell adhesion (GO:0007155); cell-matrix adhesion (GO:0007160); integrin-mediated sign…	fibronectin binding (GO:0001968); integrin binding (GO:0005178); protein heterodimerization activity (GO:0046982)	itga5	ITGA5	integrin subunit alpha 5	28	27	29	26	25	27	6240030	6269880	6366910	0.000171174	0.000174246	0.000182017	26	28	27	24	26	25	5414010	6120010	5709130	0.000166611	0.000190367	0.000169837	20	24	25	19	22	24	4126040	4268270	4180800	0.000188501	0.000174917	0.000188893
itgb1a	A0A286Y9W0;F1QG85;Q3YAA1;A0A8M2BID7;A0A8M6YW86	itgb1a;itgb1	ZDB-GENE-060803-2	Enables fibronectin binding activity and protein heterodimerization activity. Acts upstream of or within several processes, including atrioventricular valve morphogenesis; intracellular signal transduction; and positive regulation of sprouting angiogenesis. Predicted to be located in several cellular components, including lamellipodium; melanosome; and ruffle membrane. Predicted to be part of int…	integrin, beta 1a	556734	focal adhesion (GO:0005925); integrin complex (GO:0008305); cell surface (GO:0009986); membrane (GO:0016020); lamellipodium (GO:0030027); ruffle membrane (GO:0032587); melanosome (GO:0042470); synapse (GO:0045202); anchoring junction (GO:0070161)	atrioventricular valve morphogenesis (GO:0003181); cell adhesion (GO:0007155); cell-matrix adhesion (GO:0007160); integrin-mediated signaling pathway (GO:0007229); cell migration (GO:0016477); glial cell development (GO:0021782); cell adhesion mediated by integrin (GO:0033627); phosphatidylinositol 3-kinase/protein kinase B signal transduction (GO:0043491); retina development in camera-type eye (…	fibronectin binding (GO:0001968); integrin binding (GO:0005178); protein kinase binding (GO:0019901); C-X3-C chemokine binding (GO:0019960); signaling receptor activity (GO:0038023); laminin binding (GO:0043236); protein heterodimerization activity (GO:0046982); collagen binding involved in cell-matrix adhesion (GO:0098639)	itgb1a	ITGB1	integrin subunit beta 1	8	9	6	4	5	2	698415	893290	805819	0.000171174	0.000174246	0.000182017	13	15	14	8	9	8	2430060	2479340	2306200	0.000166611	0.000190367	0.000169837	13	14	13	8	10	9	5200960	4938040	5123250	0.000188501	0.000174917	0.000188893
itgb1b	Q3YAA0	itgb1b;cb810;itgb1	ZDB-GENE-030909-10	Enables protein heterodimerization activity. Involved in cell adhesion mediated by integrin and endothelial cell-matrix adhesion via fibronectin. Acts upstream of or within several processes, including Kupffer's vesicle development; cell migration involved in gastrulation; and muscle cell development. Predicted to be located in several cellular components, including lamellipodium; melanosome; and…	integrin, beta 1b	570216	membrane (GO:0016020); lamellipodium (GO:0030027); ruffle membrane (GO:0032587); melanosome (GO:0042470); anchoring junction (GO:0070161)	blood vessel development (GO:0001568); cell adhesion (GO:0007155); Notch signaling pathway (GO:0007219); integrin-mediated signaling pathway (GO:0007229); determination of left/right symmetry (GO:0007368); cell migration (GO:0016477); cell adhesion mediated by integrin (GO:0033627); cell migration involved in gastrulation (GO:0042074); regulation of vascular permeability (GO:0043114); sarcomere o…	protein heterodimerization activity (GO:0046982)	itgb1b	ITGB1	integrin subunit beta 1	39	34	35	34	29	30	16802300	16027700	16736700	0.000171174	0.000174246	0.000182017	44	45	46	38	39	40	21359000	22059300	21952600	0.000166611	0.000190367	0.000169837	37	39	40	32	35	36	25729300	26564600	26734400	0.000188501	0.000174917	0.000188893
fn1a	B0S602;A0A8M1PBH3;A0A8M3B2G8	fn1a;fb80d10;Fn;fn1;fn2;wu:fb80d10	ZDB-GENE-000426-1	Enables integrin binding activity. Acts upstream of or within several processes, including chordate embryonic development; circulatory system development; and epithelial cell differentiation. Located in interstitial matrix. Is expressed in several structures, including cardiovascular system; mesoderm; nervous system; tail bud; and yolk. Human ortholog(s) of this gene implicated in calcium oxalate…	fibronectin 1a	100005469	extracellular region (GO:0005576); interstitial matrix (GO:0005614)	endoderm formation (GO:0001706); neural crest cell migration (GO:0001755); somitogenesis (GO:0001756); somite specification (GO:0001757); cell migration involved in sprouting angiogenesis (GO:0002042); lens morphogenesis in camera-type eye (GO:0002089); heart morphogenesis (GO:0003007); heart field specification (GO:0003128); heart jogging (GO:0003146); cardioblast migration to the midline involv…	integrin binding (GO:0005178); heparin binding (GO:0008201); proteoglycan binding (GO:0043394)	fn1a	FN1	fibronectin 1	91	90	86	81	80	80	13021100	12790000	12398400	0.000171174	0.000174246	0.000182017	100	99	103	89	89	92	17116900	18335000	18709100	0.000166611	0.000190367	0.000169837	82	84	86	72	76	76	13455600	13519000	13931600	0.000188501	0.000174917	0.000188893
fn1b	A2CEW3;Q6JAN2;A0A8M2B744;A0A8M3BD92	fn1b;fn1l;cb1057;fn3;wu:fa14f11;wu:fb03c02	ZDB-GENE-030131-6545	Predicted to enable integrin binding activity and proteoglycan binding activity. Acts upstream of or within atrioventricular valve morphogenesis; heart field specification; and somitogenesis. Predicted to be located in extracellular region. Predicted to be active in collagen-containing extracellular matrix and extracellular space. Is expressed in several structures, including fin; integument; mes…	fibronectin 1b	334613	extracellular region (GO:0005576)	somitogenesis (GO:0001756); heart field specification (GO:0003128); atrioventricular valve morphogenesis (GO:0003181); acute-phase response (GO:0006953); cell-substrate junction assembly (GO:0007044); cell adhesion (GO:0007155); cell-matrix adhesion (GO:0007160); nervous system development (GO:0007399); heart development (GO:0007507); regulation of cell shape (GO:0008360)	integrin binding (GO:0005178); heparin binding (GO:0008201); proteoglycan binding (GO:0043394)	fn1b	FN1	fibronectin 1	45	39	40	35	29	34	3956010	3932980	3791360	0.000171174	0.000174246	0.000182017	118	113	123	107	103	112	22507600	23068800	23643600	0.000166611	0.000190367	0.000169837	96	90	101	86	82	91	18366900	17832300	18361600	0.000188501	0.000174917	0.000188893
cdh2	Q1L8K3;Q90275	cdh2;pac	ZDB-GENE-990415-171	Predicted to enable cadherin binding activity and calcium ion binding activity. Acts upstream of or within several processes, including axial mesoderm structural organization; embryonic morphogenesis; and nervous system development. Located in perinuclear region of cytoplasm and presynaptic membrane. Part of catenin complex. Is expressed in several structures, including germ ring; immature eye; m…	cadherin 2, type 1, N-cadherin (neuronal)	30291	cytoplasm (GO:0005737); plasma membrane (GO:0005886); cell-cell junction (GO:0005911); adherens junction (GO:0005912); cell surface (GO:0009986); postsynaptic density (GO:0014069); intercalated disc (GO:0014704); membrane (GO:0016020); catenin complex (GO:0016342); lamellipodium (GO:0030027); desmosome (GO:0030057); sarcolemma (GO:0042383); presynaptic membrane (GO:0042734); neuron projection (GO…	cell morphogenesis (GO:0000902); cartilage condensation (GO:0001502); neural crest cell migration (GO:0001755); somitogenesis (GO:0001756); neuron migration (GO:0001764); neural tube formation (GO:0001841); cell-cell junction assembly (GO:0007043); cell adhesion (GO:0007155); homophilic cell adhesion via plasma membrane adhesion molecules (GO:0007156); neuron cell-cell adhesion (GO:0007158); mult…	calcium ion binding (GO:0005509); protein binding (GO:0005515); cadherin binding (GO:0045296); metal ion binding (GO:0046872)	cdh2	CDH2	cadherin 2	28	23	26	28	23	26	11791900	11435400	11118700	0.000171174	0.000174246	0.000182017	33	33	32	33	33	32	13880600	15253300	14808600	0.000166611	0.000190367	0.000169837	25	28	27	25	28	27	14676500	15534400	15663900	0.000188501	0.000174917	0.000188893
cdh1	Q90Z37	cdh1;E-cadherin	ZDB-GENE-010606-1	Enables G-protein alpha-subunit binding activity. Acts upstream of or within several processes, including adherens junction maintenance; embryonic morphogenesis; and germ cell migration. Located in several cellular components, including adherens junction; cell cortex; and microvillus. Part of catenin complex. Is expressed in several structures, including axial mesoderm; blastoderm; germ ring; ner…	cadherin 1, type 1, E-cadherin (epithelial)	114424	cytoplasm (GO:0005737); plasma membrane (GO:0005886); microvillus (GO:0005902); adherens junction (GO:0005912); cell cortex (GO:0005938); membrane (GO:0016020); catenin complex (GO:0016342)	cell morphogenesis (GO:0000902); gastrulation with mouth forming second (GO:0001702); neuron migration (GO:0001764); neural tube formation (GO:0001841); cell-cell adhesion involved in mesendodermal cell migration (GO:0003370); cell-cell junction assembly (GO:0007043); cell adhesion (GO:0007155); homophilic cell adhesion via plasma membrane adhesion molecules (GO:0007156); multicellular organism d…	G-protein alpha-subunit binding (GO:0001965); calcium ion binding (GO:0005509); cadherin binding (GO:0045296)	cdh1	CDH1	cadherin 1	34	32	29	23	21	18	13439700	13129200	13333100	0.000171174	0.000174246	0.000182017	38	32	36	25	20	22	13151400	15483000	14793900	0.000166611	0.000190367	0.000169837	33	32	32	24	22	23	12824800	13208200	13109900	0.000188501	0.000174917	0.000188893
itgb5	Q1MSX8	itgb5;wu:fi30h12;DKEY-89P3.4-001	ZDB-GENE-030131-6022	Predicted to enable integrin binding activity. Predicted to be involved in several processes, including cell adhesion mediated by integrin; cell-matrix adhesion; and integrin-mediated signaling pathway. Predicted to act upstream of or within cell adhesion. Predicted to be located in membrane. Predicted to be part of integrin complex. Predicted to be active in cell surface and focal adhesion. Is e…	integrin, beta 5	563556	focal adhesion (GO:0005925); integrin complex (GO:0008305); cell surface (GO:0009986); membrane (GO:0016020); anchoring junction (GO:0070161)	cell adhesion (GO:0007155); cell-matrix adhesion (GO:0007160); transforming growth factor beta receptor signaling pathway (GO:0007179); integrin-mediated signaling pathway (GO:0007229); cell migration (GO:0016477); cell adhesion mediated by integrin (GO:0033627); stress fiber assembly (GO:0043149); cell-cell adhesion (GO:0098609)	integrin binding (GO:0005178)	itgb5	ITGB5	integrin subunit beta 5	7	6	7	7	6	7	2678490	2540510	2320160	0.000171174	0.000174246	0.000182017	11	10	8	11	10	8	3176860	2445410	3148070	0.000166611	0.000190367	0.000169837	5	8	8	5	8	8	2048310	2302260	1805040	0.000188501	0.000174917	0.000188893
actba	Q7ZVI7	actba;bact;bactin1;bactzf	ZDB-GENE-000329-1	Predicted to be a structural constituent of postsynaptic actin cytoskeleton. Predicted to be located in several cellular components, including actin cytoskeleton; dense body; and focal adhesion. Predicted to be active in actin filament. Is expressed in several structures, including eye; hematopoietic cell; liver; male organism; and pleuroperitoneal region. Human ortholog(s) of this gene implicate…	actin, beta 1	57934	nucleus (GO:0005634); cytoplasm (GO:0005737); cytoskeleton (GO:0005856); actin filament (GO:0005884); plasma membrane (GO:0005886); focal adhesion (GO:0005925); actin cytoskeleton (GO:0015629); dense body (GO:0097433)		nucleotide binding (GO:0000166); ATP binding (GO:0005524); hydrolase activity (GO:0016787); structural constituent of postsynaptic actin cytoskeleton (GO:0098973)	actb1	ACTB	actin beta	115	118	115	55	55	55	3036450000	3345140000	3207860000	0.000171174	0.000174246	0.000182017	115	112	110	53	53	51	2979510000	2996960000	2967940000	0.000166611	0.000190367	0.000169837	114	115	115	52	53	54	4690410000	4422170000	4474140000	0.000188501	0.000174917	0.000188893
flna	A0A8M3AV82;A0A8M9PT53;A0A8M9PWT6	flna	ZDB-GENE-030131-2145	Predicted to enable actin binding activity. Acts upstream of or within determination of heart left/right asymmetry. Is expressed in head. Human ortholog(s) of this gene implicated in X-linked recessive disease (multiple); bone development disease (multiple); heart valve disease (multiple); periventricular nodular heterotopia; and terminal osseous dysplasia. Orthologous to human FLNA (filamin A).	filamin A, alpha (actin binding protein 280)	562529	intracellular non-membrane-bounded organelle (GO:0043232)	actin cytoskeleton organization (GO:0030036); peristalsis (GO:0030432); digestive tract development (GO:0048565); determination of heart left/right asymmetry (GO:0061371); intestinal motility (GO:0120054)	actin binding (GO:0003779); actin filament binding (GO:0051015)	flna	FLNA	filamin A	232	238	239	203	209	209	123037000	125072000	123404000	0.000171174	0.000174246	0.000182017	252	240	246	222	211	218	115847000	107569000	115240000	0.000166611	0.000190367	0.000169837	214	211	214	183	181	183	95864900	96018000	100996000	0.000188501	0.000174917	0.000188893
actn4	A0A8M9QH30;H9GX78;Q7SYE2;A0A8M9QBU7;A0A8M9QH34;A0A8M9QL95	actn4;wu:fb53f05;zgc:63508	ZDB-GENE-030131-940	Predicted to enable actin binding activity and calcium ion binding activity. Is expressed in several structures, including digestive system; fin bud; nervous system; pericardial region; and pleuroperitoneal region. Human ortholog(s) of this gene implicated in focal segmental glomerulosclerosis and focal segmental glomerulosclerosis 1. Orthologous to human ACTN4 (actinin alpha 4).	actinin, alpha 4	322221	stress fiber (GO:0001725); cellular_component (GO:0005575); perinuclear region of cytoplasm (GO:0048471); anchoring junction (GO:0070161)		actin binding (GO:0003779); calcium ion binding (GO:0005509); metal ion binding (GO:0046872)	actn4	ACTN4	actinin alpha 4	130	131	128	88	88	86	53598600	53685300	54195500	0.000171174	0.000174246	0.000182017	140	128	135	93	87	91	62785900	62762900	59944900	0.000166611	0.000190367	0.000169837	125	126	127	83	83	85	73468900	75383900	73504300	0.000188501	0.000174917	0.000188893
cfl1	Q6TH32	cfl1;CFL2;cfl2l;wu:fb17d06;wu:fb18d11;wu:fd59f08;wu:fj34b08	ZDB-GENE-030131-215	Predicted to enable actin filament binding activity. Acts upstream of or within several processes, including cilium assembly; determination of heart left/right asymmetry; and gastrulation. Predicted to be located in membrane and nucleus. Predicted to be active in actin cytoskeleton and cytoplasm. Is expressed in several structures, including DEL; blastomere; digestive system; nervous system; and …	cofilin 1	321496	cytoplasm (GO:0005737); actin cytoskeleton (GO:0015629)	actin filament organization (GO:0007015); cell projection organization (GO:0030030); actin filament depolymerization (GO:0030042); actin filament fragmentation (GO:0030043); actin filament severing (GO:0051014); epiboly involved in gastrulation with mouth forming second (GO:0055113); cilium assembly (GO:0060271); determination of heart left/right asymmetry (GO:0061371); cell-cell adhesion involve…	actin binding (GO:0003779); actin filament binding (GO:0051015)	cfl1	CFL1	cofilin 1	51	49	53	40	38	42	534571000	565448000	540580000	0.000171174	0.000174246	0.000182017	57	55	56	48	47	47	325400000	402731000	386836000	0.000166611	0.000190367	0.000169837	40	41	42	30	31	31	339686000	358169000	380762000	0.000188501	0.000174917	0.000188893
pdlim1	Q567X7	pdlim1;wu:fy34f10;clim1;wu:fa19a03;zgc:110681	ZDB-GENE-030131-5227	Predicted to enable actin binding activity and muscle alpha-actinin binding activity. Predicted to be involved in actin cytoskeleton organization; heart development; and muscle structure development. Predicted to be located in cytoskeleton. Predicted to be part of filamentous actin. Predicted to be active in Z disc; adherens junction; and stress fiber. Is expressed in several structures, includin…	PDZ and LIM domain 1 (elfin)	550568	stress fiber (GO:0001725); adherens junction (GO:0005912); Z disc (GO:0030018); filamentous actin (GO:0031941)	heart development (GO:0007507); actin cytoskeleton organization (GO:0030036); muscle structure development (GO:0061061)	actin binding (GO:0003779); metal ion binding (GO:0046872); muscle alpha-actinin binding (GO:0051371)	pdlim1	PDLIM1	PDZ and LIM domain 1	34	35	31	34	35	31	35266600	35153800	34343900	0.000171174	0.000174246	0.000182017	34	36	35	34	36	35	33453500	38104000	40096600	0.000166611	0.000190367	0.000169837	34	36	32	34	36	32	32851500	34595000	38449900	0.000188501	0.000174917	0.000188893
pfn1	E7F0A1	pfn1;sb:cb813;fa91a03;wu:fa91a03	ZDB-GENE-031002-33	Predicted to enable actin binding activity. Acts upstream of or within convergent extension involved in gastrulation and epiboly involved in gastrulation with mouth forming second. Predicted to be located in cytoskeleton. Predicted to be active in cytoplasm. Is expressed in several structures, including blood; cardiovascular system; pectoral fin; pharynx; and trunk. Human ortholog(s) of this gene…	profilin 1	799355	cytoplasm (GO:0005737)	actin cytoskeleton organization (GO:0030036); regulation of actin filament polymerization (GO:0030833); positive regulation of actin filament bundle assembly (GO:0032233); epiboly involved in gastrulation with mouth forming second (GO:0055113); convergent extension involved in gastrulation (GO:0060027)	actin binding (GO:0003779)	pfn1	PFN1	profilin 1	17	16	16	17	16	16	26145900	28091200	29651500	0.000171174	0.000174246	0.000182017	16	18	14	16	18	14	21612600	25114600	26850200	0.000166611	0.000190367	0.000169837	19	18	17	19	18	17	79190200	89832800	87979500	0.000188501	0.000174917	0.000188893
vaspb	Q1LVK6;A0A8M2BKY2;A0A8M2BKY8;A0A8M9Q724	vaspb	ZDB-GENE-030131-7118	Predicted to enable SH3 domain binding activity and profilin binding activity. Predicted to be involved in actin cytoskeleton organization; nervous system development; and positive regulation of actin filament polymerization. Predicted to act upstream of or within actin polymerization or depolymerization. Predicted to be located in cell projection; cytoplasm; and cytoskeleton. Is expressed in sev…	vasodilator stimulated phosphoprotein b	550487	cytoplasm (GO:0005737); cytoskeleton (GO:0005856); cell projection (GO:0042995)	neural tube closure (GO:0001843); axon guidance (GO:0007411); actin cytoskeleton organization (GO:0030036); positive regulation of actin filament polymerization (GO:0030838)	actin binding (GO:0003779); profilin binding (GO:0005522); SH3 domain binding (GO:0017124)	vaspb	VASP	vasodilator stimulated phosphoprotein	22	23	23	22	23	23	6083880	5876080	6252420	0.000171174	0.000174246	0.000182017	23	25	25	23	25	25	6855460	6529170	8030710	0.000166611	0.000190367	0.000169837	20	20	18	20	20	18	11141900	10869000	11772900	0.000188501	0.000174917	0.000188893
pxna	Q6R3L1	pxna;wu:fw71f12;pxn	ZDB-GENE-040105-1	Enables molecular function activator activity. Acts upstream of or within regulation of protein localization; skeletal muscle tissue development; and somite development. Predicted to be located in cell cortex; cell junction; and cytoskeleton. Predicted to be active in cytosol; focal adhesion; and plasma membrane. Is expressed in several structures, including Kupffer's vesicle; eye; myotome; notoc…	paxillin a	399546	cytoskeleton (GO:0005856); focal adhesion (GO:0005925); cell cortex (GO:0005938)	somitogenesis (GO:0001756); cell adhesion (GO:0007155); transforming growth factor beta receptor signaling pathway (GO:0007179); skeletal muscle tissue development (GO:0007519); regulation of protein localization (GO:0032880); substrate adhesion-dependent cell spreading (GO:0034446); chordate embryonic development (GO:0043009); endothelial cell migration (GO:0043542); myotome development (GO:0061…	metal ion binding (GO:0046872)	pxna	PXN	paxillin	12	12	8	9	11	6	6954280	5938450	6786820	0.000171174	0.000174246	0.000182017	22	18	22	18	13	17	6954840	6978150	7877970	0.000166611	0.000190367	0.000169837	15	14	16	10	10	11	7973710	8927310	8121880	0.000188501	0.000174917	0.000188893
actn1	B8JHU4;A0A8M2B3U1;A0A8M3AZC5;A0A8M3B5E5;A0A8M3B867;A0A8M9QJP5	actn1	ZDB-GENE-081113-4	Predicted to enable actin filament binding activity. Predicted to be involved in actin cytoskeleton organization and muscle cell development. Predicted to be active in several cellular components, including Z disc; actin cytoskeleton; and cell junction. Is expressed in several structures, including head muscle; intestine; nervous system; ovary; and ventral intermandibularis anterior. Human orthol…	actinin, alpha 1	560400	stress fiber (GO:0001725); ruffle (GO:0001726); plasma membrane (GO:0005886); Z disc (GO:0030018); cell junction (GO:0030054); cortical actin cytoskeleton (GO:0030864); cell projection (GO:0042995); anchoring junction (GO:0070161)	actin cytoskeleton organization (GO:0030036); muscle cell development (GO:0055001)	actin binding (GO:0003779); calcium ion binding (GO:0005509); metal ion binding (GO:0046872); actin filament binding (GO:0051015)	actn1	ACTN1	actinin alpha 1	48	48	47	6	8	6	1476800	1575350	1222140	0.000171174	0.000174246	0.000182017	61	52	58	12	11	13	3217810	3147130	3061770	0.000166611	0.000190367	0.000169837	71	74	72	25	28	27	14343300	15209400	14342700	0.000188501	0.000174917	0.000188893
actn2b	Q2YDR5	actn2b;actn2;wu:fd44c03;zgc:123223	ZDB-GENE-051127-39	Predicted to enable actin filament binding activity. Acts upstream of or within eye development; heart development; and muscle cell development. Predicted to be active in several cellular components, including Z disc; cell junction; and cortical actin cytoskeleton. Is expressed in several structures, including brain; cardiovascular system; eye; muscle; and ovary. Human ortholog(s) of this gene im…	actinin, alpha 2b	641575	plasma membrane (GO:0005886); Z disc (GO:0030018); cell junction (GO:0030054); cortical actin cytoskeleton (GO:0030864); cell projection (GO:0042995)	eye development (GO:0001654); heart development (GO:0007507); actin cytoskeleton organization (GO:0030036); myofibril assembly (GO:0030239); sarcomere organization (GO:0045214); skeletal muscle fiber development (GO:0048741); muscle cell development (GO:0055001)	actin binding (GO:0003779); calcium ion binding (GO:0005509); actin filament binding (GO:0051015)	actn2b	ACTN2	actinin alpha 2	12	12	12	2	2	2	2822810	3507860	4417820	0.00518732	0.00479233	0.0024604	13	13	12	2	2	2	3172870	3008180	3279950	0.00386313	0.00439078	0.00456621	21	22	23	4	4	4	3388050	6188000	5856190	0.000313725	0.000174917	0.000321285
actn3b	Q8AX99	actn3b;wu:fc11d03;fb95c03;wu:fb95c03;zgc:77243;zC258D20.1-001	ZDB-GENE-030131-2040	Predicted to enable actin filament binding activity. Predicted to be involved in actin cytoskeleton organization and muscle cell development. Predicted to be active in several cellular components, including Z disc; cell junction; and cortical actin cytoskeleton. Is expressed in several structures, including musculature system; ovary; pharyngeal arch 3-7; post-vent region; and segmental plate. Ort…	actinin alpha 3b	323320	cellular_component (GO:0005575); plasma membrane (GO:0005886); Z disc (GO:0030018); cell junction (GO:0030054); cortical actin cytoskeleton (GO:0030864); cell projection (GO:0042995)	actin cytoskeleton organization (GO:0030036); muscle cell development (GO:0055001)	actin binding (GO:0003779); calcium ion binding (GO:0005509); actin filament binding (GO:0051015)	actn3b	ACTN3	actinin alpha 3	28	27	27	0	0	0				0.000806062	0.031571	0.0027544	38	33	34	2	3	2	3444750	3081520	2637920	0.000166611	0.000190367	0.000169837	75	79	79	20	22	21	61370800	64465800	60744600	0.000188501	0.000174917	0.000188893
tln1	Q5U7N6;A0A8M2B1K5;A0A8M2B1Z7;A0A8M9PTJ3;A0A8M9Q646	tln1;sb:cb854;wu:fb05c02	ZDB-GENE-031002-48	Predicted to enable integrin binding activity. Acts upstream of or within several processes, including embryonic organ morphogenesis; muscle cell development; and skeletal muscle tissue development. Predicted to be located in several cellular components, including cytoplasm; cytoskeleton; and ruffle. Predicted to be active in focal adhesion and plasma membrane. Is expressed in several structures,…	talin 1	494453	ruffle (GO:0001726); cytoplasm (GO:0005737); cytoskeleton (GO:0005856); plasma membrane (GO:0005886); focal adhesion (GO:0005925)	cell adhesion (GO:0007155); skeletal muscle tissue development (GO:0007519); neural crest cell differentiation (GO:0014033); sarcomere organization (GO:0045214); embryonic viscerocranium morphogenesis (GO:0048703); cardiac muscle cell development (GO:0055013); closure of optic fissure (GO:0061386); cell-cell adhesion (GO:0098609)	actin binding (GO:0003779); integrin binding (GO:0005178); structural constituent of cytoskeleton (GO:0005200); actin filament binding (GO:0051015)	tln1	TLN1	talin 1	99	99	99	88	88	89	9577290	9310410	9908770	0.000171174	0.000174246	0.000182017	118	117	110	107	106	99	11298800	11054200	11031600	0.000166611	0.000190367	0.000169837	129	127	136	118	116	124	26708100	26471100	26759500	0.000188501	0.000174917	0.000188893
tln2a	A0A0R4IIA7;A0A8M2BG54;A0A8M6Z7P4	tln2a;si:busm1-132m23.1;tln1l;tln2;zgc:152648;zgc:63613	ZDB-GENE-040724-263	Predicted to enable integrin binding activity. Predicted to be involved in cell-cell adhesion. Predicted to act upstream of or within cell adhesion and endocytosis. Predicted to be located in several cellular components, including cytoplasm; cytoskeleton; and ruffle. Predicted to be active in focal adhesion and plasma membrane. Is expressed in brain; ectoderm; head; paraxial mesoderm; and somite.…	talin 2a	556842	ruffle (GO:0001726); cytoplasm (GO:0005737); cytoskeleton (GO:0005856); plasma membrane (GO:0005886); focal adhesion (GO:0005925)	cell adhesion (GO:0007155); cell-cell adhesion (GO:0098609)	actin binding (GO:0003779); integrin binding (GO:0005178); structural constituent of cytoskeleton (GO:0005200); actin filament binding (GO:0051015)	tln2a	TLN2	talin 2	78	77	81	52	50	55	4522550	4385600	4649120	0.000171174	0.000174246	0.000182017	83	81	80	57	56	56	4007910	3752000	3596450	0.000166611	0.000190367	0.000169837	96	99	98	70	71	69	7347730	7870430	7699010	0.000188501	0.000174917	0.000188893
tln2b	A0A8M9PZ51	tln2b	ZDB-GENE-130325-1	Predicted to enable integrin binding activity. Predicted to be involved in cell-cell adhesion. Predicted to act upstream of or within cell adhesion. Predicted to be located in cytoplasm and ruffle. Predicted to be active in focal adhesion and plasma membrane. Is expressed in brain; ectoderm; head; paraxial mesoderm; and somite. Orthologous to human TLN2 (talin 2).	talin 2b	100333114	ruffle (GO:0001726); cytoplasm (GO:0005737); cytoskeleton (GO:0005856); plasma membrane (GO:0005886); focal adhesion (GO:0005925)	cell adhesion (GO:0007155); cell-cell adhesion (GO:0098609)	actin binding (GO:0003779); integrin binding (GO:0005178); structural constituent of cytoskeleton (GO:0005200); actin filament binding (GO:0051015)	tln2b	TLN2	talin 2	35	36	36	11	11	12	10662800	9484270	10175200	0.000171174	0.000174246	0.000182017	34	31	28	11	9	7	6046480	8044060	6549140	0.000166611	0.000190367	0.000169837	31	37	34	8	11	8	11060600	11069200	11851700	0.000188501	0.000174917	0.000188893
fermt1	E9QBZ4	fermt1	ZDB-GENE-030131-3264	Predicted to enable integrin binding activity. Predicted to be involved in cell-matrix adhesion. Predicted to act upstream of or within integrin-mediated signaling pathway. Predicted to be active in focal adhesion. Is expressed in several structures, including intestinal epithelium; median fin fold; non neural ectoderm; pectoral fin bud; and pectoral fin fold. Human ortholog(s) of this gene impli…	FERM domain containing kindlin 1	100332544	focal adhesion (GO:0005925)	cell-matrix adhesion (GO:0007160); integrin-mediated signaling pathway (GO:0007229)	integrin binding (GO:0005178)	fermt1	FERMT1	FERM domain containing kindlin 1	4	4	4	4	4	4	770017	726042	796405	0.000171174	0.000174246	0.000182017	15	14	11	15	14	11	2793820	3029750	2564450	0.000166611	0.000190367	0.000169837	15	14	16	15	14	16	7250870	6302820	6307930	0.000188501	0.000174917	0.000188893
fermt2	A0A2R8QN11;A0A2R8RR15;F1Q8X5;A0A8M2B5D3;A0A8M2B5V7;A0A8M2B5W3	fermt2;im:7145859;PLEKHC1	ZDB-GENE-050506-132	Predicted to enable integrin binding activity. Acts upstream of or within cell migration; circulatory system development; and cytoskeleton organization. Located in intercalated disc. Is expressed in several structures, including forerunner cell group; head mesenchyme; heart; myotome; and notochord. Orthologous to human FERMT2 (FERM domain containing kindlin 2).	FERM domain containing kindlin 2	553051	stress fiber (GO:0001725); nucleus (GO:0005634); cytoplasm (GO:0005737); cytoskeleton (GO:0005856); plasma membrane (GO:0005886); focal adhesion (GO:0005925); cell cortex (GO:0005938); cell surface (GO:0009986); intercalated disc (GO:0014704); membrane (GO:0016020); lamellipodium membrane (GO:0031258); I band (GO:0031674); cell projection (GO:0042995); anchoring junction (GO:0070161)	angiogenesis (GO:0001525); cytoskeleton organization (GO:0007010); cell adhesion (GO:0007155); cell-matrix adhesion (GO:0007160); integrin-mediated signaling pathway (GO:0007229); regulation of cell shape (GO:0008360); Wnt signaling pathway (GO:0016055); cell migration (GO:0016477); cardiac muscle tissue morphogenesis (GO:0055008)	integrin binding (GO:0005178); lipid binding (GO:0008289)	fermt2	FERMT2	FERM domain containing kindlin 2	12	12	13	12	12	13	2783710	2589920	2751420	0.000171174	0.000174246	0.000182017	32	32	29	32	32	29	6001060	5924470	5762910	0.000166611	0.000190367	0.000169837	29	33	32	29	33	32	9651060	9141320	8501780	0.000188501	0.000174917	0.000188893
pdlim7	Q6P7E4	pdlim7	ZDB-GENE-040426-2092	Predicted to enable actin binding activity and muscle alpha-actinin binding activity. Acts upstream of or within heart development; pectoral fin development; and somitogenesis. Located in actin cytoskeleton and perinuclear region of cytoplasm. Part of filamentous actin. Is expressed in several structures, including cardiovascular system; digestive system; lateral plate mesoderm; musculature syste…	PDZ and LIM domain 7	393813	stress fiber (GO:0001725); cytoplasm (GO:0005737); cytoskeleton (GO:0005856); adherens junction (GO:0005912); actin cytoskeleton (GO:0015629); Z disc (GO:0030018); filamentous actin (GO:0031941); perinuclear region of cytoplasm (GO:0048471)	somitogenesis (GO:0001756); heart looping (GO:0001947); embryonic heart tube morphogenesis (GO:0003143); atrioventricular valve formation (GO:0003190); atrial ventricular junction remodeling (GO:0003294); heart development (GO:0007507); actin cytoskeleton organization (GO:0030036); pectoral fin development (GO:0033339); muscle structure development (GO:0061061)	actin binding (GO:0003779); metal ion binding (GO:0046872); muscle alpha-actinin binding (GO:0051371)	pdlim7	PDLIM7	PDZ and LIM domain 7	16	19	17	16	19	17	4782010	5035050	4762170	0.000171174	0.000174246	0.000182017	13	14	11	13	14	11	2671770	3580770	3077190	0.000166611	0.000190367	0.000169837	12	17	17	12	17	17	5620560	4719200	4867710	0.000188501	0.000174917	0.000188893
ldb3a	Q7ZVD3;A0A8M9Q9Y7	ldb3a;hm:zehn1639;cypher;ldb3;ZASP;zehn1639	ZDB-GENE-040121-6	Predicted to enable actin binding activity and muscle alpha-actinin binding activity. Acts upstream of or within several processes, including locomotory behavior; skeletal muscle tissue development; and somitogenesis. Predicted to be located in membrane. Predicted to be part of filamentous actin. Predicted to be active in Z disc; adherens junction; and stress fiber. Is expressed in several struct…	LIM domain binding 3a	794339	stress fiber (GO:0001725); adherens junction (GO:0005912); Z disc (GO:0030018); filamentous actin (GO:0031941)	somitogenesis (GO:0001756); heart development (GO:0007507); skeletal muscle tissue development (GO:0007519); locomotory behavior (GO:0007626); actin cytoskeleton organization (GO:0030036); muscle structure development (GO:0061061)	actin binding (GO:0003779); metal ion binding (GO:0046872); muscle alpha-actinin binding (GO:0051371)	ldb3a	LDB3	LIM domain binding 3		1			1						0.0433197		1	2	2	1	2	2		140449	132253	0.00599436	0.00321588	0.00105533	16	15	16	16	15	16	12885300	12816900	13529700	0.000188501	0.000174917	0.000188893
enah	A0A0R4IB53;Q5TZC8;A0A8M1N9T6;A0A8M3AKV4;A0A8M3ALJ4;A0A8M3AT84;A0A8M3AW91;A0A8M3B449;A0A8M3B453;A0A8M9PHA3;A0A8M9PSN4;A0A8N7UY74	enah;id:ibd2798;si:ch211-215p14.1;zgc:103638	ZDB-GENE-010323-11	Predicted to enable SH3 domain binding activity and profilin binding activity. Predicted to be involved in actin polymerization or depolymerization; actin polymerization-dependent cell motility; and axon guidance. Predicted to act upstream of or within intracellular transport. Predicted to be located in cell projection; cytoplasm; and cytoskeleton. Is expressed in paraxial mesoderm and somite. Or…	ENAH actin regulator	541394	cytoplasm (GO:0005737); cytoskeleton (GO:0005856); cell projection (GO:0042995)	axon guidance (GO:0007411); actin polymerization or depolymerization (GO:0008154); intracellular transport (GO:0046907); actin polymerization-dependent cell motility (GO:0070358)	actin binding (GO:0003779); profilin binding (GO:0005522); SH3 domain binding (GO:0017124)	enah	ENAH	ENAH actin regulator	37	36	36	37	36	36	12825500	12246700	12755100	0.000171174	0.000174246	0.000182017	40	38	39	40	38	39	13475700	13322800	15031100	0.000166611	0.000190367	0.000169837	27	32	34	27	32	34	13798900	13869600	14219600	0.000188501	0.000174917	0.000188893
nexn	A2BEV6	nexn;zgc:103442;CH211-232D19.9;CH211-232D19.9-001	ZDB-GENE-041114-92	Predicted to enable cell-cell adhesion mediator activity. Acts upstream of or within cardiac muscle cell development. Located in Z disc. Is expressed in adaxial cell; cardiovascular system; musculature system; and somite. Human ortholog(s) of this gene implicated in dilated cardiomyopathy 1CC and hypertrophic cardiomyopathy 20. Orthologous to human NEXN (nexilin F-actin binding protein).	nexilin (F actin binding protein)	573301	plasma membrane (GO:0005886); focal adhesion (GO:0005925); Z disc (GO:0030018); axon (GO:0030424)	cell adhesion (GO:0007155); homophilic cell adhesion via plasma membrane adhesion molecules (GO:0007156); axon guidance (GO:0007411); cardiac muscle cell development (GO:0055013); dendrite self-avoidance (GO:0070593)	cell-cell adhesion mediator activity (GO:0098632)	nexn	NEXN	nexilin F-actin binding protein													7	8	12	7	8	12	1221690	1907890	1226560	0.000166611	0.000190367	0.000169837	46	48	47	46	48	47	25333000	25405600	26589500	0.000188501	0.000174917	0.000188893
hist1h2a6	A6QL59;A4FVM2	hist1h2a6;wu:fi43a09;fi43a09;wu:fi48c04;zgc:165551;si:ch73-368j24.13;zgc:163047	ZDB-GENE-030131-6292	Predicted to enable DNA binding activity. Predicted to be located in chromosome and nucleus. Predicted to be part of nucleosome. Orthologous to several human genes including H2AC11 (H2A clustered histone 11); H2AC13 (H2A clustered histone 13); and H2AC15 (H2A clustered histone 15).	histone cluster 1 H2A family member 6	100003969	nucleosome (GO:0000786); nucleus (GO:0005634); chromosome (GO:0005694)	heterochromatin organization (GO:0070828)	DNA binding (GO:0003677); structural constituent of chromatin (GO:0030527); nucleosomal DNA binding (GO:0031492); protein heterodimerization activity (GO:0046982)				17	16	15	6	5	4	3803550000	4053610000	3890150000	0.000171174	0.000174246	0.000182017	15	12	13	5	3	4	2254380000	2397830000	2408070000	0.000166611	0.000190367	0.000169837	15	16	16	5	5	5	3155490000	3568120000	3246080000	0.000188501	0.000174917	0.000188893
vtg5	A0A8M1N6R0;A0A8M9PRW5	vtg5;si:rp71-23d18.5;vg5;wu:fi49a01;zgc:114012	ZDB-GENE-001201-4	Predicted to enable lipid transporter activity. Predicted to be involved in cellular response to estrogen stimulus and response to estradiol. Predicted to act upstream of or within lipid transport. Is expressed in female organism; intestine; liver; and ovary.	vitellogenin 5	64260		lipid transport (GO:0006869); response to estradiol (GO:0032355); cellular response to estrogen stimulus (GO:0071391)	lipid transporter activity (GO:0005319); nutrient reservoir activity (GO:0045735)				336	346	342	71	73	71	3745210000	4116480000	4300520000	0.000171174	0.000174246	0.000182017	319	322	318	63	60	59	2532990000	2615820000	2383740000	0.000166611	0.000190367	0.000169837	310	306	299	64	63	59	3140560000	3081900000	2876880000	0.000188501	0.000174917	0.000188893
vtg7	A3KMS4;A0A8M9PJK1	vtg7;si:dkey-4c23.1;vg7;wu:fb62f05;SO:0001217	ZDB-GENE-001201-6	Predicted to enable lipid transporter activity. Predicted to be involved in cellular response to estrogen stimulus and response to estradiol. Predicted to act upstream of or within lipid transport. Is expressed in female organism; liver; pleuroperitoneal region; skeletal muscle cell; and unfertilized egg.	vitellogenin 7	559856		lipid transport (GO:0006869); response to estradiol (GO:0032355); cellular response to estrogen stimulus (GO:0071391)	lipid transporter activity (GO:0005319); nutrient reservoir activity (GO:0045735)				289	286	286	64	61	60	3684210000	4027810000	4109440000	0.000171174	0.000174246	0.000182017	271	266	269	57	50	55	2005040000	2128230000	1829700000	0.000166611	0.000190367	0.000169837	264	260	251	51	51	42	2479190000	2427910000	2234930000	0.000188501	0.000174917	0.000188893
vtg4	Q1RM99;A0A8M1NAN4	vtg4;zgc:136383;SO:0001217;si:rp71-23d18.3;wu:fb59b02;wu:fb59d07;wu:fb59e10;zgc:136286	ZDB-GENE-001201-3	Predicted to enable lipid transporter activity. Predicted to be involved in cellular response to estrogen stimulus and response to estradiol. Predicted to act upstream of or within lipid transport. Part of protein-containing complex. Is expressed in female organism; intestine; and liver.	vitellogenin 4	678536	protein-containing complex (GO:0032991)	lipid transport (GO:0006869); response to estradiol (GO:0032355); cellular response to estrogen stimulus (GO:0071391)	lipid transporter activity (GO:0005319); protein binding (GO:0005515); nutrient reservoir activity (GO:0045735)				306	308	312	61	61	60	2487640000	2613030000	2757770000	0.000171174	0.000174246	0.000182017	296	293	294	55	50	54	1895820000	1945260000	1649410000	0.000166611	0.000190367	0.000169837	276	270	263	45	45	43	1967800000	1917900000	1777020000	0.000188501	0.000174917	0.000188893
vtg2	Q1MTC4;A8WGJ1	vtg2;si:dkey-4c23.2;vg2;zfVtg2	ZDB-GENE-001201-2	Enables lipopolysaccharide binding activity and lipoteichoic acid binding activity. Acts upstream of or within positive regulation of phagocytosis, engulfment and response to estradiol. Is expressed in atrium; digestive system; female organism; and male organism.	vitellogenin 2	559931		lipid transport (GO:0006869); response to estradiol (GO:0032355); positive regulation of phagocytosis, engulfment (GO:0060100); cellular response to estrogen stimulus (GO:0071391)	lipopolysaccharide binding (GO:0001530); lipid transporter activity (GO:0005319); nutrient reservoir activity (GO:0045735); lipoteichoic acid binding (GO:0070891)				340	343	345	160	164	165	2077290000	2164000000	2210090000	0.000171174	0.000174246	0.000182017	320	311	314	153	151	152	1240890000	1246080000	1119020000	0.000166611	0.000190367	0.000169837	294	300	291	150	150	144	1725510000	1625060000	1545230000	0.000188501	0.000174917	0.000188893
vtg1	Q1LWN2;A0A8M1N9G0;A0A8M3AME1	vtg1;vg1;wu:fb63b05;wu:fb66b04;zfvg1;zgc:109796;wu:fb67a10	ZDB-GENE-001201-1	Enables antioxidant activity. Acts upstream of or within several processes, including cellular response to estrogen stimulus; hatching; and response to estradiol. Predicted to be located in membrane. Is expressed in several structures, including adipose tissue; atrium; liver; pleuroperitoneal region; and unfertilized egg.	vitellogenin 1	559475		lipid transport (GO:0006869); response to xenobiotic stimulus (GO:0009410); response to estradiol (GO:0032355); hatching (GO:0035188); cellular response to estrogen stimulus (GO:0071391)	lipid transporter activity (GO:0005319); antioxidant activity (GO:0016209); nutrient reservoir activity (GO:0045735)				366	369	370	25	26	26	1653000000	1766250000	1833730000	0.000171174	0.000174246	0.000182017	359	353	349	23	20	20	1181820000	1154600000	1037260000	0.000166611	0.000190367	0.000169837	329	326	320	18	17	17	1046340000	952310000	927275000	0.000188501	0.000174917	0.000188893
atp5fa1	Q08BA1	atp5fa1;atp5a1;zgc:154103	ZDB-GENE-060201-1	Enables lipoteichoic acid binding activity. Acts upstream of or within with a positive effect on defense response to bacterium. Predicted to be located in membrane. Predicted to be part of mitochondrial proton-transporting ATP synthase, catalytic core. Is expressed in several structures, including digestive system; fin; muscle; nervous system; and pleuroperitoneal region. Human ortholog(s) of thi…	ATP synthase F1 subunit alpha	553755	mitochondrial proton-transporting ATP synthase, catalytic core (GO:0005754); membrane (GO:0016020); proton-transporting ATP synthase complex, catalytic core F(1) (GO:0045261)	ATP biosynthetic process (GO:0006754); monoatomic ion transport (GO:0006811); proton motive force-driven ATP synthesis (GO:0015986); defense response to bacterium (GO:0042742); ATP metabolic process (GO:0046034); proton transmembrane transport (GO:1902600)	nucleotide binding (GO:0000166); ATP binding (GO:0005524); adenyl ribonucleotide binding (GO:0032559); ADP binding (GO:0043531); proton-transporting ATP synthase activity, rotational mechanism (GO:0046933); lipoteichoic acid binding (GO:0070891)	atp5fa1	ATP5F1A	ATP synthase F1 subunit alpha	135	133	134	135	133	134	1515930000	1528100000	1560380000	0.000171174	0.000174246	0.000182017	126	124	128	126	124	128	1098770000	1118050000	1060940000	0.000166611	0.000190367	0.000169837	114	115	111	114	115	111	857258000	864968000	896065000	0.000188501	0.000174917	0.000188893
atp5f1b	A8WGC6	atp5f1b;atp5b;fj13e04;fj55c09;hm:zehn0534;im:6793121;wu:fj13e04;wu:fj38d01;wu:fj55c09;zgc:111961	ZDB-GENE-030131-124	Predicted to enable ATP binding activity and proton-transporting ATPase activity, rotational mechanism. Predicted to contribute to proton-transporting ATP synthase activity, rotational mechanism. Predicted to be involved in proton motive force-driven mitochondrial ATP synthesis. Predicted to act upstream of or within proton motive force-driven ATP synthesis and proton transmembrane transport. Pre…	ATP synthase F1 subunit beta	554135	mitochondrial proton-transporting ATP synthase complex (GO:0005753); membrane (GO:0016020); proton-transporting ATP synthase complex, catalytic core F(1) (GO:0045261)	ATP biosynthetic process (GO:0006754); monoatomic ion transport (GO:0006811); proton motive force-driven ATP synthesis (GO:0015986); proton motive force-driven mitochondrial ATP synthesis (GO:0042776); ATP metabolic process (GO:0046034); proton transmembrane transport (GO:1902600)	nucleotide binding (GO:0000166); ATP binding (GO:0005524); proton-transporting ATP synthase activity, rotational mechanism (GO:0046933); proton-transporting ATPase activity, rotational mechanism (GO:0046961)	atp5f1b	ATP5F1B	ATP synthase F1 subunit beta	87	89	89	87	89	89	1472430000	1504610000	1461760000	0.000171174	0.000174246	0.000182017	82	82	82	82	82	82	1148030000	1142680000	1264910000	0.000166611	0.000190367	0.000169837	76	83	77	76	83	77	856892000	830508000	888380000	0.000188501	0.000174917	0.000188893
hspd1	Q803B0	hspd1;cb863;cpn60;fa04a05;fb22d10;fi27b05;id:ibd2197;sb:cb144;wu:fa04a05;wu:fb22d10;wu:fi04a12;wu:fi27b05;SO:0001217	ZDB-GENE-021206-1	Predicted to enable chaperone binding activity. Acts upstream of or within fin regeneration; regulation of cell population proliferation; and regulation of neutrophil chemotaxis. Located in mitochondrial matrix. Is expressed in several structures, including anterior neural keel; digestive system; mesoderm; musculature system; and nervous system. Human ortholog(s) of this gene implicated in severa…	heat shock 60 protein 1	282676	mitochondrial inner membrane (GO:0005743); mitochondrial matrix (GO:0005759)	protein folding (GO:0006457); apoptotic mitochondrial changes (GO:0008637); regulation of autophagy (GO:0010506); regulation of mitochondrion organization (GO:0010821); fin regeneration (GO:0031101); positive regulation of interferon-alpha production (GO:0032727); positive regulation of type II interferon production (GO:0032729); positive regulation of interleukin-6 production (GO:0032755); mitoc…	nucleotide binding (GO:0000166); ATP binding (GO:0005524); protein-folding chaperone binding (GO:0051087); ATP-dependent protein folding chaperone (GO:0140662)	hspd1	HSPD1	heat shock protein family D (Hsp60) member 1	158	151	154	158	151	154	1414880000	1469400000	1453900000	0.000171174	0.000174246	0.000182017	146	148	143	146	148	143	963505000	1021640000	1040690000	0.000166611	0.000190367	0.000169837	126	135	125	126	135	125	802177000	836838000	832662000	0.000188501	0.000174917	0.000188893
tuba4l	Q6TGS5	tuba4l;zgc:76934;fi05b01;LOC112714;Tuba3;wu:fi05b01;zgc:55727	ZDB-GENE-030131-5588	Predicted to enable GTP binding activity. Predicted to be a structural constituent of cytoskeleton. Predicted to be involved in microtubule cytoskeleton organization and mitotic cell cycle. Predicted to act upstream of or within microtubule-based process. Predicted to be located in cytoskeleton. Predicted to be active in cytoplasm and microtubule. Orthologous to human TUBAL3 (tubulin alpha like 3…	tubulin, alpha 4 like	327377	cytoplasm (GO:0005737); cytoskeleton (GO:0005856); microtubule (GO:0005874)	microtubule cytoskeleton organization (GO:0000226); mitotic cell cycle (GO:0000278); microtubule-based process (GO:0007017)	nucleotide binding (GO:0000166); structural constituent of cytoskeleton (GO:0005200); GTP binding (GO:0005525); hydrolase activity (GO:0016787)				76	78	80	26	28	28	1409260000	1490410000	1414110000	0.000171174	0.000174246	0.000182017	85	79	84	26	27	25	1419780000	1347780000	1402790000	0.000166611	0.000190367	0.000169837	72	69	69	22	22	22	1063910000	1076210000	1022430000	0.000188501	0.000174917	0.000188893
krt8	Q6NWF6	krt8;krt2-8	ZDB-GENE-030411-5	Predicted to be a structural constituent of skin epidermis. Predicted to be involved in intermediate filament organization and keratinization. Predicted to be located in cytoplasm. Predicted to be active in keratin filament. Is expressed in several structures, including EVL; cardiovascular system; integument; pectoral fin; and sensory system. Human ortholog(s) of this gene implicated in liver cir…	keratin 8	797433	nucleus (GO:0005634); nucleoplasm (GO:0005654); cytoplasm (GO:0005737); intermediate filament (GO:0005882); nuclear matrix (GO:0016363); keratin filament (GO:0045095)	keratinization (GO:0031424); intermediate filament organization (GO:0045109)	structural constituent of skin epidermis (GO:0030280)	krt8	KRT8	keratin 8	126	127	128	75	75	75	1370560000	1413690000	1373720000	0.000171174	0.000174246	0.000182017	133	135	131	79	79	78	1559800000	1470410000	1708580000	0.000166611	0.000190367	0.000169837	124	127	133	69	70	76	2052840000	2125820000	2260810000	0.000188501	0.000174917	0.000188893
eef1a	Q92005	eef1a;ef1a											86	84	85	30	28	28	1366170000	1423420000	1466910000	0.000171174	0.000174246	0.000182017	83	80	82	28	29	27	1628320000	1570460000	1592950000	0.000166611	0.000190367	0.000169837	81	86	84	28	29	28	1877220000	1811810000	1826070000	0.000188501	0.000174917	0.000188893
gapdh	Q5XJ10	gapdh	ZDB-GENE-030115-1	Predicted to enable glyceraldehyde-3-phosphate dehydrogenase (NAD+) (phosphorylating) activity; microtubule binding activity; and peptidyl-cysteine S-nitrosylase activity. Predicted to be involved in several processes, including glycolytic process; peptidyl-cysteine S-trans-nitrosylation; and protein stabilization. Predicted to act upstream of or within apoptotic process and glucose metabolic pro…	glyceraldehyde-3-phosphate dehydrogenase	317743	nucleus (GO:0005634); cytoplasm (GO:0005737); cytosol (GO:0005829); cytoskeleton (GO:0005856); microtubule cytoskeleton (GO:0015630)	microtubule cytoskeleton organization (GO:0000226); glucose metabolic process (GO:0006006); glycolytic process (GO:0006096); apoptotic process (GO:0006915); positive regulation of type I interferon production (GO:0032481); positive regulation of canonical NF-kappaB signal transduction (GO:0043123); protein stabilization (GO:0050821); neuron apoptotic process (GO:0051402)	glyceraldehyde-3-phosphate dehydrogenase (NAD+) (phosphorylating) activity (GO:0004365); microtubule binding (GO:0008017); oxidoreductase activity (GO:0016491); oxidoreductase activity, acting on the aldehyde or oxo group of donors, NAD or NADP as acceptor (GO:0016620); transferase activity (GO:0016740); peptidyl-cysteine S-nitrosylase activity (GO:0035605); NADP binding (GO:0050661); NAD binding…	gapdh	GAPDH	glyceraldehyde-3-phosphate dehydrogenase	75	80	78	68	72	71	1211890000	1275460000	1204130000	0.000171174	0.000174246	0.000182017	76	76	81	69	69	74	1193670000	1196870000	1269490000	0.000166611	0.000190367	0.000169837	75	70	71	67	64	64	782399000	829924000	781338000	0.000188501	0.000174917	0.000188893
mdh2	Q7T334	mdh2;zgc:64133;wu:fj48c08;wu:fj55d06	ZDB-GENE-040426-2143	Predicted to enable L-malate dehydrogenase activity. Predicted to be involved in tricarboxylic acid cycle. Predicted to act upstream of or within carbohydrate metabolic process and malate metabolic process. Predicted to be active in mitochondrion. Is expressed in alar plate midbrain region; brain; eye; immature eye; and musculature system. Human ortholog(s) of this gene implicated in developmenta…	malate dehydrogenase 2, NAD (mitochondrial)	406405	cytoplasm (GO:0005737); mitochondrion (GO:0005739)	tricarboxylic acid cycle (GO:0006099); malate metabolic process (GO:0006108); carboxylic acid metabolic process (GO:0019752)	catalytic activity (GO:0003824); oxidoreductase activity (GO:0016491); malate dehydrogenase activity (GO:0016615); oxidoreductase activity, acting on the CH-OH group of donors, NAD or NADP as acceptor (GO:0016616); L-malate dehydrogenase activity (GO:0030060)	mdh2	MDH2	malate dehydrogenase 2	101	98	100	101	98	100	966848000	990425000	963385000	0.000171174	0.000174246	0.000182017	86	88	92	86	88	92	583764000	662914000	690620000	0.000166611	0.000190367	0.000169837	84	82	80	84	82	80	493936000	531035000	511875000	0.000188501	0.000174917	0.000188893
ldhba	Q9PVK4	ldhba;ldhb;si:dkey-13i19.5	ZDB-GENE-991026-6	Predicted to enable L-lactate dehydrogenase activity. Predicted to act upstream of or within carbohydrate metabolic process and carboxylic acid metabolic process. Predicted to be located in cytoplasm. Is expressed in several structures, including alar plate midbrain region; musculature system; nervous system; pronephric duct; and yolk syncytial layer. Orthologous to human LDHB (lactate dehydrogen…	lactate dehydrogenase Ba	30497	cytoplasm (GO:0005737); mitochondrion (GO:0005739)	lactate metabolic process (GO:0006089); pyruvate metabolic process (GO:0006090); carboxylic acid metabolic process (GO:0019752)	catalytic activity (GO:0003824); L-lactate dehydrogenase activity (GO:0004459); oxidoreductase activity (GO:0016491); oxidoreductase activity, acting on the CH-OH group of donors, NAD or NADP as acceptor (GO:0016616)	ldhba	LDHB	lactate dehydrogenase B	67	68	68	44	45	45	937045000	956841000	960487000	0.000171174	0.000174246	0.000182017	57	62	60	37	40	40	574383000	647589000	627486000	0.000166611	0.000190367	0.000169837	57	62	57	36	40	35	707633000	704791000	708469000	0.000188501	0.000174917	0.000188893
ppiab	Q6PC53;Q6IQN4	ppiab;ppial;wu:fj18g05;zgc:73102;zgc:86688	ZDB-GENE-030131-7459	Predicted to enable cyclosporin A binding activity and peptidyl-prolyl cis-trans isomerase activity. Acts upstream of or within response to hypoxia. Predicted to be active in cytoplasm and intracellular membrane-bounded organelle. Is expressed in brain. Human ortholog(s) of this gene implicated in cholangiocarcinoma and human immunodeficiency virus infectious disease. Orthologous to human PPIA (p…	peptidylprolyl isomerase Ab (cyclophilin A)	335519	nucleus (GO:0005634); cytoplasm (GO:0005737); mitochondrion (GO:0005739)	protein peptidyl-prolyl isomerization (GO:0000413); response to hypoxia (GO:0001666); protein folding (GO:0006457)	peptidyl-prolyl cis-trans isomerase activity (GO:0003755); cyclosporin A binding (GO:0016018); isomerase activity (GO:0016853)	ppiab	PPIA	peptidylprolyl isomerase A	40	41	40	34	35	34	804948000	829767000	798772000	0.000171174	0.000174246	0.000182017	31	33	33	25	27	27	461813000	600257000	565565000	0.000166611	0.000190367	0.000169837	31	35	37	25	29	31	576794000	553915000	557427000	0.000188501	0.000174917	0.000188893
retsatl	B0S6C5;A0A8M1N8E2	retsatl;retsatb;RetSat;B;wu:fi35b01;zgc:123334	ZDB-GENE-051113-252	Predicted to enable oxidoreductase activity. Is expressed in gut and ovary.	retinol saturase (all-trans-retinol 13,14-reductase) like	677660			oxidoreductase activity (GO:0016491)				104	106	108	102	104	106	793087000	820929000	873452000	0.000171174	0.000174246	0.000182017	117	117	116	114	114	113	1060210000	1071170000	964980000	0.000166611	0.000190367	0.000169837	91	92	88	89	90	86	600188000	640765000	584829000	0.000188501	0.000174917	0.000188893
tubb4b	Q6P5M9	tubb4b;tubb2c;fa91f09;fb16e09;tubb2;wu:fa91f09;wu:fa92d05;wu:fb16e09;wu:fb97a11	ZDB-GENE-030131-8625	Predicted to enable GTP binding activity. Predicted to be a structural constituent of cytoskeleton. Acts upstream of or within cilium assembly. Predicted to be located in cytoskeleton. Predicted to be active in cytoplasm and microtubule. Is expressed in brain. Human ortholog(s) of this gene implicated in Leber congenital amaurosis with early-onset deafness. Orthologous to human TUBB4B (tubulin be…	tubulin, beta 4B class IVb	336681	cytoplasm (GO:0005737); cytoskeleton (GO:0005856); microtubule (GO:0005874)	microtubule cytoskeleton organization (GO:0000226); mitotic cell cycle (GO:0000278); microtubule-based process (GO:0007017); cilium assembly (GO:0060271)	nucleotide binding (GO:0000166); GTPase activity (GO:0003924); structural constituent of cytoskeleton (GO:0005200); GTP binding (GO:0005525)	tubb4b	TUBB4B	tubulin beta 4B class IVb	87	89	85	12	12	12	789620000	818321000	802084000	0.000171174	0.000174246	0.000182017	89	91	89	11	12	11	738571000	712853000	831255000	0.000166611	0.000190367	0.000169837	81	81	80	9	11	10	745660000	760133000	691416000	0.000188501	0.000174917	0.000188893
si:dkey-108k21.21	A0A2R8Q0U0;A0A8M2BI26	si:dkey-108k21.21	ZDB-GENE-131127-5	Predicted to enable double-stranded DNA binding activity and nucleosomal DNA binding activity. Predicted to be involved in chromosome condensation and negative regulation of DNA recombination. Predicted to act upstream of or within nucleosome assembly. Predicted to be located in chromosome. Predicted to be part of nucleosome. Predicted to be active in nucleus. Human ortholog(s) of this gene impli…	si:dkey-108k21.21	100332815	nucleosome (GO:0000786); nucleus (GO:0005634); chromosome (GO:0005694)	nucleosome assembly (GO:0006334); chromosome condensation (GO:0030261); negative regulation of DNA recombination (GO:0045910); anatomical structure development (GO:0048856)	DNA binding (GO:0003677); double-stranded DNA binding (GO:0003690); structural constituent of chromatin (GO:0030527); nucleosomal DNA binding (GO:0031492)				39	40	38	4	4	4	736099000	743607000	740875000	0.000171174	0.000174246	0.000182017	35	32	34	4	4	4	362270000	382694000	380201000	0.000166611	0.000190367	0.000169837	38	38	39	4	4	4	849943000	932541000	899501000	0.000188501	0.000174917	0.000188893
hspa8	Q6NYR4;Q90473	hspa8;hsc70;wu:fb01g06;wu:fi48b06	ZDB-GENE-990415-92	Predicted to enable several functions, including ATP binding activity; ATP hydrolysis activity; and misfolded protein binding activity. Acts upstream of or within several processes, including fin regeneration; positive regulation of receptor-mediated endocytosis; and protein localization to early endosome. Predicted to be active in cytosol; nucleus; and plasma membrane. Is expressed in several st…	heat shock protein 8	573376	nucleus (GO:0005634); cytoplasm (GO:0005737); lysosome (GO:0005764); cytosol (GO:0005829); plasma membrane (GO:0005886); membrane (GO:0016020)	autophagy (GO:0006914); fin regeneration (GO:0031101); regulation of fibroblast growth factor receptor signaling pathway (GO:0040036); protein refolding (GO:0042026); positive regulation of receptor-mediated endocytosis (GO:0048260); chaperone cofactor-dependent protein refolding (GO:0051085); protein localization to early endosome (GO:1902946)	nucleotide binding (GO:0000166); ATP binding (GO:0005524); ATP hydrolysis activity (GO:0016887); heat shock protein binding (GO:0031072); protein folding chaperone (GO:0044183); ATP-dependent protein folding chaperone (GO:0140662)	hspa8	HSPA8	heat shock protein family A (Hsp70) member 8	127	127	126	46	45	44	733676000	766462000	745624000	0.000171174	0.000174246	0.000182017	132	129	133	48	47	48	787486000	706266000	818202000	0.000166611	0.000190367	0.000169837	114	116	118	37	41	40	709671000	660276000	724213000	0.000188501	0.000174917	0.000188893
hspa5	Q7SZD3	hspa5;fi36d04;cb865;fb60h09;wu:fb60h09;wu:fi36d04;zgc:55994;zgc:77606	ZDB-GENE-031001-11	Predicted to enable several functions, including ATP binding activity; ATP hydrolysis activity; and misfolded protein binding activity. Acts upstream of or within response to hypoxia and response to yeast. Located in extracellular region. Is expressed in several structures, including central nervous system; digestive system; immature eye; prechordal plate; and sensory system. Human ortholog(s) of…	heat shock protein 5	378848	extracellular region (GO:0005576); nucleus (GO:0005634); cytoplasm (GO:0005737); endoplasmic reticulum (GO:0005783); endoplasmic reticulum lumen (GO:0005788); membrane (GO:0016020); endoplasmic reticulum chaperone complex (GO:0034663)	response to hypoxia (GO:0001666); response to yeast (GO:0001878); endoplasmic reticulum unfolded protein response (GO:0030968); ERAD pathway (GO:0036503); protein refolding (GO:0042026); chaperone cofactor-dependent protein refolding (GO:0051085)	nucleotide binding (GO:0000166); ATP binding (GO:0005524); ATP hydrolysis activity (GO:0016887); heat shock protein binding (GO:0031072); protein folding chaperone (GO:0044183); ATP-dependent protein folding chaperone (GO:0140662)	hspa5	HSPA5	heat shock protein family A (Hsp70) member 5	140	141	140	134	135	135	724949000	779689000	733431000	0.000171174	0.000174246	0.000182017	134	130	132	129	124	127	593884000	568483000	655422000	0.000166611	0.000190367	0.000169837	123	133	131	118	128	125	472541000	475446000	478488000	0.000188501	0.000174917	0.000188893
pdia3	A0A8M1NXI0	pdia3;erp57;Grp58;sb:cb825	ZDB-GENE-031002-9	Predicted to enable protein disulfide isomerase activity. Predicted to be involved in protein folding and response to endoplasmic reticulum stress. Predicted to be located in endoplasmic reticulum lumen. Predicted to be active in cell surface and endoplasmic reticulum. Is expressed in several structures, including axis; hatching gland; hypochord; nervous system; and pleuroperitoneal region. Human…	protein disulfide isomerase family A, member 3	378851	endoplasmic reticulum (GO:0005783); endoplasmic reticulum lumen (GO:0005788); cell surface (GO:0009986)	protein folding (GO:0006457); response to endoplasmic reticulum stress (GO:0034976)	protein disulfide isomerase activity (GO:0003756); isomerase activity (GO:0016853)	pdia3	PDIA3	protein disulfide isomerase family A member 3	121	118	121	117	114	117	716060000	709854000	697887000	0.000171174	0.000174246	0.000182017	113	114	113	110	110	110	583463000	587793000	643900000	0.000166611	0.000190367	0.000169837	102	112	108	99	108	104	440007000	432166000	452260000	0.000188501	0.000174917	0.000188893
khdrbs1a	A2CE73;Q6NW56;A0A8M6Z928	khdrbs1a;p62;fj90g10;khdrbs1;wu:fa18g12;wu:fa56c01;wu:fc91b01;wu:fj90g10;zgc:113899	ZDB-GENE-000210-25	Enables mRNA 3'-UTR binding activity. Predicted to be involved in regulation of alternative mRNA splicing, via spliceosome. Predicted to be active in nucleus. Is expressed in several structures, including digestive system; fin; integument; nervous system; and pleuroperitoneal region. Orthologous to human KHDRBS1 (KH RNA binding domain containing, signal transduction associated 1).	KH domain containing, RNA binding, signal transduction associated 1a	30082	nucleus (GO:0005634)	regulation of alternative mRNA splicing, via spliceosome (GO:0000381)	nucleic acid binding (GO:0003676); RNA binding (GO:0003723); mRNA binding (GO:0003729); mRNA 3'-UTR binding (GO:0003730); poly(A) binding (GO:0008143)	khdrbs1a	KHDRBS1	KH RNA binding domain containing, signal transduction associated 1	57	59	57	51	53	51	705233000	765546000	760377000	0.000171174	0.000174246	0.000182017	55	54	55	50	49	50	558868000	562799000	600731000	0.000166611	0.000190367	0.000169837	48	53	53	43	47	47	573429000	567044000	559427000	0.000188501	0.000174917	0.000188893
krt18	Q7ZTS4	krt18;dapk1											135	130	130	127	123	123	694293000	705374000	708968000	0.000171174	0.000174246	0.000182017	130	123	129	123	116	122	578231000	581011000	619129000	0.000166611	0.000190367	0.000169837	123	122	125	116	114	117	630153000	632767000	675784000	0.000188501	0.000174917	0.000188893
gyg1a	Q803Q1	gyg1a;gyg1;fc13d04;fi23f07;gyg;wu:fc13d04;wu:fi23f07;zgc:55385;zgc:85619	ZDB-GENE-040426-2910	Predicted to enable glycosyltransferase activity. Predicted to be involved in glycogen biosynthetic process. Is expressed in several structures, including female organism; immature eye; lens; liver; and myotome. Human ortholog(s) of this gene implicated in glycogen storage disease and glycogen storage disease XV. Orthologous to human GYG1 (glycogenin 1).	glycogenin 1a	406831	cytoplasm (GO:0005737)	glycogen biosynthetic process (GO:0005978)	glycogenin glucosyltransferase activity (GO:0008466); glycosyltransferase activity (GO:0016757); UDP-alpha-D-glucose:glucosyl-glycogenin alpha-D-glucosyltransferase activity (GO:0102751)	gyg1a	GYG1	glycogenin 1	59	55	57	43	39	41	581724000	628948000	610456000	0.000171174	0.000174246	0.000182017	55	55	57	40	39	41	411070000	412070000	472469000	0.000166611	0.000190367	0.000169837	50	50	52	34	35	37	388439000	381699000	380928000	0.000188501	0.000174917	0.000188893
eno3	Q6TH14	eno3;ENO1;cb883;fj24f12;wu:fj24f12	ZDB-GENE-031006-5	Predicted to enable phosphopyruvate hydratase activity. Predicted to be involved in glycolytic process. Predicted to be part of phosphopyruvate hydratase complex. Is expressed in several structures, including cardiovascular system; forebrain; musculature system; pronephric duct; and yolk syncytial layer. Orthologous to human ENO3 (enolase 3).	enolase 3, (beta, muscle)	378963	phosphopyruvate hydratase complex (GO:0000015)	glycolytic process (GO:0006096)	magnesium ion binding (GO:0000287); phosphopyruvate hydratase activity (GO:0004634); lyase activity (GO:0016829)	eno3	ENO3	enolase 3	110	108	107	88	85	84	576300000	613322000	595521000	0.000171174	0.000174246	0.000182017	104	100	103	84	80	82	507993000	503650000	534206000	0.000166611	0.000190367	0.000169837	94	98	102	71	75	79	391316000	395548000	432654000	0.000188501	0.000174917	0.000188893
nme2b.2	Q7SXL4	nme2b.2;ndpkz2;NDPK-Z2;NM23-Z2;nme2b2	ZDB-GENE-000210-33	Enables nucleoside diphosphate kinase activity. Acts upstream of or within GTP biosynthetic process. Is expressed in several structures, including digestive system; eye; female organism; gonad; and male organism. Human ortholog(s) of this gene implicated in teratoma. Orthologous to several human genes including NME2 (NME/NM23 nucleoside diphosphate kinase 2).	NME/NM23 nucleoside diphosphate kinase 2b, tandem duplicate 2	30084	cytoplasm (GO:0005737)	GTP biosynthetic process (GO:0006183); UTP biosynthetic process (GO:0006228); CTP biosynthetic process (GO:0006241); phosphorylation (GO:0016310); regulation of apoptotic process (GO:0042981)	nucleotide binding (GO:0000166); nucleoside diphosphate kinase activity (GO:0004550); ATP binding (GO:0005524); kinase activity (GO:0016301); transferase activity (GO:0016740)	nme2b.2	NME2	NME/NM23 nucleoside diphosphate kinase 2	11	12	12	0	0	0				0.000171174	0.000174246	0.000357526	11	11	11	0	0	0				0.000166611	0.000342466	0.000169837	19	21	20	8	10	9	435858000	499084000	480470000	0.000188501	0.000174917	0.000188893
hsp90ab1	O57521	hsp90ab1;hsp90b	ZDB-GENE-990415-95	Predicted to enable several functions, including ATP binding activity; disordered domain specific binding activity; and unfolded protein binding activity. Acts upstream of or within blood vessel development and leukocyte migration. Predicted to be located in dynein axonemal particle; extracellular region; and nucleus. Predicted to be part of aryl hydrocarbon receptor complex. Predicted to be acti…	heat shock protein 90, alpha (cytosolic), class B member 1	30573	extracellular region (GO:0005576); nucleus (GO:0005634); cytoplasm (GO:0005737); cytosol (GO:0005829); plasma membrane (GO:0005886); protein-containing complex (GO:0032991); aryl hydrocarbon receptor complex (GO:0034751); perinuclear region of cytoplasm (GO:0048471); dynein axonemal particle (GO:0120293)	blood vessel development (GO:0001568); protein folding (GO:0006457); muscle organ development (GO:0007517); positive regulation of transforming growth factor beta receptor signaling pathway (GO:0030511); negative regulation of proteasomal ubiquitin-dependent protein catabolic process (GO:0032435); cellular response to heat (GO:0034605); response to estrogen (GO:0043627); protein stabilization (GO…	nucleotide binding (GO:0000166); protein binding (GO:0005515); ATP binding (GO:0005524); ATP hydrolysis activity (GO:0016887); protein dimerization activity (GO:0046983); unfolded protein binding (GO:0051082); disordered domain specific binding (GO:0097718); ATP-dependent protein folding chaperone (GO:0140662)	hsp90ab1	HSP90AB1	heat shock protein 90 alpha family class B member 1	151	156	152	114	119	114	536672000	565594000	561615000	0.000171174	0.000174246	0.000182017	159	162	160	123	124	124	710844000	637197000	649320000	0.000166611	0.000190367	0.000169837	131	139	137	94	101	97	531114000	551694000	564469000	0.000188501	0.000174917	0.000188893
rpl22	F1QG80;Q32Q51	rpl22;zgc:123327	ZDB-GENE-051113-276	Enables pre-mRNA binding activity. Involved in regulation of mRNA cis splicing, via spliceosome. Acts upstream of or within T cell differentiation in thymus and convergent extension involved in axis elongation. Part of protein-containing complex. Is active in nucleus. Is expressed in intermediate cell mass of mesoderm. Orthologous to human RPL22 (ribosomal protein L22).	ribosomal protein L22	557397	nucleus (GO:0005634); cytoplasm (GO:0005737); ribosome (GO:0005840); protein-containing complex (GO:0032991); ribonucleoprotein complex (GO:1990904)	cytoplasmic translation (GO:0002181); translation (GO:0006412); T cell differentiation in thymus (GO:0033077); convergent extension involved in axis elongation (GO:0060028); regulation of mRNA cis splicing, via spliceosome (GO:1905744)	RNA binding (GO:0003723); structural constituent of ribosome (GO:0003735); pre-mRNA binding (GO:0036002)	rpl22	RPL22	ribosomal protein L22	22	21	22	17	17	17	534076000	583324000	521230000	0.000171174	0.000174246	0.000182017	20	20	20	16	16	16	525796000	495304000	481843000	0.000166611	0.000190367	0.000169837	21	21	19	17	17	15	598545000	595078000	589199000	0.000188501	0.000174917	0.000188893
p4hb	A0A0R4IPV5	p4hb;psmb3;zgc:92596	ZDB-GENE-080610-1	Predicted to enable protein disulfide isomerase activity. Predicted to be involved in protein folding and response to endoplasmic reticulum stress. Predicted to be located in endoplasmic reticulum lumen. Predicted to be active in endoplasmic reticulum. Human ortholog(s) of this gene implicated in Cole-Carpenter syndrome. Orthologous to human P4HB (prolyl 4-hydroxylase subunit beta).	prolyl 4-hydroxylase, beta polypeptide	406673	endoplasmic reticulum (GO:0005783); endoplasmic reticulum lumen (GO:0005788); plasma membrane (GO:0005886)	protein folding (GO:0006457); response to endoplasmic reticulum stress (GO:0034976)	protein disulfide isomerase activity (GO:0003756); isomerase activity (GO:0016853)	p4hb	P4HB	prolyl 4-hydroxylase subunit beta	112	112	110	107	107	105	530922000	547882000	547869000	0.000171174	0.000174246	0.000182017	105	103	104	101	99	100	438039000	480396000	476055000	0.000166611	0.000190367	0.000169837	102	103	104	97	98	99	366954000	367715000	378288000	0.000188501	0.000174917	0.000188893
acadm	A2CG95;A0A8M1PII2	acadm;SO:0001217;fb53e01;MCAD;wu:fb53e01;zgc:111905;zgc:56101;zgc:76911	ZDB-GENE-040426-1945	Predicted to enable medium-chain-acyl-CoA dehydrogenase activity. Predicted to be involved in fatty acid beta-oxidation using acyl-CoA dehydrogenase and medium-chain fatty acid catabolic process. Predicted to act upstream of or within fatty acid beta-oxidation. Predicted to be located in mitochondrial matrix. Predicted to be active in mitochondrion. Is expressed in female organism and liver. Huma…	acyl-CoA dehydrogenase medium chain	406283	cytoplasm (GO:0005737); mitochondrion (GO:0005739); mitochondrial matrix (GO:0005759)	fatty acid beta-oxidation (GO:0006635); medium-chain fatty acid catabolic process (GO:0051793)	acyl-CoA dehydrogenase activity (GO:0003995); oxidoreductase activity (GO:0016491); oxidoreductase activity, acting on the CH-CH group of donors (GO:0016627); flavin adenine dinucleotide binding (GO:0050660); medium-chain fatty acyl-CoA dehydrogenase activity (GO:0070991)	acadm	ACADM	acyl-CoA dehydrogenase medium chain	85	83	83	85	83	83	514997000	543649000	529243000	0.000171174	0.000174246	0.000182017	80	80	80	80	80	80	357595000	361553000	404645000	0.000166611	0.000190367	0.000169837	67	72	71	67	72	71	246568000	244654000	247913000	0.000188501	0.000174917	0.000188893
rplp2l	A7E2K4	rplp2l	ZDB-GENE-070327-2	Predicted to be a structural constituent of ribosome. Acts upstream of or within chordate embryonic development. Predicted to be located in ribosome. Predicted to be part of cytosolic large ribosomal subunit. Orthologous to human RPLP2 (ribosomal protein lateral stalk subunit P2).	ribosomal protein, large P2, like	558312	ribosome (GO:0005840); cytosolic large ribosomal subunit (GO:0022625); ribonucleoprotein complex (GO:1990904)	cytoplasmic translational elongation (GO:0002182); translational elongation (GO:0006414); chordate embryonic development (GO:0043009)	structural constituent of ribosome (GO:0003735)				26	23	22	26	23	22	507091000	516134000	580442000	0.000171174	0.000174246	0.000182017	23	23	23	22	22	22	267868000	277818000	275815000	0.000166611	0.000190367	0.000169837	17	20	20	17	20	20	422574000	404729000	425746000	0.000188501	0.000174917	0.000188893
uchl1	Q7ZTI4	uchl1;wu:fc55h08;cb358	ZDB-GENE-030131-3844	Predicted to enable cysteine-type deubiquitinase activity. Predicted to be involved in protein deubiquitination. Predicted to act upstream of or within proteolysis. Predicted to be located in endoplasmic reticulum membrane. Predicted to be active in cytoplasm. Is expressed in nervous system; neural tube; and trigeminal placode. Human ortholog(s) of this gene implicated in Alzheimer's disease; Par…	ubiquitin carboxyl-terminal esterase L1 (ubiquitin thiolesterase)	325119	cytoplasm (GO:0005737); endoplasmic reticulum membrane (GO:0005789)	proteolysis (GO:0006508); ubiquitin-dependent protein catabolic process (GO:0006511); protein deubiquitination (GO:0016579)	cysteine-type deubiquitinase activity (GO:0004843); peptidase activity (GO:0008233); cysteine-type peptidase activity (GO:0008234); hydrolase activity (GO:0016787)	uchl1	UCHL1	ubiquitin C-terminal hydrolase L1	34	36	35	33	35	34	491530000	459527000	478991000	0.000171174	0.000174246	0.000182017	33	36	33	32	35	32	386306000	388218000	474751000	0.000166611	0.000190367	0.000169837	31	33	36	30	32	35	305978000	320795000	311101000	0.000188501	0.000174917	0.000188893
ppib	Q6PBW4	ppib;wu:fa97f08;cb87;sb:cb87;zgc:73214;zgc:86796	ZDB-GENE-040426-1955	Predicted to enable cyclosporin A binding activity and peptidyl-prolyl cis-trans isomerase activity. Predicted to be involved in protein folding and protein peptidyl-prolyl isomerization. Predicted to be active in cytoplasm and intracellular membrane-bounded organelle. Is expressed in several structures, including axis; hatching gland; notochord; pectoral fin musculature; and polster. Human ortho…	peptidylprolyl isomerase B (cyclophilin B)	406292	cytoplasm (GO:0005737); endoplasmic reticulum lumen (GO:0005788); melanosome (GO:0042470); intracellular membrane-bounded organelle (GO:0043231)	protein peptidyl-prolyl isomerization (GO:0000413); protein folding (GO:0006457)	peptidyl-prolyl cis-trans isomerase activity (GO:0003755); cyclosporin A binding (GO:0016018); isomerase activity (GO:0016853)	ppib	PPIB	peptidylprolyl isomerase B	66	67	64	61	61	58	488585000	507794000	492765000	0.000171174	0.000174246	0.000182017	56	59	62	52	54	57	399548000	399188000	417576000	0.000166611	0.000190367	0.000169837	60	58	59	55	52	54	309129000	366968000	346548000	0.000188501	0.000174917	0.000188893
rps26l	Q6PBZ2	rps26l;zgc:73182	ZDB-GENE-040426-1706	Predicted to enable mRNA binding activity. Predicted to be a structural constituent of ribosome. Predicted to act upstream of or within translation. Predicted to be located in ribosome. Predicted to be part of cytosolic small ribosomal subunit. Human ortholog(s) of this gene implicated in Diamond-Blackfan anemia 10. Orthologous to several human genes including RPS26 (ribosomal protein S26).	ribosomal protein S26, like	393715	ribosome (GO:0005840); cytosolic small ribosomal subunit (GO:0022627); ribonucleoprotein complex (GO:1990904)	translation (GO:0006412)	mRNA binding (GO:0003729); structural constituent of ribosome (GO:0003735)				8	8	9	8	8	9	470970000	504296000	479441000	0.000171174	0.000174246	0.000182017	8	9	8	8	9	8	349759000	376241000	391448000	0.000166611	0.000190367	0.000169837	10	8	8	10	8	8	653195000	663952000	663603000	0.000188501	0.000174917	0.000188893
hnrnpaba	Q6NYU8;A0A8M2BHF1	hnrnpaba;hnrpab;hm:zeh1271;hnrnpab;sqd-likeA;wu:fa18g02;wu:fb07b06;wu:fb16c05;zeh1271	ZDB-GENE-030131-185	Predicted to enable RNA binding activity. Predicted to be involved in regulation of gene expression. Predicted to be located in cytoplasm and nucleus. Predicted to be active in nucleoplasm. Is expressed in several structures, including EVL; digestive system; fin; nervous system; and periderm. Human ortholog(s) of this gene implicated in hepatocellular carcinoma. Orthologous to human HNRNPAB (hete…	heterogeneous nuclear ribonucleoprotein A/Ba	321466	nucleus (GO:0005634); nucleoplasm (GO:0005654); cytoplasm (GO:0005737); ribonucleoprotein complex (GO:1990904)	regulation of gene expression (GO:0010468)	nucleic acid binding (GO:0003676); RNA binding (GO:0003723)	hnrnpaba	HNRNPAB	heterogeneous nuclear ribonucleoprotein A/B	71	70	69	52	50	50	466594000	474541000	457625000	0.000171174	0.000174246	0.000182017	65	71	70	47	51	52	408890000	409897000	404247000	0.000166611	0.000190367	0.000169837	55	59	54	43	45	42	418467000	436385000	465896000	0.000188501	0.000174917	0.000188893
rps8	P62247	rps8											45	44	44	28	27	27	451887000	471894000	449162000	0.000171174	0.000174246	0.000182017	43	44	44	27	28	29	444177000	430446000	445059000	0.000166611	0.000190367	0.000169837	37	39	38	21	23	22	487122000	486584000	492000000	0.000188501	0.000174917	0.000188893
eef2b	Q6P3J5	eef2b;EEF2;eef2l;fe49h02;wu:fe49h02;zgc:63584	ZDB-GENE-030131-5128	Predicted to enable GTPase activity; ribosome binding activity; and translation elongation factor activity. Acts upstream of or within cellular response to xenobiotic stimulus and chordate embryonic development. Predicted to be part of ribonucleoprotein complex. Predicted to be active in cytosol. Is expressed in several structures, including epidermis; immature eye; nervous system; tail bud; and …	eukaryotic translation elongation factor 2b	326929	nucleus (GO:0005634); cytoplasm (GO:0005737); cytosol (GO:0005829); ribonucleoprotein complex (GO:1990904)	translation (GO:0006412); translational elongation (GO:0006414); chordate embryonic development (GO:0043009); cellular response to xenobiotic stimulus (GO:0071466)	nucleotide binding (GO:0000166); translation elongation factor activity (GO:0003746); GTPase activity (GO:0003924); protein binding (GO:0005515); GTP binding (GO:0005525); hydrolase activity (GO:0016787); ribosome binding (GO:0043022)	eef2b	EEF2	eukaryotic translation elongation factor 2	176	172	174	94	93	93	450161000	477543000	477089000	0.000171174	0.000174246	0.000182017	179	180	175	100	99	96	581623000	513482000	528612000	0.000166611	0.000190367	0.000169837	168	171	167	89	90	86	705629000	694380000	677668000	0.000188501	0.000174917	0.000188893
tuba1b	B8A516	tuba1b;fb22g06;cb944;tuba1;wu:fb22g06	ZDB-GENE-030822-1	Predicted to enable GTP binding activity. Predicted to be a structural constituent of cytoskeleton. Predicted to be involved in microtubule cytoskeleton organization and mitotic cell cycle. Predicted to act upstream of or within microtubule-based process. Predicted to be located in cytoskeleton. Predicted to be active in cytoplasm and microtubule. Is expressed in several structures, including ect…	tubulin, alpha 1b	373080	cytoplasm (GO:0005737); cytoskeleton (GO:0005856); microtubule (GO:0005874)	microtubule cytoskeleton organization (GO:0000226); mitotic cell cycle (GO:0000278); microtubule-based process (GO:0007017)	nucleotide binding (GO:0000166); structural constituent of cytoskeleton (GO:0005200); GTP binding (GO:0005525); hydrolase activity (GO:0016787)	tuba1b	TUBA1B	tubulin alpha 1b	69	70	71	13	13	12	442974000	453008000	447128000	0.000171174	0.000174246	0.000182017	76	70	77	12	12	12	378117000	364699000	338658000	0.000166611	0.000190367	0.000169837	65	59	62	10	9	11	617337000	645356000	598259000	0.000188501	0.000174917	0.000188893
cyt1	Q9PWD8	cyt1;wu:fa03a08;wu:fb34e10	ZDB-GENE-991008-6	Predicted to enable structural molecule activity. Acts upstream of or within cell migration involved in gastrulation. Predicted to be located in intermediate filament. Predicted to be active in cytoskeleton. Is expressed in EVL; embryonic structure; epidermis; epithelium; and periderm. Human ortholog(s) of this gene implicated in several diseases, including corneal dystrophy (multiple); ectoderma…	type I cytokeratin, enveloping layer	30327	cytoskeleton (GO:0005856); intermediate filament (GO:0005882)	cell migration involved in gastrulation (GO:0042074)	structural molecule activity (GO:0005198)				101	102	106	25	24	27	440043000	462345000	458390000	0.000171174	0.000174246	0.000182017	110	113	108	32	34	33	586475000	571633000	611072000	0.000166611	0.000190367	0.000169837	122	125	122	33	33	32	2372210000	2216450000	2329460000	0.000188501	0.000174917	0.000188893
rpl13	Q90Z10	rpl13	ZDB-GENE-031007-1	Predicted to enable RNA binding activity. Predicted to be a structural constituent of ribosome. Acts upstream of or within embryonic cranial skeleton morphogenesis and regulation of cell cycle. Predicted to be located in cytoplasm and ribosome. Predicted to be part of cytosolic large ribosomal subunit. Used to study spondyloepimetaphyseal dysplasia. Orthologous to human RPL13 (ribosomal protein L…	ribosomal protein L13	378961	cytoplasm (GO:0005737); ribosome (GO:0005840); cytosolic large ribosomal subunit (GO:0022625); ribonucleoprotein complex (GO:1990904)	translation (GO:0006412); embryonic cranial skeleton morphogenesis (GO:0048701); regulation of cell cycle (GO:0051726)	RNA binding (GO:0003723); structural constituent of ribosome (GO:0003735)	rpl13	RPL13	ribosomal protein L13	54	54	54	54	54	54	435263000	436600000	437463000	0.000171174	0.000174246	0.000182017	55	52	52	55	52	52	312362000	322152000	349567000	0.000166611	0.000190367	0.000169837	53	52	53	53	52	53	498312000	507099000	505805000	0.000188501	0.000174917	0.000188893
rps25	Q6PBI5	rps25;zgc:73391	ZDB-GENE-040426-1788	Predicted to be a structural constituent of ribosome. Predicted to be located in ribosome. Predicted to be part of cytosolic small ribosomal subunit. Orthologous to human RPS25 (ribosomal protein S25).	ribosomal protein S25	393788	cytoplasm (GO:0005737); ribosome (GO:0005840); cytosolic small ribosomal subunit (GO:0022627); ribonucleoprotein complex (GO:1990904)		structural constituent of ribosome (GO:0003735)	rps25	RPS25	ribosomal protein S25	32	33	34	32	32	33	433676000	449529000	454370000	0.000171174	0.000174246	0.000182017	29	28	30	29	28	30	475776000	435369000	431224000	0.000166611	0.000190367	0.000169837	29	30	30	28	29	29	351389000	338713000	367982000	0.000188501	0.000174917	0.000188893
rpsa	B2GNT1;Q803F6	rpsa;RPSA;lamr1	ZDB-GENE-040426-811	Predicted to be a structural constituent of ribosome. Predicted to be involved in cytoplasmic translation and ribosomal small subunit assembly. Predicted to be located in several cellular components, including nucleus; plasma membrane; and ribosome. Predicted to be part of cytosolic small ribosomal subunit. Is expressed in eye. Orthologous to human RPSA (ribosomal protein SA).	ribosomal protein SA	394027	nucleus (GO:0005634); cytoplasm (GO:0005737); ribosome (GO:0005840); plasma membrane (GO:0005886); small ribosomal subunit (GO:0015935); membrane (GO:0016020); cytosolic small ribosomal subunit (GO:0022627); ribonucleoprotein complex (GO:1990904)	ribosomal small subunit assembly (GO:0000028); cytoplasmic translation (GO:0002181); translation (GO:0006412); cell adhesion (GO:0007155)	structural constituent of ribosome (GO:0003735); laminin receptor activity (GO:0005055); laminin binding (GO:0043236)	rpsa	RPSA	ribosomal protein SA	31	31	31	31	31	31	432841000	477856000	464657000	0.000171174	0.000174246	0.000182017	30	31	32	30	31	32	365002000	407771000	393111000	0.000166611	0.000190367	0.000169837	26	26	25	26	26	25	445100000	490423000	439234000	0.000188501	0.000174917	0.000188893
aldh2.1	Q7SXU3	aldh2.1;aldh2a;aldh2;zgc:63786	ZDB-GENE-040426-1262	Enables 3-chloroallyl aldehyde dehydrogenase activity. Predicted to act upstream of or within cellular aldehyde metabolic process. Is expressed in several structures, including fin; heart; liver; musculature system; and pleuroperitoneal region. Human ortholog(s) of this gene implicated in several diseases, including alcohol use disorder; artery disease (multiple); diabetes mellitus (multiple); di…	aldehyde dehydrogenase 2 family member, tandem duplicate 1	393462	cellular_component (GO:0005575); mitochondrial matrix (GO:0005759)	cellular aldehyde metabolic process (GO:0006081)	3-chloroallyl aldehyde dehydrogenase activity (GO:0004028); aldehyde dehydrogenase (NAD+) activity (GO:0004029); oxidoreductase activity (GO:0016491); oxidoreductase activity, acting on the aldehyde or oxo group of donors, NAD or NADP as acceptor (GO:0016620); glyceraldehyde-3-phosphate dehydrogenase (NAD+) (non-phosphorylating) activity (GO:0043878)	aldh2.1	ALDH2	aldehyde dehydrogenase 2 family member	60	61	60	60	61	60	419782000	418241000	411172000	0.000171174	0.000174246	0.000182017	61	62	61	59	60	59	336634000	353732000	366446000	0.000166611	0.000190367	0.000169837	55	53	51	55	53	51	196960000	204878000	208230000	0.000188501	0.000174917	0.000188893
rps6	Q6DHL6	rps6;wu:fa92e06;wu:fb64g06;zgc:92237	ZDB-GENE-040801-8	Predicted to be a structural constituent of ribosome. Predicted to act upstream of or within translation. Predicted to be located in ribosome. Is expressed in liver. Orthologous to human RPS6 (ribosomal protein S6).	ribosomal protein S6	445028	ribosome (GO:0005840); ribonucleoprotein complex (GO:1990904)	translation (GO:0006412)	structural constituent of ribosome (GO:0003735)	rps6	RPS6	ribosomal protein S6	58	61	59	58	61	59	419752000	426271000	430219000	0.000171174	0.000174246	0.000182017	53	55	55	53	55	55	270411000	283029000	315823000	0.000166611	0.000190367	0.000169837	57	61	60	57	61	60	453441000	463200000	446741000	0.000188501	0.000174917	0.000188893
hspe1	F6NVJ1;Q6IQI7	hspe1;cpn10;zgc:86747	ZDB-GENE-000906-2	Predicted to enable chaperone binding activity; metal ion binding activity; and unfolded protein binding activity. Predicted to be involved in chaperone cofactor-dependent protein refolding. Predicted to act upstream of or within protein folding. Predicted to be active in mitochondrial matrix. Is expressed in several structures, including alar plate midbrain region; digestive system; midbrain; pe…	heat shock 10 protein 1	58041	mitochondrial matrix (GO:0005759)	protein folding (GO:0006457); chaperone cofactor-dependent protein refolding (GO:0051085)	ATP binding (GO:0005524); protein folding chaperone (GO:0044183); metal ion binding (GO:0046872); unfolded protein binding (GO:0051082); protein-folding chaperone binding (GO:0051087)	hspe1	HSPE1	heat shock protein family E (Hsp10) member 1	36	37	34	36	37	34	414100000	449057000	468561000	0.000171174	0.000174246	0.000182017	34	35	33	34	35	33	237194000	272885000	265445000	0.000166611	0.000190367	0.000169837	28	31	34	28	31	34	289134000	270627000	288314000	0.000188501	0.000174917	0.000188893
tktb	Q6PHI8;A0A8M9PWD4	tktb;TKT;cb860;fb38f03;fj52f12;id:ibd3270;tkt;wu:cegs2794;wu:fb38f03;wu:fj52f12	ZDB-GENE-030909-13	Predicted to enable thiamine pyrophosphate binding activity and transketolase activity. Is expressed in several structures, including alar plate midbrain region; digestive system; eye; midbrain; and yolk. Orthologous to several human genes including TKTL2 (transketolase like 2).	transketolase b	378713	cytoplasm (GO:0005737)		catalytic activity (GO:0003824); transketolase activity (GO:0004802); transferase activity (GO:0016740); thiamine pyrophosphate binding (GO:0030976); metal ion binding (GO:0046872)	tktb	TKT	transketolase	84	84	82	84	84	82	402436000	397965000	426356000	0.000171174	0.000174246	0.000182017	87	85	85	87	85	85	373871000	368008000	351819000	0.000166611	0.000190367	0.000169837	78	77	73	78	77	73	365644000	366480000	351358000	0.000188501	0.000174917	0.000188893
krt4	F1QK60;A0A8M1P5N6	krt4;cb59;etID20321.6;krt8;wu:fa91a11;wu:fd19e09;wu:fl23c09;zf-K8	ZDB-GENE-000607-83	Predicted to be a structural constituent of skin epidermis. Predicted to be involved in intermediate filament organization and keratinization. Predicted to be located in intermediate filament. Predicted to be active in keratin filament. Is expressed in several structures, including EVL; digestive system; ectoderm; endocrine system; and integument. Human ortholog(s) of this gene implicated in seve…	keratin 4	794486	intermediate filament (GO:0005882); keratin filament (GO:0045095)	keratinization (GO:0031424); intermediate filament organization (GO:0045109)	structural constituent of skin epidermis (GO:0030280)				137	137	142	65	63	69	399508000	420952000	409986000	0.000171174	0.000174246	0.000182017	141	142	137	65	64	65	532495000	504961000	557209000	0.000166611	0.000190367	0.000169837	151	157	154	72	77	75	1669240000	1738920000	1807090000	0.000188501	0.000174917	0.000188893
rpl7a	Q6PBZ1	rpl7a;zgc:86667;wu:fa95b03;zgc:73183;DKEY-226M8.3-001	ZDB-GENE-031001-9	Predicted to enable RNA binding activity. Predicted to be involved in maturation of LSU-rRNA. Predicted to act upstream of or within ribosome biogenesis. Predicted to be located in ribosome. Predicted to be part of cytosolic large ribosomal subunit. Is expressed in brain; eye; immature eye; neural plate; and presumptive neural plate. Orthologous to human RPL7A (ribosomal protein L7a).	ribosomal protein L7a	337010	ribosome (GO:0005840); cytosolic large ribosomal subunit (GO:0022625); ribonucleoprotein complex (GO:1990904)	maturation of LSU-rRNA (GO:0000470); ribosome biogenesis (GO:0042254)	RNA binding (GO:0003723)	rpl7a	RPL7A	ribosomal protein L7a	65	64	62	65	64	62	393342000	426354000	407774000	0.000171174	0.000174246	0.000182017	57	55	59	57	55	59	329239000	322258000	334663000	0.000166611	0.000190367	0.000169837	60	64	63	60	64	63	475868000	467402000	463824000	0.000188501	0.000174917	0.000188893
rpl8	Q6P0V6	rpl8;zgc:73105	ZDB-GENE-040426-1670	Predicted to enable RNA binding activity. Predicted to be a structural constituent of ribosome. Predicted to be involved in cytoplasmic translation. Predicted to act upstream of or within translation. Predicted to be located in cytoplasm and ribosome. Predicted to be part of cytosolic large ribosomal subunit. Is expressed in endodermal cell; intestine; liver; and pancreas. Orthologous to human RP…	ribosomal protein L8	393686	cytoplasm (GO:0005737); ribosome (GO:0005840); large ribosomal subunit (GO:0015934); cytosolic large ribosomal subunit (GO:0022625); ribonucleoprotein complex (GO:1990904)	cytoplasmic translation (GO:0002181); translation (GO:0006412)	RNA binding (GO:0003723); structural constituent of ribosome (GO:0003735); rRNA binding (GO:0019843)	rpl8	RPL8	ribosomal protein L8	47	47	48	47	47	48	382578000	411879000	394441000	0.000171174	0.000174246	0.000182017	42	46	44	42	46	44	341848000	292831000	353716000	0.000166611	0.000190367	0.000169837	38	41	40	38	41	40	455331000	459908000	474736000	0.000188501	0.000174917	0.000188893
cat	A0A0R4II89;Q9PT92;A0A8M1PAV5	cat;SO:0001217;fb68a12;wu:fb68a12	ZDB-GENE-000210-20	Predicted to enable catalase activity and heme binding activity. Acts upstream of or within response to copper ion. Predicted to be active in mitochondrion and peroxisome. Is expressed in several structures, including digestive system; eye; gill; muscle; and ventricular zone. Human ortholog(s) of this gene implicated in several diseases, including acatalasia; eye disease (multiple); lung disease …	catalase	30068	cytoplasm (GO:0005737); mitochondrion (GO:0005739); peroxisome (GO:0005777)	response to oxidative stress (GO:0006979); response to hydrogen peroxide (GO:0042542); hydrogen peroxide catabolic process (GO:0042744); response to copper ion (GO:0046688)	catalase activity (GO:0004096); peroxidase activity (GO:0004601); oxidoreductase activity (GO:0016491); heme binding (GO:0020037); metal ion binding (GO:0046872)	cat	CAT	catalase	97	102	98	97	101	97	381167000	399436000	395039000	0.000171174	0.000174246	0.000182017	101	102	100	100	101	99	354642000	333806000	359590000	0.000166611	0.000190367	0.000169837	88	85	84	87	85	84	197919000	211799000	205556000	0.000188501	0.000174917	0.000188893
aldh18a1	A4IGC8;A0A8M3AYJ5;A0A8M3B4R7	aldh18a1;cb842;cb899;pycs;sb:cb881;wu:fa91f10;wu:fi05f11;wu:fi17d12	ZDB-GENE-030131-5602	Predicted to enable glutamate-5-semialdehyde dehydrogenase activity. Predicted to be involved in L-proline biosynthetic process. Predicted to act upstream of or within phosphorylation and proline biosynthetic process. Predicted to be located in cytoplasm. Predicted to be active in mitochondrion. Is expressed in several structures, including central nervous system; endocrine system; eye; immature …	aldehyde dehydrogenase 18 family, member A1	557186	cytoplasm (GO:0005737); mitochondrion (GO:0005739)	proline biosynthetic process (GO:0006561); metabolic process (GO:0008152); amino acid biosynthetic process (GO:0008652); phosphorylation (GO:0016310); L-proline biosynthetic process (GO:0055129)	nucleotide binding (GO:0000166); catalytic activity (GO:0003824); glutamate 5-kinase activity (GO:0004349); glutamate-5-semialdehyde dehydrogenase activity (GO:0004350); ATP binding (GO:0005524); kinase activity (GO:0016301); oxidoreductase activity (GO:0016491); oxidoreductase activity, acting on the aldehyde or oxo group of donors, NAD or NADP as acceptor (GO:0016620); transferase activity (GO:…	aldh18a1	ALDH18A1	aldehyde dehydrogenase 18 family member A1	114	117	115	114	117	115	380049000	388674000	385368000	0.000171174	0.000174246	0.000182017	118	115	116	118	115	116	465882000	388605000	411352000	0.000166611	0.000190367	0.000169837	97	102	89	97	102	89	216524000	212303000	201454000	0.000188501	0.000174917	0.000188893
got2b	Q7ZWF5	got2b;zgc:56425;fj40h07;wu:fj40h07	ZDB-GENE-030131-7917	Predicted to enable L-aspartate:2-oxoglutarate aminotransferase activity. Predicted to be involved in aspartate catabolic process. Predicted to act upstream of or within amino acid metabolic process and biosynthetic process. Predicted to be active in mitochondrion. Is expressed in several structures, including adaxial cell; cardiovascular system; musculature system; nervous system; and pleuroperi…	glutamic-oxaloacetic transaminase 2b, mitochondrial	335974	mitochondrion (GO:0005739)	amino acid metabolic process (GO:0006520); aspartate catabolic process (GO:0006533); biosynthetic process (GO:0009058)	catalytic activity (GO:0003824); L-aspartate:2-oxoglutarate aminotransferase activity (GO:0004069); transaminase activity (GO:0008483); transferase activity (GO:0016740); pyridoxal phosphate binding (GO:0030170)	got2b	GOT2	glutamic-oxaloacetic transaminase 2	80	77	79	55	53	54	366834000	380834000	371770000	0.000171174	0.000174246	0.000182017	77	76	80	52	51	55	288262000	304891000	281977000	0.000166611	0.000190367	0.000169837	64	69	69	47	49	49	181360000	186654000	177748000	0.000188501	0.000174917	0.000188893
pdia4	Q1ECX9	pdia4;cai;fj23a12;wu:fd20c07;wu:fj23a12;zgc:113965;zgc:136625;zgc:56014;zgc:77773	ZDB-GENE-030131-5493	Predicted to enable protein disulfide isomerase activity. Predicted to be involved in protein folding and response to endoplasmic reticulum stress. Predicted to be located in endoplasmic reticulum lumen. Predicted to be active in cell surface and endoplasmic reticulum. Orthologous to human PDIA4 (protein disulfide isomerase family A member 4).	protein disulfide isomerase family A, member 4	554998	endoplasmic reticulum (GO:0005783); endoplasmic reticulum lumen (GO:0005788); cell surface (GO:0009986)	protein folding (GO:0006457); response to endoplasmic reticulum stress (GO:0034976)	protein disulfide isomerase activity (GO:0003756); isomerase activity (GO:0016853)	pdia4	PDIA4	protein disulfide isomerase family A member 4	136	138	135	134	136	133	356958000	364644000	353569000	0.000171174	0.000174246	0.000182017	128	129	128	126	127	126	330074000	308923000	337927000	0.000166611	0.000190367	0.000169837	119	121	117	117	119	115	230719000	235417000	249355000	0.000188501	0.000174917	0.000188893
pfn2b	A0A0R4IPL1;Q802D5	pfn2b;pfn2;wu:fb01g08;wu:fb54f09;wu:fd58f06	ZDB-GENE-040115-4	Predicted to enable actin binding activity. Predicted to be involved in positive regulation of actin filament bundle assembly and regulation of actin filament polymerization. Predicted to act upstream of or within actin cytoskeleton organization. Predicted to be located in cytoskeleton. Predicted to be active in cytoplasm. Is expressed in artery; axial vasculature; and vein. Orthologous to human …	profilin 2b	394235	cytoplasm (GO:0005737)	actin cytoskeleton organization (GO:0030036); regulation of actin filament polymerization (GO:0030833); positive regulation of actin filament bundle assembly (GO:0032233)	actin binding (GO:0003779)	pfn2b	PFN2	profilin 2	34	34	34	33	33	33	354455000	376425000	354833000	0.000171174	0.000174246	0.000182017	36	35	36	35	34	35	236073000	276116000	257760000	0.000166611	0.000190367	0.000169837	31	32	33	30	31	32	236799000	265353000	254661000	0.000188501	0.000174917	0.000188893
pcna	Q9PTP1	pcna	ZDB-GENE-000210-8	Predicted to enable DNA polymerase processivity factor activity. Acts upstream of or within response to activity and response to bacterium. Located in nucleus. Is expressed in several structures, including anterior neural tube; head; immature eye; nervous system; and pleuroperitoneal region. Orthologous to human PCNA (proliferating cell nuclear antigen).	proliferating cell nuclear antigen	30678	nucleus (GO:0005634); PCNA complex (GO:0043626); PCNA-p21 complex (GO:0070557)	DNA replication (GO:0006260); leading strand elongation (GO:0006272); regulation of DNA replication (GO:0006275); mismatch repair (GO:0006298); response to bacterium (GO:0009617); response to activity (GO:0014823); translesion synthesis (GO:0019985)	DNA binding (GO:0003677); DNA polymerase processivity factor activity (GO:0030337)	pcna	PCNA	proliferating cell nuclear antigen	44	42	45	44	42	45	352294000	351181000	355128000	0.000171174	0.000174246	0.000182017	41	42	40	41	42	40	205327000	227494000	211303000	0.000166611	0.000190367	0.000169837	41	42	42	41	42	42	249138000	268232000	286638000	0.000188501	0.000174917	0.000188893
cox5aa	Q4VBU7	cox5aa;zgc:114165;cox5a;wu:fj32b09;zgc:109989	ZDB-GENE-050522-133	Enables cytochrome-c oxidase activity. Acts upstream of or within embryonic organ development and spinal cord motor neuron differentiation. Predicted to be located in mitochondrial inner membrane. Predicted to be part of mitochondrial respiratory chain complex IV. Is expressed in several structures, including adaxial cell; alar plate midbrain region; immature eye; musculature system; and nervous …	cytochrome c oxidase subunit 5Aa	554101	mitochondrion (GO:0005739); mitochondrial inner membrane (GO:0005743); mitochondrial respiratory chain complex IV (GO:0005751); membrane (GO:0016020)	mitochondrial electron transport, cytochrome c to oxygen (GO:0006123); spinal cord motor neuron differentiation (GO:0021522); electron transport chain (GO:0022900); embryonic organ development (GO:0048568); proton transmembrane transport (GO:1902600)	cytochrome-c oxidase activity (GO:0004129); metal ion binding (GO:0046872)	cox5aa	COX5A	cytochrome c oxidase subunit 5A	18	18	18	10	10	10	350840000	381186000	377901000	0.000171174	0.000174246	0.000182017	16	18	17	9	10	9	218994000	238111000	254216000	0.000166611	0.000190367	0.000169837	15	16	16	7	8	8	172454000	171629000	179429000	0.000188501	0.000174917	0.000188893
rps4x	Q642H9	rps4x;rps4;zgc:92076	ZDB-GENE-040927-19	Predicted to enable RNA binding activity. Predicted to be a structural constituent of ribosome. Acts upstream of or within brain development and chordate embryonic development. Predicted to be located in ribosome. Predicted to be part of cytosolic small ribosomal subunit. Orthologous to several human genes including RPS4X (ribosomal protein S4 X-linked).	ribosomal protein S4 X-linked	449547	nucleus (GO:0005634); nucleolus (GO:0005730); cytoplasm (GO:0005737); ribosome (GO:0005840); cytosolic small ribosomal subunit (GO:0022627); small-subunit processome (GO:0032040); ribonucleoprotein complex (GO:1990904)	translation (GO:0006412); brain development (GO:0007420); ribosomal small subunit biogenesis (GO:0042274); chordate embryonic development (GO:0043009)	RNA binding (GO:0003723); structural constituent of ribosome (GO:0003735); rRNA binding (GO:0019843)	rps4x	RPS4X	ribosomal protein S4 X-linked	73	75	74	73	75	74	349344000	358476000	377259000	0.000171174	0.000174246	0.000182017	78	76	79	78	76	79	374454000	375431000	355520000	0.000166611	0.000190367	0.000169837	70	70	70	70	70	70	447585000	464730000	460486000	0.000188501	0.000174917	0.000188893
rpl4	Q7ZW95	rpl4;zgc:56659;fa97a02;fl04b10;wu:fa97a02;wu:fa97c01;wu:fl04b10;zgc:85693;CH211-242M18.3-001	ZDB-GENE-030131-9034	Predicted to enable RNA binding activity. Predicted to be a structural constituent of ribosome. Predicted to act upstream of or within translation. Predicted to be located in ribosome. Predicted to be part of cytosolic large ribosomal subunit. Is expressed in digestive system; endodermal cell; and eye. Orthologous to human RPL4 (ribosomal protein L4).	ribosomal protein L4	337090	ribosome (GO:0005840); cytosolic large ribosomal subunit (GO:0022625); ribonucleoprotein complex (GO:1990904)	translation (GO:0006412)	RNA binding (GO:0003723); structural constituent of ribosome (GO:0003735)	rpl4	RPL4	ribosomal protein L4	103	105	102	103	105	102	346763000	380046000	348750000	0.000171174	0.000174246	0.000182017	103	101	106	103	101	106	309115000	276577000	321098000	0.000166611	0.000190367	0.000169837	99	104	104	99	104	104	378775000	390841000	386986000	0.000188501	0.000174917	0.000188893
rpl23	Q6PC14	rpl23;zgc:73149	ZDB-GENE-030131-8756	Predicted to enable large ribosomal subunit rRNA binding activity. Predicted to be a structural constituent of ribosome. Predicted to act upstream of or within translation. Predicted to be located in ribosome. Predicted to be part of cytosolic large ribosomal subunit. Is expressed in endodermal cell; intestine; liver; and pancreas. Orthologous to human RPL23 (ribosomal protein L23).	ribosomal protein L23	336812	cytoplasm (GO:0005737); ribosome (GO:0005840); cytosolic large ribosomal subunit (GO:0022625); ribonucleoprotein complex (GO:1990904)	translation (GO:0006412)	structural constituent of ribosome (GO:0003735); large ribosomal subunit rRNA binding (GO:0070180)	rpl23	RPL23	ribosomal protein L23	30	29	29	30	29	29	345387000	349534000	348946000	0.000171174	0.000174246	0.000182017	29	29	30	29	29	30	317138000	323023000	342659000	0.000166611	0.000190367	0.000169837	28	30	31	28	30	31	404317000	392046000	396705000	0.000188501	0.000174917	0.000188893
hsp90b1	Q7T3L3	hsp90b1;GP96;fb61d09;GRP94;tra-1;tra1;wu:fb61d09;wu:fq25g01	ZDB-GENE-031002-1	Predicted to enable unfolded protein binding activity. Acts upstream of or within defense response to Gram-positive bacterium; otolith tethering; and response to hypoxia. Predicted to be active in endoplasmic reticulum and perinuclear region of cytoplasm. Is expressed in several structures, including axis; hatching gland; integument; lateral line system; and polster. Orthologous to several human …	heat shock protein 90, beta (grp94), member 1	386590	endoplasmic reticulum (GO:0005783); sarcoplasmic reticulum lumen (GO:0033018); melanosome (GO:0042470); perinuclear region of cytoplasm (GO:0048471)	response to hypoxia (GO:0001666); protein folding (GO:0006457); otolith tethering (GO:0035889); ERAD pathway (GO:0036503); defense response to Gram-positive bacterium (GO:0050830)	nucleotide binding (GO:0000166); ATP binding (GO:0005524); ATP hydrolysis activity (GO:0016887); unfolded protein binding (GO:0051082); ATP-dependent protein folding chaperone (GO:0140662)	hsp90b1	HSP90B1	heat shock protein 90 beta family member 1	177	177	180	172	172	175	344114000	341429000	342983000	0.000171174	0.000174246	0.000182017	166	167	168	161	162	163	290945000	288049000	295995000	0.000166611	0.000190367	0.000169837	143	148	143	138	143	138	174985000	176901000	181810000	0.000188501	0.000174917	0.000188893
prdx3	Q5BJB9	prdx3;cb718;wu:fk49e09;zgc:110282;zgc:112512	ZDB-GENE-030826-18	Predicted to enable thioredoxin peroxidase activity. Predicted to be involved in cell redox homeostasis and cellular response to oxidative stress. Predicted to be active in mitochondrion. Is expressed in several structures, including alar plate midbrain region; digestive system; eye; midbrain; and musculature system. Orthologous to human PRDX3 (peroxiredoxin 3).	peroxiredoxin 3	373079	mitochondrion (GO:0005739); cytosol (GO:0005829)	response to oxidative stress (GO:0006979); cellular response to stress (GO:0033554); hydrogen peroxide catabolic process (GO:0042744); cell redox homeostasis (GO:0045454)	peroxidase activity (GO:0004601); thioredoxin peroxidase activity (GO:0008379); antioxidant activity (GO:0016209); oxidoreductase activity (GO:0016491); peroxiredoxin activity (GO:0051920)	prdx3	PRDX3	peroxiredoxin 3	33	33	34	31	31	32	342167000	352399000	359958000	0.000171174	0.000174246	0.000182017	32	32	33	30	30	31	294724000	324920000	325806000	0.000166611	0.000190367	0.000169837	31	29	30	29	27	28	181825000	175315000	182845000	0.000188501	0.000174917	0.000188893
hspa9	Q5XJ12	hspa9;crs;cb740;hspa9b;wu:fc14d08;wu:fc27c10;wu:fc38a06	ZDB-GENE-030828-12	Predicted to enable several functions, including ATP binding activity; ATP hydrolysis activity; and misfolded protein binding activity. Acts upstream of or within fin regeneration and hemopoiesis. Predicted to be active in mitochondrion. Is expressed in several structures, including digestive system; eye; midbrain; musculature system; and segmental plate. Human ortholog(s) of this gene implicated…	heat shock protein 9	373085	cytoplasm (GO:0005737); mitochondrion (GO:0005739); mitochondrial matrix (GO:0005759)	protein folding (GO:0006457); hemopoiesis (GO:0030097); fin regeneration (GO:0031101); protein refolding (GO:0042026); chaperone cofactor-dependent protein refolding (GO:0051085)	nucleotide binding (GO:0000166); ATP binding (GO:0005524); ATP hydrolysis activity (GO:0016887); heat shock protein binding (GO:0031072); protein folding chaperone (GO:0044183); unfolded protein binding (GO:0051082); ATP-dependent protein folding chaperone (GO:0140662)	hspa9	HSPA9	heat shock protein family A (Hsp70) member 9	126	129	130	123	126	127	330563000	344159000	340978000	0.000171174	0.000174246	0.000182017	129	121	126	126	118	123	263944000	252648000	295207000	0.000166611	0.000190367	0.000169837	116	114	123	113	111	120	207336000	213999000	220240000	0.000188501	0.000174917	0.000188893
krt95	Q6DG66	krt95;zgc:92035	ZDB-GENE-040718-88	Predicted to enable structural molecule activity. Predicted to be located in intermediate filament. Predicted to be active in cytoskeleton. Orthologous to human KRT19 (keratin 19).	keratin 95	436665	cytoskeleton (GO:0005856); intermediate filament (GO:0005882)	biological_process (GO:0008150)	molecular_function (GO:0003674); structural molecule activity (GO:0005198)				9	10	12	6	6	7	329550000	318103000	364835000	0.000171174	0.000174246	0.000182017	10	9	10	5	5	5	176130000	128993000	213643000	0.000166611	0.000190367	0.000169837	8	8	9	5	5	5	673253000	741092000	744340000	0.000188501	0.000174917	0.000188893
si:dkey-261m9.12	E7F5A4;A0A8M6YYI1	si:dkey-261m9.12	ZDB-GENE-131126-58	Predicted to enable double-stranded DNA binding activity and nucleosomal DNA binding activity. Predicted to be involved in chromosome condensation and negative regulation of DNA recombination. Predicted to act upstream of or within nucleosome assembly. Predicted to be located in chromosome. Predicted to be part of nucleosome. Predicted to be active in nucleus. Human ortholog(s) of this gene impli…	si:dkey-261m9.12	560910	nucleosome (GO:0000786); nucleus (GO:0005634); chromosome (GO:0005694)	nucleosome assembly (GO:0006334); chromosome condensation (GO:0030261); negative regulation of DNA recombination (GO:0045910); anatomical structure development (GO:0048856)	DNA binding (GO:0003677); double-stranded DNA binding (GO:0003690); structural constituent of chromatin (GO:0030527); nucleosomal DNA binding (GO:0031492)				37	37	36	8	7	6	327115000	333770000	318127000	0.000171174	0.000174246	0.000182017	33	31	33	6	6	7	165089000	179845000	175811000	0.000166611	0.000190367	0.000169837	35	36	39	6	6	8	406813000	476770000	445091000	0.000188501	0.000174917	0.000188893
rpl15	A7MBT5;Q6DHS3	rpl15;ube2e1;zgc:171646;wu:fa92b05;zgc:92114	ZDB-GENE-040801-183	Predicted to enable RNA binding activity. Predicted to be a structural constituent of ribosome. Predicted to be involved in cytoplasmic translation. Predicted to act upstream of or within translation. Predicted to be located in ribosome. Predicted to be part of cytosolic large ribosomal subunit. Is expressed in endodermal cell; intestine; liver; and pancreas. Human ortholog(s) of this gene implic…	ribosomal protein L15	445053	ribosome (GO:0005840); cytosolic large ribosomal subunit (GO:0022625); ribonucleoprotein complex (GO:1990904)	cytoplasmic translation (GO:0002181); translation (GO:0006412)	RNA binding (GO:0003723); structural constituent of ribosome (GO:0003735)	rpl15	RPL15	ribosomal protein L15	39	39	38	36	36	35	326589000	346982000	346133000	0.000171174	0.000174246	0.000182017	40	38	38	37	34	35	390842000	396355000	367973000	0.000166611	0.000190367	0.000169837	32	33	33	29	30	30	408883000	400249000	392880000	0.000188501	0.000174917	0.000188893
rpl11	Q6IQI6	rpl11;zgc:86748	ZDB-GENE-040625-147	Predicted to enable RNA binding activity. Predicted to be a structural constituent of ribosome. Acts upstream of or within several processes, including erythrocyte development; glucose homeostasis; and hemoglobin biosynthetic process. Predicted to be located in ribosome. Predicted to be part of cytosolic large ribosomal subunit. Is expressed in endodermal cell; eye; intestine; liver; and pancreas…	ribosomal protein L11	415229	ribosome (GO:0005840); cytosolic large ribosomal subunit (GO:0022625); ribonucleoprotein complex (GO:1990904)	translation (GO:0006412); apoptotic process (GO:0006915); hemopoiesis (GO:0030097); erythrocyte differentiation (GO:0030218); hemoglobin biosynthetic process (GO:0042541); glucose homeostasis (GO:0042593); chordate embryonic development (GO:0043009); regulation of innate immune response (GO:0045088); erythrocyte development (GO:0048821)	RNA binding (GO:0003723); structural constituent of ribosome (GO:0003735)	rpl11	RPL11	ribosomal protein L11	28	28	28	28	28	28	321206000	325871000	312658000	0.000171174	0.000174246	0.000182017	28	26	28	28	26	28	357180000	289858000	300706000	0.000166611	0.000190367	0.000169837	27	28	27	27	28	27	332001000	329554000	329961000	0.000188501	0.000174917	0.000188893
idh2	Q7ZUP6	idh2;zgc:55485;wu:fb33c06;wu:fk31e05;wu:fq43b01	ZDB-GENE-031118-95	Predicted to enable NAD binding activity; isocitrate dehydrogenase (NADP+) activity; and magnesium ion binding activity. Predicted to act upstream of or within glyoxylate cycle; isocitrate metabolic process; and tricarboxylic acid cycle. Is expressed in several structures, including blastoderm; brain; digestive system; pectoral fin bud; and renal system. Human ortholog(s) of this gene implicated …	isocitrate dehydrogenase (NADP(+)) 2	386951	mitochondrion (GO:0005739)	glyoxylate cycle (GO:0006097); tricarboxylic acid cycle (GO:0006099); isocitrate metabolic process (GO:0006102)	magnesium ion binding (GO:0000287); isocitrate dehydrogenase (NADP+) activity (GO:0004450); oxidoreductase activity (GO:0016491); oxidoreductase activity, acting on the CH-OH group of donors, NAD or NADP as acceptor (GO:0016616); metal ion binding (GO:0046872); NAD binding (GO:0051287)	idh2	IDH2	isocitrate dehydrogenase (NADP(+)) 2	91	93	90	89	91	88	316459000	321391000	316190000	0.000171174	0.000174246	0.000182017	85	88	85	83	86	83	251269000	242650000	272445000	0.000166611	0.000190367	0.000169837	83	84	82	81	82	80	209234000	217746000	223745000	0.000188501	0.000174917	0.000188893
slc25a5	Q8JHI0;A7MCM1	slc25a5;SLC25A5;CHUNP6931;SI:bZ46J2.1;si:bz46j2.2;SI:bZ46J2.3;SI:bZ46J2.5;SI:bZ46J2.6;SI:bZ46J2.7;SI:bZ46J2.9;sr:nyz040;wu:fe06b05	ZDB-GENE-020419-9	Predicted to enable ATP:ADP antiporter activity. Predicted to be involved in mitochondrial ATP transmembrane transport and negative regulation of mitochondrial outer membrane permeabilization involved in apoptotic signaling pathway. Predicted to act upstream of or within mitochondrial ADP transmembrane transport. Predicted to be located in membrane. Predicted to be active in mitochondrial inner m…	solute carrier family 25 member 5	192321	mitochondrial inner membrane (GO:0005743); membrane (GO:0016020)	transmembrane transport (GO:0055085); mitochondrial ADP transmembrane transport (GO:0140021); negative regulation of mitochondrial outer membrane permeabilization involved in apoptotic signaling pathway (GO:1901029); mitochondrial ATP transmembrane transport (GO:1990544)	ATP:ADP antiporter activity (GO:0005471)	slc25a5	SLC25A5	solute carrier family 25 member 5	68	70	68	37	38	36	314616000	332160000	343885000	0.000171174	0.000174246	0.000182017	54	55	54	28	27	28	134948000	169245000	141711000	0.000166611	0.000190367	0.000169837	60	60	58	32	30	30	356793000	370929000	364655000	0.000188501	0.000174917	0.000188893
rps23	A8KB78	rps23;zgc:171710	ZDB-GENE-080220-50	Predicted to be a structural constituent of ribosome. Predicted to be involved in translation. Predicted to be part of cytosolic small ribosomal subunit. Predicted to be active in ribosome. Orthologous to human RPS23 (ribosomal protein S23).	ribosomal protein S23	100000341	rough endoplasmic reticulum (GO:0005791); ribosome (GO:0005840); small ribosomal subunit (GO:0015935); cytosolic small ribosomal subunit (GO:0022627); ribonucleoprotein complex (GO:1990904)	translation (GO:0006412)	structural constituent of ribosome (GO:0003735)	rps23	RPS23	ribosomal protein S23	25	25	26	25	25	26	314568000	344880000	334424000	0.000171174	0.000174246	0.000182017	19	20	20	19	20	20	258783000	222234000	255377000	0.000166611	0.000190367	0.000169837	26	27	28	26	27	28	402689000	377348000	406058000	0.000188501	0.000174917	0.000188893
vtg6	A0A8M1NG90	vtg6;si:rp71-23d18.1;vg6;wu:fb62e09	ZDB-GENE-001201-5	Predicted to enable lipid transporter activity. Predicted to be involved in cellular response to estrogen stimulus and response to estradiol. Predicted to act upstream of or within lipid transport. Is expressed in female organism; intestine; liver; ovary; and unfertilized egg.	vitellogenin 6	559229		lipid transport (GO:0006869); response to estradiol (GO:0032355); cellular response to estrogen stimulus (GO:0071391)	lipid transporter activity (GO:0005319); nutrient reservoir activity (GO:0045735)				322	327	328	34	35	35	313142000	325981000	333331000	0.000171174	0.000174246	0.000182017	311	319	313	33	32	30	142890000	153426000	134262000	0.000166611	0.000190367	0.000169837	300	296	284	28	31	26	235673000	247524000	216111000	0.000188501	0.000174917	0.000188893
eif4a1a	Q802C9	eif4a1a;wu:fd15g03;eif4a1;fb49a04;im:7143023;wu:fb20a10;wu:fb49a04;wu:fc76a02;wu:fc96c01	ZDB-GENE-031030-2	Predicted to enable translation initiation factor activity. Predicted to be involved in cytoplasmic translational initiation. Predicted to act upstream of or within translational initiation. Is expressed in several structures, including immature eye; neural rod; neuromast; paraxial mesoderm; and somite. Orthologous to human EIF4A1 (eukaryotic translation initiation factor 4A1).	eukaryotic translation initiation factor 4A1A	386634		cytoplasmic translational initiation (GO:0002183); translation (GO:0006412); translational initiation (GO:0006413)	nucleotide binding (GO:0000166); nucleic acid binding (GO:0003676); RNA binding (GO:0003723); RNA helicase activity (GO:0003724); translation initiation factor activity (GO:0003743); helicase activity (GO:0004386); ATP binding (GO:0005524); hydrolase activity (GO:0016787)	eif4a1a	EIF4A1	eukaryotic translation initiation factor 4A1	71	68	68	36	32	33	311753000	302006000	318143000	0.000171174	0.000174246	0.000182017	67	70	68	30	34	31	407615000	365647000	372985000	0.000166611	0.000190367	0.000169837	60	64	65	29	34	32	337467000	342160000	327209000	0.000188501	0.000174917	0.000188893
rpl6	Q567N5	rpl6;wu:fa93h05;wu:fb26a11;zgc:111805	ZDB-GENE-030131-8671	Predicted to enable RNA binding activity. Predicted to be a structural constituent of ribosome. Acts upstream of or within chordate embryonic development and pancreas development. Predicted to be located in ribosome. Predicted to be part of cytosolic large ribosomal subunit. Is expressed in digestive system; endodermal cell; epithelial cell of pancreas; and lens. Orthologous to human RPL6 (riboso…	ribosomal protein L6	336727	rough endoplasmic reticulum (GO:0005791); ribosome (GO:0005840); cytosolic large ribosomal subunit (GO:0022625); ribonucleoprotein complex (GO:1990904)	ribosomal large subunit assembly (GO:0000027); cytoplasmic translation (GO:0002181); translation (GO:0006412); pancreas development (GO:0031016); chordate embryonic development (GO:0043009)	RNA binding (GO:0003723); structural constituent of ribosome (GO:0003735)	rpl6	RPL6	ribosomal protein L6	62	63	62	45	46	44	311162000	332280000	320598000	0.000171174	0.000174246	0.000182017	58	58	58	44	45	44	246019000	269557000	255527000	0.000166611	0.000190367	0.000169837	60	62	60	42	44	42	319651000	345925000	339943000	0.000188501	0.000174917	0.000188893
desma	F1R8W3;F1R8W4;A0A8M1PA74;A0A8N7UZE8	desma;cb290;des;desm;wu:fb59a12;zgc:109859	ZDB-GENE-980526-221	Predicted to be a structural constituent of cytoskeleton. Acts upstream of or within several processes, including regulation of calcium ion transport into cytosol; regulation of cardiac muscle contraction by calcium ion signaling; and sarcomere organization. Located in Z disc. Is expressed in several structures, including cardiovascular system; mesoderm; musculature system; pectoral fin; and somi…	desmin a	30148	intermediate filament (GO:0005882); cell-cell junction (GO:0005911); Z disc (GO:0030018); sarcolemma (GO:0042383)	muscle contraction (GO:0006936); skeletal muscle tissue development (GO:0007519); locomotory behavior (GO:0007626); regulation of calcium ion transport into cytosol (GO:0010522); regulation of cardiac muscle contraction by calcium ion signaling (GO:0010882); myofibril assembly (GO:0030239); sarcomere organization (GO:0045214); regulation of cardiac muscle contraction (GO:0055117); heart contracti…		desma	DES	desmin	6	5	5	1	0	0				0.0656365			31	31	31	20	21	18	2649670	3058670	3179660	0.000166611	0.000190367	0.000169837	96	98	97	74	76	75	117496000	118630000	121000000	0.000188501	0.000174917	0.000188893
rps27.1	Q4VBV2	rps27.1;wu:fa18f12;zgc:109888	ZDB-GENE-050522-549	Predicted to enable RNA binding activity. Predicted to be a structural constituent of ribosome. Acts upstream of or within erythrocyte differentiation. Predicted to be located in ribosome. Predicted to be part of cytosolic small ribosomal subunit. Human ortholog(s) of this gene implicated in Diamond-Blackfan anemia 17. Orthologous to human RPS27 (ribosomal protein S27).	ribosomal protein S27, isoform 1	554155	nucleolus (GO:0005730); cytoplasm (GO:0005737); ribosome (GO:0005840); cytosolic small ribosomal subunit (GO:0022627); ribonucleoprotein complex (GO:1990904)	ribosomal small subunit assembly (GO:0000028); translation (GO:0006412); erythrocyte differentiation (GO:0030218)	RNA binding (GO:0003723); structural constituent of ribosome (GO:0003735); metal ion binding (GO:0046872)	rps27.1	RPS27	ribosomal protein S27	20	19	21	10	10	10	305177000	301885000	287830000	0.000171174	0.000174246	0.000182017	20	19	19	10	9	9	263578000	254639000	278988000	0.000166611	0.000190367	0.000169837	21	21	21	10	10	10	402492000	394847000	382943000	0.000188501	0.000174917	0.000188893
cirbpb	A0A8M1N8U3;A0A8M1P6M4;A0A8M9P4C4	cirbpb;cirbp;wu:fb12c11;wu:fi20g12;zgc:136559	ZDB-GENE-030131-5841	Predicted to enable RNA binding activity. Acts upstream of or within response to cold. Predicted to be located in cytoplasm and nucleoplasm. Predicted to be part of spliceosomal complex. Is expressed in several structures, including gill; heart; liver; muscle; and pleuroperitoneal region. Orthologous to several human genes including CIRBP (cold inducible RNA binding protein).	cold inducible RNA binding protein b	678563	nucleoplasm (GO:0005654); spliceosomal complex (GO:0005681); cytoplasm (GO:0005737)	response to cold (GO:0009409); positive regulation of mRNA splicing, via spliceosome (GO:0048026)	nucleic acid binding (GO:0003676); RNA binding (GO:0003723)	cirbpb	CIRBP	cold inducible RNA binding protein	45	48	44	45	48	44	304974000	279189000	285330000	0.000171174	0.000174246	0.000182017	39	39	39	39	39	39	214724000	220569000	216527000	0.000166611	0.000190367	0.000169837	44	42	43	44	42	43	203119000	215638000	209995000	0.000188501	0.000174917	0.000188893
aco2	Q6PEI6	aco2;wu:fc20c11;cb1017;wu:fa10e03;wu:fb69g04	ZDB-GENE-030131-1390	Predicted to enable 4 iron, 4 sulfur cluster binding activity and aconitate hydratase activity. Predicted to be involved in tricarboxylic acid cycle. Predicted to be active in cytosol and mitochondrion. Is expressed in several structures, including adaxial cell; heart tube; musculature system; nervous system; and pronephric duct. Human ortholog(s) of this gene implicated in infantile cerebellar-r…	aconitase 2, mitochondrial	322670	mitochondrion (GO:0005739); cytosol (GO:0005829)	tricarboxylic acid cycle (GO:0006099)	aconitate hydratase activity (GO:0003994); lyase activity (GO:0016829); metal ion binding (GO:0046872); iron-sulfur cluster binding (GO:0051536); 4 iron, 4 sulfur cluster binding (GO:0051539)	aco2	ACO2	aconitase 2	102	105	107	100	103	105	299157000	299195000	299834000	0.000171174	0.000174246	0.000182017	107	102	105	105	100	103	256857000	258902000	276871000	0.000166611	0.000190367	0.000169837	88	88	87	86	86	85	187426000	187753000	199900000	0.000188501	0.000174917	0.000188893
rpl30	Q7ZUG6	rpl30;fa93d05;wu:fa93d05;zgc:56640;zgc:77683	ZDB-GENE-030131-8657	Predicted to enable RNA binding activity. Predicted to be a structural constituent of ribosome. Predicted to be located in ribosome. Predicted to be part of cytosolic large ribosomal subunit. Is expressed in endodermal cell; female organism; intestine; liver; and pancreas. Human ortholog(s) of this gene implicated in herpes simplex. Orthologous to human RPL30 (ribosomal protein L30).	ribosomal protein L30	336713	ribosome (GO:0005840); cytosolic large ribosomal subunit (GO:0022625); ribonucleoprotein complex (GO:1990904)		RNA binding (GO:0003723); structural constituent of ribosome (GO:0003735)	rpl30	RPL30	ribosomal protein L30	27	28	26	27	28	26	298818000	293284000	308277000	0.000171174	0.000174246	0.000182017	28	27	28	28	27	28	286470000	279196000	288449000	0.000166611	0.000190367	0.000169837	26	27	25	26	27	25	327462000	335407000	343894000	0.000188501	0.000174917	0.000188893
eef1g	Q8JIU6;Q6PE25	eef1g;db03h10;fk76a09;mg:db03h10;wu:fk76a09	ZDB-GENE-020423-3	Predicted to enable translation elongation factor activity. Predicted to be involved in translational elongation. Predicted to act upstream of or within glutathione metabolic process and translation. Predicted to be active in cytoplasm and nucleus. Orthologous to human EEF1G (eukaryotic translation elongation factor 1 gamma).	eukaryotic translation elongation factor 1 gamma	195822	nucleus (GO:0005634); cytoplasm (GO:0005737)	translation (GO:0006412); translational elongation (GO:0006414)	translation elongation factor activity (GO:0003746)	eef1g	EEF1G	eukaryotic translation elongation factor 1 gamma	72	73	73	72	73	73	298620000	298940000	304718000	0.000171174	0.000174246	0.000182017	80	81	77	80	81	77	385807000	367396000	362619000	0.000166611	0.000190367	0.000169837	69	71	69	69	71	69	365427000	358917000	350345000	0.000188501	0.000174917	0.000188893
rpl10	Q7ZV96	rpl10;QM	ZDB-GENE-030131-8656	Enables translation regulator activity. Involved in embryonic brain development and regulation of translation. Acts upstream of or within brain development. Predicted to be located in ribosome. Predicted to be part of cytosolic large ribosomal subunit. Is expressed in head and midbrain hindbrain boundary. Human ortholog(s) of this gene implicated in autistic disorder; spermatogenic failure 63; an…	ribosomal protein L10	336712	cytoplasm (GO:0005737); ribosome (GO:0005840); cytosolic large ribosomal subunit (GO:0022625); ribonucleoprotein complex (GO:1990904)	ribosomal large subunit assembly (GO:0000027); translation (GO:0006412); regulation of translation (GO:0006417); brain development (GO:0007420); embryonic brain development (GO:1990403)	structural constituent of ribosome (GO:0003735); translation regulator activity (GO:0045182)	rpl10	RPL10	ribosomal protein L10	50	50	49	50	50	49	292055000	295693000	300092000	0.000171174	0.000174246	0.000182017	54	51	52	54	51	52	246348000	235947000	260161000	0.000166611	0.000190367	0.000169837	54	50	50	54	50	50	286449000	306757000	283994000	0.000188501	0.000174917	0.000188893
prdx2	Q6DGJ6	prdx2;prdx1;cb58;wu:fq19b09;zgc:92891	ZDB-GENE-030326-2	Predicted to enable thioredoxin peroxidase activity. Predicted to be involved in several processes, including cell redox homeostasis; hydrogen peroxide catabolic process; and removal of superoxide radicals. Predicted to be active in cytosol. Is expressed in several structures, including digestive system; hematopoietic system; nervous system; neural tube; and presumptive blood. Orthologous to huma…	peroxiredoxin 2	791455	cytosol (GO:0005829)	response to oxidative stress (GO:0006979); removal of superoxide radicals (GO:0019430); cellular response to stress (GO:0033554); hydrogen peroxide catabolic process (GO:0042744); leukocyte activation (GO:0045321); cell redox homeostasis (GO:0045454)	peroxidase activity (GO:0004601); thioredoxin peroxidase activity (GO:0008379); antioxidant activity (GO:0016209); oxidoreductase activity (GO:0016491); peroxiredoxin activity (GO:0051920); lactoperoxidase activity (GO:0140825)	prdx2	PRDX2	peroxiredoxin 2	39	39	39	29	29	30	291990000	314850000	284046000	0.000171174	0.000174246	0.000182017	40	39	39	30	29	29	278853000	296863000	305547000	0.000166611	0.000190367	0.000169837	34	32	34	24	24	25	219207000	217940000	237141000	0.000188501	0.000174917	0.000188893
rps28	Q6PBK3	rps28;zgc:73367	ZDB-GENE-030131-2022	Predicted to be a structural constituent of ribosome. Predicted to be involved in cytoplasmic translation; maturation of SSU-rRNA; and ribosomal small subunit assembly. Predicted to act upstream of or within translation. Predicted to be located in cytoplasmic side of rough endoplasmic reticulum membrane and polysomal ribosome. Predicted to be part of cytosolic small ribosomal subunit. Human ortho…	ribosomal protein S28	406307	nucleus (GO:0005634); nucleolus (GO:0005730); cytoplasm (GO:0005737); endoplasmic reticulum (GO:0005783); ribosome (GO:0005840); cytosolic small ribosomal subunit (GO:0022627); small-subunit processome (GO:0032040); cytoplasmic side of rough endoplasmic reticulum membrane (GO:0098556); ribonucleoprotein complex (GO:1990904)	ribosomal small subunit assembly (GO:0000028); cytoplasmic translation (GO:0002181); translation (GO:0006412); maturation of SSU-rRNA (GO:0030490); ribosomal small subunit biogenesis (GO:0042274)	structural constituent of ribosome (GO:0003735)	rps28	RPS28	ribosomal protein S28	20	21	20	20	21	20	291560000	273174000	292618000	0.000171174	0.000174246	0.000182017	18	19	19	18	19	19	185739000	179786000	211698000	0.000166611	0.000190367	0.000169837	21	20	19	21	20	19	250532000	256941000	256856000	0.000188501	0.000174917	0.000188893
got2a	Q7SYK7	got2a;got2;zgc:66329	ZDB-GENE-040426-2703	Predicted to enable L-aspartate:2-oxoglutarate aminotransferase activity. Predicted to be involved in aspartate catabolic process. Predicted to act upstream of or within amino acid metabolic process and biosynthetic process. Predicted to be located in mitochondrial matrix and plasma membrane. Predicted to be active in mitochondrion. Is expressed in intestine. Used to study developmental and epile…	glutamic-oxaloacetic transaminase 2a, mitochondrial	406688	mitochondrion (GO:0005739); mitochondrial matrix (GO:0005759); plasma membrane (GO:0005886); membrane (GO:0016020)	amino acid metabolic process (GO:0006520); aspartate catabolic process (GO:0006533); biosynthetic process (GO:0009058)	catalytic activity (GO:0003824); L-aspartate:2-oxoglutarate aminotransferase activity (GO:0004069); transaminase activity (GO:0008483); kynurenine-oxoglutarate transaminase activity (GO:0016212); transferase activity (GO:0016740); pyridoxal phosphate binding (GO:0030170)	got2a	GOT2	glutamic-oxaloacetic transaminase 2	80	81	81	55	57	56	289399000	298929000	299288000	0.000171174	0.000174246	0.000182017	80	79	77	55	54	52	246247000	284813000	267614000	0.000166611	0.000190367	0.000169837	63	68	66	46	48	46	152476000	162689000	160718000	0.000188501	0.000174917	0.000188893
tpi1a	Q1MTI4	tpi1a;si:dkey-89b17.2	ZDB-GENE-020416-3	Predicted to enable methylglyoxal synthase activity; protein homodimerization activity; and triose-phosphate isomerase activity. Predicted to be involved in several processes, including gluconeogenesis; glyceraldehyde-3-phosphate biosynthetic process; and methylglyoxal biosynthetic process. Predicted to be located in cytoplasm. Predicted to be active in cytosol. Is expressed in liver. Human ortho…	triosephosphate isomerase 1a	192309	cytoplasm (GO:0005737); cytosol (GO:0005829)	gluconeogenesis (GO:0006094); glycolytic process (GO:0006096); methylglyoxal biosynthetic process (GO:0019242); glycerol catabolic process (GO:0019563); glyceraldehyde-3-phosphate biosynthetic process (GO:0046166)	triose-phosphate isomerase activity (GO:0004807); methylglyoxal synthase activity (GO:0008929); lyase activity (GO:0016829); isomerase activity (GO:0016853); protein homodimerization activity (GO:0042803)	tpi1a	TPI1	triosephosphate isomerase 1	49	50	49	29	30	29	284695000	288285000	280378000	0.000171174	0.000174246	0.000182017	53	51	54	33	31	34	239626000	271454000	269619000	0.000166611	0.000190367	0.000169837	40	39	39	23	22	23	180279000	188794000	206693000	0.000188501	0.000174917	0.000188893
tpi1b	A0A0R4IGG3;Q90XG0	tpi1b	ZDB-GENE-020416-4	Predicted to enable methylglyoxal synthase activity; protein homodimerization activity; and triose-phosphate isomerase activity. Predicted to be involved in several processes, including gluconeogenesis; glyceraldehyde-3-phosphate biosynthetic process; and methylglyoxal biosynthetic process. Predicted to be located in cytoplasm. Predicted to be active in cytosol. Is expressed in several structures…	triosephosphate isomerase 1b	560753	cytoplasm (GO:0005737); cytosol (GO:0005829)	gluconeogenesis (GO:0006094); glycolytic process (GO:0006096); methylglyoxal biosynthetic process (GO:0019242); glycerol catabolic process (GO:0019563); glyceraldehyde-3-phosphate biosynthetic process (GO:0046166)	triose-phosphate isomerase activity (GO:0004807); methylglyoxal synthase activity (GO:0008929); lyase activity (GO:0016829); isomerase activity (GO:0016853); protein homodimerization activity (GO:0042803)	tpi1b	TPI1	triosephosphate isomerase 1	55	56	55	35	36	35	284461000	299822000	281971000	0.000171174	0.000174246	0.000182017	55	54	54	35	34	34	192935000	221858000	232755000	0.000166611	0.000190367	0.000169837	47	48	47	30	31	31	241129000	233309000	234513000	0.000188501	0.000174917	0.000188893
rpl31	Q24JV3	rpl31;zgc:136896;fe38a04;wu:fe38a04	ZDB-GENE-060331-121	Predicted to be a structural constituent of ribosome. Predicted to be involved in cytoplasmic translation. Predicted to act upstream of or within translation. Predicted to be located in ribosome. Predicted to be part of cytosolic large ribosomal subunit. Orthologous to human RPL31 (ribosomal protein L31).	ribosomal protein L31	677758	ribosome (GO:0005840); cytosolic large ribosomal subunit (GO:0022625); ribonucleoprotein complex (GO:1990904)	cytoplasmic translation (GO:0002181); translation (GO:0006412)	structural constituent of ribosome (GO:0003735)	rpl31	RPL31	ribosomal protein L31	24	25	23	24	25	23	271871000	294875000	295787000	0.000171174	0.000174246	0.000182017	20	20	20	20	20	20	278392000	265443000	299626000	0.000166611	0.000190367	0.000169837	24	23	24	24	23	24	334687000	339095000	348186000	0.000188501	0.000174917	0.000188893
rps20	Q6P6E7	rps20;zgc:77758;wu:fb81b03	ZDB-GENE-040426-2284	Predicted to enable RNA binding activity. Predicted to be a structural constituent of ribosome. Predicted to act upstream of or within translation. Predicted to be located in ribosome. Predicted to be part of small ribosomal subunit. Orthologous to human RPS20 (ribosomal protein S20).	ribosomal protein S20	406485	ribosome (GO:0005840); small ribosomal subunit (GO:0015935); ribonucleoprotein complex (GO:1990904)	translation (GO:0006412)	RNA binding (GO:0003723); structural constituent of ribosome (GO:0003735)	rps20	RPS20	ribosomal protein S20	26	26	26	26	26	26	270017000	282135000	273948000	0.000171174	0.000174246	0.000182017	25	25	26	25	25	26	191819000	211653000	217074000	0.000166611	0.000190367	0.000169837	26	26	25	26	26	25	301452000	321770000	306019000	0.000188501	0.000174917	0.000188893
rps17	Q6P6F0	rps17;zgc:77702	ZDB-GENE-040426-1852	Predicted to be a structural constituent of ribosome. Predicted to act upstream of or within translation. Predicted to be located in ribosome. Is expressed in several structures, including alar plate midbrain region; digestive system; eye; immature eye; and midbrain. Human ortholog(s) of this gene implicated in Diamond-Blackfan anemia 4. Orthologous to human RPS17 (ribosomal protein S17).	ribosomal protein S17	393818	ribosome (GO:0005840); ribonucleoprotein complex (GO:1990904)	translation (GO:0006412)	structural constituent of ribosome (GO:0003735)	rps17	RPS17	ribosomal protein S17	35	37	32	20	21	19	265421000	294619000	275963000	0.000171174	0.000174246	0.000182017	30	33	31	18	20	19	161893000	174064000	190808000	0.000166611	0.000190367	0.000169837	33	33	33	18	20	19	178653000	193802000	190891000	0.000188501	0.000174917	0.000188893
vdac2	Q8AWD0	vdac2;wu:fa01a08;wu:fa98a10;wu:fb50g11;zgc:55795;zgc:77621	ZDB-GENE-030131-845	Enables channel activity and identical protein binding activity. Acts upstream of or within calcium import into the mitochondrion; fin regeneration; and regulation of heart contraction. Located in plasma membrane. Is expressed in several structures, including lens; pectoral fin; pericardial region; solid lens vesicle; and ventral mesoderm. Orthologous to human VDAC2 (voltage dependent anion chann…	voltage-dependent anion channel 2	322126	mitochondrion (GO:0005739); mitochondrial outer membrane (GO:0005741); plasma membrane (GO:0005886); membrane (GO:0016020); pore complex (GO:0046930)	monoatomic ion transport (GO:0006811); regulation of heart contraction (GO:0008016); fin regeneration (GO:0031101); calcium import into the mitochondrion (GO:0036444); transmembrane transport (GO:0055085); monoatomic anion transmembrane transport (GO:0098656)	voltage-gated monoatomic anion channel activity (GO:0008308); channel activity (GO:0015267); porin activity (GO:0015288); identical protein binding (GO:0042802)	vdac2	VDAC2	voltage dependent anion channel 2	63	65	66	61	63	64	265346000	278398000	283542000	0.000171174	0.000174246	0.000182017	52	56	50	50	54	48	214198000	210054000	223785000	0.000166611	0.000190367	0.000169837	54	58	57	52	56	55	167962000	179225000	187050000	0.000188501	0.000174917	0.000188893
ppiaa	Q6TNR5	ppiaa;wu:fb13h02;Cyp1;fa93g09;ppia;PPIA-2;wu:fa93g09;wu:fb05e11;wu:fb15a05	ZDB-GENE-030131-8556	Predicted to enable cyclosporin A binding activity and peptidyl-prolyl cis-trans isomerase activity. Predicted to be involved in protein folding; protein peptidyl-prolyl isomerization; and response to hypoxia. Predicted to be active in cytoplasm and intracellular membrane-bounded organelle. Is expressed in adipose tissue; cerebellum; digestive system; eye; and midbrain. Human ortholog(s) of this …	peptidylprolyl isomerase Aa (cyclophilin A)	336612	nucleus (GO:0005634); cytoplasm (GO:0005737); mitochondrion (GO:0005739)	protein peptidyl-prolyl isomerization (GO:0000413); response to hypoxia (GO:0001666); protein folding (GO:0006457)	peptidyl-prolyl cis-trans isomerase activity (GO:0003755); cyclosporin A binding (GO:0016018); isomerase activity (GO:0016853)	ppiaa	PPIA	peptidylprolyl isomerase A	31	30	29	31	30	29	264095000	288902000	267201000	0.000171174	0.000174246	0.000182017	27	27	28	27	27	28	192818000	195126000	215370000	0.000166611	0.000190367	0.000169837	26	29	28	26	29	28	271944000	268886000	287807000	0.000188501	0.000174917	0.000188893
histh1l2	A0A140LGZ1	histh1l2	ZDB-GENE-160113-41	Predicted to enable double-stranded DNA binding activity and nucleosomal DNA binding activity. Predicted to be involved in chromosome condensation and negative regulation of DNA recombination. Predicted to act upstream of or within nucleosome assembly. Predicted to be located in chromosome. Predicted to be part of nucleosome. Predicted to be active in nucleus. Human ortholog(s) of this gene impli…	histone H1 like 2	103911343	nucleosome (GO:0000786); nucleus (GO:0005634); chromosome (GO:0005694)	nucleosome assembly (GO:0006334); chromosome condensation (GO:0030261); negative regulation of DNA recombination (GO:0045910); anatomical structure development (GO:0048856)	DNA binding (GO:0003677); double-stranded DNA binding (GO:0003690); structural constituent of chromatin (GO:0030527); nucleosomal DNA binding (GO:0031492)				32	33	33	2	2	2	260531000	295122000	240651000	0.000171174	0.000174246	0.000182017	31	29	30	2	2	2	181616000	205013000	205169000	0.000166611	0.000190367	0.000169837	31	32	34	1	1	2			289879000	0.000188501	0.000174917	0.000188893
rps3a	Q6PBY1	rps3a	ZDB-GENE-030131-9184	Predicted to be a structural constituent of ribosome. Acts upstream of or within chordate embryonic development. Predicted to be located in cytoplasm and ribosome. Predicted to be part of cytosolic small ribosomal subunit. Predicted to be active in cytosol. Is expressed in lens. Orthologous to human RPS3A (ribosomal protein S3A).	ribosomal protein S3A	337240	nucleus (GO:0005634); nucleolus (GO:0005730); cytoplasm (GO:0005737); cytosol (GO:0005829); ribosome (GO:0005840); cytosolic small ribosomal subunit (GO:0022627); small-subunit processome (GO:0032040); ribonucleoprotein complex (GO:1990904)	translation (GO:0006412); ribosomal small subunit biogenesis (GO:0042274); chordate embryonic development (GO:0043009)	structural constituent of ribosome (GO:0003735)	rps3a	RPS3A	ribosomal protein S3A	97	97	97	97	97	97	253283000	265048000	265161000	0.000171174	0.000174246	0.000182017	95	93	96	95	93	96	230769000	225677000	240094000	0.000166611	0.000190367	0.000169837	88	89	89	88	89	89	279420000	291908000	293563000	0.000188501	0.000174917	0.000188893
rps7	P62084	rps7;zgc:73216	ZDB-GENE-040426-1718	Predicted to be a structural constituent of ribosome. Acts upstream of or within chordate embryonic development; hemopoiesis; and regulation of cell cycle. Predicted to be located in ribosome. Predicted to be part of cytosolic small ribosomal subunit and small-subunit processome. Human ortholog(s) of this gene implicated in Diamond-Blackfan anemia 8. Orthologous to human RPS7 (ribosomal protein S…	ribosomal protein S7	393725	nucleus (GO:0005634); cytoplasm (GO:0005737); centrosome (GO:0005813); ribosome (GO:0005840); cytoskeleton (GO:0005856); cytosolic small ribosomal subunit (GO:0022627); small-subunit processome (GO:0032040); ribonucleoprotein complex (GO:1990904)	rRNA processing (GO:0006364); translation (GO:0006412); hemopoiesis (GO:0030097); ribosomal small subunit biogenesis (GO:0042274); chordate embryonic development (GO:0043009); regulation of cell cycle (GO:0051726)	structural constituent of ribosome (GO:0003735)	rps7	RPS7	ribosomal protein S7	56	58	57	56	58	57	252293000	283210000	281448000	0.000171174	0.000174246	0.000182017	55	52	54	55	52	54	167786000	163200000	158276000	0.000166611	0.000190367	0.000169837	48	49	46	48	49	46	218520000	210472000	228315000	0.000188501	0.000174917	0.000188893
rps2	Q6NWC3	rps2;fc94f01;ik:tdsubc_2h2;rps2e;tdsubc_2h2;wu:fb10e01;wu:fc94f01;wu:fj09b04;xx:tdsubc_2h2;zgc:85824	ZDB-GENE-040426-2454	Predicted to be a structural constituent of ribosome. Predicted to be involved in translation. Predicted to be located in ribosome. Predicted to be part of cytosolic small ribosomal subunit. Is expressed in epidermis; mesenchyme; nervous system; pectoral fin; and pharyngeal arch 3-7 skeleton. Orthologous to human RPS2 (ribosomal protein S2).	ribosomal protein S2	406565	ribosome (GO:0005840); small ribosomal subunit (GO:0015935); cytosolic small ribosomal subunit (GO:0022627); ribonucleoprotein complex (GO:1990904)	translation (GO:0006412)	RNA binding (GO:0003723); structural constituent of ribosome (GO:0003735)	rps2	RPS2	ribosomal protein S2	52	53	54	52	53	54	249918000	248811000	254547000	0.000171174	0.000174246	0.000182017	54	51	55	53	50	54	236835000	230696000	234067000	0.000166611	0.000190367	0.000169837	50	50	52	50	50	51	278285000	269863000	265582000	0.000188501	0.000174917	0.000188893
gnb2l1	O42248	gnb2l1;rack1											54	53	56	54	53	56	248972000	262474000	239594000	0.000171174	0.000174246	0.000182017	49	50	48	49	50	48	269122000	275517000	295137000	0.000166611	0.000190367	0.000169837	54	52	53	54	52	53	255838000	257759000	260126000	0.000188501	0.000174917	0.000188893
rps29	Q6Q419	rps29;zgc:113935	ZDB-GENE-040622-5	Predicted to enable zinc ion binding activity. Predicted to be a structural constituent of ribosome. Acts upstream of or within several processes, including blood vessel morphogenesis; hemopoiesis; and intrinsic apoptotic signaling pathway by p53 class mediator. Predicted to be located in ribosome. Predicted to be part of cytosolic small ribosomal subunit. Human ortholog(s) of this gene implicate…	ribosomal protein S29	405889	ribosome (GO:0005840); cytosolic small ribosomal subunit (GO:0022627); ribonucleoprotein complex (GO:1990904)	angiogenesis (GO:0001525); vasculogenesis (GO:0001570); cytoplasmic translation (GO:0002181); translation (GO:0006412); erythrocyte differentiation (GO:0030218); chordate embryonic development (GO:0043009); erythrocyte development (GO:0048821); regulation of cell cycle (GO:0051726); hematopoietic stem cell differentiation (GO:0060218); intrinsic apoptotic signaling pathway by p53 class mediator (…	structural constituent of ribosome (GO:0003735); zinc ion binding (GO:0008270)	rps29	RPS29	ribosomal protein S29	11	11	12	11	11	12	247643000	246027000	251371000	0.000171174	0.000174246	0.000182017	10	12	12	10	12	12	211286000	204019000	260118000	0.000166611	0.000190367	0.000169837	11	11	10	11	11	10	189470000	176766000	195461000	0.000188501	0.000174917	0.000188893
rpl24	A0A0R4IMS3;Q8JGR4	rpl24	ZDB-GENE-020419-25	Predicted to enable mRNA binding activity. Predicted to be a structural constituent of ribosome. Acts upstream of or within chordate embryonic development. Predicted to be located in ribosome. Predicted to be part of cytosolic large ribosomal subunit. Is expressed in endodermal cell; intestine; liver; and pancreas. Orthologous to human RPL24 (ribosomal protein L24).	ribosomal protein L24	192301	cytoplasm (GO:0005737); ribosome (GO:0005840); cytosolic large ribosomal subunit (GO:0022625); ribonucleoprotein complex (GO:1990904)	cytoplasmic translation (GO:0002181); chordate embryonic development (GO:0043009)	mRNA binding (GO:0003729); structural constituent of ribosome (GO:0003735)	rpl24	RPL24	ribosomal protein L24	24	23	23	24	23	23	241627000	243351000	246102000	0.000171174	0.000174246	0.000182017	23	22	22	23	22	22	168057000	172568000	171421000	0.000166611	0.000190367	0.000169837	23	22	22	23	22	22	303432000	289701000	297403000	0.000188501	0.000174917	0.000188893
gstm.1	Q6PFJ6	gstm.1;gstm;cb760;wu:fc26g06;zgc:66370	ZDB-GENE-030911-2	Enables glutathione transferase activity. Predicted to be involved in glutathione metabolic process. Is expressed in several structures, including alar plate midbrain region; brain; gill; pectoral fin bud; and pleuroperitoneal region. Human ortholog(s) of this gene implicated in several diseases, including autoimmune disease (multiple); eye disease (multiple); gastrointestinal system cancer (mult…	glutathione S-transferase mu, tandem duplicate 1	324366		glutathione metabolic process (GO:0006749)	glutathione transferase activity (GO:0004364); transferase activity (GO:0016740); identical protein binding (GO:0042802)				65	64	63	58	57	56	238628000	247276000	240550000	0.000171174	0.000174246	0.000182017	58	59	56	50	52	48	158376000	167990000	188036000	0.000166611	0.000190367	0.000169837	46	48	47	39	41	40	133944000	139806000	144336000	0.000188501	0.000174917	0.000188893
zgc:162944	B0UYN4	zgc:162944	ZDB-GENE-070424-75	No description available	zgc:162944	569993		biological_process (GO:0008150)	molecular_function (GO:0003674)				44	46	44	41	44	41	232462000	252991000	223840000	0.000171174	0.000174246	0.000182017	42	39	39	40	36	37	175851000	190296000	207686000	0.000166611	0.000190367	0.000169837	35	37	37	32	34	34	169644000	160919000	172045000	0.000188501	0.000174917	0.000188893
zgc:171772	A7YY10	zgc:171772	ZDB-GENE-070928-31	Predicted to be a structural constituent of ribosome. Predicted to act upstream of or within translation. Predicted to be located in ribosome. Orthologous to human RPL37A (ribosomal protein L37a).	zgc:171772	572109	cytoplasm (GO:0005737); ribosome (GO:0005840); cytosolic large ribosomal subunit (GO:0022625); ribonucleoprotein complex (GO:1990904)	translation (GO:0006412)	structural constituent of ribosome (GO:0003735)				22	23	23	22	23	23	232095000	247063000	272187000	0.000171174	0.000174246	0.000182017	20	19	19	20	19	19	176409000	193188000	193883000	0.000166611	0.000190367	0.000169837	20	20	19	20	20	19	365295000	340924000	361500000	0.000188501	0.000174917	0.000188893
nap1l4a	A0A2R8Q4J7;A4QP71	nap1l4a;cb910;nap1l4;wu:fa99c07	ZDB-GENE-030131-9099	Predicted to enable chromatin binding activity and histone binding activity. Acts upstream of or within hematopoietic progenitor cell differentiation. Predicted to be active in chromatin and nucleus. Is expressed in several structures, including alar plate midbrain region; digestive system; mesoderm; nervous system; and pectoral fin. Orthologous to human NAP1L4 (nucleosome assembly protein 1 like…	nucleosome assembly protein 1-like 4a	337155	chromatin (GO:0000785); nucleus (GO:0005634)	hematopoietic progenitor cell differentiation (GO:0002244); nucleosome assembly (GO:0006334)	chromatin binding (GO:0003682); histone binding (GO:0042393)	nap1l4a	NAP1L4	nucleosome assembly protein 1 like 4	38	38	34	32	32	29	228011000	233753000	225463000	0.000171174	0.000174246	0.000182017	40	38	38	34	32	34	172240000	177648000	197325000	0.000166611	0.000190367	0.000169837	30	32	34	25	28	29	171795000	163880000	180673000	0.000188501	0.000174917	0.000188893
rpl14	A8E526;Q6DRN7	rpl14;zgc:111817;mg:ab04f08;wu:fb96c03	ZDB-GENE-030131-2085	Predicted to enable RNA binding activity. Predicted to be a structural constituent of ribosome. Predicted to be involved in ribosomal large subunit biogenesis. Predicted to act upstream of or within translation. Predicted to be located in ribosome. Predicted to be part of cytosolic large ribosomal subunit. Human ortholog(s) of this gene implicated in systemic lupus erythematosus. Orthologous to h…	ribosomal protein L14	323365	ribosome (GO:0005840); cytosolic large ribosomal subunit (GO:0022625); ribonucleoprotein complex (GO:1990904)	translation (GO:0006412); ribosomal large subunit biogenesis (GO:0042273)	RNA binding (GO:0003723); structural constituent of ribosome (GO:0003735)	rpl14	RPL14	ribosomal protein L14	45	47	44	45	47	44	225983000	225577000	226534000	0.000171174	0.000174246	0.000182017	46	44	45	46	44	45	189109000	201687000	180738000	0.000166611	0.000190367	0.000169837	46	47	44	46	47	44	260252000	265753000	258383000	0.000188501	0.000174917	0.000188893
rpl34	Q7ZWJ7	rpl34	ZDB-GENE-040426-1033	Predicted to be a structural constituent of ribosome. Predicted to act upstream of or within translation. Predicted to be located in cytosol; endoplasmic reticulum; and ribosome. Predicted to be part of cytosolic large ribosomal subunit. Is expressed in endodermal cell; intestine; liver; and pancreas. Orthologous to human RPL34 (ribosomal protein L34).	ribosomal protein L34	394097	cytoplasm (GO:0005737); endoplasmic reticulum (GO:0005783); ribosome (GO:0005840); cytosolic large ribosomal subunit (GO:0022625); ribonucleoprotein complex (GO:1990904)	translation (GO:0006412)	structural constituent of ribosome (GO:0003735)	rpl34	RPL34	ribosomal protein L34	25	25	25	25	25	25	225632000	237695000	238261000	0.000171174	0.000174246	0.000182017	24	23	24	24	23	24	179675000	196445000	174222000	0.000166611	0.000190367	0.000169837	23	24	23	23	24	23	227807000	233214000	249054000	0.000188501	0.000174917	0.000188893
rpl21	Q6IQQ0	rpl21;wu:fb13h07;wu:fc74e02;zgc:86669	ZDB-GENE-030131-8512	Predicted to be a structural constituent of ribosome. Predicted to act upstream of or within translation. Predicted to be located in ribosome. Predicted to be part of cytosolic large ribosomal subunit. Is expressed in endodermal cell; intestine; liver; and pancreas. Human ortholog(s) of this gene implicated in hypotrichosis 12. Orthologous to human RPL21 (ribosomal protein L21).	ribosomal protein L21	336568	ribosome (GO:0005840); cytosolic large ribosomal subunit (GO:0022625); ribonucleoprotein complex (GO:1990904)	translation (GO:0006412)	structural constituent of ribosome (GO:0003735)	rpl21	RPL21	ribosomal protein L21	47	45	46	47	45	46	224932000	241352000	236755000	0.000171174	0.000174246	0.000182017	42	40	43	42	40	43	219563000	202209000	230589000	0.000166611	0.000190367	0.000169837	41	42	44	41	42	44	268740000	262455000	271244000	0.000188501	0.000174917	0.000188893
nme2b.1	Q9IAD3;A0A8M6Z292	nme2b.1;nme2b1;NDPK-Z1;ndpkz1;NM23-B;NM23-Z1;nm23b;nme1;nme2	ZDB-GENE-000210-32	Enables nucleoside diphosphate kinase activity. Acts upstream of or within GTP biosynthetic process and regulation of angiogenesis. Is expressed in several structures, including digestive system; female organism; gonad; heart; and male organism. Human ortholog(s) of this gene implicated in neuroblastoma; ovary epithelial cancer; and teratoma. Orthologous to several human genes including NME2 (NME…	NME/NM23 nucleoside diphosphate kinase 2b, tandem duplicate 1	30083	cytoplasm (GO:0005737)	GTP biosynthetic process (GO:0006183); UTP biosynthetic process (GO:0006228); CTP biosynthetic process (GO:0006241); phosphorylation (GO:0016310); regulation of apoptotic process (GO:0042981); regulation of angiogenesis (GO:0045765)	nucleotide binding (GO:0000166); nucleoside diphosphate kinase activity (GO:0004550); ATP binding (GO:0005524); kinase activity (GO:0016301); transferase activity (GO:0016740)	nme2b.1	NME2	NME/NM23 nucleoside diphosphate kinase 2	35	36	36	24	24	24	224297000	229055000	238610000	0.000171174	0.000174246	0.000182017	34	32	35	23	21	24	211120000	234999000	254867000	0.000166611	0.000190367	0.000169837	25	29	26	14	18	15	151892000	141385000	137240000	0.000188501	0.000174917	0.000188893
rpl28	A0A286YBP4;F1QFV6;Q7SXI9	rpl28;rpl28l;zgc:66289	ZDB-GENE-040930-10	Predicted to be a structural constituent of ribosome. Acts upstream of or within chordate embryonic development. Predicted to be located in ribosome. Predicted to be part of cytosolic large ribosomal subunit. Is expressed in endodermal cell; intestine; liver; and pancreas. Orthologous to human RPL28 (ribosomal protein L28).	ribosomal protein L28	394036	ribosome (GO:0005840); cytosolic large ribosomal subunit (GO:0022625); ribonucleoprotein complex (GO:1990904)	translation (GO:0006412); chordate embryonic development (GO:0043009)	structural constituent of ribosome (GO:0003735)	rpl28	RPL28	ribosomal protein L28	46	47	47	46	47	47	224187000	241807000	221437000	0.000171174	0.000174246	0.000182017	45	42	45	45	42	45	203352000	209009000	224681000	0.000166611	0.000190367	0.000169837	45	46	46	45	46	46	218803000	231182000	220760000	0.000188501	0.000174917	0.000188893
rps21	Q7ZUG5	rps21	ZDB-GENE-040426-1102	Predicted to be a structural constituent of ribosome. Predicted to be involved in cytoplasmic translation; endonucleolytic cleavage in ITS1 to separate SSU-rRNA from 5.8S rRNA and LSU-rRNA from tricistronic rRNA transcript (SSU-rRNA, 5.8S rRNA, LSU-rRNA); and endonucleolytic cleavage to generate mature 3'-end of SSU-rRNA from (SSU-rRNA, 5.8S rRNA, LSU-rRNA). Predicted to act upstream of or within…	ribosomal protein S21	394166	cytoplasm (GO:0005737); endoplasmic reticulum (GO:0005783); rough endoplasmic reticulum (GO:0005791); ribosome (GO:0005840); cytosolic small ribosomal subunit (GO:0022627); ribonucleoprotein complex (GO:1990904)	endonucleolytic cleavage in ITS1 to separate SSU-rRNA from 5.8S rRNA and LSU-rRNA from tricistronic rRNA transcript (SSU-rRNA, 5.8S rRNA, LSU-rRNA) (GO:0000447); endonucleolytic cleavage to generate mature 3'-end of SSU-rRNA from (SSU-rRNA, 5.8S rRNA, LSU-rRNA) (GO:0000461); cytoplasmic translation (GO:0002181); translation (GO:0006412)	structural constituent of ribosome (GO:0003735)	rps21	RPS21	ribosomal protein S21	20	20	20	20	20	20	223662000	223290000	240141000	0.000171174	0.000174246	0.000182017	21	21	21	21	21	21	171384000	177525000	198924000	0.000166611	0.000190367	0.000169837	20	18	18	20	18	18	201565000	239791000	245993000	0.000188501	0.000174917	0.000188893
rps18	A3KQW5;Q8JGS9	rps18;DKEY-179E8.7-001;ke3	ZDB-GENE-020419-20	Predicted to enable rRNA binding activity. Predicted to be a structural constituent of ribosome. Acts upstream of or within regulation of cell cycle. Predicted to be located in cytoplasm and ribosome. Predicted to be part of small ribosomal subunit. Predicted to be active in cytosol. Orthologous to human RPS18 (ribosomal protein S18).	ribosomal protein S18	192300	cytoplasm (GO:0005737); cytosol (GO:0005829); ribosome (GO:0005840); small ribosomal subunit (GO:0015935); ribonucleoprotein complex (GO:1990904)	translation (GO:0006412); regulation of cell cycle (GO:0051726)	nucleic acid binding (GO:0003676); RNA binding (GO:0003723); structural constituent of ribosome (GO:0003735); rRNA binding (GO:0019843)	rps18	RPS18	ribosomal protein S18	46	46	46	46	46	46	220246000	222465000	214521000	0.000171174	0.000174246	0.000182017	48	44	48	48	44	48	301995000	270156000	298232000	0.000166611	0.000190367	0.000169837	40	41	37	40	41	37	178545000	173646000	171491000	0.000188501	0.000174917	0.000188893
rpl35	Q8JHJ1	rpl35	ZDB-GENE-020419-2	Predicted to enable mRNA binding activity. Predicted to be a structural constituent of ribosome. Acts upstream of or within chordate embryonic development; erythrocyte differentiation; and regulation of cell cycle. Predicted to be located in ribosome. Predicted to be part of cytosolic large ribosomal subunit. Human ortholog(s) of this gene implicated in Diamond-Blackfan anemia 19. Orthologous to …	ribosomal protein L35	192299	cytoplasm (GO:0005737); ribosome (GO:0005840); cytosolic large ribosomal subunit (GO:0022625); ribonucleoprotein complex (GO:1990904)	maturation of LSU-rRNA from tricistronic rRNA transcript (SSU-rRNA, 5.8S rRNA, LSU-rRNA) (GO:0000463); translation (GO:0006412); erythrocyte differentiation (GO:0030218); chordate embryonic development (GO:0043009); regulation of cell cycle (GO:0051726)	mRNA binding (GO:0003729); structural constituent of ribosome (GO:0003735)	rpl35	RPL35	ribosomal protein L35	30	31	31	30	31	31	219244000	222889000	229436000	0.000171174	0.000174246	0.000182017	29	28	29	29	28	29	175816000	152125000	187396000	0.000166611	0.000190367	0.000169837	26	29	28	26	29	28	205385000	223714000	201840000	0.000188501	0.000174917	0.000188893
tubb2b	A0A8M1N7Z8	tubb2b;fb40f09;wu:fb40f09;zgc:123194	ZDB-GENE-030131-722	Predicted to enable GTP binding activity. Predicted to be a structural constituent of cytoskeleton. Predicted to be involved in microtubule cytoskeleton organization and mitotic cell cycle. Predicted to act upstream of or within microtubule-based process. Predicted to be located in cytoskeleton. Predicted to be active in cytoplasm and microtubule. Human ortholog(s) of this gene implicated in Lebe…	tubulin, beta 2b	641421	cytoplasm (GO:0005737); cytoskeleton (GO:0005856); microtubule (GO:0005874)	microtubule cytoskeleton organization (GO:0000226); mitotic cell cycle (GO:0000278); microtubule-based process (GO:0007017)	nucleotide binding (GO:0000166); GTPase activity (GO:0003924); structural constituent of cytoskeleton (GO:0005200); GTP binding (GO:0005525)	tubb2b	TUBB2B	tubulin beta 2B class IIb	83	89	83	10	12	11	217637000	221564000	228036000	0.000171174	0.000174246	0.000182017	85	83	87	8	7	10	193817000	209670000	192823000	0.000166611	0.000190367	0.000169837	81	78	82	11	9	12	192558000	163214000	151313000	0.000188501	0.000174917	0.000188893
atic	B3DKL0	atic;wu:fi76g09;cb72;id:ibd1333;wu:fb50b10;wu:fb58a11;wu:fy77g01	ZDB-GENE-011212-4	Predicted to enable IMP cyclohydrolase activity and phosphoribosylaminoimidazolecarboxamide formyltransferase activity. Predicted to be involved in 'de novo' IMP biosynthetic process. Predicted to act upstream of or within purine nucleotide biosynthetic process. Predicted to be active in cytosol. Is expressed in several structures, including digestive system; immature eye; nervous system; neural …	5-aminoimidazole-4-carboxamide ribonucleotide formyltransferase/IMP cyclohydrolase	140622	cytoplasm (GO:0005737); cytosol (GO:0005829)	purine nucleotide biosynthetic process (GO:0006164); 'de novo' IMP biosynthetic process (GO:0006189); metabolic process (GO:0008152)	catalytic activity (GO:0003824); IMP cyclohydrolase activity (GO:0003937); phosphoribosylaminoimidazolecarboxamide formyltransferase activity (GO:0004643); transferase activity (GO:0016740); hydrolase activity (GO:0016787)	atic	ATIC	5-aminoimidazole-4-carboxamide ribonucleotide formyltransferase/IMP cyclohydrolase	86	90	87	85	89	86	216806000	216180000	213264000	0.000171174	0.000174246	0.000182017	86	88	87	85	87	86	189554000	193963000	186900000	0.000166611	0.000190367	0.000169837	81	78	81	80	77	80	161685000	162397000	164802000	0.000188501	0.000174917	0.000188893
rpl19	Q6P5L3	rpl19;zgc:77733	ZDB-GENE-040426-2290	Predicted to enable RNA binding activity. Predicted to be a structural constituent of ribosome. Acts upstream of or within hemopoiesis. Predicted to be located in ribosome. Predicted to be part of cytosolic large ribosomal subunit. Is expressed in endodermal cell; intestine; liver; and pancreas. Orthologous to human RPL19 (ribosomal protein L19).	ribosomal protein L19	406489	cytoplasm (GO:0005737); ribosome (GO:0005840); cytosolic large ribosomal subunit (GO:0022625); ribonucleoprotein complex (GO:1990904)	translation (GO:0006412); hemopoiesis (GO:0030097)	RNA binding (GO:0003723); structural constituent of ribosome (GO:0003735)	rpl19	RPL19	ribosomal protein L19	40	42	40	39	41	39	216608000	237242000	219745000	0.000171174	0.000174246	0.000182017	33	34	36	32	33	35	197217000	169864000	223064000	0.000166611	0.000190367	0.000169837	34	37	37	33	36	36	198760000	202060000	197857000	0.000188501	0.000174917	0.000188893
rpl18	Q6DGL0	rpl18;zgc:92872;fa98d03;wu:fa98d03	ZDB-GENE-040801-165	Predicted to enable RNA binding activity. Predicted to be a structural constituent of ribosome. Acts upstream of or within erythrocyte maturation. Predicted to be located in ribosome and rough endoplasmic reticulum. Predicted to be part of cytosolic large ribosomal subunit. Is expressed in eye; head; intestine; liver; and pectoral fin bud. Used to study Diamond-Blackfan anemia. Human ortholog(s) …	ribosomal protein L18	445038	ribosome (GO:0005840); cytosolic large ribosomal subunit (GO:0022625); ribonucleoprotein complex (GO:1990904)	translation (GO:0006412); erythrocyte maturation (GO:0043249)	RNA binding (GO:0003723); structural constituent of ribosome (GO:0003735)	rpl18	RPL18	ribosomal protein L18	30	31	29	30	31	29	214474000	210430000	228414000	0.000171174	0.000174246	0.000182017	35	33	32	35	33	32	196637000	213291000	180223000	0.000166611	0.000190367	0.000169837	31	30	29	31	30	29	283559000	282407000	283599000	0.000188501	0.000174917	0.000188893
hadhb	Q7ZTH6	hadhb;fb14g10;wu:fb14g10;zgc:56274	ZDB-GENE-030131-8550	Predicted to enable acyltransferase activity, transferring groups other than amino-acyl groups. Predicted to be involved in fatty acid beta-oxidation. Predicted to be active in mitochondrion. Is expressed in female organism. Human ortholog(s) of this gene implicated in mitochondrial metabolism disease and mitochondrial trifunctional protein deficiency. Orthologous to human HADHB (hydroxyacyl-CoA …	hydroxyacyl-CoA dehydrogenase trifunctional multienzyme complex subunit beta	336606	mitochondrion (GO:0005739); mitochondrial outer membrane (GO:0005741); mitochondrial inner membrane (GO:0005743)	fatty acid beta-oxidation (GO:0006635)	acetyl-CoA C-acyltransferase activity (GO:0003988); transferase activity (GO:0016740); acyltransferase activity (GO:0016746); acyltransferase activity, transferring groups other than amino-acyl groups (GO:0016747)	hadhb	HADHB	hydroxyacyl-CoA dehydrogenase trifunctional multienzyme complex subunit beta	54	56	56	54	56	56	214309000	212825000	211052000	0.000171174	0.000174246	0.000182017	59	57	59	59	57	59	176608000	181650000	192632000	0.000166611	0.000190367	0.000169837	42	44	42	42	44	42	100135000	103988000	100628000	0.000188501	0.000174917	0.000188893
rps13	Q6IMW6	rps13;fb14f11;fd13f08;fd60g01;wu:fb14f11;wu:fd13f08;wu:fd60g01;zgc:91809	ZDB-GENE-040625-52	Predicted to enable small ribosomal subunit rRNA binding activity. Predicted to be a structural constituent of ribosome. Predicted to act upstream of or within translation. Predicted to be located in ribosome. Predicted to be part of cytosolic small ribosomal subunit. Predicted to be active in nucleolus. Orthologous to human RPS13 (ribosomal protein S13).	ribosomal protein S13	415169	nucleolus (GO:0005730); ribosome (GO:0005840); cytosolic small ribosomal subunit (GO:0022627); ribonucleoprotein complex (GO:1990904)	translation (GO:0006412)	structural constituent of ribosome (GO:0003735); small ribosomal subunit rRNA binding (GO:0070181)	rps13	RPS13	ribosomal protein S13	45	45	45	45	45	45	214050000	209777000	208792000	0.000171174	0.000174246	0.000182017	40	38	40	40	38	40	158989000	170036000	179451000	0.000166611	0.000190367	0.000169837	39	41	39	39	41	39	181576000	190954000	189316000	0.000188501	0.000174917	0.000188893
pgk1	Q7ZV29	pgk1;wu:fd59b07;wu:fj36g06;zgc:56252;zgc:77899;SO:0001217	ZDB-GENE-040426-2711	Predicted to enable ADP binding activity; ATP binding activity; and phosphoglycerate kinase activity. Acts upstream of or within several processes, including inner ear development; nervous system development; and positive regulation of oxidative phosphorylation. Predicted to be active in cytosol. Is expressed in liver; nervous system; and somite. Human ortholog(s) of this gene implicated in hemol…	phosphoglycerate kinase 1	406696	cytosol (GO:0005829)	response to hypoxia (GO:0001666); gluconeogenesis (GO:0006094); glycolytic process (GO:0006096); neuroblast differentiation (GO:0014016); phosphorylation (GO:0016310); inner ear receptor cell development (GO:0060119); cranial ganglion development (GO:0061550); otic vesicle development (GO:0071599); positive regulation of oxidative phosphorylation (GO:1903862)	nucleotide binding (GO:0000166); phosphoglycerate kinase activity (GO:0004618); ATP binding (GO:0005524); kinase activity (GO:0016301); transferase activity (GO:0016740); ADP binding (GO:0043531)	pgk1	PGK1	phosphoglycerate kinase 1	79	80	80	79	80	80	213621000	227312000	219587000	0.000171174	0.000174246	0.000182017	71	75	72	71	75	72	169639000	172602000	198324000	0.000166611	0.000190367	0.000169837	72	76	72	72	76	72	159757000	162750000	164226000	0.000188501	0.000174917	0.000188893
h1m	Q4V956;A0A8M2BLX3	h1m;wu:fd14d08;cb812;fi06c02;wu:fi06c02	ZDB-GENE-030131-5614	Predicted to enable double-stranded DNA binding activity and nucleosomal DNA binding activity. Predicted to be involved in chromosome condensation and negative regulation of DNA recombination. Predicted to act upstream of or within nucleosome assembly. Located in chromatin. Is expressed in primordial germ cell. Orthologous to human H1-8 (H1.8 linker histone).	linker histone H1M	327403	chromatin (GO:0000785); nucleosome (GO:0000786); nucleus (GO:0005634); chromosome (GO:0005694)	nucleosome assembly (GO:0006334); chromosome condensation (GO:0030261); negative regulation of DNA recombination (GO:0045910); anatomical structure development (GO:0048856)	DNA binding (GO:0003677); double-stranded DNA binding (GO:0003690); structural constituent of chromatin (GO:0030527); nucleosomal DNA binding (GO:0031492)				60	59	61	60	59	61	213422000	208691000	199668000	0.000171174	0.000174246	0.000182017	46	47	48	46	47	48	101919000	101202000	110233000	0.000166611	0.000190367	0.000169837	33	41	35	33	41	35	23230700	25720600	24348100	0.000188501	0.000174917	0.000188893
eif5a2	Q7ZUP4	eif5a2;zgc:77429;EIF5A;wu:fb05b06;wu:fc23f04;wu:fc61c10;zgc:55504	ZDB-GENE-040426-2405	Predicted to enable translation elongation factor activity. Predicted to be involved in positive regulation of translational elongation. Predicted to act upstream of or within mRNA transport; protein transport; and translational elongation. Predicted to be located in endoplasmic reticulum membrane and nucleus. Predicted to be part of nuclear pore. Orthologous to human EIF5A2 (eukaryotic translati…	eukaryotic translation initiation factor 5A2	406546	endoplasmic reticulum membrane (GO:0005789)	translation (GO:0006412); translational initiation (GO:0006413); translational elongation (GO:0006414); positive regulation of translational elongation (GO:0045901); positive regulation of translational termination (GO:0045905)	RNA binding (GO:0003723); translation initiation factor activity (GO:0003743); translation elongation factor activity (GO:0003746); ribosome binding (GO:0043022)	eif5a2	EIF5A2	eukaryotic translation initiation factor 5A2	40	39	39	32	31	31	212255000	246993000	220620000	0.000171174	0.000174246	0.000182017	41	41	41	34	33	34	268048000	248343000	289390000	0.000166611	0.000190367	0.000169837	31	32	33	25	25	25	195000000	204829000	204313000	0.000188501	0.000174917	0.000188893
gcat	F6P2R4;Q6NWC4;A0A8M1NT19	gcat;SO:0001217	ZDB-GENE-060518-3	Predicted to enable glycine C-acetyltransferase activity and pyridoxal phosphate binding activity. Predicted to act upstream of or within biosynthetic process and threonine catabolic process. Predicted to be active in mitochondrion. Orthologous to human GCAT (glycine C-acetyltransferase).	glycine C-acetyltransferase	402822	mitochondrion (GO:0005739)	threonine catabolic process (GO:0006567); biosynthetic process (GO:0009058)	catalytic activity (GO:0003824); glycine C-acetyltransferase activity (GO:0008890); transferase activity (GO:0016740); ligase activity (GO:0016874); pyridoxal phosphate binding (GO:0030170)				58	59	59	58	59	59	210720000	217651000	216844000	0.000171174	0.000174246	0.000182017	62	59	62	62	59	62	215952000	201661000	207251000	0.000166611	0.000190367	0.000169837	45	48	49	45	48	49	103607000	102925000	110372000	0.000188501	0.000174917	0.000188893
hnrnpa0l	Q7ZU48	hnrnpa0l;hnrpa0l;fb38a07;wu:fb38a07;wu:fb82e07	ZDB-GENE-030131-618	Predicted to enable DNA-binding transcription repressor activity, RNA polymerase II-specific and RNA polymerase II cis-regulatory region sequence-specific DNA binding activity. Predicted to be involved in regulation of transcription by RNA polymerase II. Predicted to be active in nucleoplasm. Is expressed in liver. Orthologous to human HNRNPA0 (heterogeneous nuclear ribonucleoprotein A0).	heterogeneous nuclear ribonucleoprotein A0, like	321899	catalytic step 2 spliceosome (GO:0071013); ribonucleoprotein complex (GO:1990904)	mRNA splicing, via spliceosome (GO:0000398)	nucleic acid binding (GO:0003676); RNA binding (GO:0003723); mRNA 3'-UTR binding (GO:0003730)				37	39	35	37	39	35	210189000	211742000	212804000	0.000171174	0.000174246	0.000182017	42	41	42	42	41	42	210953000	215619000	226379000	0.000166611	0.000190367	0.000169837	29	31	28	29	31	28	136776000	150081000	154545000	0.000188501	0.000174917	0.000188893
ywhabb	Q7T356	ywhabb;ywhab;ywhab2;zgc:64092	ZDB-GENE-040426-2160	Predicted to be involved in protein localization and signal transduction. Predicted to be active in cytoplasm. Is expressed in several structures, including immature eye; liver and biliary system; nervous system; otic vesicle; and tail bud. Orthologous to human YWHAB (tyrosine 3-monooxygenase/tryptophan 5-monooxygenase activation protein beta).	tyrosine 3-monooxygenase/tryptophan 5-monooxygenase activation protein, beta polypeptide b	406419	cytoplasm (GO:0005737)	signal transduction (GO:0007165)		ywhabb	YWHAB	tyrosine 3-monooxygenase/tryptophan 5-monooxygenase activation protein beta	59	55	58	14	11	14	208863000	207598000	202987000	0.000171174	0.000174246	0.000182017	54	50	53	11	10	9	183064000	188173000	198498000	0.000166611	0.000190367	0.000169837	51	51	50	10	10	8	259916000	273330000	261232000	0.000188501	0.000174917	0.000188893
ywhaba	Q5PRD0	ywhaba;ywhab1;wu:fb80c08	ZDB-GENE-030131-6583	Acts upstream of or within phagocytosis, engulfment. Predicted to be active in cytoplasm. Is expressed in several structures, including nervous system; optic vesicle; otic vesicle; solid lens vesicle; and tail bud. Orthologous to human YWHAB (tyrosine 3-monooxygenase/tryptophan 5-monooxygenase activation protein beta).	tyrosine 3-monooxygenase/tryptophan 5-monooxygenase activation protein, beta polypeptide a	323055	cytoplasm (GO:0005737)	phagocytosis, engulfment (GO:0006911); signal transduction (GO:0007165)		ywhaba	YWHAB	tyrosine 3-monooxygenase/tryptophan 5-monooxygenase activation protein beta	55	55	57	18	18	20	204520000	215784000	219369000	0.000171174	0.000174246	0.000182017	53	51	54	19	18	18	196935000	192632000	203326000	0.000166611	0.000190367	0.000169837	52	51	51	17	18	16	245436000	264279000	271937000	0.000188501	0.000174917	0.000188893
ran	Q6GTE7;P79735	ran	ZDB-GENE-990415-88	Predicted to enable GTP binding activity; GTPase activity; and magnesium ion binding activity. Acts upstream of or within neural retina development. Predicted to be located in cytosol and nuclear envelope. Predicted to be active in cytoplasm and nucleus. Is expressed in several structures, including brain; digestive system; eye; pronephros; and splanchnocranium. Human ortholog(s) of this gene imp…	RAN, member RAS oncogene family	30572	nucleus (GO:0005634); nuclear envelope (GO:0005635); cytoplasm (GO:0005737); cytosol (GO:0005829)	ribosomal subunit export from nucleus (GO:0000054); mitotic sister chromatid segregation (GO:0000070); neural retina development (GO:0003407); protein import into nucleus (GO:0006606); nucleocytoplasmic transport (GO:0006913); protein transport (GO:0015031); GTP metabolic process (GO:0046039); retina development in camera-type eye (GO:0060041); snRNA import into nucleus (GO:0061015)	nucleotide binding (GO:0000166); magnesium ion binding (GO:0000287); GTPase activity (GO:0003924); protein binding (GO:0005515); GTP binding (GO:0005525); hydrolase activity (GO:0016787); metal ion binding (GO:0046872)	ran	RAN	RAN, member RAS oncogene family	41	44	44	41	44	44	202683000	209410000	212152000	0.000171174	0.000174246	0.000182017	43	44	46	43	44	46	208241000	202673000	196218000	0.000166611	0.000190367	0.000169837	38	40	39	38	40	39	187338000	195512000	202386000	0.000188501	0.000174917	0.000188893
rps9	Q6P5M3	rps9;hm:zeh0819;zgc:73129;zgc:77664	ZDB-GENE-010724-15	Predicted to enable rRNA binding activity. Predicted to be a structural constituent of ribosome. Acts upstream of or within nucleate erythrocyte maturation. Predicted to be located in ribosome. Predicted to be part of cytosolic small ribosomal subunit. Is expressed in head. Orthologous to human RPS9 (ribosomal protein S9).	ribosomal protein S9	114420	ribosome (GO:0005840); small ribosomal subunit (GO:0015935); cytosolic small ribosomal subunit (GO:0022627); ribonucleoprotein complex (GO:1990904)	translation (GO:0006412); ribosomal small subunit biogenesis (GO:0042274); nucleate erythrocyte maturation (GO:0043362)	RNA binding (GO:0003723); structural constituent of ribosome (GO:0003735); rRNA binding (GO:0019843)	rps9	RPS9	ribosomal protein S9	42	41	38	42	41	38	201955000	203759000	202418000	0.000171174	0.000174246	0.000182017	45	44	44	45	44	44	247501000	260090000	242627000	0.000166611	0.000190367	0.000169837	38	38	35	38	38	35	275595000	281909000	285769000	0.000188501	0.000174917	0.000188893
sumo3	Q6DI05	sumo3;sumo3b;zgc:86902											10	11	10	8	8	7	201746000	221587000	208244000	0.000171174	0.000174246	0.000182017	8	8	8	6	6	6	161869000	165095000	179268000	0.000166611	0.000190367	0.000169837	10	8	10	8	6	8	161691000	144588000	154508000	0.000188501	0.000174917	0.000188893
hnrnpabb	Q6NYA1	hnrnpabb;fd36h02;sqd-likeB;wu:fd36h02;zgc:77052	ZDB-GENE-040426-2516	Predicted to enable RNA binding activity. Predicted to be involved in regulation of gene expression. Predicted to be located in cytoplasm and nucleus. Predicted to be active in nucleoplasm. Human ortholog(s) of this gene implicated in hepatocellular carcinoma. Orthologous to human HNRNPAB (heterogeneous nuclear ribonucleoprotein A/B).	heterogeneous nuclear ribonucleoprotein A/Bb	406594	nucleus (GO:0005634); nucleoplasm (GO:0005654); cytoplasm (GO:0005737); ribonucleoprotein complex (GO:1990904)	regulation of gene expression (GO:0010468)	nucleic acid binding (GO:0003676); RNA binding (GO:0003723)	hnrnpabb	HNRNPAB	heterogeneous nuclear ribonucleoprotein A/B	57	56	57	38	36	38	201293000	207657000	207391000	0.000171174	0.000174246	0.000182017	48	49	47	30	29	29	150888000	158889000	171062000	0.000166611	0.000190367	0.000169837	35	45	42	23	31	30	131572000	138247000	144781000	0.000188501	0.000174917	0.000188893
cox4i1	Q6TNV0	cox4i1;COX4I1;mg:bb02d03;zgc:110058	ZDB-GENE-030131-5175	Predicted to enable cytochrome-c oxidase activity. Acts upstream of or within response to hypoxia. Predicted to be located in membrane and mitochondrion. Predicted to be part of mitochondrial respiratory chain complex IV. Is expressed in several structures, including adaxial cell; brain; digestive system; eye; and muscle. Human ortholog(s) of this gene implicated in cytochrome-c oxidase deficienc…	cytochrome c oxidase subunit 4I1	326975	mitochondrion (GO:0005739); mitochondrial inner membrane (GO:0005743); mitochondrial respiratory chain complex IV (GO:0005751); membrane (GO:0016020)	response to hypoxia (GO:0001666); mitochondrial electron transport, cytochrome c to oxygen (GO:0006123)		cox4i1	COX4I1	cytochrome c oxidase subunit 4I1	36	36	36	34	34	34	199991000	207356000	212581000	0.000171174	0.000174246	0.000182017	34	34	31	32	32	29	208303000	249223000	240205000	0.000166611	0.000190367	0.000169837	25	28	30	23	26	28	114200000	115535000	126037000	0.000188501	0.000174917	0.000188893
npm2b	B2CQD3	npm2b;npm2;zgc:163013	ZDB-GENE-070410-125	Predicted to enable RNA binding activity; chromatin binding activity; and histone binding activity. Predicted to be involved in chromatin remodeling and positive regulation of DNA replication. Predicted to be located in nucleus. Predicted to be active in cytoplasm; nucleolus; and nucleoplasm. Is expressed in eye; gill; muscle; ovary; and unfertilized egg. Orthologous to human NPM2 (nucleophosmin/…	nucleophosmin/nucleoplasmin, 2b	555786	nucleus (GO:0005634); nucleoplasm (GO:0005654); nucleolus (GO:0005730); cytoplasm (GO:0005737)	chromatin remodeling (GO:0006338); multicellular organism development (GO:0007275); positive regulation of DNA replication (GO:0045740)	chromatin binding (GO:0003682); RNA binding (GO:0003723); histone binding (GO:0042393)	npm2b	NPM2	nucleophosmin/nucleoplasmin 2	16	17	16	16	17	16	199451000	211558000	226141000	0.000171174	0.000174246	0.000182017	21	22	22	21	22	22	230803000	181566000	238773000	0.000166611	0.000190367	0.000169837	16	15	19	16	15	19	148274000	157474000	150205000	0.000188501	0.000174917	0.000188893
rps27a	Q7SXA3	rps27a;zgc:66168;hm:zeh0386;ik:tdsubc_1f2;tdsubc_1f2;xx:tdsubc_1f2	ZDB-GENE-030131-10018	Predicted to enable protein tag and ubiquitin protein ligase binding activity. Predicted to be a structural constituent of ribosome. Predicted to be involved in modification-dependent protein catabolic process and protein ubiquitination. Predicted to act upstream of or within translation. Predicted to be located in ribosome. Predicted to be part of cytosolic small ribosomal subunit. Predicted to …	ribosomal protein S27a	337810	nucleus (GO:0005634); cytoplasm (GO:0005737); ribosome (GO:0005840); cytosolic small ribosomal subunit (GO:0022627); ribonucleoprotein complex (GO:1990904)	translation (GO:0006412); protein ubiquitination (GO:0016567); modification-dependent protein catabolic process (GO:0019941)	structural constituent of ribosome (GO:0003735); protein tag activity (GO:0031386); ubiquitin protein ligase binding (GO:0031625)	rps27a	RPS27A	ribosomal protein S27a	36	37	36	18	18	18	197874000	200936000	192051000	0.000171174	0.000174246	0.000182017	33	34	34	15	16	17	165686000	142247000	162102000	0.000166611	0.000190367	0.000169837	37	36	37	19	18	19	226029000	238037000	236154000	0.000188501	0.000174917	0.000188893
hnrnpa0b	Q6NYW8	hnrnpa0b;hnrpa0;fi36h08;hnrnpa0;wu:fa16d06;wu:fi36h08;zgc:77280	ZDB-GENE-030131-6154	Predicted to enable mRNA 3'-UTR binding activity. Predicted to be involved in 3'-UTR-mediated mRNA stabilization. Predicted to be active in nucleus. Orthologous to human HNRNPA0 (heterogeneous nuclear ribonucleoprotein A0).	heterogeneous nuclear ribonucleoprotein A0b	334222	nucleus (GO:0005634); ribonucleoprotein complex (GO:1990904)	3'-UTR-mediated mRNA stabilization (GO:0070935)	nucleic acid binding (GO:0003676); RNA binding (GO:0003723); mRNA binding (GO:0003729)	hnrnpa0b	HNRNPA0	heterogeneous nuclear ribonucleoprotein A0	32	33	34	26	27	29	196732000	204756000	206598000	0.000171174	0.000174246	0.000182017	32	27	33	26	21	27	220282000	214447000	209198000	0.000166611	0.000190367	0.000169837	24	25	24	19	21	22	88769300	103181000	107775000	0.000188501	0.000174917	0.000188893
uqcrc1	Q6PBH6	uqcrc1;zgc:73404;zgc:85750	ZDB-GENE-040426-1792	Predicted to enable metal ion binding activity. Predicted to be active in mitochondrion. Is expressed in several structures, including cerebellum; epidermis; gut; inner ear; and liver and biliary system. Human ortholog(s) of this gene implicated in Alzheimer's disease. Orthologous to human UQCRC1 (ubiquinol-cytochrome c reductase core protein 1).	ubiquinol-cytochrome c reductase core protein 1	393793	mitochondrion (GO:0005739)		metal ion binding (GO:0046872)	uqcrc1	UQCRC1	ubiquinol-cytochrome c reductase core protein 1	49	48	48	46	46	45	195909000	201709000	200459000	0.000171174	0.000174246	0.000182017	45	43	44	42	41	41	157628000	169517000	156325000	0.000166611	0.000190367	0.000169837	35	38	34	32	35	31	111835000	107898000	111980000	0.000188501	0.000174917	0.000188893
hadhab	A3KMH5	hadhab;im:7144234;zgc:158138;SO:0001217	ZDB-GENE-041111-204	Predicted to enable enoyl-CoA hydratase activity and long-chain-3-hydroxyacyl-CoA dehydrogenase activity. Predicted to be involved in fatty acid beta-oxidation. Predicted to act upstream of or within fatty acid metabolic process. Predicted to be located in mitochondrion. Predicted to be part of mitochondrial fatty acid beta-oxidation multienzyme complex. Human ortholog(s) of this gene implicated …	hydroxyacyl-CoA dehydrogenase trifunctional multienzyme complex subunit alpha b	793834	mitochondrion (GO:0005739); mitochondrial fatty acid beta-oxidation multienzyme complex (GO:0016507)	lipid metabolic process (GO:0006629); fatty acid metabolic process (GO:0006631); fatty acid beta-oxidation (GO:0006635)	catalytic activity (GO:0003824); 3-hydroxyacyl-CoA dehydrogenase activity (GO:0003857); enoyl-CoA hydratase activity (GO:0004300); oxidoreductase activity (GO:0016491); long-chain-3-hydroxyacyl-CoA dehydrogenase activity (GO:0016509); oxidoreductase activity, acting on the CH-OH group of donors, NAD or NADP as acceptor (GO:0016616); NAD+ binding (GO:0070403)	hadhab	HADHA	hydroxyacyl-CoA dehydrogenase trifunctional multienzyme complex subunit alpha	131	128	129	116	113	115	194483000	196545000	198144000	0.000171174	0.000174246	0.000182017	129	126	128	113	110	112	190639000	188923000	182609000	0.000166611	0.000190367	0.000169837	102	104	95	87	91	83	119789000	118776000	119236000	0.000188501	0.000174917	0.000188893
rps14	Q6PBW3	rps14;fa92e08;wu:fa92e08;zgc:73215	ZDB-GENE-030131-8631	Predicted to enable mRNA 5'-UTR binding activity and small ribosomal subunit rRNA binding activity. Predicted to be a structural constituent of ribosome. Acts upstream of or within chordate embryonic development and erythrocyte maturation. Predicted to be located in ribosome. Predicted to be part of cytosolic small ribosomal subunit. Used to study chromosome 5q deletion syndrome. Human ortholog(s…	ribosomal protein S14	336687	ribosome (GO:0005840); cytosolic small ribosomal subunit (GO:0022627); ribonucleoprotein complex (GO:1990904)	ribosomal small subunit assembly (GO:0000028); translation (GO:0006412); chordate embryonic development (GO:0043009); erythrocyte maturation (GO:0043249); erythrocyte development (GO:0048821)	structural constituent of ribosome (GO:0003735)	rps14	RPS14	ribosomal protein S14	26	28	28	26	28	28	193348000	193423000	186284000	0.000171174	0.000174246	0.000182017	28	28	29	28	28	29	191246000	169388000	207807000	0.000166611	0.000190367	0.000169837	28	29	28	28	29	28	219209000	222426000	233727000	0.000188501	0.000174917	0.000188893
tuba8l4	Q7ZVI6	tuba8l4;fa93f03;wu:fa93f03;zgc:55990;zgc:85669	ZDB-GENE-040426-860	Predicted to enable GTP binding activity. Predicted to be a structural constituent of cytoskeleton. Predicted to be involved in microtubule cytoskeleton organization and mitotic cell cycle. Predicted to act upstream of or within microtubule-based process. Predicted to be located in cytoskeleton. Predicted to be active in cytoplasm and microtubule.	tubulin, alpha 8 like 4	393154	cytoplasm (GO:0005737); cytoskeleton (GO:0005856); microtubule (GO:0005874)	microtubule cytoskeleton organization (GO:0000226); mitotic cell cycle (GO:0000278); microtubule-based process (GO:0007017)	nucleotide binding (GO:0000166); structural constituent of cytoskeleton (GO:0005200); GTP binding (GO:0005525); hydrolase activity (GO:0016787)				62	63	63	14	14	13	191952000	195477000	202200000	0.000171174	0.000174246	0.000182017	66	63	67	13	13	13	184292000	177457000	193113000	0.000166611	0.000190367	0.000169837	61	56	58	14	13	15	194133000	199077000	180756000	0.000188501	0.000174917	0.000188893
rpl18a	Q7ZWJ4	rpl18a;zgc:56546	ZDB-GENE-040426-1071	Predicted to be a structural constituent of ribosome. Predicted to act upstream of or within translation. Predicted to be located in ribosome. Predicted to be part of cytosolic large ribosomal subunit. Is expressed in endodermal cell; intestine; liver; and pancreas. Orthologous to human RPL18A (ribosomal protein L18a).	ribosomal protein L18a	394035	cytoplasm (GO:0005737); ribosome (GO:0005840); cytosolic large ribosomal subunit (GO:0022625); ribonucleoprotein complex (GO:1990904)	translation (GO:0006412)	structural constituent of ribosome (GO:0003735)	rpl18a	RPL18A	ribosomal protein L18a	42	41	41	42	41	41	191782000	190125000	202251000	0.000171174	0.000174246	0.000182017	39	38	36	39	38	36	209765000	212294000	220436000	0.000166611	0.000190367	0.000169837	42	41	41	42	41	41	248711000	254877000	229950000	0.000188501	0.000174917	0.000188893
si:dkey-4c23.3	A0A8M9PDK6;A0A8M9PST4	si:dkey-4c23.3											5	4	5	5	4	4	190803000	199964000	207823000	0.000171174	0.000174246	0.000182017	5	5	5	4	4	4	68439400	86786500	45274500	0.000166611	0.0005005	0.000169837	5	4	4	4	4	3	115865000	173707000	54503600	0.000313725	0.00032305	0.000734862
atp5if1a	A3KNL5	atp5if1a;atpia;atpif1;pnt;Zgc:162207	ZDB-GENE-070410-36	Predicted to enable ATPase binding activity; ATPase inhibitor activity; and protein homodimerization activity. Involved in erythrocyte differentiation and heme biosynthetic process. Acts upstream of or within optokinetic behavior; regulation of neuroinflammatory response; and visual perception. Predicted to be active in mitochondrion. Is expressed in blood and common myeloid progenitor. Used to s…	ATP synthase inhibitory factor subunit 1a	100037369	mitochondrion (GO:0005739)	heme biosynthetic process (GO:0006783); visual perception (GO:0007601); optokinetic behavior (GO:0007634); erythrocyte differentiation (GO:0030218); negative regulation of ATP-dependent activity (GO:0032780); protein homotetramerization (GO:0051289); regulation of neuroinflammatory response (GO:0150077)	ATPase inhibitor activity (GO:0042030); protein homodimerization activity (GO:0042803); ATPase binding (GO:0051117)	atp5if1a	ATP5IF1	ATP synthase inhibitory factor subunit 1	20	20	22	20	20	22	190488000	199816000	199637000	0.000171174	0.000174246	0.000182017	20	18	21	20	18	21	136955000	160742000	178922000	0.000166611	0.000190367	0.000169837	12	13	13	12	13	13	95352300	100307000	109779000	0.000188501	0.000174917	0.000188893
pkma	Q7ZVT2;A0A0R4IGP6;A0A8M3ARR1	pkma;pkm2a;cb1029;fj33f03;pkm2;wu:fj33f03	ZDB-GENE-031201-4	Predicted to enable pyruvate kinase activity. Involved in sprouting angiogenesis. Predicted to be active in cytoplasm. Is expressed in several structures, including nervous system; neural tube; otic vesicle; pericardial region; and solid lens vesicle. Orthologous to human PKM (pyruvate kinase M1/2).	pyruvate kinase M1/2a	335817	cytoplasm (GO:0005737)	sprouting angiogenesis (GO:0002040); glycolytic process (GO:0006096); phosphorylation (GO:0016310)	nucleotide binding (GO:0000166); magnesium ion binding (GO:0000287); catalytic activity (GO:0003824); pyruvate kinase activity (GO:0004743); ATP binding (GO:0005524); kinase activity (GO:0016301); transferase activity (GO:0016740); potassium ion binding (GO:0030955); metal ion binding (GO:0046872)	pkma	PKM	pyruvate kinase M1/2	92	95	93	83	86	84	189765000	198781000	203778000	0.000171174	0.000174246	0.000182017	96	87	91	88	79	84	168541000	167193000	165586000	0.000166611	0.000190367	0.000169837	83	85	84	76	77	75	148796000	149998000	148188000	0.000188501	0.000174917	0.000188893
rpl13a	Q1LYB7;Q7ZUR9	rpl13a;CH211-154E15.4-001;wu:fa95e06;fd05d08;hm:zehp0384;wu:fb08g07;wu:fd05d08	ZDB-GENE-030131-168	Predicted to enable mRNA binding activity. Predicted to be a structural constituent of ribosome. Predicted to be involved in negative regulation of translation. Predicted to act upstream of or within translation. Predicted to be part of cytosolic large ribosomal subunit. Predicted to be active in ribosome. Is expressed in several structures, including blastomere; heart; liver; musculature system;…	ribosomal protein L13a	560828	ribosome (GO:0005840); large ribosomal subunit (GO:0015934); cytosolic large ribosomal subunit (GO:0022625); ribonucleoprotein complex (GO:1990904)	translation (GO:0006412); negative regulation of translation (GO:0017148)	mRNA binding (GO:0003729); structural constituent of ribosome (GO:0003735)	rpl13a	RPL13A	ribosomal protein L13a	45	45	43	45	45	43	188978000	193318000	191412000	0.000171174	0.000174246	0.000182017	42	42	41	42	42	41	208380000	221281000	222973000	0.000166611	0.000190367	0.000169837	40	42	40	40	42	40	257113000	257299000	269096000	0.000188501	0.000174917	0.000188893
hmgb2a	Q32PT3	hmgb2a;zgc:123215;hmgb2;wu:fb22b10;wu:fc95d12	ZDB-GENE-051120-126	Predicted to enable DNA binding activity, bending. Predicted to be involved in regulation of transcription by RNA polymerase II. Predicted to be located in nucleus. Is expressed in central nervous system; gut; neuromast; ovary; and pectoral fin bud. Orthologous to human HMGB2 (high mobility group box 2).	high mobility group box 2a	641484	nucleus (GO:0005634)	regulation of transcription by RNA polymerase II (GO:0006357)	DNA binding (GO:0003677); DNA binding, bending (GO:0008301)	hmgb2a	HMGB2	high mobility group box 2	57	57	58	56	56	57	188131000	197293000	193506000	0.000171174	0.000174246	0.000182017	55	56	58	54	55	57	183864000	182132000	199990000	0.000166611	0.000190367	0.000169837	49	52	50	48	51	49	193493000	191855000	201149000	0.000188501	0.000174917	0.000188893
rpl27a	Q6P2M0	rpl27a;wu:fa93g12;fa93g12;SO:0001217;zgc:77235	ZDB-GENE-030131-8670	Predicted to be a structural constituent of ribosome. Predicted to act upstream of or within translation. Predicted to be located in ribosome. Predicted to be part of large ribosomal subunit. Orthologous to human RPL27A (ribosomal protein L27a).	ribosomal protein L27a	336726	ribosome (GO:0005840); large ribosomal subunit (GO:0015934); ribonucleoprotein complex (GO:1990904)	translation (GO:0006412)	structural constituent of ribosome (GO:0003735)	rpl27a	RPL27A	ribosomal protein L27a	19	20	20	19	20	20	186957000	214613000	192747000	0.000171174	0.000174246	0.000182017	20	21	20	20	21	20	191132000	204989000	207791000	0.000166611	0.000190367	0.000169837	18	21	20	18	21	20	206172000	222971000	211721000	0.000188501	0.000174917	0.000188893
org	A4UU77;A0A8M9PDQ9	org;si:dkey-29d12.5	ZDB-GENE-050208-584	Enables mRNA 3'-UTR binding activity. Located in cell cortex. Is expressed in blastodisc; brain; ovary; and primordial germ cell.	oogenesis-related gene	100001110	cytoplasm (GO:0005737); cell cortex (GO:0005938)		mRNA 3'-UTR binding (GO:0003730)				23	23	22	23	23	22	186036000	181752000	192236000	0.000171174	0.000174246	0.000182017	25	24	24	25	24	24	161366000	154057000	154197000	0.000166611	0.000190367	0.000169837	16	16	19	16	16	19	57057600	56839000	58423500	0.000188501	0.000174917	0.000188893
hsd17b10	Q5XJS8	hsd17b10;hadh2;im:6899159;wu:fj61f03;zgc:101605	ZDB-GENE-041010-201	Predicted to enable estradiol 17-beta-dehydrogenase activity. Predicted to be involved in androgen metabolic process; estrogen metabolic process; and fatty acid metabolic process. Predicted to be active in mitochondrion. Is expressed in central nervous system; endoderm; head; immature eye; and paraxial mesoderm. Human ortholog(s) of this gene implicated in chromosome Xp11.22 duplication syndrome;…	hydroxysteroid (17-beta) dehydrogenase 10	450078	cellular_component (GO:0005575); mitochondrion (GO:0005739)	fatty acid metabolic process (GO:0006631); androgen metabolic process (GO:0008209); estrogen metabolic process (GO:0008210)	estradiol 17-beta-dehydrogenase [NAD(P)] activity (GO:0004303); oxidoreductase activity (GO:0016491)	hsd17b10	HSD17B10	hydroxysteroid 17-beta dehydrogenase 10	39	38	35	39	38	35	185922000	186942000	182930000	0.000171174	0.000174246	0.000182017	33	31	32	33	31	32	109005000	120859000	120091000	0.000166611	0.000190367	0.000169837	31	32	31	31	32	31	100815000	105172000	110730000	0.000188501	0.000174917	0.000188893
vdac1	Q6NWC1	vdac1;VDAC1;fa13f11;wu:fa13f11;zgc:85830;SO:0001217	ZDB-GENE-030131-6514	Predicted to enable voltage-gated anion channel activity. Predicted to act upstream of or within anion transmembrane transport and apoptotic process. Predicted to be located in membrane raft; mitochondrion; and plasma membrane. Predicted to be part of pore complex. Predicted to be active in mitochondrial outer membrane. Is expressed in brain. Human ortholog(s) of this gene implicated in prostate …	voltage-dependent anion channel 1	334582	mitochondrion (GO:0005739); mitochondrial outer membrane (GO:0005741); plasma membrane (GO:0005886); membrane (GO:0016020); membrane raft (GO:0045121); pore complex (GO:0046930)	monoatomic ion transport (GO:0006811); transmembrane transport (GO:0055085); monoatomic anion transmembrane transport (GO:0098656)	voltage-gated monoatomic anion channel activity (GO:0008308); porin activity (GO:0015288)	vdac1	VDAC1	voltage dependent anion channel 1	47	49	49	47	49	49	184548000	177187000	191983000	0.000171174	0.000174246	0.000182017	46	48	44	46	48	44	138001000	147876000	152723000	0.000166611	0.000190367	0.000169837	44	46	44	44	46	44	96366700	99628000	102631000	0.000188501	0.000174917	0.000188893
aldh9a1a	Q7ZVB2	aldh9a1a;aldh9a1l											71	73	69	28	29	30	183190000	190207000	190601000	0.000171174	0.000174246	0.000182017	66	68	65	25	26	26	142808000	166765000	151893000	0.000166611	0.000190367	0.000169837	64	68	65	27	27	26	149581000	156913000	157636000	0.000188501	0.000174917	0.000188893
rpl3	Q6Q418;A0A2R8Q924	rpl3;zgc:110350;wu:fa99g02;wu:fb65e09	ZDB-GENE-030131-1291	Predicted to enable RNA binding activity. Predicted to be a structural constituent of ribosome. Acts upstream of or within exocrine pancreas development. Predicted to be located in ribosome. Predicted to be part of cytosolic large ribosomal subunit. Is expressed in eye; liver; and pancreas. Used to study Shwachman-Diamond syndrome. Orthologous to human RPL3 (ribosomal protein L3).	ribosomal protein L3	322571	ribosome (GO:0005840); cytosolic large ribosomal subunit (GO:0022625); ribonucleoprotein complex (GO:1990904)	translation (GO:0006412); exocrine pancreas development (GO:0031017)	RNA binding (GO:0003723); structural constituent of ribosome (GO:0003735)	rpl3	RPL3	ribosomal protein L3	95	96	93	95	96	93	182860000	197280000	200307000	0.000171174	0.000174246	0.000182017	97	93	99	97	93	99	184741000	158512000	164091000	0.000166611	0.000190367	0.000169837	94	93	91	94	93	91	211180000	220464000	230290000	0.000188501	0.000174917	0.000188893
rps19	A0A0R4IJ49;Q6PBW7	rps19;zgc:73211	ZDB-GENE-040426-1716	Contributes as a structural constituent of ribosome. Acts upstream of or within several processes, including brain segmentation; erythrocyte development; and hemoglobin biosynthetic process. Located in ribosome. Used to study Diamond-Blackfan anemia and aplastic anemia. Human ortholog(s) of this gene implicated in Diamond-Blackfan anemia and Diamond-Blackfan anemia 1. Orthologous to human RPS19 (…	ribosomal protein S19	393723	ribosome (GO:0005840); cytosolic small ribosomal subunit (GO:0022627); ribonucleoprotein complex (GO:1990904)	ribosomal small subunit assembly (GO:0000028); translation (GO:0006412); erythrocyte differentiation (GO:0030218); brain segmentation (GO:0035284); hemoglobin biosynthetic process (GO:0042541); chordate embryonic development (GO:0043009); regulation of innate immune response (GO:0045088); regulation of erythrocyte differentiation (GO:0045646); erythrocyte development (GO:0048821); intrinsic apopt…	RNA binding (GO:0003723); structural constituent of ribosome (GO:0003735)	rps19	RPS19	ribosomal protein S19	41	43	43	41	43	43	182846000	197606000	182448000	0.000171174	0.000174246	0.000182017	39	40	39	39	40	39	180356000	165563000	182710000	0.000166611	0.000190367	0.000169837	41	42	42	41	42	42	208960000	214762000	216278000	0.000188501	0.000174917	0.000188893
rpl36	Q6Q415	rpl36	ZDB-GENE-040622-2	Predicted to be a structural constituent of ribosome. Acts upstream of or within brain development and regulation of cell cycle. Predicted to be located in cytoplasm and ribosome. Predicted to be part of cytosolic large ribosomal subunit. Is expressed in endodermal cell; intestine; liver; and pancreas. Orthologous to human RPL36 (ribosomal protein L36).	ribosomal protein L36	405888	cytoplasm (GO:0005737); ribosome (GO:0005840); cytosolic large ribosomal subunit (GO:0022625); ribonucleoprotein complex (GO:1990904)	cytoplasmic translation (GO:0002181); translation (GO:0006412); brain development (GO:0007420); regulation of cell cycle (GO:0051726)	structural constituent of ribosome (GO:0003735)	rpl36	RPL36	ribosomal protein L36	26	28	28	26	28	27	182377000	194972000	185388000	0.000171174	0.000174246	0.000182017	29	29	28	28	28	27	131519000	144122000	150178000	0.000166611	0.000190367	0.000169837	28	29	29	27	29	28	186071000	202030000	195403000	0.000188501	0.000174917	0.000188893
mdh1aa	Q801E6;A0A2R9YJL1;Q7T3D9;A0A8M1P7P1;A0A8M1P861	mdh1aa;MDH1;fj05b08;mdh1a;mdhA;wu:fj05b08;zgc:63941;SO:0001217	ZDB-GENE-040204-1	Predicted to enable L-malate dehydrogenase activity. Predicted to be involved in NADH metabolic process; dicarboxylic acid metabolic process; and tricarboxylic acid cycle. Predicted to act upstream of or within carbohydrate metabolic process and carboxylic acid metabolic process. Predicted to be active in cytosol. Is expressed in several structures, including digestive system; integument; mesoder…	malate dehydrogenase 1Aa, NAD (soluble)	399662	cytosol (GO:0005829)	tricarboxylic acid cycle (GO:0006099); oxaloacetate metabolic process (GO:0006107); malate metabolic process (GO:0006108); NADH metabolic process (GO:0006734); carboxylic acid metabolic process (GO:0019752)	catalytic activity (GO:0003824); oxidoreductase activity (GO:0016491); malate dehydrogenase activity (GO:0016615); oxidoreductase activity, acting on the CH-OH group of donors, NAD or NADP as acceptor (GO:0016616); L-malate dehydrogenase activity (GO:0030060)	mdh1aa	MDH1	malate dehydrogenase 1	43	44	44	27	27	28	181712000	182887000	185684000	0.000171174	0.000174246	0.000182017	42	40	40	27	26	25	168586000	190182000	185363000	0.000166611	0.000190367	0.000169837	40	39	35	23	23	20	118155000	124882000	139536000	0.000188501	0.000174917	0.000188893
rps12	Q6PC90	rps12;fa95a02;wu:fa95a02;zgc:73055	ZDB-GENE-030131-8951	Predicted to be a structural constituent of ribosome. Predicted to act upstream of or within translation. Predicted to be located in ribosome. Predicted to be part of cytosolic small ribosomal subunit. Orthologous to human RPS12 (ribosomal protein S12).	ribosomal protein S12	337007	ribosome (GO:0005840); cytosolic small ribosomal subunit (GO:0022627); ribonucleoprotein complex (GO:1990904)	translation (GO:0006412); ribosomal small subunit biogenesis (GO:0042274); maintenance of translational fidelity (GO:1990145)	structural constituent of ribosome (GO:0003735)	rps12	RPS12	ribosomal protein S12	42	40	40	42	40	40	181012000	187398000	179502000	0.000171174	0.000174246	0.000182017	37	35	37	37	35	37	148581000	154055000	164843000	0.000166611	0.000190367	0.000169837	38	37	37	38	37	37	180646000	177446000	179431000	0.000188501	0.000174917	0.000188893
rplp0	Q6P5K3;Q9PV90	rplp0;fb04a12;arp;fa56b12;wu:fa56b12;wu:fb15a08;wu:fk48c12;SO:0001217	ZDB-GENE-000629-1	Predicted to enable large ribosomal subunit rRNA binding activity. Predicted to be a structural constituent of ribosome. Acts upstream of or within chordate embryonic development. Predicted to be located in cytoplasm; nucleus; and ribosome. Predicted to be part of cytosolic large ribosomal subunit. Is expressed in several structures, including brain; digestive system; eye; otic vesicle; and ovary…	ribosomal protein, large, P0	58101	nucleus (GO:0005634); cytoplasm (GO:0005737); ribosome (GO:0005840); cytosolic large ribosomal subunit (GO:0022625); ribonucleoprotein complex (GO:1990904)	ribosomal large subunit assembly (GO:0000027); cytoplasmic translation (GO:0002181); ribosome biogenesis (GO:0042254); chordate embryonic development (GO:0043009)	structural constituent of ribosome (GO:0003735); large ribosomal subunit rRNA binding (GO:0070180)	rplp0	RPLP0	ribosomal protein lateral stalk subunit P0	38	36	36	38	36	36	180984000	193716000	200492000	0.000171174	0.000174246	0.000182017	38	36	37	38	36	37	182957000	196941000	172733000	0.000166611	0.000190367	0.000169837	35	35	36	35	35	36	244958000	237869000	232913000	0.000188501	0.000174917	0.000188893
vcp	Q7ZU99	vcp;cdc48;si:ch211-113n10.2	ZDB-GENE-030131-5408	Predicted to enable ATP hydrolysis activity and polyubiquitin modification-dependent protein binding activity. Acts upstream of or within chordate embryonic development; locomotory behavior; and regulation of cellular catabolic process. Predicted to be located in cytoplasm and site of double-strand break. Predicted to be part of VCP-NPL4-UFD1 AAA ATPase complex. Predicted to be active in cytosol …	valosin containing protein	327197	nucleus (GO:0005634); cytoplasm (GO:0005737); endoplasmic reticulum (GO:0005783); cytosol (GO:0005829); VCP-NPL4-UFD1 AAA ATPase complex (GO:0034098); site of double-strand break (GO:0035861)	DNA repair (GO:0006281); double-strand break repair (GO:0006302); autophagy (GO:0006914); DNA damage response (GO:0006974); cell cycle (GO:0007049); locomotory behavior (GO:0007626); regulation of autophagy (GO:0010506); macroautophagy (GO:0016236); protein ubiquitination (GO:0016567); translesion synthesis (GO:0019985); myofibril assembly (GO:0030239); retrograde protein transport, ER to cytosol…	nucleotide binding (GO:0000166); ATP binding (GO:0005524); lipid binding (GO:0008289); hydrolase activity (GO:0016787); ATP hydrolysis activity (GO:0016887); polyubiquitin modification-dependent protein binding (GO:0031593)	vcp	VCP	valosin containing protein	144	147	137	90	91	88	178552000	176277000	175471000	0.000171174	0.000174246	0.000182017	137	134	137	90	86	90	157841000	153030000	163040000	0.000166611	0.000190367	0.000169837	123	131	121	79	85	77	154389000	150027000	157945000	0.000188501	0.000174917	0.000188893
rbm4.3	Q6NXC1;A0A8M2BJM8	rbm4.3;zgc:56141;zgc:77000;fb55c03;fb78a04;fj36h04;wu:fb55c03;wu:fb78a04;wu:fj36h04	ZDB-GENE-040426-1938	Predicted to enable mRNA binding activity. Predicted to be involved in mRNA splicing, via spliceosome. Predicted to be active in nuclear speck. Orthologous to human RBM4 (RNA binding motif protein 4).	RNA binding motif protein 4.3	406277	nuclear speck (GO:0016607)	mRNA splicing, via spliceosome (GO:0000398)	nucleic acid binding (GO:0003676); RNA binding (GO:0003723)				81	80	79	81	80	79	177795000	177412000	170253000	0.000171174	0.000174246	0.000182017	76	76	80	76	76	80	127776000	129657000	141963000	0.000166611	0.000190367	0.000169837	76	75	75	76	75	75	119545000	127659000	129776000	0.000188501	0.000174917	0.000188893
ak2	A0A0F6PK88;Q1L8L9	ak2;wu:fj80e03;AK2;wu:fb34f05;si:ch211-197n10.1	ZDB-GENE-030131-512	Predicted to enable adenylate kinase activity. Acts upstream of or within hematopoietic stem cell differentiation and leukocyte differentiation. Predicted to be located in mitochondrial intermembrane space. Predicted to be active in mitochondrion. Is expressed in head; hematopoietic system; intermediate cell mass of mesoderm; and otic vesicle. Used to study reticular dysgenesis. Human ortholog(s)…	adenylate kinase 2	321793	cytoplasm (GO:0005737); mitochondrion (GO:0005739); mitochondrial intermembrane space (GO:0005758)	hematopoietic progenitor cell differentiation (GO:0002244); leukocyte differentiation (GO:0002521); nucleobase-containing compound metabolic process (GO:0006139); ADP biosynthetic process (GO:0006172); phosphorylation (GO:0016310); AMP metabolic process (GO:0046033); ATP metabolic process (GO:0046034); hematopoietic stem cell differentiation (GO:0060218)	nucleotide binding (GO:0000166); adenylate kinase activity (GO:0004017); ATP binding (GO:0005524); kinase activity (GO:0016301); transferase activity (GO:0016740); phosphotransferase activity, phosphate group as acceptor (GO:0016776); nucleobase-containing compound kinase activity (GO:0019205)	ak2	AK2	adenylate kinase 2	37	36	39	37	36	39	177652000	173972000	173660000	0.000171174	0.000174246	0.000182017	34	34	33	34	34	33	84413100	88129200	101447000	0.000166611	0.000190367	0.000169837	31	33	33	31	33	33	104904000	111781000	116147000	0.000188501	0.000174917	0.000188893
pcxa	A0A0R4IFJ4	pcxa;PYCa;pcl;zgc:123047	ZDB-GENE-090908-3	Predicted to enable pyruvate carboxylase activity. Acts upstream of or within habituation. Predicted to be active in cytoplasm. Human ortholog(s) of this gene implicated in pyruvate carboxylase deficiency disease. Orthologous to human PC (pyruvate carboxylase).	pyruvate carboxylase a	553283	cytoplasm (GO:0005737)	pyruvate metabolic process (GO:0006090); gluconeogenesis (GO:0006094); habituation (GO:0046959)	nucleotide binding (GO:0000166); catalytic activity (GO:0003824); pyruvate carboxylase activity (GO:0004736); ATP binding (GO:0005524); ligase activity (GO:0016874); metal ion binding (GO:0046872)	pcxa	PC	pyruvate carboxylase	171	169	172	121	119	121	177369000	181312000	185889000	0.000171174	0.000174246	0.000182017	165	160	165	111	108	114	146697000	143027000	136420000	0.000166611	0.000190367	0.000169837	150	151	147	102	104	99	93486700	96094800	94116400	0.000188501	0.000174917	0.000188893
tufm	Q5BJ17	tufm;zgc:110766;D250;fi06f04;wu:fi06f04	ZDB-GENE-050320-73	Predicted to enable translation elongation factor activity. Predicted to be involved in mitochondrial translational elongation. Predicted to act upstream of or within translation. Predicted to be active in mitochondrion. Is expressed in several structures, including alar plate midbrain region; digestive system; optic tectum; pectoral fin bud; and segmental plate. Human ortholog(s) of this gene im…	Tu translation elongation factor, mitochondrial	541378	mitochondrion (GO:0005739)	translation (GO:0006412); translational elongation (GO:0006414); mitochondrial translational elongation (GO:0070125)	nucleotide binding (GO:0000166); translation elongation factor activity (GO:0003746); GTPase activity (GO:0003924); GTP binding (GO:0005525)	tufm	TUFM	Tu translation elongation factor, mitochondrial	76	74	75	76	74	75	174749000	185773000	178070000	0.000171174	0.000174246	0.000182017	72	70	72	72	70	72	162731000	155301000	151997000	0.000166611	0.000190367	0.000169837	66	61	65	66	61	65	91898800	96643000	94785700	0.000188501	0.000174917	0.000188893
rpl36a	P61485	rpl36a	ZDB-GENE-020423-1	Predicted to be a structural constituent of ribosome. Acts upstream of or within chordate embryonic development and regulation of cell cycle. Predicted to be located in cytoplasm; membrane; and ribosome. Predicted to be part of cytosolic large ribosomal subunit. Is expressed in central nervous system; digestive system; epithelial cell of pancreas; and pharyngeal arch. Orthologous to several human…	ribosomal protein L36A	195819	cytoplasm (GO:0005737); ribosome (GO:0005840); cytosolic large ribosomal subunit (GO:0022625); ribonucleoprotein complex (GO:1990904)	translation (GO:0006412); chordate embryonic development (GO:0043009); regulation of cell cycle (GO:0051726)	structural constituent of ribosome (GO:0003735)	rpl36a	RPL36A	ribosomal protein L36a	29	30	32	29	30	32	174600000	200361000	210264000	0.000171174	0.000174246	0.000182017	27	23	26	27	23	26	128423000	125979000	114267000	0.000166611	0.000190367	0.000169837	28	30	32	28	30	32	210864000	233175000	251194000	0.000188501	0.000174917	0.000188893
rps11	Q7ZV05	rps11;wu:fa91c09;wu:fb34b11;zgc:56293	ZDB-GENE-040426-2701	Predicted to be a structural constituent of ribosome. Predicted to act upstream of or within translation. Predicted to be located in ribosome. Predicted to be part of cytosolic small ribosomal subunit. Orthologous to human RPS11 (ribosomal protein S11).	ribosomal protein S11	406686	ribosome (GO:0005840); cytosolic small ribosomal subunit (GO:0022627); ribonucleoprotein complex (GO:1990904)	translation (GO:0006412)	structural constituent of ribosome (GO:0003735)	rps11	RPS11	ribosomal protein S11	49	50	47	15	16	14	172799000	178318000	185116000	0.000171174	0.000174246	0.000182017	44	46	44	15	15	16	155668000	163975000	162002000	0.000166611	0.000190367	0.000169837	48	47	48	15	15	15	216064000	224184000	218156000	0.000188501	0.000174917	0.000188893
srsf1a	Q7SXP4	srsf1a;sfrs1a;sfrs1l;zgc:66146	ZDB-GENE-040426-1950	Predicted to enable RNA binding activity. Predicted to be involved in alternative mRNA splicing, via spliceosome. Predicted to act upstream of or within RNA splicing and mRNA processing. Predicted to be located in nucleus. Predicted to be active in nuclear speck. Orthologous to human SRSF1 (serine and arginine rich splicing factor 1).	serine and arginine rich splicing factor 1a	406288	nucleus (GO:0005634); nuclear speck (GO:0016607)	alternative mRNA splicing, via spliceosome (GO:0000380); mRNA processing (GO:0006397); RNA splicing (GO:0008380)	nucleic acid binding (GO:0003676); RNA binding (GO:0003723); mRNA binding (GO:0003729)	srsf1a	SRSF1	serine and arginine rich splicing factor 1	50	51	51	8	9	7	172526000	176641000	172315000	0.000171174	0.000174246	0.000182017	50	48	51	8	7	8	107559000	110669000	114955000	0.000166611	0.000190367	0.000169837	43	42	41	6	5	5	130277000	135947000	134484000	0.000188501	0.000174917	0.000188893
prdx4	A3KP44	prdx4;fb59c09;wu:fb59c09;zgc:162938;SO:0001217	ZDB-GENE-030131-1096	Predicted to enable thioredoxin peroxidase activity. Predicted to be involved in cell redox homeostasis; hydrogen peroxide catabolic process; and response to oxidative stress. Predicted to be active in cytosol and endoplasmic reticulum. Is expressed in several structures, including alar plate midbrain region; digestive system; hatching gland; optic tectum; and polster. Orthologous to human PRDX4 …	peroxiredoxin 4	570477	endoplasmic reticulum (GO:0005783); cytosol (GO:0005829)	response to oxidative stress (GO:0006979); cellular response to stress (GO:0033554); hydrogen peroxide catabolic process (GO:0042744); cell redox homeostasis (GO:0045454)	peroxidase activity (GO:0004601); thioredoxin peroxidase activity (GO:0008379); antioxidant activity (GO:0016209); oxidoreductase activity (GO:0016491); peroxiredoxin activity (GO:0051920)	prdx4	PRDX4	peroxiredoxin 4	36	36	36	32	32	33	172459000	182667000	173878000	0.000171174	0.000174246	0.000182017	38	38	35	34	34	31	207893000	198057000	217095000	0.000166611	0.000190367	0.000169837	26	30	27	22	26	24	83974000	80937800	84092600	0.000188501	0.000174917	0.000188893
nono	Q802Z5;A0A8M9PX41	nono;wu:fb40d10;wu:fc11d05	ZDB-GENE-030131-713	Predicted to enable RNA binding activity. Acts upstream of or within central nervous system development; otic vesicle development; and somite development. Predicted to be located in nuclear speck. Predicted to be active in nucleus. Human ortholog(s) of this gene implicated in syndromic X-linked intellectual disability 34. Orthologous to human NONO (non-POU domain containing octamer binding).	non-POU domain containing, octamer-binding	321994	nucleus (GO:0005634)	regulation of DNA-templated transcription (GO:0006355); central nervous system development (GO:0007417); somite development (GO:0061053); otic vesicle development (GO:0071599)	nucleic acid binding (GO:0003676); RNA binding (GO:0003723)				86	86	88	78	79	79	172142000	178995000	172500000	0.000171174	0.000174246	0.000182017	82	76	84	73	68	75	113022000	116461000	122200000	0.000166611	0.000190367	0.000169837	76	79	79	69	72	71	125649000	126428000	130780000	0.000188501	0.000174917	0.000188893
pycr1b	F1RDD0;A0A8M9Q700	pycr1b;zgc:110655	ZDB-GENE-050522-26	Predicted to enable pyrroline-5-carboxylate reductase activity. Acts upstream of or within brain development. Human ortholog(s) of this gene implicated in autosomal recessive cutis laxa type IIB; autosomal recessive cutis laxa type IIIB; and hypomyelinating leukodystrophy 10. Orthologous to several human genes including PYCR1 (pyrroline-5-carboxylate reductase 1).	pyrroline-5-carboxylate reductase 1b	100149838	cellular_component (GO:0005575)	proline biosynthetic process (GO:0006561); brain development (GO:0007420); amino acid biosynthetic process (GO:0008652); L-proline biosynthetic process (GO:0055129)	pyrroline-5-carboxylate reductase activity (GO:0004735); oxidoreductase activity (GO:0016491)	pycr1b	PYCR1	pyrroline-5-carboxylate reductase 1	50	48	47	41	40	38	172051000	167655000	173389000	0.000171174	0.000174246	0.000182017	47	47	49	38	38	40	87699300	86147900	100506000	0.000166611	0.000190367	0.000169837	42	40	40	35	33	34	69778800	70019600	73687200	0.000188501	0.000174917	0.000188893
stmn1a	Q1RLQ1	stmn1a;stmn1;cb959;wu:fb14e04;zgc:136942	ZDB-GENE-031006-14	Predicted to enable tubulin binding activity. Predicted to be involved in microtubule depolymerization; neuron projection development; and regulation of microtubule polymerization or depolymerization. Predicted to be active in cytoplasm and neuron projection. Is expressed in several structures, including digestive system; nervous system; pectoral fin bud; tail bud; and ventral mesoderm. Orthologo…	stathmin 1a	678630	cytoplasm (GO:0005737); neuron projection (GO:0043005)	microtubule depolymerization (GO:0007019); regulation of microtubule polymerization or depolymerization (GO:0031110); neuron projection development (GO:0031175)	tubulin binding (GO:0015631)	stmn1a	STMN1	stathmin 1	33	36	37	25	27	27	171860000	182215000	164731000	0.000171174	0.000174246	0.000182017	28	27	29	22	22	23	92242000	103023000	95389200	0.000166611	0.000190367	0.000169837	31	29	29	24	24	23	93186400	95992700	91326200	0.000188501	0.000174917	0.000188893
aldh6a1	Q6DHT4	aldh6a1;zgc:92082;cb850;wu:fb03a04	ZDB-GENE-030131-9192	Predicted to enable malonate-semialdehyde dehydrogenase (acetylating) activity and methylmalonate-semialdehyde dehydrogenase (acylating) activity. Predicted to be involved in thymine catabolic process and valine catabolic process. Predicted to be active in mitochondrion. Is expressed in several structures, including alar plate midbrain region; digestive system; midbrain; musculature system; and v…	aldehyde dehydrogenase 6 family, member A1	436647	mitochondrion (GO:0005739)	thymine catabolic process (GO:0006210); valine catabolic process (GO:0006574)	methylmalonate-semialdehyde dehydrogenase (acylating, NAD) activity (GO:0004491); oxidoreductase activity (GO:0016491); oxidoreductase activity, acting on the aldehyde or oxo group of donors, NAD or NADP as acceptor (GO:0016620)	aldh6a1	ALDH6A1	aldehyde dehydrogenase 6 family member A1	65	66	65	65	66	65	171433000	167402000	174517000	0.000171174	0.000174246	0.000182017	64	62	63	64	62	63	123915000	133061000	126864000	0.000166611	0.000190367	0.000169837	54	55	56	54	55	56	93492000	94006100	92905600	0.000188501	0.000174917	0.000188893
kpna2	Q6DI01	kpna2;hm:zeh0389r;hm:zeh0389;zeh0389;zeh0389r;zgc:113902;zgc:86945	ZDB-GENE-040718-22	Predicted to enable nuclear import signal receptor activity and nuclear localization sequence binding activity. Predicted to be involved in NLS-bearing protein import into nucleus. Predicted to act upstream of or within protein import into nucleus. Predicted to be located in cytoplasm. Predicted to be active in nucleoplasm. Is expressed in proliferative region. Orthologous to human KPNA2 (karyoph…	karyopherin alpha 2 (RAG cohort 1, importin alpha 1)	436607	nucleus (GO:0005634); cytoplasm (GO:0005737)	protein import into nucleus (GO:0006606); NLS-bearing protein import into nucleus (GO:0006607); protein transport (GO:0015031)	nuclear localization sequence binding (GO:0008139); nuclear import signal receptor activity (GO:0061608)	kpna2	KPNA2	karyopherin subunit alpha 2	33	29	31	33	29	31	171309000	165843000	161567000	0.000171174	0.000174246	0.000182017	30	30	28	30	30	28	138954000	140493000	125200000	0.000166611	0.000190367	0.000169837	22	22	19	22	22	19	71052200	73566300	72255500	0.000188501	0.000174917	0.000188893
atp6v0e1	Q5XJC7;Q7SXA1	atp6v0e1;atpv0e1;atp6v0e;zgc:103433;SO:0001217;hm:zehn2026;rpl26;wu:fa92f05;zgc:66190	ZDB-GENE-041010-133	Predicted to enable hydrolase activity and proton transmembrane transporter activity. Acts upstream of or within embryonic retina morphogenesis in camera-type eye and optokinetic behavior. Predicted to be located in membrane. Predicted to be part of proton-transporting V-type ATPase, V0 domain. Used to study blindness. Human ortholog(s) of this gene implicated in Diamond-Blackfan anemia 11. Ortho…	ATPase H+ transporting V0 subunit e1	450017	membrane (GO:0016020); proton-transporting V-type ATPase, V0 domain (GO:0033179)	monoatomic ion transport (GO:0006811); optokinetic behavior (GO:0007634); embryonic retina morphogenesis in camera-type eye (GO:0060059); proton transmembrane transport (GO:1902600)	proton-transporting ATPase activity, rotational mechanism (GO:0046961)	atp6v0e1	ATP6V0E1	ATPase H+ transporting V0 subunit e1	50	53	53	50	53	53	170972000	183483000	182264000	0.000171174	0.000174246	0.000182017	56	53	56	56	53	56	164763000	163766000	185712000	0.000166611	0.000190367	0.000169837	53	48	48	53	48	48	205607000	215697000	213422000	0.000188501	0.000174917	0.000188893
gstp1.2	Q9DDU5	gstp1.2;gstp1;cb356;fa02f07;wu:fa02f07;wu:fj23a02;zgc:103706	ZDB-GENE-020806-4	Enables glutathione transferase activity. Acts upstream of or within cellular response to xenobiotic stimulus. Predicted to be active in cytosol. Is expressed in several structures, including digestive system; endoderm; pleuroperitoneal region; sensory system; and yolk syncytial layer. Human ortholog(s) of this gene implicated in several diseases, including allergic disease (multiple); carcinoma …	glutathione S-transferase pi 1.2	79381	nucleus (GO:0005634); cytoplasm (GO:0005737); mitochondrion (GO:0005739); cytosol (GO:0005829)	glutathione metabolic process (GO:0006749); cellular response to xenobiotic stimulus (GO:0071466)	glutathione transferase activity (GO:0004364); transferase activity (GO:0016740)	gstp1.2	GSTP1	glutathione S-transferase pi 1	47	46	47	31	30	30	170119000	182121000	187706000	0.000171174	0.000174246	0.000182017	44	42	42	29	27	29	129848000	156959000	145159000	0.000166611	0.000190367	0.000169837	35	40	35	21	24	21	106476000	123936000	120376000	0.000188501	0.000174917	0.000188893
nap1l1	Q803X7;A0A8M2BJ06;A0A8M2BJ13;A0A8M9PH16	nap1l1;wu:fb83g07;cb716;sb:cb13	ZDB-GENE-030516-2	Predicted to enable chromatin binding activity and histone binding activity. Acts upstream of or within response to yeast. Predicted to be active in chromatin and nucleus. Is expressed in several structures, including immature eye; nervous system; neural tube; pharyngeal arch; and pronephros. Human ortholog(s) of this gene implicated in pancreatic cancer. Orthologous to human NAP1L1 (nucleosome a…	nucleosome assembly protein 1-like 1	368260	chromatin (GO:0000785); nucleus (GO:0005634); cytoplasm (GO:0005737)	response to yeast (GO:0001878); nucleosome assembly (GO:0006334)	chromatin binding (GO:0003682); histone binding (GO:0042393)	nap1l1	NAP1L1	nucleosome assembly protein 1 like 1	32	32	30	26	26	25	168503000	173705000	170717000	0.000171174	0.000174246	0.000182017	28	29	28	22	23	24	120408000	140884000	150582000	0.000166611	0.000190367	0.000169837	27	29	29	22	25	24	120438000	116275000	129077000	0.000188501	0.000174917	0.000188893
eef1b2	Q7ZV16	eef1b2;zgc:86802;EEF1B2;fj06d02;wu:fj06d02;zgc:56277;SO:0001217	ZDB-GENE-030131-7310	Predicted to enable guanyl-nucleotide exchange factor activity. Predicted to be involved in translational elongation. Predicted to act upstream of or within translation. Predicted to be part of eukaryotic translation elongation factor 1 complex. Predicted to be active in cytosol. Orthologous to several human genes including ZDBF2 (zinc finger DBF-type containing 2).	eukaryotic translation elongation factor 1 beta 2	335370	eukaryotic translation elongation factor 1 complex (GO:0005853)	translation (GO:0006412); translational elongation (GO:0006414)	translation elongation factor activity (GO:0003746)	eef1b2	EEF1B2	eukaryotic translation elongation factor 1 beta 2	26	26	28	23	23	25	167567000	189858000	184568000	0.000171174	0.000174246	0.000182017	27	27	27	24	24	24	165115000	167616000	185138000	0.000166611	0.000190367	0.000169837	28	28	27	25	25	24	122149000	130920000	133886000	0.000188501	0.000174917	0.000188893
zgc:171776	A7MBZ3	zgc:171776	ZDB-GENE-071004-36	Predicted to enable carbohydrate binding activity.	zgc:171776	571939		biological_process (GO:0008150)	molecular_function (GO:0003674); carbohydrate binding (GO:0030246)				26	26	25	23	24	22	167407000	170390000	185184000	0.000171174	0.000174246	0.000182017	31	29	28	28	27	27	259409000	249733000	259845000	0.000166611	0.000190367	0.000169837	20	22	23	19	20	20	148922000	165088000	158209000	0.000188501	0.000174917	0.000188893
zgc:56095	Q7ZVD6;A0A8M9PFW3	zgc:56095;zgc:86792;fa11g10;fb23g05;wu:fa11g10;wu:fb23g05	ZDB-GENE-040426-1948	Predicted to enable ferric iron binding activity and ferrous iron binding activity. Predicted to be involved in intracellular sequestering of iron ion. Predicted to act upstream of or within cellular iron ion homeostasis and iron ion transport. Predicted to be active in cytoplasm. Human ortholog(s) of this gene implicated in basal ganglia disease; hyperferritinemia-cataract syndrome; neurodegener…	zgc:56095	406286	cytoplasm (GO:0005737)	iron ion transport (GO:0006826); intracellular iron ion homeostasis (GO:0006879); intracellular sequestering of iron ion (GO:0006880)	ferrous iron binding (GO:0008198); ferric iron binding (GO:0008199); metal ion binding (GO:0046872)				36	35	35	34	33	33	165915000	172972000	166010000	0.000171174	0.000174246	0.000182017	32	32	31	30	30	29	119542000	121980000	125629000	0.000166611	0.000190367	0.000169837	31	30	30	29	28	28	94114800	88963700	100253000	0.000188501	0.000174917	0.000188893
atp5po	Q6DRD1;B2GPD4	atp5po;atp5o;wu:fk86d05;zgc:109976	ZDB-GENE-050522-147	Predicted to contribute to proton-transporting ATP synthase activity, rotational mechanism. Predicted to be involved in proton motive force-driven mitochondrial ATP synthesis. Predicted to act upstream of or within ATP biosynthetic process and ion transport. Predicted to be located in membrane. Predicted to be part of mitochondrial proton-transporting ATP synthase, stator stalk and proton-transpo…	ATP synthase peripheral stalk subunit OSCP	335191	mitochondrial proton-transporting ATP synthase, stator stalk (GO:0000274); membrane (GO:0016020); proton-transporting ATP synthase complex, catalytic core F(1) (GO:0045261)	ATP biosynthetic process (GO:0006754); monoatomic ion transport (GO:0006811); proton motive force-driven ATP synthesis (GO:0015986); proton motive force-driven mitochondrial ATP synthesis (GO:0042776); proton transmembrane transport (GO:1902600)	proton-transporting ATP synthase activity, rotational mechanism (GO:0046933)	atp5po	ATP5PO	ATP synthase peripheral stalk subunit OSCP	44	44	45	44	44	45	165493000	176034000	173896000	0.000171174	0.000174246	0.000182017	39	44	42	39	44	42	99020200	110566000	110045000	0.000166611	0.000190367	0.000169837	35	42	38	35	42	38	96411400	99071900	101025000	0.000188501	0.000174917	0.000188893
syncrip	Q6NUZ3;A0A8M3AKL3;A0A8M3ALA5;A0A8M3B3W4	syncrip;nsap1;wu:fe02c03;wu:fe47h09	ZDB-GENE-030131-4862	Predicted to enable mRNA 5'-UTR binding activity. Predicted to be involved in CRD-mediated mRNA stabilization. Predicted to be part of CRD-mediated mRNA stability complex and ribonucleoprotein complex. Predicted to be active in nucleus. Orthologous to human SYNCRIP (synaptotagmin binding cytoplasmic RNA interacting protein).	synaptotagmin binding, cytoplasmic RNA interacting protein	326663	nucleus (GO:0005634); cytoplasm (GO:0005737); CRD-mediated mRNA stability complex (GO:0070937); ribonucleoprotein complex (GO:1990904)	CRD-mediated mRNA stabilization (GO:0070934)	nucleic acid binding (GO:0003676); RNA binding (GO:0003723); mRNA 5'-UTR binding (GO:0048027)	syncrip	SYNCRIP	synaptotagmin binding cytoplasmic RNA interacting protein	73	74	70	49	50	47	164041000	158833000	171313000	0.000171174	0.000174246	0.000182017	73	73	72	49	51	48	126863000	131315000	133089000	0.000166611	0.000190367	0.000169837	67	70	67	46	48	45	149319000	136011000	150175000	0.000188501	0.000174917	0.000188893
zgc:171717	A8KB68	zgc:171717;si:ch211-154a22.8;si:ch211-226h8.12	ZDB-GENE-071004-25	Predicted to enable carbohydrate binding activity. Predicted to be located in membrane.	zgc:171717	795141		biological_process (GO:0008150)	molecular_function (GO:0003674); carbohydrate binding (GO:0030246)				17	17	15	2	2	1	164021000	168888000		0.000171174	0.000174246	0.000182017	16	15	15	1	1	1				0.000166611	0.000190367	0.000169837	15	15	15	1	1	1				0.000188501	0.000174917	0.000188893
cnpy2	Q0V965	cnpy2;tmem4	ZDB-GENE-060315-4	Predicted to be active in endoplasmic reticulum. Orthologous to human CNPY2 (canopy FGF signaling regulator 2).	canopy FGF signaling regulator 2	664684	endoplasmic reticulum (GO:0005783)			cnpy2	CNPY2	canopy FGF signaling regulator 2	21	21	22	21	21	22	163928000	172187000	161729000	0.000171174	0.000174246	0.000182017	21	20	21	21	20	21	112867000	113920000	123324000	0.000166611	0.000190367	0.000169837	19	18	20	19	18	20	67402700	70295200	72868300	0.000188501	0.000174917	0.000188893
pa2g4a	Q8AW82	pa2g4a;pa2g4;si:dz150i12.2;wu:fb19b11;wu:ft56d05;zgc:86732;dZ150I12.2-001	ZDB-GENE-030616-161	Is expressed in several structures, including alar plate midbrain region; digestive system; nervous system; pectoral fin; and segmental plate. Orthologous to human PA2G4 (proliferation-associated 2G4).	proliferation-associated 2G4, a	368737		anatomical structure development (GO:0048856)		pa2g4a	PA2G4	proliferation-associated 2G4	74	74	78	50	50	53	163512000	169356000	168086000	0.000171174	0.000174246	0.000182017	72	75	73	48	50	48	168088000	162856000	166851000	0.000166611	0.000190367	0.000169837	67	72	71	42	49	48	157961000	158905000	163185000	0.000188501	0.000174917	0.000188893
rpl7	Q6Q417	rpl7;bb02h10;mg:bb02h10;wu:fa93c11	ZDB-GENE-030131-8654	Predicted to enable RNA binding activity. Predicted to be a structural constituent of ribosome. Acts upstream of or within regulation of cell cycle. Predicted to be located in ribosome. Predicted to be part of cytosolic large ribosomal subunit. Orthologous to human RPL7 (ribosomal protein L7).	ribosomal protein L7	336710	ribosome (GO:0005840); cytosolic large ribosomal subunit (GO:0022625); ribonucleoprotein complex (GO:1990904)	maturation of LSU-rRNA from tricistronic rRNA transcript (SSU-rRNA, 5.8S rRNA, LSU-rRNA) (GO:0000463); regulation of cell cycle (GO:0051726)	RNA binding (GO:0003723); structural constituent of ribosome (GO:0003735)	rpl7	RPL7	ribosomal protein L7	42	42	42	42	42	42	163398000	171632000	171642000	0.000171174	0.000174246	0.000182017	42	42	43	41	41	42	156897000	146488000	166156000	0.000166611	0.000190367	0.000169837	43	40	43	42	40	43	233085000	250492000	239142000	0.000188501	0.000174917	0.000188893
rpl12	Q6DRE6;Q7ZUG1	rpl12;wu:fa27c04;wu:fa91d03;wu:fb14g09;wu:fj26g11;zgc:103615;SO:0001217	ZDB-GENE-030131-5297	Predicted to enable large ribosomal subunit rRNA binding activity. Predicted to be a structural constituent of ribosome. Predicted to be involved in translation. Predicted to be located in ribosome. Predicted to be part of cytosolic large ribosomal subunit. Is expressed in endodermal cell; eye; intestine; liver; and pancreas. Human ortholog(s) of this gene implicated in systemic lupus erythematos…	ribosomal protein L12	327089	ribosome (GO:0005840); cytosolic large ribosomal subunit (GO:0022625); ribonucleoprotein complex (GO:1990904)	translation (GO:0006412)	structural constituent of ribosome (GO:0003735); large ribosomal subunit rRNA binding (GO:0070180)	rpl12	RPL12	ribosomal protein L12	19	20	18	19	20	18	162935000	162864000	172328000	0.000171174	0.000174246	0.000182017	18	16	20	18	16	20	70803700	86092600	64614800	0.000166611	0.000190367	0.000169837	19	19	19	19	19	19	179138000	195891000	189434000	0.000188501	0.000174917	0.000188893
acaa2	Q7ZVG1	acaa2;zgc:56036;fb59b11;wu:fb59b11	ZDB-GENE-040426-1996	Predicted to enable acetyl-CoA C-acetyltransferase activity. Acts upstream of or within regulation of fatty acid beta-oxidation. Predicted to be active in mitochondrion. Orthologous to human ACAA2 (acetyl-CoA acyltransferase 2).	acetyl-CoA acyltransferase 2	406325	mitochondrion (GO:0005739)	lymph vessel development (GO:0001945); fatty acid beta-oxidation (GO:0006635); regulation of fatty acid beta-oxidation (GO:0031998)	acetyl-CoA C-acetyltransferase activity (GO:0003985); acetyl-CoA C-acyltransferase activity (GO:0003988); transferase activity (GO:0016740); acyltransferase activity (GO:0016746); acyltransferase activity, transferring groups other than amino-acyl groups (GO:0016747)	acaa2	ACAA2	acetyl-CoA acyltransferase 2	60	60	61	23	23	24	162781000	161284000	154933000	0.000171174	0.000174246	0.000182017	59	61	62	23	23	23	140872000	141995000	160939000	0.000166611	0.000190367	0.000169837	48	46	47	19	19	20	74521200	81433200	82178400	0.000188501	0.000174917	0.000188893
atp5f1c	Q5RH26;A0A8M1P526;A0A8M1P9B7	atp5f1c;atp5c1;wu:fk34c05;zgc:73209	ZDB-GENE-030131-8901	Predicted to enable proton-transporting ATP synthase activity, rotational mechanism. Predicted to be involved in proton motive force-driven ATP synthesis. Predicted to act upstream of or within ATP biosynthetic process and ion transport. Predicted to be located in membrane. Predicted to be part of mitochondrial proton-transporting ATP synthase complex, catalytic sector F(1). Orthologous to human …	ATP synthase F1 subunit gamma	336957	mitochondrial proton-transporting ATP synthase complex, catalytic sector F(1) (GO:0000275); membrane (GO:0016020); proton-transporting ATP synthase complex, catalytic core F(1) (GO:0045261)	ATP biosynthetic process (GO:0006754); monoatomic ion transport (GO:0006811); proton motive force-driven ATP synthesis (GO:0015986); proton transmembrane transport (GO:1902600)	proton-transporting ATP synthase activity, rotational mechanism (GO:0046933)	atp5f1c	ATP5F1C	ATP synthase F1 subunit gamma	54	54	55	54	54	55	162043000	155120000	158224000	0.000171174	0.000174246	0.000182017	55	53	52	55	53	52	134931000	139557000	119886000	0.000166611	0.000190367	0.000169837	43	49	49	43	49	49	78149600	78750300	79187300	0.000188501	0.000174917	0.000188893
hyou1	B2GRZ4;Q7ZUW2	hyou1	ZDB-GENE-030131-5344	Predicted to enable ATP binding activity. Predicted to be involved in cellular response to hypoxia and negative regulation of hypoxia-induced intrinsic apoptotic signaling pathway. Predicted to be located in endoplasmic reticulum lumen. Predicted to be part of endoplasmic reticulum chaperone complex. Is expressed in several structures, including anterior axial hypoblast; digestive system; hatchin…	hypoxia up-regulated 1	327133	endoplasmic reticulum (GO:0005783); endoplasmic reticulum lumen (GO:0005788); endoplasmic reticulum chaperone complex (GO:0034663)	negative regulation of hypoxia-induced intrinsic apoptotic signaling pathway (GO:1903298)	nucleotide binding (GO:0000166); adenyl-nucleotide exchange factor activity (GO:0000774); ATP binding (GO:0005524); ATP-dependent protein folding chaperone (GO:0140662)	hyou1	HYOU1	hypoxia up-regulated 1	119	121	123	119	121	123	158510000	162578000	159904000	0.000171174	0.000174246	0.000182017	121	122	119	121	122	119	152161000	145931000	158785000	0.000166611	0.000190367	0.000169837	101	101	100	101	101	100	95025000	104862000	105948000	0.000188501	0.000174917	0.000188893
anp32a	B2GSB4;Q7ZUP0	anp32a;zgc:55516	ZDB-GENE-030131-7850	Predicted to enable histone binding activity. Predicted to be involved in nucleocytoplasmic transport and regulation of apoptotic process. Predicted to be located in endoplasmic reticulum and perinuclear region of cytoplasm. Predicted to be active in nucleus. Orthologous to several human genes including ANP32A (acidic nuclear phosphoprotein 32 family member A).	acidic (leucine-rich) nuclear phosphoprotein 32 family, member A	335907	nucleus (GO:0005634); cytoplasm (GO:0005737); endoplasmic reticulum (GO:0005783); perinuclear region of cytoplasm (GO:0048471)	nucleocytoplasmic transport (GO:0006913); regulation of apoptotic process (GO:0042981)	histone binding (GO:0042393)	anp32a	ANP32A	acidic nuclear phosphoprotein 32 family member A	31	33	31	23	25	23	153227000	149931000	144940000	0.000171174	0.000174246	0.000182017	32	29	30	24	22	22	150029000	169351000	180658000	0.000166611	0.000190367	0.000169837	31	31	29	24	24	22	210920000	227961000	237995000	0.000188501	0.000174917	0.000188893
srsf4	Q802Y1	srsf4;zgc:55809;sfrs4;wu:fb37e02;wu:fj35e06;zgc:152957	ZDB-GENE-030131-591	Enables mRNA 3'-UTR binding activity. Predicted to be involved in alternative mRNA splicing, via spliceosome and mRNA splice site selection. Predicted to act upstream of or within RNA splicing and mRNA processing. Predicted to be located in membrane and nucleus. Predicted to be active in nuclear speck. Orthologous to human SRSF4 (serine and arginine rich splicing factor 4).	serine and arginine rich splicing factor 4	321872	nucleus (GO:0005634); cytoplasm (GO:0005737); ribonucleoprotein complex (GO:1990904)		nucleic acid binding (GO:0003676); RNA binding (GO:0003723); mRNA binding (GO:0003729); mRNA 3'-UTR binding (GO:0003730)	srsf4	SRSF4	serine and arginine rich splicing factor 4	22	23	21	20	20	19	152077000	139767000	137385000	0.000171174	0.000174246	0.000182017	26	26	26	23	23	23	131143000	136851000	144742000	0.000166611	0.000190367	0.000169837	21	23	22	18	20	19	174455000	172877000	169468000	0.000188501	0.000174917	0.000188893
rps24	B7ZD34;Q642J7;Q6TEN7;A0A8M2B343;A0A8M9PXR0	rps24;wu:fa66b02;zgc:103596;zgc:109740;SO:0001217;RPS24	ZDB-GENE-040109-5	Predicted to be a structural constituent of ribosome. Acts upstream of or within definitive hemopoiesis and primitive hemopoiesis. Predicted to be located in ribosome. Human ortholog(s) of this gene implicated in Diamond-blackfan anemia 3. Orthologous to human RPS24 (ribosomal protein S24).	ribosomal protein S24	394194	ribosome (GO:0005840); ribosomal subunit (GO:0044391); ribonucleoprotein complex (GO:1990904)	translation (GO:0006412); primitive hemopoiesis (GO:0060215); definitive hemopoiesis (GO:0060216)	structural constituent of ribosome (GO:0003735)	rps24	RPS24	ribosomal protein S24	27	27	27	27	27	27	152030000	155061000	156316000	0.000171174	0.000174246	0.000182017	19	19	17	19	19	17	65810200	95585600	77068600	0.000166611	0.000190367	0.000169837	21	25	24	21	25	24	175024000	165255000	164013000	0.000188501	0.000174917	0.000188893
rpl23a	F1QGI3;Q6Q416	rpl23a;zgc:110139;wu:fa93f05;wu:fj20e05	ZDB-GENE-030131-7479	Predicted to be a structural constituent of ribosome. Acts upstream of or within pancreas development and regulation of cell cycle. Predicted to be located in ribosome. Predicted to be part of cytosolic large ribosomal subunit. Is expressed in digestive system; endodermal cell; and epithelial cell of pancreas. Orthologous to human RPL23A (ribosomal protein L23a).	ribosomal protein L23a	335539	ribosome (GO:0005840); cytosolic large ribosomal subunit (GO:0022625); ribonucleoprotein complex (GO:1990904)	ribosomal large subunit assembly (GO:0000027); translation (GO:0006412); pancreas development (GO:0031016); regulation of cell cycle (GO:0051726)	RNA binding (GO:0003723); structural constituent of ribosome (GO:0003735); rRNA binding (GO:0019843)	rpl23a	RPL23A	ribosomal protein L23a	40	41	39	40	41	39	151798000	162627000	153619000	0.000171174	0.000174246	0.000182017	34	35	35	34	35	35	145093000	150376000	146241000	0.000166611	0.000190367	0.000169837	35	37	36	35	37	36	160460000	177803000	184878000	0.000188501	0.000174917	0.000188893
krt92	Q568U3	krt92;si:dkeyp-113d7.5;zgc:136388;zgc:109868	ZDB-GENE-050417-363	Predicted to enable structural molecule activity. Predicted to be located in intermediate filament. Predicted to be active in cytoskeleton. Human ortholog(s) of this gene implicated in several diseases, including corneal dystrophy (multiple); ectodermal dysplasia (multiple); epidermolytic hyperkeratosis; focal nonepidermolytic palmoplantar keratoderma 1; and hereditary mucosal leukokeratosis. Ort…	keratin 92	550522	cytoskeleton (GO:0005856); intermediate filament (GO:0005882)	biological_process (GO:0008150)	molecular_function (GO:0003674); structural molecule activity (GO:0005198)				90	89	91	39	40	41	151248000	148429000	145396000	0.000171174	0.000174246	0.000182017	88	89	89	38	39	39	156948000	163466000	161841000	0.000166611	0.000190367	0.000169837	95	97	94	41	41	39	256631000	251302000	265016000	0.000188501	0.000174917	0.000188893
h2az2a	A2BFY9;Q71PD7	h2az2a;h2afv;h2afva	ZDB-GENE-020717-1	Predicted to enable DNA binding activity. Predicted to be located in chromosome and nucleus. Predicted to be part of nucleosome. Is expressed in ovarian follicle. Orthologous to human H2AZ2 (H2A.Z variant histone 2).	H2A.Z variant histone 2a	252913	nucleosome (GO:0000786); nucleus (GO:0005634); chromosome (GO:0005694); membrane (GO:0016020)	positive regulation of melanocyte differentiation (GO:0045636); heterochromatin organization (GO:0070828)	DNA binding (GO:0003677); structural constituent of chromatin (GO:0030527); nucleosomal DNA binding (GO:0031492); protein heterodimerization activity (GO:0046982)	h2az2a	H2AZ2	H2A.Z variant histone 2	11	11	10	4	4	4	150365000	157085000	166309000	0.000171174	0.000174246	0.000182017	9	10	10	2	3	3	170201000	161923000	130519000	0.000166611	0.000190367	0.000169837	9	9	7	4	4	3	93887000	103783000	104649000	0.000188501	0.000174917	0.000188893
fth1a	Q9DDT0	fth1a;fth1;fb06g09;hm:zeh1145;wu:fb06g09;wu:fq18c10;zeh1145	ZDB-GENE-000831-2	Predicted to enable ferric iron binding activity and ferrous iron binding activity. Predicted to be involved in intracellular sequestering of iron ion. Predicted to act upstream of or within cellular iron ion homeostasis and iron ion transport. Predicted to be active in cytoplasm. Is expressed in blood; eye; liver; ovary; and testis. Human ortholog(s) of this gene implicated in hemochromatosis ty…	ferritin, heavy polypeptide 1a	58108	cytoplasm (GO:0005737)	iron ion transport (GO:0006826); intracellular iron ion homeostasis (GO:0006879); intracellular sequestering of iron ion (GO:0006880)	ferrous iron binding (GO:0008198); ferric iron binding (GO:0008199); metal ion binding (GO:0046872)	fth1a	FTH1	ferritin heavy chain 1	38	38	39	38	38	39	148054000	158086000	147810000	0.000171174	0.000174246	0.000182017	41	38	40	41	38	40	91160800	97649900	104731000	0.000166611	0.000190367	0.000169837	29	31	29	29	31	29	73452600	80799400	80490300	0.000188501	0.000174917	0.000188893
krt5	F1QV31;Q6P3K5;A0A8M6YXS6	krt5;ckii;wu:fb02h09;wu:fj02d02;wu:fk78b12;zfCKII;SO:0001217	ZDB-GENE-991110-23	Predicted to be a structural constituent of skin epidermis. Acts upstream of or within fin regeneration. Predicted to be located in intermediate filament. Predicted to be active in keratin filament. Is expressed in several structures, including EVL; epidermal cell; integument; oral region; and periderm. Human ortholog(s) of this gene implicated in several diseases, including Dowling-Degos disease…	keratin 5	797351	intermediate filament (GO:0005882); keratin filament (GO:0045095)	fin regeneration (GO:0031101); keratinization (GO:0031424); intermediate filament organization (GO:0045109)	structural constituent of skin epidermis (GO:0030280)	krt5	KRT5	keratin 5	149	148	146	68	64	63	144397000	149936000	151824000	0.000171174	0.000174246	0.000182017	146	146	145	60	58	62	144429000	144936000	167910000	0.000166611	0.000190367	0.000169837	152	156	158	65	68	70	342549000	344303000	346810000	0.000188501	0.000174917	0.000188893
pgam1b	B8A4H6;A0A8M1PEA1	pgam1b;fd15c02;pgam1lb;wu:fd15c02;zgc:63722	ZDB-GENE-030131-5376	Predicted to enable bisphosphoglycerate mutase activity; hydrolase activity; and phosphoglycerate mutase activity. Predicted to act upstream of or within glycolytic process. Is expressed in liver. Orthologous to several human genes including PGAM1 (phosphoglycerate mutase 1).	phosphoglycerate mutase 1b	327165		glycolytic process (GO:0006096)	catalytic activity (GO:0003824); bisphosphoglycerate mutase activity (GO:0004082); hydrolase activity (GO:0016787); isomerase activity (GO:0016853); intramolecular phosphotransferase activity (GO:0016868)	pgam1b	PGAM1	phosphoglycerate mutase 1	30	31	31	19	20	20	144172000	146937000	141189000	0.000171174	0.000174246	0.000182017	34	31	32	22	20	20	152738000	156638000	149069000	0.000166611	0.000190367	0.000169837	24	25	23	12	13	12	132622000	120123000	118619000	0.000188501	0.000174917	0.000188893
rps3	Q7ZVD9	rps3;wu:fb13d09;fb13d09;zgc:56088	ZDB-GENE-030131-8494	Predicted to be a structural constituent of ribosome. Acts upstream of or within chordate embryonic development and erythrocyte differentiation. Predicted to be located in mitochondrial inner membrane; ribosome; and spindle. Predicted to be part of cytosolic small ribosomal subunit. Predicted to be active in nucleus. Orthologous to human RPS3 (ribosomal protein S3).	ribosomal protein S3	336550	nucleus (GO:0005634); mitochondrial inner membrane (GO:0005743); ribosome (GO:0005840); small ribosomal subunit (GO:0015935); cytosolic small ribosomal subunit (GO:0022627); ribonucleoprotein complex (GO:1990904)	DNA repair (GO:0006281); translation (GO:0006412); regulation of translation (GO:0006417); apoptotic process (GO:0006915); DNA damage response (GO:0006974); cell cycle (GO:0007049); erythrocyte differentiation (GO:0030218); chordate embryonic development (GO:0043009); cell division (GO:0051301); positive regulation of apoptotic signaling pathway (GO:2001235)	DNA binding (GO:0003677); RNA binding (GO:0003723); structural constituent of ribosome (GO:0003735); lyase activity (GO:0016829); class I DNA-(apurinic or apyrimidinic site) endonuclease activity (GO:0140078)	rps3	RPS3	ribosomal protein S3	58	56	59	58	56	59	144100000	146744000	156025000	0.000171174	0.000174246	0.000182017	52	54	51	52	54	51	112757000	127588000	114526000	0.000166611	0.000190367	0.000169837	53	54	53	53	54	53	192589000	188687000	182858000	0.000188501	0.000174917	0.000188893
eef1da	A0A0R4IA30;A0A8M2BAP5;A0A8M2BAS2;A0A8M6Z1P2;A0A8M9QAS6;A0A8M9QG85;A0A8M9QP05;A0A8M2BAX4	eef1da;eef1d;zgc:66406	ZDB-GENE-040426-2740	Predicted to enable guanyl-nucleotide exchange factor activity. Predicted to be involved in translational elongation. Predicted to act upstream of or within translation. Predicted to be part of eukaryotic translation elongation factor 1 complex. Predicted to be active in cytosol. Orthologous to human EEF1D (eukaryotic translation elongation factor 1 delta).	eukaryotic translation elongation factor 1 delta a (guanine nucleotide exchange protein)	565501	cytosol (GO:0005829); eukaryotic translation elongation factor 1 complex (GO:0005853)	translation (GO:0006412); translational elongation (GO:0006414)	translation elongation factor activity (GO:0003746); guanyl-nucleotide exchange factor activity (GO:0005085)	eef1da	EEF1D	eukaryotic translation elongation factor 1 delta	45	48	47	34	36	36	143777000	152660000	143628000	0.000171174	0.000174246	0.000182017	42	43	40	30	31	29	83701200	100923000	100368000	0.000166611	0.000190367	0.000169837	46	45	45	35	34	36	96221700	99752900	110089000	0.000188501	0.000174917	0.000188893
adh5	Q6NXA6	adh5;wu:fb60b11;ADH3;fb60b11	ZDB-GENE-011003-1	Predicted to enable S-(hydroxymethyl)glutathione dehydrogenase activity; alcohol dehydrogenase activity, zinc-dependent; and zinc ion binding activity. Predicted to be involved in formaldehyde catabolic process. Predicted to act upstream of or within ethanol oxidation. Predicted to be active in cytosol. Is expressed in several structures, including blastodisc; central nervous system; digestive sy…	alcohol dehydrogenase 5	116517	cytosol (GO:0005829)	ethanol oxidation (GO:0006069); formaldehyde catabolic process (GO:0046294)	alcohol dehydrogenase activity, zinc-dependent (GO:0004024); zinc ion binding (GO:0008270); oxidoreductase activity (GO:0016491); metal ion binding (GO:0046872); S-(hydroxymethyl)glutathione dehydrogenase activity (GO:0051903); S-(hydroxymethyl)glutathione dehydrogenase NADP activity (GO:0106321); S-(hydroxymethyl)glutathione dehydrogenase NAD activity (GO:0106322)	adh5	ADH5	alcohol dehydrogenase 5 (class III), chi polypeptide	41	43	43	41	43	43	143196000	140293000	143781000	0.000171174	0.000174246	0.000182017	43	39	41	43	39	41	134953000	145285000	133367000	0.000166611	0.000190367	0.000169837	40	40	40	40	40	40	126854000	128693000	120988000	0.000188501	0.000174917	0.000188893
ahcy	Q803T5;B2GPY3	ahcy;AHCY;cb1079;D150;ducttrip;hm:zeh1173;hm:zeh1364;wu:fj67b02	ZDB-GENE-031219-6	Predicted to enable adenosylhomocysteinase activity. Acts upstream of or within S-adenosylmethionine cycle. Predicted to be active in cytosol. Is expressed in several structures, including brain; digestive system; immature eye; musculature system; and neural tube. Used to study fatty liver disease and non-alcoholic fatty liver disease. Human ortholog(s) of this gene implicated in hypermethioninem…	adenosylhomocysteinase	387530	cytosol (GO:0005829)	one-carbon metabolic process (GO:0006730); S-adenosylmethionine cycle (GO:0033353)	adenosylhomocysteinase activity (GO:0004013); hydrolase activity (GO:0016787)	ahcy	AHCY	adenosylhomocysteinase	67	69	68	66	68	67	140933000	145142000	146722000	0.000171174	0.000174246	0.000182017	68	68	67	67	67	66	115223000	119319000	109592000	0.000166611	0.000190367	0.000169837	64	65	64	63	64	63	154241000	152621000	151039000	0.000188501	0.000174917	0.000188893
thop1	E7EZ90;Q6DHR6;A0A8M2BK60	thop1;fb74b01;wu:fb74b01;zgc:92139	ZDB-GENE-040718-47	Predicted to enable metalloendopeptidase activity. Predicted to be involved in peptide metabolic process and proteolysis. Predicted to be active in mitochondrial intermembrane space. Is expressed in lens. Orthologous to human THOP1 (thimet oligopeptidase 1).	thimet oligopeptidase 1	436628	mitochondrial intermembrane space (GO:0005758)	proteolysis (GO:0006508); peptide metabolic process (GO:0006518)	metalloendopeptidase activity (GO:0004222); peptidase activity (GO:0008233); metallopeptidase activity (GO:0008237); hydrolase activity (GO:0016787); metal ion binding (GO:0046872)	thop1	THOP1	thimet oligopeptidase 1	98	101	103	97	99	101	139310000	145768000	138377000	0.000171174	0.000174246	0.000182017	93	97	98	91	96	97	124165000	124495000	121195000	0.000166611	0.000190367	0.000169837	85	89	87	84	88	86	109172000	112440000	111979000	0.000188501	0.000174917	0.000188893
psma8	Q6P0I2	psma8;zgc:77139;psma7;wu:fk28c01;SO:0001217	ZDB-GENE-040426-2194	Predicted to be involved in proteasomal protein catabolic process. Predicted to act upstream of or within ubiquitin-dependent protein catabolic process. Predicted to be located in cytoplasm. Predicted to be part of proteasome core complex, alpha-subunit complex. Predicted to be active in nucleus. Orthologous to human PSMA8 (proteasome 20S subunit alpha 8).	proteasome 20S subunit alpha 8	406445	proteasome complex (GO:0000502); nucleus (GO:0005634); cytoplasm (GO:0005737); proteasome core complex (GO:0005839); proteasome core complex, alpha-subunit complex (GO:0019773)	ubiquitin-dependent protein catabolic process (GO:0006511); proteasome-mediated ubiquitin-dependent protein catabolic process (GO:0043161); proteolysis involved in protein catabolic process (GO:0051603)		psma8	PSMA8	proteasome 20S subunit alpha 8	41	38	39	41	38	39	138843000	134201000	136844000	0.000171174	0.000174246	0.000182017	33	32	34	33	32	34	139725000	134293000	136768000	0.000166611	0.000190367	0.000169837	33	35	35	33	35	35	108702000	110666000	109803000	0.000188501	0.000174917	0.000188893
vtg3	F1QQQ3;A0A8M1P7D8	vtg3;cb1001;vg3;wu:fb58g02;wu:fb59f05;wu:fb61d01	ZDB-GENE-991019-2	Predicted to enable lipid transporter activity. Acts upstream of or within cellular response to estrogen stimulus; hatching; and positive regulation of fertilization. Is expressed in several structures, including axis; digestive system; female organism; hatching gland; and sensory system.	vitellogenin 3, phosvitinless	30518		lipid transport (GO:0006869); response to estradiol (GO:0032355); hatching (GO:0035188); cellular response to estrogen stimulus (GO:0071391); positive regulation of fertilization (GO:1905516)	lipid transporter activity (GO:0005319); nutrient reservoir activity (GO:0045735)				110	108	111	109	108	110	136330000	145662000	145355000	0.000171174	0.000174246	0.000182017	98	100	96	97	99	95	95159400	90526300	91990400	0.000166611	0.000190367	0.000169837	100	104	104	100	103	103	140279000	148341000	141906000	0.000188501	0.000174917	0.000188893
acat1	Q6AZA0	acat1	ZDB-GENE-040808-68	Predicted to enable acetyl-CoA C-acetyltransferase activity. Predicted to be involved in fatty acid beta-oxidation. Predicted to act upstream of or within fatty acid metabolic process. Predicted to be active in mitochondrion. Is expressed in intestine and liver. Human ortholog(s) of this gene implicated in beta-ketothiolase deficiency and carbohydrate metabolic disorder. Orthologous to human ACAT…	acetyl-CoA acetyltransferase 1	445290	mitochondrion (GO:0005739)	lipid metabolic process (GO:0006629); fatty acid metabolic process (GO:0006631); fatty acid beta-oxidation (GO:0006635)	acetyl-CoA C-acetyltransferase activity (GO:0003985); transferase activity (GO:0016740); acyltransferase activity (GO:0016746); acyltransferase activity, transferring groups other than amino-acyl groups (GO:0016747); metal ion binding (GO:0046872)	acat1	ACAT1	acetyl-CoA acetyltransferase 1	58	62	57	58	62	57	135886000	144083000	138594000	0.000171174	0.000174246	0.000182017	61	59	63	61	59	63	124297000	135747000	131724000	0.000166611	0.000190367	0.000169837	48	49	51	48	49	51	76997900	79650800	81804300	0.000188501	0.000174917	0.000188893
taldo1	Q6P6Y0	taldo1;zgc:66054;Tal;wu:fc32g02	ZDB-GENE-030131-3277	Predicted to enable transaldolase activity. Predicted to be involved in pentose-phosphate shunt, non-oxidative branch. Predicted to act upstream of or within carbohydrate metabolic process and pentose-phosphate shunt. Predicted to be located in cytoplasm. Human ortholog(s) of this gene implicated in carbohydrate metabolic disorder. Orthologous to human TALDO1 (transaldolase 1).	transaldolase 1	324556	intracellular anatomical structure (GO:0005622); cytoplasm (GO:0005737)	carbohydrate metabolic process (GO:0005975); pentose-phosphate shunt (GO:0006098); pentose-phosphate shunt, non-oxidative branch (GO:0009052)	transaldolase activity (GO:0004801); transferase activity (GO:0016740)	taldo1	TALDO1	transaldolase 1	46	44	43	44	42	41	135759000	137981000	140902000	0.000171174	0.000174246	0.000182017	40	36	39	38	35	37	89490700	82163400	89734300	0.000166611	0.000190367	0.000169837	39	36	40	37	35	38	107283000	104724000	109796000	0.000188501	0.000174917	0.000188893
nipsnap3a	F1QWR0	nipsnap3a;nipsnap3;zgc:56466	ZDB-GENE-040426-1037	Predicted to be active in mitochondrion. Is expressed in alar plate midbrain region; digestive system; intestinal bulb primordium; and optic tectum. Orthologous to several human genes including NIPSNAP3A (nipsnap homolog 3A).	nipsnap homolog 3A (C. elegans)	393234	mitochondrion (GO:0005739)	biological_process (GO:0008150)	molecular_function (GO:0003674)	nipsnap3a	NIPSNAP3A	nipsnap homolog 3A	21	21	21	21	21	21	134119000	138082000	142118000	0.000171174	0.000174246	0.000182017	20	21	20	20	21	20	77140200	104553000	91370200	0.000166611	0.000190367	0.000169837	18	19	20	18	19	20	64503700	70119400	72228800	0.000188501	0.000174917	0.000188893
etfa	Q7ZUS9;Q6IQL1	etfa;ETFA;cb1020;wu:fd06h11	ZDB-GENE-030131-4449	Predicted to enable electron transfer activity and flavin adenine dinucleotide binding activity. Acts upstream of or within animal organ morphogenesis; mitochondrion morphogenesis; and regulation of fatty acid beta-oxidation. Predicted to be located in mitochondrial matrix. Is expressed in several structures, including alar plate midbrain region; digestive system; musculature system; nervous syst…	electron transfer flavoprotein subunit alpha	325724	mitochondrion (GO:0005739); mitochondrial matrix (GO:0005759)	mitochondrion organization (GO:0007005); animal organ morphogenesis (GO:0009887); regulation of fatty acid beta-oxidation (GO:0031998)	electron transfer activity (GO:0009055); flavin adenine dinucleotide binding (GO:0050660)	etfa	ETFA	electron transfer flavoprotein subunit alpha	38	38	37	38	38	37	133917000	137871000	138207000	0.000171174	0.000174246	0.000182017	34	34	36	34	34	36	93598400	105624000	103379000	0.000166611	0.000190367	0.000169837	30	33	29	30	33	29	80525900	80064700	80976700	0.000188501	0.000174917	0.000188893
nasp	F1QNE0;A0A8M1PBV7;A0A8M9PMB8;A0A8M9QAI4	nasp;wu:fd20g12;zgc:56007;zgc:85651	ZDB-GENE-030131-5511	Predicted to enable histone binding activity. Predicted to be involved in CENP-A containing chromatin assembly and DNA replication-dependent chromatin assembly. Predicted to be located in nucleus. Predicted to be active in nucleoplasm. Is expressed in several structures, including eye; immature eye; pectoral fin; pharyngeal arch; and ventricular zone. Orthologous to human NASP (nuclear autoantige…	nuclear autoantigenic sperm protein (histone-binding)	799570	nucleus (GO:0005634); nucleoplasm (GO:0005654)	DNA replication-dependent chromatin assembly (GO:0006335); CENP-A containing chromatin assembly (GO:0034080)	histone binding (GO:0042393)	nasp	NASP	nuclear autoantigenic sperm protein	80	80	78	78	78	76	132148000	135350000	122409000	0.000171174	0.000174246	0.000182017	77	74	79	76	72	77	135981000	146018000	161367000	0.000166611	0.000190367	0.000169837	62	63	63	61	61	62	67639500	72945800	78854800	0.000188501	0.000174917	0.000188893
ndufs3	Q566S4	ndufs3;zgc:112520;SO:0001217	ZDB-GENE-050417-274	Predicted to enable NADH dehydrogenase (ubiquinone) activity. Predicted to be part of mitochondrial respiratory chain complex I. Is expressed in male organism. Human ortholog(s) of this gene implicated in nuclear type mitochondrial complex I deficiency 8. Orthologous to human NDUFS3 (NADH:ubiquinone oxidoreductase core subunit S3).	NADH:ubiquinone oxidoreductase core subunit S3	550451	mitochondrial respiratory chain complex I (GO:0005747)		NADH dehydrogenase (ubiquinone) activity (GO:0008137); oxidoreductase activity, acting on NAD(P)H (GO:0016651)	ndufs3	NDUFS3	NADH:ubiquinone oxidoreductase core subunit S3	27	27	29	27	27	29	131531000	134098000	130915000	0.000171174	0.000174246	0.000182017	24	25	24	24	25	24	90530500	109976000	95691700	0.000166611	0.000190367	0.000169837	17	15	16	17	15	16	62538100	69432900	72179400	0.000188501	0.000174917	0.000188893
phb	Q7T1D8;A0A0B5JQ92;A0A8M2BB12	phb;wu:fa18f07;fa18f07;fb09f05;sr:nyz128;wu:fb09f05	ZDB-GENE-030131-6577	Predicted to be involved in mitochondrion organization. Predicted to be located in mitochondrial inner membrane and plasma membrane. Predicted to be active in mitochondrion. Is expressed in several structures, including alar plate midbrain region; digestive system; immature eye; midbrain; and musculature system. Human ortholog(s) of this gene implicated in breast cancer and sporadic breast cancer…	prohibitin	321346	mitochondrion (GO:0005739); mitochondrial inner membrane (GO:0005743); plasma membrane (GO:0005886); membrane (GO:0016020)	mitochondrion organization (GO:0007005)		phb	PHB1	prohibitin 1	33	32	31	33	32	31	128495000	128113000	131038000	0.000171174	0.000174246	0.000182017	27	27	26	27	27	26	46993000	51581000	51997000	0.000166611	0.000190367	0.000169837	25	27	25	25	27	25	61623200	67133800	69753300	0.000188501	0.000174917	0.000188893
aifm1	Q5XFY2;A0A8M2BCB6;A0A8M2BCF4;A0A8M3AS24	aifm1;pdcd8;AIF;zgc:91994	ZDB-GENE-030826-11	Predicted to enable FAD binding activity and NAD(P)H oxidase H2O2-forming activity. Predicted to be involved in apoptotic process and mitochondrial respiratory chain complex assembly. Predicted to be located in membrane. Predicted to be active in mitochondrion. Is expressed in several structures, including alar plate midbrain region; digestive system; hatching gland; musculature system; and polst…	apoptosis inducing factor mitochondrion associated 1	373125	cytoplasm (GO:0005737); mitochondrion (GO:0005739)	apoptotic process (GO:0006915); mitochondrial respiratory chain complex assembly (GO:0033108)	NAD(P)H oxidase H2O2-forming activity (GO:0016174); oxidoreductase activity (GO:0016491); protein dimerization activity (GO:0046983); flavin adenine dinucleotide binding (GO:0050660); FAD binding (GO:0071949)	aifm1	AIFM1	apoptosis inducing factor mitochondria associated 1	70	70	72	70	70	72	128206000	128261000	131961000	0.000171174	0.000174246	0.000182017	72	69	70	72	69	70	98749300	103703000	100213000	0.000166611	0.000190367	0.000169837	57	56	55	57	56	55	60965200	68185200	66921600	0.000188501	0.000174917	0.000188893
pdia6	Q803F3	pdia6;pdip5;pdi-p5;wu:fb51h08;wu:fc09e09	ZDB-GENE-030131-879	Predicted to enable protein-disulfide reductase activity. Predicted to be involved in response to endoplasmic reticulum stress. Predicted to be located in endoplasmic reticulum. Predicted to be active in endoplasmic reticulum lumen. Is expressed in several structures, including axis; hatching gland; nervous system; pectoral fin musculature; and polster. Orthologous to human PDIA6 (protein disulfi…	protein disulfide isomerase family A, member 6	322160	endoplasmic reticulum lumen (GO:0005788); melanosome (GO:0042470)	response to endoplasmic reticulum stress (GO:0034976)	protein disulfide isomerase activity (GO:0003756); protein-disulfide reductase activity (GO:0015035); isomerase activity (GO:0016853)	pdia6	PDIA6	protein disulfide isomerase family A member 6	47	49	49	44	46	46	126800000	127957000	126959000	0.000171174	0.000174246	0.000182017	39	37	38	37	34	36	109381000	113930000	114195000	0.000166611	0.000190367	0.000169837	35	37	38	33	34	35	55306200	55209100	54858000	0.000188501	0.000174917	0.000188893
c1qbp	F1R3F7;A0A8M1N5K7	c1qbp;fa14h03;sb:cb785;si:ch1073-329n19.2;wu:fa14h03;zgc:110137	ZDB-GENE-050417-408	Predicted to be involved in cytosolic ribosome assembly. Predicted to act upstream of or within adaptive immune response. Predicted to be located in mitochondrial matrix and plasma membrane. Is expressed in several structures, including alar plate midbrain region; digestive system; midbrain; musculature system; and segmental plate. Human ortholog(s) of this gene implicated in combined oxidative p…	complement component 1, q subcomponent binding protein	334619	mitochondrial matrix (GO:0005759)	cytosolic ribosome assembly (GO:0042256)		c1qbp	C1QBP	complement C1q binding protein	11	12	12	11	12	12	126202000	126605000	124585000	0.000171174	0.000174246	0.000182017	15	16	16	15	16	16	149320000	167776000	166821000	0.000166611	0.000190367	0.000169837	8	9	9	8	9	9	60943500	80106200	73960400	0.000188501	0.000174917	0.000188893
rps5	Q6PC80;Q8JHH3	rps5;chunp6933;fc74e05;fj57h03;wu:fc74e05;wu:fj57h03	ZDB-GENE-020419-12	Predicted to enable mRNA binding activity and rRNA binding activity. Predicted to be a structural constituent of ribosome. Predicted to be involved in ribosomal small subunit assembly and translation. Predicted to be part of cytosolic small ribosomal subunit. Predicted to be active in ribosome. Orthologous to human RPS5 (ribosomal protein S5).	ribosomal protein S5	192297	ribosome (GO:0005840); small ribosomal subunit (GO:0015935); cytosolic small ribosomal subunit (GO:0022627); ribonucleoprotein complex (GO:1990904)	ribosomal small subunit assembly (GO:0000028); translation (GO:0006412)	RNA binding (GO:0003723); mRNA binding (GO:0003729); structural constituent of ribosome (GO:0003735); rRNA binding (GO:0019843)	rps5	RPS5	ribosomal protein S5	26	29	30	26	29	30	126055000	132063000	131537000	0.000171174	0.000174246	0.000182017	28	30	28	28	30	28	139283000	140854000	136772000	0.000166611	0.000190367	0.000169837	30	30	29	30	30	29	186749000	191201000	191427000	0.000188501	0.000174917	0.000188893
rps16	Q1LWH1	rps16;im:6906552;si:dkey-66d18.1;zgc:153404	ZDB-GENE-050506-107	Predicted to enable RNA binding activity. Predicted to be a structural constituent of ribosome. Predicted to be involved in maturation of SSU-rRNA from tricistronic rRNA transcript (SSU-rRNA, 5.8S rRNA, LSU-rRNA). Predicted to act upstream of or within translation. Predicted to be located in ribosome. Predicted to be part of cytosolic small ribosomal subunit. Orthologous to human RPS16 (ribosomal…	ribosomal protein S16	767765	ribosome (GO:0005840); cytosolic small ribosomal subunit (GO:0022627); ribonucleoprotein complex (GO:1990904)	maturation of SSU-rRNA from tricistronic rRNA transcript (SSU-rRNA, 5.8S rRNA, LSU-rRNA) (GO:0000462); translation (GO:0006412)	RNA binding (GO:0003723); structural constituent of ribosome (GO:0003735)	rps16	RPS16	ribosomal protein S16	38	39	40	38	39	40	125765000	122368000	129735000	0.000171174	0.000174246	0.000182017	36	35	35	36	35	35	98528200	99585900	114198000	0.000166611	0.000190367	0.000169837	33	38	37	33	38	37	135163000	131336000	137978000	0.000188501	0.000174917	0.000188893
uqcrfs1	A7MCR1	uqcrfs1;fb78f10;wu:fb05d11;wu:fb78f10;wu:fj05e12;zgc:73109;zgc:85614	ZDB-GENE-040426-2060	Predicted to enable oxidoreductase activity. Predicted to be involved in mitochondrial electron transport, ubiquinol to cytochrome c. Predicted to be located in mitochondrion and respirasome. Predicted to be part of mitochondrial respiratory chain complex III. Is expressed in several structures, including alar plate midbrain region; axis; hatching gland; optic tectum; and polster. Human ortholog(…	ubiquinol-cytochrome c reductase, Rieske iron-sulfur polypeptide 1	406359	mitochondrion (GO:0005739); mitochondrial respiratory chain complex III (GO:0005750); membrane (GO:0016020); respirasome (GO:0070469)	mitochondrial electron transport, ubiquinol to cytochrome c (GO:0006122)	ubiquinol-cytochrome-c reductase activity (GO:0008121); oxidoreductase activity (GO:0016491); metal ion binding (GO:0046872); iron-sulfur cluster binding (GO:0051536); 2 iron, 2 sulfur cluster binding (GO:0051537)	uqcrfs1	UQCRFS1	ubiquinol-cytochrome c reductase, Rieske iron-sulfur polypeptide 1	16	16	18	16	16	18	124454000	126084000	124384000	0.000171174	0.000174246	0.000182017	20	19	19	20	19	19	117955000	137603000	134362000	0.000166611	0.000190367	0.000169837	16	17	13	16	17	13	88428600	96190600	90611000	0.000188501	0.000174917	0.000188893
igf2bp3	A0A0R4IYT0;B2GT58;Q9PW80;A0A8M9P1P8	igf2bp3;dvr1rbp;wu:fb79c12;wu:fe06h09;zVg1RBP;vickz3	ZDB-GENE-000308-1	Enables mRNA 3'-UTR binding activity. Predicted to be involved in nervous system development; regulation of RNA metabolic process; and regulation of gene expression. Predicted to act upstream of or within mRNA transport and regulation of translation. Predicted to be active in cytosol and nucleus. Is expressed in female organism; male organism; oocyte stage I; oocyte stage IV; and oocyte stage V. …	insulin-like growth factor 2 mRNA binding protein 3	30967	P-body (GO:0000932); nucleus (GO:0005634); cytoplasm (GO:0005737); cytosol (GO:0005829); cytoplasmic stress granule (GO:0010494)	regulation of translation (GO:0006417); germ cell development (GO:0007281); nervous system development (GO:0007399); sex determination (GO:0007530); germ cell migration (GO:0008354); regulation of gene expression (GO:0010468); regulation of embryonic development (GO:0045995); mRNA transport (GO:0051028); CRD-mediated mRNA stabilization (GO:0070934)	nucleic acid binding (GO:0003676); RNA binding (GO:0003723); mRNA binding (GO:0003729); mRNA 3'-UTR binding (GO:0003730); N6-methyladenosine-containing RNA reader activity (GO:1990247)	igf2bp3	IGF2BP3	insulin like growth factor 2 mRNA binding protein 3	83	83	86	77	76	81	124057000	121267000	118423000	0.000171174	0.000174246	0.000182017	80	74	80	74	70	75	84741400	91948300	95325300	0.000166611	0.000190367	0.000169837	79	81	82	72	74	75	105472000	105735000	108834000	0.000188501	0.000174917	0.000188893
cct8	A0A0R4IJT8;Q7ZU96;A0A8M2B296	cct8;fa22h09;wu:fa22h09;zgc:56059	ZDB-GENE-040426-876	Predicted to enable unfolded protein binding activity. Acts upstream of or within behavioral response to nicotine. Predicted to be located in cytoplasm. Predicted to be part of chaperonin-containing T-complex. Is expressed in brain. Orthologous to human CCT8 (chaperonin containing TCP1 subunit 8).	chaperonin containing TCP1, subunit 8 (theta)	394037	cytoplasm (GO:0005737); chaperonin-containing T-complex (GO:0005832)	protein folding (GO:0006457); behavioral response to nicotine (GO:0035095)	nucleotide binding (GO:0000166); ATP binding (GO:0005524); ATP hydrolysis activity (GO:0016887); unfolded protein binding (GO:0051082); ATP-dependent protein folding chaperone (GO:0140662)	cct8	CCT8	chaperonin containing TCP1 subunit 8	90	89	88	90	89	88	123853000	127683000	125502000	0.000171174	0.000174246	0.000182017	94	90	91	94	90	91	128042000	122926000	126117000	0.000166611	0.000190367	0.000169837	88	93	93	88	93	93	145964000	150524000	147933000	0.000188501	0.000174917	0.000188893
cox5ba	Q6IQU9	cox5ba;hm:zeh0438;zeh0438;zgc:86599	ZDB-GENE-040625-180	Predicted to enable cytochrome-c oxidase activity and metal ion binding activity. Predicted to be involved in mitochondrial electron transport, cytochrome c to oxygen. Predicted to be located in mitochondrial inner membrane. Orthologous to human COX5B (cytochrome c oxidase subunit 5B).	cytochrome c oxidase subunit 5Ba	415253	mitochondrial envelope (GO:0005740); mitochondrial respiratory chain complex IV (GO:0005751)	mitochondrial electron transport, cytochrome c to oxygen (GO:0006123)	metal ion binding (GO:0046872)	cox5ba	COX5B	cytochrome c oxidase subunit 5B	24	23	23	21	20	20	123672000	134832000	126195000	0.000171174	0.000174246	0.000182017	21	20	21	19	18	18	80421000	76892100	89204200	0.000166611	0.000190367	0.000169837	21	23	22	18	20	19	65902800	73210500	72883400	0.000188501	0.000174917	0.000188893
srsf3b	A5WWG4;A0A8M9PV66	srsf3b;sfrs3;sfrs3b;wu:fb44e08	ZDB-GENE-071005-2	Predicted to enable RNA binding activity. Predicted to be involved in mRNA splicing, via spliceosome. Predicted to be active in nuclear speck. Orthologous to human SRSF3 (serine and arginine rich splicing factor 3).	serine and arginine rich splicing factor 3b	100145909	nuclear speck (GO:0016607)	mRNA splicing, via spliceosome (GO:0000398)	nucleic acid binding (GO:0003676); RNA binding (GO:0003723)	srsf3b	SRSF3	serine and arginine rich splicing factor 3	20	20	21	11	11	11	123142000	128511000	123326000	0.000171174	0.000174246	0.000182017	18	19	18	10	10	11	116187000	113368000	127006000	0.000166611	0.000190367	0.000169837	17	18	19	10	9	10	99528900	100563000	99877300	0.000188501	0.000174917	0.000188893
rpl10a	A0A8M9QDK8;Q6PC69	rpl10a;wu:fb94f08;zgc:73082;zgc:86881	ZDB-GENE-030131-2025	Predicted to enable RNA binding activity. Acts upstream of or within T cell differentiation in thymus and hemoglobin biosynthetic process. Predicted to be located in ribosome. Predicted to be part of cytosolic large ribosomal subunit. Orthologous to human RPL10A (ribosomal protein L10a).	ribosomal protein L10a	323305	cytoplasm (GO:0005737); ribosome (GO:0005840); large ribosomal subunit (GO:0015934); cytosolic large ribosomal subunit (GO:0022625); ribonucleoprotein complex (GO:1990904)	maturation of LSU-rRNA (GO:0000470); translation (GO:0006412); T cell differentiation in thymus (GO:0033077); hemoglobin biosynthetic process (GO:0042541); chordate embryonic development (GO:0043009)	RNA binding (GO:0003723); structural constituent of ribosome (GO:0003735)	rpl10a	RPL10A	ribosomal protein L10a	44	44	42	44	44	42	122573000	120532000	114369000	0.000171174	0.000174246	0.000182017	45	46	46	45	46	46	126537000	116986000	114580000	0.000166611	0.000190367	0.000169837	43	42	41	43	42	41	163502000	163061000	158099000	0.000188501	0.000174917	0.000188893
shmt1	Q7SXN1	shmt1;zgc:77524;zgc:66171	ZDB-GENE-040426-1558	Enables glycine hydroxymethyltransferase activity. Predicted to be involved in several processes, including L-serine metabolic process; folic acid-containing compound metabolic process; and protein homotetramerization. Predicted to act upstream of or within methylation. Located in cytosol and nucleus. Is expressed in several structures, including digestive system; immature eye; midbrain; neural t…	serine hydroxymethyltransferase 1 (soluble)	394021	nucleus (GO:0005634); cytoplasm (GO:0005737); mitochondrion (GO:0005739); cytosol (GO:0005829)	one-carbon metabolic process (GO:0006730); glycine biosynthetic process from serine (GO:0019264); methylation (GO:0032259); tetrahydrofolate interconversion (GO:0035999); tetrahydrofolate metabolic process (GO:0046653)	catalytic activity (GO:0003824); glycine hydroxymethyltransferase activity (GO:0004372); methyltransferase activity (GO:0008168); transferase activity (GO:0016740); pyridoxal phosphate binding (GO:0030170)	shmt1	SHMT1	serine hydroxymethyltransferase 1	63	62	62	63	62	62	122394000	125272000	123883000	0.000171174	0.000174246	0.000182017	55	59	57	55	59	57	100254000	106204000	104619000	0.000166611	0.000190367	0.000169837	47	52	53	47	52	53	84426600	83168000	84771100	0.000188501	0.000174917	0.000188893
nansa	Q6P0K4	nansa;nans;fb73c01;wu:fb73c01;zgc:77126;SO:0001217	ZDB-GENE-030131-1500	Predicted to enable N-acylneuraminate-9-phosphate synthase activity. Acts upstream of or within embryonic skeletal system development. Predicted to be located in extracellular region. Is expressed in several structures, including alar plate midbrain region; axis; digestive system; hatching gland; and polster. Human ortholog(s) of this gene implicated in spondyloepimetaphyseal dysplasia, Genevieve…	N-acetylneuraminic acid synthase a	322780	extracellular region (GO:0005576)	carbohydrate biosynthetic process (GO:0016051); embryonic skeletal system development (GO:0048706); glycosylation (GO:0070085)	N-acylneuraminate-9-phosphate synthase activity (GO:0047444)	nansa	NANS	N-acetylneuraminate synthase	65	62	61	57	56	54	121935000	126457000	122522000	0.000171174	0.000174246	0.000182017	61	59	62	55	53	55	91788900	90378300	97908700	0.000166611	0.000190367	0.000169837	53	55	57	46	48	50	94814400	91257300	98473800	0.000188501	0.000174917	0.000188893
ndufs1	Q5RKM2	ndufs1;wu:fb33h05;zgc:92209	ZDB-GENE-030131-478	Predicted to enable 4 iron, 4 sulfur cluster binding activity; NADH dehydrogenase (ubiquinone) activity; and metal ion binding activity. Predicted to act upstream of or within ATP synthesis coupled electron transport. Predicted to be located in membrane. Human ortholog(s) of this gene implicated in inherited metabolic disorder; mitochondrial complex I deficiency; and nuclear type mitochondrial co…	NADH:ubiquinone oxidoreductase core subunit S1	493605	mitochondrial inner membrane (GO:0005743); membrane (GO:0016020)	ATP synthesis coupled electron transport (GO:0042773)	NADH dehydrogenase (ubiquinone) activity (GO:0008137); oxidoreductase activity (GO:0016491); oxidoreductase activity, acting on NAD(P)H (GO:0016651); metal ion binding (GO:0046872); iron-sulfur cluster binding (GO:0051536); 4 iron, 4 sulfur cluster binding (GO:0051539)	ndufs1	NDUFS1	NADH:ubiquinone oxidoreductase core subunit S1	77	78	80	77	78	80	121819000	125140000	124364000	0.000171174	0.000174246	0.000182017	80	81	71	80	81	71	108058000	112410000	113855000	0.000166611	0.000190367	0.000169837	69	72	67	69	72	67	72471400	74038700	77186200	0.000188501	0.000174917	0.000188893
synm	Q1LX72;A0A8M9P135	synm;dmn;si:dkey-25f3.3	ZDB-GENE-050419-81	Predicted to be a structural constituent of postsynaptic intermediate filament cytoskeleton. Predicted to be involved in neurofilament bundle assembly. Predicted to be active in axon; cytoplasm; and intermediate filament cytoskeleton. Orthologous to human SYNM (synemin).	synemin, intermediate filament protein	558800	intermediate filament (GO:0005882); sarcolemma (GO:0042383); costamere (GO:0043034); neurofilament cytoskeleton (GO:0060053)	fast-twitch skeletal muscle fiber contraction (GO:0031443); intermediate filament cytoskeleton organization (GO:0045104)	structural constituent of cytoskeleton (GO:0005200); structural constituent of muscle (GO:0008307); vinculin binding (GO:0017166); intermediate filament binding (GO:0019215)	synm	SYNM	synemin	1	2	1	1	2	1		135840000		0.0510251	0.002397	0.0506197	1	1	1	1	1	1				0.0508399	0.04938	0.0517901	2	2	2	2	2	2	96093100	86016100	92685100	0.00351321	0.00233806	0.00248997
rpl5b	Q6IQB1	rpl5b;wu:fj02g05;fj02g05;rpl5;zgc:86854	ZDB-GENE-040625-93	Predicted to enable 5S rRNA binding activity. Predicted to be a structural constituent of ribosome. Predicted to be involved in ribosomal large subunit assembly. Predicted to act upstream of or within translation. Predicted to be located in ribosome. Predicted to be part of cytosolic large ribosomal subunit. Human ortholog(s) of this gene implicated in Diamond-Blackfan anemia 6; T-cell acute lymp…	ribosomal protein L5b	415196	cytoplasm (GO:0005737); ribosome (GO:0005840); cytosolic large ribosomal subunit (GO:0022625); ribonucleoprotein complex (GO:1990904)	ribosomal large subunit assembly (GO:0000027); translation (GO:0006412)	structural constituent of ribosome (GO:0003735); 5S rRNA binding (GO:0008097)	rpl5b	RPL5	ribosomal protein L5	85	89	86	42	45	44	119964000	125624000	128675000	0.000171174	0.000174246	0.000182017	88	82	85	43	43	41	102093000	99152200	99389900	0.000166611	0.000190367	0.000169837	83	80	80	38	38	37	122509000	123078000	124667000	0.000188501	0.000174917	0.000188893
zgc:56235	Q7ZV39	zgc:56235	ZDB-GENE-040426-954	Predicted to enable voltage-gated anion channel activity. Predicted to act upstream of or within anion transmembrane transport and regulation of cilium assembly. Predicted to be located in membrane and mitochondrion. Predicted to be part of pore complex. Predicted to be active in mitochondrial outer membrane. Orthologous to human VDAC3 (voltage dependent anion channel 3).	zgc:56235	393186	mitochondrion (GO:0005739); mitochondrial outer membrane (GO:0005741); membrane (GO:0016020); pore complex (GO:0046930)	monoatomic ion transport (GO:0006811); transmembrane transport (GO:0055085); monoatomic anion transmembrane transport (GO:0098656)	voltage-gated monoatomic anion channel activity (GO:0008308); porin activity (GO:0015288)				28	27	28	25	24	25	118942000	116950000	112365000	0.000171174	0.000174246	0.000182017	25	24	26	22	21	23	101933000	119452000	108074000	0.000166611	0.000190367	0.000169837	23	25	22	20	22	19	78229200	75996300	78581200	0.000188501	0.000174917	0.000188893
aldh7a1	Q803R9	aldh7a1;wu:fi34d12;ATQ;wu:fi35e06	ZDB-GENE-030131-6129	Enables alpha-aminoadipate acetyltransferase activity. Acts upstream of or within camera-type eye development; cartilage development; and pectoral fin development. Is expressed in several structures, including alar plate midbrain region; fin bud; musculature system; nervous system; and pharyngeal arch. Used to study epilepsy and pyridoxine-dependent epilepsy. Human ortholog(s) of this gene implic…	aldehyde dehydrogenase 7 family, member A1	334197		pectoral fin development (GO:0033339); camera-type eye development (GO:0043010); cartilage development (GO:0051216)	aldehyde dehydrogenase (NAD+) activity (GO:0004029); oxidoreductase activity (GO:0016491); oxidoreductase activity, acting on the aldehyde or oxo group of donors, NAD or NADP as acceptor (GO:0016620); alpha-aminoadipate acetyltransferase activity (GO:0043741); glyceraldehyde-3-phosphate dehydrogenase (NAD+) (non-phosphorylating) activity (GO:0043878)	aldh7a1	ALDH7A1	aldehyde dehydrogenase 7 family member A1	48	48	47	47	47	46	118934000	119574000	118844000	0.000171174	0.000174246	0.000182017	47	47	43	46	46	42	93420500	92695100	91628000	0.000166611	0.000190367	0.000169837	41	42	40	40	41	39	75591800	75233100	72755700	0.000188501	0.000174917	0.000188893
rps15	Q6Q421	rps15;wu:fa93f04;wu:fa99b07;zgc:103714;zgc:92743	ZDB-GENE-030131-9092	Predicted to be a structural constituent of ribosome. Acts upstream of or within chordate embryonic development. Predicted to be located in ribosome. Predicted to be part of cytosolic small ribosomal subunit. Orthologous to human RPS15 (ribosomal protein S15).	ribosomal protein S15	337148	ribosome (GO:0005840); small ribosomal subunit (GO:0015935); cytosolic small ribosomal subunit (GO:0022627); ribonucleoprotein complex (GO:1990904)	ribosomal small subunit assembly (GO:0000028); translation (GO:0006412); chordate embryonic development (GO:0043009)	RNA binding (GO:0003723); structural constituent of ribosome (GO:0003735)	rps15	RPS15	ribosomal protein S15	22	22	19	21	21	18	118742000	131239000	116191000	0.000171174	0.000174246	0.000182017	14	19	17	13	19	16	71472200	62173600	88804000	0.000166611	0.000190367	0.000169837	18	17	18	17	16	17	179919000	185378000	184327000	0.000188501	0.000174917	0.000188893
ptgr1.1	Q5PRB9	ptgr1.1;wu:fj35e05;ltb4dh;ptgr1;zgc:101689	ZDB-GENE-041212-80	Predicted to enable 15-oxoprostaglandin 13-oxidase activity. Predicted to be involved in prostaglandin metabolic process. Predicted to act upstream of or within fatty acid metabolic process. Predicted to be located in cytoplasm. Is expressed in digestive system; nervous system; and pectoral fin. Orthologous to human PTGR1 (prostaglandin reductase 1).	prostaglandin reductase 1, tandem duplicate 1	494108	cytoplasm (GO:0005737)	lipid metabolic process (GO:0006629); fatty acid metabolic process (GO:0006631); prostaglandin metabolic process (GO:0006693)	oxidoreductase activity (GO:0016491); oxidoreductase activity, acting on the CH-CH group of donors, NAD or NADP as acceptor (GO:0016628); 2-alkenal reductase [NAD(P)+] activity (GO:0032440); 15-oxoprostaglandin 13-oxidase activity (GO:0047522)	ptgr1.1	PTGR1	prostaglandin reductase 1	44	44	43	36	35	34	118202000	123638000	117240000	0.000171174	0.000174246	0.000182017	39	38	36	30	30	28	88499400	100492000	93690300	0.000166611	0.000190367	0.000169837	35	37	33	27	29	26	92562400	88388600	93995400	0.000188501	0.000174917	0.000188893
oxct1a	Q6AZB2	oxct1a;fj36f06;fj48g08;oxct1;wu:fj36f06;wu:fj48g08;zgc:92003	ZDB-GENE-040723-3	Predicted to enable succinyl-CoA:3-oxo-acid CoA-transferase activity. Predicted to be involved in cellular ketone body metabolic process. Predicted to act upstream of or within ketone body catabolic process. Predicted to be active in mitochondrion. Is expressed in somite. Orthologous to several human genes including OXCT1 (3-oxoacid CoA-transferase 1).	3-oxoacid CoA transferase 1a	442923	mitochondrion (GO:0005739)	cellular ketone body metabolic process (GO:0046950); ketone body catabolic process (GO:0046952)	succinyl-CoA:3-oxo-acid CoA-transferase activity (GO:0008260); CoA-transferase activity (GO:0008410); transferase activity (GO:0016740)	oxct1a	OXCT1	3-oxoacid CoA-transferase 1	56	53	55	45	42	44	117345000	115961000	117781000	0.000171174	0.000174246	0.000182017	51	47	50	42	38	40	85469000	83166300	90654000	0.000166611	0.000190367	0.000169837	40	44	40	29	34	32	64173800	68303700	67308900	0.000188501	0.000174917	0.000188893
psmb6	O57332	psmb6;Y;beta1;y;zgc:109823	ZDB-GENE-990415-216	Predicted to enable endopeptidase activity. Predicted to be involved in proteasomal protein catabolic process. Predicted to act upstream of or within proteolysis involved in protein catabolic process. Predicted to be located in cytoplasm and nucleus. Predicted to be part of proteasome core complex, beta-subunit complex. Orthologous to human PSMB6 (proteasome 20S subunit beta 6).	proteasome 20S subunit beta 6	30388	proteasome complex (GO:0000502); nucleus (GO:0005634); cytoplasm (GO:0005737); cytosol (GO:0005829); proteasome core complex (GO:0005839); proteasome core complex, beta-subunit complex (GO:0019774)	immune system process (GO:0002376); proteasome-mediated ubiquitin-dependent protein catabolic process (GO:0043161); proteolysis involved in protein catabolic process (GO:0051603)	endopeptidase activity (GO:0004175); threonine-type endopeptidase activity (GO:0004298)	psmb6	PSMB6	proteasome 20S subunit beta 6	22	23	26	22	23	26	117219000	116596000	117830000	0.000171174	0.000174246	0.000182017	19	20	17	19	20	17	112366000	110720000	119327000	0.000166611	0.000190367	0.000169837	18	22	21	18	22	21	115699000	108175000	117727000	0.000188501	0.000174917	0.000188893
si:ch211-226h8.14	A7YY09	si:ch211-226h8.14;zgc:171668;SO:0001217	ZDB-GENE-050208-470	Predicted to enable carbohydrate binding activity. Predicted to be located in membrane.	si:ch211-226h8.14	795554		biological_process (GO:0008150)	molecular_function (GO:0003674); carbohydrate binding (GO:0030246)				16	15	16	5	5	5	116490000	103626000	123499000	0.000171174	0.000174246	0.000182017	14	14	13	3	4	4	108267000	118943000	95206100	0.000166611	0.000190367	0.000169837	15	15	16	5	5	5	107896000	118408000	115262000	0.000188501	0.000174917	0.000188893
rpn1	Q8AYB9	rpn1;wu:fa12h07;wu:fc68b07;wu:fc88a12	ZDB-GENE-030131-4286	Predicted to be involved in protein N-linked glycosylation via asparagine. Predicted to act upstream of or within protein glycosylation. Predicted to be located in endoplasmic reticulum and membrane. Predicted to be part of oligosaccharyltransferase complex. Orthologous to human RPN1 (ribophorin I).	ribophorin I	325561	endoplasmic reticulum (GO:0005783); oligosaccharyltransferase complex (GO:0008250); membrane (GO:0016020)	protein glycosylation (GO:0006486); protein N-linked glycosylation via asparagine (GO:0018279)		rpn1	RPN1	ribophorin I	72	75	76	72	75	76	116392000	122187000	124348000	0.000171174	0.000174246	0.000182017	76	77	75	76	77	75	134382000	118997000	122975000	0.000166611	0.000190367	0.000169837	65	68	64	65	68	64	108050000	106024000	108311000	0.000188501	0.000174917	0.000188893
rpl29	Q6DGL4	rpl29;zgc:92868	ZDB-GENE-040801-167	Predicted to be a structural constituent of ribosome. Predicted to be involved in cytoplasmic translation. Predicted to act upstream of or within translation. Predicted to be located in ribosome. Predicted to be part of cytosolic large ribosomal subunit. Orthologous to human RPL29 (ribosomal protein L29).	ribosomal protein L29	445040	ribosome (GO:0005840); cytosolic large ribosomal subunit (GO:0022625); ribonucleoprotein complex (GO:1990904)	cytoplasmic translation (GO:0002181); translation (GO:0006412)	structural constituent of ribosome (GO:0003735)	rpl29	RPL29	ribosomal protein L29	7	6	7	7	6	7	116234000	111943000	109596000	0.000171174	0.000174246	0.000182017	7	5	7	7	5	7	65401800	81744100	80345600	0.000166611	0.000190367	0.000169837	6	6	7	6	6	7	145960000	154000000	154305000	0.000188501	0.000174917	0.000188893
ranbp1	Q6NWK3	ranbp1;hm:zeh1094;wu:fa96a09;wu:fj39g07;zeh1094;zgc:85649	ZDB-GENE-040426-2548	Predicted to contribute to GTPase activator activity. Predicted to be involved in positive regulation of mitotic centrosome separation. Predicted to act upstream of or within intracellular transport. Predicted to be part of nuclear pore. Predicted to be active in centrosome and cytoplasm. Orthologous to human RANBP1 (RAN binding protein 1).	RAN binding protein 1	337046	nuclear pore (GO:0005643); cytoplasm (GO:0005737); centrosome (GO:0005813)	nucleocytoplasmic transport (GO:0006913); positive regulation of mitotic centrosome separation (GO:0046604); intracellular transport (GO:0046907)	GTPase activator activity (GO:0005096)	ranbp1	RANBP1	RAN binding protein 1	37	40	37	37	40	37	115966000	121864000	119507000	0.000171174	0.000174246	0.000182017	45	42	43	45	42	43	137853000	129023000	148697000	0.000166611	0.000190367	0.000169837	36	34	36	36	34	36	88220600	98749900	97953500	0.000188501	0.000174917	0.000188893
ncl	B8JLQ3;F1R6L6;A0A8M1NB67;A0A8M2BHW5;A0A8M2BHX2	ncl;fa12d03;wu:fa12d03;zgc:152810	ZDB-GENE-030131-6986	Predicted to enable mRNA binding activity. Acts upstream of or within heart looping; rRNA processing; and rRNA transcription. Predicted to be located in nucleolus. Predicted to be part of ribonucleoprotein complex. Predicted to be active in cytoplasm and nucleus. Is expressed in cardiac ventricle. Orthologous to human NCL (nucleolin).	nucleolin	767714	nucleus (GO:0005634); nucleolus (GO:0005730); cytoplasm (GO:0005737); ribonucleoprotein complex (GO:1990904)	ossification (GO:0001503); heart looping (GO:0001947); rRNA processing (GO:0006364); rRNA transcription (GO:0009303); regulation of fibroblast growth factor receptor signaling pathway (GO:0040036); regulation of cartilage development (GO:0061035)	nucleic acid binding (GO:0003676); DNA binding (GO:0003677); RNA binding (GO:0003723); mRNA binding (GO:0003729)	ncl	NCL	nucleolin	81	82	80	81	82	80	115920000	115105000	113314000	0.000171174	0.000174246	0.000182017	79	77	81	79	77	81	142677000	130234000	143840000	0.000166611	0.000190367	0.000169837	73	80	77	73	79	76	140412000	137203000	145326000	0.000188501	0.000174917	0.000188893
gdi2	Q7ZVL9	gdi2;fc09e02;Gdi3;wu:fc09e02;zgc:55919;zgc:77120	ZDB-GENE-030131-2485	Predicted to enable Rab GDP-dissociation inhibitor activity. Predicted to be involved in vesicle-mediated transport. Predicted to act upstream of or within protein transport and small GTPase mediated signal transduction. Predicted to be active in cytoplasm. Orthologous to human GDI2 (GDP dissociation inhibitor 2).	GDP dissociation inhibitor 2	323765	cytoplasm (GO:0005737); membrane (GO:0016020)	small GTPase-mediated signal transduction (GO:0007264); protein transport (GO:0015031); vesicle-mediated transport (GO:0016192)	GDP-dissociation inhibitor activity (GO:0005092); Rab GDP-dissociation inhibitor activity (GO:0005093); GTPase activator activity (GO:0005096)	gdi2	GDI2	GDP dissociation inhibitor 2	62	58	59	49	45	46	114726000	118121000	117890000	0.000171174	0.000174246	0.000182017	68	63	67	55	52	56	130980000	129424000	116691000	0.000166611	0.000190367	0.000169837	58	57	54	46	45	43	129360000	126983000	125712000	0.000188501	0.000174917	0.000188893
rpl32	Q24JV1	rpl32;zgc:136952	ZDB-GENE-060331-105	Predicted to be a structural constituent of ribosome. Predicted to act upstream of or within translation. Predicted to be located in ribosome. Predicted to be part of cytosolic large ribosomal subunit. Orthologous to human RPL32 (ribosomal protein L32).	ribosomal protein L32	556556	ribosome (GO:0005840); cytosolic large ribosomal subunit (GO:0022625); ribonucleoprotein complex (GO:1990904)	translation (GO:0006412)	structural constituent of ribosome (GO:0003735)	rpl32	RPL32	ribosomal protein L32	43	42	42	43	42	42	114642000	122482000	117783000	0.000171174	0.000174246	0.000182017	45	41	44	45	41	44	124468000	114829000	130851000	0.000166611	0.000190367	0.000169837	41	41	41	41	41	41	136045000	135059000	139260000	0.000188501	0.000174917	0.000188893
mcm4	Q6NZV2	mcm4;cb1025;fc12c09;fj85g09;hm:zeh1616;wu:fc12c09;wu:fj85g09;zeh1616;SO:0001217	ZDB-GENE-030131-9544	Enables chromatin binding activity. Acts upstream of or within response to yeast. Predicted to be located in chromosome. Predicted to be part of MCM complex. Predicted to be active in nucleus. Is expressed in digestive system; nervous system; otic vesicle; pectoral fin; and proliferative region. Human ortholog(s) of this gene implicated in immunodeficiency 54. Orthologous to human MCM4 (minichrom…	minichromosome maintenance complex component 4	337598	nucleus (GO:0005634); chromosome (GO:0005694); MCM complex (GO:0042555)	double-strand break repair via break-induced replication (GO:0000727); response to yeast (GO:0001878); DNA replication (GO:0006260); DNA unwinding involved in DNA replication (GO:0006268); DNA replication initiation (GO:0006270); DNA strand elongation involved in DNA replication (GO:0006271); cell cycle (GO:0007049); DNA duplex unwinding (GO:0032508); mitotic DNA replication initiation (GO:190297…	nucleotide binding (GO:0000166); DNA binding (GO:0003677); DNA helicase activity (GO:0003678); chromatin binding (GO:0003682); single-stranded DNA binding (GO:0003697); helicase activity (GO:0004386); ATP binding (GO:0005524); hydrolase activity (GO:0016787); single-stranded DNA helicase activity (GO:0017116)	mcm4	MCM4	minichromosome maintenance complex component 4	95	96	95	94	95	94	113992000	112624000	111128000	0.000171174	0.000174246	0.000182017	96	92	95	95	91	94	83986300	85753900	84229000	0.000166611	0.000190367	0.000169837	78	79	78	77	78	77	73116500	73563600	73771800	0.000188501	0.000174917	0.000188893
cap1	Q6YBS2	cap1;zgc:63872;fj98f01;wu:fj98f01	ZDB-GENE-030131-6459	Predicted to enable actin monomer binding activity and adenylate cyclase binding activity. Acts upstream of or within mesodermal cell migration and somitogenesis. Predicted to be located in plasma membrane. Predicted to be active in cytoplasm. Is expressed in ectoderm; embryonic structure; heart; segmental plate; and skeletal muscle. Orthologous to human CAP1 (cyclase associated actin cytoskeleto…	CAP, adenylate cyclase-associated protein 1 (yeast)	334527	cytoplasm (GO:0005737); plasma membrane (GO:0005886)	cell morphogenesis (GO:0000902); somitogenesis (GO:0001756); cytoskeleton organization (GO:0007010); actin filament organization (GO:0007015); activation of adenylate cyclase activity (GO:0007190); mesodermal cell migration (GO:0008078); cAMP-mediated signaling (GO:0019933)	actin binding (GO:0003779); actin monomer binding (GO:0003785); adenylate cyclase binding (GO:0008179)	cap1	CAP1	cyclase associated actin cytoskeleton regulatory protein 1	90	90	89	88	88	87	113954000	120326000	119527000	0.000171174	0.000174246	0.000182017	83	84	82	81	82	80	98883000	97611000	102848000	0.000166611	0.000190367	0.000169837	81	84	80	79	82	78	99087900	108002000	107147000	0.000188501	0.000174917	0.000188893
rbbp4	Q6P3H7	rbbp4;rbb4	ZDB-GENE-030131-445	Predicted to enable histone binding activity. Predicted to contribute to ATP-dependent activity, acting on DNA. Acts upstream of or within fin regeneration. Predicted to be part of CAF-1 complex; ESC/E(Z) complex; and NuRD complex. Predicted to be active in nucleus. Is expressed in gonad; muscle; nervous system; and pectoral fin. Orthologous to human RBBP4 (RB binding protein 4, chromatin remodel…	retinoblastoma binding protein 4	321726	chromosome, telomeric region (GO:0000781); nucleus (GO:0005634); chromosome (GO:0005694); NuRD complex (GO:0016581); CAF-1 complex (GO:0033186); ESC/E(Z) complex (GO:0035098)	DNA replication (GO:0006260); chromatin organization (GO:0006325); DNA replication-dependent chromatin assembly (GO:0006335); chromatin remodeling (GO:0006338); regulation of DNA-templated transcription (GO:0006355); cell cycle (GO:0007049); fin regeneration (GO:0031101)	ATP-dependent activity, acting on DNA (GO:0008094); histone binding (GO:0042393)	rbbp4	RBBP4	RB binding protein 4, chromatin remodeling factor	22	22	22	5	5	5	113894000	117280000	120177000	0.000171174	0.000174246	0.000182017	25	25	25	8	8	8	64435800	74643000	76500500	0.000166611	0.000190367	0.000169837	21	22	21	5	5	5	66936600	74092000	71573600	0.000188501	0.000174917	0.000188893
rpl9	Q5BKV9;Q6DRM3	rpl9;zgc:103730;ab02c03;fa93a01;mg:ab02c03;wu:fa93a01;rfc1	ZDB-GENE-030131-8646	Predicted to be a structural constituent of ribosome. Predicted to act upstream of or within translation. Predicted to be located in ribosome. Predicted to be part of mitochondrial large ribosomal subunit. Is expressed in endodermal cell; intestine; liver; and pancreas. Orthologous to human RPL9 (ribosomal protein L9).	ribosomal protein L9	336702	ribosome (GO:0005840); ribonucleoprotein complex (GO:1990904)	translation (GO:0006412)	structural constituent of ribosome (GO:0003735); rRNA binding (GO:0019843)	rpl9	RPL9	ribosomal protein L9	35	35	32	34	34	31	113716000	117123000	137844000	0.000171174	0.000174246	0.000182017	37	35	35	36	35	34	157274000	157650000	144153000	0.000166611	0.000190367	0.000169837	32	31	30	31	30	29	133728000	136574000	142369000	0.000188501	0.000174917	0.000188893
pon3.2	E7FFZ8;F1R1X3;A0A8M1NFS1	pon3.2;zgc:174637	ZDB-GENE-071004-70	Predicted to enable arylesterase activity. Predicted to be located in extracellular region. Human ortholog(s) of this gene implicated in several diseases, including artery disease (multiple); dementia (multiple); eye disease (multiple); glucose metabolism disease (multiple); and hematologic cancer (multiple). Orthologous to human PON1 (paraoxonase 1); PON2 (paraoxonase 2); and PON3 (paraoxonase 3…	paraoxonase 3, tandem duplicate 2	568655							44	45	44	23	24	23	113186000	115408000	114923000	0.000171174	0.000174246	0.000182017	47	44	46	26	24	25	103331000	113754000	104329000	0.000166611	0.000190367	0.000169837	36	37	36	16	16	15	76319600	79325000	78331000	0.000188501	0.000174917	0.000188893
uqcrh	Q3B750	uqcrh;zgc:123330;im:7141026	ZDB-GENE-051030-93	Predicted to enable ubiquinol-cytochrome-c reductase activity. Predicted to be involved in mitochondrial electron transport, ubiquinol to cytochrome c. Predicted to be located in mitochondrial inner membrane and respirasome. Predicted to be part of mitochondrial respiratory chain complex III. Orthologous to several human genes including UQCRH (ubiquinol-cytochrome c reductase hinge protein).	ubiquinol-cytochrome c reductase hinge protein	566723	mitochondrion (GO:0005739); mitochondrial inner membrane (GO:0005743); mitochondrial respiratory chain complex III (GO:0005750); membrane (GO:0016020); respirasome (GO:0070469)	mitochondrial electron transport, ubiquinol to cytochrome c (GO:0006122)		uqcrh	UQCRH	ubiquinol-cytochrome c reductase hinge protein	13	15	15	13	15	15	112359000	98063000	111658000	0.000171174	0.000174246	0.000182017	12	10	11	12	10	11	24005900	37939300	30948800	0.000166611	0.000190367	0.000169837	13	12	15	13	12	15	39007300	41818600	40723400	0.000188501	0.000174917	0.000188893
psma6a	Q7SXN6;A0A8M1P7V6	psma6a	ZDB-GENE-020326-1	Predicted to be involved in proteasomal protein catabolic process. Predicted to act upstream of or within ubiquitin-dependent protein catabolic process. Predicted to be located in cytoplasm. Predicted to be part of proteasome core complex, alpha-subunit complex. Predicted to be active in nucleus. Human ortholog(s) of this gene implicated in myocardial infarction. Orthologous to human PSMA6 (prote…	proteasome 20S subunit alpha 6a	171585	proteasome complex (GO:0000502); nucleus (GO:0005634); cytoplasm (GO:0005737); proteasome core complex (GO:0005839); proteasome core complex, alpha-subunit complex (GO:0019773)	ubiquitin-dependent protein catabolic process (GO:0006511); proteasome-mediated ubiquitin-dependent protein catabolic process (GO:0043161); proteolysis involved in protein catabolic process (GO:0051603)		psma6a	PSMA6	proteasome 20S subunit alpha 6	43	40	42	18	16	17	112264000	114762000	112941000	0.000171174	0.000174246	0.000182017	37	36	37	15	14	15	90262100	98847200	103424000	0.000166611	0.000190367	0.000169837	38	41	42	15	17	18	99528600	101757000	103618000	0.000188501	0.000174917	0.000188893
sod2	Q6P980	sod2;cb463;wu:fj33b01;zgc:73051	ZDB-GENE-030131-7742	Enables superoxide dismutase activity. Acts upstream of or within several processes, including neutrophil homeostasis; removal of superoxide radicals; and response to methylmercury. Predicted to be located in mitochondrial matrix. Predicted to be active in mitochondrion. Is expressed in several structures, including digestive system; hematopoietic cell; musculature system; nervous system; and ple…	superoxide dismutase 2, mitochondrial	335799	mitochondrion (GO:0005739); mitochondrial matrix (GO:0005759)	neutrophil homeostasis (GO:0001780); superoxide metabolic process (GO:0006801); removal of superoxide radicals (GO:0019430); innate immune response (GO:0045087); response to cadmium ion (GO:0046686); response to methylmercury (GO:0051597)	superoxide dismutase activity (GO:0004784); oxidoreductase activity (GO:0016491); manganese ion binding (GO:0030145); metal ion binding (GO:0046872)	sod2	SOD2	superoxide dismutase 2	19	18	18	19	18	18	112194000	121300000	124421000	0.000171174	0.000174246	0.000182017	19	19	18	19	19	18	105892000	133435000	114129000	0.000166611	0.000190367	0.000169837	12	11	14	12	11	14	47288000	58992600	57442800	0.000188501	0.000174917	0.000188893
dlat	Q804C3;F6NRK1	dlat;wu:fc21f08;wu:fc14f10	ZDB-GENE-030131-2921	Contributes to pyruvate dehydrogenase activity. Acts upstream of or within acetyl-CoA biosynthetic process from pyruvate and detection of light stimulus involved in visual perception. Predicted to be part of mitochondrial pyruvate dehydrogenase complex. Is expressed in several structures, including adaxial cell; ectoderm; head; immature eye; and pronephric duct. Used to study lactic acidosis and …	dihydrolipoamide S-acetyltransferase (E2 component of pyruvate dehydrogenase complex)	324201	mitochondrial pyruvate dehydrogenase complex (GO:0005967); pyruvate dehydrogenase complex (GO:0045254)	acetyl-CoA biosynthetic process from pyruvate (GO:0006086); pyruvate metabolic process (GO:0006090); detection of light stimulus (GO:0009583); detection of light stimulus involved in visual perception (GO:0050908)	pyruvate dehydrogenase activity (GO:0004738); dihydrolipoyllysine-residue acetyltransferase activity (GO:0004742); transferase activity (GO:0016740); acyltransferase activity (GO:0016746)	dlat	DLAT	dihydrolipoamide S-acetyltransferase	51	53	52	51	53	52	111707000	113663000	112615000	0.000171174	0.000174246	0.000182017	44	45	46	44	45	46	66606600	80330700	66928300	0.000166611	0.000190367	0.000169837	43	44	43	43	44	43	57836100	63074600	64058100	0.000188501	0.000174917	0.000188893
cbx3a	F1QNF2;Q0P455	cbx3a;cbx3;wu:fb61b02;zgc:153397	ZDB-GENE-030131-1158	Predicted to enable chromatin binding activity and methylated histone binding activity. Predicted to be involved in chromatin organization and negative regulation of transcription by RNA polymerase II. Predicted to be located in nucleus. Predicted to be active in pericentric heterochromatin. Is expressed in ovary and testis. Orthologous to human CBX3 (chromobox 3).	chromobox homolog 3a (HP1 gamma homolog, Drosophila)	751689	nucleus (GO:0005634); pericentric heterochromatin (GO:0005721)	negative regulation of transcription by RNA polymerase II (GO:0000122); chromatin organization (GO:0006325)	chromatin binding (GO:0003682); methylated histone binding (GO:0035064)	cbx3a	CBX3	chromobox 3	33	32	34	30	29	31	111337000	111909000	110153000	0.000171174	0.000174246	0.000182017	28	27	28	26	25	26	74343800	79512600	82242500	0.000166611	0.000190367	0.000169837	23	28	27	22	26	26	63604700	67450100	75148100	0.000188501	0.000174917	0.000188893
rpl27	B2GP62;Q7ZV82	rpl27;zgc:56171	ZDB-GENE-030131-4343	Predicted to be a structural constituent of ribosome. Acts upstream of or within erythrocyte differentiation. Predicted to be located in cytoplasmic side of rough endoplasmic reticulum membrane. Predicted to be part of cytosolic large ribosomal subunit. Is expressed in endodermal cell; intestine; liver; and pancreas. Human ortholog(s) of this gene implicated in Diamond-Blackfan anemia 16. Ortholo…	ribosomal protein L27	325618	cytoplasm (GO:0005737); endoplasmic reticulum (GO:0005783); ribosome (GO:0005840); large ribosomal subunit (GO:0015934); cytosolic large ribosomal subunit (GO:0022625); cytoplasmic side of rough endoplasmic reticulum membrane (GO:0098556); ribonucleoprotein complex (GO:1990904)	translation (GO:0006412); erythrocyte differentiation (GO:0030218)	structural constituent of ribosome (GO:0003735)	rpl27	RPL27	ribosomal protein L27	40	39	37	40	39	37	111188000	121691000	114476000	0.000171174	0.000174246	0.000182017	32	35	33	32	35	33	128804000	121321000	130291000	0.000166611	0.000190367	0.000169837	28	34	36	28	34	36	120585000	121238000	119120000	0.000188501	0.000174917	0.000188893
myl6	E9QB41;F1QWU4;Q5XJ62	myl6;zgc:103624;SO:0001217	ZDB-GENE-041010-28	Predicted to be a structural constituent of muscle. Predicted to be part of myosin II complex. Orthologous to human MYL6 (myosin light chain 6).	myosin, light chain 6, alkali, smooth muscle and non-muscle	798632	myosin II complex (GO:0016460)		calcium ion binding (GO:0005509); structural constituent of muscle (GO:0008307)	myl6	MYL6	myosin light chain 6	16	15	18	7	6	9	110949000	113351000	115891000	0.000171174	0.000174246	0.000182017	11	11	10	4	3	3	27772700	32499400	32850600	0.000166611	0.000190367	0.000169837	13	14	16	6	6	7	69403400	69946100	68021800	0.000188501	0.000174917	0.000188893
rpl17	Q7T1K0	rpl17;zgc:65996;fa91a06;wu:fa91a06;wu:fa99c06	ZDB-GENE-030131-8585	Predicted to be a structural constituent of ribosome. Predicted to be involved in cytoplasmic translation. Predicted to act upstream of or within translation. Predicted to be located in ribosome. Predicted to be part of cytosolic large ribosomal subunit. Orthologous to human RPL17 (ribosomal protein L17).	ribosomal protein L17	336641	ribosome (GO:0005840); large ribosomal subunit (GO:0015934); cytosolic large ribosomal subunit (GO:0022625); ribonucleoprotein complex (GO:1990904)	cytoplasmic translation (GO:0002181); translation (GO:0006412)	structural constituent of ribosome (GO:0003735)	rpl17	RPL17	ribosomal protein L17	45	43	43	45	43	43	110394000	110611000	117156000	0.000171174	0.000174246	0.000182017	43	39	39	43	39	39	100017000	104828000	122602000	0.000166611	0.000190367	0.000169837	40	44	42	40	44	42	107566000	118355000	113121000	0.000188501	0.000174917	0.000188893
ppifb	Q3B738	ppifb;im:7151275;zgc:123307	ZDB-GENE-051030-126	Predicted to enable cyclosporin A binding activity and peptidyl-prolyl cis-trans isomerase activity. Predicted to be involved in several processes, including cellular response to hydrogen peroxide; protein peptidyl-prolyl isomerization; and regulation of mitochondrial membrane permeability involved in programmed necrotic cell death. Predicted to be active in mitochondrion. Orthologous to human PP…	peptidylprolyl isomerase Fb	641328	cytoplasm (GO:0005737); mitochondrion (GO:0005739)	protein peptidyl-prolyl isomerization (GO:0000413); protein folding (GO:0006457); cellular response to hydrogen peroxide (GO:0070301); regulation of mitochondrial membrane permeability involved in programmed necrotic cell death (GO:1902445)	peptidyl-prolyl cis-trans isomerase activity (GO:0003755); cyclosporin A binding (GO:0016018); isomerase activity (GO:0016853)	ppifb	PPIF	peptidylprolyl isomerase F	35	35	34	24	23	22	109832000	114043000	112424000	0.000171174	0.000174246	0.000182017	28	31	29	18	20	18	77976500	85928200	91680600	0.000166611	0.000190367	0.000169837	27	28	24	17	16	13	49861300	54502000	53944400	0.000188501	0.000174917	0.000188893
cirbpa	Q566W6;A0A8M6Z3G7;B2GRU2	cirbpa;wu:fj10g10;wu:fb12a12;wu:fb16h02;wu:fb55a06;wu:fc67h01;zgc:109887;zgc:112425	ZDB-GENE-050417-329	Predicted to enable RNA binding activity. Predicted to be involved in positive regulation of mRNA splicing, via spliceosome. Predicted to be part of spliceosomal complex. Is expressed in digestive system; nervous system; and pectoral fin. Orthologous to several human genes including CIRBP (cold inducible RNA binding protein).	cold inducible RNA binding protein a	550495	spliceosomal complex (GO:0005681)	positive regulation of mRNA splicing, via spliceosome (GO:0048026)	nucleic acid binding (GO:0003676); RNA binding (GO:0003723)	cirbpa	CIRBP	cold inducible RNA binding protein	30	28	26	30	28	26	109664000	101637000	102946000	0.000171174	0.000174246	0.000182017	23	26	27	23	26	27	97241000	102071000	91465300	0.000166611	0.000190367	0.000169837	27	30	30	27	30	30	117227000	120186000	117703000	0.000188501	0.000174917	0.000188893
ndufv2	Q6PBX8	ndufv2;zgc:73198	ZDB-GENE-040426-1713	Predicted to enable 2 iron, 2 sulfur cluster binding activity; metal ion binding activity; and oxidoreductase activity. Predicted to be involved in mitochondrial electron transport, NADH to ubiquinone. Predicted to be part of mitochondrial respiratory chain complex I. Is expressed in several structures, including alar plate midbrain region; digestive system; optic tectum; optic vesicle; and retin…	NADH:ubiquinone oxidoreductase core subunit V2	393720	mitochondrial respiratory chain complex I (GO:0005747)	mitochondrial electron transport, NADH to ubiquinone (GO:0006120)	NADH dehydrogenase activity (GO:0003954); oxidoreductase activity (GO:0016491); metal ion binding (GO:0046872); iron-sulfur cluster binding (GO:0051536); 2 iron, 2 sulfur cluster binding (GO:0051537)	ndufv2	NDUFV2	NADH:ubiquinone oxidoreductase core subunit V2	18	18	17	17	17	16	109457000	113331000	116167000	0.000171174	0.000174246	0.000182017	16	16	15	15	15	14	110189000	100829000	119914000	0.000166611	0.000190367	0.000169837	15	17	16	14	16	15	73459700	70032200	69418000	0.000188501	0.000174917	0.000188893
s100a1	A3KH13	s100a1;S100A1	ZDB-GENE-040916-1	Predicted to enable calcium ion binding activity and calcium-dependent protein binding activity. Predicted to act upstream of or within regulation of heart contraction. Predicted to be active in cytoplasm. Is expressed in several structures, including gill; gut; hematopoietic system; olfactory epithelium; and renal system. Orthologous to human S100A1 (S100 calcium binding protein A1).	S100 calcium binding protein A1	448856	cytoplasm (GO:0005737); mitochondrion (GO:0005739); sarcoplasmic reticulum (GO:0016529)	regulation of heart contraction (GO:0008016)	calcium ion binding (GO:0005509); metal ion binding (GO:0046872); calcium-dependent protein binding (GO:0048306)	s100a1	S100A1	S100 calcium binding protein A1	19	20	21	18	19	20	108323000	111067000	111768000	0.000171174	0.000174246	0.000182017	15	16	15	15	16	15	32509100	37319600	37963700	0.000166611	0.000190367	0.000169837	12	14	13	11	13	12	24496300	25876100	29898000	0.000188501	0.000174917	0.000188893
rps15a	Q6Q420	rps15a	ZDB-GENE-030131-8708	Predicted to be a structural constituent of ribosome. Acts upstream of or within several processes, including brain development; chordate embryonic development; and erythrocyte differentiation. Predicted to be located in ribosome. Predicted to be part of cytosolic small ribosomal subunit. Human ortholog(s) of this gene implicated in Diamond-Blackfan anemia 20. Orthologous to human RPS15A (ribosom…	ribosomal protein S15a	336764	nucleus (GO:0005634); nucleolus (GO:0005730); cytoplasm (GO:0005737); ribosome (GO:0005840); cytosolic small ribosomal subunit (GO:0022627); small-subunit processome (GO:0032040); ribonucleoprotein complex (GO:1990904)	translation (GO:0006412); brain development (GO:0007420); erythrocyte differentiation (GO:0030218); ribosomal small subunit biogenesis (GO:0042274); chordate embryonic development (GO:0043009); regulation of cell cycle (GO:0051726)	structural constituent of ribosome (GO:0003735)	rps15a	RPS15A	ribosomal protein S15a	29	29	30	29	29	30	107230000	110425000	109362000	0.000171174	0.000174246	0.000182017	30	30	30	30	30	30	87180200	94783800	84028400	0.000166611	0.000190367	0.000169837	25	28	27	25	28	27	137666000	146608000	143540000	0.000188501	0.000174917	0.000188893
calm1a	Q6PI52	calm1a;;zgc:63926;calm1b;calm2a;calm2d;calm2b;zgc:64036;calm3a;calm2g;zgc:86728;calm3b;zgc:76987	ZDB-GENE-030131-8308	Acts upstream of or within midbrain-hindbrain boundary morphogenesis. Is expressed in several structures, including mesoderm; midbrain neural keel; nervous system; neural tube; and trigeminal placode. Human ortholog(s) of this gene implicated in catecholaminergic polymorphic ventricular tachycardia 4 and long QT syndrome 14. Orthologous to human CALM1 (calmodulin 1).	calmodulin 1a	406660		midbrain-hindbrain boundary morphogenesis (GO:0021555)		calm1a	CALM1	calmodulin 1	14	15	14	14	14	14	105598000	124201000	108793000	0.000171174	0.000174246	0.000182017	15	16	15	14	15	14	60464700	60229500	73954600	0.000166611	0.000190367	0.000169837	13	14	14	13	13	13	64748500	76251300	81161600	0.000188501	0.000174917	0.000188893
zgc:110425	Q503M9	zgc:110425	ZDB-GENE-050522-103	Predicted to enable double-stranded DNA binding activity and nucleosomal DNA binding activity. Predicted to be involved in chromosome condensation and negative regulation of DNA recombination. Predicted to act upstream of or within nucleosome assembly. Predicted to be located in chromosome. Predicted to be part of nucleosome. Predicted to be active in nucleus. Is expressed in proliferative region…	zgc:110425	553782	nucleosome (GO:0000786); nucleus (GO:0005634); chromosome (GO:0005694)	nucleosome assembly (GO:0006334); chromosome condensation (GO:0030261); negative regulation of DNA recombination (GO:0045910); anatomical structure development (GO:0048856)	DNA binding (GO:0003677); double-stranded DNA binding (GO:0003690); structural constituent of chromatin (GO:0030527); nucleosomal DNA binding (GO:0031492)				22	23	22	11	11	11	105510000	104521000	99706100	0.000171174	0.000174246	0.000182017	22	19	20	9	8	8	38973700	45020300	38724100	0.000166611	0.000190367	0.000169837	22	23	23	11	11	11	142769000	159811000	159372000	0.000188501	0.000174917	0.000188893
lmnb1	F1QHC4;Q803N8	lmnb1;fc06g01;wu:fc06g01	ZDB-GENE-020424-2	Predicted to be a structural constituent of cytoskeleton. Predicted to be involved in several processes, including heterochromatin formation; nucleus organization; and protein localization to nuclear envelope. Predicted to be located in intermediate filament. Predicted to be active in nuclear envelope and nuclear lamina. Human ortholog(s) of this gene implicated in adult-onset autosomal dominant …	lamin B1	195816	nuclear envelope (GO:0005635); nuclear lamina (GO:0005652); intermediate filament (GO:0005882)	nuclear envelope organization (GO:0006998); nuclear migration (GO:0007097); heterochromatin formation (GO:0031507); nuclear pore localization (GO:0051664); protein localization to nuclear envelope (GO:0090435)	structural constituent of cytoskeleton (GO:0005200)	lmnb1	LMNB1	lamin B1	101	105	101	92	96	92	103633000	113292000	106126000	0.000171174	0.000174246	0.000182017	112	109	112	103	100	103	69510200	56358500	73208200	0.000166611	0.000190367	0.000169837	104	102	106	95	93	97	188660000	151558000	149637000	0.000313725	0.00032305	0.000321285
wu:fb14d09	A0A8M3APD8	wu:fb14d09	ZDB-GENE-030131-8536	Human ortholog(s) of this gene implicated in several diseases, including alcohol use disorder; artery disease (multiple); diabetes mellitus (multiple); diabetic neuropathy; and liver disease (multiple). Orthologous to human ALDH2 (aldehyde dehydrogenase 2 family member).	wu:fb14d09	100536795	mitochondrial matrix (GO:0005759)		oxidoreductase activity (GO:0016491); oxidoreductase activity, acting on the aldehyde or oxo group of donors, NAD or NADP as acceptor (GO:0016620)				76	76	77	74	74	75	103447000	107753000	101430000	0.000171174	0.000174246	0.000182017	76	73	78	72	69	74	95720600	97205000	102260000	0.000166611	0.000190367	0.000169837	67	64	64	65	62	62	55017900	52527200	53671200	0.000188501	0.000174917	0.000188893
immt	Q6PFS4;A0A8M2B3A8	immt;wu:fd16e04;wu:fi69g11;zgc:64180	ZDB-GENE-030131-5417	Predicted to be involved in cristae formation. Predicted to be located in mitochondrial inner membrane. Predicted to be part of MICOS complex. Is expressed in eye; immature eye; midbrain; myotome; and pectoral fin musculature. Orthologous to human IMMT (inner membrane mitochondrial protein).	inner membrane protein, mitochondrial (mitofilin)	327206	mitochondrion (GO:0005739); mitochondrial inner membrane (GO:0005743); membrane (GO:0016020); MICOS complex (GO:0061617)	cristae formation (GO:0042407)		immt	IMMT	inner membrane mitochondrial protein	89	91	88	89	91	88	102990000	101942000	104863000	0.000171174	0.000174246	0.000182017	83	91	88	83	91	88	88891500	87988500	89815800	0.000166611	0.000190367	0.000169837	67	64	64	67	64	64	54263200	54500800	56520700	0.000188501	0.000174917	0.000188893
ssbp1	B8A5I7	ssbp1;zgc:110325	ZDB-GENE-050417-340	Predicted to enable single-stranded DNA binding activity. Predicted to be involved in mitochondrial DNA replication and positive regulation of helicase activity. Predicted to act upstream of or within DNA replication. Predicted to be active in mitochondrial nucleoid. Human ortholog(s) of this gene implicated in optic atrophy. Orthologous to human SSBP1 (single stranded DNA binding protein 1).	single-stranded DNA binding protein 1	550504	mitochondrion (GO:0005739); mitochondrial nucleoid (GO:0042645)	DNA replication (GO:0006260); mitochondrial DNA replication (GO:0006264); positive regulation of helicase activity (GO:0051096)	DNA binding (GO:0003677); single-stranded DNA binding (GO:0003697)	ssbp1	SSBP1	single stranded DNA binding protein 1	27	26	25	27	26	25	102064000	101675000	102324000	0.000171174	0.000174246	0.000182017	26	25	27	26	25	27	87594700	92696400	102236000	0.000166611	0.000190367	0.000169837	17	18	19	17	18	19	51598000	52942400	59607400	0.000188501	0.000174917	0.000188893
cct4	Q6PH46	cct4;zgc:77192;zgc:65789	ZDB-GENE-040426-1421	Predicted to enable unfolded protein binding activity. Acts upstream of or within response to hypoxia. Predicted to be part of chaperonin-containing T-complex. Is expressed in several structures, including head; immature eye; midbrain; muscle; and pectoral fin bud. Orthologous to human CCT4 (chaperonin containing TCP1 subunit 4).	chaperonin containing TCP1, subunit 4 (delta)	393555	chaperonin-containing T-complex (GO:0005832)	response to hypoxia (GO:0001666); protein folding (GO:0006457)	nucleotide binding (GO:0000166); ATP binding (GO:0005524); ATP hydrolysis activity (GO:0016887); unfolded protein binding (GO:0051082); ATP-dependent protein folding chaperone (GO:0140662)	cct4	CCT4	chaperonin containing TCP1 subunit 4	68	70	70	67	69	69	102041000	99736700	103518000	0.000171174	0.000174246	0.000182017	70	73	73	69	72	72	104687000	102825000	91029500	0.000166611	0.000190367	0.000169837	71	73	73	70	72	72	144474000	143486000	139449000	0.000188501	0.000174917	0.000188893
idh3a	Q6NV33;A0A8M2BAG2	idh3a;zgc:56380;zgc:85631	ZDB-GENE-040426-1007	Predicted to enable isocitrate dehydrogenase (NAD+) activity. Predicted to be involved in isocitrate metabolic process and tricarboxylic acid cycle. Predicted to be active in mitochondrion. Is expressed in several structures, including alar plate midbrain region; mesoderm; musculature system; optic tectum; and pronephric duct. Human ortholog(s) of this gene implicated in retinitis pigmentosa 90. …	isocitrate dehydrogenase (NAD(+)) 3 catalytic subunit alpha	393926	mitochondrion (GO:0005739)	tricarboxylic acid cycle (GO:0006099); isocitrate metabolic process (GO:0006102)	magnesium ion binding (GO:0000287); isocitrate dehydrogenase (NAD+) activity (GO:0004449); oxidoreductase activity, acting on the CH-OH group of donors, NAD or NADP as acceptor (GO:0016616); NAD binding (GO:0051287)	idh3a	IDH3A	isocitrate dehydrogenase (NAD(+)) 3 catalytic subunit alpha	58	58	57	58	58	57	101655000	96988600	101305000	0.000171174	0.000174246	0.000182017	50	47	52	50	47	52	63705600	72737800	73224900	0.000166611	0.000190367	0.000169837	46	47	47	46	47	47	54194600	55175400	58989200	0.000188501	0.000174917	0.000188893
etfb	Q7ZV76	etfb;zgc:56177;wu:fa96b05;wu:fb02d07;wu:fb18b10	ZDB-GENE-040426-1931	Predicted to enable electron transfer activity. Predicted to be located in mitochondrial matrix. Human ortholog(s) of this gene implicated in multiple acyl-CoA dehydrogenase deficiency. Orthologous to human ETFB (electron transfer flavoprotein subunit beta).	electron transfer flavoprotein subunit beta	406271	mitochondrion (GO:0005739); mitochondrial matrix (GO:0005759)	amino acid catabolic process (GO:0009063); fatty acid beta-oxidation using acyl-CoA dehydrogenase (GO:0033539)	electron transfer activity (GO:0009055)	etfb	ETFB	electron transfer flavoprotein subunit beta	51	52	52	51	52	52	101509000	98187100	100470000	0.000171174	0.000174246	0.000182017	45	47	48	45	47	48	71041700	77648600	80286000	0.000166611	0.000190367	0.000169837	44	45	44	44	45	44	54418300	60818200	63297800	0.000188501	0.000174917	0.000188893
rps26	Q6P6E2	rps26;wu:fa91f03;zgc:77927	ZDB-GENE-030131-8606	Predicted to enable mRNA binding activity. Predicted to be a structural constituent of ribosome. Predicted to act upstream of or within translation. Predicted to be located in ribosome. Predicted to be part of cytosolic small ribosomal subunit. Human ortholog(s) of this gene implicated in Diamond-Blackfan anemia 10. Orthologous to several human genes including RPS26 (ribosomal protein S26).	ribosomal protein S26	336662	ribosome (GO:0005840); cytosolic small ribosomal subunit (GO:0022627); ribonucleoprotein complex (GO:1990904)	translation (GO:0006412)	mRNA binding (GO:0003729); structural constituent of ribosome (GO:0003735)	rps26	RPS26	ribosomal protein S26	9	9	10	9	9	10	100996000	116853000	108900000	0.00196464	0.00155545	0.00173913	7	8	7	7	8	7							9	9	9	9	9	9		121285000	135215000		0.00233806	0.00100243
acadl	Q7ZYX3	acadl;zgc:55656	ZDB-GENE-040426-771	Predicted to enable flavin adenine dinucleotide binding activity; long-chain-acyl-CoA dehydrogenase activity; and palmitoyl-CoA oxidase activity. Predicted to be involved in carnitine metabolic process, CoA-linked; fatty acid beta-oxidation using acyl-CoA dehydrogenase; and long-chain fatty acid catabolic process. Predicted to be located in mitochondrial matrix. Predicted to be active in mitochon…	acyl-CoA dehydrogenase long chain	394156	cytoplasm (GO:0005737); mitochondrion (GO:0005739); mitochondrial matrix (GO:0005759)	carnitine metabolic process, CoA-linked (GO:0019254); fatty acid beta-oxidation using acyl-CoA dehydrogenase (GO:0033539); long-chain fatty acid catabolic process (GO:0042758)	acyl-CoA dehydrogenase activity (GO:0003995); long-chain fatty acyl-CoA dehydrogenase activity (GO:0004466); palmitoyl-CoA oxidase activity (GO:0016401); oxidoreductase activity (GO:0016491); oxidoreductase activity, acting on the CH-CH group of donors (GO:0016627); flavin adenine dinucleotide binding (GO:0050660)	acadl	ACADL	acyl-CoA dehydrogenase long chain	38	36	39	38	36	39	100375000	104447000	103351000	0.000171174	0.000174246	0.000182017	39	38	37	39	38	37	58772600	68038300	59467900	0.000166611	0.000190367	0.000169837	29	27	29	29	27	29	45479600	46555200	44871500	0.000188501	0.000174917	0.000188893
rpl35a	Q6DGM0	rpl35a;zgc:92859	ZDB-GENE-040718-190	Predicted to be a structural constituent of ribosome. Acts upstream of or within chordate embryonic development and erythrocyte differentiation. Predicted to be located in ribosome. Predicted to be part of cytosolic large ribosomal subunit. Is expressed in endodermal cell; intestine; liver; and pancreas. Human ortholog(s) of this gene implicated in Diamond-Blackfan anemia 5. Orthologous to human …	ribosomal protein L35a	436760	ribosome (GO:0005840); cytosolic large ribosomal subunit (GO:0022625); ribonucleoprotein complex (GO:1990904)	cytoplasmic translation (GO:0002181); translation (GO:0006412); erythrocyte differentiation (GO:0030218); ribosomal large subunit biogenesis (GO:0042273); chordate embryonic development (GO:0043009)	structural constituent of ribosome (GO:0003735)	rpl35a	RPL35A	ribosomal protein L35a	29	29	28	29	29	28	99685200	105930000	107559000	0.000171174	0.000174246	0.000182017	34	32	33	34	32	33	79701400	95109800	83971100	0.000166611	0.000190367	0.000169837	28	29	27	28	29	27	83931400	89377000	95862000	0.000188501	0.000174917	0.000188893
ndufb10	Q6PC16	ndufb10;zgc:86843;zgc:73147	ZDB-GENE-040426-1691	Predicted to be located in mitochondrial inner membrane and respirasome. Predicted to be part of mitochondrial respiratory chain complex I. Is expressed in several structures, including alar plate midbrain region; eye; immature eye; liver; and midbrain. Human ortholog(s) of this gene implicated in nuclear type mitochondrial complex I deficiency 35. Orthologous to human NDUFB10 (NADH:ubiquinone ox…	NADH:ubiquinone oxidoreductase subunit B10	393703	mitochondrion (GO:0005739); mitochondrial inner membrane (GO:0005743); mitochondrial respiratory chain complex I (GO:0005747); membrane (GO:0016020); respirasome (GO:0070469)			ndufb10	NDUFB10	NADH:ubiquinone oxidoreductase subunit B10	24	23	25	24	23	25	99237800	100113000	99269500	0.000171174	0.000174246	0.000182017	22	24	22	22	24	22	77371200	72112600	87153600	0.000166611	0.000190367	0.000169837	22	23	24	22	23	24	55555300	59375100	61867100	0.000188501	0.000174917	0.000188893
cct5	Q6NVI6	cct5;unm_tf212;CCT5;wu:fb54h08	ZDB-GENE-030131-977	Predicted to enable unfolded protein binding activity. Acts upstream of or within skeletal muscle thin filament assembly. Predicted to be part of chaperonin-containing T-complex. Is expressed in several structures, including epidermis; nervous system; pharyngeal arch 3-7 skeleton; proliferative region; and yolk syncytial layer. Orthologous to human CCT5 (chaperonin containing TCP1 subunit 5).	chaperonin containing TCP1, subunit 5 (epsilon)	322258	chaperonin-containing T-complex (GO:0005832)	protein folding (GO:0006457); skeletal muscle thin filament assembly (GO:0030240)	nucleotide binding (GO:0000166); ATP binding (GO:0005524); ATP hydrolysis activity (GO:0016887); unfolded protein binding (GO:0051082); ATP-dependent protein folding chaperone (GO:0140662)	cct5	CCT5	chaperonin containing TCP1 subunit 5	93	93	96	93	93	96	99158100	101020000	98300000	0.000171174	0.000174246	0.000182017	93	84	90	93	84	90	90416300	91763100	89312400	0.000166611	0.000190367	0.000169837	87	84	80	87	84	80	107983000	103322000	106206000	0.000188501	0.000174917	0.000188893
paics	Q7ZUN6	paics;cb293;sb:cb293;wu:fa28a05	ZDB-GENE-030131-9762	Predicted to enable phosphoribosylaminoimidazolesuccinocarboxamide synthase activity. Acts upstream of or within chordate embryonic development; pigmentation; and retina development in camera-type eye. Predicted to be active in cytosol. Is expressed in several structures, including eye; immature eye; midbrain; neural tube; and yolk syncytial layer. Human ortholog(s) of this gene implicated in sch…	phosphoribosylaminoimidazole carboxylase, phosphoribosylaminoimidazole succinocarboxamide synthetase	321193		purine nucleotide biosynthetic process (GO:0006164); 'de novo' IMP biosynthetic process (GO:0006189); metabolic process (GO:0008152); chordate embryonic development (GO:0043009); camera-type eye development (GO:0043010); pigmentation (GO:0043473); retina development in camera-type eye (GO:0060041)	nucleotide binding (GO:0000166); catalytic activity (GO:0003824); phosphoribosylaminoimidazole carboxylase activity (GO:0004638); phosphoribosylaminoimidazolesuccinocarboxamide synthase activity (GO:0004639); ATP binding (GO:0005524); lyase activity (GO:0016829); carboxy-lyase activity (GO:0016831); ligase activity (GO:0016874); 5-amino-4-imidazole carboxylate lyase activity (GO:0043727)	paics	PAICS	phosphoribosylaminoimidazole carboxylase and phosphoribosylaminoimidazolesuccinocarboxamide synthase	70	68	66	70	68	66	98690200	95860100	104605000	0.000171174	0.000174246	0.000182017	70	65	68	70	65	68	89314800	96326400	86102400	0.000166611	0.000190367	0.000169837	66	67	66	66	67	66	107312000	110903000	109759000	0.000188501	0.000174917	0.000188893
krt91	Q6DHB6	krt91;wu:fa97a07;fa97a07;fb05e09;wu:fa91b04;wu:fb05e09;zgc:92533	ZDB-GENE-040801-181	Predicted to enable structural molecule activity. Predicted to be located in intermediate filament. Predicted to be active in cytoskeleton. Is expressed in EVL; epidermis; eye; and periderm. Human ortholog(s) of this gene implicated in several diseases, including corneal dystrophy (multiple); ectodermal dysplasia (multiple); epidermolytic hyperkeratosis; focal nonepidermolytic palmoplantar kerato…	keratin 91	445051	cytoskeleton (GO:0005856); intermediate filament (GO:0005882)	biological_process (GO:0008150)	molecular_function (GO:0003674); structural molecule activity (GO:0005198)				65	70	67	10	13	9	98263900	96176000	81942900	0.000171174	0.000174246	0.000182017	65	65	62	10	10	10	51847700	69922600	68678900	0.000166611	0.000190367	0.000169837	83	86	84	20	20	20	341384000	380210000	354657000	0.000188501	0.000174917	0.000188893
fkbp1aa	Q6PBJ8	fkbp1aa;zgc:73373;fj02g10;wu:fj02g10	ZDB-GENE-030131-7275	Predicted to enable peptidyl-prolyl cis-trans isomerase activity. Predicted to be involved in chaperone-mediated protein folding and protein peptidyl-prolyl isomerization. Predicted to be active in cytoplasm. Orthologous to several human genes including FKBP1A (FKBP prolyl isomerase 1A).	FKBP prolyl isomerase 1Aa	335335	cytoplasm (GO:0005737); sarcoplasmic reticulum membrane (GO:0033017)	protein peptidyl-prolyl isomerization (GO:0000413)	peptidyl-prolyl cis-trans isomerase activity (GO:0003755); isomerase activity (GO:0016853)	fkbp1aa	FKBP1A	FKBP prolyl isomerase 1A	24	24	26	12	12	13	97791700	106088000	90371600	0.000171174	0.000174246	0.000182017	25	26	25	13	14	13	104856000	102763000	119762000	0.000166611	0.000190367	0.000169837	27	27	27	13	14	14	122819000	120577000	124484000	0.000188501	0.000174917	0.000188893
krt97	Q6DHU3	krt97;cb112;sb:cb112;sb:cb481;wu:fa91g11;zgc:92061	ZDB-GENE-040718-78	Predicted to enable structural molecule activity. Predicted to be located in intermediate filament. Predicted to be active in cytoskeleton. Is expressed in several structures, including EVL; fin; hatching gland; integument; and sensory system. Human ortholog(s) of this gene implicated in several diseases, including corneal dystrophy (multiple); ectodermal dysplasia (multiple); epidermolytic hyper…	keratin 97	436656	cytoskeleton (GO:0005856); intermediate filament (GO:0005882)		structural molecule activity (GO:0005198)				95	94	96	45	43	45	97635900	94672600	94678500	0.000171174	0.000174246	0.000182017	90	88	90	39	38	41	63474000	66920500	70635200	0.000166611	0.000190367	0.000169837	71	69	78	36	33	39	52785200	50797400	58146400	0.000188501	0.000174917	0.000188893
lmnb2	B3DFN3	lmnb2;fc15d06;im:7142331;lamin;wu:fb94e05;wu:fb95e12;wu:fc15d06;wu:fc49h03	ZDB-GENE-990630-13	Predicted to be a structural constituent of cytoskeleton. Predicted to be involved in several processes, including heterochromatin formation; nucleus organization; and protein localization to nuclear envelope. Located in nuclear envelope. Human ortholog(s) of this gene implicated in partial lipodystrophy; primary autosomal recessive microcephaly; and progressive myoclonus epilepsy 9. Orthologous …	lamin B2	30196	nuclear envelope (GO:0005635); nuclear lamina (GO:0005652); intermediate filament (GO:0005882)	nuclear envelope organization (GO:0006998); nuclear migration (GO:0007097); heterochromatin formation (GO:0031507); nuclear pore localization (GO:0051664); protein localization to nuclear envelope (GO:0090435)	structural constituent of cytoskeleton (GO:0005200)	lmnb2	LMNB2	lamin B2	112	110	112	101	100	101	97313700	96722200	94536800	0.000171174	0.000174246	0.000182017	115	108	117	105	98	106	95082400	106357000	104625000	0.000166611	0.000190367	0.000169837	105	110	108	94	99	97	120692000	118849000	124554000	0.000188501	0.000174917	0.000188893
mt-co2	A0A0A0VG08;Q9MIY7	mt-co2;COX2;coii;cox2;coxii;mtco2	ZDB-GENE-011205-15	Predicted to enable copper ion binding activity and oxidoreductase activity. Predicted to contribute to cytochrome-c oxidase activity. Predicted to be involved in ATP synthesis coupled electron transport. Predicted to act upstream of or within electron transport chain. Predicted to be located in mitochondrial inner membrane and respirasome. Predicted to be part of respiratory chain complex IV. Is…									9	9	9	9	9	9	96829900	105736000	106313000	0.000171174	0.000174246	0.000182017	10	10	9	10	10	9	137078000	106624000	114800000	0.000166611	0.000190367	0.000169837	8	9	9	8	9	9	68605000	78445200	77742000	0.000188501	0.000174917	0.000188893
hnrnpm	E9QEE4;F1R2E0;A0A8M1NZJ3;A0A8M2BHT4	hnrnpm;si:ch211-197g15.1;wu:fa10g07;wu:fa98b02	ZDB-GENE-030131-6898	Predicted to enable mRNA binding activity. Predicted to be involved in alternative mRNA splicing, via spliceosome and regulation of mRNA stability involved in response to oxidative stress. Predicted to act upstream of or within mRNA splicing, via spliceosome. Predicted to be part of post-mRNA release spliceosomal complex. Predicted to be active in cytoplasm and nucleus. Orthologous to human HNRNP…	heterogeneous nuclear ribonucleoprotein M	555643	nucleus (GO:0005634); cytoplasm (GO:0005737); ribonucleoprotein complex (GO:1990904)		nucleic acid binding (GO:0003676); RNA binding (GO:0003723); mRNA binding (GO:0003729)	hnrnpm	HNRNPM	heterogeneous nuclear ribonucleoprotein M	118	123	120	117	122	119	96576800	94853200	97270900	0.000171174	0.000174246	0.000182017	116	109	120	115	108	119	71351000	71873000	73013700	0.000166611	0.000190367	0.000169837	107	113	114	106	112	113	72602300	75936700	78874300	0.000188501	0.000174917	0.000188893
pdia7	Q6NXB9	pdia7;erp57l1;zgc:77086	ZDB-GENE-040426-2238	Predicted to enable protein disulfide isomerase activity. Predicted to be involved in protein folding and response to endoplasmic reticulum stress. Predicted to be located in endoplasmic reticulum lumen. Predicted to be active in cell surface and endoplasmic reticulum.	protein disulfide isomerase family A, member 7	405841	endoplasmic reticulum (GO:0005783); endoplasmic reticulum lumen (GO:0005788); cell surface (GO:0009986)	protein folding (GO:0006457); response to endoplasmic reticulum stress (GO:0034976)	protein disulfide isomerase activity (GO:0003756); isomerase activity (GO:0016853)				67	72	70	64	69	67	95978100	96693800	95808800	0.000171174	0.000174246	0.000182017	66	67	69	63	64	66	78104600	84326700	88800200	0.000166611	0.000190367	0.000169837	58	60	59	55	57	56	66264800	66710800	73501500	0.000188501	0.000174917	0.000188893
uba1	Q6P9P3;F1RCA1;A0A8M2B975	uba1;wu:fb30f01;fb30f01;ube1;wu:fa01e08;wu:fi21c11;wu:fj14g11;zgc:66143	ZDB-GENE-040426-2009	Predicted to enable ubiquitin activating enzyme activity. Acts upstream of or within axonogenesis and regulation of inflammatory response. Predicted to be active in cytoplasm and nucleus. Human ortholog(s) of this gene implicated in VEXAS syndrome and X-linked spinal muscular atrophy 2. Orthologous to human UBA1 (ubiquitin like modifier activating enzyme 1).	ubiquitin-like modifier activating enzyme 1	406335	nucleus (GO:0005634); cytoplasm (GO:0005737)	ubiquitin-dependent protein catabolic process (GO:0006511); DNA damage response (GO:0006974); axonogenesis (GO:0007409); protein ubiquitination (GO:0016567); protein modification process (GO:0036211); regulation of inflammatory response (GO:0050727)	nucleotide binding (GO:0000166); ubiquitin activating enzyme activity (GO:0004839); ATP binding (GO:0005524); ubiquitin-like modifier activating enzyme activity (GO:0008641); ligase activity (GO:0016874)	uba1	UBA1	ubiquitin like modifier activating enzyme 1	107	106	106	103	102	102	95438300	96886500	102774000	0.000171174	0.000174246	0.000182017	108	102	106	105	99	103	99893100	94848300	91542300	0.000166611	0.000190367	0.000169837	89	93	89	86	90	86	92838300	93899700	93562700	0.000188501	0.000174917	0.000188893
cct2	Q6PBW6	cct2;wu:fc58a11;CHUNP6883;fa26a01;fc58a11;wu:fa26a01	ZDB-GENE-020419-6	Predicted to enable ATP binding activity and unfolded protein binding activity. Acts upstream of or within Kupffer's vesicle development and melanosome transport. Predicted to be located in cytosol. Predicted to be part of chaperonin-containing T-complex. Orthologous to human CCT2 (chaperonin containing TCP1 subunit 2).	chaperonin containing TCP1, subunit 2 (beta)	192326	cytosol (GO:0005829); chaperonin-containing T-complex (GO:0005832)	protein folding (GO:0006457); melanosome transport (GO:0032402); Kupffer's vesicle development (GO:0070121)	nucleotide binding (GO:0000166); ATP binding (GO:0005524); ATP hydrolysis activity (GO:0016887); unfolded protein binding (GO:0051082); ATP-dependent protein folding chaperone (GO:0140662)	cct2	CCT2	chaperonin containing TCP1 subunit 2	86	87	86	86	87	86	95285000	98783500	105548000	0.000171174	0.000174246	0.000182017	81	85	80	81	85	80	83020800	84465600	80021500	0.000166611	0.000190367	0.000169837	78	81	74	78	81	74	104139000	106774000	110480000	0.000188501	0.000174917	0.000188893
ywhabl	Q6P102;Q6PC82	ywhabl;hm:zehn0976;wu:fb33b01;zgc:73065;zgc:77351;SO:0001217;zehn0976	ZDB-GENE-030131-448	Predicted to enable monooxygenase activity. Predicted to be involved in protein localization and signal transduction. Predicted to be active in cytoplasm. Is expressed in head; nervous system; otic vesicle; post-vent region; and tail bud.	tyrosine 3-monooxygenase/tryptophan 5-monooxygenase activation protein, beta polypeptide like	321729	cytoplasm (GO:0005737)	signal transduction (GO:0007165)	monooxygenase activity (GO:0004497); oxidoreductase activity (GO:0016491)				58	57	53	31	30	27	94920700	94740000	95739800	0.000171174	0.000174246	0.000182017	55	51	58	26	23	27	110730000	114404000	122579000	0.000166611	0.000190367	0.000169837	50	53	52	24	26	24	96245100	106941000	111199000	0.000188501	0.000174917	0.000188893
si:ch211-140m22.7	A0A2R8RW11;E7F2K4;A0A8M1P3K6;A0A8M1P4K7;A0A8M3AVZ6;A0A8M3B2M1;A0A8M3B5K9;A0A8M3BCF4;A0A8M9PSB8;A0A8M9Q4P8;A0A8M9QAX5;A0A8M9QJT6	si:ch211-140m22.7	ZDB-GENE-070912-73	Predicted to enable proton transmembrane transporter activity. Predicted to act upstream of or within ion transport and proton motive force-driven ATP synthesis. Predicted to be located in mitochondrial inner membrane. Predicted to be part of mitochondrial proton-transporting ATP synthase complex. Orthologous to human ATP5PF (ATP synthase peripheral stalk subunit F6).	si:ch211-140m22.7	570370	mitochondrial proton-transporting ATP synthase complex, coupling factor F(o) (GO:0000276); mitochondrion (GO:0005739); mitochondrial inner membrane (GO:0005743); mitochondrial proton-transporting ATP synthase complex (GO:0005753); membrane (GO:0016020); proton-transporting ATP synthase complex, coupling factor F(o) (GO:0045263)	monoatomic ion transport (GO:0006811); proton motive force-driven ATP synthesis (GO:0015986); proton transmembrane transport (GO:1902600)	proton transmembrane transporter activity (GO:0015078)				17	18	18	17	18	18	94579800	98215600	98734800	0.000171174	0.000174246	0.000182017	17	16	17	17	16	17	57743200	77349500	67733200	0.000166611	0.000190367	0.000169837	17	17	17	17	17	17	45524400	47267900	52401800	0.000188501	0.000174917	0.000188893
aldob	Q8JH71	aldob	ZDB-GENE-030131-383	Predicted to enable fructose-1-phosphate aldolase activity and fructose-bisphosphate aldolase activity. Predicted to be involved in fructose 1,6-bisphosphate metabolic process and glycolytic process. Predicted to be located in cytoplasm and microtubule organizing center. Predicted to be active in cytosol. Is expressed in several structures, including EVL; alar plate midbrain region; digestive sys…	aldolase b, fructose-bisphosphate	321664	cytoplasm (GO:0005737); cytosol (GO:0005829); cytoskeleton (GO:0005856); centriolar satellite (GO:0034451)	glycolytic process (GO:0006096); fructose 1,6-bisphosphate metabolic process (GO:0030388)	fructose-bisphosphate aldolase activity (GO:0004332); lyase activity (GO:0016829); fructose-1-phosphate aldolase activity (GO:0061609)	aldob	ALDOB	aldolase, fructose-bisphosphate B	49	48	47	45	44	43	94225500	93588400	90227400	0.000171174	0.000174246	0.000182017	41	44	42	37	40	38	55793200	58607100	61889800	0.000166611	0.000190367	0.000169837	50	52	48	46	48	44	130617000	137599000	135507000	0.000188501	0.000174917	0.000188893
prdx6	Q6PBK9;A8E5J5	prdx6;zgc:73360;CH211-246K22.1-001	ZDB-GENE-040426-1778	Predicted to enable peroxiredoxin activity. Predicted to be involved in cell redox homeostasis. Predicted to be active in cytosol and mitochondrion. Is expressed in alar plate midbrain region; digestive system; immature eye; nervous system; and otic vesicle. Orthologous to human PRDX6 (peroxiredoxin 6).	peroxiredoxin 6	393778	mitochondrion (GO:0005739); cytosol (GO:0005829)	metabolic process (GO:0008152); cell redox homeostasis (GO:0045454); cellular oxidant detoxification (GO:0098869)	catalytic activity (GO:0003824); peroxidase activity (GO:0004601); phospholipase A2 activity (GO:0004623); antioxidant activity (GO:0016209); oxidoreductase activity (GO:0016491); peroxiredoxin activity (GO:0051920)	prdx6	PRDX6	peroxiredoxin 6	27	28	28	27	28	28	93675100	96396100	93016800	0.000171174	0.000174246	0.000182017	24	27	26	24	27	26	44793400	56942100	50804700	0.000166611	0.000190367	0.000169837	23	24	23	23	24	23	63579300	61149600	61594700	0.000188501	0.000174917	0.000188893
elavl1	A0A8M2BIL8;A0A8M3AQB0	elavl1;elra;fa25f08;fb59a02;fc60g02;hua;wu:fa25f08;wu:fb59a02;wu:fc60g02;zHuA											37	36	37	15	15	16	93288100	90940900	91770200	0.000171174	0.000174246	0.000182017	34	33	33	14	14	13	81168900	83245300	85697100	0.000166611	0.000190367	0.000169837	32	32	33	12	12	12	89033000	90610400	89602600	0.000188501	0.000174917	0.000188893
anp32e	Q6NUW5	anp32e;zgc:65995;zgc:85827	ZDB-GENE-040426-2448	Predicted to enable histone binding activity and phosphatase inhibitor activity. Predicted to be involved in regulation of apoptotic process. Predicted to act upstream of or within chromatin organization. Predicted to be located in cytoplasm. Predicted to be part of Swr1 complex. Predicted to be active in nucleus. Orthologous to human ANP32E (acidic nuclear phosphoprotein 32 family member E).	acidic (leucine-rich) nuclear phosphoprotein 32 family, member E	406562	Swr1 complex (GO:0000812); nucleus (GO:0005634); cytoplasm (GO:0005737)	chromatin organization (GO:0006325); regulation of apoptotic process (GO:0042981)	phosphatase inhibitor activity (GO:0019212); histone binding (GO:0042393); histone chaperone activity (GO:0140713)	anp32e	ANP32E	acidic nuclear phosphoprotein 32 family member E	22	23	23	22	23	23	93263700	95227700	93808200	0.000171174	0.000174246	0.000182017	21	23	23	21	23	23	74066400	88922000	93757400	0.000166611	0.000190367	0.000169837	18	22	23	18	22	23	100194000	112430000	113047000	0.000188501	0.000174917	0.000188893
rcc2	Q6NYE2	rcc2;zgc:77115	ZDB-GENE-040426-2213	Predicted to enable small GTPase binding activity. Involved in neural crest cell migration. Predicted to be located in several cellular components, including chromosome, centromeric region; midbody; and spindle. Predicted to be active in membrane. Orthologous to human RCC2 (regulator of chromosome condensation 2).	regulator of chromosome condensation 2	406455	chromosome, centromeric region (GO:0000775); nucleus (GO:0005634); chromosome (GO:0005694); nucleolus (GO:0005730); cytoplasm (GO:0005737); spindle (GO:0005819); cytoskeleton (GO:0005856); plasma membrane (GO:0005886); membrane (GO:0016020); midbody (GO:0030496)	neural crest cell migration (GO:0001755); cell cycle (GO:0007049); negative regulation of GTPase activity (GO:0034260); cell division (GO:0051301)	molecular_function (GO:0003674); small GTPase binding (GO:0031267)	rcc2	RCC2	regulator of chromosome condensation 2	56	57	55	56	57	55	91755800	89629000	90690500	0.000171174	0.000174246	0.000182017	54	55	53	54	55	53	66350700	63322300	68832100	0.000166611	0.000190367	0.000169837	41	49	45	41	49	45	52974700	54334700	53907400	0.000188501	0.000174917	0.000188893
rbm4.2	F1Q7F8;Q803F7;A0A8M9PNZ5	rbm4.2;Rbm4;rbm4l;wu:fc25a01;zgc:55830	ZDB-GENE-030131-3019	Enables mRNA 3'-UTR binding activity. Predicted to be involved in mRNA splicing, via spliceosome. Predicted to be located in nucleus. Predicted to be active in nuclear speck. Orthologous to human RBM4 (RNA binding motif protein 4).	RNA binding motif protein 4.2	557528	nuclear speck (GO:0016607)	mRNA splicing, via spliceosome (GO:0000398)	nucleic acid binding (GO:0003676); RNA binding (GO:0003723); mRNA 3'-UTR binding (GO:0003730); zinc ion binding (GO:0008270); metal ion binding (GO:0046872)	rbm4.2	RBM4	RNA binding motif protein 4	60	60	60	54	54	54	91365400	93722800	87659500	0.000171174	0.000174246	0.000182017	55	54	57	48	48	50	47516900	48261000	50333400	0.000166611	0.000190367	0.000169837	54	54	53	48	48	47	64654600	68183600	68360500	0.000188501	0.000174917	0.000188893
fh	Q7SX99	fh;zgc:66253	ZDB-GENE-010724-6	Predicted to enable fumarate hydratase activity. Predicted to be involved in fumarate metabolic process; malate metabolic process; and tricarboxylic acid cycle. Predicted to act upstream of or within DNA repair. Predicted to be located in chromosome; cytosol; and nucleus. Predicted to be part of tricarboxylic acid cycle enzyme complex. Predicted to be active in mitochondrion. Is expressed in seve…	fumarate hydratase	393938	nucleus (GO:0005634); chromosome (GO:0005694); cytoplasm (GO:0005737); mitochondrion (GO:0005739); cytosol (GO:0005829); tricarboxylic acid cycle enzyme complex (GO:0045239)	urea cycle (GO:0000050); regulation of arginine metabolic process (GO:0000821); tricarboxylic acid cycle (GO:0006099); fumarate metabolic process (GO:0006106); malate metabolic process (GO:0006108); DNA repair (GO:0006281); DNA damage response (GO:0006974); positive regulation of double-strand break repair via nonhomologous end joining (GO:2001034)	catalytic activity (GO:0003824); fumarate hydratase activity (GO:0004333); lyase activity (GO:0016829)	fh	FH	fumarate hydratase	51	49	50	25	24	24	91252200	92470200	90362100	0.000171174	0.000174246	0.000182017	49	49	50	25	25	26	68468600	76235400	74040600	0.000166611	0.000190367	0.000169837	40	37	39	19	19	21	57948200	55103900	57512000	0.000188501	0.000174917	0.000188893
ptprf	A4IFW2	ptprf;si:dkey-21k10.1											13	14	12	1	1	1				0.000171174	0.000174246	0.000182017	30	27	28	2	2	2	130520000	126625000	128001000	0.000166611	0.000190367	0.000169837	22	16	18	2	1	1	122906000			0.000188501	0.000174917	0.000188893
cct6a	Q7ZYX4	cct6a;fa95c01;wu:fa95c01	ZDB-GENE-011018-2	Predicted to enable unfolded protein binding activity. Predicted to be involved in protein folding. Predicted to be part of chaperonin-containing T-complex. Orthologous to several human genes including CCT6A (chaperonin containing TCP1 subunit 6A).	chaperonin containing TCP1, subunit 6A (zeta 1)	116994	cytoplasm (GO:0005737); chaperonin-containing T-complex (GO:0005832)	protein folding (GO:0006457)	nucleotide binding (GO:0000166); ATP binding (GO:0005524); ATP hydrolysis activity (GO:0016887); unfolded protein binding (GO:0051082); ATP-dependent protein folding chaperone (GO:0140662)	cct6a	CCT6A	chaperonin containing TCP1 subunit 6A	77	75	75	77	75	75	90557100	91975700	96432500	0.000171174	0.000174246	0.000182017	64	65	67	64	65	67	73606400	72734500	72502000	0.000166611	0.000190367	0.000169837	67	63	67	67	63	67	90012000	94225700	95715500	0.000188501	0.000174917	0.000188893
psmc3	A0A0R4ILA8;Q6IQL5;A0A8M2BG93;A0A8M2BGA0	psmc3;zgc:86713;wu:fb39a02	ZDB-GENE-030131-666	Predicted to enable proteasome-activating activity. Involved in lens development in camera-type eye and semicircular canal fusion. Predicted to be located in cytoplasm and nucleus. Predicted to be part of proteasome regulatory particle, base subcomplex. Is expressed in inner ear. Used to study cataract and sensorineural hearing loss. Orthologous to human PSMC3 (proteasome 26S subunit, ATPase 3).	proteasome 26S subunit, ATPase 3	321947	proteasome complex (GO:0000502); nucleus (GO:0005634); cytoplasm (GO:0005737); proteasome regulatory particle, base subcomplex (GO:0008540)	lens development in camera-type eye (GO:0002088); proteolysis (GO:0006508); protein catabolic process (GO:0030163); proteasome-mediated ubiquitin-dependent protein catabolic process (GO:0043161); semicircular canal fusion (GO:0060879)	nucleotide binding (GO:0000166); ATP binding (GO:0005524); peptidase activity (GO:0008233); hydrolase activity (GO:0016787); ATP hydrolysis activity (GO:0016887); proteasome-activating activity (GO:0036402)	psmc3	PSMC3	proteasome 26S subunit, ATPase 3	63	68	69	63	68	69	90437400	93186800	90068000	0.000171174	0.000174246	0.000182017	63	63	64	63	63	64	75875600	84926600	84595300	0.000166611	0.000190367	0.000169837	61	62	61	61	62	61	79796400	83633900	85484100	0.000188501	0.000174917	0.000188893
seta	Q7ZUY0	seta;ik:tdsubc_2c6;wu:fb99h10;xx:tdsubc_2c6	ZDB-GENE-030131-2221	Predicted to enable chromatin binding activity and histone binding activity. Predicted to act upstream of or within nucleosome assembly. Predicted to be active in chromatin and nucleus. Is expressed in central nervous system; optic cup; otic vesicle; and sensory system. Human ortholog(s) of this gene implicated in autosomal dominant intellectual developmental disorder. Orthologous to human SET (S…	SET nuclear proto-oncogene a	323501	chromatin (GO:0000785); nucleus (GO:0005634)	nucleosome assembly (GO:0006334)	chromatin binding (GO:0003682); histone binding (GO:0042393)	seta	SET	SET nuclear proto-oncogene	26	26	23	11	11	9	90393000	90491300	88528900	0.000171174	0.000174246	0.000182017	25	25	24	7	7	8	51718600	54907000	62559600	0.000166611	0.000190367	0.000169837	22	26	23	9	11	10	84081300	85106700	98608100	0.000188501	0.000174917	0.000188893
mcm6l	Q4V9J1	mcm6l;MCM6m;Mcm6;zgc:112244;SO:0001217	ZDB-GENE-050913-141	Predicted to enable single-stranded DNA binding activity. Predicted to contribute to single-stranded 3'-5' DNA helicase activity. Predicted to be involved in DNA unwinding involved in DNA replication; double-strand break repair via break-induced replication; and mitotic DNA replication. Predicted to act upstream of or within DNA duplex unwinding and DNA replication initiation. Predicted to be par…	MCM6 minichromosome maintenance deficient 6, like	564982	nucleus (GO:0005634); MCM complex (GO:0042555)	double-strand break repair via break-induced replication (GO:0000727); DNA replication (GO:0006260); DNA unwinding involved in DNA replication (GO:0006268); DNA replication initiation (GO:0006270); cell cycle (GO:0007049); DNA duplex unwinding (GO:0032508); mitotic DNA replication (GO:1902969)	nucleotide binding (GO:0000166); DNA binding (GO:0003677); DNA helicase activity (GO:0003678); single-stranded DNA binding (GO:0003697); helicase activity (GO:0004386); ATP binding (GO:0005524); hydrolase activity (GO:0016787); single-stranded 3'-5' DNA helicase activity (GO:1990518)				57	60	57	50	52	50	89878300	87046600	90124900	0.000171174	0.000174246	0.000182017	65	64	61	56	55	52	89851200	86476500	85798400	0.000166611	0.000190367	0.000169837	41	42	41	34	36	35	42942200	44389900	42511000	0.000188501	0.000174917	0.000188893
lonp1	A0A0R4IH79;A0A8N7T7A0	lonp1;LONP1	ZDB-GENE-030131-4006	Predicted to enable ATP-dependent peptidase activity and single-stranded DNA binding activity. Predicted to be involved in chaperone-mediated protein complex assembly; mitochondrion organization; and protein quality control for misfolded or incompletely synthesized proteins. Predicted to act upstream of or within protein catabolic process and proteolysis. Predicted to be located in mitochondrion.…	lon peptidase 1, mitochondrial	563257	mitochondrion (GO:0005739); mitochondrial matrix (GO:0005759)	proteolysis (GO:0006508); protein quality control for misfolded or incompletely synthesized proteins (GO:0006515); mitochondrion organization (GO:0007005); protein catabolic process (GO:0030163); cellular response to oxidative stress (GO:0034599); chaperone-mediated protein complex assembly (GO:0051131); oxidation-dependent protein catabolic process (GO:0070407)	nucleotide binding (GO:0000166); DNA binding (GO:0003677); single-stranded DNA binding (GO:0003697); ATP-dependent peptidase activity (GO:0004176); serine-type endopeptidase activity (GO:0004252); ATP binding (GO:0005524); peptidase activity (GO:0008233); serine-type peptidase activity (GO:0008236); hydrolase activity (GO:0016787); ATP hydrolysis activity (GO:0016887); sequence-specific DNA bindi…	lonp1	LONP1	lon peptidase 1, mitochondrial	90	87	89	90	87	89	89546800	85877300	91647100	0.000171174	0.000174246	0.000182017	89	84	86	89	84	86	68917600	70137500	64467900	0.000166611	0.000190367	0.000169837	66	73	73	66	73	73	43932500	47229400	47971400	0.000188501	0.000174917	0.000188893
st13	Q6NX98	st13;zgc:73267;wu:fd15g02	ZDB-GENE-030131-5395	Predicted to enable Hsp70 protein binding activity. Predicted to be involved in chaperone cofactor-dependent protein refolding. Orthologous to several human genes including ST13 (ST13 Hsp70 interacting protein).	ST13 Hsp70 interacting protein	564225		chaperone cofactor-dependent protein refolding (GO:0051085)	Hsp70 protein binding (GO:0030544); protein dimerization activity (GO:0046983)	st13	ST13	ST13 Hsp70 interacting protein	38	39	37	38	39	37	89147400	96268500	86697800	0.000171174	0.000174246	0.000182017	38	36	35	38	36	35	60900900	66426700	72991900	0.000166611	0.000190367	0.000169837	32	34	36	32	34	36	65386600	69133300	71024900	0.000188501	0.000174917	0.000188893
mcm5	Q6NV07	mcm5;wu:fb34a06	ZDB-GENE-021209-1	Predicted to enable single-stranded DNA binding activity. Predicted to contribute to 3'-5' DNA helicase activity and single-stranded DNA helicase activity. Acts upstream of or within chordate embryonic development; mitotic cell cycle; and negative regulation of apoptotic process. Predicted to be part of MCM complex. Predicted to be active in nucleus. Is expressed in several structures, including …	minichromosome maintenance complex component 5	286747	nucleus (GO:0005634); MCM complex (GO:0042555)	mitotic cell cycle (GO:0000278); double-strand break repair via break-induced replication (GO:0000727); DNA replication (GO:0006260); DNA replication initiation (GO:0006270); cell cycle (GO:0007049); fibroblast growth factor receptor signaling pathway (GO:0008543); cell proliferation in hindbrain (GO:0021534); cell migration in hindbrain (GO:0021535); DNA duplex unwinding (GO:0032508); chordate e…	nucleotide binding (GO:0000166); DNA binding (GO:0003677); DNA replication origin binding (GO:0003688); single-stranded DNA binding (GO:0003697); helicase activity (GO:0004386); ATP binding (GO:0005524); hydrolase activity (GO:0016787); single-stranded DNA helicase activity (GO:0017116); 3'-5' DNA helicase activity (GO:0043138)	mcm5	MCM5	minichromosome maintenance complex component 5	73	73	75	71	71	73	89053000	89413200	91855500	0.000171174	0.000174246	0.000182017	76	75	74	74	73	72	79879600	76080100	74498200	0.000166611	0.000190367	0.000169837	67	67	63	65	65	61	62843300	66775600	64418200	0.000188501	0.000174917	0.000188893
ddx39ab	Q803W0	ddx39ab;ddx39b;ddx39;fc16a02;wu:fc16a02;zgc:55433;zgc:85646;CH211-106H11.2-001	ZDB-GENE-040426-2902	Enables RNA binding activity. Involved in mRNA splicing, via spliceosome. Is expressed in several structures, including eye; heart tube; immature eye; liver; and trunk musculature. Orthologous to human DDX39A (DExD-box helicase 39A).	DEAD (Asp-Glu-Ala-Asp) box polypeptide 39Ab	406249		mRNA splicing, via spliceosome (GO:0000398); mRNA export from nucleus (GO:0006406); epigenetic regulation of gene expression (GO:0040029)	nucleotide binding (GO:0000166); nucleic acid binding (GO:0003676); RNA binding (GO:0003723); RNA helicase activity (GO:0003724); mRNA binding (GO:0003729); helicase activity (GO:0004386); ATP binding (GO:0005524); hydrolase activity (GO:0016787)	ddx39ab	DDX39A	DExD-box helicase 39A	45	49	44	28	30	27	88996800	86479600	95748200	0.000171174	0.000174246	0.000182017	49	48	50	31	30	32	100660000	91665100	88956300	0.000166611	0.000190367	0.000169837	43	42	39	27	25	22	94134800	96227400	88514700	0.000188501	0.000174917	0.000188893
sec61b	Q6DGH3	sec61b;zgc:92922;fa20b05;wu:fa20b05	ZDB-GENE-040718-260	Predicted to be involved in SRP-dependent cotranslational protein targeting to membrane, translocation and post-translational protein targeting to membrane, translocation. Predicted to act upstream of or within intracellular protein transport. Predicted to be located in endoplasmic reticulum. Predicted to be part of Sec61 translocon complex. Predicted to be active in membrane. Is expressed in axi…	SEC61 translocon subunit beta	791986	endoplasmic reticulum (GO:0005783); Sec61 translocon complex (GO:0005784); membrane (GO:0016020)	SRP-dependent cotranslational protein targeting to membrane, translocation (GO:0006616); intracellular protein transport (GO:0006886); protein transport (GO:0015031); post-translational protein targeting to membrane, translocation (GO:0031204)		sec61b	SEC61B	SEC61 translocon subunit beta	4	5	4	4	5	4	88931300	85302400	86725000	0.000171174	0.000174246	0.000182017	6	6	6	6	6	6	138797000	120680000	135920000	0.000166611	0.000190367	0.000169837	5	6	5	5	6	5	128179000	133224000	130882000	0.000188501	0.000174917	0.000188893
tpt1	Q9DGK4	tpt1;tct1;tctp	ZDB-GENE-990603-10	Predicted to enable calcium ion binding activity. Predicted to be active in cytoplasm. Is expressed in brain; eye; lateral mesoderm; liver; and spinal cord. Orthologous to several human genes including TPT1 (tumor protein, translationally-controlled 1).	tumor protein, translationally-controlled 1	30723	cytoplasm (GO:0005737)		calcium ion binding (GO:0005509)	tpt1	TPT1	tumor protein, translationally-controlled 1	45	45	48	45	45	48	88791500	93711700	87087300	0.000171174	0.000174246	0.000182017	48	48	48	48	48	48	89809600	95511400	108962000	0.000166611	0.000190367	0.000169837	48	46	46	48	46	46	111728000	111951000	116841000	0.000188501	0.000174917	0.000188893
hnrnph1l	F1QFJ8;A0A8M9PCG7	hnrnph1l;fb19a06;wu:fb19a06;zgc:55399;zgc:85960	ZDB-GENE-030131-275	Predicted to enable RNA binding activity. Predicted to be involved in regulation of RNA splicing. Predicted to be part of ribonucleoprotein complex. Predicted to be active in nucleoplasm. Human ortholog(s) of this gene implicated in Sjogren's syndrome and syndromic X-linked intellectual disability. Orthologous to several human genes including HNRNPH1 (heterogeneous nuclear ribonucleoprotein H1) a…	heterogeneous nuclear ribonucleoprotein H1, like	321556	nucleoplasm (GO:0005654); ribonucleoprotein complex (GO:1990904)	regulation of RNA splicing (GO:0043484)	nucleic acid binding (GO:0003676); RNA binding (GO:0003723)				24	23	24	20	19	20	88545400	87351400	88820800	0.000171174	0.000174246	0.000182017	23	24	22	18	18	18	79168900	74094800	89256500	0.000166611	0.000190367	0.000169837	19	22	23	16	18	19	76790200	74530500	72098900	0.000188501	0.000174917	0.000188893
suclg1	Q66I58	suclg1;SUCLG1;zgc:103729;zgc:92738	ZDB-GENE-040912-101	Predicted to enable succinate-CoA ligase (ADP-forming) activity and succinate-CoA ligase (GDP-forming) activity. Predicted to be involved in tricarboxylic acid cycle. Predicted to be part of succinate-CoA ligase complex (ADP-forming). Predicted to be active in mitochondrion. Is expressed in several structures, including adaxial cell; alar plate midbrain region; digestive system; musculature syste…	succinate-CoA ligase GDP/ADP-forming subunit alph	436850	mitochondrion (GO:0005739); succinate-CoA ligase complex (ADP-forming) (GO:0009361)	tricarboxylic acid cycle (GO:0006099)	nucleotide binding (GO:0000166); catalytic activity (GO:0003824); succinate-CoA ligase (ADP-forming) activity (GO:0004775); succinate-CoA ligase (GDP-forming) activity (GO:0004776); ligase activity (GO:0016874)	suclg1	SUCLG1	succinate-CoA ligase GDP/ADP-forming subunit alpha	22	22	21	22	22	21	88034000	86199300	84951200	0.000171174	0.000174246	0.000182017	21	21	22	21	21	22	71593100	65085400	76315100	0.000166611	0.000190367	0.000169837	18	22	20	18	22	20	59882100	58755100	61586400	0.000188501	0.000174917	0.000188893
ivd	Q7ZTH9	ivd;sb:cb425;si:dz181p14.1;wu:fb34d07	ZDB-GENE-030616-262	Predicted to enable isovaleryl-CoA dehydrogenase activity. Predicted to be involved in leucine catabolic process. Predicted to be active in mitochondrion. Is expressed in alar plate midbrain region; digestive system; immature eye; musculature system; and optic tectum. Human ortholog(s) of this gene implicated in amino acid metabolic disorder and isovaleric acidemia. Orthologous to human IVD (isov…	isovaleryl-CoA dehydrogenase	368775	mitochondrion (GO:0005739)	leucine catabolic process (GO:0006552)	acyl-CoA dehydrogenase activity (GO:0003995); isovaleryl-CoA dehydrogenase activity (GO:0008470); oxidoreductase activity (GO:0016491); oxidoreductase activity, acting on the CH-CH group of donors (GO:0016627); flavin adenine dinucleotide binding (GO:0050660)	ivd	IVD	isovaleryl-CoA dehydrogenase	38	38	36	38	38	36	87935000	88255000	91929000	0.000171174	0.000174246	0.000182017	36	39	38	36	39	38	67735500	69434300	70905500	0.000166611	0.000190367	0.000169837	32	33	34	32	33	34	42144100	46555400	46855500	0.000188501	0.000174917	0.000188893
dldh	Q803L1	dldh;wu:fb24b05;fb24b05	ZDB-GENE-040120-4	Predicted to enable dihydrolipoyl dehydrogenase activity and flavin adenine dinucleotide binding activity. Acts upstream of or within heart contraction. Predicted to be located in acrosomal vesicle and motile cilium. Predicted to be part of oxoglutarate dehydrogenase complex. Predicted to be active in mitochondrion. Is expressed in several structures, including adaxial cell; digestive system; mid…	dihydrolipoamide dehydrogenase	399479	acrosomal vesicle (GO:0001669); mitochondrion (GO:0005739); cilium (GO:0005929); cytoplasmic vesicle (GO:0031410); motile cilium (GO:0031514); cell projection (GO:0042995); oxoglutarate dehydrogenase complex (GO:0045252)	heart contraction (GO:0060047)	nucleotide binding (GO:0000166); dihydrolipoyl dehydrogenase activity (GO:0004148); oxidoreductase activity (GO:0016491); oxidoreductase activity, acting on a sulfur group of donors, NAD(P) as acceptor (GO:0016668); flavin adenine dinucleotide binding (GO:0050660)	dldh	DLD	dihydrolipoamide dehydrogenase	42	41	43	42	41	43	86959900	84796600	85531000	0.000171174	0.000174246	0.000182017	41	41	42	41	41	42	76447700	79848000	75027600	0.000166611	0.000190367	0.000169837	34	33	31	34	33	31	51379500	53710300	56913300	0.000188501	0.000174917	0.000188893
anxa5b	Q803A1	anxa5b;anx;ANX;V;anx5;anxa5;cb989;wu:fa98f06;wu:fj10f10;SO:0001217	ZDB-GENE-030131-9076	Predicted to enable calcium ion binding activity. Acts upstream of or within regulation of cell motility. Located in cytoplasm. Is expressed in atrioventricular canal; olfactory system; swim bladder; swim bladder bud; and visceral peritoneum. Human ortholog(s) of this gene implicated in autoimmune disease of the nervous system; myocardial infarction; and systemic scleroderma. Orthologous to human…	annexin A5b	337132	cytoplasm (GO:0005737); sarcolemma (GO:0042383)	negative regulation of coagulation (GO:0050819); regulation of cell motility (GO:2000145)	phosphatidylserine binding (GO:0001786); calcium ion binding (GO:0005509); calcium-dependent phospholipid binding (GO:0005544)	anxa5b	ANXA5	annexin A5	42	44	41	41	43	40	86874700	86835000	90969700	0.000171174	0.000174246	0.000182017	39	38	38	38	37	37	71332900	71810100	73227700	0.000166611	0.000190367	0.000169837	37	39	38	36	38	37	56205100	61741800	61238800	0.000188501	0.000174917	0.000188893
tia1l	Q7ZVM6;A0A8M2BCA8	tia1l;TIA1;fb98f09;wu:fb98f09;zgc:55893;zgc:76917	ZDB-GENE-030131-2167	Predicted to enable RNA binding activity. Orthologous to human TIA1 (TIA1 cytotoxic granule associated RNA binding protein).	cytotoxic granule-associated RNA binding protein 1, like	323447			nucleic acid binding (GO:0003676); RNA binding (GO:0003723)				33	36	33	29	31	29	86870200	84894700	88291300	0.000171174	0.000174246	0.000182017	34	29	32	29	24	28	54941600	73051400	68663300	0.000166611	0.000190367	0.000169837	26	25	26	22	21	22	78677300	78178800	83755900	0.000188501	0.000174917	0.000188893
glrx	Q5XJ42	glrx;wu:fc38f02;fc38f02;grx;zgc:103707	ZDB-GENE-041010-11	Predicted to enable glutathione disulfide oxidoreductase activity. Predicted to be active in mitochondrion. Orthologous to human GLRX (glutaredoxin).	glutaredoxin (thioltransferase)	449769	cellular_component (GO:0005575)		glutathione disulfide oxidoreductase activity (GO:0015038); transferase activity (GO:0016740); glutathione-homocystine transhydrogenase activity (GO:0047139)	glrx	GLRX	glutaredoxin	8	7	7	8	7	7	86477400	92173300	96655000	0.000171174	0.000174246	0.000182017	7	7	6	7	7	6	38854100	70638900	50210500	0.000166611	0.000190367	0.000169837	6	6	5	6	6	5	46075600	73922100	69648700	0.000188501	0.000174917	0.000188893
atp5pd	Q6PC77;A7E2P8	atp5pd;atp5h;zgc:73071	ZDB-GENE-040426-1658	Predicted to enable proton transmembrane transporter activity. Predicted to be involved in proton motive force-driven ATP synthesis. Predicted to act upstream of or within ion transport. Predicted to be located in mitochondrial inner membrane. Predicted to be part of mitochondrial proton-transporting ATP synthase, stator stalk. Is expressed in several structures, including adaxial cell; eye; midb…	ATP synthase peripheral stalk subunit d	393675	mitochondrial proton-transporting ATP synthase, stator stalk (GO:0000274); mitochondrial proton-transporting ATP synthase complex, coupling factor F(o) (GO:0000276); mitochondrion (GO:0005739); mitochondrial inner membrane (GO:0005743); membrane (GO:0016020)	monoatomic ion transport (GO:0006811); proton motive force-driven ATP synthesis (GO:0015986); proton transmembrane transport (GO:1902600)	proton transmembrane transporter activity (GO:0015078); proton-transporting ATP synthase activity, rotational mechanism (GO:0046933)	atp5pd	ATP5PD	ATP synthase peripheral stalk subunit d	29	29	28	29	29	28	86376000	89069100	92520000	0.000171174	0.000174246	0.000182017	24	24	26	24	24	26	49854500	60156100	57378000	0.000166611	0.000190367	0.000169837	26	25	26	26	25	26	37600400	41826600	39086700	0.000188501	0.000174917	0.000188893
pccb	B0V0X1;Q6NWC8	pccb;zgc:85813;SO:0001217	ZDB-GENE-040426-2467	Predicted to enable propionyl-CoA carboxylase activity. Predicted to be active in mitochondrion. Is expressed in several structures, including alar plate midbrain region; musculature system; optic tectum; optic vesicle; and pronephros. Human ortholog(s) of this gene implicated in amino acid metabolic disorder and propionic acidemia. Orthologous to human PCCB (propionyl-CoA carboxylase subunit bet…	propionyl-CoA carboxylase subunit beta	405861	mitochondrion (GO:0005739); mitochondrial matrix (GO:0005759)		propionyl-CoA carboxylase activity (GO:0004658); ligase activity (GO:0016874)	pccb	PCCB	propionyl-CoA carboxylase subunit beta	64	62	64	64	62	64	86254800	86120000	83207800	0.000171174	0.000174246	0.000182017	61	57	60	61	57	60	70481200	69928400	70855200	0.000166611	0.000190367	0.000169837	52	56	54	52	56	54	53701600	53982700	54940500	0.000188501	0.000174917	0.000188893
psmc2	Q7T3B1	psmc2;zgc:63995;SO:0001217	ZDB-GENE-040426-1327	Predicted to enable proteasome-activating activity. Predicted to be involved in proteasome-mediated ubiquitin-dependent protein catabolic process. Predicted to act upstream of or within protein catabolic process. Predicted to be located in cytoplasm. Predicted to be part of proteasome regulatory particle, base subcomplex. Orthologous to human PSMC2 (proteasome 26S subunit, ATPase 2).	proteasome 26S subunit, ATPase 2	393941	proteasome complex (GO:0000502); cytoplasm (GO:0005737); proteasome regulatory particle, base subcomplex (GO:0008540)	proteolysis (GO:0006508); protein catabolic process (GO:0030163); proteasome-mediated ubiquitin-dependent protein catabolic process (GO:0043161)	nucleotide binding (GO:0000166); ATP binding (GO:0005524); peptidase activity (GO:0008233); hydrolase activity (GO:0016787); ATP hydrolysis activity (GO:0016887); proteasome-activating activity (GO:0036402)	psmc2	PSMC2	proteasome 26S subunit, ATPase 2	60	56	59	60	56	59	86232500	86712500	85496700	0.000171174	0.000174246	0.000182017	57	56	58	57	56	58	72059100	79241500	74970400	0.000166611	0.000190367	0.000169837	53	55	54	53	55	54	79921800	84170300	84226100	0.000188501	0.000174917	0.000188893
sdhb	A5PL98	sdhb	ZDB-GENE-030131-8005	Predicted to enable iron-sulfur cluster binding activity and ubiquinone binding activity. Acts upstream of or within mitochondrial electron transport, succinate to ubiquinone. Predicted to be located in mitochondrial inner membrane. Predicted to be part of mitochondrial respiratory chain complex II, succinate dehydrogenase complex (ubiquinone). Predicted to be active in mitochondrial membrane. Is…	succinate dehydrogenase complex, subunit B, iron sulfur (Ip)	562149	mitochondrion (GO:0005739); mitochondrial inner membrane (GO:0005743); mitochondrial respiratory chain complex II, succinate dehydrogenase complex (ubiquinone) (GO:0005749); membrane (GO:0016020); mitochondrial membrane (GO:0031966)	tricarboxylic acid cycle (GO:0006099); mitochondrial electron transport, succinate to ubiquinone (GO:0006121); aerobic respiration (GO:0009060); respiratory electron transport chain (GO:0022904)	succinate dehydrogenase (quinone) activity (GO:0008177); electron transfer activity (GO:0009055); oxidoreductase activity (GO:0016491); metal ion binding (GO:0046872); ubiquinone binding (GO:0048039); iron-sulfur cluster binding (GO:0051536); 2 iron, 2 sulfur cluster binding (GO:0051537); 3 iron, 4 sulfur cluster binding (GO:0051538); 4 iron, 4 sulfur cluster binding (GO:0051539)	sdhb	SDHB	succinate dehydrogenase complex iron sulfur subunit B	34	34	34	34	34	34	86085600	87799400	85921400	0.000171174	0.000174246	0.000182017	31	30	30	31	30	30	71867100	80865000	80198700	0.000166611	0.000190367	0.000169837	27	24	25	27	24	25	47678500	47647300	45919000	0.000188501	0.000174917	0.000188893
snd1	Q5RGK8;Q7ZT42;A0A8N7UZV3	snd1;sn4tdr;SN4TDR;TDRD11;wu:fc27g10	ZDB-GENE-030131-3124	Predicted to enable RNA binding activity and nuclease activity. Predicted to be involved in mRNA catabolic process. Predicted to act upstream of or within RNA-mediated gene silencing. Located in cytoplasm. Orthologous to human SND1 (staphylococcal nuclease and tudor domain containing 1).	staphylococcal nuclease and tudor domain containing 1	324404	nucleus (GO:0005634); cytoplasm (GO:0005737); cytosol (GO:0005829); RISC complex (GO:0016442)	mRNA catabolic process (GO:0006402); regulatory ncRNA-mediated gene silencing (GO:0031047)	nucleic acid binding (GO:0003676); RNA binding (GO:0003723); nuclease activity (GO:0004518); RNA endonuclease activity (GO:0004521); endonuclease activity, active with either ribo- or deoxyribonucleic acids and producing 3'-phosphomonoesters (GO:0016894)	snd1	SND1	staphylococcal nuclease and tudor domain containing 1	104	110	110	104	110	110	85940700	82864200	88344200	0.000171174	0.000174246	0.000182017	110	106	112	110	106	112	107755000	95724000	94275400	0.000166611	0.000190367	0.000169837	95	96	98	95	96	98	98968000	99454900	94671400	0.000188501	0.000174917	0.000188893
kpnb1	A0A0R4IMZ8;A0A8M1N881	kpnb1;wu:fc12b10;zgc:123184	ZDB-GENE-030131-2579	Predicted to enable nuclear import signal receptor activity and nuclear localization sequence binding activity. Predicted to be involved in protein import into nucleus. Predicted to act upstream of or within intracellular protein transport. Predicted to be active in cytoplasm and nucleus. Is expressed in digestive system; nervous system; and neural keel. Orthologous to human KPNB1 (karyopherin su…	karyopherin (importin) beta 1	570700	nucleus (GO:0005634); cytoplasm (GO:0005737)	protein import into nucleus (GO:0006606); intracellular protein transport (GO:0006886); protein transport (GO:0015031)	nuclear localization sequence binding (GO:0008139); small GTPase binding (GO:0031267); nuclear import signal receptor activity (GO:0061608)	kpnb1	KPNB1	karyopherin subunit beta 1	58	58	61	58	58	61	85608000	85486500	90995000	0.000171174	0.000174246	0.000182017	62	59	63	62	59	63	114448000	103947000	103027000	0.000166611	0.000190367	0.000169837	56	55	55	56	55	55	86908200	86603000	81293300	0.000188501	0.000174917	0.000188893
aldoaa	Q803Q7	aldoaa;aldoa;cb79;sb:cb79;wu:fa28b10;wu:fb10b11	ZDB-GENE-030131-8369	Predicted to enable fructose-bisphosphate aldolase activity. Acts upstream of or within several processes, including nervous system development; somitogenesis; and thigmotaxis. Predicted to be active in cytosol. Is expressed in several structures, including alar plate midbrain region; immature eye; musculature system; nervous system; and paraxial mesoderm. Orthologous to human ALDOA (aldolase, fr…	aldolase a, fructose-bisphosphate, a	336425	cytosol (GO:0005829)	somitogenesis (GO:0001756); thigmotaxis (GO:0001966); glycolytic process (GO:0006096); axonogenesis (GO:0007409); brain development (GO:0007420); fructose 1,6-bisphosphate metabolic process (GO:0030388); pigmentation (GO:0043473)	fructose-bisphosphate aldolase activity (GO:0004332); lyase activity (GO:0016829)	aldoaa	ALDOA	aldolase, fructose-bisphosphate A	60	66	64	25	28	24	84881000	86196200	87821400	0.000171174	0.000174246	0.000182017	64	65	66	31	31	31	108725000	106829000	116490000	0.000166611	0.000190367	0.000169837	71	73	72	28	28	28	233623000	241663000	241122000	0.000188501	0.000174917	0.000188893
si:ch211-12h2.6	A3KQB8	si:ch211-12h2.6;DKEY-240E12.6-001;zgc:152936	ZDB-GENE-091117-31	Predicted to enable carbohydrate binding activity.	si:ch211-12h2.6	562920							15	14	14	3	3	2	84783000	85103300	71237700	0.000171174	0.000174246	0.000182017	15	12	13	1	1	1				0.000166611	0.000190367	0.000169837	13	16	17	2	3	3	146505000	149382000	159097000	0.000188501	0.000174917	0.000188893
cct3	Q8JHI7	cct3;wu:fj48b06;chunp6930;wu:fb13f04;wu:fb52a02	ZDB-GENE-020419-5	Predicted to enable unfolded protein binding activity. Acts upstream of or within embryonic eye morphogenesis and negative regulation of retinal cell programmed cell death. Predicted to be part of chaperonin-containing T-complex. Orthologous to human CCT3 (chaperonin containing TCP1 subunit 3).	chaperonin containing TCP1, subunit 3 (gamma)	192327	chaperonin-containing T-complex (GO:0005832)	protein folding (GO:0006457); negative regulation of retinal cell programmed cell death (GO:0046671); embryonic eye morphogenesis (GO:0048048)	nucleotide binding (GO:0000166); ATP binding (GO:0005524); ATP hydrolysis activity (GO:0016887); unfolded protein binding (GO:0051082); ATP-dependent protein folding chaperone (GO:0140662)	cct3	CCT3	chaperonin containing TCP1 subunit 3	80	81	84	80	81	84	84348000	88483600	84686300	0.000171174	0.000174246	0.000182017	86	83	82	86	83	82	77485200	74186200	78876900	0.000166611	0.000190367	0.000169837	82	80	79	82	80	79	93780700	101136000	97414000	0.000188501	0.000174917	0.000188893
sfpq	Q6NUU2	sfpq;zgc:85935;hm:zeh0027;wu:fa11h12;wu:fd10f03	ZDB-GENE-040426-2452	Predicted to enable RNA binding activity. Acts upstream of or within central nervous system development and negative regulation of axon regeneration. Located in neuron projection and nucleus. Is expressed in brain; eye; gut; heart; and muscle cell. Orthologous to human SFPQ (splicing factor proline and glutamine rich).	splicing factor proline/glutamine-rich	406564	nucleus (GO:0005634); neuron projection (GO:0043005)	regulation of DNA-templated transcription (GO:0006355); brain development (GO:0007420); spinal cord motor neuron differentiation (GO:0021522); midbrain-hindbrain boundary initiation (GO:0021547); ventricular system development (GO:0021591); rhombomere boundary formation (GO:0021654); central nervous system neuron axonogenesis (GO:0021955); negative regulation of axon regeneration (GO:0048681); fo…	nucleic acid binding (GO:0003676); RNA binding (GO:0003723)	sfpq	SFPQ	splicing factor proline and glutamine rich	95	95	97	89	90	91	83180700	79513400	79145300	0.000171174	0.000174246	0.000182017	87	81	82	82	76	77	63314600	61874200	69306500	0.000166611	0.000190367	0.000169837	84	89	89	80	84	83	68054800	70479300	70846700	0.000188501	0.000174917	0.000188893
bckdha	Q4VBU0	bckdha;wu:fd20d04;zgc:110049	ZDB-GENE-050522-376	Predicted to enable 3-methyl-2-oxobutanoate dehydrogenase (2-methylpropanoyl-transferring) activity. Predicted to be involved in branched-chain amino acid catabolic process. Predicted to be part of mitochondrial alpha-ketoglutarate dehydrogenase complex. Human ortholog(s) of this gene implicated in maple syrup urine disease. Orthologous to human BCKDHA (branched chain keto acid dehydrogenase E1 s…	branched chain keto acid dehydrogenase E1 subunit alpha	554124	mitochondrial alpha-ketoglutarate dehydrogenase complex (GO:0005947)	branched-chain amino acid catabolic process (GO:0009083)	3-methyl-2-oxobutanoate dehydrogenase (2-methylpropanoyl-transferring) activity (GO:0003863); oxidoreductase activity (GO:0016491); oxidoreductase activity, acting on the aldehyde or oxo group of donors, disulfide as acceptor (GO:0016624)	bckdha	BCKDHA	branched chain keto acid dehydrogenase E1 subunit alpha	39	37	38	39	37	38	82740600	87338200	85092800	0.000171174	0.000174246	0.000182017	38	39	41	38	39	41	58222600	66440800	63705300	0.000166611	0.000190367	0.000169837	29	33	32	29	33	32	43855400	46344600	50567200	0.000188501	0.000174917	0.000188893
mdh1ab	Q7ZSY2	mdh1ab;mdh1;fk59d03;mdh1b;mdhB;wu:fk59d03;zgc:56234	ZDB-GENE-030131-7655	Predicted to enable L-malate dehydrogenase activity. Predicted to act upstream of or within carbohydrate metabolic process; malate metabolic process; and tricarboxylic acid cycle. Is expressed in several structures, including cardiovascular system; mesoderm; musculature system; retinal photoreceptor layer; and solid lens vesicle. Human ortholog(s) of this gene implicated in developmental and epil…	malate dehydrogenase 1Ab, NAD (soluble)	335715		tricarboxylic acid cycle (GO:0006099); malate metabolic process (GO:0006108); carboxylic acid metabolic process (GO:0019752)	catalytic activity (GO:0003824); oxidoreductase activity (GO:0016491); malate dehydrogenase activity (GO:0016615); oxidoreductase activity, acting on the CH-OH group of donors, NAD or NADP as acceptor (GO:0016616); L-malate dehydrogenase activity (GO:0030060)	mdh1ab	MDH1	malate dehydrogenase 1	33	33	34	17	16	18	82453300	83356800	89169600	0.000171174	0.000174246	0.000182017	33	31	33	18	17	18	66432600	69888900	65614600	0.000166611	0.000190367	0.000169837	32	30	29	15	14	14	73944500	72617100	78639800	0.000188501	0.000174917	0.000188893
ddost	A0A0R4I9F5;Q6NYS8	ddost;zgc:66068	ZDB-GENE-040426-2147	Predicted to be involved in protein N-linked glycosylation via asparagine. Predicted to be located in endoplasmic reticulum membrane. Predicted to be part of oligosaccharyltransferase complex. Is expressed in axis; notochord; and polster. Human ortholog(s) of this gene implicated in congenital disorder of glycosylation Ir. Orthologous to human DDOST (dolichyl-diphosphooligosaccharide--protein gly…	dolichyl-diphosphooligosaccharide--protein glycosyltransferase subunit (non-catalytic)	406408	endoplasmic reticulum (GO:0005783); endoplasmic reticulum membrane (GO:0005789); oligosaccharyltransferase complex (GO:0008250); membrane (GO:0016020)	protein N-linked glycosylation via asparagine (GO:0018279)		ddost	DDOST	dolichyl-diphosphooligosaccharide--protein glycosyltransferase non-catalytic subunit	25	25	25	25	25	25	82292000	82966000	84362700	0.000171174	0.000174246	0.000182017	25	23	25	25	23	25	88713000	91490600	87252300	0.000166611	0.000190367	0.000169837	17	19	19	17	19	19	76275300	68702200	69618000	0.000188501	0.000174917	0.000188893
sdha	B2GQ13;Q7ZVF3	sdha;si:dkeyp-84f11.2	ZDB-GENE-040426-874	Predicted to enable electron transfer activity; flavin adenine dinucleotide binding activity; and succinate dehydrogenase (ubiquinone) activity. Predicted to be involved in mitochondrial electron transport, succinate to ubiquinone. Predicted to act upstream of or within electron transport chain. Predicted to be located in mitochondrial inner membrane. Predicted to be part of mitochondrial respira…	succinate dehydrogenase complex, subunit A, flavoprotein (Fp)	393884	mitochondrion (GO:0005739); mitochondrial inner membrane (GO:0005743); mitochondrial respiratory chain complex II, succinate dehydrogenase complex (ubiquinone) (GO:0005749); membrane (GO:0016020)	tricarboxylic acid cycle (GO:0006099); mitochondrial electron transport, succinate to ubiquinone (GO:0006121); electron transport chain (GO:0022900)	succinate dehydrogenase (quinone) activity (GO:0008177); electron transfer activity (GO:0009055); oxidoreductase activity (GO:0016491); oxidoreductase activity, acting on the CH-CH group of donors (GO:0016627); flavin adenine dinucleotide binding (GO:0050660)	sdha	SDHA	succinate dehydrogenase complex flavoprotein subunit A	60	63	64	60	63	64	81964900	83438500	81409700	0.000171174	0.000174246	0.000182017	65	61	62	65	61	62	86181600	82496100	86838900	0.000166611	0.000190367	0.000169837	47	49	51	47	49	51	46767800	47646500	48468500	0.000188501	0.000174917	0.000188893
crp2	Q7SZ53;A3KPG5;A0A8M2BA52	crp2;si:ch211-234p6.13;wu:fi20c07;crp3;si:ch211-234p6.12;SO:0001217	ZDB-GENE-030131-5826	Enables cholesterol binding activity. Acts upstream of or within defense response to virus and response to bacterium. Predicted to be located in extracellular region. Is expressed in digestive system; fin; gill; immune system; and muscle. Human ortholog(s) of this gene implicated in amyloidosis. Orthologous to human APCS (amyloid P component, serum).	C-reactive protein 2	327615	extracellular region (GO:0005576)	response to bacterium (GO:0009617); defense response to virus (GO:0051607)	cholesterol binding (GO:0015485); metal ion binding (GO:0046872)				18	18	18	9	9	10	81900600	78438400	83017700	0.000171174	0.000174246	0.000182017	19	17	19	10	10	10	113638000	127387000	113172000	0.000166611	0.000190367	0.000169837	17	16	17	8	7	8	70667600	65620900	71932700	0.000188501	0.000174917	0.000188893
msna	Q66I42;A0A8M3AZE1;A0A8M3B2A2	msna;rdx;cb567;wu:fb14b03;zgc:85640	ZDB-GENE-021211-2	Predicted to enable actin binding activity and cell adhesion molecule binding activity. Acts upstream of or within blood vessel lumenization and endoderm development. Predicted to be located in cytoplasm; cytoskeleton; and membrane. Predicted to be active in several cellular components, including adherens junction; filopodium; and microvillus. Is expressed in several structures, including cardiov…	moesin a	286739	cytoplasm (GO:0005737); cytoskeleton (GO:0005856); plasma membrane (GO:0005886); microvillus (GO:0005902); adherens junction (GO:0005912); membrane (GO:0016020); filopodium (GO:0030175); apical part of cell (GO:0045177)	endoderm development (GO:0007492); regulation of cell shape (GO:0008360); blood vessel lumenization (GO:0072554); regulation of organelle assembly (GO:1902115); positive regulation of protein localization to early endosome (GO:1902966); positive regulation of early endosome to late endosome transport (GO:2000643)	actin binding (GO:0003779); cytoskeletal protein binding (GO:0008092); cell adhesion molecule binding (GO:0050839)	msna	MSN	moesin	99	102	99	82	85	83	81670700	83080400	81746300	0.000171174	0.000174246	0.000182017	104	101	104	84	83	84	78285800	77526300	74200200	0.000166611	0.000190367	0.000169837	89	92	93	75	77	77	77826900	78022200	76185700	0.000188501	0.000174917	0.000188893
esd	Q567K2	esd;fb58f05;wu:fb58f05;zgc:111984	ZDB-GENE-050417-328	Predicted to enable S-formylglutathione hydrolase activity. Predicted to act upstream of or within formaldehyde catabolic process. Predicted to be located in cytoplasm. Predicted to be active in cytosol. Is expressed in female organism; intestinal bulb; and liver. Orthologous to human ESD (esterase D).	esterase D/formylglutathione hydrolase	550494	cytoplasm (GO:0005737); cytosol (GO:0005829)	formaldehyde catabolic process (GO:0046294)	hydrolase activity (GO:0016787); S-formylglutathione hydrolase activity (GO:0018738); carboxylic ester hydrolase activity (GO:0052689)	esd	ESD	esterase D	22	23	20	22	23	20	81259800	81062100	79941200	0.000171174	0.000174246	0.000182017	21	20	21	21	20	21	101850000	94860500	104058000	0.000166611	0.000190367	0.000169837	16	17	18	16	17	18	73646800	84848300	81239500	0.000188501	0.000174917	0.000188893
pa2g4b	Q6PHD8	pa2g4b;fb37h04;pa2g4l;wu:fb37h04;wu:fb99a12;zgc:65848	ZDB-GENE-030131-2182	Orthologous to human PA2G4 (proliferation-associated 2G4).	proliferation-associated 2G4, b	323462		anatomical structure development (GO:0048856)		pa2g4b	PA2G4	proliferation-associated 2G4	62	62	65	38	38	40	81143900	81499500	85885300	0.000171174	0.000174246	0.000182017	61	62	63	37	37	38	86021300	77281700	86654200	0.000166611	0.000190367	0.000169837	56	55	55	31	32	32	75102400	78329600	78581600	0.000188501	0.000174917	0.000188893
ech1	Q5XJP4	ech1;zgc:101710	ZDB-GENE-041010-170	Predicted to enable delta(3,5)-delta(2,4)-dienoyl-CoA isomerase activity. Predicted to be active in mitochondrion. Orthologous to human ECH1 (enoyl-CoA hydratase 1).	enoyl CoA hydratase 1, peroxisomal	450048	mitochondrion (GO:0005739)	fatty acid beta-oxidation (GO:0006635)	catalytic activity (GO:0003824); isomerase activity (GO:0016853); delta(3,5)-delta(2,4)-dienoyl-CoA isomerase activity (GO:0051750)				25	25	25	25	25	25	81076400	78243000	84988900	0.000171174	0.000174246	0.000182017	19	20	22	19	20	22	34824200	43425000	35951200	0.000166611	0.000190367	0.000169837	18	18	21	18	18	21	44147300	42671300	45899900	0.000188501	0.000174917	0.000188893
tcp1	Q9W792;Q6NYM0	tcp1;fa13h08;CHUNP6875;TCP1;wu:fa13h08;wu:fc95g06	ZDB-GENE-990714-24	Predicted to enable unfolded protein binding activity. Acts upstream of or within Kupffer's vesicle development. Predicted to be part of chaperonin-containing T-complex. Orthologous to human TCP1 (t-complex 1).	t-complex 1	30477	chaperonin-containing T-complex (GO:0005832)	protein folding (GO:0006457); Kupffer's vesicle development (GO:0070121)	nucleotide binding (GO:0000166); ATP binding (GO:0005524); ATP hydrolysis activity (GO:0016887); unfolded protein binding (GO:0051082); ATP-dependent protein folding chaperone (GO:0140662)	tcp1	TCP1	t-complex 1	80	80	79	79	79	78	81053800	79548300	80723400	0.000171174	0.000174246	0.000182017	71	73	70	70	72	69	82098400	74782500	73510900	0.000166611	0.000190367	0.000169837	74	73	75	73	72	74	93333400	97060200	96285200	0.000188501	0.000174917	0.000188893
slc25a3b	Q7ZV45;A0A2R8RYH8;A0A8M2BI03	slc25a3b;wu:fb59a06;slc25a3;zgc:56226;zgc:85664;SO:0001217	ZDB-GENE-040426-1916	Predicted to enable inorganic phosphate transmembrane transporter activity. Predicted to be involved in phosphate ion transmembrane transport. Predicted to be located in membrane. Predicted to be active in mitochondrial inner membrane. Is expressed in several structures, including digestive system; endocrine system; epidermis; nervous system; and pectoral fin. Orthologous to human SLC25A3 (solute…	solute carrier family 25 member 3b	322362	mitochondrial inner membrane (GO:0005743); membrane (GO:0016020)	phosphate ion transmembrane transport (GO:0035435); mitochondrial phosphate ion transmembrane transport (GO:1990547)	inorganic phosphate transmembrane transporter activity (GO:0005315); symporter activity (GO:0015293)	slc25a3b	SLC25A3	solute carrier family 25 member 3	35	33	34	26	24	26	80932500	80276100	91253800	0.000171174	0.000174246	0.000182017	28	35	28	22	27	22	64048000	74507000	53629000	0.000166611	0.000190367	0.000169837	31	30	31	22	22	23	89498200	88192100	86661200	0.000188501	0.000174917	0.000188893
capza1a	Q7ZUR4	capza1a;wu:fk22d04;capza1;wu:fa19e05;zgc:56314;zgc:85654	ZDB-GENE-030131-5237	Predicted to enable actin filament binding activity. Predicted to be involved in actin cytoskeleton organization and barbed-end actin filament capping. Predicted to act upstream of or within actin filament capping. Located in Z disc. Orthologous to several human genes including CAPZA1 (capping actin protein of muscle Z-line subunit alpha 1).	capping actin protein of muscle Z-line subunit alpha 1a	327029	F-actin capping protein complex (GO:0008290); Z disc (GO:0030018)	actin cytoskeleton organization (GO:0030036); barbed-end actin filament capping (GO:0051016); actin filament capping (GO:0051693)	actin binding (GO:0003779); actin filament binding (GO:0051015)	capza1a	CAPZA1	capping actin protein of muscle Z-line subunit alpha 1	28	29	28	19	20	19	80722700	81882800	83085300	0.000171174	0.000174246	0.000182017	26	27	26	17	17	16	81323100	79073000	78285700	0.000166611	0.000190367	0.000169837	25	29	28	17	20	17	99562700	91262500	94150700	0.000188501	0.000174917	0.000188893
calr3a	Q6PE26	calr3a;calr;zgc:85636	ZDB-GENE-000208-17	Predicted to enable calcium ion binding activity. Predicted to be involved in protein folding and ubiquitin-dependent ERAD pathway. Predicted to be located in endoplasmic reticulum lumen. Predicted to be active in endoplasmic reticulum membrane. Is expressed in several structures, including axis; cardiovascular system; hatching gland; periderm; and polster. Orthologous to human CALR3 (calreticuli…	calreticulin 3a	30248	endoplasmic reticulum (GO:0005783); endoplasmic reticulum lumen (GO:0005788); endoplasmic reticulum membrane (GO:0005789)	protein folding (GO:0006457); ERAD pathway (GO:0036503)	calcium ion binding (GO:0005509); unfolded protein binding (GO:0051082)	calr3a	CALR3	calreticulin 3	53	52	52	30	31	30	80705600	85992800	81432200	0.000171174	0.000174246	0.000182017	56	51	59	32	30	35	73270400	78737600	78550000	0.000166611	0.000190367	0.000169837	40	44	44	27	28	27	58241200	62340100	63954500	0.000188501	0.000174917	0.000188893
myh10	F1R3G4;I3ISA3;A0A8M3AT40;A0A8M3B359;A0A8M3BA62;A0A8N7USR7	myh10	ZDB-GENE-030616-162	Predicted to enable actin filament binding activity and microfilament motor activity. Acts upstream of or within actin filament bundle distribution; midbrain-hindbrain boundary morphogenesis; and regulation of cell shape. Predicted to be part of myosin II complex. Predicted to be active in cytoplasm and myosin filament. Is expressed in several structures, including nervous system; neural tube; pa…	myosin, heavy chain 10, non-muscle	555454	cytoplasm (GO:0005737); cell cortex (GO:0005938); myosin complex (GO:0016459); myosin II complex (GO:0016460); myosin filament (GO:0032982); cortical granule (GO:0060473)	mitotic cytokinesis (GO:0000281); regulation of cell shape (GO:0008360); midbrain-hindbrain boundary morphogenesis (GO:0021555); actomyosin structure organization (GO:0031032); actin filament bundle distribution (GO:0070650)	microfilament motor activity (GO:0000146); nucleotide binding (GO:0000166); cytoskeletal motor activity (GO:0003774); actin binding (GO:0003779); ATP binding (GO:0005524); actin filament binding (GO:0051015)	myh10	MYH10	myosin heavy chain 10	185	187	203	135	136	150	80251100	79419500	83753600	0.000171174	0.000174246	0.000182017	249	238	240	189	179	181	139950000	128324000	121931000	0.000166611	0.000190367	0.000169837	204	208	204	150	148	149	121280000	126296000	116080000	0.000188501	0.000174917	0.000188893
pithd1	Q6NYX8	pithd1;zgc:77241	ZDB-GENE-040426-2366	Predicted to be involved in positive regulation of DNA-templated transcription and positive regulation of megakaryocyte differentiation. Predicted to be located in cytoplasm. Predicted to be active in nucleus. Orthologous to human PITHD1 (PITH domain containing 1).	PITH (C-terminal proteasome-interacting domain of thioredoxin-like) domain containing 1	404606	nucleus (GO:0005634); cytoplasm (GO:0005737)	positive regulation of megakaryocyte differentiation (GO:0045654); positive regulation of DNA-templated transcription (GO:0045893)	molecular_function (GO:0003674)	pithd1	PITHD1	PITH domain containing 1	34	32	32	34	32	32	80202700	81630600	80823900	0.000171174	0.000174246	0.000182017	31	34	32	31	34	32	63804300	70716800	69917900	0.000166611	0.000190367	0.000169837	26	26	26	26	26	26	42798400	47450100	48606500	0.000188501	0.000174917	0.000188893
uqcrc2b	Q6IQ59	uqcrc2b;uqcrc2;fi06a11;wu:fb64g04;wu:fi06a11	ZDB-GENE-030131-1269	Predicted to enable metal ion binding activity. Predicted to act upstream of or within proteolysis. Predicted to be active in mitochondrion. Is expressed in gut and liver. Human ortholog(s) of this gene implicated in mitochondrial complex III deficiency nuclear type 5. Orthologous to human UQCRC2 (ubiquinol-cytochrome c reductase core protein 2).	ubiquinol-cytochrome c reductase core protein 2b	322549	mitochondrion (GO:0005739)	proteolysis (GO:0006508)	metalloendopeptidase activity (GO:0004222); metal ion binding (GO:0046872)	uqcrc2b	UQCRC2	ubiquinol-cytochrome c reductase core protein 2	41	41	44	41	41	44	80014500	83471600	84645200	0.000171174	0.000174246	0.000182017	37	40	40	37	40	40	60063600	63754100	64079300	0.000166611	0.000190367	0.000169837	35	38	37	35	38	37	54792000	59006700	58152800	0.000188501	0.000174917	0.000188893
sod1	B2GRH9;O73872	sod1;cuzn	ZDB-GENE-990415-258	Enables superoxide dismutase activity. Acts upstream of or within several processes, including neuron cellular homeostasis; response to metal ion; and response to methylmercury. Predicted to be located in cytoplasm. Predicted to be active in several cellular components, including cytosol; mitochondrion; and peroxisome. Is expressed in several structures, including atrium; blastoderm; blastodisc; …	superoxide dismutase 1, soluble	30553	nucleus (GO:0005634); cytoplasm (GO:0005737); mitochondrion (GO:0005739); peroxisome (GO:0005777); cytosol (GO:0005829)	superoxide metabolic process (GO:0006801); response to xenobiotic stimulus (GO:0009410); response to metal ion (GO:0010038); removal of superoxide radicals (GO:0019430); response to methylmercury (GO:0051597); neuron cellular homeostasis (GO:0070050)	superoxide dismutase activity (GO:0004784); copper ion binding (GO:0005507); antioxidant activity (GO:0016209); oxidoreductase activity (GO:0016491); metal ion binding (GO:0046872)	sod1	SOD1	superoxide dismutase 1	28	29	32	28	29	32	79242500	82542200	75255400	0.000171174	0.000174246	0.000182017	30	30	29	30	30	29	98571300	99131400	110739000	0.000166611	0.000190367	0.000169837	26	28	26	26	28	26	52063000	56682100	60802400	0.000188501	0.000174917	0.000188893
aars1	F1QBG7;Q1LVL2;Q1LVL3;A0A8M1N8I8;A0A8M1N8X4	aars1;AARS;aars;im:7146712;si:ch211-223o1.6;wu:fc48h07;zgc:113920	ZDB-GENE-030131-3663	Predicted to enable several functions, including ATP binding activity; catalytic activity, acting on a tRNA; and tRNA binding activity. Predicted to be involved in alanyl-tRNA aminoacylation and tRNA modification. Predicted to act upstream of or within tRNA aminoacylation and translation. Predicted to be located in cytoplasm. Predicted to be active in mitochondrion. Human ortholog(s) of this gene…	alanyl-tRNA synthetase 1	324940	cytoplasm (GO:0005737); mitochondrion (GO:0005739)	translation (GO:0006412); alanyl-tRNA aminoacylation (GO:0006419); tRNA aminoacylation (GO:0043039)	tRNA binding (GO:0000049); nucleotide binding (GO:0000166); aminoacyl-tRNA editing activity (GO:0002161); nucleic acid binding (GO:0003676); RNA binding (GO:0003723); aminoacyl-tRNA ligase activity (GO:0004812); alanine-tRNA ligase activity (GO:0004813); ATP binding (GO:0005524); zinc ion binding (GO:0008270); ligase activity (GO:0016874); metal ion binding (GO:0046872)	aars1	AARS1	alanyl-tRNA synthetase 1	104	101	101	77	72	74	78703900	77802800	78715500	0.000171174	0.000174246	0.000182017	96	93	99	72	69	74	73934600	77007900	71024200	0.000166611	0.000190367	0.000169837	94	97	99	66	70	72	74274000	76313000	76870700	0.000188501	0.000174917	0.000188893
hsdl2	Q6P5L8	hsdl2	ZDB-GENE-030131-1066	Predicted to enable oxidoreductase activity. Predicted to be located in peroxisome. Predicted to be active in mitochondrion. Orthologous to human HSDL2 (hydroxysteroid dehydrogenase like 2).	hydroxysteroid dehydrogenase like 2	322347	mitochondrion (GO:0005739); peroxisome (GO:0005777)		oxidoreductase activity (GO:0016491)	hsdl2	HSDL2	hydroxysteroid dehydrogenase like 2	43	43	42	43	43	42	78698300	78357200	83676400	0.000171174	0.000174246	0.000182017	44	43	45	44	43	45	51518200	63356200	53607000	0.000166611	0.000190367	0.000169837	40	37	37	40	37	37	56838800	58006000	56570000	0.000188501	0.000174917	0.000188893
hnrnpub	Q5RHQ7;Q1ECZ7	hnrnpub;hnrnpu;hnrpu;wu:fa66f11;wu:fc18b08;wu:fi89c08;zgc:111835;zgc:136480	ZDB-GENE-030131-6422	Predicted to enable several functions, including basal RNA polymerase II transcription machinery binding activity; nucleic acid binding activity; and promoter-specific chromatin binding activity. Predicted to be involved in several processes, including RNA localization to chromatin; regulation of cell cycle process; and regulation of nucleobase-containing compound metabolic process. Predicted to …	heterogeneous nuclear ribonucleoprotein Ub	334490	nucleus (GO:0005634); ribonucleoprotein complex (GO:1990904)	alternative mRNA splicing, via spliceosome (GO:0000380); positive regulation of transcription by RNA polymerase II (GO:0045944)	RNA binding (GO:0003723); promoter-specific chromatin binding (GO:1990841)	hnrnpub	HNRNPU	heterogeneous nuclear ribonucleoprotein U	81	80	83	69	68	73	78469300	77140400	78400700	0.000171174	0.000174246	0.000182017	77	76	72	67	65	62	58578800	60860100	61392100	0.000166611	0.000190367	0.000169837	69	68	70	60	58	61	62159600	66822700	66071300	0.000188501	0.000174917	0.000188893
mcm2	A0A0R4IF65;A0A8M1PE13	mcm2;cb737;chunp6905	ZDB-GENE-020419-24	Enables chromatin binding activity. Acts upstream of or within regulation of cilium assembly; retina development in camera-type eye; and thymus development. Predicted to be part of MCM complex. Predicted to be active in nucleus. Is expressed in several structures, including hindbrain neural rod; midbrain neural rod; optic vesicle; paraxial mesoderm; and thymus. Human ortholog(s) of this gene impl…	minichromosome maintenance complex component 2	192338	nucleus (GO:0005634); MCM complex (GO:0042555)	double-strand break repair via break-induced replication (GO:0000727); DNA replication (GO:0006260); DNA unwinding involved in DNA replication (GO:0006268); DNA replication initiation (GO:0006270); cell cycle (GO:0007049); DNA duplex unwinding (GO:0032508); thymus development (GO:0048538); retina development in camera-type eye (GO:0060041); regulation of cilium assembly (GO:1902017); mitotic DNA …	nucleotide binding (GO:0000166); DNA binding (GO:0003677); chromatin binding (GO:0003682); single-stranded DNA binding (GO:0003697); helicase activity (GO:0004386); ATP binding (GO:0005524); hydrolase activity (GO:0016787); single-stranded DNA helicase activity (GO:0017116); 3'-5' DNA helicase activity (GO:0043138)	mcm2	MCM2	minichromosome maintenance complex component 2	91	92	96	91	92	96	78131600	77406300	79649100	0.000171174	0.000174246	0.000182017	96	91	94	96	91	94	73168800	71470200	68441200	0.000166611	0.000190367	0.000169837	79	80	76	79	80	76	58713300	59834500	60926100	0.000188501	0.000174917	0.000188893
hmgb3b	Q567G0	hmgb3b;fa19b06;fj43d02;hmgb3;wu:fa19b06;wu:fj43d02;zgc:112073	ZDB-GENE-050417-290	Predicted to enable DNA binding activity, bending. Predicted to be involved in regulation of transcription by RNA polymerase II. Predicted to be located in chromosome and nucleus. Is expressed in central nervous system; intermediate cell mass of mesoderm; ovary; and pectoral fin bud. Human ortholog(s) of this gene implicated in syndromic microphthalmia 13. Orthologous to human HMGB3 (high mobilit…	high mobility group box 3b	550466	nucleus (GO:0005634); chromosome (GO:0005694)	regulation of transcription by RNA polymerase II (GO:0006357)	DNA binding (GO:0003677); DNA binding, bending (GO:0008301)	hmgb3b	HMGB3	high mobility group box 3	44	44	42	44	43	41	77940300	77411300	78826300	0.000171174	0.000174246	0.000182017	42	41	41	42	41	41	57191900	61436900	57615800	0.000166611	0.000190367	0.000169837	31	33	35	31	32	34	39851400	41266900	42537000	0.000188501	0.000174917	0.000188893
hint1	Q642J0	hint1;zgc:103764	ZDB-GENE-040927-8	Predicted to enable hydrolase activity. Predicted to be involved in purine ribonucleotide catabolic process. Predicted to be active in cytoplasm and nucleus. Human ortholog(s) of this gene implicated in Gamstorp-Wohlfart syndrome. Orthologous to human HINT1 (histidine triad nucleotide binding protein 1).	histidine triad nucleotide binding protein 1	449551	nucleus (GO:0005634); cytoplasm (GO:0005737)	purine ribonucleotide catabolic process (GO:0009154)	catalytic activity (GO:0003824); hydrolase activity (GO:0016787)	hint1	HINT1	histidine triad nucleotide binding protein 1	11	11	11	11	11	11	77678500	74570800	69684300	0.000171174	0.000174246	0.000182017	12	12	12	12	12	12	68743700	71372700	74864900	0.000166611	0.000190367	0.000169837	9	9	10	9	9	10	64119500	58477000	64570400	0.000188501	0.000174917	0.000188893
calr3b	A0A0R4IL29;A0A8M1PCH6	calr3b;calr3;calrl;cb583;id:ibd1087;sb:cb583;wu:fc59g10	ZDB-GENE-030131-9907	Predicted to enable calcium ion binding activity. Predicted to be involved in protein folding and ubiquitin-dependent ERAD pathway. Predicted to be located in endoplasmic reticulum lumen. Predicted to be active in endoplasmic reticulum membrane. Is expressed in several structures, including anterior axial hypoblast; axis; digestive system; ectoderm; and hatching gland. Orthologous to human CALR3 …	calreticulin 3b	321315	endoplasmic reticulum lumen (GO:0005788); endoplasmic reticulum membrane (GO:0005789)	protein folding (GO:0006457); ERAD pathway (GO:0036503)	calcium ion binding (GO:0005509)	calr3b	CALR3	calreticulin 3	61	60	61	36	37	37	77490900	84745000	84631400	0.000171174	0.000174246	0.000182017	63	60	64	35	35	36	80604000	84680700	92440200	0.000166611	0.000190367	0.000169837	46	51	53	32	34	33	54301100	55352500	58352200	0.000188501	0.000174917	0.000188893
[truncated: 7,113 more rows]
