# Supplementary material for: Actn4 Links Inactive Integrin α5 With Actin in Zebrafish Somites
Source: Mol Cell Proteomics. 2025 Oct 8;25(2):101087. doi: 10.1016/j.mcpro.2025.101087 (PMC12860946; doi:10.1016/j.mcpro.2025.101087)
Supplement: Supplemental Table S10 [file mmc13.xlsx]

## Sheet: TableS10
Supplemental Table S10. Parallel Reaction Monitoring (PRM) Results
noXL: without crosslinking treatment; RT: retention time
#	Target	Peptide Sequence	Peptide Sequence Length	Precursor Mz	Precursor Charge	Protein Accession	Protein Sequence Coverage	RT (DIA)	RT Itga5LBD_1	Total Area Itga5LBD_1	Library Dot Product Itga5LBD_1	Average Mass Error PPM Itga5LBD_1	RT Itga5LBD_2	Total Area Itga5LBD_2	Library Dot Product Itga5LBD_2	Average Mass Error PPM Itga5LBD_2	RT Itga5LBD_3	Total Area Itga5LBD_3	Library Dot Product Itga5LBD_3	Average Mass Error PPM Itga5LBD_3	RT Itga5AA_1	Total Area Itga5AA_1	Library Dot Product Itga5AA_1	Average Mass Error PPM Itga5AA_1	RT Itga5AA_2	Total Area Itga5AA_2	Library Dot Product Itga5AA_2	Average Mass Error PPM Itga5AA_2	RT Itga5AA_3	Total Area Itga5AA_3	Library Dot Product Itga5AA_3	Average Mass Error PPM Itga5AA_3	RT control_1	Total Area control_1	Library Dot Product control_1	Average Mass Error PPM control_1	RT control_2	Total Area control_2	Library Dot Product control_2	Average Mass Error PPM control_2	RT Itga5LBD_noXL_1	Total Area Itga5LBD_noXL_1	Library Dot Product Itga5LBD_noXL_1	Average Mass Error PPM Itga5LBD_noXL_1	RT Itga5LBD_noXL_2	Total Area Itga5LBD_noXL_2	Library Dot Product Itga5LBD_noXL_2	Average Mass Error PPM Itga5LBD_noXL_2	RT Itga5LBD_noXL_3
1	Itga5	VHQDSVLACAPLYSWR	16	634.649	3	Q5I2A9	4%	88.34	95.67	147820784	0.75	0.1	95.51	134246480	0.74	-0.1	94.59	146253536	0.75	0.1	95.41	25698258	0.76	-0.6	97.3	27281952	0.74	-0.5	92.03	2557496	0.22	3	97.2	7377866	0.76	-1.1	96.65	2266865	0.69	-1	95.57	1092008064	0.76	-1.2	95.88	1635955968	0.76	-0.7	94.88
2	Itga5	VYVYMQK	7	465.741	2	Q5I2A9	4%	31.54	37	67802704	0.55	-2.7	36.89	69553760	0.55	-2.5	37.16	46951868	0.55	-2.1	36.36	40487912	0.55	-2.4	37.57	35916692	0.55	-2.4	38.88	35307744	0.55	-2.1	35	1871882	0.53	-1.7	37.68	22455124	0.02	-1.4	34.26	568302976	0.61	-1.4	34.65	941981440	0.57	-1.9	34.03
3	Itga5	AQILLDCGEDNICVPDLK	18	1037	2	Q5I2A9	4%	100.06	106.26	60071368	0.63	-0.8	106.31	63619480	0.63	-0.7	105.63	41009484	0.62	-0.6	106.51	25399842	0.65	-0.8	107.75	16780354	0.63	-0.9	108.51	47806024	0.63	-1	104.19	2646690	0.61	-0.9	103.29	465823	0.64	-0.3	104.13	384012544	0.65	-0.7	104.94	701246976	0.64	-0.5	104.1
4	Itgb1a	LRPEDITQIQPQK	13	522.626	3	A0A8M6YW86	4%	48.56	44.26	3039643	0.32	2	44.26	3287097	0.27	1.9	42.61	9536620	0.15	1.5	55.63	50666336	0.74	-0.6	56.92	50439824	0.77	-0.6	57.83	48922640	0.8	-0.8	49.52	1167501	0.17	4.9	48.97	1346701	0.19	5	50.47	85107168	0.74	-0.9	51.09	111318448	0.75	-0.8	50.56
5	Itgb1a	LGGIVLPNDGR	11	555.817	2	A0A8M6YW86	4%	59.83	57.25	21363834	0.42	-1.6	57.12	17645318	0.41	-1.7	56.9	13938340	0.43	-1.4	65.54	49385272	0.73	-0.1	66.8	55355824	0.69	-0.1	67.91	56891316	0.68	0	59.3	793935	0.2	-0.2	51.72	1278565	0.35	-1.3	61.82	41995880	0.76	0	62.28	49781320	0.76	-0.1	61.66
6	Itgb1a	GICECGTCR	9	556.718	2	A0A8M6YW86	4%	13	14.84	1011419	0.64	0.7	14.78	759752	0.54	0.7	14.67	1010853	0.66	1.1	14.61	37072648	0.82	1.2	14.89	41876960	0.83	0.7	15.47	43083024	0.83	0.8	22.15	134656	0.03	-0.6	13.73	638437	0.01	0.1	13.21	18926296	0.84	1.2	13.29	16391387	0.83	1.7	13.19
7	Itgb1b	ASAQSCGECIQAGEK	15	798.343	2	Q3YAA0	6%	16.34	20.04	6864648	0.74	1.8	20.01	5715147	0.75	1.9	20.1	4915932	0.76	2.3	19.6	23040614	0.7	0.2	20.15	23611580	0.71	0.1	20.92	20891862	0.7	0.1	16.63	697376	0.72	-0.3	23.07	605267	0.24	2.3	16.63	341880544	0.72	-0.6	16.85	605360000	0.71	-0.4	16.91
8	Itgb1b	LKPDQITQIQPQQLSLNLR	19	745.094	3	Q3YAA0	6%	92.46	97.73	10369587	0.7	-2.1	97.71	10267616	0.71	-2.5	97.22	8675567	0.6	-2.2	97.87	14786297	0.66	-2.2	99.58	14845957	0.64	-2.3	100.66	39640468	0.55	-2.7	96.43	9360139	0.75	-2.1	95.72	2179696	0.73	-2.1	95.55	1110370944	0.74	-1.9	96.21	1826501888	0.74	-1.5	95.31
9	Itgb1b	SAVTTVVNPK	10	508.293	2	Q3YAA0	6%	23.23	27.21	4853013	0.62	0.9	27.14	4470572	0.64	1.1	26.83	7517151	0.47	1	26.73	15148922	0.67	1.2	27.82	18011194	0.66	1.3	28.95	21093820	0.65	1	22.59	1236782	0.45	0.3	23.7	1648956	0.17	-2.4	22.45	781443392	0.75	0.7	22.52	1180547712	0.74	1.1	22.1
10	Fn1a	HASLHTTSLGTGSR	14	475.58	3	B0S602	2%	14.11	15.08	20976886	0.7	-0.8	15.01	17594114	0.71	-0.6	14.9	15605794	0.71	-0.5	14.83	30744730	0.68	-0.7	15.45	30075976	0.68	-0.8	16.37	19365952	0.67	-0.4	20.81	7763634	0.03	-0.1	20.28	5213534	0.04	-0.3	12.87	12956804	0.26	-0.7	20.27	85962656	0.01	0.4	19.84
11	Fn1a	ISWSKPLAPITGYR	14	530.3	3	B0S602	2%	81.69	87.51	12497902	0.78	-0.8	87.36	13136210	0.78	-0.7	86.75	12359119	0.78	-0.6	86.92	12161685	0.78	-0.6	89.15	12495509	0.79	-0.5	90.87	20564642	0.76	-0.9	76.96	3744939	0.09	-1.8	76.28	1754523	0.13	-1.3	85	1848222	0.6	-1	85.6	2659025	0.61	-1.3	84.68
12	Fn1a	SSDINQYIIR	10	604.817	2	B0S602	2%	59.63	67.07	9396221	0.73	0.8	67.01	9713524	0.73	0.6	67.23	6458241	0.71	-0.5	66.72	23263502	0.74	-0.8	67.83	23574936	0.73	-0.9	69.03	21345606	0.71	-0.9	64.12	1210560	0.7	-1.5	63.49	1728299	0.61	-1.3	67.13	7720642	0.39	-13.7	67.54	11032333	0.37	-12.6	66.83
13	Fn1b	SKPAAEESCYDKFNAR	16	624.956	3	A2CEW3	2%	22.97	28.9	9117593	0.54	3.1	29	10115361	0.52	3.1	28.73	6698959	0.54	2.6	28.25	17912844	0.72	0.8	29.31	18888932	0.7	1.1	30.5	15281485	0.7	1.7	28.67	704116	0.19	0	27.55	214007	0.39	-1.2	31.39	4649374	0.35	3.3	31.81	7109570	0.31	2.9	31.26
14	Fn1b	VVCVYDDRESEPVTGIQK	18	698.677	3	A2CEW3	2%	49.3	45.57	52300284	0.03	0.3	45.57	360086912	0.03	0.5	45.17	330451712	0.03	0.5	45.56	166834416	0.04	0.5	56.06	373288768	0.03	0.7	48.64	264742656	0.03	0.3	58.87	4404637	0.14	-1	49.35	3656341	0.11	-0.9	48.37	8143927	0.02	0.1	44.09	468562592	0.01	-0.5	43.81
15	Fn1b	AVNNEPMTGFLIEATPK	17	916.467	2	A2CEW3	2%	100.24	104.12	15367729	0.45	2.4	104.1	16057158	0.45	2.4	104.08	7216847	0.69	-2.2	104.8	16959896	0.68	-2.3	106.3	17145744	0.7	-2.5	106.82	20045340	0.62	-1.2	104.92	2857424	0.24	-2.1	104.15	2937753	0.21	-2.1	105.14	9167398	0.21	-1.7	105.51	17624912	0.45	-7.4	105.15
16	Cdh2	LLDVNDNAPEFTR	13	752.376	2	Q90275	4%	69.75	75.84	17661752	0.76	-0.8	75.79	18340332	0.77	-1.1	75.37	14094648	0.75	-0.2	75.58	32155186	0.79	-1	76.67	28660916	0.79	-1.1	77.45	16678559	0.81	-1.1	71.17	470152	0.27	-2.4	71.17	223367	0.46	-1.8	76.4	1617113	0.22	-0.5	73.21	4414376	0.23	3.3	72.22
17	Cdh2	IISGDPTGR	9	458.248	2	Q90275	4%	17.09	20.01	34116808	0.79	-1.4	19.94	35578648	0.75	-1.3	19.88	29952780	0.71	-1	19.5	58435696	0.82	-1.2	20.03	59638184	0.78	-1.2	20.8	48832236	0.76	-1.3	11.75	7357743	0.17	2.6	12.88	20082700	0.05	-0.1	21.32	63566936	0.05	0.5	21.31	59309708	0.05	1.1	9.03
18	Cdh2	VIDVNESPNFDPNPK	15	842.912	2	Q90275	4%	59.68	64.8	22746008	0.75	-0.3	64.59	22611880	0.74	-0.2	64.59	16180289	0.75	-0.5	64.37	38204964	0.75	-0.6	65.41	46778212	0.75	-1	66.36	45408952	0.74	-0.8	59.65	3580447	0.07	-9.8	59.08	4182648	0.06	-9.9	59.19	4729477	0.14	-8	59.58	3809914	0.05	-9.4	59
19	Cdh1	SDYAIETR	8	477.73	2	Q90Z37	3%	23.06	27.27	28283444	0.7	-1.3	27.4	24025270	0.69	-2.1	27	18373486	0.69	-2	27.06	45700088	0.71	-1.9	28.17	48172540	0.69	-1.8	28.92	48916672	0.71	-1.8	26.51	2362762	0.18	-1.6	28.94	4625363	0.07	-0.5	23.66	8969952	0.3	0.3	23.69	11384658	0.27	0.5	23.33
20	Cdh1	ITGEGADLDPK	11	558.283	2	Q90Z37	3%	25.31	29.12	35375900	0.42	0.5	29.06	33476762	0.42	0.5	29.11	25020884	0.39	0.8	28.9	66463224	0.37	1.1	30.13	66008796	0.38	1.2	31	55320696	0.39	1.1	26.85	5103679	0.07	-1.3	26.31	5598827	0.06	-1.2	19.25	3572611	0.03	1	17.24	13501839	0.24	-2.4	17.84
21	Cdh1	GIFTIDR	7	411.229	2	Q90Z37	3%	59.14	67.04	5710124	0.61	0.9	66.84	6224912	0.59	1.1	66.92	6688388	0.64	0.9	66.48	8552748	0.65	1	68.17	8169950	0.64	0.2	59.21	18399370	0.01	1.7	54.42	23691342	0	-0.1	53.99	25225114	0	-0.1	59.67	13585417	0.04	0.1	54.68	156686352	0	0.6	53.92
22	Actba	AGFAGDDAPR	10	488.728	2	Q7ZVF9	9%	20.17	24	2397789696	0.85	-1.4	23.97	2152693248	0.85	-1.2	24.07	2097793920	0.85	-1.4	23.53	6782522880	0.85	-1.5	24.45	6897297920	0.85	-1.6	25.21	6948294144	0.85	-1.6	21.27	63096104	0.87	-1.8	20.73	68208200	0.86	-1.8	20.95	375907008	0.81	-1.7	21.06	509012416	0.82	-1.6	20.65
23	Actba	DSYVGDEAQSKR	12	677.815	2	Q7ZVF9	9%	14.19	16.08	901419392	0.8	-2.2	16.24	905776704	0.8	-2.1	16.02	692120192	0.8	-2.9	15.73	3446756864	0.8	-2.6	16.46	3131490816	0.8	-2.8	16.93	3186694144	0.8	-2.8	14.31	26265926	0.8	-3.3	14.12	24298722	0.8	-3.4	14.22	8261428	0.8	-2.7	14.31	113775160	0.8	-3	14.1
24	Actba	GYSFTTTAER	10	566.767	2	Q7ZVF9	9%	36.08	43.06	1553343488	0.78	-0.5	42.95	1368424448	0.78	-0.5	43.12	1599749888	0.79	-0.3	42.49	3359744000	0.79	-0.8	43.61	3748014080	0.78	-0.5	44.67	3987077632	0.78	-0.6	39.74	12519460	0.8	-2.6	39.6	13553829	0.81	-2.4	38.99	130494912	0.8	-2.5	39.67	114877632	0.81	-2.6	39.09
25	Flna	AWGPGLESGVVGK	13	628.835	2	A0A8M3AV82	2%	64.56	72.11	30241316	0.71	-0.6	71.84	37232428	0.7	-0.3	71.56	29592914	0.72	-0.1	71.62	120091936	0.72	0	73.07	125412904	0.74	-0.1	74.34	105577584	0.73	-0.3	68.16	2125211	0.71	-0.4	67.75	2115263	0.72	-0.8	67.87	6171777	0.74	-0.5	68.64	8593710	0.73	-0.5	67.91
26	Flna	TCINNPSGNRTEALIR	16	605.976	3	A0A8M3AV82	2%	37.96	43.03	39825764	0.77	-1.6	42.79	35858308	0.77	-1.5	42.94	36593016	0.78	-1.4	42.23	126289472	0.77	-1.2	44.09	130889640	0.77	-1.3	45.13	110983088	0.77	-1.4	38.56	330110	0.64	-0.7	38.57	399396	0.64	-1.7	37.81	2699531	0.65	-1.7	38.72	5231602	0.69	-1.7	37.91
27	Flna	ANIPQVFSVDASK	13	688.364	2	A0A8M3AV82	2%	73.26	80.88	46780916	0.68	0.3	80.91	45365832	0.68	0.5	80.48	41284680	0.68	0.7	80.66	165895840	0.68	0.8	81.85	168273152	0.68	0.6	82.83	151034112	0.68	0.5	76.97	3037270	0.71	-0.4	76.57	1996259	0.71	-0.2	76.89	9413934	0.7	0.3	77.62	10713713	0.69	0.8	76.75
28	Actn4	ICEQWDALGSLTQNRR	16	649.655	3	A0A8M9QBU7	6%	81.24	87.79	24333046	0.77	-0.3	87.71	23937786	0.8	-0.5	87.18	44761860	0.8	-0.2	87.34	38766420	0.83	-0.7	89.31	41554316	0.82	-0.6	90.69	68003584	0.82	-0.7	86.46	191796	0.58	-0.7	85.9	175689	0.56	0	85.26	1385213	0.72	0.2	85.95	1797137	0.65	-0.5	85.23
29	Actn4	TINEIENQVLTR	12	715.386	2	A0A8M9QBU7	6%	71.05	78.04	29518298	0.68	0.9	77.7	33945112	0.61	0.9	77.28	60953048	0.66	0.5	77.11	105875368	0.61	0.4	78.93	111088912	0.77	0	80.21	110681200	0.78	0	75.03	3318433	0.35	-0.9	74.65	4382436	0.35	-3.1	75.49	13051575	0.46	-4.9	76.31	16874426	0.4	-6.1	74.82
30	Actn4	GISQEQLHEYR	11	453.893	3	A0A8M9QBU7	6%	26.3	32.44	22046952	0.64	-1.1	32.53	19375274	0.67	-1	32.54	31404400	0.68	-0.9	31.73	67085056	0.66	-0.8	33.05	79536224	0.66	-0.9	33.92	80344040	0.69	-0.9	29.91	1170697	0.39	-1.5	32.54	5554354	0.1	-0.4	28.67	1894533	0.61	-1.5	28.69	1478742	0.72	-0.9	28.03
31	Cfl1	HIIMEQGQEILQGDEGDPYLK	21	805.062	3	Q6TH32	29%	85.51	90.47	778819712	0.67	-1.2	90.52	809504704	0.67	-1.1	90.08	573042752	0.67	-0.8	90.36	527549568	0.67	-0.9	92.25	491730528	0.67	-1.1	93.21	1187506048	0.67	-1.2	90.79	1914409	0.7	-2.6	90.25	1963014	0.74	-2.7	89.32	9982584	0.68	-1	89.63	16683536	0.67	-0.9	88.6
32	Cfl1	YALYDATYETK	11	669.317	2	Q6TH32	29%	55.22	63.17	887421952	0.67	0	63.11	802246528	0.67	-0.1	63.11	621780224	0.67	0.1	62.71	2327500544	0.67	0	63.92	2211316480	0.67	0	45.5	22746232	0.36	2.7	59.11	24823962	0.52	1.6	58.56	23435688	0.52	1.3	58.5	38160560	0.62	0.6	59.31	48902952	0.62	1.1	58.7
33	Cfl1	LGGASVVSLEGKPLTD	16	771.922	2	Q6TH32	29%	74.65	79.96	1099196288	0.68	-0.9	79.85	1083277824	0.68	-1	79.5	668470144	0.69	-0.8	79.55	3048736512	0.68	-0.7	81.04	2686153728	0.68	-0.9	81.94	2591533568	0.68	-0.9	75.52	23693194	0.68	-0.8	74.86	24697410	0.68	-0.9	75.36	43115840	0.68	-0.8	75.99	69722976	0.68	-0.6	75.39
34	Itgb5	GCDAPFIENPR	11	638.293	2	Q1MSX8	5%	46.45	41.04	4051682	0.29	0.4	53.01	3670064	0.21	2.2	53.07	6430613	0.2	2.6	54.04	3340387	0.5	-0.3	55.31	4136285	0.47	-0.7	55.65	4885849	0.2	1.9	55.87	409756	0.01	10.4	55.38	674721	0.06	11	45.56	5256626	0.11	2.6	46.21	7407267	0.12	-0.1	54.42
35	Itgb5	LFPNCVPTFGFR	12	727.866	2	Q1MSX8	5%	110.47	114.22	14453289	0.19	0.2	114.2	13019464	0.2	0.4	115.02	35942920	0.05	2.5	114.36	10370674	0.16	0.5	115.83	8696422	0.16	0.5	116.71	19369640	0.18	0.4	106.58	55666	0.05	-2.6	119.8	44583	0.05	-3.9	106.5	595078	0.13	-5.1	102.65	796700	0.13	-1.6	101.68
36	Itgb5	NRDAPEGGFDAILQAAVCR	19	687.337	3	Q1MSX8	5%	106.04	102.22	15936144	0.22	2.1	102.15	14668065	0.22	2.5	97.35	12138892	0.12	-2.3	97.9	25041464	0.09	-2.5	99.54	27861010	0.1	-2.1	104.63	33367842	0.22	2.5	99.54	102427	0.19	2.2	113.85	208400	0.09	4.9	115.15	2107585	0.02	2.8	114.65	1394295	0.02	3	115.07
37	Actn1	ICDQWDSLGVLTQK	14	831.911	2	B8JHU4	4%	97.49	96.61	11159943	0.02	2.6	96.42	11657653	0.02	2.7	95.82	9387460	0.02	4	96.3	7415264	0	2.6	97.59	7950089	0	2.7	98.47	17076064	0	2.7	89.43	1819801	0.03	3.2	88.39	1714823	0.03	1.5	89.22	5918397	0.04	1.3	89.93	5244808	0.04	1.9	89.19
38	Actn1	QAILGIHNEIAK	12	436.254	3	B8JHU4	4%	46.24	37.58	32225562	0.01	-0.4	44.11	10078215	0.14	0.9	37.46	22173582	0.01	-0.4	36.9	67668944	0	-0.4	38.1	54469644	0.01	-0.2	39.31	64199696	0	-0.4	41.3	111493040	0.33	0.3	41.13	126779504	0.32	0.2	40.59	109995712	0.33	0.6	40.83	62546684	0.33	0.8	40.3
39	Actn1	TINEIENQILTR	12	722.394	2	B8JHU4	4%	83.88	89.33	1845085	0.71	1.3	89.31	1718514	0.68	1.5	88.84	4031030	0.74	1.3	89.43	4979521	0.72	-0.1	90.97	5681159	0.74	-0.3	91.89	4987576	0.72	0.6	76.87	11036305	0.18	2.5	74.82	8098509	0.19	3.1	76.71	8514451	0.18	2.5	75.87	4928302	0.21	2.2	76.77
40	Actn2b	LNKDDPLGNLNLAFDIAEK	19	700.704	3	Q2YDR5	5%	118.05	110.94	18427022	0.16	-7.6	110.92	19062924	0.14	-7.5	110.22	13368697	0.15	-7.2	124.64	11808680	0.18	-6.6	124.91	8633255	0.18	-6.5	113.29	21265478	0.15	-7.6	123.09	261505	0	0.2	123.25	244920	0.03	0.6	124.99	1786809	0.13	-0.4	124.99	1013422	0.13	-0.9	120.04
41	Actn2b	QAILGIQQEVLK	12	670.401	2	Q2YDR5	5%	82.84	73.28	62189708	0.21	-0.8	73.11	49158540	0.22	-0.3	73.35	110681896	0.22	-0.3	75.02	1434149	0.21	-0.8	74.12	53923456	0.22	-0.3	75.34	108423776	0.22	-0.9	81.71	14807828	0	-1.5	80.81	2897573	0	-1.1	73.17	1556543	0.07	-0.8	73.58	2619875	0.14	-1	73.18
42	Actn2b	ILAADKPYILSDELRR	16	625.023	3	Q2YDR5	5%	65.99	58.26	46608476	0.51	3.2	58.21	45520072	0.51	3.2	58.01	210730496	0.5	3.5	57.44	10068366	0.12	-11.8	59	18170830	0.3	-5.7	60.57	23643056	0.36	-3.9	73.78	2138984	0.08	1.9	73.36	1759998	0.08	2.1	74.83	3492893	0.08	7.1	75.37	3291134	0.08	6.8	72.71
43	Actn3b	VLAVNQENER	10	586.307	2	Q8AX99	4%	17.79	22.81	4230676	0.25	2.2	22.76	4774463	0.28	2.5	22.82	4661143	0.29	2.8	21.99	20010356	0.33	2.3	23.3	17417184	0.25	2.8	24.84	19572730	0.25	3.1	20.77	2068916	0.16	-0.6	20.2	2422729	0.15	-1.1	9.01	1783786	0.19	3.2	10.2	1237625	0.2	-0.8	9.01
44	Actn3b	MVSDIANAWK	10	567.784	2	Q8AX99	4%	67.37	68.95	21082866	0.1	-2.2	68.9	22431022	0.1	-2.5	68.77	16923284	0.1	-2.6	68.44	55313192	0.11	-2.4	60.18	1946826	0.22	1	71.19	65545444	0.12	-2.5	64.57	2204938	0.14	4.3	65.99	1261014	0.14	-2.9	57.57	9388043	0.58	1.3	58.19	3542616	0.49	1.7	62.76
45	Actn3b	QLVPLRDQMLQEEVAR	16	642.347	3	Q8AX99	4%	75.38	79.67	9585121	0.1	0.3	76.4	3258168	0.11	5	79.42	10044334	0.11	0.4	76.06	8412235	0.14	5	77.81	7840171	0.13	4.9	79.15	8381903	0.15	4.7	69.59	1371882	0.07	2.1	68.97	1191970	0.05	2.5	69.1	18578080	0.05	2.9	74.65	7498268	0.12	0.4	69.1
46	Tln1	VPEAQLGQPSDYGLFLSDDDPKK	23	840.415	3	Q5U7N6	2%	93.39	99.12	11322549	0.18	-1.1	99.57	11265105	0.17	-1.1	98.7	6707692	0.15	-0.7	89.64	4798848	0.14	-1.7	84.87	71259760	0.15	-4.1	102.37	14610886	0.12	0.2	86.96	1080084	0.16	0.4	86.2	1091181	0.13	0.7	87.84	2793575	0.16	-2	86.6	5175370	0.14	2.1	85.79
47	Tln1	VLGEAMAGISHNAK	14	466.578	3	Q5U7N6	2%	39.93	48.96	10506322	0.04	-0.7	48.58	7885032	0.02	-0.6	45.29	9071548	0.17	0.7	43.16	8856990	0.11	0.7	46.77	12836180	0.18	0.1	47.88	12723192	0.29	0.1	47.89	5831149	0	-2.2	47.54	5071917	0.04	1	46.81	55090460	0.03	-2.2	42.92	129815456	0.01	0.8	46.67
48	Tln1	AGALQCSPNDSYTKK	15	547.263	3	Q5U7N6	2%	17.06	20.95	4071032	0.18	-0.9	21	4133582	0.23	-0.9	20.99	3916393	0.26	-0.8	20.36	12230556	0.4	-1.2	21.28	14267529	0.4	-1.2	21.94	6926856	0.54	-1.9	21.64	2230486	0.13	-0.5	25.87	1890501	0.05	0.9	21.36	19720368	0.09	1	21.53	47972672	0.07	-0.3	21.06
49	Tln2a	VGRVEHGSVALPGILR	16	415.747	4	A0A0R4IIA7	1%	54.97	47.88	86443168	0	0.4	47.75	81746960	0	0.4	48.13	77739760	0	0	47.01	271419328	0	0.3	48.51	327377632	0	-0.3	50.34	294730624	0	0.1	45.73	885409	0	-0.2	53.03	534402	0	-0.3	52.89	17490664	0	0	53.65	18495020	0	0.3	52.88
50	Tln2a	NLATTLAELR	10	551.317	2	A0A0R4IIA7	1%	93.91	98.28	91901024	0.12	-1.1	98.19	80257760	0.12	-1.1	97.27	159322864	0.13	-0.8	98.04	31455582	0.12	-1.1	99.8	26149724	0.12	-1.1	100.62	114651416	0.13	-1.2	97.05	2234685	0.12	1.8	89.52	1985899	0.07	-3.8	96.83	12437573	0.13	1.9	98	13934997	0.11	-0.1	96.66
51	Tln2a	SLSVDPGAGNAK	12	558.288	2	A0A0R4IIA7	1%	22.01	22.88	51674560	0.02	2.4	16.12	36141072	0	-8.8	15.83	45699760	0.01	-8.6	22.24	68909240	0.02	2.3	23.06	73865080	0.01	2.2	24.02	62785288	0.01	2.4	20.19	2143225	0.05	-1.8	26.4	4584802	0	-2.2	26.25	8077063	0.02	-0.9	23.78	4432396	0.04	0.7	23.44
52	Tln2b	SDAEAEIDVDNSKK	14	760.857	2	A0A8M9PZ51	2%	19.02	26.91	486201	0.16	1.2	11.98	222862	0.16	-0.2	11.79	190851	0.1	-0.7	27.21	560920	0.05	2.2	19.51	976779	0.14	-0.1	12.21	392533	0.16	-2.9	16.94	1243930	0.07	0.2	14.43	680397	0.06	0.3	24.03	1067868	0.26	9.8	17.01	1380172	0.11	2	24.32
53	Tln2b	NLATCLAELR	10	580.808	2	A0A8M9PZ51	2%	87.75	94.14	76501088	0.14	3.5	93.98	84831904	0.12	3.5	93.63	51340940	0.13	3.9	93.81	14625998	0.29	3.8	94.77	15030005	0.14	3.6	95.33	20585842	0.14	3.4	82.18	1669212	0.04	0	90.55	881926	0.13	0.7	81.86	17048788	0	0.5	82.48	15608417	0.02	0.8	81.82
54	Tln2b	MAALDLQLKPLPGESLEK	18	651.696	3	A0A8M9PZ51	2%	94.01	88.38	5045409	0.26	-3.6	88.12	5066778	0.26	-3.5	87.69	4203618	0.29	-2.9	85.88	5298536	0	-1.3	87.29	6170448	0.03	-1.2	88.8	6975003	0.03	-1.6	90.69	787983	0.06	6	94.47	700278	0.11	0	88.35	769712	0.11	0	89.38	588008	0.03	-0.7	88.31
55	Fermt1	ITQLYEQAR	9	561.301	2	E9QBZ4	7%	29.75	22.99	91864896	0.05	1.8	33.19	31685878	0.09	-0.8	33.33	26860786	0.1	-0.2	22.2	68727168	0.05	2.1	23.54	207187680	0.05	2	25.01	177019408	0.03	2	36.03	1256612	0.2	1.3	35.89	2010689	0.15	0.4	22.09	6427664	0.31	-0.6	22.25	10255338	0.3	0.6	21.74
56	Fermt1	LLLPAADGMNEVYIR	15	837.948	2	E9QBZ4	7%	103.47	104.11	12228471	0.08	4.5	106.37	3392508	0.06	4.6	97.4	18060632	0.09	1.7	104.91	2541101	0.08	6.5	105.01	3702958	0.09	-2.3	107.77	8194670	0.07	6.4	103.43	2651351	0.16	2.5	102.51	2563156	0.15	2.6	102.74	4285701	0.16	2.3	103.02	11915679	0.14	2.7	102.05
57	Fermt1	IDMSTGLPVTTWR	13	738.879	2	E9QBZ4	7%	94.44	101.06	21438576	0.01	-2.3	104.31	7673909	0.09	0.9	100.44	15539691	0.08	-2.2	101.05	20566894	0	-2.3	103.01	16495759	0.01	-2.2	98.13	15436114	0.07	3.3	85.79	23617378	0.19	4.4	85.02	16589555	0.2	3.9	85.54	284241952	0.2	4.1	86.27	408611648	0.22	4.7	85.61
58	Fermt2	MHVTDLNRDVSLR	13	519.272	3	F1Q8X5	8%	45.98	55.16	5628322	0.01	-10.3	54.97	6632792	0	-10.1	43.63	6950524	0.09	-0.5	42.34	14023178	0.06	-0.2	44.03	13323184	0.06	-0.4	45.49	11222164	0.05	-0.1	50.06	8411215	0.06	-1.5	49.57	16422173	0.06	-1.6	49.54	20589974	0.06	-1.3	50.29	29350358	0.06	-0.9	52.01
59	Fermt2	VNQLYEQAK	9	546.788	2	F1Q8X5	8%	20.99	22.61	29702052	0.47	1.5	22.58	26851996	0.46	1.4	22.7	18847420	0.47	1.7	21.98	47563124	0.44	1.4	23.19	41365860	0.41	1.2	24.52	36219504	0.4	1	18.91	11175545	0.5	1.7	23.68	2872974	0.16	-0.3	18.73	105747264	0.52	2.3	18.65	187174464	0.52	2.5	18.73
60	Fermt2	GCEVTPDVNISGQKFNIK	18	669.339	3	F1Q8X5	8%	66.54	63.22	24124466	0	5.5	73.13	6481293	0.13	0.1	69.64	5191443	0.08	-1.7	62.72	51691880	0	5.8	63.82	55427852	0.01	5.8	65.17	46619080	0.02	5.4	59.13	1092193	0.12	-1	58.49	1641848	0.12	-3.6	75.2	2537263	0.13	-6.7	72.99	19971236	0.14	-5.1	72.1
61	Pdlim1	SAMPFNSASPR	11	582.777	2	Q567X7	11%	38.01	42.91	48626932	0.84	0.5	42.75	45690040	0.84	0.5	42.89	30550738	0.85	0.8	42.25	105321064	0.84	0.5	43.42	106453384	0.85	0.4	44.69	93002512	0.85	0.5	40.64	1090504	0.14	-1.5	40.47	1114951	0.17	-1.2	40.96	1536841	0.25	0.9	41.19	3067317	0.26	3.1	29.36
62	Pdlim1	AAIAADSEVYK	11	569.293	2	Q567X7	11%	31.93	36.04	46541548	0.78	0.6	35.87	44907252	0.78	0.2	36.28	30079926	0.77	0.3	35.34	109899672	0.78	0.4	36.53	117913384	0.77	0.2	37.64	91775760	0.76	0.3	31.48	474958	0.45	-0.4	31.2	480939	0.35	-0.4	31.1	1630635	0.6	1	31.17	2317352	0.44	0.6	30.6
63	Pdlim1	ITPPEGYDVVTVFPK	15	831.443	2	Q567X7	11%	97.13	102.81	77644920	0.73	-2.1	102.66	68918584	0.72	-2	102.23	51237920	0.71	-1.9	102.55	130639792	0.75	-2.1	104.14	144444688	0.75	-2.2	105.05	150124704	0.74	-2.2	100.21	649500	0.48	-1.6	99.48	648595	0.47	-2.2	100.31	2884526	0.55	-1.8	101.02	2756162	0.43	-0.7	100.26
64	Pdlim7	LQGGKDFNTPLTVSR	15	544.962	3	Q6P7E4	9%	48.16	55.14	3695617	0.65	0.2	54.93	4480640	0.66	0.3	54.92	2378544	0.57	0	54.56	6495132	0.66	0.1	55.99	6609149	0.65	0.1	57.32	15840754	0.27	-0.2	57.1	1533961	0.24	2.2	41.22	13068089	0.09	0.4	51.82	7217794	0.04	-4.5	38.94	87345392	0.09	0	49.64
65	Pdlim7	DSLTSSSSQPK	11	568.775	2	Q6P7E4	9%	12.98	13.73	4577645	0.22	1.9	16.81	2742916	0.06	0.4	16.58	2843336	0.09	0.7	16.27	16149164	0.09	0.9	17.03	12991287	0.06	-0.4	17.49	13530544	0.06	0.9	14.63	564838	0.19	1.1	17.35	4762412	0.02	-2.6	13.9	3519001	0.35	0.4	15.71	4915556	0.09	3	13.73
66	Pdlim7	IITGEIMHALK	11	409.237	3	Q6P7E4	9%	66.09	73.2	672353	0.33	3.2	73.16	807780	0.58	1	73.32	1307883	0.35	0.8	72.96	1065261	0.52	1.2	64.8	4220349	0.04	-0.2	75.29	211892	0.11	3.3	73.89	94380	0.23	5.2	73.52	307003	0.26	3.2	71.71	7778553	0.04	1	72.57	6454781	0.04	1.2	71.61
67	Ldb3a	LQGGKDFNMPLTVSR	15	554.959	3	Q7ZVD3	16%	62.98	69.68	25465680	0.14	-0.5	69.63	28279426	0.14	-0.5	69.57	21960286	0.14	0	68.98	28682268	0.14	0.1	55.72	8225584	0.15	-1.1	72.09	30039290	0.14	0	64.39	1775196	0.1	1	63.78	1739942	0.12	1.2	63.61	24090446	0.1	1.3	64.36	24321554	0.11	1.6	63.67
68	Ldb3a	SANFNLALTMQR	12	683.351	2	Q7ZVD3	16%	80.68	72.77	29319378	0.01	6.2	88.39	2237815	0.32	0.2	87.92	4227022	0.28	0.9	86.9	8152617	0.12	2.8	73.49	23947394	0	6.7	75.04	34498452	0.01	6.4	85.42	5029332	0.02	-1.9	84.8	5231130	0.02	-2.1	85.28	4482527	0.06	-1.1	82.37	1050324	0.35	-0.9	81.53
69	Ldb3a	VITHAPANNEFLPSFNPIALK	21	765.083	3	Q7ZVD3	16%	107.56	115.38	8492987	0	1.9	113.53	3929915	0.07	2.8	117.4	35020212	0.16	-5.6	115.31	9780577	0	1.1	116	9462779	0	1.1	115.59	6938632	0.09	2.4	98.31	407591	0	-0.2	116.89	161015	0.04	-0.3	116.59	6796227	0.03	-2.9	116.95	5065095	0.04	-2	116.52
70	Pfn1	AILNTDR	7	401.725	2	E7F0A1	21%	18.67	22.3	108086624	0.68	-1.2	22.26	86250248	0.68	-1.4	22.38	62972924	0.67	-1	21.7	168829920	0.68	-1.2	22.61	160519424	0.65	-1.6	23.65	134945744	0.68	-1.3	22.33	1771448	0.26	1.8	22.6	3311808	0.2	0.4	25.29	4533566	0.1	0.7	22.79	47734448	0.06	1.2	22.29
71	Pfn1	SISALIIAK	9	458.297	2	E7F0A1	21%	67.79	73.32	33280920	0.6	-1	73.19	51729808	0.59	-0.9	72.84	40817588	0.6	-0.7	72.73	80337248	0.61	-0.8	74.28	64287368	0.6	-0.9	75.79	42768836	0.6	-1.1	69.68	668705	0.65	-0.7	68.95	708759	0.64	-0.6	76.89	30180352	0.12	-1.2	70.66	1684673	0.26	-1.3	76.9
72	Pfn1	VNPPVFDMALYLR	13	767.908	2	E7F0A1	21%	124.53	124.43	49251236	0.84	2.2	124.39	47170356	0.84	2.1	124.14	35899312	0.83	2.1	126.21	14440149	0.71	-1	126.36	11498413	0.79	-0.9	124.9	12395936	0.82	2	125.35	563739	0.43	-6.6	125.12	179271	0.61	-2.7	125.23	1504088	0.32	-3.3	125.36	987538	0.25	-6.9	125.19
73	Enah	KIQDHQVVINCAIPK	15	588.326	3	Q5TZC8	4%	38.92	35.6	6491342848	0.2	1.3	35.39	5707845120	0.2	1.4	35.59	3766609408	0.2	1.6	34.61	5164469248	0.2	1.5	36.11	6203059200	0.2	1.5	37.37	4941868032	0.2	1.6	40.24	29909784	0.21	-2.3	46.81	91179104	0.18	6.8	36.07	932701376	0.17	10	36.25	325489056	0.18	10.1	46.64
74	Enah	QVYGLNFGSK	10	556.79	2	Q5TZC8	4%	61.95	67.98	10454463	0.48	3.1	67.85	7322619	0.46	5.3	67.71	6045327	0.41	4.8	67.49	2875653	0.42	-1	69.04	1827294	0.43	-1.6	71.42	3815900	0.65	-1	68.21	564829	0.27	0.7	67.89	2026273	0.17	0.8	65	1121925	0.51	0	65.45	2902288	0.48	-1.5	64.47
75	Enah	QLQELQR	7	457.756	2	Q5TZC8	4%	18.37	23.33	17844836	0.56	-1.4	23.31	14555862	0.64	-1.9	23.26	9843554	0.66	-2	22.75	37821500	0.53	-1.1	23.69	22630466	0.67	-1.9	24.68	25353012	0.64	-2	21.76	6523074	0.27	1.2	21.46	6134646	0.27	1.4	23.84	24947114	0.16	1.7	23.88	22211048	0.14	1.7	23.66
76	Vaspb	KMQTDQQVVINCPIVK	16	634.338	3	A0A8M2BKY8	12%	51.7	57.92	15927711	0.58	0.5	57.85	16186561	0.59	0.7	57.63	10747245	0.57	-0.1	57.66	29931618	0.59	0.1	59.25	30319024	0.58	0	60.53	27158502	0.57	0	59.07	1120297	0.27	2	58.53	1399111	0.28	1.5	58.61	1763701	0.22	0	50.5	4138765	0.08	2.5	45.34
77	Vaspb	YNQATPNFHQWR	12	781.368	2	A0A8M2BKY8	12%	44.53	53.96	1395529	0.48	-1.5	53.76	1118448	0.49	0.1	54.14	698599	0.52	0.1	53.45	5452129	0.28	-1.7	51.64	7371665	0.1	-1.2	52.55	7009898	0.09	0.2	44.36	3852189	0.04	-6.8	44.03	4202168	0.01	-8	49.22	2258158	0.04	-1.3	37	2858370	0.02	6.5	36.51
78	Vaspb	MKPVSQSAEAESGEGESEMER	21	756.663	3	A0A8M2BKY8	12%	29.76	34.25	17856322	0.68	0.1	34.06	17287274	0.68	0	34.21	12668017	0.67	0	33.92	36267428	0.66	0	34.77	33810164	0.67	-0.1	35.85	27211106	0.67	0	26.92	556355	0.21	-1.4	26.5	1384586	0.23	-1.8	32.44	2533098	0.02	0.5	31.13	1641100	0.18	4.9	26.26
79	Pxna	QGVFLPEETPYSCPR	15	890.422	2	Q6R3L1	8%	78.44	83.48	2729278	0.66	-0.7	83.31	2370124	0.69	-0.8	83.17	1579097	0.67	-0.8	83.25	6303970	0.75	-1.1	84.93	6963046	0.76	-1	86.03	5805828	0.78	-1.3	85.81	514986	0.15	-1.1	87.24	722532	0.19	0	80.32	455477	0.59	-1.1	81.17	613402	0.61	-0.2	80.43
80	Pxna	YVPENGVSSVVK	12	639.34	2	Q6R3L1	8%	42.03	48.13	2986455	0.73	-3	47.83	2571747	0.77	-2.9	47.89	1986597	0.57	-1.8	47.48	5727761	0.71	-1.7	48.69	6474829	0.74	-1.3	49.68	5108081	0.68	-1.2	43.92	1171604	0.33	-1.3	43.78	3155920	0.26	1	48.27	2681712	0.42	-5.5	48.78	4882285	0.42	-5.5	47.96
81	Pxna	GVQEETPAQQQAR	13	721.355	2	Q6R3L1	8%	13.82	15.59	7141427	0.73	-2.4	15.67	6788870	0.74	-2.3	15.56	4077293	0.76	-2.4	15.36	11768571	0.72	-2.1	15.78	13802904	0.76	-2.6	16.26	12535281	0.76	-2.5	13.67	256254	0.48	-0.8	13.19	168873	0.42	-1.1	13.67	788007	0.76	-1.7	13.67	1127653	0.77	-1.9	13.49
82	Nexn	LSFEELER	8	511.761	2	A2BEV6	3%	70.19	61.01	1240286	0.11	1.8	72.53	7300374	0.26	0.4	72.69	3491718	0.18	0.1	66.46	5468613	0.07	1.9	73.47	4385782	0.33	0.7	74.83	5390970	0.43	2.5	76.61	1138982	0.15	-0.9	76.05	1153739	0.18	-0.7	60.9	3291281	0.45	2.7	61.71	4302331	0.44	2.9	60.98
83	Nexn	ARFEQMAK	8	490.753	2	A2BEV6	3%	14.76	16.78	910393	0.61	-0.3	16.93	865353	0.56	0.4	16.82	876953	0.46	-0.1	16.06	2449989	0.28	-1	16.79	2792790	0.29	-1	16.93	8335870	0.23	0.4	23.96	24681126	0.36	0.2	23.58	28163952	0.37	0.1	23.29	107335592	0.38	0.9	23.42	172311776	0.38	1.4	22.96
84	Nexn	MQFEQQEIDAALQK	14	839.909	2	A2BEV6	3%	82.03	89.91	3991538	0.03	3.9	89.66	3594369	0.01	4.7	81.13	21406756	0.16	0.3	81.14	3967037	0.03	0.2	82.55	3670602	0.04	0.2	83.69	6822425	0.06	-0.1	87.42	605602	0.15	1.9	86.74	1033584	0.14	1	73.67	621841	0.05	-0.9	88.07	2413594	0.18	-1.9	86.08
[truncated: 11 more columns]
