# Supplementary material for: Actn4 Links Inactive Integrin α5 With Actin in Zebrafish Somites
Source: Mol Cell Proteomics. 2025 Oct 8;25(2):101087. doi: 10.1016/j.mcpro.2025.101087 (PMC12860946; doi:10.1016/j.mcpro.2025.101087)
Supplement: Supplemental Table S11 [file mmc14.xlsx]

## Sheet: TableS11
Supplemental Table S11. PRM Peptide Results
[1] Total Area in log10 transform. A candidate should receive the Library Dot Product > 0.55 and an Average Mass Error PPM between -4 and 4 ppm, otherwise, the Total Area will be "-". [2] noXL: without crosslinking treatment
#	Target	Peptide Sequence	Precursor Mz	Precursor Charge	Itga5LBD_1			Itga5LBD_2			Itga5LBD_3			Itga5AA_1			Itga5AA_2			Itga5AA_3			control_1			control_2			Itga5LBD_noXL_1			Itga5LBD_noXL_2			Itga5LBD_noXL_3			control_noXL_1			control_noXL_2
					Total Area [1]	Library Dot Product	Average Mass Error PPM	Total Area	Library Dot Product	Average Mass Error PPM	Total Area	Library Dot Product	Average Mass Error PPM	Total Area	Library Dot Product	Average Mass Error PPM	Total Area	Library Dot Product	Average Mass Error PPM	Total Area	Library Dot Product	Average Mass Error PPM	Total Area	Library Dot Product	Average Mass Error PPM	Total Area	Library Dot Product	Average Mass Error PPM	Total Area	Library Dot Product	Average Mass Error PPM	Total Area	Library Dot Product	Average Mass Error PPM	Total Area	Library Dot Product	Average Mass Error PPM	Total Area	Library Dot Product	Average Mass Error PPM	Total Area	Library Dot Product	Average Mass Error PPM
1	Itga5	VHQDSVLACAPLYSWR	634.649	3	8.17	0.75	0.1	8.13	0.74	-0.1	8.17	0.75	0.1	7.41	0.76	-0.6	7.44	0.74	-0.5	-	0.22	3	6.87	0.76	-1.1	6.36	0.69	-1	9.04	0.76	-1.2	9.21	0.76	-0.7	9.13	0.76	-0.8	6.33	0.75	-0.8	6.02	0.73	-0.8
2	Itga5	VYVYMQK	465.741	2	7.83	0.55	-2.7	7.84	0.55	-2.5	7.67	0.55	-2.1	7.61	0.55	-2.4	7.56	0.55	-2.4	7.55	0.55	-2.1	-	0.53	-1.7	-	0.02	-1.4	8.75	0.61	-1.4	8.97	0.57	-1.9	9.04	0.57	-2	-	0.45	-1.9	-	0.05	-1.3
3	Itga5	AQILLDCGEDNICVPDLK	1037	2	7.78	0.63	-0.8	7.8	0.63	-0.7	7.61	0.62	-0.6	7.4	0.65	-0.8	7.22	0.63	-0.9	7.68	0.63	-1	6.42	0.61	-0.9	5.67	0.64	-0.3	8.58	0.65	-0.7	8.85	0.64	-0.5	8.88	0.64	-0.5	-	0.33	-0.9	-	0.34	-1.1
4	Itgb1a	LRPEDITQIQPQK	522.626	3	-	0.32	2	-	0.27	1.9	-	0.15	1.5	7.7	0.74	-0.6	7.7	0.77	-0.6	7.69	0.8	-0.8	-	0.17	4.9	-	0.19	5	7.93	0.74	-0.9	8.05	0.75	-0.8	8.15	0.75	-0.8	-	0.1	-0.8	-	0.14	-0.1
5	Itgb1a	LGGIVLPNDGR	555.817	2	-	0.42	-1.6	-	0.41	-1.7	-	0.43	-1.4	7.69	0.73	-0.1	7.74	0.69	-0.1	7.76	0.68	0	-	0.2	-0.2	-	0.35	-1.3	7.62	0.76	0	7.7	0.76	-0.1	7.83	0.75	0.3	-	0.47	-1.8	-	0.44	-1.5
6	Itgb1a	GICECGTCR	556.718	2	6	0.64	0.7	-	0.54	0.7	6	0.66	1.1	7.57	0.82	1.2	7.62	0.83	0.7	7.63	0.83	0.8	-	0.03	-0.6	-	0.01	0.1	7.28	0.84	1.2	7.21	0.83	1.7	7.37	0.83	1.6	-	0.08	-1.8	-	0.11	-1.7
7	Itgb1b	ASAQSCGECIQAGEK	798.343	2	6.84	0.74	1.8	6.76	0.75	1.9	6.69	0.76	2.3	7.36	0.7	0.2	7.37	0.71	0.1	7.32	0.7	0.1	5.84	0.72	-0.3	-	0.24	2.3	8.53	0.72	-0.6	8.78	0.71	-0.4	8.65	0.71	-0.2	5.63	0.62	0.1	5.81	0.7	-0.4
8	Itgb1b	LKPDQITQIQPQQLSLNLR	745.094	3	7.02	0.7	-2.1	7.01	0.71	-2.5	6.94	0.6	-2.2	7.17	0.66	-2.2	7.17	0.64	-2.3	7.6	0.55	-2.7	6.97	0.75	-2.1	6.34	0.73	-2.1	9.05	0.74	-1.9	9.26	0.74	-1.5	9.18	0.74	-1.9	6.44	0.65	-1.3	-	0.55	-1.1
9	Itgb1b	SAVTTVVNPK	508.293	2	6.69	0.62	0.9	6.65	0.64	1.1	-	0.47	1	7.18	0.67	1.2	7.26	0.66	1.3	7.32	0.65	1	-	0.45	0.3	-	0.17	-2.4	8.89	0.75	0.7	9.07	0.74	1.1	9.17	0.74	1	-	0.51	0.9	-	0.53	0.9
10	Fn1a	HASLHTTSLGTGSR	475.58	3	7.32	0.7	-0.8	7.25	0.71	-0.6	7.19	0.71	-0.5	7.49	0.68	-0.7	7.48	0.68	-0.8	7.29	0.67	-0.4	-	0.03	-0.1	-	0.04	-0.3	-	0.26	-0.7	-	0.01	0.4	-	0.03	0.4	-	0.38	-0.7	-	0.36	-0.5
11	Fn1a	ISWSKPLAPITGYR	530.3	3	7.1	0.78	-0.8	7.12	0.78	-0.7	7.09	0.78	-0.6	7.08	0.78	-0.6	7.1	0.79	-0.5	7.31	0.76	-0.9	-	0.09	-1.8	-	0.13	-1.3	6.27	0.6	-1	6.42	0.61	-1.3	6.28	0.75	-1.4	6.05	0.68	-1.2	-	0.18	-1.6
12	Fn1a	SSDINQYIIR	604.817	2	6.97	0.73	0.8	6.99	0.73	0.6	6.81	0.71	-0.5	7.37	0.74	-0.8	7.37	0.73	-0.9	7.33	0.71	-0.9	6.08	0.7	-1.5	6.24	0.61	-1.3	-	0.39	-13.7	-	0.37	-12.6	-	0.38	-12.6	-	0.38	-12.9	-	0.34	-11.3
13	Fn1b	SKPAAEESCYDKFNAR	624.956	3	-	0.54	3.1	-	0.52	3.1	-	0.54	2.6	7.25	0.72	0.8	7.28	0.7	1.1	7.18	0.7	1.7	-	0.19	0	-	0.39	-1.2	-	0.35	3.3	-	0.31	2.9	-	0.34	5	-	0.35	3.2	-	0.4	3.2
14	Fn1b	VVCVYDDRESEPVTGIQK	698.677	3	-	0.03	0.3	-	0.03	0.5	-	0.03	0.5	-	0.04	0.5	-	0.03	0.7	-	0.03	0.3	-	0.14	-1	-	0.11	-0.9	-	0.02	0.1	-	0.01	-0.5	-	0	-0.4	-	0.04	-1.3	-	0	-1.1
15	Fn1b	AVNNEPMTGFLIEATPK	916.467	2	-	0.45	2.4	-	0.45	2.4	6.86	0.69	-2.2	7.23	0.68	-2.3	7.23	0.7	-2.5	7.3	0.62	-1.2	-	0.24	-2.1	-	0.21	-2.1	-	0.21	-1.7	-	0.45	-7.4	-	0.22	-10.1	-	0.22	-1.9	-	0.21	-1.6
16	Cdh2	LLDVNDNAPEFTR	752.376	2	7.25	0.76	-0.8	7.26	0.77	-1.1	7.15	0.75	-0.2	7.51	0.79	-1	7.46	0.79	-1.1	7.22	0.81	-1.1	-	0.27	-2.4	-	0.46	-1.8	-	0.22	-0.5	-	0.23	3.3	-	0.3	2	-	0.25	0.3	-	0.34	1.9
17	Cdh2	IISGDPTGR	458.248	2	7.53	0.79	-1.4	7.55	0.75	-1.3	7.48	0.71	-1	7.77	0.82	-1.2	7.78	0.78	-1.2	7.69	0.76	-1.3	-	0.17	2.6	-	0.05	-0.1	-	0.05	0.5	-	0.05	1.1	-	0.1	-3.1	-	0.05	0	-	0.02	0
18	Cdh2	VIDVNESPNFDPNPK	842.912	2	7.36	0.75	-0.3	7.35	0.74	-0.2	7.21	0.75	-0.5	7.58	0.75	-0.6	7.67	0.75	-1	7.66	0.74	-0.8	-	0.07	-9.8	-	0.06	-9.9	-	0.14	-8	-	0.05	-9.4	-	0.04	-6.7	-	0.11	-9.8	-	0.05	-10.4
19	Cdh1	SDYAIETR	477.73	2	7.45	0.7	-1.3	7.38	0.69	-2.1	7.26	0.69	-2	7.66	0.71	-1.9	7.68	0.69	-1.8	7.69	0.71	-1.8	-	0.18	-1.6	-	0.07	-0.5	-	0.3	0.3	-	0.27	0.5	-	0.3	0.7	-	0.17	-2.6	-	0.21	-1.4
20	Cdh1	ITGEGADLDPK	558.283	2	-	0.42	0.5	-	0.42	0.5	-	0.39	0.8	-	0.37	1.1	-	0.38	1.2	-	0.39	1.1	-	0.07	-1.3	-	0.06	-1.2	-	0.03	1	-	0.24	-2.4	-	0.27	-0.7	-	0.13	-1	-	0.08	-0.9
21	Cdh1	GIFTIDR	411.229	2	6.76	0.61	0.9	6.79	0.59	1.1	6.83	0.64	0.9	6.93	0.65	1	6.91	0.64	0.2	-	0.01	1.7	-	0	-0.1	-	0	-0.1	-	0.04	0.1	-	0	0.6	-	0	0.6	-	0	-0.2	-	0	-0.1
22	Itgb5	GCDAPFIENPR	638.293	2	-	0.29	0.4	-	0.21	2.2	-	0.2	2.6	-	0.5	-0.3	-	0.47	-0.7	-	0.2	1.9	-	0.01	10.4	-	0.06	11	-	0.11	2.6	-	0.12	-0.1	-	0.04	1	-	0.09	4.7	-	0.09	4.3
23	Itgb5	LFPNCVPTFGFR	727.866	2	-	0.19	0.2	-	0.2	0.4	-	0.05	2.5	-	0.16	0.5	-	0.16	0.5	-	0.18	0.4	-	0.05	-2.6	-	0.05	-3.9	-	0.13	-5.1	-	0.13	-1.6	-	0.11	-1.6	-	0.1	-5	-	0.1	-4.8
24	Itgb5	NRDAPEGGFDAILQAAVCR	687.337	3	-	0.22	2.1	-	0.22	2.5	-	0.12	-2.3	-	0.09	-2.5	-	0.1	-2.1	-	0.22	2.5	-	0.19	2.2	-	0.09	4.9	-	0.02	2.8	-	0.02	3	-	0.03	3.1	-	0.05	4.6	-	0.13	1.7
25	Actba	AGFAGDDAPR	488.728	2	9.38	0.85	-1.4	9.33	0.85	-1.2	9.32	0.85	-1.4	9.83	0.85	-1.5	9.84	0.85	-1.6	9.84	0.85	-1.6	7.8	0.87	-1.8	7.83	0.86	-1.8	8.58	0.81	-1.7	8.71	0.82	-1.6	8.64	0.82	-1.9	8.13	0.86	-2.3	8.16	0.86	-2
26	Actba	DSYVGDEAQSKR	677.815	2	8.95	0.8	-2.2	8.96	0.8	-2.1	8.84	0.8	-2.9	9.54	0.8	-2.6	9.5	0.8	-2.8	9.5	0.8	-2.8	7.42	0.8	-3.3	7.39	0.8	-3.4	6.92	0.8	-2.7	8.06	0.8	-3	8.3	0.8	-3	7.67	0.8	-3.4	7.24	0.8	-3.2
27	Actba	GYSFTTTAER	566.767	2	9.19	0.78	-0.5	9.14	0.78	-0.5	9.2	0.79	-0.3	9.53	0.79	-0.8	9.57	0.78	-0.5	9.6	0.78	-0.6	7.1	0.8	-2.6	7.13	0.81	-2.4	8.12	0.8	-2.5	8.06	0.81	-2.6	8.25	0.81	-2.7	7.79	0.81	-2.5	7.64	0.81	-2.6
28	Flna	AWGPGLESGVVGK	628.835	2	7.48	0.71	-0.6	7.57	0.7	-0.3	7.47	0.72	-0.1	8.08	0.72	0	8.1	0.74	-0.1	8.02	0.73	-0.3	6.33	0.71	-0.4	6.33	0.72	-0.8	6.79	0.74	-0.5	6.93	0.73	-0.5	6.76	0.72	-0.6	6.86	0.72	-1	6.72	0.74	-0.7
29	Flna	TCINNPSGNRTEALIR	605.976	3	7.6	0.77	-1.6	7.55	0.77	-1.5	7.56	0.78	-1.4	8.1	0.77	-1.2	8.12	0.77	-1.3	8.05	0.77	-1.4	5.52	0.64	-0.7	5.6	0.64	-1.7	6.43	0.65	-1.7	6.72	0.69	-1.7	6.76	0.6	-1.7	6.47	0.62	-1.5	6.34	0.6	-1.5
30	Flna	ANIPQVFSVDASK	688.364	2	7.67	0.68	0.3	7.66	0.68	0.5	7.62	0.68	0.7	8.22	0.68	0.8	8.23	0.68	0.6	8.18	0.68	0.5	6.48	0.71	-0.4	6.3	0.71	-0.2	6.97	0.7	0.3	7.03	0.69	0.8	6.97	0.7	1.1	6.92	0.71	0	6.84	0.7	-0.3
31	Actn4	ICEQWDALGSLTQNRR	649.655	3	7.39	0.77	-0.3	7.38	0.8	-0.5	7.65	0.8	-0.2	7.59	0.83	-0.7	7.62	0.82	-0.6	7.83	0.82	-0.7	5.28	0.58	-0.7	5.24	0.56	0	6.14	0.72	0.2	6.25	0.65	-0.5	6.34	0.71	-0.1	5.75	0.72	0.2	5.74	0.67	-0.9
32	Actn4	TINEIENQVLTR	715.386	2	7.47	0.68	0.9	7.53	0.61	0.9	7.78	0.66	0.5	8.02	0.61	0.4	8.05	0.77	0	8.04	0.78	0	-	0.35	-0.9	-	0.35	-3.1	-	0.46	-4.9	-	0.4	-6.1	-	0.43	-0.9	-	0.33	-0.8	-	0.36	-2.3
33	Actn4	GISQEQLHEYR	453.893	3	7.34	0.64	-1.1	7.29	0.67	-1	7.5	0.68	-0.9	7.83	0.66	-0.8	7.9	0.66	-0.9	7.9	0.69	-0.9	-	0.39	-1.5	-	0.1	-0.4	6.28	0.61	-1.5	6.17	0.72	-0.9	6.32	0.69	-1.3	-	0.14	-0.6	-	0.14	-0.5
34	Cfl1	HIIMEQGQEILQGDEGDPYLK	805.062	3	8.89	0.67	-1.2	8.91	0.67	-1.1	8.76	0.67	-0.8	8.72	0.67	-0.9	8.69	0.67	-1.1	9.07	0.67	-1.2	6.28	0.7	-2.6	6.29	0.74	-2.7	7	0.68	-1	7.22	0.67	-0.9	7.2	0.66	-1.2	6.9	0.66	-1.3	6.58	0.66	-1.1
35	Cfl1	YALYDATYETK	669.317	2	8.95	0.67	0	8.9	0.67	-0.1	8.79	0.67	0.1	9.37	0.67	0	9.34	0.67	0	-	0.36	2.7	-	0.52	1.6	-	0.52	1.3	7.58	0.62	0.6	7.69	0.62	1.1	7.73	0.63	1	7.59	0.57	0.7	-	0.5	1.7
36	Cfl1	LGGASVVSLEGKPLTD	771.922	2	9.04	0.68	-0.9	9.03	0.68	-1	8.83	0.69	-0.8	9.48	0.68	-0.7	9.43	0.68	-0.9	9.41	0.68	-0.9	7.37	0.68	-0.8	7.39	0.68	-0.9	7.63	0.68	-0.8	7.84	0.68	-0.6	7.78	0.68	-0.4	7.47	0.68	-0.9	7.32	0.68	-0.8
37	Pdlim1	SAMPFNSASPR	582.777	2	7.69	0.84	0.5	7.66	0.84	0.5	7.49	0.85	0.8	8.02	0.84	0.5	8.03	0.85	0.4	7.97	0.85	0.5	-	0.14	-1.5	-	0.17	-1.2	-	0.25	0.9	-	0.26	3.1	-	0.02	-0.1	-	0.21	-0.5	-	0.02	-0.5
38	Pdlim1	AAIAADSEVYK	569.293	2	7.67	0.78	0.6	7.65	0.78	0.2	7.48	0.77	0.3	8.04	0.78	0.4	8.07	0.77	0.2	7.96	0.76	0.3	-	0.45	-0.4	-	0.35	-0.4	6.21	0.6	1	-	0.44	0.6	-	0.49	1.4	-	0.23	1.6	-	0.19	0.4
39	Pdlim1	ITPPEGYDVVTVFPK	831.443	2	7.89	0.73	-2.1	7.84	0.72	-2	7.71	0.71	-1.9	8.12	0.75	-2.1	8.16	0.75	-2.2	8.18	0.74	-2.2	-	0.48	-1.6	-	0.47	-2.2	-	0.55	-1.8	-	0.43	-0.7	-	0.46	-0.6	-	0.02	0.9	-	0.03	-1.7
40	Pfn1	AILNTDR	401.725	2	8.03	0.68	-1.2	7.94	0.68	-1.4	7.8	0.67	-1	8.23	0.68	-1.2	8.21	0.65	-1.6	8.13	0.68	-1.3	-	0.26	1.8	-	0.2	0.4	-	0.1	0.7	-	0.06	1.2	-	0.08	1.2	-	0.19	0.5	-	0.2	0.7
41	Pfn1	SISALIIAK	458.297	2	7.52	0.6	-1	7.71	0.59	-0.9	7.61	0.6	-0.7	7.9	0.61	-0.8	7.81	0.6	-0.9	7.63	0.6	-1.1	5.83	0.65	-0.7	5.85	0.64	-0.6	-	0.12	-1.2	-	0.26	-1.3	-	0.12	-1.8	-	0.15	-1.7	-	0.14	-1.3
42	Pfn1	VNPPVFDMALYLR	767.908	2	7.69	0.84	2.2	7.67	0.84	2.1	7.56	0.83	2.1	7.16	0.71	-1	7.06	0.79	-0.9	7.09	0.82	2	-	0.43	-6.6	5.25	0.61	-2.7	-	0.32	-3.3	-	0.25	-6.9	-	0.34	-4.4	-	0.23	-1.3	-	0.23	-2.1
43	Vaspb	KMQTDQQVVINCPIVK	634.338	3	7.2	0.58	0.5	7.21	0.59	0.7	7.03	0.57	-0.1	7.48	0.59	0.1	7.48	0.58	0	7.43	0.57	0	-	0.27	2	-	0.28	1.5	-	0.22	0	-	0.08	2.5	-	0.16	-0.3	-	0.02	-1.8	-	0.09	0.3
44	Vaspb	YNQATPNFHQWR	781.368	2	-	0.48	-1.5	-	0.49	0.1	-	0.52	0.1	-	0.28	-1.7	-	0.1	-1.2	-	0.09	0.2	-	0.04	-6.8	-	0.01	-8	-	0.04	-1.3	-	0.02	6.5	-	0.03	6.4	-	0.01	-8.2	-	0.07	-6.2
45	Vaspb	MKPVSQSAEAESGEGESEMER	756.663	3	7.25	0.68	0.1	7.24	0.68	0	7.1	0.67	0	7.56	0.66	0	7.53	0.67	-0.1	7.43	0.67	0	-	0.21	-1.4	-	0.23	-1.8	-	0.02	0.5	-	0.18	4.9	-	0.19	-0.2	-	0.19	-2.3	-	0.44	0.6
46	Pxna	QGVFLPEETPYSCPR	890.422	2	6.44	0.66	-0.7	6.37	0.69	-0.8	6.2	0.67	-0.8	6.8	0.75	-1.1	6.84	0.76	-1	6.76	0.78	-1.3	-	0.15	-1.1	-	0.19	0	5.66	0.59	-1.1	5.79	0.61	-0.2	5.68	0.58	0.3	-	0.48	-0.1	-	0.37	-0.2
47	Pxna	YVPENGVSSVVK	639.34	2	6.48	0.73	-3	6.41	0.77	-2.9	6.3	0.57	-1.8	6.76	0.71	-1.7	6.81	0.74	-1.3	6.71	0.68	-1.2	-	0.33	-1.3	-	0.26	1	-	0.42	-5.5	-	0.42	-5.5	-	0.43	-5.7	-	0.15	-1.3	-	0.06	1.3
48	Pxna	GVQEETPAQQQAR	721.355	2	6.85	0.73	-2.4	6.83	0.74	-2.3	6.61	0.76	-2.4	7.07	0.72	-2.1	7.14	0.76	-2.6	7.1	0.76	-2.5	-	0.48	-0.8	-	0.42	-1.1	5.9	0.76	-1.7	6.05	0.77	-1.9	5.97	0.7	-2	6.11	0.74	-2.2	5.93	0.71	-1.2
49	Actn1	ICDQWDSLGVLTQK	831.911	2	-	0.02	2.6	-	0.02	2.7	-	0.02	4	-	0	2.6	-	0	2.7	-	0	2.7	-	0.03	3.2	-	0.03	1.5	-	0.04	1.3	-	0.04	1.9	-	0.03	1.2	-	0.03	0.6	-	0.03	1.3
50	Actn1	QAILGIHNEIAK	436.254	3	-	0.01	-0.4	-	0.14	0.9	-	0.01	-0.4	-	0	-0.4	-	0.01	-0.2	-	0	-0.4	-	0.33	0.3	-	0.32	0.2	-	0.33	0.6	-	0.33	0.8	-	0.32	1	-	0.33	0.1	-	0.32	0.5
51	Actn1	TINEIENQILTR	722.394	2	6.27	0.71	1.3	6.24	0.68	1.5	6.61	0.74	1.3	6.7	0.72	-0.1	6.75	0.74	-0.3	6.7	0.72	0.6	-	0.18	2.5	-	0.19	3.1	-	0.18	2.5	-	0.21	2.2	-	0.2	2.8	-	0.18	2.2	-	0.22	3
52	Actn2b	LNKDDPLGNLNLAFDIAEK	700.704	3	-	0.16	-7.6	-	0.14	-7.5	-	0.15	-7.2	-	0.18	-6.6	-	0.18	-6.5	-	0.15	-7.6	-	0	0.2	-	0.03	0.6	-	0.13	-0.4	-	0.13	-0.9	-	0.02	-1	-	0.02	0.6	-	0.03	1
53	Actn2b	QAILGIQQEVLK	670.401	2	-	0.21	-0.8	-	0.22	-0.3	-	0.22	-0.3	-	0.21	-0.8	-	0.22	-0.3	-	0.22	-0.9	-	0	-1.5	-	0	-1.1	-	0.07	-0.8	-	0.14	-1	-	0.14	-1.1	-	0.08	-1.5	-	0.02	-1.4
54	Actn2b	ILAADKPYILSDELRR	625.023	3	-	0.51	3.2	-	0.51	3.2	-	0.5	3.5	-	0.12	-11.8	-	0.3	-5.7	-	0.36	-3.9	-	0.08	1.9	-	0.08	2.1	-	0.08	7.1	-	0.08	6.8	-	0.05	1.9	-	0.06	6.4	-	0.05	1.4
55	Actn3b	VLAVNQENER	586.307	2	-	0.25	2.2	-	0.28	2.5	-	0.29	2.8	-	0.33	2.3	-	0.25	2.8	-	0.25	3.1	-	0.16	-0.6	-	0.15	-1.1	-	0.19	3.2	-	0.2	-0.8	-	0.15	2.1	-	0.07	-0.1	-	0.08	0.3
56	Actn3b	MVSDIANAWK	567.784	2	-	0.1	-2.2	-	0.1	-2.5	-	0.1	-2.6	-	0.11	-2.4	-	0.22	1	-	0.12	-2.5	-	0.14	4.3	-	0.14	-2.9	6.97	0.58	1.3	-	0.49	1.7	-	0.08	4	-	0.16	-3.8	-	0.1	2
57	Actn3b	QLVPLRDQMLQEEVAR	642.347	3	-	0.1	0.3	-	0.11	5	-	0.11	0.4	-	0.14	5	-	0.13	4.9	-	0.15	4.7	-	0.07	2.1	-	0.05	2.5	-	0.05	2.9	-	0.12	0.4	-	0.03	3.5	-	0.05	2.3	-	0.06	2.5
58	Tln1	VPEAQLGQPSDYGLFLSDDDPKK	840.415	3	-	0.18	-1.1	-	0.17	-1.1	-	0.15	-0.7	-	0.14	-1.7	-	0.15	-4.1	-	0.12	0.2	-	0.16	0.4	-	0.13	0.7	-	0.16	-2	-	0.14	2.1	-	0.18	1.7	-	0.18	-1.9	-	0.18	-1.4
59	Tln1	VLGEAMAGISHNAK	466.578	3	-	0.04	-0.7	-	0.02	-0.6	-	0.17	0.7	-	0.11	0.7	-	0.18	0.1	-	0.29	0.1	-	0	-2.2	-	0.04	1	-	0.03	-2.2	-	0.01	0.8	-	0.02	-1.6	-	0.04	1.4	-	0.01	-2
60	Tln1	AGALQCSPNDSYTKK	547.263	3	-	0.18	-0.9	-	0.23	-0.9	-	0.26	-0.8	-	0.4	-1.2	-	0.4	-1.2	-	0.54	-1.9	-	0.13	-0.5	-	0.05	0.9	-	0.09	1	-	0.07	-0.3	-	0.06	-0.5	-	0.07	0	-	0.09	0.7
61	Tln2a	VGRVEHGSVALPGILR	415.747	4	-	0	0.4	-	0	0.4	-	0	0	-	0	0.3	-	0	-0.3	-	0	0.1	-	0	-0.2	-	0	-0.3	-	0	0	-	0	0.3	-	0	0.4	-	0	-0.4	-	0	-0.1
62	Tln2a	NLATTLAELR	551.317	2	-	0.12	-1.1	-	0.12	-1.1	-	0.13	-0.8	-	0.12	-1.1	-	0.12	-1.1	-	0.13	-1.2	-	0.12	1.8	-	0.07	-3.8	-	0.13	1.9	-	0.11	-0.1	-	0.12	0	-	0.11	1.3	-	0.13	1.6
63	Tln2a	SLSVDPGAGNAK	558.288	2	-	0.02	2.4	-	0	-8.8	-	0.01	-8.6	-	0.02	2.3	-	0.01	2.2	-	0.01	2.4	-	0.05	-1.8	-	0	-2.2	-	0.02	-0.9	-	0.04	0.7	-	0.08	0.3	-	0.03	-1.2	-	0.03	-1.1
64	Tln2b	SDAEAEIDVDNSKK	760.857	2	-	0.16	1.2	-	0.16	-0.2	-	0.1	-0.7	-	0.05	2.2	-	0.14	-0.1	-	0.16	-2.9	-	0.07	0.2	-	0.06	0.3	-	0.26	9.8	-	0.11	2	-	0.27	10.3	-	0.26	9.6	-	0.26	9.4
65	Tln2b	NLATCLAELR	580.808	2	-	0.14	3.5	-	0.12	3.5	-	0.13	3.9	-	0.29	3.8	-	0.14	3.6	-	0.14	3.4	-	0.04	0	-	0.13	0.7	-	0	0.5	-	0.02	0.8	-	0.02	1	-	0	0.3	-	0.01	0.4
66	Tln2b	MAALDLQLKPLPGESLEK	651.696	3	-	0.26	-3.6	-	0.26	-3.5	-	0.29	-2.9	-	0	-1.3	-	0.03	-1.2	-	0.03	-1.6	-	0.06	6	-	0.11	0	-	0.11	0	-	0.03	-0.7	-	0.1	-0.4	-	0.06	5	-	0.17	0.4
67	Fermt1	ITQLYEQAR	561.301	2	-	0.05	1.8	-	0.09	-0.8	-	0.1	-0.2	-	0.05	2.1	-	0.05	2	-	0.03	2	-	0.2	1.3	-	0.15	0.4	-	0.31	-0.6	-	0.3	0.6	-	0.29	0.3	-	0.14	-1.1	-	0.27	-0.5
68	Fermt1	LLLPAADGMNEVYIR	837.948	2	-	0.08	4.5	-	0.06	4.6	-	0.09	1.7	-	0.08	6.5	-	0.09	-2.3	-	0.07	6.4	-	0.16	2.5	-	0.15	2.6	-	0.16	2.3	-	0.14	2.7	-	0.16	3	-	0.15	2.7	-	0.13	2.3
69	Fermt1	IDMSTGLPVTTWR	738.879	2	-	0.01	-2.3	-	0.09	0.9	-	0.08	-2.2	-	0	-2.3	-	0.01	-2.2	-	0.07	3.3	-	0.19	4.4	-	0.2	3.9	-	0.2	4.1	-	0.22	4.7	-	0.21	4.7	-	0.2	4.1	-	0.21	4.2
70	Fermt2	MHVTDLNRDVSLR	519.272	3	-	0.01	-10.3	-	0	-10.1	-	0.09	-0.5	-	0.06	-0.2	-	0.06	-0.4	-	0.05	-0.1	-	0.06	-1.5	-	0.06	-1.6	-	0.06	-1.3	-	0.06	-0.9	-	0	0.4	-	0.05	-1.5	-	0.05	-1.4
71	Fermt2	VNQLYEQAK	546.788	2	-	0.47	1.5	-	0.46	1.4	-	0.47	1.7	-	0.44	1.4	-	0.41	1.2	-	0.4	1	-	0.5	1.7	-	0.16	-0.3	-	0.52	2.3	-	0.52	2.5	-	0.52	2.3	-	0.52	1.5	-	0.53	1.9
72	Fermt2	GCEVTPDVNISGQKFNIK	669.339	3	-	0	5.5	-	0.13	0.1	-	0.08	-1.7	-	0	5.8	-	0.01	5.8	-	0.02	5.4	-	0.12	-1	-	0.12	-3.6	-	0.13	-6.7	-	0.14	-5.1	-	0.15	-4.6	-	0.03	-0.8	-	0.12	-0.8
73	Pdlim7	LQGGKDFNTPLTVSR	544.962	3	6.57	0.65	0.2	6.65	0.66	0.3	6.38	0.57	0	6.81	0.66	0.1	6.82	0.65	0.1	-	0.27	-0.2	-	0.24	2.2	-	0.09	0.4	-	0.04	-4.5	-	0.09	0	-	0.08	6.9	-	0.07	-0.8	-	0.08	-0.7
74	Pdlim7	DSLTSSSSQPK	568.775	2	-	0.22	1.9	-	0.06	0.4	-	0.09	0.7	-	0.09	0.9	-	0.06	-0.4	-	0.06	0.9	-	0.19	1.1	-	0.02	-2.6	-	0.35	0.4	-	0.09	3	-	0.33	1.4	-	0.03	1	-	0.02	-4.3
75	Pdlim7	IITGEIMHALK	409.237	3	-	0.33	3.2	5.91	0.58	1	-	0.35	0.8	-	0.52	1.2	-	0.04	-0.2	-	0.11	3.3	-	0.23	5.2	-	0.26	3.2	-	0.04	1	-	0.04	1.2	-	0.05	1.6	-	0.13	0.8	-	0.12	-1.9
76	Ldb3a	LQGGKDFNMPLTVSR	554.959	3	-	0.14	-0.5	-	0.14	-0.5	-	0.14	0	-	0.14	0.1	-	0.15	-1.1	-	0.14	0	-	0.1	1	-	0.12	1.2	-	0.1	1.3	-	0.11	1.6	-	0.11	1.7	-	0.1	0.9	-	0.1	1.2
77	Ldb3a	SANFNLALTMQR	683.351	2	-	0.01	6.2	-	0.32	0.2	-	0.28	0.9	-	0.12	2.8	-	0	6.7	-	0.01	6.4	-	0.02	-1.9	-	0.02	-2.1	-	0.06	-1.1	-	0.35	-0.9	-	0.31	-1.7	-	0.05	-1.8	-	0.04	6.9
78	Ldb3a	VITHAPANNEFLPSFNPIALK	765.083	3	-	0	1.9	-	0.07	2.8	-	0.16	-5.6	-	0	1.1	-	0	1.1	-	0.09	2.4	-	0	-0.2	-	0.04	-0.3	-	0.03	-2.9	-	0.04	-2	-	0.03	-2.4	-	0.04	-1.2	-	0.03	-1.3
79	Enah	KIQDHQVVINCAIPK	588.326	3	-	0.2	1.3	-	0.2	1.4	-	0.2	1.6	-	0.2	1.5	-	0.2	1.5	-	0.2	1.6	-	0.21	-2.3	-	0.18	6.8	-	0.17	10	-	0.18	10.1	-	0.18	7.7	-	0.18	6.7	-	0.18	6.9
80	Enah	QVYGLNFGSK	556.79	2	-	0.48	3.1	-	0.46	5.3	-	0.41	4.8	-	0.42	-1	-	0.43	-1.6	6.58	0.65	-1	-	0.27	0.7	-	0.17	0.8	-	0.51	0	-	0.48	-1.5	-	0.41	1	-	0.17	-1.3	-	0.11	1.2
81	Enah	QLQELQR	457.756	2	7.25	0.56	-1.4	7.16	0.64	-1.9	6.99	0.66	-2	-	0.53	-1.1	7.35	0.67	-1.9	7.4	0.64	-2	-	0.27	1.2	-	0.27	1.4	-	0.16	1.7	-	0.14	1.7	-	0.13	1.4	-	0.25	-0.7	-	0.1	1.6
82	Nexn	LSFEELER	511.761	2	-	0.11	1.8	-	0.26	0.4	-	0.18	0.1	-	0.07	1.9	-	0.33	0.7	-	0.43	2.5	-	0.15	-0.9	-	0.18	-0.7	-	0.45	2.7	-	0.44	2.9	-	0.47	2.5	-	0.43	2.3	-	0.46	2.4
83	Nexn	ARFEQMAK	490.753	2	5.96	0.61	-0.3	5.94	0.56	0.4	-	0.46	-0.1	-	0.28	-1	-	0.29	-1	-	0.23	0.4	-	0.36	0.2	-	0.37	0.1	-	0.38	0.9	-	0.38	1.4	-	0.39	1.1	-	0.39	0.3	-	0.37	0.3
84	Nexn	MQFEQQEIDAALQK	839.909	2	-	0.03	3.9	-	0.01	4.7	-	0.16	0.3	-	0.03	0.2	-	0.04	0.2	-	0.06	-0.1	-	0.15	1.9	-	0.14	1	-	0.05	-0.9	-	0.18	-1.9	-	0.43	0.8	-	0.03	-1.2	-	0.04	-1.1
