# Supplementary material for: Actn4 Links Inactive Integrin α5 With Actin in Zebrafish Somites
Source: Mol Cell Proteomics. 2025 Oct 8;25(2):101087. doi: 10.1016/j.mcpro.2025.101087 (PMC12860946; doi:10.1016/j.mcpro.2025.101087)
Supplement: Supplemental Table S12 [file mmc15.xlsx]

## Sheet: TableS12
Supplemental Table S12. PRM Proteins Results
[1] Adhesome data from https://adhesome.org/. [2] Consensus data from Supplementary Table 4 of Horton, Edward R. et al. (2015). Nature Cell Biology 17 (12), pp. 1577–1587. DOI: 10.1038/ncb3257. [3] Protein level in log10 transform [4] FC: fold change, comparing Itga5LBD to Itga5AA; > 2 meaning more in the Itga5LBD dataset [5] LogFC: FC in log2 transform [6] FDR: false discovery rate [7] noXL: wit…
#	Target	Reason	Somite Gene Expression	ID	Name	Description	Human_x000D_ Symbol	Adhesome [1]	Consensus/ appearance number [2]	Protein Level Itga5LBD_1 [3]	Protein Level Itga5LBD_2	Protein Level Itga5LBD_3	Protein Level Itga5AA_1	Protein Level Itga5AA_2	Protein Level Itga5AA_3	Protein Level control_1	Protein Level control_2	FC [4]	logFC [5]	P.Value	FDR [6]	-log10(FDR)	Group	Protein Level Itga5LBD_noXL_1 [7]	Protein Level Itga5LBD_noXL_2	Protein Level Itga5LBD_noXL_3	Protein Level control_noXL_1	Protein Level control_noXL_2
1	Itga5	known, positive	yes	ZDB-GENE-031116-52	integrin, alpha 5 (fibronectin receptor, alpha polypeptide)	Enables fibronectin binding activity and protein heterodimerization activity. Acts upstream of or within several processes, including camera-type eye development; chordate embryonic development; and circulatory system development. Predicted to be located in membrane. Predicted to be part of integrin complex. Predicted to be active in external side of plasma membrane. Is expressed in several struc…	ITGA5	yes/Adhesion receptor/Intrinsic Proteins	yes/7	8.44	8.43	8.37	7.96	7.9	7.92	7	6.44	1	0	1	1	0	Equ	9.31	9.52	9.5	-	-
2	Itgb1a	known, positive	yes	ZDB-GENE-060803-2	integrin, beta 1a	Enables fibronectin binding activity and protein heterodimerization activity. Acts upstream of or within several processes, including atrioventricular valve morphogenesis; intracellular signal transduction; and positive regulation of sprouting angiogenesis. Predicted to be located in several cellular components, including lamellipodium; melanosome; and ruffle membrane. Predicted to be part of int…	ITGB1	yes/Adhesion receptor/Intrinsic Proteins	yes/7	-	-	-	8.14	8.17	8.17	-	-	-42.0186	-5.39296	1.0891e-06	4.62866e-06	5.33	AA	8.16	8.25	8.37	-	-
3	Itgb1b	known, positive	yes	ZDB-GENE-030909-10	integrin, beta 1b	Enables protein heterodimerization activity. Involved in cell adhesion mediated by integrin and endothelial cell-matrix adhesion via fibronectin. Acts upstream of or within several processes, including Kupffer's vesicle development; cell migration involved in gastrulation; and muscle cell development. Predicted to be located in several cellular components, including lamellipodium; melanosome; and…	ITGB1	yes/Adhesion receptor/Intrinsic Proteins	yes/7	7.34	7.31	7.13	7.72	7.75	7.91	7	-	-10.4096	-3.37984	5.25457e-05	7.44397e-05	4.13	AA	9.35	9.56	9.53	6.5	-
4	Fn1a	known, positive	yes	ZDB-GENE-000426-1	fibronectin 1a	Enables integrin binding activity. Acts upstream of or within several processes, including chordate embryonic development; circulatory system development; and epithelial cell differentiation. Located in interstitial matrix. Is expressed in several structures, including cardiovascular system; mesoderm; nervous system; tail bud; and yolk. Human ortholog(s) of this gene implicated in calcium oxalate…	FN1	as the substrate	as the substrate	7.63	7.61	7.54	7.82	7.82	7.79	-	-	-5.0325	-2.33127	5.22491e-07	2.96078e-06	5.53	AA	-	-	-	-	-
5	Fn1b	known, positive	yes	ZDB-GENE-030131-6545	fibronectin 1b	Predicted to enable integrin binding activity and proteoglycan binding activity. Acts upstream of or within atrioventricular valve morphogenesis; heart field specification; and somitogenesis. Predicted to be located in extracellular region. Predicted to be active in collagen-containing extracellular matrix and extracellular space. Is expressed in several structures, including fin; integument; mes…	FN1	as the substrate	as the substrate	-	-	-	7.54	7.56	7.55	-	-	-10.2986	-3.36438	7.62473e-06	1.44023e-05	4.84	AA	-	-	-	-	-
6	Cdh2	known, positive	yes	ZDB-GENE-990415-171	cadherin 2, type 1, N-cadherin (neuronal)	Predicted to enable cadherin binding activity and calcium ion binding activity. Acts upstream of or within several processes, including axial mesoderm structural organization; embryonic morphogenesis; and nervous system development. Located in perinuclear region of cytoplasm and presynaptic membrane. Part of catenin complex. Is expressed in several structures, including germ ring; immature eye; m…	CDH2	-	-	7.87	7.88	7.78	8.11	8.13	8.05	-	-	-5.42134	-2.43865	4.62147e-06	1.30942e-05	4.88	AA	-	-	-	-	-
7	Cdh1	known, positive	-	ZDB-GENE-010606-1	cadherin 1, type 1, E-cadherin (epithelial)	Enables G-protein alpha-subunit binding activity. Acts upstream of or within several processes, including adherens junction maintenance; embryonic morphogenesis; and germ cell migration. Located in several cellular components, including adherens junction; cell cortex; and microvillus. Part of catenin complex. Is expressed in several structures, including axial mesoderm; blastoderm; germ ring; ner…	CDH1	-	-	7.53	7.48	7.4	7.73	7.75	-	-	-	-5.70859	-2.51313	1.86259e-06	6.33281e-06	5.2	AA	-	-	-	-	-
8	Itgb5	negative	-	ZDB-GENE-030131-6022	integrin, beta 5	Predicted to have integrin binding activity. Predicted to be involved in several processes, including cell adhesion mediated by integrin; cell-matrix adhesion; and integrin-mediated signaling pathway. Predicted to localize to cell surface; focal adhesion; and integrin complex. Is expressed in margin. Orthologous to human ITGB5 (integrin subunit beta 5).	ITGB5	yes/Adhesion receptor/Intrinsic Proteins	-	-	-	-	-	-	-	-	-	-	-	-	-	-	-	-	-	-	-	-
9	Actba	network cross with ADH	-	ZDB-GENE-000329-1	actin, beta 1	Predicted to be a structural constituent of postsynaptic actin cytoskeleton. Predicted to be located in several cellular components, including actin cytoskeleton; dense body; and focal adhesion. Predicted to be active in actin filament. Is expressed in several structures, including eye; hematopoietic cell; liver; male organism; and pleuroperitoneal region. Human ortholog(s) of this gene implicate…	ACTB	yes/Adaptor/Intrinsic Proteins	no	9.69	9.65	9.64	10.13	10.14	10.15	8.01	8.03	-9.26469	-3.21174	3.82746e-07	2.96078e-06	5.53	AA	8.71	8.87	8.91	8.39	8.31
10	Flna	network cross with ADH	-	ZDB-GENE-030131-2145	filamin A, alpha (actin binding protein 280)	Predicted to enable actin binding activity. Acts upstream of or within determination of heart left/right asymmetry. Is expressed in head. Human ortholog(s) of this gene implicated in X-linked recessive disease (multiple); bone development disease (multiple); heart valve disease (multiple); periventricular nodular heterotopia; and terminal osseous dysplasia. Orthologous to human FLNA (filamin A).	FLNA	yes/Actin regulation/Intrinsic Proteins	no	8.07	8.07	8.03	8.62	8.63	8.57	6.74	6.65	-10.7053	-3.42026	3.51022e-07	2.96078e-06	5.53	AA	7.26	7.39	7.32	7.27	7.16
11	Actn4	network cross with ADH	yes	ZDB-GENE-030131-940	actinin, alpha 4	Predicted to enable actin binding activity and calcium ion binding activity. Is expressed in several structures, including digestive system; fin bud; nervous system; pericardial region; and pleuroperitoneal region. Human ortholog(s) of this gene implicated in focal segmental glomerulosclerosis and focal segmental glomerulosclerosis 1. Orthologous to human ACTN4 (actinin alpha 4).	ACTN4	-	yes/7	7.88	7.89	8.14	8.33	8.37	8.41	-	-	-7.6585	-2.93706	0.000478697	0.000508616	3.29	AA	6.52	6.52	6.63	-	-
12	Cfl1	network cross with ADH	-	ZDB-GENE-030131-215	cofilin 1	Predicted to enable actin filament binding activity. Acts upstream of or within several processes, including cilium assembly; determination of heart left/right asymmetry; and gastrulation. Predicted to be located in membrane and nucleus. Predicted to be active in actin cytoskeleton and cytoplasm. Is expressed in several structures, including DEL; blastomere; digestive system; nervous system; and …	CFL1	yes/Actin regulation/Intrinsic Proteins	no	9.44	9.43	9.27	9.77	9.73	9.58	7.41	7.43	-6.26223	-2.64668	5.75451e-05	7.52513e-05	4.12	AA	7.96	8.13	8.11	7.89	7.39
13	Pdlim1	alpha-actinin binding & muscle structure development	yes	ZDB-GENE-030131-5227	PDZ and LIM domain 1 (elfin)	Predicted to enable actin binding activity and muscle alpha-actinin binding activity. Predicted to be involved in actin cytoskeleton organization; heart development; and muscle structure development. Predicted to be located in cytoskeleton. Predicted to be part of filamentous actin. Predicted to be active in Z disc; adherens junction; and stress fiber. Is expressed in several structures, includin…	PDLIM1	-	yes/5	8.24	8.2	8.05	8.54	8.57	8.52	-	-	-7.32427	-2.87269	7.42575e-06	1.44023e-05	4.84	AA	-	-	-	-	-
14	Pfn1	actin binding & somite expression	yes	ZDB-GENE-031002-33	profilin 1	Predicted to enable actin binding activity. Acts upstream of or within convergent extension involved in gastrulation and epiboly involved in gastrulation with mouth forming second. Predicted to be located in cytoskeleton. Predicted to be active in cytoplasm. Is expressed in several structures, including blood; cardiovascular system; pectoral fin; pharynx; and trunk. Human ortholog(s) of this gene…	PFN1	yes/Actin regulation/Associated Proteins	no	8.28	8.27	8.15	8.42	8.37	8.28	-	5.95	-4.08426	-2.03007	2.72605e-05	4.47385e-05	4.35	AA	-	-	-	-	-
15	Vaspb	somite expression & actin regulator	yes	ZDB-GENE-030131-7118	vasodilator stimulated phosphoprotein b	Predicted to enable SH3 domain binding activity and profilin binding activity. Predicted to be involved in actin cytoskeleton organization; nervous system development; and positive regulation of actin filament polymerization. Predicted to act upstream of or within actin polymerization or depolymerization. Predicted to be located in cell projection; cytoplasm; and cytoskeleton. Is expressed in sev…	VASP	yes/Actin regulation/Intrinsic Proteins	yes/7	7.53	7.52	7.37	7.82	7.81	7.74	-	-	-6.27628	-2.64991	6.92619e-06	1.44023e-05	4.84	AA	-	-	-	-	-
16	Pxna	somite expression & somite development	yes	ZDB-GENE-040105-1	paxillin a	Enables molecular function activator activity. Acts upstream of or within regulation of protein localization; skeletal muscle tissue development; and somite development. Predicted to be located in cell cortex; cell junction; and cytoskeleton. Predicted to be active in cytosol; focal adhesion; and plasma membrane. Is expressed in several structures, including Kupffer's vesicle; eye; myotome; notoc…	PXN	yes/Adaptor/Intrinsic Proteins	yes/6	7.11	7.07	6.88	7.38	7.44	7.37	-	-	-7.20529	-2.84906	2.89485e-05	4.47385e-05	4.35	AA	6.09	6.24	6.15	-	-
17	Actn1	actn family member	yes	ZDB-GENE-081113-4	actinin, alpha 1	Predicted to enable actin filament binding activity. Predicted to be involved in actin cytoskeleton organization and muscle cell development. Predicted to be active in several cellular components, including Z disc; actin cytoskeleton; and cell junction. Is expressed in several structures, including head muscle; intestine; nervous system; ovary; and ventral intermandibularis anterior. Human orthol…	ACTN1	-	-	-	-	-	-	-	-	-	-	-	-	-	-	-	-	-	-	-	-	-
18	Actn2b	actn family member	yes	ZDB-GENE-051127-39	actinin, alpha 2b	Predicted to enable actin filament binding activity. Acts upstream of or within eye development; heart development; and muscle cell development. Predicted to be active in several cellular components, including Z disc; cell junction; and cortical actin cytoskeleton. Is expressed in several structures, including brain; cardiovascular system; eye; muscle; and ovary. Human ortholog(s) of this gene im…	ACTN2	-	-	-	-	-	-	-	-	-	-	-	-	-	-	-	-	-	-	-	-	-
19	Actn3b	actn family member	yes	ZDB-GENE-030131-2040	actinin alpha 3b	Predicted to enable actin filament binding activity. Predicted to be involved in actin cytoskeleton organization and muscle cell development. Predicted to be active in several cellular components, including Z disc; cell junction; and cortical actin cytoskeleton. Is expressed in several structures, including musculature system; ovary; pharyngeal arch 3-7; post-vent region; and segmental plate. Ort…	ACTN3	-	-	-	-	-	-	-	-	-	-	-	-	-	-	-	-	-	-	-	-	-
20	Tln1	possible adaptor, integrin binding	yes	ZDB-GENE-031002-48	talin 1	Predicted to enable integrin binding activity. Acts upstream of or within several processes, including embryonic organ morphogenesis; muscle cell development; and skeletal muscle tissue development. Predicted to be located in several cellular components, including cytoplasm; cytoskeleton; and ruffle. Predicted to be active in focal adhesion and plasma membrane. Is expressed in several structures,…	TLN1	yes/Adaptor/Intrinsic Proteins	yes/6	-	-	-	-	-	-	-	-	-	-	-	-	-	-	-	-	-	-	-
21	Tln2a	possible adaptor, integrin binding, appear once in the MS	yes	ZDB-GENE-040724-263	talin 2a	Predicted to enable integrin binding activity. Predicted to be involved in cell-cell adhesion. Predicted to act upstream of or within cell adhesion and endocytosis. Predicted to be located in several cellular components, including cytoplasm; cytoskeleton; and ruffle. Predicted to be active in focal adhesion and plasma membrane. Is expressed in brain; ectoderm; head; paraxial mesoderm; and somite.…	TLN2	-	-	-	-	-	-	-	-	-	-	-	-	-	-	-	-	-	-	-	-	-
22	Tln2b	possible adaptor, integrin binding	yes	ZDB-GENE-130325-1	talin 2b	Predicted to enable integrin binding activity. Predicted to be involved in cell-cell adhesion. Predicted to act upstream of or within cell adhesion. Predicted to be located in cytoplasm and ruffle. Predicted to be active in focal adhesion and plasma membrane. Is expressed in brain; ectoderm; head; paraxial mesoderm; and somite. Orthologous to human TLN2 (talin 2).	TLN2	-	-	-	-	-	-	-	-	-	-	-	-	-	-	-	-	-	-	-	-	-
23	Fermt1	fermt family member	-	ZDB-GENE-030131-3264	FERM domain containing kindlin 1	Predicted to enable integrin binding activity. Predicted to be involved in cell-matrix adhesion. Predicted to act upstream of or within integrin-mediated signaling pathway. Predicted to be active in focal adhesion. Is expressed in several structures, including intestinal epithelium; median fin fold; non neural ectoderm; pectoral fin bud; and pectoral fin fold. Human ortholog(s) of this gene impli…	FERMT1	-	-	-	-	-	-	-	-	-	-	-	-	-	-	-	-	-	-	-	-	-
24	Fermt2	possible adaptor, integrin binding	yes	ZDB-GENE-050506-132	FERM domain containing kindlin 2	Predicted to enable integrin binding activity. Acts upstream of or within cell migration; circulatory system development; and cytoskeleton organization. Located in intercalated disc. Is expressed in several structures, including forerunner cell group; head mesenchyme; heart; myotome; and notochord. Orthologous to human FERMT2 (FERM domain containing kindlin 2).	FERMT2	yes/Adaptor/Intrinsic Proteins	yes/6	-	-	-	-	-	-	-	-	-	-	-	-	-	-	-	-	-	-	-
25	Pdlim7	somite expression & alpha-actinin binding	yes	ZDB-GENE-040426-2092	PDZ and LIM domain 7	Predicted to enable actin binding activity and muscle alpha-actinin binding activity. Acts upstream of or within heart development; pectoral fin development; and somitogenesis. Located in actin cytoskeleton and perinuclear region of cytoplasm. Part of filamentous actin. Is expressed in several structures, including cardiovascular system; digestive system; lateral plate mesoderm; musculature syste…	PDLIM7	-	yes/6	-	6.72	-	-	-	-	-	-	-	-	-	-	-	-	-	-	-	-	-
26	Ldb3a	somite expression & alpha-actinin binding & somitogenesis	yes	ZDB-GENE-040121-6	LIM domain binding 3a	Predicted to enable actin binding activity and muscle alpha-actinin binding activity. Acts upstream of or within several processes, including locomotory behavior; skeletal muscle tissue development; and somitogenesis. Predicted to be located in membrane. Predicted to be part of filamentous actin. Predicted to be active in Z disc; adherens junction; and stress fiber. Is expressed in several struct…	LDB3	yes/Adaptor/Intrinsic Proteins	no	-	-	-	-	-	-	-	-	-	-	-	-	-	-	-	-	-	-	-
27	Enah	somite expression & actin regulator	yes	ZDB-GENE-010323-11	ENAH actin regulator	Predicted to enable SH3 domain binding activity and profilin binding activity. Predicted to be involved in actin polymerization or depolymerization; actin polymerization-dependent cell motility; and axon guidance. Predicted to act upstream of or within intracellular transport. Predicted to be located in cell projection; cytoplasm; and cytoskeleton. Is expressed in paraxial mesoderm and somite. Or…	ENAH	yes/Actin regulation/Intrinsic Proteins	no	-	-	-	-	-	7.46	-	-	-	-	-	-	-	-	-	-	-	-	-
28	Nexn	somite expression & cell adhesion	yes	ZDB-GENE-041114-92	nexilin (F actin binding protein)	Predicted to enable cell-cell adhesion mediator activity. Acts upstream of or within cardiac muscle cell development. Located in Z disc. Is expressed in adaxial cell; cardiovascular system; musculature system; and somite. Human ortholog(s) of this gene implicated in dilated cardiomyopathy 1CC and hypertrophic cardiomyopathy 20. Orthologous to human NEXN (nexilin F-actin binding protein).	NEXN	yes/Actin regulation/Intrinsic Proteins	no	-	-	-	-	-	-	-	-	-	-	-	-	-	-	-	-	-	-	-
