# Supplementary material for: Actn4 Links Inactive Integrin α5 With Actin in Zebrafish Somites
Source: Mol Cell Proteomics. 2025 Oct 8;25(2):101087. doi: 10.1016/j.mcpro.2025.101087 (PMC12860946; doi:10.1016/j.mcpro.2025.101087)
Supplement: Supplemental Table S13 [file mmc16.xlsx]

## Sheet: TableS13
Supplemental Table S13. Summary of Mass Spectrometry Samples Amounts
[1] control: membrane-GFP-FLAG with adjusted mRNA injection amount to show similar levels of green fluorescence under a fluorescent microscope. [2] Median value of three replicates [3] In DIA and PRM, this is the volume used to be first processed and then resuspended in 1% formic acid (10 mL) and loaded into the instrument.
Mass Spectrometry	Anti-FLAG expression	Crosslinking	#Gel slices	#Embryos /replicate	Initial Protein Amount (mg)	Post-digestion Peptide Amount (mg)	Post-digestion Peptide Volumn (mL)	Injection/Used Volumn (mL) [3]	Estimated Peptide Amount per Injection (mg)
DDA	Itga5LBD	XL	2	120	-	-	25	5/gel slice	-
DDA	Itga5AA	XL	2	120	-	-	25	5/gel slice	-
DDA	control	XL	2	120	-	-	25	5/gel slice	-
DIA	-	-	-	20	20 [2]	8	20	5	2
DIA	-	-	-	20	20	8	20	5	2
DIA	-	-	-	20	20	8	20	5	2
PRM	Itga5LBD	XL	1	120	20	5	20	2	0.5
PRM	Itga5AA	XL	1	120	17	3.5	20	3	0.5
PRM	control [1]	XL	1	120	-	-	20	18	-
PRM	Itga5LBD	noXL	1	180	-	-	20	18	-
PRM	control	noXL	1	180	-	-	20	18	-
