# Supplementary material for: Actn4 Links Inactive Integrin α5 With Actin in Zebrafish Somites
Source: Mol Cell Proteomics. 2025 Oct 8;25(2):101087. doi: 10.1016/j.mcpro.2025.101087 (PMC12860946; doi:10.1016/j.mcpro.2025.101087)
Supplement: Supplemental Table S14 [file mmc17.xlsx]

## Sheet: TableS14
Supplemental Table S14. Summary of Spearman's Rank Correlation Coefficient Results
s.d. = standard deviation
Measurement	# Embryos	# Somites	Mean ± s.d.
Tandem mem-GFP-RFP	5	19	0.63 ± 0.13
mem-GFP/cyto-RFP	5	26	0.06 ± 0.12
Itga5WT-GFP/Actn4-RFP	5	22	0.39 ± 0.16
Itga5LBD-GFP/Actn4-RFP	4	25	0.36 ± 0.13
Itga5AA-GFP/Actn4-RFP	4	25	0.25 ± 0.12
Itga5WT-GFP/Actn4ABDdel-RFP	3	22	0.21 ± 0.15
Itga5WT-GFP/Actn4Y4/21E-RFP	3	13	0.31 ± 0.13
Itga5WT-GFP/Pxna-RFP	5	27	0.43 ± 0.13
Itga5LBD-GFP/Pxna-RFP	7	27	0.35 ± 0.13
Itga5AA-GFP/Pxna-RFP	6	27	0.42 ± 0.11
