# Supplementary material for: Actn4 Links Inactive Integrin α5 With Actin in Zebrafish Somites
Source: Mol Cell Proteomics. 2025 Oct 8;25(2):101087. doi: 10.1016/j.mcpro.2025.101087 (PMC12860946; doi:10.1016/j.mcpro.2025.101087)
Supplement: Supplemental Table S15 [file mmc18.xlsx]

## Sheet: TableS15.1
Supplemental Table S15.1 PPI Networks of Adhesome and Concensus Proteins in Zebrafish Somites
[1] Combined_score from stringdb unsing R package STRINGdb (version 2.16.4), used as edge thickness in Figure S10.
node1.symbol	node2.symbol	combined_score [1]	node1.stringdb	node2.stringdb	node1.gene	node2.gene
mrto4	rpl23a	991	7955.ENSDARP00000002982	7955.ENSDARP00000006624	ENSDARG00000007130	ENSDARG00000006316
arhgef6	parvb	941	7955.ENSDARP00000007758	7955.ENSDARP00000012119	ENSDARG00000006683	ENSDARG00000019117
parvb	itgb3a	779	7955.ENSDARP00000012119	7955.ENSDARP00000014515	ENSDARG00000019117	ENSDARG00000056767
ptpra	hrasb	435	7955.ENSDARP00000003403	7955.ENSDARP00000016622	ENSDARG00000001769	ENSDARG00000005651
msna	rhoab	807	7955.ENSDARP00000017246	7955.ENSDARP00000018377	ENSDARG00000058128	ENSDARG00000094673
hrasb	pdpk1b	530	7955.ENSDARP00000016622	7955.ENSDARP00000019085	ENSDARG00000005651	ENSDARG00000018285
rpl23a	pabpc1a	661	7955.ENSDARP00000006624	7955.ENSDARP00000021064	ENSDARG00000006316	ENSDARG00000017219
coro2aa	cfl1	497	7955.ENSDARP00000014182	7955.ENSDARP00000023177	ENSDARG00000005210	ENSDARG00000021124
msna	cfl1	705	7955.ENSDARP00000017246	7955.ENSDARP00000023177	ENSDARG00000058128	ENSDARG00000021124
rhoab	cfl1	883	7955.ENSDARP00000018377	7955.ENSDARP00000023177	ENSDARG00000094673	ENSDARG00000021124
itgb3a	flncb	900	7955.ENSDARP00000014515	7955.ENSDARP00000024947	ENSDARG00000056767	ENSDARG00000018820
msna	flncb	491	7955.ENSDARP00000017246	7955.ENSDARP00000024947	ENSDARG00000058128	ENSDARG00000018820
rhoab	flncb	644	7955.ENSDARP00000018377	7955.ENSDARP00000024947	ENSDARG00000094673	ENSDARG00000018820
cfl1	flncb	433	7955.ENSDARP00000023177	7955.ENSDARP00000024947	ENSDARG00000021124	ENSDARG00000018820
parvb	itga5	686	7955.ENSDARP00000012119	7955.ENSDARP00000027718	ENSDARG00000019117	ENSDARG00000006353
itgb3a	itga5	964	7955.ENSDARP00000014515	7955.ENSDARP00000027718	ENSDARG00000056767	ENSDARG00000006353
flncb	itga5	739	7955.ENSDARP00000024947	7955.ENSDARP00000027718	ENSDARG00000018820	ENSDARG00000006353
parvb	itgb4	760	7955.ENSDARP00000012119	7955.ENSDARP00000031533	ENSDARG00000019117	ENSDARG00000028507
itgb3a	itgb4	455	7955.ENSDARP00000014515	7955.ENSDARP00000031533	ENSDARG00000056767	ENSDARG00000028507
flncb	itgb4	889	7955.ENSDARP00000024947	7955.ENSDARP00000031533	ENSDARG00000018820	ENSDARG00000028507
itga5	itgb4	847	7955.ENSDARP00000027718	7955.ENSDARP00000031533	ENSDARG00000006353	ENSDARG00000028507
msna	nf2b	569	7955.ENSDARP00000017246	7955.ENSDARP00000035057	ENSDARG00000058128	ENSDARG00000025567
rhoab	nf2b	441	7955.ENSDARP00000018377	7955.ENSDARP00000035057	ENSDARG00000094673	ENSDARG00000025567
parvb	lims1	917	7955.ENSDARP00000012119	7955.ENSDARP00000035109	ENSDARG00000019117	ENSDARG00000026985
itgb3a	crkl	677	7955.ENSDARP00000014515	7955.ENSDARP00000037263	ENSDARG00000056767	ENSDARG00000028699
itga5	crkl	677	7955.ENSDARP00000027718	7955.ENSDARP00000037263	ENSDARG00000006353	ENSDARG00000028699
cbl	crkl	904	7955.ENSDARP00000027963	7955.ENSDARP00000037263	ENSDARG00000009958	ENSDARG00000028699
itgb4	crkl	676	7955.ENSDARP00000031533	7955.ENSDARP00000037263	ENSDARG00000028507	ENSDARG00000028699
hrasb	mapk1	640	7955.ENSDARP00000016622	7955.ENSDARP00000038550	ENSDARG00000005651	ENSDARG00000027552
pdpk1b	mapk1	521	7955.ENSDARP00000019085	7955.ENSDARP00000038550	ENSDARG00000018285	ENSDARG00000027552
parvb	itgb1a	793	7955.ENSDARP00000012119	7955.ENSDARP00000039699	ENSDARG00000019117	ENSDARG00000071863
itgb3a	itgb1a	484	7955.ENSDARP00000014515	7955.ENSDARP00000039699	ENSDARG00000056767	ENSDARG00000071863
msna	itgb1a	432	7955.ENSDARP00000017246	7955.ENSDARP00000039699	ENSDARG00000058128	ENSDARG00000071863
rhoab	itgb1a	470	7955.ENSDARP00000018377	7955.ENSDARP00000039699	ENSDARG00000094673	ENSDARG00000071863
flncb	itgb1a	901	7955.ENSDARP00000024947	7955.ENSDARP00000039699	ENSDARG00000018820	ENSDARG00000071863
itga5	itgb1a	991	7955.ENSDARP00000027718	7955.ENSDARP00000039699	ENSDARG00000006353	ENSDARG00000071863
itgb4	itgb1a	557	7955.ENSDARP00000031533	7955.ENSDARP00000039699	ENSDARG00000028507	ENSDARG00000071863
crkl	itgb1a	679	7955.ENSDARP00000037263	7955.ENSDARP00000039699	ENSDARG00000028699	ENSDARG00000071863
arhgef6	rhoaa	507	7955.ENSDARP00000007758	7955.ENSDARP00000040644	ENSDARG00000006683	ENSDARG00000026845
pdpk1b	rhoaa	550	7955.ENSDARP00000019085	7955.ENSDARP00000040644	ENSDARG00000018285	ENSDARG00000026845
rpl23a	ppp2caa	510	7955.ENSDARP00000006624	7955.ENSDARP00000042420	ENSDARG00000006316	ENSDARG00000030224
hrasb	ppp2caa	480	7955.ENSDARP00000016622	7955.ENSDARP00000042420	ENSDARG00000005651	ENSDARG00000030224
pabpc1a	ppp2caa	573	7955.ENSDARP00000021064	7955.ENSDARP00000042420	ENSDARG00000017219	ENSDARG00000030224
cbl	ppp2caa	510	7955.ENSDARP00000027963	7955.ENSDARP00000042420	ENSDARG00000009958	ENSDARG00000030224
mapk1	ppp2caa	637	7955.ENSDARP00000038550	7955.ENSDARP00000042420	ENSDARG00000027552	ENSDARG00000030224
parvb	ptk2ab	518	7955.ENSDARP00000012119	7955.ENSDARP00000042715	ENSDARG00000019117	ENSDARG00000004672
itgb3a	ptk2ab	965	7955.ENSDARP00000014515	7955.ENSDARP00000042715	ENSDARG00000056767	ENSDARG00000004672
vim	ptk2ab	499	7955.ENSDARP00000016261	7955.ENSDARP00000042715	ENSDARG00000010008	ENSDARG00000004672
msna	ptk2ab	605	7955.ENSDARP00000017246	7955.ENSDARP00000042715	ENSDARG00000058128	ENSDARG00000004672
rhoab	ptk2ab	907	7955.ENSDARP00000018377	7955.ENSDARP00000042715	ENSDARG00000094673	ENSDARG00000004672
cfl1	ptk2ab	648	7955.ENSDARP00000023177	7955.ENSDARP00000042715	ENSDARG00000021124	ENSDARG00000004672
tns1b	ptk2ab	404	7955.ENSDARP00000023241	7955.ENSDARP00000042715	ENSDARG00000020845	ENSDARG00000004672
flncb	ptk2ab	442	7955.ENSDARP00000024947	7955.ENSDARP00000042715	ENSDARG00000018820	ENSDARG00000004672
itga5	ptk2ab	866	7955.ENSDARP00000027718	7955.ENSDARP00000042715	ENSDARG00000006353	ENSDARG00000004672
cbl	ptk2ab	462	7955.ENSDARP00000027963	7955.ENSDARP00000042715	ENSDARG00000009958	ENSDARG00000004672
itgb4	ptk2ab	968	7955.ENSDARP00000031533	7955.ENSDARP00000042715	ENSDARG00000028507	ENSDARG00000004672
nf2b	ptk2ab	493	7955.ENSDARP00000035057	7955.ENSDARP00000042715	ENSDARG00000025567	ENSDARG00000004672
crkl	ptk2ab	903	7955.ENSDARP00000037263	7955.ENSDARP00000042715	ENSDARG00000028699	ENSDARG00000004672
itgb1a	ptk2ab	979	7955.ENSDARP00000039699	7955.ENSDARP00000042715	ENSDARG00000071863	ENSDARG00000004672
parvb	itgav	686	7955.ENSDARP00000012119	7955.ENSDARP00000044313	ENSDARG00000019117	ENSDARG00000006314
itgb3a	itgav	967	7955.ENSDARP00000014515	7955.ENSDARP00000044313	ENSDARG00000056767	ENSDARG00000006314
flncb	itgav	737	7955.ENSDARP00000024947	7955.ENSDARP00000044313	ENSDARG00000018820	ENSDARG00000006314
itga5	itgav	578	7955.ENSDARP00000027718	7955.ENSDARP00000044313	ENSDARG00000006353	ENSDARG00000006314
itgb4	itgav	716	7955.ENSDARP00000031533	7955.ENSDARP00000044313	ENSDARG00000028507	ENSDARG00000006314
crkl	itgav	677	7955.ENSDARP00000037263	7955.ENSDARP00000044313	ENSDARG00000028699	ENSDARG00000006314
itgb1a	itgav	967	7955.ENSDARP00000039699	7955.ENSDARP00000044313	ENSDARG00000071863	ENSDARG00000006314
ptk2ab	itgav	814	7955.ENSDARP00000042715	7955.ENSDARP00000044313	ENSDARG00000004672	ENSDARG00000006314
parvb	itga9	686	7955.ENSDARP00000012119	7955.ENSDARP00000045474	ENSDARG00000019117	ENSDARG00000032435
itgb3a	itga9	628	7955.ENSDARP00000014515	7955.ENSDARP00000045474	ENSDARG00000056767	ENSDARG00000032435
flncb	itga9	713	7955.ENSDARP00000024947	7955.ENSDARP00000045474	ENSDARG00000018820	ENSDARG00000032435
itga5	itga9	623	7955.ENSDARP00000027718	7955.ENSDARP00000045474	ENSDARG00000006353	ENSDARG00000032435
itgb4	itga9	630	7955.ENSDARP00000031533	7955.ENSDARP00000045474	ENSDARG00000028507	ENSDARG00000032435
crkl	itga9	677	7955.ENSDARP00000037263	7955.ENSDARP00000045474	ENSDARG00000028699	ENSDARG00000032435
itgb1a	itga9	963	7955.ENSDARP00000039699	7955.ENSDARP00000045474	ENSDARG00000071863	ENSDARG00000032435
ptk2ab	itga9	751	7955.ENSDARP00000042715	7955.ENSDARP00000045474	ENSDARG00000004672	ENSDARG00000032435
itgav	itga9	600	7955.ENSDARP00000044313	7955.ENSDARP00000045474	ENSDARG00000006314	ENSDARG00000032435
itgb3a	flnca	900	7955.ENSDARP00000014515	7955.ENSDARP00000046217	ENSDARG00000056767	ENSDARG00000018566
msna	flnca	490	7955.ENSDARP00000017246	7955.ENSDARP00000046217	ENSDARG00000058128	ENSDARG00000018566
rhoab	flnca	644	7955.ENSDARP00000018377	7955.ENSDARP00000046217	ENSDARG00000094673	ENSDARG00000018566
cfl1	flnca	433	7955.ENSDARP00000023177	7955.ENSDARP00000046217	ENSDARG00000021124	ENSDARG00000018566
itga5	flnca	737	7955.ENSDARP00000027718	7955.ENSDARP00000046217	ENSDARG00000006353	ENSDARG00000018566
itgb4	flnca	888	7955.ENSDARP00000031533	7955.ENSDARP00000046217	ENSDARG00000028507	ENSDARG00000018566
itgb1a	flnca	901	7955.ENSDARP00000039699	7955.ENSDARP00000046217	ENSDARG00000071863	ENSDARG00000018566
ptk2ab	flnca	441	7955.ENSDARP00000042715	7955.ENSDARP00000046217	ENSDARG00000004672	ENSDARG00000018566
itgav	flnca	737	7955.ENSDARP00000044313	7955.ENSDARP00000046217	ENSDARG00000006314	ENSDARG00000018566
itga9	flnca	710	7955.ENSDARP00000045474	7955.ENSDARP00000046217	ENSDARG00000032435	ENSDARG00000018566
ptk2ab	pdlim1	421	7955.ENSDARP00000042715	7955.ENSDARP00000046980	ENSDARG00000004672	ENSDARG00000019845
mrto4	ddx18	992	7955.ENSDARP00000002982	7955.ENSDARP00000048752	ENSDARG00000007130	ENSDARG00000030789
rpl23a	ddx18	900	7955.ENSDARP00000006624	7955.ENSDARP00000048752	ENSDARG00000006316	ENSDARG00000030789
pabpc1a	ddx18	418	7955.ENSDARP00000021064	7955.ENSDARP00000048752	ENSDARG00000017219	ENSDARG00000030789
parvb	fermt2	634	7955.ENSDARP00000012119	7955.ENSDARP00000049463	ENSDARG00000019117	ENSDARG00000020242
itgb3a	fermt2	826	7955.ENSDARP00000014515	7955.ENSDARP00000049463	ENSDARG00000056767	ENSDARG00000020242
msna	fermt2	522	7955.ENSDARP00000017246	7955.ENSDARP00000049463	ENSDARG00000058128	ENSDARG00000020242
flncb	fermt2	555	7955.ENSDARP00000024947	7955.ENSDARP00000049463	ENSDARG00000018820	ENSDARG00000020242
itgb4	fermt2	823	7955.ENSDARP00000031533	7955.ENSDARP00000049463	ENSDARG00000028507	ENSDARG00000020242
lims1	fermt2	639	7955.ENSDARP00000035109	7955.ENSDARP00000049463	ENSDARG00000026985	ENSDARG00000020242
itgb1a	fermt2	784	7955.ENSDARP00000039699	7955.ENSDARP00000049463	ENSDARG00000071863	ENSDARG00000020242
ptk2ab	fermt2	520	7955.ENSDARP00000042715	7955.ENSDARP00000049463	ENSDARG00000004672	ENSDARG00000020242
flnca	fermt2	555	7955.ENSDARP00000046217	7955.ENSDARP00000049463	ENSDARG00000018566	ENSDARG00000020242
hrasb	rasa1a	943	7955.ENSDARP00000016622	7955.ENSDARP00000051517	ENSDARG00000005651	ENSDARG00000035535
cfl1	cnn2	474	7955.ENSDARP00000023177	7955.ENSDARP00000052060	ENSDARG00000021124	ENSDARG00000035858
flncb	cnn2	418	7955.ENSDARP00000024947	7955.ENSDARP00000052060	ENSDARG00000018820	ENSDARG00000035858
pdlim1	cnn2	445	7955.ENSDARP00000046980	7955.ENSDARP00000052060	ENSDARG00000019845	ENSDARG00000035858
slc3a2a	slc3a2b	904	7955.ENSDARP00000052916	7955.ENSDARP00000053796	ENSDARG00000036427	ENSDARG00000037012
cfl1	pls3	625	7955.ENSDARP00000023177	7955.ENSDARP00000054848	ENSDARG00000021124	ENSDARG00000037655
cnn2	pls3	688	7955.ENSDARP00000052060	7955.ENSDARP00000054848	ENSDARG00000035858	ENSDARG00000037655
itga5	cd151	593	7955.ENSDARP00000027718	7955.ENSDARP00000055842	ENSDARG00000006353	ENSDARG00000038288
itgb4	cd151	551	7955.ENSDARP00000031533	7955.ENSDARP00000055842	ENSDARG00000028507	ENSDARG00000038288
ptk2ab	cd151	405	7955.ENSDARP00000042715	7955.ENSDARP00000055842	ENSDARG00000004672	ENSDARG00000038288
arhgef6	git1	798	7955.ENSDARP00000007758	7955.ENSDARP00000057695	ENSDARG00000006683	ENSDARG00000039489
rhoab	git1	451	7955.ENSDARP00000018377	7955.ENSDARP00000057695	ENSDARG00000094673	ENSDARG00000039489
itgb1a	git1	415	7955.ENSDARP00000039699	7955.ENSDARP00000057695	ENSDARG00000071863	ENSDARG00000039489
ptk2ab	git1	565	7955.ENSDARP00000042715	7955.ENSDARP00000057695	ENSDARG00000004672	ENSDARG00000039489
pdlim1	git1	405	7955.ENSDARP00000046980	7955.ENSDARP00000057695	ENSDARG00000019845	ENSDARG00000039489
rhoab	ptk2bb	462	7955.ENSDARP00000018377	7955.ENSDARP00000057818	ENSDARG00000094673	ENSDARG00000039577
cbl	ptk2bb	400	7955.ENSDARP00000027963	7955.ENSDARP00000057818	ENSDARG00000009958	ENSDARG00000039577
ptk2ab	ptk2bb	425	7955.ENSDARP00000042715	7955.ENSDARP00000057818	ENSDARG00000004672	ENSDARG00000039577
pdlim1	ptk2bb	427	7955.ENSDARP00000046980	7955.ENSDARP00000057818	ENSDARG00000019845	ENSDARG00000039577
pabpc1a	hspb1	833	7955.ENSDARP00000021064	7955.ENSDARP00000060161	ENSDARG00000017219	ENSDARG00000041065
ptk2bb	ptpn1	516	7955.ENSDARP00000057818	7955.ENSDARP00000062692	ENSDARG00000039577	ENSDARG00000007923
parvb	parvaa	415	7955.ENSDARP00000012119	7955.ENSDARP00000064186	ENSDARG00000019117	ENSDARG00000043710
itgb3a	parvaa	746	7955.ENSDARP00000014515	7955.ENSDARP00000064186	ENSDARG00000056767	ENSDARG00000043710
itga5	parvaa	762	7955.ENSDARP00000027718	7955.ENSDARP00000064186	ENSDARG00000006353	ENSDARG00000043710
itgb4	parvaa	761	7955.ENSDARP00000031533	7955.ENSDARP00000064186	ENSDARG00000028507	ENSDARG00000043710
lims1	parvaa	924	7955.ENSDARP00000035109	7955.ENSDARP00000064186	ENSDARG00000026985	ENSDARG00000043710
itgb1a	parvaa	746	7955.ENSDARP00000039699	7955.ENSDARP00000064186	ENSDARG00000071863	ENSDARG00000043710
ptk2ab	parvaa	636	7955.ENSDARP00000042715	7955.ENSDARP00000064186	ENSDARG00000004672	ENSDARG00000043710
itgav	parvaa	725	7955.ENSDARP00000044313	7955.ENSDARP00000064186	ENSDARG00000006314	ENSDARG00000043710
itga9	parvaa	686	7955.ENSDARP00000045474	7955.ENSDARP00000064186	ENSDARG00000032435	ENSDARG00000043710
fermt2	parvaa	683	7955.ENSDARP00000049463	7955.ENSDARP00000064186	ENSDARG00000020242	ENSDARG00000043710
ptk2bb	parvaa	524	7955.ENSDARP00000057818	7955.ENSDARP00000064186	ENSDARG00000039577	ENSDARG00000043710
mrto4	ppib	403	7955.ENSDARP00000002982	7955.ENSDARP00000069300	ENSDARG00000007130	ENSDARG00000092798
pls3	ppib	546	7955.ENSDARP00000054848	7955.ENSDARP00000069300	ENSDARG00000037655	ENSDARG00000092798
pdpk1b	irs1	417	7955.ENSDARP00000019085	7955.ENSDARP00000070706	ENSDARG00000018285	ENSDARG00000054087
ptpn1	irs1	931	7955.ENSDARP00000062692	7955.ENSDARP00000070706	ENSDARG00000007923	ENSDARG00000054087
itgb3a	crk	677	7955.ENSDARP00000014515	7955.ENSDARP00000072488	ENSDARG00000056767	ENSDARG00000055635
itga5	crk	677	7955.ENSDARP00000027718	7955.ENSDARP00000072488	ENSDARG00000006353	ENSDARG00000055635
cbl	crk	906	7955.ENSDARP00000027963	7955.ENSDARP00000072488	ENSDARG00000009958	ENSDARG00000055635
itgb4	crk	674	7955.ENSDARP00000031533	7955.ENSDARP00000072488	ENSDARG00000028507	ENSDARG00000055635
crkl	crk	906	7955.ENSDARP00000037263	7955.ENSDARP00000072488	ENSDARG00000028699	ENSDARG00000055635
itgb1a	crk	679	7955.ENSDARP00000039699	7955.ENSDARP00000072488	ENSDARG00000071863	ENSDARG00000055635
ptk2ab	crk	939	7955.ENSDARP00000042715	7955.ENSDARP00000072488	ENSDARG00000004672	ENSDARG00000055635
itgav	crk	677	7955.ENSDARP00000044313	7955.ENSDARP00000072488	ENSDARG00000006314	ENSDARG00000055635
itga9	crk	677	7955.ENSDARP00000045474	7955.ENSDARP00000072488	ENSDARG00000032435	ENSDARG00000055635
ptk2bb	crk	436	7955.ENSDARP00000057818	7955.ENSDARP00000072488	ENSDARG00000039577	ENSDARG00000055635
irs1	crk	463	7955.ENSDARP00000070706	7955.ENSDARP00000072488	ENSDARG00000054087	ENSDARG00000055635
arhgef6	arhgef2	524	7955.ENSDARP00000007758	7955.ENSDARP00000072768	ENSDARG00000006683	ENSDARG00000075819
rhoab	arhgef2	963	7955.ENSDARP00000018377	7955.ENSDARP00000072768	ENSDARG00000094673	ENSDARG00000075819
rhoaa	arhgef2	952	7955.ENSDARP00000040644	7955.ENSDARP00000072768	ENSDARG00000026845	ENSDARG00000075819
pdlim1	ldb3a	576	7955.ENSDARP00000046980	7955.ENSDARP00000073218	ENSDARG00000019845	ENSDARG00000056322
msna	ezrb	979	7955.ENSDARP00000017246	7955.ENSDARP00000073352	ENSDARG00000058128	ENSDARG00000025091
rhoab	ezrb	791	7955.ENSDARP00000018377	7955.ENSDARP00000073352	ENSDARG00000094673	ENSDARG00000025091
cfl1	ezrb	486	7955.ENSDARP00000023177	7955.ENSDARP00000073352	ENSDARG00000021124	ENSDARG00000025091
flncb	ezrb	437	7955.ENSDARP00000024947	7955.ENSDARP00000073352	ENSDARG00000018820	ENSDARG00000025091
nf2b	ezrb	573	7955.ENSDARP00000035057	7955.ENSDARP00000073352	ENSDARG00000025567	ENSDARG00000025091
itgb1a	ezrb	419	7955.ENSDARP00000039699	7955.ENSDARP00000073352	ENSDARG00000071863	ENSDARG00000025091
ptk2ab	ezrb	601	7955.ENSDARP00000042715	7955.ENSDARP00000073352	ENSDARG00000004672	ENSDARG00000025091
flnca	ezrb	436	7955.ENSDARP00000046217	7955.ENSDARP00000073352	ENSDARG00000018566	ENSDARG00000025091
fermt2	ezrb	525	7955.ENSDARP00000049463	7955.ENSDARP00000073352	ENSDARG00000020242	ENSDARG00000025091
git1	ezrb	400	7955.ENSDARP00000057695	7955.ENSDARP00000073352	ENSDARG00000039489	ENSDARG00000025091
parvb	ilk	999	7955.ENSDARP00000012119	7955.ENSDARP00000073983	ENSDARG00000019117	ENSDARG00000056964
itgb3a	ilk	739	7955.ENSDARP00000014515	7955.ENSDARP00000073983	ENSDARG00000056767	ENSDARG00000056964
rhoab	ilk	625	7955.ENSDARP00000018377	7955.ENSDARP00000073983	ENSDARG00000094673	ENSDARG00000056964
flncb	ilk	597	7955.ENSDARP00000024947	7955.ENSDARP00000073983	ENSDARG00000018820	ENSDARG00000056964
itgb4	ilk	861	7955.ENSDARP00000031533	7955.ENSDARP00000073983	ENSDARG00000028507	ENSDARG00000056964
lims1	ilk	993	7955.ENSDARP00000035109	7955.ENSDARP00000073983	ENSDARG00000026985	ENSDARG00000056964
itgb1a	ilk	993	7955.ENSDARP00000039699	7955.ENSDARP00000073983	ENSDARG00000071863	ENSDARG00000056964
ptk2ab	ilk	526	7955.ENSDARP00000042715	7955.ENSDARP00000073983	ENSDARG00000004672	ENSDARG00000056964
flnca	ilk	596	7955.ENSDARP00000046217	7955.ENSDARP00000073983	ENSDARG00000018566	ENSDARG00000056964
fermt2	ilk	978	7955.ENSDARP00000049463	7955.ENSDARP00000073983	ENSDARG00000020242	ENSDARG00000056964
cnn2	ilk	480	7955.ENSDARP00000052060	7955.ENSDARP00000073983	ENSDARG00000035858	ENSDARG00000056964
parvaa	ilk	999	7955.ENSDARP00000064186	7955.ENSDARP00000073983	ENSDARG00000043710	ENSDARG00000056964
parvb	itgb5	746	7955.ENSDARP00000012119	7955.ENSDARP00000074455	ENSDARG00000019117	ENSDARG00000012942
flncb	itgb5	902	7955.ENSDARP00000024947	7955.ENSDARP00000074455	ENSDARG00000018820	ENSDARG00000012942
itga5	itgb5	896	7955.ENSDARP00000027718	7955.ENSDARP00000074455	ENSDARG00000006353	ENSDARG00000012942
itgb4	itgb5	477	7955.ENSDARP00000031533	7955.ENSDARP00000074455	ENSDARG00000028507	ENSDARG00000012942
crkl	itgb5	677	7955.ENSDARP00000037263	7955.ENSDARP00000074455	ENSDARG00000028699	ENSDARG00000012942
itgb1a	itgb5	587	7955.ENSDARP00000039699	7955.ENSDARP00000074455	ENSDARG00000071863	ENSDARG00000012942
ptk2ab	itgb5	957	7955.ENSDARP00000042715	7955.ENSDARP00000074455	ENSDARG00000004672	ENSDARG00000012942
itgav	itgb5	976	7955.ENSDARP00000044313	7955.ENSDARP00000074455	ENSDARG00000006314	ENSDARG00000012942
itga9	itgb5	632	7955.ENSDARP00000045474	7955.ENSDARP00000074455	ENSDARG00000032435	ENSDARG00000012942
flnca	itgb5	901	7955.ENSDARP00000046217	7955.ENSDARP00000074455	ENSDARG00000018566	ENSDARG00000012942
fermt2	itgb5	819	7955.ENSDARP00000049463	7955.ENSDARP00000074455	ENSDARG00000020242	ENSDARG00000012942
parvaa	itgb5	751	7955.ENSDARP00000064186	7955.ENSDARP00000074455	ENSDARG00000043710	ENSDARG00000012942
crk	itgb5	683	7955.ENSDARP00000072488	7955.ENSDARP00000074455	ENSDARG00000055635	ENSDARG00000012942
ilk	itgb5	737	7955.ENSDARP00000073983	7955.ENSDARP00000074455	ENSDARG00000056964	ENSDARG00000012942
mapk1	abi2a	401	7955.ENSDARP00000038550	7955.ENSDARP00000075483	ENSDARG00000027552	ENSDARG00000058207
itgb1a	abi2a	413	7955.ENSDARP00000039699	7955.ENSDARP00000075483	ENSDARG00000071863	ENSDARG00000058207
git1	abi2a	458	7955.ENSDARP00000057695	7955.ENSDARP00000075483	ENSDARG00000039489	ENSDARG00000058207
crk	abi2a	590	7955.ENSDARP00000072488	7955.ENSDARP00000075483	ENSDARG00000055635	ENSDARG00000058207
rhoab	ptpn11a	409	7955.ENSDARP00000018377	7955.ENSDARP00000076040	ENSDARG00000094673	ENSDARG00000020334
cbl	ptpn11a	404	7955.ENSDARP00000027963	7955.ENSDARP00000076040	ENSDARG00000009958	ENSDARG00000020334
crkl	ptpn11a	441	7955.ENSDARP00000037263	7955.ENSDARP00000076040	ENSDARG00000028699	ENSDARG00000020334
ptk2ab	ptpn11a	728	7955.ENSDARP00000042715	7955.ENSDARP00000076040	ENSDARG00000004672	ENSDARG00000020334
ptk2bb	ptpn11a	517	7955.ENSDARP00000057818	7955.ENSDARP00000076040	ENSDARG00000039577	ENSDARG00000020334
ptpn1	ptpn11a	430	7955.ENSDARP00000062692	7955.ENSDARP00000076040	ENSDARG00000007923	ENSDARG00000020334
irs1	ptpn11a	652	7955.ENSDARP00000070706	7955.ENSDARP00000076040	ENSDARG00000054087	ENSDARG00000020334
crk	ptpn11a	739	7955.ENSDARP00000072488	7955.ENSDARP00000076040	ENSDARG00000055635	ENSDARG00000020334
parvb	pxnb	977	7955.ENSDARP00000012119	7955.ENSDARP00000080428	ENSDARG00000019117	ENSDARG00000060766
itgb3a	pxnb	869	7955.ENSDARP00000014515	7955.ENSDARP00000080428	ENSDARG00000056767	ENSDARG00000060766
msna	pxnb	628	7955.ENSDARP00000017246	7955.ENSDARP00000080428	ENSDARG00000058128	ENSDARG00000060766
rhoab	pxnb	810	7955.ENSDARP00000018377	7955.ENSDARP00000080428	ENSDARG00000094673	ENSDARG00000060766
pabpc1a	pxnb	446	7955.ENSDARP00000021064	7955.ENSDARP00000080428	ENSDARG00000017219	ENSDARG00000060766
cfl1	pxnb	665	7955.ENSDARP00000023177	7955.ENSDARP00000080428	ENSDARG00000021124	ENSDARG00000060766
flncb	pxnb	597	7955.ENSDARP00000024947	7955.ENSDARP00000080428	ENSDARG00000018820	ENSDARG00000060766
itga5	pxnb	854	7955.ENSDARP00000027718	7955.ENSDARP00000080428	ENSDARG00000006353	ENSDARG00000060766
itgb4	pxnb	892	7955.ENSDARP00000031533	7955.ENSDARP00000080428	ENSDARG00000028507	ENSDARG00000060766
crkl	pxnb	960	7955.ENSDARP00000037263	7955.ENSDARP00000080428	ENSDARG00000028699	ENSDARG00000060766
itgb1a	pxnb	885	7955.ENSDARP00000039699	7955.ENSDARP00000080428	ENSDARG00000071863	ENSDARG00000060766
ptk2ab	pxnb	999	7955.ENSDARP00000042715	7955.ENSDARP00000080428	ENSDARG00000004672	ENSDARG00000060766
itgav	pxnb	787	7955.ENSDARP00000044313	7955.ENSDARP00000080428	ENSDARG00000006314	ENSDARG00000060766
itga9	pxnb	745	7955.ENSDARP00000045474	7955.ENSDARP00000080428	ENSDARG00000032435	ENSDARG00000060766
flnca	pxnb	597	7955.ENSDARP00000046217	7955.ENSDARP00000080428	ENSDARG00000018566	ENSDARG00000060766
fermt2	pxnb	716	7955.ENSDARP00000049463	7955.ENSDARP00000080428	ENSDARG00000020242	ENSDARG00000060766
git1	pxnb	994	7955.ENSDARP00000057695	7955.ENSDARP00000080428	ENSDARG00000039489	ENSDARG00000060766
ptk2bb	pxnb	930	7955.ENSDARP00000057818	7955.ENSDARP00000080428	ENSDARG00000039577	ENSDARG00000060766
parvaa	pxnb	989	7955.ENSDARP00000064186	7955.ENSDARP00000080428	ENSDARG00000043710	ENSDARG00000060766
crk	pxnb	983	7955.ENSDARP00000072488	7955.ENSDARP00000080428	ENSDARG00000055635	ENSDARG00000060766
ezrb	pxnb	694	7955.ENSDARP00000073352	7955.ENSDARP00000080428	ENSDARG00000025091	ENSDARG00000060766
ilk	pxnb	993	7955.ENSDARP00000073983	7955.ENSDARP00000080428	ENSDARG00000056964	ENSDARG00000060766
itgb5	pxnb	894	7955.ENSDARP00000074455	7955.ENSDARP00000080428	ENSDARG00000012942	ENSDARG00000060766
ptpn11a	pxnb	508	7955.ENSDARP00000076040	7955.ENSDARP00000080428	ENSDARG00000020334	ENSDARG00000060766
rhoab	arhgap5	958	7955.ENSDARP00000018377	7955.ENSDARP00000081131	ENSDARG00000094673	ENSDARG00000061294
rhoaa	arhgap5	950	7955.ENSDARP00000040644	7955.ENSDARP00000081131	ENSDARG00000026845	ENSDARG00000061294
rasa1a	arhgap5	629	7955.ENSDARP00000051517	7955.ENSDARP00000081131	ENSDARG00000035535	ENSDARG00000061294
itgb4	pleca	923	7955.ENSDARP00000031533	7955.ENSDARP00000085112	ENSDARG00000028507	ENSDARG00000062590
cnn2	pleca	750	7955.ENSDARP00000052060	7955.ENSDARP00000085112	ENSDARG00000035858	ENSDARG00000062590
synm	pleca	447	7955.ENSDARP00000084512	7955.ENSDARP00000085112	ENSDARG00000062350	ENSDARG00000062590
ptpra	csk	483	7955.ENSDARP00000003403	7955.ENSDARP00000088849	ENSDARG00000001769	ENSDARG00000067996
hrasb	csk	569	7955.ENSDARP00000016622	7955.ENSDARP00000088849	ENSDARG00000005651	ENSDARG00000067996
rhoab	csk	407	7955.ENSDARP00000018377	7955.ENSDARP00000088849	ENSDARG00000094673	ENSDARG00000067996
cbl	csk	490	7955.ENSDARP00000027963	7955.ENSDARP00000088849	ENSDARG00000009958	ENSDARG00000067996
mapk1	csk	560	7955.ENSDARP00000038550	7955.ENSDARP00000088849	ENSDARG00000027552	ENSDARG00000067996
ptk2ab	csk	691	7955.ENSDARP00000042715	7955.ENSDARP00000088849	ENSDARG00000004672	ENSDARG00000067996
ptk2bb	csk	484	7955.ENSDARP00000057818	7955.ENSDARP00000088849	ENSDARG00000039577	ENSDARG00000067996
crk	csk	537	7955.ENSDARP00000072488	7955.ENSDARP00000088849	ENSDARG00000055635	ENSDARG00000067996
ptpn11a	csk	487	7955.ENSDARP00000076040	7955.ENSDARP00000088849	ENSDARG00000020334	ENSDARG00000067996
pxnb	csk	945	7955.ENSDARP00000080428	7955.ENSDARP00000088849	ENSDARG00000060766	ENSDARG00000067996
itgb3a	shc1	406	7955.ENSDARP00000014515	7955.ENSDARP00000089171	ENSDARG00000056767	ENSDARG00000075437
hrasb	shc1	546	7955.ENSDARP00000016622	7955.ENSDARP00000089171	ENSDARG00000005651	ENSDARG00000075437
itga5	shc1	567	7955.ENSDARP00000027718	7955.ENSDARP00000089171	ENSDARG00000006353	ENSDARG00000075437
cbl	shc1	496	7955.ENSDARP00000027963	7955.ENSDARP00000089171	ENSDARG00000009958	ENSDARG00000075437
crkl	shc1	467	7955.ENSDARP00000037263	7955.ENSDARP00000089171	ENSDARG00000028699	ENSDARG00000075437
itgb1a	shc1	634	7955.ENSDARP00000039699	7955.ENSDARP00000089171	ENSDARG00000071863	ENSDARG00000075437
ptk2ab	shc1	919	7955.ENSDARP00000042715	7955.ENSDARP00000089171	ENSDARG00000004672	ENSDARG00000075437
rasa1a	shc1	411	7955.ENSDARP00000051517	7955.ENSDARP00000089171	ENSDARG00000035535	ENSDARG00000075437
crk	shc1	611	7955.ENSDARP00000072488	7955.ENSDARP00000089171	ENSDARG00000055635	ENSDARG00000075437
itgb5	shc1	406	7955.ENSDARP00000074455	7955.ENSDARP00000089171	ENSDARG00000012942	ENSDARG00000075437
csk	shc1	707	7955.ENSDARP00000088849	7955.ENSDARP00000089171	ENSDARG00000067996	ENSDARG00000075437
rhoab	ptk7a	442	7955.ENSDARP00000018377	7955.ENSDARP00000089232	ENSDARG00000094673	ENSDARG00000011863
itgb3a	vaspb	710	7955.ENSDARP00000014515	7955.ENSDARP00000089635	ENSDARG00000056767	ENSDARG00000017105
rhoab	vaspb	617	7955.ENSDARP00000018377	7955.ENSDARP00000089635	ENSDARG00000094673	ENSDARG00000017105
cfl1	vaspb	769	7955.ENSDARP00000023177	7955.ENSDARP00000089635	ENSDARG00000021124	ENSDARG00000017105
itga5	vaspb	671	7955.ENSDARP00000027718	7955.ENSDARP00000089635	ENSDARG00000006353	ENSDARG00000017105
itgb4	vaspb	692	7955.ENSDARP00000031533	7955.ENSDARP00000089635	ENSDARG00000028507	ENSDARG00000017105
itgb1a	vaspb	666	7955.ENSDARP00000039699	7955.ENSDARP00000089635	ENSDARG00000071863	ENSDARG00000017105
ptk2ab	vaspb	578	7955.ENSDARP00000042715	7955.ENSDARP00000089635	ENSDARG00000004672	ENSDARG00000017105
itgav	vaspb	666	7955.ENSDARP00000044313	7955.ENSDARP00000089635	ENSDARG00000006314	ENSDARG00000017105
itga9	vaspb	666	7955.ENSDARP00000045474	7955.ENSDARP00000089635	ENSDARG00000032435	ENSDARG00000017105
itgb5	vaspb	696	7955.ENSDARP00000074455	7955.ENSDARP00000089635	ENSDARG00000012942	ENSDARG00000017105
pxnb	vaspb	683	7955.ENSDARP00000080428	7955.ENSDARP00000089635	ENSDARG00000060766	ENSDARG00000017105
ptk2ab	tns2b	427	7955.ENSDARP00000042715	7955.ENSDARP00000089676	ENSDARG00000004672	ENSDARG00000068397
cfl1	arpc2	470	7955.ENSDARP00000023177	7955.ENSDARP00000090576	ENSDARG00000021124	ENSDARG00000075989
abi2a	arpc2	542	7955.ENSDARP00000075483	7955.ENSDARP00000090576	ENSDARG00000058207	ENSDARG00000075989
abi1b	arpc2	727	7955.ENSDARP00000086077	7955.ENSDARP00000090576	ENSDARG00000062991	ENSDARG00000075989
msna	calr	419	7955.ENSDARP00000017246	7955.ENSDARP00000092429	ENSDARG00000058128	ENSDARG00000076290
ppib	calr	574	7955.ENSDARP00000069300	7955.ENSDARP00000092429	ENSDARG00000092798	ENSDARG00000076290
ezrb	calr	408	7955.ENSDARP00000073352	7955.ENSDARP00000092429	ENSDARG00000025091	ENSDARG00000076290
parvb	itga6b	686	7955.ENSDARP00000012119	7955.ENSDARP00000092986	ENSDARG00000019117	ENSDARG00000069946
itgb3a	itga6b	629	7955.ENSDARP00000014515	7955.ENSDARP00000092986	ENSDARG00000056767	ENSDARG00000069946
flncb	itga6b	720	7955.ENSDARP00000024947	7955.ENSDARP00000092986	ENSDARG00000018820	ENSDARG00000069946
itga5	itga6b	619	7955.ENSDARP00000027718	7955.ENSDARP00000092986	ENSDARG00000006353	ENSDARG00000069946
itgb4	itga6b	972	7955.ENSDARP00000031533	7955.ENSDARP00000092986	ENSDARG00000028507	ENSDARG00000069946
crkl	itga6b	677	7955.ENSDARP00000037263	7955.ENSDARP00000092986	ENSDARG00000028699	ENSDARG00000069946
itgb1a	itga6b	973	7955.ENSDARP00000039699	7955.ENSDARP00000092986	ENSDARG00000071863	ENSDARG00000069946
ptk2ab	itga6b	767	7955.ENSDARP00000042715	7955.ENSDARP00000092986	ENSDARG00000004672	ENSDARG00000069946
itgav	itga6b	583	7955.ENSDARP00000044313	7955.ENSDARP00000092986	ENSDARG00000006314	ENSDARG00000069946
itga9	itga6b	605	7955.ENSDARP00000045474	7955.ENSDARP00000092986	ENSDARG00000032435	ENSDARG00000069946
flnca	itga6b	710	7955.ENSDARP00000046217	7955.ENSDARP00000092986	ENSDARG00000018566	ENSDARG00000069946
parvaa	itga6b	691	7955.ENSDARP00000064186	7955.ENSDARP00000092986	ENSDARG00000043710	ENSDARG00000069946
crk	itga6b	757	7955.ENSDARP00000072488	7955.ENSDARP00000092986	ENSDARG00000055635	ENSDARG00000069946
itgb5	itga6b	646	7955.ENSDARP00000074455	7955.ENSDARP00000092986	ENSDARG00000012942	ENSDARG00000069946
pxnb	itga6b	787	7955.ENSDARP00000080428	7955.ENSDARP00000092986	ENSDARG00000060766	ENSDARG00000069946
vaspb	itga6b	665	7955.ENSDARP00000089635	7955.ENSDARP00000092986	ENSDARG00000017105	ENSDARG00000069946
arhgef6	nck2a	560	7955.ENSDARP00000007758	7955.ENSDARP00000093447	ENSDARG00000006683	ENSDARG00000018206
rhoab	nck2a	614	7955.ENSDARP00000018377	7955.ENSDARP00000093447	ENSDARG00000094673	ENSDARG00000018206
cbl	nck2a	423	7955.ENSDARP00000027963	7955.ENSDARP00000093447	ENSDARG00000009958	ENSDARG00000018206
lims1	nck2a	458	7955.ENSDARP00000035109	7955.ENSDARP00000093447	ENSDARG00000026985	ENSDARG00000018206
git1	nck2a	494	7955.ENSDARP00000057695	7955.ENSDARP00000093447	ENSDARG00000039489	ENSDARG00000018206
itgb3a	src	951	7955.ENSDARP00000014515	7955.ENSDARP00000093618	ENSDARG00000056767	ENSDARG00000008107
hrasb	src	602	7955.ENSDARP00000016622	7955.ENSDARP00000093618	ENSDARG00000005651	ENSDARG00000008107
msna	src	647	7955.ENSDARP00000017246	7955.ENSDARP00000093618	ENSDARG00000058128	ENSDARG00000008107
rhoab	src	858	7955.ENSDARP00000018377	7955.ENSDARP00000093618	ENSDARG00000094673	ENSDARG00000008107
cfl1	src	641	7955.ENSDARP00000023177	7955.ENSDARP00000093618	ENSDARG00000021124	ENSDARG00000008107
flncb	src	503	7955.ENSDARP00000024947	7955.ENSDARP00000093618	ENSDARG00000018820	ENSDARG00000008107
itga5	src	926	7955.ENSDARP00000027718	7955.ENSDARP00000093618	ENSDARG00000006353	ENSDARG00000008107
cbl	src	840	7955.ENSDARP00000027963	7955.ENSDARP00000093618	ENSDARG00000009958	ENSDARG00000008107
itgb4	src	949	7955.ENSDARP00000031533	7955.ENSDARP00000093618	ENSDARG00000028507	ENSDARG00000008107
mapk1	src	625	7955.ENSDARP00000038550	7955.ENSDARP00000093618	ENSDARG00000027552	ENSDARG00000008107
itgb1a	src	956	7955.ENSDARP00000039699	7955.ENSDARP00000093618	ENSDARG00000071863	ENSDARG00000008107
ppp2caa	src	586	7955.ENSDARP00000042420	7955.ENSDARP00000093618	ENSDARG00000030224	ENSDARG00000008107
ptk2ab	src	994	7955.ENSDARP00000042715	7955.ENSDARP00000093618	ENSDARG00000004672	ENSDARG00000008107
itgav	src	743	7955.ENSDARP00000044313	7955.ENSDARP00000093618	ENSDARG00000006314	ENSDARG00000008107
itga9	src	680	7955.ENSDARP00000045474	7955.ENSDARP00000093618	ENSDARG00000032435	ENSDARG00000008107
flnca	src	475	7955.ENSDARP00000046217	7955.ENSDARP00000093618	ENSDARG00000018566	ENSDARG00000008107
git1	src	714	7955.ENSDARP00000057695	7955.ENSDARP00000093618	ENSDARG00000039489	ENSDARG00000008107
ptk2bb	src	518	7955.ENSDARP00000057818	7955.ENSDARP00000093618	ENSDARG00000039577	ENSDARG00000008107
ptpn1	src	816	7955.ENSDARP00000062692	7955.ENSDARP00000093618	ENSDARG00000007923	ENSDARG00000008107
irs1	src	522	7955.ENSDARP00000070706	7955.ENSDARP00000093618	ENSDARG00000054087	ENSDARG00000008107
crk	src	872	7955.ENSDARP00000072488	7955.ENSDARP00000093618	ENSDARG00000055635	ENSDARG00000008107
ezrb	src	630	7955.ENSDARP00000073352	7955.ENSDARP00000093618	ENSDARG00000025091	ENSDARG00000008107
itgb5	src	945	7955.ENSDARP00000074455	7955.ENSDARP00000093618	ENSDARG00000012942	ENSDARG00000008107
ptpn11a	src	871	7955.ENSDARP00000076040	7955.ENSDARP00000093618	ENSDARG00000020334	ENSDARG00000008107
pxnb	src	991	7955.ENSDARP00000080428	7955.ENSDARP00000093618	ENSDARG00000060766	ENSDARG00000008107
arhgap5	src	905	7955.ENSDARP00000081131	7955.ENSDARP00000093618	ENSDARG00000061294	ENSDARG00000008107
csk	src	972	7955.ENSDARP00000088849	7955.ENSDARP00000093618	ENSDARG00000067996	ENSDARG00000008107
shc1	src	655	7955.ENSDARP00000089171	7955.ENSDARP00000093618	ENSDARG00000075437	ENSDARG00000008107
vaspb	src	521	7955.ENSDARP00000089635	7955.ENSDARP00000093618	ENSDARG00000017105	ENSDARG00000008107
itga6b	src	726	7955.ENSDARP00000092986	7955.ENSDARP00000093618	ENSDARG00000069946	ENSDARG00000008107
nck2a	src	630	7955.ENSDARP00000093447	7955.ENSDARP00000093618	ENSDARG00000018206	ENSDARG00000008107
itgb3a	fn1b	661	7955.ENSDARP00000014515	7955.ENSDARP00000094530	ENSDARG00000056767	ENSDARG00000006526
rhoab	stat3	586	7955.ENSDARP00000018377	7955.ENSDARP00000095292	ENSDARG00000094673	ENSDARG00000022712
mapk1	stat3	448	7955.ENSDARP00000038550	7955.ENSDARP00000095292	ENSDARG00000027552	ENSDARG00000022712
ptk2ab	stat3	778	7955.ENSDARP00000042715	7955.ENSDARP00000095292	ENSDARG00000004672	ENSDARG00000022712
hspb1	stat3	436	7955.ENSDARP00000060161	7955.ENSDARP00000095292	ENSDARG00000041065	ENSDARG00000022712
ptpn1	stat3	534	7955.ENSDARP00000062692	7955.ENSDARP00000095292	ENSDARG00000007923	ENSDARG00000022712
irs1	stat3	573	7955.ENSDARP00000070706	7955.ENSDARP00000095292	ENSDARG00000054087	ENSDARG00000022712
crk	stat3	415	7955.ENSDARP00000072488	7955.ENSDARP00000095292	ENSDARG00000055635	ENSDARG00000022712
ilk	stat3	431	7955.ENSDARP00000073983	7955.ENSDARP00000095292	ENSDARG00000056964	ENSDARG00000022712
ptpn11a	stat3	826	7955.ENSDARP00000076040	7955.ENSDARP00000095292	ENSDARG00000020334	ENSDARG00000022712
pxnb	stat3	406	7955.ENSDARP00000080428	7955.ENSDARP00000095292	ENSDARG00000060766	ENSDARG00000022712
src	stat3	981	7955.ENSDARP00000093618	7955.ENSDARP00000095292	ENSDARG00000008107	ENSDARG00000022712
stat3	casp8	594	7955.ENSDARP00000095292	7955.ENSDARP00000095527	ENSDARG00000022712	ENSDARG00000058325
cbl	insrb	923	7955.ENSDARP00000027963	7955.ENSDARP00000096601	ENSDARG00000009958	ENSDARG00000071524
ptpn2b	insrb	535	7955.ENSDARP00000052238	7955.ENSDARP00000096601	ENSDARG00000035986	ENSDARG00000071524
ptpn1	insrb	952	7955.ENSDARP00000062692	7955.ENSDARP00000096601	ENSDARG00000007923	ENSDARG00000071524
irs1	insrb	966	7955.ENSDARP00000070706	7955.ENSDARP00000096601	ENSDARG00000054087	ENSDARG00000071524
shc1	insrb	947	7955.ENSDARP00000089171	7955.ENSDARP00000096601	ENSDARG00000075437	ENSDARG00000071524
parvb	itga3b	686	7955.ENSDARP00000012119	7955.ENSDARP00000096662	ENSDARG00000019117	ENSDARG00000012824
itgb3a	itga3b	648	7955.ENSDARP00000014515	7955.ENSDARP00000096662	ENSDARG00000056767	ENSDARG00000012824
flncb	itga3b	711	7955.ENSDARP00000024947	7955.ENSDARP00000096662	ENSDARG00000018820	ENSDARG00000012824
itga5	itga3b	641	7955.ENSDARP00000027718	7955.ENSDARP00000096662	ENSDARG00000006353	ENSDARG00000012824
itgb4	itga3b	852	7955.ENSDARP00000031533	7955.ENSDARP00000096662	ENSDARG00000028507	ENSDARG00000012824
crkl	itga3b	677	7955.ENSDARP00000037263	7955.ENSDARP00000096662	ENSDARG00000028699	ENSDARG00000012824
itgb1a	itga3b	956	7955.ENSDARP00000039699	7955.ENSDARP00000096662	ENSDARG00000071863	ENSDARG00000012824
ptk2ab	itga3b	826	7955.ENSDARP00000042715	7955.ENSDARP00000096662	ENSDARG00000004672	ENSDARG00000012824
itgav	itga3b	632	7955.ENSDARP00000044313	7955.ENSDARP00000096662	ENSDARG00000006314	ENSDARG00000012824
itga9	itga3b	597	7955.ENSDARP00000045474	7955.ENSDARP00000096662	ENSDARG00000032435	ENSDARG00000012824
flnca	itga3b	711	7955.ENSDARP00000046217	7955.ENSDARP00000096662	ENSDARG00000018566	ENSDARG00000012824
fermt2	itga3b	419	7955.ENSDARP00000049463	7955.ENSDARP00000096662	ENSDARG00000020242	ENSDARG00000012824
cd151	itga3b	580	7955.ENSDARP00000055842	7955.ENSDARP00000096662	ENSDARG00000038288	ENSDARG00000012824
parvaa	itga3b	686	7955.ENSDARP00000064186	7955.ENSDARP00000096662	ENSDARG00000043710	ENSDARG00000012824
crk	itga3b	677	7955.ENSDARP00000072488	7955.ENSDARP00000096662	ENSDARG00000055635	ENSDARG00000012824
ilk	itga3b	509	7955.ENSDARP00000073983	7955.ENSDARP00000096662	ENSDARG00000056964	ENSDARG00000012824
itgb5	itga3b	825	7955.ENSDARP00000074455	7955.ENSDARP00000096662	ENSDARG00000012942	ENSDARG00000012824
pxnb	itga3b	756	7955.ENSDARP00000080428	7955.ENSDARP00000096662	ENSDARG00000060766	ENSDARG00000012824
vaspb	itga3b	665	7955.ENSDARP00000089635	7955.ENSDARP00000096662	ENSDARG00000017105	ENSDARG00000012824
itga6b	itga3b	627	7955.ENSDARP00000092986	7955.ENSDARP00000096662	ENSDARG00000069946	ENSDARG00000012824
src	itga3b	738	7955.ENSDARP00000093618	7955.ENSDARP00000096662	ENSDARG00000008107	ENSDARG00000012824
arhgef6	rac1a	607	7955.ENSDARP00000007758	7955.ENSDARP00000096950	ENSDARG00000006683	ENSDARG00000074849
msna	rac1a	434	7955.ENSDARP00000017246	7955.ENSDARP00000096950	ENSDARG00000058128	ENSDARG00000074849
rhoab	rac1a	752	7955.ENSDARP00000018377	7955.ENSDARP00000096950	ENSDARG00000094673	ENSDARG00000074849
pdpk1b	rac1a	539	7955.ENSDARP00000019085	7955.ENSDARP00000096950	ENSDARG00000018285	ENSDARG00000074849
cfl1	rac1a	691	7955.ENSDARP00000023177	7955.ENSDARP00000096950	ENSDARG00000021124	ENSDARG00000074849
crkl	rac1a	651	7955.ENSDARP00000037263	7955.ENSDARP00000096950	ENSDARG00000028699	ENSDARG00000074849
mapk1	rac1a	635	7955.ENSDARP00000038550	7955.ENSDARP00000096950	ENSDARG00000027552	ENSDARG00000074849
itgb1a	rac1a	694	7955.ENSDARP00000039699	7955.ENSDARP00000096950	ENSDARG00000071863	ENSDARG00000074849
rhoaa	rac1a	737	7955.ENSDARP00000040644	7955.ENSDARP00000096950	ENSDARG00000026845	ENSDARG00000074849
ptk2ab	rac1a	694	7955.ENSDARP00000042715	7955.ENSDARP00000096950	ENSDARG00000004672	ENSDARG00000074849
fermt2	rac1a	512	7955.ENSDARP00000049463	7955.ENSDARP00000096950	ENSDARG00000020242	ENSDARG00000074849
git1	rac1a	691	7955.ENSDARP00000057695	7955.ENSDARP00000096950	ENSDARG00000039489	ENSDARG00000074849
abi2b	rac1a	689	7955.ENSDARP00000065470	7955.ENSDARP00000096950	ENSDARG00000014875	ENSDARG00000074849
crk	rac1a	631	7955.ENSDARP00000072488	7955.ENSDARP00000096950	ENSDARG00000055635	ENSDARG00000074849
arhgef2	rac1a	505	7955.ENSDARP00000072768	7955.ENSDARP00000096950	ENSDARG00000075819	ENSDARG00000074849
ezrb	rac1a	629	7955.ENSDARP00000073352	7955.ENSDARP00000096950	ENSDARG00000025091	ENSDARG00000074849
ilk	rac1a	558	7955.ENSDARP00000073983	7955.ENSDARP00000096950	ENSDARG00000056964	ENSDARG00000074849
abi2a	rac1a	556	7955.ENSDARP00000075483	7955.ENSDARP00000096950	ENSDARG00000058207	ENSDARG00000074849
pxnb	rac1a	834	7955.ENSDARP00000080428	7955.ENSDARP00000096950	ENSDARG00000060766	ENSDARG00000074849
arhgap5	rac1a	500	7955.ENSDARP00000081131	7955.ENSDARP00000096950	ENSDARG00000061294	ENSDARG00000074849
abi1b	rac1a	753	7955.ENSDARP00000086077	7955.ENSDARP00000096950	ENSDARG00000062991	ENSDARG00000074849
myh9b	rac1a	538	7955.ENSDARP00000086805	7955.ENSDARP00000096950	ENSDARG00000001014	ENSDARG00000074849
shc1	rac1a	529	7955.ENSDARP00000089171	7955.ENSDARP00000096950	ENSDARG00000075437	ENSDARG00000074849
vaspb	rac1a	454	7955.ENSDARP00000089635	7955.ENSDARP00000096950	ENSDARG00000017105	ENSDARG00000074849
arpc2	rac1a	634	7955.ENSDARP00000090576	7955.ENSDARP00000096950	ENSDARG00000075989	ENSDARG00000074849
nck2a	rac1a	629	7955.ENSDARP00000093447	7955.ENSDARP00000096950	ENSDARG00000018206	ENSDARG00000074849
src	rac1a	799	7955.ENSDARP00000093618	7955.ENSDARP00000096950	ENSDARG00000008107	ENSDARG00000074849
parvb	itga6a	686	7955.ENSDARP00000012119	7955.ENSDARP00000098022	ENSDARG00000019117	ENSDARG00000042282
itgb3a	itga6a	646	7955.ENSDARP00000014515	7955.ENSDARP00000098022	ENSDARG00000056767	ENSDARG00000042282
flncb	itga6a	718	7955.ENSDARP00000024947	7955.ENSDARP00000098022	ENSDARG00000018820	ENSDARG00000042282
itga5	itga6a	644	7955.ENSDARP00000027718	7955.ENSDARP00000098022	ENSDARG00000006353	ENSDARG00000042282
itgb4	itga6a	988	7955.ENSDARP00000031533	7955.ENSDARP00000098022	ENSDARG00000028507	ENSDARG00000042282
crkl	itga6a	677	7955.ENSDARP00000037263	7955.ENSDARP00000098022	ENSDARG00000028699	ENSDARG00000042282
itgb1a	itga6a	986	7955.ENSDARP00000039699	7955.ENSDARP00000098022	ENSDARG00000071863	ENSDARG00000042282
ptk2ab	itga6a	777	7955.ENSDARP00000042715	7955.ENSDARP00000098022	ENSDARG00000004672	ENSDARG00000042282
itgav	itga6a	620	7955.ENSDARP00000044313	7955.ENSDARP00000098022	ENSDARG00000006314	ENSDARG00000042282
itga9	itga6a	606	7955.ENSDARP00000045474	7955.ENSDARP00000098022	ENSDARG00000032435	ENSDARG00000042282
flnca	itga6a	710	7955.ENSDARP00000046217	7955.ENSDARP00000098022	ENSDARG00000018566	ENSDARG00000042282
parvaa	itga6a	686	7955.ENSDARP00000064186	7955.ENSDARP00000098022	ENSDARG00000043710	ENSDARG00000042282
crk	itga6a	761	7955.ENSDARP00000072488	7955.ENSDARP00000098022	ENSDARG00000055635	ENSDARG00000042282
itgb5	itga6a	691	7955.ENSDARP00000074455	7955.ENSDARP00000098022	ENSDARG00000012942	ENSDARG00000042282
pxnb	itga6a	814	7955.ENSDARP00000080428	7955.ENSDARP00000098022	ENSDARG00000060766	ENSDARG00000042282
vaspb	itga6a	665	7955.ENSDARP00000089635	7955.ENSDARP00000098022	ENSDARG00000017105	ENSDARG00000042282
itga6b	itga6a	904	7955.ENSDARP00000092986	7955.ENSDARP00000098022	ENSDARG00000069946	ENSDARG00000042282
src	itga6a	741	7955.ENSDARP00000093618	7955.ENSDARP00000098022	ENSDARG00000008107	ENSDARG00000042282
itga3b	itga6a	608	7955.ENSDARP00000096662	7955.ENSDARP00000098022	ENSDARG00000012824	ENSDARG00000042282
arhgef6	iqgap1	412	7955.ENSDARP00000007758	7955.ENSDARP00000098704	ENSDARG00000006683	ENSDARG00000078888
hrasb	iqgap1	606	7955.ENSDARP00000016622	7955.ENSDARP00000098704	ENSDARG00000005651	ENSDARG00000078888
rhoab	iqgap1	686	7955.ENSDARP00000018377	7955.ENSDARP00000098704	ENSDARG00000094673	ENSDARG00000078888
cfl1	iqgap1	521	7955.ENSDARP00000023177	7955.ENSDARP00000098704	ENSDARG00000021124	ENSDARG00000078888
mapk1	iqgap1	559	7955.ENSDARP00000038550	7955.ENSDARP00000098704	ENSDARG00000027552	ENSDARG00000078888
itgb1a	iqgap1	408	7955.ENSDARP00000039699	7955.ENSDARP00000098704	ENSDARG00000071863	ENSDARG00000078888
git1	iqgap1	508	7955.ENSDARP00000057695	7955.ENSDARP00000098704	ENSDARG00000039489	ENSDARG00000078888
abi2a	iqgap1	400	7955.ENSDARP00000075483	7955.ENSDARP00000098704	ENSDARG00000058207	ENSDARG00000078888
csk	iqgap1	485	7955.ENSDARP00000088849	7955.ENSDARP00000098704	ENSDARG00000067996	ENSDARG00000078888
nck2a	iqgap1	416	7955.ENSDARP00000093447	7955.ENSDARP00000098704	ENSDARG00000018206	ENSDARG00000078888
src	iqgap1	676	7955.ENSDARP00000093618	7955.ENSDARP00000098704	ENSDARG00000008107	ENSDARG00000078888
rac1a	iqgap1	986	7955.ENSDARP00000096950	7955.ENSDARP00000098704	ENSDARG00000074849	ENSDARG00000078888
arhgef6	git2b	594	7955.ENSDARP00000007758	7955.ENSDARP00000099372	ENSDARG00000006683	ENSDARG00000042791
pdlim1	git2b	405	7955.ENSDARP00000046980	7955.ENSDARP00000099372	ENSDARG00000019845	ENSDARG00000042791
pxnb	git2b	719	7955.ENSDARP00000080428	7955.ENSDARP00000099372	ENSDARG00000060766	ENSDARG00000042791
parvb	vclb	682	7955.ENSDARP00000012119	7955.ENSDARP00000100647	ENSDARG00000019117	ENSDARG00000098695
coro2aa	vclb	539	7955.ENSDARP00000014182	7955.ENSDARP00000100647	ENSDARG00000005210	ENSDARG00000098695
itgb3a	vclb	657	7955.ENSDARP00000014515	7955.ENSDARP00000100647	ENSDARG00000056767	ENSDARG00000098695
msna	vclb	637	7955.ENSDARP00000017246	7955.ENSDARP00000100647	ENSDARG00000058128	ENSDARG00000098695
rhoab	vclb	790	7955.ENSDARP00000018377	7955.ENSDARP00000100647	ENSDARG00000094673	ENSDARG00000098695
cfl1	vclb	803	7955.ENSDARP00000023177	7955.ENSDARP00000100647	ENSDARG00000021124	ENSDARG00000098695
flncb	vclb	835	7955.ENSDARP00000024947	7955.ENSDARP00000100647	ENSDARG00000018820	ENSDARG00000098695
itga5	vclb	424	7955.ENSDARP00000027718	7955.ENSDARP00000100647	ENSDARG00000006353	ENSDARG00000098695
itgb4	vclb	668	7955.ENSDARP00000031533	7955.ENSDARP00000100647	ENSDARG00000028507	ENSDARG00000098695
lims1	vclb	444	7955.ENSDARP00000035109	7955.ENSDARP00000100647	ENSDARG00000026985	ENSDARG00000098695
itgb1a	vclb	809	7955.ENSDARP00000039699	7955.ENSDARP00000100647	ENSDARG00000071863	ENSDARG00000098695
ptk2ab	vclb	989	7955.ENSDARP00000042715	7955.ENSDARP00000100647	ENSDARG00000004672	ENSDARG00000098695
flnca	vclb	835	7955.ENSDARP00000046217	7955.ENSDARP00000100647	ENSDARG00000018566	ENSDARG00000098695
pdlim1	vclb	412	7955.ENSDARP00000046980	7955.ENSDARP00000100647	ENSDARG00000019845	ENSDARG00000098695
fermt2	vclb	691	7955.ENSDARP00000049463	7955.ENSDARP00000100647	ENSDARG00000020242	ENSDARG00000098695
cnn2	vclb	455	7955.ENSDARP00000052060	7955.ENSDARP00000100647	ENSDARG00000035858	ENSDARG00000098695
git1	vclb	450	7955.ENSDARP00000057695	7955.ENSDARP00000100647	ENSDARG00000039489	ENSDARG00000098695
ptk2bb	vclb	685	7955.ENSDARP00000057818	7955.ENSDARP00000100647	ENSDARG00000039577	ENSDARG00000098695
parvaa	vclb	640	7955.ENSDARP00000064186	7955.ENSDARP00000100647	ENSDARG00000043710	ENSDARG00000098695
crk	vclb	456	7955.ENSDARP00000072488	7955.ENSDARP00000100647	ENSDARG00000055635	ENSDARG00000098695
ezrb	vclb	735	7955.ENSDARP00000073352	7955.ENSDARP00000100647	ENSDARG00000025091	ENSDARG00000098695
ilk	vclb	909	7955.ENSDARP00000073983	7955.ENSDARP00000100647	ENSDARG00000056964	ENSDARG00000098695
itgb5	vclb	590	7955.ENSDARP00000074455	7955.ENSDARP00000100647	ENSDARG00000012942	ENSDARG00000098695
pxnb	vclb	999	7955.ENSDARP00000080428	7955.ENSDARP00000100647	ENSDARG00000060766	ENSDARG00000098695
synm	vclb	560	7955.ENSDARP00000084512	7955.ENSDARP00000100647	ENSDARG00000062350	ENSDARG00000098695
pleca	vclb	417	7955.ENSDARP00000085112	7955.ENSDARP00000100647	ENSDARG00000062590	ENSDARG00000098695
csk	vclb	442	7955.ENSDARP00000088849	7955.ENSDARP00000100647	ENSDARG00000067996	ENSDARG00000098695
vaspb	vclb	787	7955.ENSDARP00000089635	7955.ENSDARP00000100647	ENSDARG00000017105	ENSDARG00000098695
nck2a	vclb	498	7955.ENSDARP00000093447	7955.ENSDARP00000100647	ENSDARG00000018206	ENSDARG00000098695
src	vclb	852	7955.ENSDARP00000093618	7955.ENSDARP00000100647	ENSDARG00000008107	ENSDARG00000098695
rac1a	vclb	562	7955.ENSDARP00000096950	7955.ENSDARP00000100647	ENSDARG00000074849	ENSDARG00000098695
arhgef6	arhgef7b	450	7955.ENSDARP00000007758	7955.ENSDARP00000100870	ENSDARG00000006683	ENSDARG00000073848
rhoab	arhgef7b	445	7955.ENSDARP00000018377	7955.ENSDARP00000100870	ENSDARG00000094673	ENSDARG00000073848
git1	arhgef7b	957	7955.ENSDARP00000057695	7955.ENSDARP00000100870	ENSDARG00000039489	ENSDARG00000073848
pxnb	arhgef7b	411	7955.ENSDARP00000080428	7955.ENSDARP00000100870	ENSDARG00000060766	ENSDARG00000073848
rac1a	arhgef7b	949	7955.ENSDARP00000096950	7955.ENSDARP00000100870	ENSDARG00000074849	ENSDARG00000073848
git2b	arhgef7b	595	7955.ENSDARP00000099372	7955.ENSDARP00000100870	ENSDARG00000042791	ENSDARG00000073848
abi1b	arf1	670	7955.ENSDARP00000086077	7955.ENSDARP00000102498	ENSDARG00000062991	ENSDARG00000009484
rac1a	arf1	471	7955.ENSDARP00000096950	7955.ENSDARP00000102498	ENSDARG00000074849	ENSDARG00000009484
capn1a	capn1	408	7955.ENSDARP00000046065	7955.ENSDARP00000102675	ENSDARG00000052702	ENSDARG00000045199
ptk2ab	tns1a	423	7955.ENSDARP00000042715	7955.ENSDARP00000104095	ENSDARG00000004672	ENSDARG00000078842
fermt2	ilkap	418	7955.ENSDARP00000049463	7955.ENSDARP00000104731	ENSDARG00000020242	ENSDARG00000040615
ilk	ilkap	568	7955.ENSDARP00000073983	7955.ENSDARP00000104731	ENSDARG00000056964	ENSDARG00000040615
mrto4	ddx27	776	7955.ENSDARP00000002982	7955.ENSDARP00000105288	ENSDARG00000007130	ENSDARG00000091831
rpl23a	ddx27	441	7955.ENSDARP00000006624	7955.ENSDARP00000105288	ENSDARG00000006316	ENSDARG00000091831
ddx18	ddx27	917	7955.ENSDARP00000048752	7955.ENSDARP00000105288	ENSDARG00000030789	ENSDARG00000091831
parvb	vcla	684	7955.ENSDARP00000012119	7955.ENSDARP00000105799	ENSDARG00000019117	ENSDARG00000044968
coro2aa	vcla	539	7955.ENSDARP00000014182	7955.ENSDARP00000105799	ENSDARG00000005210	ENSDARG00000044968
itgb3a	vcla	656	7955.ENSDARP00000014515	7955.ENSDARP00000105799	ENSDARG00000056767	ENSDARG00000044968
hrasb	vcla	523	7955.ENSDARP00000016622	7955.ENSDARP00000105799	ENSDARG00000005651	ENSDARG00000044968
msna	vcla	637	7955.ENSDARP00000017246	7955.ENSDARP00000105799	ENSDARG00000058128	ENSDARG00000044968
rhoab	vcla	790	7955.ENSDARP00000018377	7955.ENSDARP00000105799	ENSDARG00000094673	ENSDARG00000044968
cfl1	vcla	809	7955.ENSDARP00000023177	7955.ENSDARP00000105799	ENSDARG00000021124	ENSDARG00000044968
flncb	vcla	837	7955.ENSDARP00000024947	7955.ENSDARP00000105799	ENSDARG00000018820	ENSDARG00000044968
itga5	vcla	422	7955.ENSDARP00000027718	7955.ENSDARP00000105799	ENSDARG00000006353	ENSDARG00000044968
itgb4	vcla	687	7955.ENSDARP00000031533	7955.ENSDARP00000105799	ENSDARG00000028507	ENSDARG00000044968
lims1	vcla	445	7955.ENSDARP00000035109	7955.ENSDARP00000105799	ENSDARG00000026985	ENSDARG00000044968
mapk1	vcla	484	7955.ENSDARP00000038550	7955.ENSDARP00000105799	ENSDARG00000027552	ENSDARG00000044968
itgb1a	vcla	809	7955.ENSDARP00000039699	7955.ENSDARP00000105799	ENSDARG00000071863	ENSDARG00000044968
ptk2ab	vcla	989	7955.ENSDARP00000042715	7955.ENSDARP00000105799	ENSDARG00000004672	ENSDARG00000044968
flnca	vcla	835	7955.ENSDARP00000046217	7955.ENSDARP00000105799	ENSDARG00000018566	ENSDARG00000044968
pdlim1	vcla	412	7955.ENSDARP00000046980	7955.ENSDARP00000105799	ENSDARG00000019845	ENSDARG00000044968
fermt2	vcla	693	7955.ENSDARP00000049463	7955.ENSDARP00000105799	ENSDARG00000020242	ENSDARG00000044968
cnn2	vcla	473	7955.ENSDARP00000052060	7955.ENSDARP00000105799	ENSDARG00000035858	ENSDARG00000044968
git1	vcla	449	7955.ENSDARP00000057695	7955.ENSDARP00000105799	ENSDARG00000039489	ENSDARG00000044968
ptk2bb	vcla	690	7955.ENSDARP00000057818	7955.ENSDARP00000105799	ENSDARG00000039577	ENSDARG00000044968
parvaa	vcla	640	7955.ENSDARP00000064186	7955.ENSDARP00000105799	ENSDARG00000043710	ENSDARG00000044968
crk	vcla	457	7955.ENSDARP00000072488	7955.ENSDARP00000105799	ENSDARG00000055635	ENSDARG00000044968
ezrb	vcla	738	7955.ENSDARP00000073352	7955.ENSDARP00000105799	ENSDARG00000025091	ENSDARG00000044968
ilk	vcla	911	7955.ENSDARP00000073983	7955.ENSDARP00000105799	ENSDARG00000056964	ENSDARG00000044968
itgb5	vcla	914	7955.ENSDARP00000074455	7955.ENSDARP00000105799	ENSDARG00000012942	ENSDARG00000044968
pxnb	vcla	999	7955.ENSDARP00000080428	7955.ENSDARP00000105799	ENSDARG00000060766	ENSDARG00000044968
synm	vcla	562	7955.ENSDARP00000084512	7955.ENSDARP00000105799	ENSDARG00000062350	ENSDARG00000044968
pleca	vcla	429	7955.ENSDARP00000085112	7955.ENSDARP00000105799	ENSDARG00000062590	ENSDARG00000044968
csk	vcla	656	7955.ENSDARP00000088849	7955.ENSDARP00000105799	ENSDARG00000067996	ENSDARG00000044968
vaspb	vcla	787	7955.ENSDARP00000089635	7955.ENSDARP00000105799	ENSDARG00000017105	ENSDARG00000044968
nck2a	vcla	497	7955.ENSDARP00000093447	7955.ENSDARP00000105799	ENSDARG00000018206	ENSDARG00000044968
src	vcla	908	7955.ENSDARP00000093618	7955.ENSDARP00000105799	ENSDARG00000008107	ENSDARG00000044968
rac1a	vcla	611	7955.ENSDARP00000096950	7955.ENSDARP00000105799	ENSDARG00000074849	ENSDARG00000044968
iqgap1	vcla	580	7955.ENSDARP00000098704	7955.ENSDARP00000105799	ENSDARG00000078888	ENSDARG00000044968
vclb	vcla	901	7955.ENSDARP00000100647	7955.ENSDARP00000105799	ENSDARG00000098695	ENSDARG00000044968
itgb3a	bcar1	671	7955.ENSDARP00000014515	7955.ENSDARP00000106517	ENSDARG00000056767	ENSDARG00000056525
cfl1	bcar1	447	7955.ENSDARP00000023177	7955.ENSDARP00000106517	ENSDARG00000021124	ENSDARG00000056525
itga5	bcar1	668	7955.ENSDARP00000027718	7955.ENSDARP00000106517	ENSDARG00000006353	ENSDARG00000056525
itgb4	bcar1	693	7955.ENSDARP00000031533	7955.ENSDARP00000106517	ENSDARG00000028507	ENSDARG00000056525
crkl	bcar1	969	7955.ENSDARP00000037263	7955.ENSDARP00000106517	ENSDARG00000028699	ENSDARG00000056525
itgb1a	bcar1	702	7955.ENSDARP00000039699	7955.ENSDARP00000106517	ENSDARG00000071863	ENSDARG00000056525
ptk2ab	bcar1	954	7955.ENSDARP00000042715	7955.ENSDARP00000106517	ENSDARG00000004672	ENSDARG00000056525
itgav	bcar1	668	7955.ENSDARP00000044313	7955.ENSDARP00000106517	ENSDARG00000006314	ENSDARG00000056525
itga9	bcar1	753	7955.ENSDARP00000045474	7955.ENSDARP00000106517	ENSDARG00000032435	ENSDARG00000056525
pls3	bcar1	449	7955.ENSDARP00000054848	7955.ENSDARP00000106517	ENSDARG00000037655	ENSDARG00000056525
ptk2bb	bcar1	597	7955.ENSDARP00000057818	7955.ENSDARP00000106517	ENSDARG00000039577	ENSDARG00000056525
parvaa	bcar1	570	7955.ENSDARP00000064186	7955.ENSDARP00000106517	ENSDARG00000043710	ENSDARG00000056525
crk	bcar1	980	7955.ENSDARP00000072488	7955.ENSDARP00000106517	ENSDARG00000055635	ENSDARG00000056525
ilk	bcar1	403	7955.ENSDARP00000073983	7955.ENSDARP00000106517	ENSDARG00000056964	ENSDARG00000056525
itgb5	bcar1	675	7955.ENSDARP00000074455	7955.ENSDARP00000106517	ENSDARG00000012942	ENSDARG00000056525
pxnb	bcar1	584	7955.ENSDARP00000080428	7955.ENSDARP00000106517	ENSDARG00000060766	ENSDARG00000056525
arpc2	bcar1	406	7955.ENSDARP00000090576	7955.ENSDARP00000106517	ENSDARG00000075989	ENSDARG00000056525
itga6b	bcar1	680	7955.ENSDARP00000092986	7955.ENSDARP00000106517	ENSDARG00000069946	ENSDARG00000056525
src	bcar1	716	7955.ENSDARP00000093618	7955.ENSDARP00000106517	ENSDARG00000008107	ENSDARG00000056525
itga3b	bcar1	711	7955.ENSDARP00000096662	7955.ENSDARP00000106517	ENSDARG00000012824	ENSDARG00000056525
itga6a	bcar1	699	7955.ENSDARP00000098022	7955.ENSDARP00000106517	ENSDARG00000042282	ENSDARG00000056525
vclb	bcar1	475	7955.ENSDARP00000100647	7955.ENSDARP00000106517	ENSDARG00000098695	ENSDARG00000056525
vcla	bcar1	478	7955.ENSDARP00000105799	7955.ENSDARP00000106517	ENSDARG00000044968	ENSDARG00000056525
cfl1	nedd9	443	7955.ENSDARP00000023177	7955.ENSDARP00000106572	ENSDARG00000021124	ENSDARG00000089878
crkl	nedd9	652	7955.ENSDARP00000037263	7955.ENSDARP00000106572	ENSDARG00000028699	ENSDARG00000089878
ptk2ab	nedd9	770	7955.ENSDARP00000042715	7955.ENSDARP00000106572	ENSDARG00000004672	ENSDARG00000089878
pls3	nedd9	440	7955.ENSDARP00000054848	7955.ENSDARP00000106572	ENSDARG00000037655	ENSDARG00000089878
ptk2bb	nedd9	532	7955.ENSDARP00000057818	7955.ENSDARP00000106572	ENSDARG00000039577	ENSDARG00000089878
crk	nedd9	709	7955.ENSDARP00000072488	7955.ENSDARP00000106572	ENSDARG00000055635	ENSDARG00000089878
pxnb	nedd9	578	7955.ENSDARP00000080428	7955.ENSDARP00000106572	ENSDARG00000060766	ENSDARG00000089878
csk	nedd9	492	7955.ENSDARP00000088849	7955.ENSDARP00000106572	ENSDARG00000067996	ENSDARG00000089878
arpc2	nedd9	406	7955.ENSDARP00000090576	7955.ENSDARP00000106572	ENSDARG00000075989	ENSDARG00000089878
src	nedd9	711	7955.ENSDARP00000093618	7955.ENSDARP00000106572	ENSDARG00000008107	ENSDARG00000089878
vclb	nedd9	475	7955.ENSDARP00000100647	7955.ENSDARP00000106572	ENSDARG00000098695	ENSDARG00000089878
vcla	nedd9	475	7955.ENSDARP00000105799	7955.ENSDARP00000106572	ENSDARG00000044968	ENSDARG00000089878
rac1a	ktn1	544	7955.ENSDARP00000096950	7955.ENSDARP00000107134	ENSDARG00000074849	ENSDARG00000032802
rhoab	pfn1	649	7955.ENSDARP00000018377	7955.ENSDARP00000109185	ENSDARG00000094673	ENSDARG00000088091
enah	pfn1	734	7955.ENSDARP00000019206	7955.ENSDARP00000109185	ENSDARG00000032049	ENSDARG00000088091
cfl1	pfn1	894	7955.ENSDARP00000023177	7955.ENSDARP00000109185	ENSDARG00000021124	ENSDARG00000088091
pls3	pfn1	693	7955.ENSDARP00000054848	7955.ENSDARP00000109185	ENSDARG00000037655	ENSDARG00000088091
vaspb	pfn1	937	7955.ENSDARP00000089635	7955.ENSDARP00000109185	ENSDARG00000017105	ENSDARG00000088091
arpc2	pfn1	515	7955.ENSDARP00000090576	7955.ENSDARP00000109185	ENSDARG00000075989	ENSDARG00000088091
rac1a	pfn1	676	7955.ENSDARP00000096950	7955.ENSDARP00000109185	ENSDARG00000074849	ENSDARG00000088091
bcar1	pfn1	410	7955.ENSDARP00000106517	7955.ENSDARP00000109185	ENSDARG00000056525	ENSDARG00000088091
nedd9	pfn1	410	7955.ENSDARP00000106572	7955.ENSDARP00000109185	ENSDARG00000089878	ENSDARG00000088091
cbl	rapgef1b	934	7955.ENSDARP00000027963	7955.ENSDARP00000111128	ENSDARG00000009958	ENSDARG00000015971
crkl	rapgef1b	983	7955.ENSDARP00000037263	7955.ENSDARP00000111128	ENSDARG00000028699	ENSDARG00000015971
crk	rapgef1b	976	7955.ENSDARP00000072488	7955.ENSDARP00000111128	ENSDARG00000055635	ENSDARG00000015971
bcar1	rapgef1b	961	7955.ENSDARP00000106517	7955.ENSDARP00000111128	ENSDARG00000056525	ENSDARG00000015971
itgb3a	fn1a	917	7955.ENSDARP00000014515	7955.ENSDARP00000112231	ENSDARG00000056767	ENSDARG00000019815
hrasb	fn1a	535	7955.ENSDARP00000016622	7955.ENSDARP00000112231	ENSDARG00000005651	ENSDARG00000019815
itga5	fn1a	959	7955.ENSDARP00000027718	7955.ENSDARP00000112231	ENSDARG00000006353	ENSDARG00000019815
itgb4	fn1a	688	7955.ENSDARP00000031533	7955.ENSDARP00000112231	ENSDARG00000028507	ENSDARG00000019815
mapk1	fn1a	541	7955.ENSDARP00000038550	7955.ENSDARP00000112231	ENSDARG00000027552	ENSDARG00000019815
itgb1a	fn1a	914	7955.ENSDARP00000039699	7955.ENSDARP00000112231	ENSDARG00000071863	ENSDARG00000019815
itgav	fn1a	913	7955.ENSDARP00000044313	7955.ENSDARP00000112231	ENSDARG00000006314	ENSDARG00000019815
itga9	fn1a	663	7955.ENSDARP00000045474	7955.ENSDARP00000112231	ENSDARG00000032435	ENSDARG00000019815
ptpn1	fn1a	405	7955.ENSDARP00000062692	7955.ENSDARP00000112231	ENSDARG00000007923	ENSDARG00000019815
crk	fn1a	500	7955.ENSDARP00000072488	7955.ENSDARP00000112231	ENSDARG00000055635	ENSDARG00000019815
itgb5	fn1a	659	7955.ENSDARP00000074455	7955.ENSDARP00000112231	ENSDARG00000012942	ENSDARG00000019815
csk	fn1a	441	7955.ENSDARP00000088849	7955.ENSDARP00000112231	ENSDARG00000067996	ENSDARG00000019815
itga6b	fn1a	730	7955.ENSDARP00000092986	7955.ENSDARP00000112231	ENSDARG00000069946	ENSDARG00000019815
src	fn1a	445	7955.ENSDARP00000093618	7955.ENSDARP00000112231	ENSDARG00000008107	ENSDARG00000019815
itga3b	fn1a	901	7955.ENSDARP00000096662	7955.ENSDARP00000112231	ENSDARG00000012824	ENSDARG00000019815
itga6a	fn1a	700	7955.ENSDARP00000098022	7955.ENSDARP00000112231	ENSDARG00000042282	ENSDARG00000019815
iqgap1	fn1a	405	7955.ENSDARP00000098704	7955.ENSDARP00000112231	ENSDARG00000078888	ENSDARG00000019815
vcla	fn1a	529	7955.ENSDARP00000105799	7955.ENSDARP00000112231	ENSDARG00000044968	ENSDARG00000019815
bcar1	fn1a	527	7955.ENSDARP00000106517	7955.ENSDARP00000112231	ENSDARG00000056525	ENSDARG00000019815
cbl	sorbs3	426	7955.ENSDARP00000027963	7955.ENSDARP00000113033	ENSDARG00000009958	ENSDARG00000037476
itgb5	sorbs3	811	7955.ENSDARP00000074455	7955.ENSDARP00000113033	ENSDARG00000012942	ENSDARG00000037476
pxnb	sorbs3	899	7955.ENSDARP00000080428	7955.ENSDARP00000113033	ENSDARG00000060766	ENSDARG00000037476
vaspb	sorbs3	723	7955.ENSDARP00000089635	7955.ENSDARP00000113033	ENSDARG00000017105	ENSDARG00000037476
vclb	sorbs3	692	7955.ENSDARP00000100647	7955.ENSDARP00000113033	ENSDARG00000098695	ENSDARG00000037476
vcla	sorbs3	936	7955.ENSDARP00000105799	7955.ENSDARP00000113033	ENSDARG00000044968	ENSDARG00000037476
csrp1a	zyx	479	7955.ENSDARP00000002532	7955.ENSDARP00000113371	ENSDARG00000006603	ENSDARG00000075733
itgb3a	zyx	460	7955.ENSDARP00000014515	7955.ENSDARP00000113371	ENSDARG00000056767	ENSDARG00000075733
rhoab	zyx	465	7955.ENSDARP00000018377	7955.ENSDARP00000113371	ENSDARG00000094673	ENSDARG00000075733
enah	zyx	696	7955.ENSDARP00000019206	7955.ENSDARP00000113371	ENSDARG00000032049	ENSDARG00000075733
flncb	zyx	421	7955.ENSDARP00000024947	7955.ENSDARP00000113371	ENSDARG00000018820	ENSDARG00000075733
ptk2ab	zyx	695	7955.ENSDARP00000042715	7955.ENSDARP00000113371	ENSDARG00000004672	ENSDARG00000075733
flnca	zyx	404	7955.ENSDARP00000046217	7955.ENSDARP00000113371	ENSDARG00000018566	ENSDARG00000075733
lasp1	zyx	543	7955.ENSDARP00000051806	7955.ENSDARP00000113371	ENSDARG00000057867	ENSDARG00000075733
ptk2bb	zyx	449	7955.ENSDARP00000057818	7955.ENSDARP00000113371	ENSDARG00000039577	ENSDARG00000075733
ilk	zyx	656	7955.ENSDARP00000073983	7955.ENSDARP00000113371	ENSDARG00000056964	ENSDARG00000075733
pxnb	zyx	656	7955.ENSDARP00000080428	7955.ENSDARP00000113371	ENSDARG00000060766	ENSDARG00000075733
synm	zyx	567	7955.ENSDARP00000084512	7955.ENSDARP00000113371	ENSDARG00000062350	ENSDARG00000075733
vaspb	zyx	936	7955.ENSDARP00000089635	7955.ENSDARP00000113371	ENSDARG00000017105	ENSDARG00000075733
src	zyx	683	7955.ENSDARP00000093618	7955.ENSDARP00000113371	ENSDARG00000008107	ENSDARG00000075733
vclb	zyx	897	7955.ENSDARP00000100647	7955.ENSDARP00000113371	ENSDARG00000098695	ENSDARG00000075733
vcla	zyx	898	7955.ENSDARP00000105799	7955.ENSDARP00000113371	ENSDARG00000044968	ENSDARG00000075733
bcar1	zyx	407	7955.ENSDARP00000106517	7955.ENSDARP00000113371	ENSDARG00000056525	ENSDARG00000075733
itgb3a	flna	893	7955.ENSDARP00000014515	7955.ENSDARP00000113808	ENSDARG00000056767	ENSDARG00000074201
msna	flna	452	7955.ENSDARP00000017246	7955.ENSDARP00000113808	ENSDARG00000058128	ENSDARG00000074201
rhoab	flna	650	7955.ENSDARP00000018377	7955.ENSDARP00000113808	ENSDARG00000094673	ENSDARG00000074201
cfl1	flna	408	7955.ENSDARP00000023177	7955.ENSDARP00000113808	ENSDARG00000021124	ENSDARG00000074201
flncb	flna	804	7955.ENSDARP00000024947	7955.ENSDARP00000113808	ENSDARG00000018820	ENSDARG00000074201
itga5	flna	737	7955.ENSDARP00000027718	7955.ENSDARP00000113808	ENSDARG00000006353	ENSDARG00000074201
itgb4	flna	917	7955.ENSDARP00000031533	7955.ENSDARP00000113808	ENSDARG00000028507	ENSDARG00000074201
itgb1a	flna	896	7955.ENSDARP00000039699	7955.ENSDARP00000113808	ENSDARG00000071863	ENSDARG00000074201
itgav	flna	737	7955.ENSDARP00000044313	7955.ENSDARP00000113808	ENSDARG00000006314	ENSDARG00000074201
itga9	flna	710	7955.ENSDARP00000045474	7955.ENSDARP00000113808	ENSDARG00000032435	ENSDARG00000074201
fermt2	flna	511	7955.ENSDARP00000049463	7955.ENSDARP00000113808	ENSDARG00000020242	ENSDARG00000074201
cnn2	flna	435	7955.ENSDARP00000052060	7955.ENSDARP00000113808	ENSDARG00000035858	ENSDARG00000074201
ilk	flna	575	7955.ENSDARP00000073983	7955.ENSDARP00000113808	ENSDARG00000056964	ENSDARG00000074201
itgb5	flna	895	7955.ENSDARP00000074455	7955.ENSDARP00000113808	ENSDARG00000012942	ENSDARG00000074201
pxnb	flna	576	7955.ENSDARP00000080428	7955.ENSDARP00000113808	ENSDARG00000060766	ENSDARG00000074201
itga6b	flna	731	7955.ENSDARP00000092986	7955.ENSDARP00000113808	ENSDARG00000069946	ENSDARG00000074201
src	flna	429	7955.ENSDARP00000093618	7955.ENSDARP00000113808	ENSDARG00000008107	ENSDARG00000074201
itga3b	flna	715	7955.ENSDARP00000096662	7955.ENSDARP00000113808	ENSDARG00000012824	ENSDARG00000074201
rac1a	flna	586	7955.ENSDARP00000096950	7955.ENSDARP00000113808	ENSDARG00000074849	ENSDARG00000074201
itga6a	flna	710	7955.ENSDARP00000098022	7955.ENSDARP00000113808	ENSDARG00000042282	ENSDARG00000074201
vclb	flna	825	7955.ENSDARP00000100647	7955.ENSDARP00000113808	ENSDARG00000098695	ENSDARG00000074201
vcla	flna	895	7955.ENSDARP00000105799	7955.ENSDARP00000113808	ENSDARG00000044968	ENSDARG00000074201
ilk	lpp	420	7955.ENSDARP00000073983	7955.ENSDARP00000113831	ENSDARG00000056964	ENSDARG00000023578
vaspb	lpp	455	7955.ENSDARP00000089635	7955.ENSDARP00000113831	ENSDARG00000017105	ENSDARG00000023578
vclb	lpp	496	7955.ENSDARP00000100647	7955.ENSDARP00000113831	ENSDARG00000098695	ENSDARG00000023578
vcla	lpp	496	7955.ENSDARP00000105799	7955.ENSDARP00000113831	ENSDARG00000044968	ENSDARG00000023578
cbl	sh2b1	453	7955.ENSDARP00000027963	7955.ENSDARP00000115931	ENSDARG00000009958	ENSDARG00000057679
irs1	sh2b1	681	7955.ENSDARP00000070706	7955.ENSDARP00000115931	ENSDARG00000054087	ENSDARG00000057679
src	sh2b1	423	7955.ENSDARP00000093618	7955.ENSDARP00000115931	ENSDARG00000008107	ENSDARG00000057679
insrb	sh2b1	591	7955.ENSDARP00000096601	7955.ENSDARP00000115931	ENSDARG00000071524	ENSDARG00000057679
parvb	fermt1	592	7955.ENSDARP00000012119	7955.ENSDARP00000116317	ENSDARG00000019117	ENSDARG00000052652
itgb3a	fermt1	683	7955.ENSDARP00000014515	7955.ENSDARP00000116317	ENSDARG00000056767	ENSDARG00000052652
msna	fermt1	514	7955.ENSDARP00000017246	7955.ENSDARP00000116317	ENSDARG00000058128	ENSDARG00000052652
flncb	fermt1	528	7955.ENSDARP00000024947	7955.ENSDARP00000116317	ENSDARG00000018820	ENSDARG00000052652
itgb4	fermt1	701	7955.ENSDARP00000031533	7955.ENSDARP00000116317	ENSDARG00000028507	ENSDARG00000052652
lims1	fermt1	538	7955.ENSDARP00000035109	7955.ENSDARP00000116317	ENSDARG00000026985	ENSDARG00000052652
itgb1a	fermt1	667	7955.ENSDARP00000039699	7955.ENSDARP00000116317	ENSDARG00000071863	ENSDARG00000052652
flnca	fermt1	511	7955.ENSDARP00000046217	7955.ENSDARP00000116317	ENSDARG00000018566	ENSDARG00000052652
parvaa	fermt1	531	7955.ENSDARP00000064186	7955.ENSDARP00000116317	ENSDARG00000043710	ENSDARG00000052652
ezrb	fermt1	496	7955.ENSDARP00000073352	7955.ENSDARP00000116317	ENSDARG00000025091	ENSDARG00000052652
ilk	fermt1	918	7955.ENSDARP00000073983	7955.ENSDARP00000116317	ENSDARG00000056964	ENSDARG00000052652
itgb5	fermt1	669	7955.ENSDARP00000074455	7955.ENSDARP00000116317	ENSDARG00000012942	ENSDARG00000052652
pxnb	fermt1	585	7955.ENSDARP00000080428	7955.ENSDARP00000116317	ENSDARG00000060766	ENSDARG00000052652
itga3b	fermt1	556	7955.ENSDARP00000096662	7955.ENSDARP00000116317	ENSDARG00000012824	ENSDARG00000052652
vclb	fermt1	618	7955.ENSDARP00000100647	7955.ENSDARP00000116317	ENSDARG00000098695	ENSDARG00000052652
vcla	fermt1	615	7955.ENSDARP00000105799	7955.ENSDARP00000116317	ENSDARG00000044968	ENSDARG00000052652
flna	fermt1	454	7955.ENSDARP00000113808	7955.ENSDARP00000116317	ENSDARG00000074201	ENSDARG00000052652
cbl	abi1a	698	7955.ENSDARP00000027963	7955.ENSDARP00000116601	ENSDARG00000009958	ENSDARG00000010155
mapk1	abi1a	406	7955.ENSDARP00000038550	7955.ENSDARP00000116601	ENSDARG00000027552	ENSDARG00000010155
itgb1a	abi1a	400	7955.ENSDARP00000039699	7955.ENSDARP00000116601	ENSDARG00000071863	ENSDARG00000010155
git1	abi1a	526	7955.ENSDARP00000057695	7955.ENSDARP00000116601	ENSDARG00000039489	ENSDARG00000010155
crk	abi1a	710	7955.ENSDARP00000072488	7955.ENSDARP00000116601	ENSDARG00000055635	ENSDARG00000010155
abi2a	abi1a	500	7955.ENSDARP00000075483	7955.ENSDARP00000116601	ENSDARG00000058207	ENSDARG00000010155
abi1b	abi1a	902	7955.ENSDARP00000086077	7955.ENSDARP00000116601	ENSDARG00000062991	ENSDARG00000010155
vaspb	abi1a	489	7955.ENSDARP00000089635	7955.ENSDARP00000116601	ENSDARG00000017105	ENSDARG00000010155
arpc2	abi1a	783	7955.ENSDARP00000090576	7955.ENSDARP00000116601	ENSDARG00000075989	ENSDARG00000010155
rac1a	abi1a	780	7955.ENSDARP00000096950	7955.ENSDARP00000116601	ENSDARG00000074849	ENSDARG00000010155
iqgap1	abi1a	419	7955.ENSDARP00000098704	7955.ENSDARP00000116601	ENSDARG00000078888	ENSDARG00000010155
arf1	abi1a	670	7955.ENSDARP00000102498	7955.ENSDARP00000116601	ENSDARG00000009484	ENSDARG00000010155
cbl	gab1	491	7955.ENSDARP00000027963	7955.ENSDARP00000116730	ENSDARG00000009958	ENSDARG00000037018
crkl	gab1	805	7955.ENSDARP00000037263	7955.ENSDARP00000116730	ENSDARG00000028699	ENSDARG00000037018
irs1	gab1	622	7955.ENSDARP00000070706	7955.ENSDARP00000116730	ENSDARG00000054087	ENSDARG00000037018
crk	gab1	879	7955.ENSDARP00000072488	7955.ENSDARP00000116730	ENSDARG00000055635	ENSDARG00000037018
ptpn11a	gab1	947	7955.ENSDARP00000076040	7955.ENSDARP00000116730	ENSDARG00000020334	ENSDARG00000037018
pxnb	gab1	562	7955.ENSDARP00000080428	7955.ENSDARP00000116730	ENSDARG00000060766	ENSDARG00000037018
abi1b	gab1	445	7955.ENSDARP00000086077	7955.ENSDARP00000116730	ENSDARG00000062991	ENSDARG00000037018
csk	gab1	564	7955.ENSDARP00000088849	7955.ENSDARP00000116730	ENSDARG00000067996	ENSDARG00000037018
shc1	gab1	758	7955.ENSDARP00000089171	7955.ENSDARP00000116730	ENSDARG00000075437	ENSDARG00000037018
src	gab1	676	7955.ENSDARP00000093618	7955.ENSDARP00000116730	ENSDARG00000008107	ENSDARG00000037018
rac1a	gab1	534	7955.ENSDARP00000096950	7955.ENSDARP00000116730	ENSDARG00000074849	ENSDARG00000037018
rapgef1b	gab1	711	7955.ENSDARP00000111128	7955.ENSDARP00000116730	ENSDARG00000015971	ENSDARG00000037018
abi1a	gab1	448	7955.ENSDARP00000116601	7955.ENSDARP00000116730	ENSDARG00000010155	ENSDARG00000037018
itgb4	macf1a	553	7955.ENSDARP00000031533	7955.ENSDARP00000116989	ENSDARG00000028507	ENSDARG00000028533
cnn2	macf1a	569	7955.ENSDARP00000052060	7955.ENSDARP00000116989	ENSDARG00000035858	ENSDARG00000028533
ldb3a	myom1a	467	7955.ENSDARP00000073218	7955.ENSDARP00000117418	ENSDARG00000056322	ENSDARG00000061249
parvb	itga2.2	663	7955.ENSDARP00000012119	7955.ENSDARP00000118073	ENSDARG00000019117	ENSDARG00000062974
itgb3a	itga2.2	620	7955.ENSDARP00000014515	7955.ENSDARP00000118073	ENSDARG00000056767	ENSDARG00000062974
flncb	itga2.2	678	7955.ENSDARP00000024947	7955.ENSDARP00000118073	ENSDARG00000018820	ENSDARG00000062974
itga5	itga2.2	792	7955.ENSDARP00000027718	7955.ENSDARP00000118073	ENSDARG00000006353	ENSDARG00000062974
itgb4	itga2.2	534	7955.ENSDARP00000031533	7955.ENSDARP00000118073	ENSDARG00000028507	ENSDARG00000062974
crkl	itga2.2	665	7955.ENSDARP00000037263	7955.ENSDARP00000118073	ENSDARG00000028699	ENSDARG00000062974
itgb1a	itga2.2	886	7955.ENSDARP00000039699	7955.ENSDARP00000118073	ENSDARG00000071863	ENSDARG00000062974
ptk2ab	itga2.2	758	7955.ENSDARP00000042715	7955.ENSDARP00000118073	ENSDARG00000004672	ENSDARG00000062974
itgav	itga2.2	571	7955.ENSDARP00000044313	7955.ENSDARP00000118073	ENSDARG00000006314	ENSDARG00000062974
itga9	itga2.2	572	7955.ENSDARP00000045474	7955.ENSDARP00000118073	ENSDARG00000032435	ENSDARG00000062974
flnca	itga2.2	678	7955.ENSDARP00000046217	7955.ENSDARP00000118073	ENSDARG00000018566	ENSDARG00000062974
parvaa	itga2.2	663	7955.ENSDARP00000064186	7955.ENSDARP00000118073	ENSDARG00000043710	ENSDARG00000062974
crk	itga2.2	665	7955.ENSDARP00000072488	7955.ENSDARP00000118073	ENSDARG00000055635	ENSDARG00000062974
itgb5	itga2.2	561	7955.ENSDARP00000074455	7955.ENSDARP00000118073	ENSDARG00000012942	ENSDARG00000062974
pxnb	itga2.2	668	7955.ENSDARP00000080428	7955.ENSDARP00000118073	ENSDARG00000060766	ENSDARG00000062974
vaspb	itga2.2	653	7955.ENSDARP00000089635	7955.ENSDARP00000118073	ENSDARG00000017105	ENSDARG00000062974
itga6b	itga2.2	624	7955.ENSDARP00000092986	7955.ENSDARP00000118073	ENSDARG00000069946	ENSDARG00000062974
src	itga2.2	658	7955.ENSDARP00000093618	7955.ENSDARP00000118073	ENSDARG00000008107	ENSDARG00000062974
itga3b	itga2.2	620	7955.ENSDARP00000096662	7955.ENSDARP00000118073	ENSDARG00000012824	ENSDARG00000062974
itga6a	itga2.2	608	7955.ENSDARP00000098022	7955.ENSDARP00000118073	ENSDARG00000042282	ENSDARG00000062974
bcar1	itga2.2	652	7955.ENSDARP00000106517	7955.ENSDARP00000118073	ENSDARG00000056525	ENSDARG00000062974
fn1a	itga2.2	650	7955.ENSDARP00000112231	7955.ENSDARP00000118073	ENSDARG00000019815	ENSDARG00000062974
flna	itga2.2	678	7955.ENSDARP00000113808	7955.ENSDARP00000118073	ENSDARG00000074201	ENSDARG00000062974
rhoaa	arhgap32b	500	7955.ENSDARP00000040644	7955.ENSDARP00000118361	ENSDARG00000026845	ENSDARG00000074184
git1	arhgap32b	437	7955.ENSDARP00000057695	7955.ENSDARP00000118361	ENSDARG00000039489	ENSDARG00000074184
rac1a	arhgap32b	492	7955.ENSDARP00000096950	7955.ENSDARP00000118361	ENSDARG00000074849	ENSDARG00000074184
iqgap1	arhgap32b	417	7955.ENSDARP00000098704	7955.ENSDARP00000118361	ENSDARG00000078888	ENSDARG00000074184
insrb	ptpn2a	535	7955.ENSDARP00000096601	7955.ENSDARP00000118955	ENSDARG00000071524	ENSDARG00000016481
cbl	plcg1	514	7955.ENSDARP00000027963	7955.ENSDARP00000120537	ENSDARG00000009958	ENSDARG00000038442
shc1	plcg1	734	7955.ENSDARP00000089171	7955.ENSDARP00000120537	ENSDARG00000075437	ENSDARG00000038442
src	plcg1	586	7955.ENSDARP00000093618	7955.ENSDARP00000120537	ENSDARG00000008107	ENSDARG00000038442
rac1a	plcg1	645	7955.ENSDARP00000096950	7955.ENSDARP00000120537	ENSDARG00000074849	ENSDARG00000038442
gab1	plcg1	450	7955.ENSDARP00000116730	7955.ENSDARP00000120537	ENSDARG00000037018	ENSDARG00000038442
cbl	sh3kbp1	927	7955.ENSDARP00000027963	7955.ENSDARP00000120586	ENSDARG00000009958	ENSDARG00000075853
msna	nf2a	570	7955.ENSDARP00000017246	7955.ENSDARP00000120670	ENSDARG00000058128	ENSDARG00000020204
nf2b	nf2a	902	7955.ENSDARP00000035057	7955.ENSDARP00000120670	ENSDARG00000025567	ENSDARG00000020204
ezrb	nf2a	563	7955.ENSDARP00000073352	7955.ENSDARP00000120670	ENSDARG00000025091	ENSDARG00000020204
rac1a	nf2a	551	7955.ENSDARP00000096950	7955.ENSDARP00000120670	ENSDARG00000074849	ENSDARG00000020204
ptpra	grb2b	879	7955.ENSDARP00000003403	7955.ENSDARP00000122829	ENSDARG00000001769	ENSDARG00000038059
arhgef6	grb2b	442	7955.ENSDARP00000007758	7955.ENSDARP00000122829	ENSDARG00000006683	ENSDARG00000038059
hrasb	grb2b	684	7955.ENSDARP00000016622	7955.ENSDARP00000122829	ENSDARG00000005651	ENSDARG00000038059
rhoab	grb2b	462	7955.ENSDARP00000018377	7955.ENSDARP00000122829	ENSDARG00000094673	ENSDARG00000038059
cbl	grb2b	986	7955.ENSDARP00000027963	7955.ENSDARP00000122829	ENSDARG00000009958	ENSDARG00000038059
crkl	grb2b	799	7955.ENSDARP00000037263	7955.ENSDARP00000122829	ENSDARG00000028699	ENSDARG00000038059
ppp2caa	grb2b	639	7955.ENSDARP00000042420	7955.ENSDARP00000122829	ENSDARG00000030224	ENSDARG00000038059
ptk2ab	grb2b	988	7955.ENSDARP00000042715	7955.ENSDARP00000122829	ENSDARG00000004672	ENSDARG00000038059
git1	grb2b	457	7955.ENSDARP00000057695	7955.ENSDARP00000122829	ENSDARG00000039489	ENSDARG00000038059
ptk2bb	grb2b	819	7955.ENSDARP00000057818	7955.ENSDARP00000122829	ENSDARG00000039577	ENSDARG00000038059
ptpn1	grb2b	595	7955.ENSDARP00000062692	7955.ENSDARP00000122829	ENSDARG00000007923	ENSDARG00000038059
irs1	grb2b	980	7955.ENSDARP00000070706	7955.ENSDARP00000122829	ENSDARG00000054087	ENSDARG00000038059
crk	grb2b	870	7955.ENSDARP00000072488	7955.ENSDARP00000122829	ENSDARG00000055635	ENSDARG00000038059
abi2a	grb2b	504	7955.ENSDARP00000075483	7955.ENSDARP00000122829	ENSDARG00000058207	ENSDARG00000038059
ptpn11a	grb2b	971	7955.ENSDARP00000076040	7955.ENSDARP00000122829	ENSDARG00000020334	ENSDARG00000038059
pxnb	grb2b	850	7955.ENSDARP00000080428	7955.ENSDARP00000122829	ENSDARG00000060766	ENSDARG00000038059
csk	grb2b	665	7955.ENSDARP00000088849	7955.ENSDARP00000122829	ENSDARG00000067996	ENSDARG00000038059
shc1	grb2b	991	7955.ENSDARP00000089171	7955.ENSDARP00000122829	ENSDARG00000075437	ENSDARG00000038059
arpc2	grb2b	589	7955.ENSDARP00000090576	7955.ENSDARP00000122829	ENSDARG00000075989	ENSDARG00000038059
nck2a	grb2b	555	7955.ENSDARP00000093447	7955.ENSDARP00000122829	ENSDARG00000018206	ENSDARG00000038059
src	grb2b	921	7955.ENSDARP00000093618	7955.ENSDARP00000122829	ENSDARG00000008107	ENSDARG00000038059
stat3	grb2b	599	7955.ENSDARP00000095292	7955.ENSDARP00000122829	ENSDARG00000022712	ENSDARG00000038059
insrb	grb2b	931	7955.ENSDARP00000096601	7955.ENSDARP00000122829	ENSDARG00000071524	ENSDARG00000038059
rac1a	grb2b	650	7955.ENSDARP00000096950	7955.ENSDARP00000122829	ENSDARG00000074849	ENSDARG00000038059
iqgap1	grb2b	511	7955.ENSDARP00000098704	7955.ENSDARP00000122829	ENSDARG00000078888	ENSDARG00000038059
vclb	grb2b	488	7955.ENSDARP00000100647	7955.ENSDARP00000122829	ENSDARG00000098695	ENSDARG00000038059
vcla	grb2b	483	7955.ENSDARP00000105799	7955.ENSDARP00000122829	ENSDARG00000044968	ENSDARG00000038059
bcar1	grb2b	459	7955.ENSDARP00000106517	7955.ENSDARP00000122829	ENSDARG00000056525	ENSDARG00000038059
rapgef1b	grb2b	782	7955.ENSDARP00000111128	7955.ENSDARP00000122829	ENSDARG00000015971	ENSDARG00000038059
fn1a	grb2b	519	7955.ENSDARP00000112231	7955.ENSDARP00000122829	ENSDARG00000019815	ENSDARG00000038059
sh2b1	grb2b	457	7955.ENSDARP00000115931	7955.ENSDARP00000122829	ENSDARG00000057679	ENSDARG00000038059
abi1a	grb2b	558	7955.ENSDARP00000116601	7955.ENSDARP00000122829	ENSDARG00000010155	ENSDARG00000038059
gab1	grb2b	998	7955.ENSDARP00000116730	7955.ENSDARP00000122829	ENSDARG00000037018	ENSDARG00000038059
plcg1	grb2b	810	7955.ENSDARP00000120537	7955.ENSDARP00000122829	ENSDARG00000038442	ENSDARG00000038059
sh3kbp1	grb2b	646	7955.ENSDARP00000120586	7955.ENSDARP00000122829	ENSDARG00000075853	ENSDARG00000038059
parvb	actn1	916	7955.ENSDARP00000012119	7955.ENSDARP00000123299	ENSDARG00000019117	ENSDARG00000007219
itgb3a	actn1	716	7955.ENSDARP00000014515	7955.ENSDARP00000123299	ENSDARG00000056767	ENSDARG00000007219
cfl1	actn1	422	7955.ENSDARP00000023177	7955.ENSDARP00000123299	ENSDARG00000021124	ENSDARG00000007219
itga5	actn1	714	7955.ENSDARP00000027718	7955.ENSDARP00000123299	ENSDARG00000006353	ENSDARG00000007219
itgb4	actn1	717	7955.ENSDARP00000031533	7955.ENSDARP00000123299	ENSDARG00000028507	ENSDARG00000007219
itgb1a	actn1	694	7955.ENSDARP00000039699	7955.ENSDARP00000123299	ENSDARG00000071863	ENSDARG00000007219
itgav	actn1	661	7955.ENSDARP00000044313	7955.ENSDARP00000123299	ENSDARG00000006314	ENSDARG00000007219
itga9	actn1	660	7955.ENSDARP00000045474	7955.ENSDARP00000123299	ENSDARG00000032435	ENSDARG00000007219
itgb5	actn1	691	7955.ENSDARP00000074455	7955.ENSDARP00000123299	ENSDARG00000012942	ENSDARG00000007219
pxnb	actn1	436	7955.ENSDARP00000080428	7955.ENSDARP00000123299	ENSDARG00000060766	ENSDARG00000007219
itga6b	actn1	660	7955.ENSDARP00000092986	7955.ENSDARP00000123299	ENSDARG00000069946	ENSDARG00000007219
itga3b	actn1	719	7955.ENSDARP00000096662	7955.ENSDARP00000123299	ENSDARG00000012824	ENSDARG00000007219
itga6a	actn1	660	7955.ENSDARP00000098022	7955.ENSDARP00000123299	ENSDARG00000042282	ENSDARG00000007219
iqgap1	actn1	585	7955.ENSDARP00000098704	7955.ENSDARP00000123299	ENSDARG00000078888	ENSDARG00000007219
vclb	actn1	971	7955.ENSDARP00000100647	7955.ENSDARP00000123299	ENSDARG00000098695	ENSDARG00000007219
vcla	actn1	972	7955.ENSDARP00000105799	7955.ENSDARP00000123299	ENSDARG00000044968	ENSDARG00000007219
zyx	actn1	923	7955.ENSDARP00000113371	7955.ENSDARP00000123299	ENSDARG00000075733	ENSDARG00000007219
itga2.2	actn1	657	7955.ENSDARP00000118073	7955.ENSDARP00000123299	ENSDARG00000062974	ENSDARG00000007219
myh9b	myh9a	901	7955.ENSDARP00000086805	7955.ENSDARP00000124366	ENSDARG00000001014	ENSDARG00000063295
iqgap1	myh9a	485	7955.ENSDARP00000098704	7955.ENSDARP00000124366	ENSDARG00000078888	ENSDARG00000063295
actn1	myh9a	448	7955.ENSDARP00000123299	7955.ENSDARP00000124366	ENSDARG00000007219	ENSDARG00000063295
mrto4	nexn	795	7955.ENSDARP00000002982	7955.ENSDARP00000124483	ENSDARG00000007130	ENSDARG00000057317
ddx18	nexn	755	7955.ENSDARP00000048752	7955.ENSDARP00000124483	ENSDARG00000030789	ENSDARG00000057317
ldb3a	nexn	689	7955.ENSDARP00000073218	7955.ENSDARP00000124483	ENSDARG00000056322	ENSDARG00000057317
ddx27	nexn	518	7955.ENSDARP00000105288	7955.ENSDARP00000124483	ENSDARG00000091831	ENSDARG00000057317
vclb	palld	441	7955.ENSDARP00000100647	7955.ENSDARP00000124534	ENSDARG00000098695	ENSDARG00000040009
vcla	palld	440	7955.ENSDARP00000105799	7955.ENSDARP00000124534	ENSDARG00000044968	ENSDARG00000040009
pdpk1b	inppl1a	460	7955.ENSDARP00000019085	7955.ENSDARP00000129999	ENSDARG00000018285	ENSDARG00000104222
cbl	inppl1a	517	7955.ENSDARP00000027963	7955.ENSDARP00000129999	ENSDARG00000009958	ENSDARG00000104222
crkl	inppl1a	457	7955.ENSDARP00000037263	7955.ENSDARP00000129999	ENSDARG00000028699	ENSDARG00000104222
crk	inppl1a	426	7955.ENSDARP00000072488	7955.ENSDARP00000129999	ENSDARG00000055635	ENSDARG00000104222
shc1	inppl1a	636	7955.ENSDARP00000089171	7955.ENSDARP00000129999	ENSDARG00000075437	ENSDARG00000104222
bcar1	inppl1a	608	7955.ENSDARP00000106517	7955.ENSDARP00000129999	ENSDARG00000056525	ENSDARG00000104222
rapgef1b	inppl1a	659	7955.ENSDARP00000111128	7955.ENSDARP00000129999	ENSDARG00000015971	ENSDARG00000104222
gab1	inppl1a	494	7955.ENSDARP00000116730	7955.ENSDARP00000129999	ENSDARG00000037018	ENSDARG00000104222
grb2b	inppl1a	423	7955.ENSDARP00000122829	7955.ENSDARP00000129999	ENSDARG00000038059	ENSDARG00000104222
ptpn2b	ptpn12	484	7955.ENSDARP00000052238	7955.ENSDARP00000130978	ENSDARG00000035986	ENSDARG00000102141
ptpn1	ptpn12	417	7955.ENSDARP00000062692	7955.ENSDARP00000130978	ENSDARG00000007923	ENSDARG00000102141
pxnb	ptpn12	559	7955.ENSDARP00000080428	7955.ENSDARP00000130978	ENSDARG00000060766	ENSDARG00000102141
csk	ptpn12	511	7955.ENSDARP00000088849	7955.ENSDARP00000130978	ENSDARG00000067996	ENSDARG00000102141
ptpn2a	ptpn12	483	7955.ENSDARP00000118955	7955.ENSDARP00000130978	ENSDARG00000016481	ENSDARG00000102141
rhoab	elmo1	429	7955.ENSDARP00000018377	7955.ENSDARP00000132398	ENSDARG00000094673	ENSDARG00000098753
crkl	elmo1	444	7955.ENSDARP00000037263	7955.ENSDARP00000132398	ENSDARG00000028699	ENSDARG00000098753
crk	elmo1	776	7955.ENSDARP00000072488	7955.ENSDARP00000132398	ENSDARG00000055635	ENSDARG00000098753
abi2a	elmo1	564	7955.ENSDARP00000075483	7955.ENSDARP00000132398	ENSDARG00000058207	ENSDARG00000098753
pxnb	elmo1	565	7955.ENSDARP00000080428	7955.ENSDARP00000132398	ENSDARG00000060766	ENSDARG00000098753
rac1a	elmo1	722	7955.ENSDARP00000096950	7955.ENSDARP00000132398	ENSDARG00000074849	ENSDARG00000098753
ezra	elmo1	607	7955.ENSDARP00000108896	7955.ENSDARP00000132398	ENSDARG00000020944	ENSDARG00000098753
abi1a	elmo1	619	7955.ENSDARP00000116601	7955.ENSDARP00000132398	ENSDARG00000010155	ENSDARG00000098753
macf1a	elmo1	521	7955.ENSDARP00000116989	7955.ENSDARP00000132398	ENSDARG00000028533	ENSDARG00000098753
parvb	tln1	569	7955.ENSDARP00000012119	7955.ENSDARP00000132453	ENSDARG00000019117	ENSDARG00000100729
itgb3a	tln1	979	7955.ENSDARP00000014515	7955.ENSDARP00000132453	ENSDARG00000056767	ENSDARG00000100729
hrasb	tln1	548	7955.ENSDARP00000016622	7955.ENSDARP00000132453	ENSDARG00000005651	ENSDARG00000100729
msna	tln1	513	7955.ENSDARP00000017246	7955.ENSDARP00000132453	ENSDARG00000058128	ENSDARG00000100729
rhoab	tln1	734	7955.ENSDARP00000018377	7955.ENSDARP00000132453	ENSDARG00000094673	ENSDARG00000100729
cfl1	tln1	571	7955.ENSDARP00000023177	7955.ENSDARP00000132453	ENSDARG00000021124	ENSDARG00000100729
flncb	tln1	909	7955.ENSDARP00000024947	7955.ENSDARP00000132453	ENSDARG00000018820	ENSDARG00000100729
itga5	tln1	767	7955.ENSDARP00000027718	7955.ENSDARP00000132453	ENSDARG00000006353	ENSDARG00000100729
itgb4	tln1	972	7955.ENSDARP00000031533	7955.ENSDARP00000132453	ENSDARG00000028507	ENSDARG00000100729
mapk1	tln1	501	7955.ENSDARP00000038550	7955.ENSDARP00000132453	ENSDARG00000027552	ENSDARG00000100729
itgb1a	tln1	973	7955.ENSDARP00000039699	7955.ENSDARP00000132453	ENSDARG00000071863	ENSDARG00000100729
ptk2ab	tln1	983	7955.ENSDARP00000042715	7955.ENSDARP00000132453	ENSDARG00000004672	ENSDARG00000100729
capn2l	tln1	918	7955.ENSDARP00000044084	7955.ENSDARP00000132453	ENSDARG00000034211	ENSDARG00000100729
itgav	tln1	741	7955.ENSDARP00000044313	7955.ENSDARP00000132453	ENSDARG00000006314	ENSDARG00000100729
itga9	tln1	687	7955.ENSDARP00000045474	7955.ENSDARP00000132453	ENSDARG00000032435	ENSDARG00000100729
flnca	tln1	909	7955.ENSDARP00000046217	7955.ENSDARP00000132453	ENSDARG00000018566	ENSDARG00000100729
fermt2	tln1	516	7955.ENSDARP00000049463	7955.ENSDARP00000132453	ENSDARG00000020242	ENSDARG00000100729
ptk2bb	tln1	662	7955.ENSDARP00000057818	7955.ENSDARP00000132453	ENSDARG00000039577	ENSDARG00000100729
ptpn1	tln1	445	7955.ENSDARP00000062692	7955.ENSDARP00000132453	ENSDARG00000007923	ENSDARG00000100729
parvaa	tln1	739	7955.ENSDARP00000064186	7955.ENSDARP00000132453	ENSDARG00000043710	ENSDARG00000100729
capn2b	tln1	923	7955.ENSDARP00000072424	7955.ENSDARP00000132453	ENSDARG00000055592	ENSDARG00000100729
crk	tln1	647	7955.ENSDARP00000072488	7955.ENSDARP00000132453	ENSDARG00000055635	ENSDARG00000100729
ezrb	tln1	473	7955.ENSDARP00000073352	7955.ENSDARP00000132453	ENSDARG00000025091	ENSDARG00000100729
ilk	tln1	919	7955.ENSDARP00000073983	7955.ENSDARP00000132453	ENSDARG00000056964	ENSDARG00000100729
itgb5	tln1	987	7955.ENSDARP00000074455	7955.ENSDARP00000132453	ENSDARG00000012942	ENSDARG00000100729
pxnb	tln1	999	7955.ENSDARP00000080428	7955.ENSDARP00000132453	ENSDARG00000060766	ENSDARG00000100729
csk	tln1	573	7955.ENSDARP00000088849	7955.ENSDARP00000132453	ENSDARG00000067996	ENSDARG00000100729
shc1	tln1	500	7955.ENSDARP00000089171	7955.ENSDARP00000132453	ENSDARG00000075437	ENSDARG00000100729
vaspb	tln1	677	7955.ENSDARP00000089635	7955.ENSDARP00000132453	ENSDARG00000017105	ENSDARG00000100729
itga6b	tln1	691	7955.ENSDARP00000092986	7955.ENSDARP00000132453	ENSDARG00000069946	ENSDARG00000100729
src	tln1	854	7955.ENSDARP00000093618	7955.ENSDARP00000132453	ENSDARG00000008107	ENSDARG00000100729
capn1b	tln1	429	7955.ENSDARP00000095870	7955.ENSDARP00000132453	ENSDARG00000052748	ENSDARG00000100729
itga3b	tln1	762	7955.ENSDARP00000096662	7955.ENSDARP00000132453	ENSDARG00000012824	ENSDARG00000100729
rac1a	tln1	515	7955.ENSDARP00000096950	7955.ENSDARP00000132453	ENSDARG00000074849	ENSDARG00000100729
itga6a	tln1	687	7955.ENSDARP00000098022	7955.ENSDARP00000132453	ENSDARG00000042282	ENSDARG00000100729
iqgap1	tln1	579	7955.ENSDARP00000098704	7955.ENSDARP00000132453	ENSDARG00000078888	ENSDARG00000100729
vclb	tln1	999	7955.ENSDARP00000100647	7955.ENSDARP00000132453	ENSDARG00000098695	ENSDARG00000100729
capn1	tln1	404	7955.ENSDARP00000102675	7955.ENSDARP00000132453	ENSDARG00000045199	ENSDARG00000100729
vcla	tln1	999	7955.ENSDARP00000105799	7955.ENSDARP00000132453	ENSDARG00000044968	ENSDARG00000100729
bcar1	tln1	659	7955.ENSDARP00000106517	7955.ENSDARP00000132453	ENSDARG00000056525	ENSDARG00000100729
fn1a	tln1	469	7955.ENSDARP00000112231	7955.ENSDARP00000132453	ENSDARG00000019815	ENSDARG00000100729
sorbs3	tln1	886	7955.ENSDARP00000113033	7955.ENSDARP00000132453	ENSDARG00000037476	ENSDARG00000100729
zyx	tln1	905	7955.ENSDARP00000113371	7955.ENSDARP00000132453	ENSDARG00000075733	ENSDARG00000100729
flna	tln1	933	7955.ENSDARP00000113808	7955.ENSDARP00000132453	ENSDARG00000074201	ENSDARG00000100729
fermt1	tln1	499	7955.ENSDARP00000116317	7955.ENSDARP00000132453	ENSDARG00000052652	ENSDARG00000100729
itga2.2	tln1	697	7955.ENSDARP00000118073	7955.ENSDARP00000132453	ENSDARG00000062974	ENSDARG00000100729
grb2b	tln1	645	7955.ENSDARP00000122829	7955.ENSDARP00000132453	ENSDARG00000038059	ENSDARG00000100729
actn1	tln1	468	7955.ENSDARP00000123299	7955.ENSDARP00000132453	ENSDARG00000007219	ENSDARG00000100729
capn2a	tln1	923	7955.ENSDARP00000132224	7955.ENSDARP00000132453	ENSDARG00000091699	ENSDARG00000100729
arhgef6	pak1	960	7955.ENSDARP00000007758	7955.ENSDARP00000132462	ENSDARG00000006683	ENSDARG00000103959
hrasb	pak1	535	7955.ENSDARP00000016622	7955.ENSDARP00000132462	ENSDARG00000005651	ENSDARG00000103959
rhoab	pak1	631	7955.ENSDARP00000018377	7955.ENSDARP00000132462	ENSDARG00000094673	ENSDARG00000103959
cfl1	pak1	624	7955.ENSDARP00000023177	7955.ENSDARP00000132462	ENSDARG00000021124	ENSDARG00000103959
itgb1a	pak1	658	7955.ENSDARP00000039699	7955.ENSDARP00000132462	ENSDARG00000071863	ENSDARG00000103959
ptk2ab	pak1	533	7955.ENSDARP00000042715	7955.ENSDARP00000132462	ENSDARG00000004672	ENSDARG00000103959
git1	pak1	791	7955.ENSDARP00000057695	7955.ENSDARP00000132462	ENSDARG00000039489	ENSDARG00000103959
abi2a	pak1	456	7955.ENSDARP00000075483	7955.ENSDARP00000132462	ENSDARG00000058207	ENSDARG00000103959
pxnb	pak1	429	7955.ENSDARP00000080428	7955.ENSDARP00000132462	ENSDARG00000060766	ENSDARG00000103959
myh9b	pak1	508	7955.ENSDARP00000086805	7955.ENSDARP00000132462	ENSDARG00000001014	ENSDARG00000103959
csk	pak1	453	7955.ENSDARP00000088849	7955.ENSDARP00000132462	ENSDARG00000067996	ENSDARG00000103959
shc1	pak1	514	7955.ENSDARP00000089171	7955.ENSDARP00000132462	ENSDARG00000075437	ENSDARG00000103959
nck2a	pak1	845	7955.ENSDARP00000093447	7955.ENSDARP00000132462	ENSDARG00000018206	ENSDARG00000103959
src	pak1	600	7955.ENSDARP00000093618	7955.ENSDARP00000132462	ENSDARG00000008107	ENSDARG00000103959
rac1a	pak1	970	7955.ENSDARP00000096950	7955.ENSDARP00000132462	ENSDARG00000074849	ENSDARG00000103959
iqgap1	pak1	543	7955.ENSDARP00000098704	7955.ENSDARP00000132462	ENSDARG00000078888	ENSDARG00000103959
git2b	pak1	534	7955.ENSDARP00000099372	7955.ENSDARP00000132462	ENSDARG00000042791	ENSDARG00000103959
arhgef7b	pak1	967	7955.ENSDARP00000100870	7955.ENSDARP00000132462	ENSDARG00000073848	ENSDARG00000103959
flna	pak1	722	7955.ENSDARP00000113808	7955.ENSDARP00000132462	ENSDARG00000074201	ENSDARG00000103959
abi1a	pak1	449	7955.ENSDARP00000116601	7955.ENSDARP00000132462	ENSDARG00000010155	ENSDARG00000103959
arhgap32b	pak1	400	7955.ENSDARP00000118361	7955.ENSDARP00000132462	ENSDARG00000074184	ENSDARG00000103959
plcg1	pak1	608	7955.ENSDARP00000120537	7955.ENSDARP00000132462	ENSDARG00000038442	ENSDARG00000103959
nf2a	pak1	783	7955.ENSDARP00000120670	7955.ENSDARP00000132462	ENSDARG00000020204	ENSDARG00000103959
grb2b	pak1	632	7955.ENSDARP00000122829	7955.ENSDARP00000132462	ENSDARG00000038059	ENSDARG00000103959
parvb	tln2a	583	7955.ENSDARP00000012119	7955.ENSDARP00000133467	ENSDARG00000019117	ENSDARG00000017901
itgb3a	tln2a	971	7955.ENSDARP00000014515	7955.ENSDARP00000133467	ENSDARG00000056767	ENSDARG00000017901
msna	tln2a	445	7955.ENSDARP00000017246	7955.ENSDARP00000133467	ENSDARG00000058128	ENSDARG00000017901
rhoab	tln2a	714	7955.ENSDARP00000018377	7955.ENSDARP00000133467	ENSDARG00000094673	ENSDARG00000017901
cfl1	tln2a	559	7955.ENSDARP00000023177	7955.ENSDARP00000133467	ENSDARG00000021124	ENSDARG00000017901
flncb	tln2a	910	7955.ENSDARP00000024947	7955.ENSDARP00000133467	ENSDARG00000018820	ENSDARG00000017901
itga5	tln2a	755	7955.ENSDARP00000027718	7955.ENSDARP00000133467	ENSDARG00000006353	ENSDARG00000017901
itgb4	tln2a	963	7955.ENSDARP00000031533	7955.ENSDARP00000133467	ENSDARG00000028507	ENSDARG00000017901
itgb1a	tln2a	964	7955.ENSDARP00000039699	7955.ENSDARP00000133467	ENSDARG00000071863	ENSDARG00000017901
ptk2ab	tln2a	983	7955.ENSDARP00000042715	7955.ENSDARP00000133467	ENSDARG00000004672	ENSDARG00000017901
capn2l	tln2a	920	7955.ENSDARP00000044084	7955.ENSDARP00000133467	ENSDARG00000034211	ENSDARG00000017901
itgav	tln2a	728	7955.ENSDARP00000044313	7955.ENSDARP00000133467	ENSDARG00000006314	ENSDARG00000017901
itga9	tln2a	715	7955.ENSDARP00000045474	7955.ENSDARP00000133467	ENSDARG00000032435	ENSDARG00000017901
flnca	tln2a	910	7955.ENSDARP00000046217	7955.ENSDARP00000133467	ENSDARG00000018566	ENSDARG00000017901
fermt2	tln2a	499	7955.ENSDARP00000049463	7955.ENSDARP00000133467	ENSDARG00000020242	ENSDARG00000017901
ptk2bb	tln2a	617	7955.ENSDARP00000057818	7955.ENSDARP00000133467	ENSDARG00000039577	ENSDARG00000017901
parvaa	tln2a	704	7955.ENSDARP00000064186	7955.ENSDARP00000133467	ENSDARG00000043710	ENSDARG00000017901
capn2b	tln2a	912	7955.ENSDARP00000072424	7955.ENSDARP00000133467	ENSDARG00000055592	ENSDARG00000017901
ezrb	tln2a	446	7955.ENSDARP00000073352	7955.ENSDARP00000133467	ENSDARG00000025091	ENSDARG00000017901
ilk	tln2a	905	7955.ENSDARP00000073983	7955.ENSDARP00000133467	ENSDARG00000056964	ENSDARG00000017901
itgb5	tln2a	963	7955.ENSDARP00000074455	7955.ENSDARP00000133467	ENSDARG00000012942	ENSDARG00000017901
pxnb	tln2a	999	7955.ENSDARP00000080428	7955.ENSDARP00000133467	ENSDARG00000060766	ENSDARG00000017901
vaspb	tln2a	676	7955.ENSDARP00000089635	7955.ENSDARP00000133467	ENSDARG00000017105	ENSDARG00000017901
itga6b	tln2a	687	7955.ENSDARP00000092986	7955.ENSDARP00000133467	ENSDARG00000069946	ENSDARG00000017901
src	tln2a	765	7955.ENSDARP00000093618	7955.ENSDARP00000133467	ENSDARG00000008107	ENSDARG00000017901
itga3b	tln2a	733	7955.ENSDARP00000096662	7955.ENSDARP00000133467	ENSDARG00000012824	ENSDARG00000017901
rac1a	tln2a	476	7955.ENSDARP00000096950	7955.ENSDARP00000133467	ENSDARG00000074849	ENSDARG00000017901
itga6a	tln2a	687	7955.ENSDARP00000098022	7955.ENSDARP00000133467	ENSDARG00000042282	ENSDARG00000017901
vclb	tln2a	999	7955.ENSDARP00000100647	7955.ENSDARP00000133467	ENSDARG00000098695	ENSDARG00000017901
vcla	tln2a	999	7955.ENSDARP00000105799	7955.ENSDARP00000133467	ENSDARG00000044968	ENSDARG00000017901
sorbs3	tln2a	459	7955.ENSDARP00000113033	7955.ENSDARP00000133467	ENSDARG00000037476	ENSDARG00000017901
zyx	tln2a	894	7955.ENSDARP00000113371	7955.ENSDARP00000133467	ENSDARG00000075733	ENSDARG00000017901
flna	tln2a	895	7955.ENSDARP00000113808	7955.ENSDARP00000133467	ENSDARG00000074201	ENSDARG00000017901
fermt1	tln2a	482	7955.ENSDARP00000116317	7955.ENSDARP00000133467	ENSDARG00000052652	ENSDARG00000017901
itga2.2	tln2a	671	7955.ENSDARP00000118073	7955.ENSDARP00000133467	ENSDARG00000062974	ENSDARG00000017901
capn2a	tln2a	912	7955.ENSDARP00000132224	7955.ENSDARP00000133467	ENSDARG00000091699	ENSDARG00000017901
tln1	tln2a	901	7955.ENSDARP00000132453	7955.ENSDARP00000133467	ENSDARG00000100729	ENSDARG00000017901
lrp1ab	lrp1aa	422	7955.ENSDARP00000082641	7955.ENSDARP00000133829	ENSDARG00000029146	ENSDARG00000097827
tgm2a	lrp1aa	484	7955.ENSDARP00000093487	7955.ENSDARP00000133829	ENSDARG00000070157	ENSDARG00000097827
ddx18	poldip3	425	7955.ENSDARP00000048752	7955.ENSDARP00000134590	ENSDARG00000030789	ENSDARG00000099375
ddx27	poldip3	404	7955.ENSDARP00000105288	7955.ENSDARP00000134590	ENSDARG00000091831	ENSDARG00000099375
cfl1	dnm2a	401	7955.ENSDARP00000023177	7955.ENSDARP00000134807	ENSDARG00000021124	ENSDARG00000069937
src	dnm2a	422	7955.ENSDARP00000093618	7955.ENSDARP00000134807	ENSDARG00000008107	ENSDARG00000069937
vclb	dnm2a	470	7955.ENSDARP00000100647	7955.ENSDARP00000134807	ENSDARG00000098695	ENSDARG00000069937
arf1	dnm2a	592	7955.ENSDARP00000102498	7955.ENSDARP00000134807	ENSDARG00000009484	ENSDARG00000069937
vcla	dnm2a	469	7955.ENSDARP00000105799	7955.ENSDARP00000134807	ENSDARG00000044968	ENSDARG00000069937
grb2b	dnm2a	405	7955.ENSDARP00000122829	7955.ENSDARP00000134807	ENSDARG00000038059	ENSDARG00000069937
pde4d	prkacaa	517	7955.ENSDARP00000013442	7955.ENSDARP00000135348	ENSDARG00000032761	ENSDARG00000100349
rhoab	prkacaa	565	7955.ENSDARP00000018377	7955.ENSDARP00000135348	ENSDARG00000094673	ENSDARG00000100349
ezrb	prkacaa	427	7955.ENSDARP00000073352	7955.ENSDARP00000135348	ENSDARG00000025091	ENSDARG00000100349
vaspb	prkacaa	917	7955.ENSDARP00000089635	7955.ENSDARP00000135348	ENSDARG00000017105	ENSDARG00000100349
nck2a	prkacaa	496	7955.ENSDARP00000093447	7955.ENSDARP00000135348	ENSDARG00000018206	ENSDARG00000100349
stat3	prkacaa	480	7955.ENSDARP00000095292	7955.ENSDARP00000135348	ENSDARG00000022712	ENSDARG00000100349
cbl	sorbs1	424	7955.ENSDARP00000027963	7955.ENSDARP00000136149	ENSDARG00000009958	ENSDARG00000103435
pdlim1	sorbs1	442	7955.ENSDARP00000046980	7955.ENSDARP00000136149	ENSDARG00000019845	ENSDARG00000103435
itgb5	sorbs1	810	7955.ENSDARP00000074455	7955.ENSDARP00000136149	ENSDARG00000012942	ENSDARG00000103435
pxnb	sorbs1	814	7955.ENSDARP00000080428	7955.ENSDARP00000136149	ENSDARG00000060766	ENSDARG00000103435
vclb	sorbs1	696	7955.ENSDARP00000100647	7955.ENSDARP00000136149	ENSDARG00000098695	ENSDARG00000103435
vcla	sorbs1	936	7955.ENSDARP00000105799	7955.ENSDARP00000136149	ENSDARG00000044968	ENSDARG00000103435
sorbs3	sorbs1	800	7955.ENSDARP00000113033	7955.ENSDARP00000136149	ENSDARG00000037476	ENSDARG00000103435
tln1	sorbs1	818	7955.ENSDARP00000132453	7955.ENSDARP00000136149	ENSDARG00000100729	ENSDARG00000103435
parvb	itgb1b	783	7955.ENSDARP00000012119	7955.ENSDARP00000137182	ENSDARG00000019117	ENSDARG00000104484
itgb3a	itgb1b	415	7955.ENSDARP00000014515	7955.ENSDARP00000137182	ENSDARG00000056767	ENSDARG00000104484
msna	itgb1b	591	7955.ENSDARP00000017246	7955.ENSDARP00000137182	ENSDARG00000058128	ENSDARG00000104484
rhoab	itgb1b	494	7955.ENSDARP00000018377	7955.ENSDARP00000137182	ENSDARG00000094673	ENSDARG00000104484
flncb	itgb1b	889	7955.ENSDARP00000024947	7955.ENSDARP00000137182	ENSDARG00000018820	ENSDARG00000104484
itga5	itgb1b	985	7955.ENSDARP00000027718	7955.ENSDARP00000137182	ENSDARG00000006353	ENSDARG00000104484
itgb4	itgb1b	414	7955.ENSDARP00000031533	7955.ENSDARP00000137182	ENSDARG00000028507	ENSDARG00000104484
crkl	itgb1b	674	7955.ENSDARP00000037263	7955.ENSDARP00000137182	ENSDARG00000028699	ENSDARG00000104484
itgb1a	itgb1b	593	7955.ENSDARP00000039699	7955.ENSDARP00000137182	ENSDARG00000071863	ENSDARG00000104484
ptk2ab	itgb1b	978	7955.ENSDARP00000042715	7955.ENSDARP00000137182	ENSDARG00000004672	ENSDARG00000104484
itgav	itgb1b	973	7955.ENSDARP00000044313	7955.ENSDARP00000137182	ENSDARG00000006314	ENSDARG00000104484
itga9	itgb1b	946	7955.ENSDARP00000045474	7955.ENSDARP00000137182	ENSDARG00000032435	ENSDARG00000104484
flnca	itgb1b	886	7955.ENSDARP00000046217	7955.ENSDARP00000137182	ENSDARG00000018566	ENSDARG00000104484
fermt2	itgb1b	782	7955.ENSDARP00000049463	7955.ENSDARP00000137182	ENSDARG00000020242	ENSDARG00000104484
cd151	itgb1b	451	7955.ENSDARP00000055842	7955.ENSDARP00000137182	ENSDARG00000038288	ENSDARG00000104484
parvaa	itgb1b	770	7955.ENSDARP00000064186	7955.ENSDARP00000137182	ENSDARG00000043710	ENSDARG00000104484
crk	itgb1b	674	7955.ENSDARP00000072488	7955.ENSDARP00000137182	ENSDARG00000055635	ENSDARG00000104484
ilk	itgb1b	940	7955.ENSDARP00000073983	7955.ENSDARP00000137182	ENSDARG00000056964	ENSDARG00000104484
itgb5	itgb1b	453	7955.ENSDARP00000074455	7955.ENSDARP00000137182	ENSDARG00000012942	ENSDARG00000104484
pxnb	itgb1b	876	7955.ENSDARP00000080428	7955.ENSDARP00000137182	ENSDARG00000060766	ENSDARG00000104484
vaspb	itgb1b	666	7955.ENSDARP00000089635	7955.ENSDARP00000137182	ENSDARG00000017105	ENSDARG00000104484
itga6b	itgb1b	968	7955.ENSDARP00000092986	7955.ENSDARP00000137182	ENSDARG00000069946	ENSDARG00000104484
src	itgb1b	956	7955.ENSDARP00000093618	7955.ENSDARP00000137182	ENSDARG00000008107	ENSDARG00000104484
itga3b	itgb1b	932	7955.ENSDARP00000096662	7955.ENSDARP00000137182	ENSDARG00000012824	ENSDARG00000104484
rac1a	itgb1b	438	7955.ENSDARP00000096950	7955.ENSDARP00000137182	ENSDARG00000074849	ENSDARG00000104484
itga6a	itgb1b	976	7955.ENSDARP00000098022	7955.ENSDARP00000137182	ENSDARG00000042282	ENSDARG00000104484
vclb	itgb1b	801	7955.ENSDARP00000100647	7955.ENSDARP00000137182	ENSDARG00000098695	ENSDARG00000104484
vcla	itgb1b	802	7955.ENSDARP00000105799	7955.ENSDARP00000137182	ENSDARG00000044968	ENSDARG00000104484
bcar1	itgb1b	676	7955.ENSDARP00000106517	7955.ENSDARP00000137182	ENSDARG00000056525	ENSDARG00000104484
fn1a	itgb1b	916	7955.ENSDARP00000112231	7955.ENSDARP00000137182	ENSDARG00000019815	ENSDARG00000104484
zyx	itgb1b	484	7955.ENSDARP00000113371	7955.ENSDARP00000137182	ENSDARG00000075733	ENSDARG00000104484
flna	itgb1b	880	7955.ENSDARP00000113808	7955.ENSDARP00000137182	ENSDARG00000074201	ENSDARG00000104484
fermt1	itgb1b	670	7955.ENSDARP00000116317	7955.ENSDARP00000137182	ENSDARG00000052652	ENSDARG00000104484
itga2.2	itgb1b	925	7955.ENSDARP00000118073	7955.ENSDARP00000137182	ENSDARG00000062974	ENSDARG00000104484
actn1	itgb1b	733	7955.ENSDARP00000123299	7955.ENSDARP00000137182	ENSDARG00000007219	ENSDARG00000104484
tln1	itgb1b	974	7955.ENSDARP00000132453	7955.ENSDARP00000137182	ENSDARG00000100729	ENSDARG00000104484
pak1	itgb1b	412	7955.ENSDARP00000132462	7955.ENSDARP00000137182	ENSDARG00000103959	ENSDARG00000104484
tln2a	itgb1b	963	7955.ENSDARP00000133467	7955.ENSDARP00000137182	ENSDARG00000017901	ENSDARG00000104484
ptk2ab	pdlim5b	433	7955.ENSDARP00000042715	7955.ENSDARP00000137887	ENSDARG00000004672	ENSDARG00000027600
pdlim1	pdlim5b	556	7955.ENSDARP00000046980	7955.ENSDARP00000137887	ENSDARG00000019845	ENSDARG00000027600
git1	pdlim5b	405	7955.ENSDARP00000057695	7955.ENSDARP00000137887	ENSDARG00000039489	ENSDARG00000027600
ptk2bb	pdlim5b	421	7955.ENSDARP00000057818	7955.ENSDARP00000137887	ENSDARG00000039577	ENSDARG00000027600
ldb3a	pdlim5b	560	7955.ENSDARP00000073218	7955.ENSDARP00000137887	ENSDARG00000056322	ENSDARG00000027600
git2b	pdlim5b	405	7955.ENSDARP00000099372	7955.ENSDARP00000137887	ENSDARG00000042791	ENSDARG00000027600
actn1	pdlim5b	434	7955.ENSDARP00000123299	7955.ENSDARP00000137887	ENSDARG00000007219	ENSDARG00000027600
rhoab	dock1	495	7955.ENSDARP00000018377	7955.ENSDARP00000137898	ENSDARG00000094673	ENSDARG00000099093
crkl	dock1	881	7955.ENSDARP00000037263	7955.ENSDARP00000137898	ENSDARG00000028699	ENSDARG00000099093
itgb1a	dock1	480	7955.ENSDARP00000039699	7955.ENSDARP00000137898	ENSDARG00000071863	ENSDARG00000099093
crk	dock1	969	7955.ENSDARP00000072488	7955.ENSDARP00000137898	ENSDARG00000055635	ENSDARG00000099093
abi2a	dock1	544	7955.ENSDARP00000075483	7955.ENSDARP00000137898	ENSDARG00000058207	ENSDARG00000099093
pxnb	dock1	610	7955.ENSDARP00000080428	7955.ENSDARP00000137898	ENSDARG00000060766	ENSDARG00000099093
rac1a	dock1	855	7955.ENSDARP00000096950	7955.ENSDARP00000137898	ENSDARG00000074849	ENSDARG00000099093
ezra	dock1	533	7955.ENSDARP00000108896	7955.ENSDARP00000137898	ENSDARG00000020944	ENSDARG00000099093
abi1a	dock1	580	7955.ENSDARP00000116601	7955.ENSDARP00000137898	ENSDARG00000010155	ENSDARG00000099093
elmo1	dock1	957	7955.ENSDARP00000132398	7955.ENSDARP00000137898	ENSDARG00000098753	ENSDARG00000099093
pls3	p4hb	573	7955.ENSDARP00000054848	7955.ENSDARP00000138657	ENSDARG00000037655	ENSDARG00000105116
ppib	p4hb	892	7955.ENSDARP00000069300	7955.ENSDARP00000138657	ENSDARG00000092798	ENSDARG00000105116
calr	p4hb	822	7955.ENSDARP00000092429	7955.ENSDARP00000138657	ENSDARG00000076290	ENSDARG00000105116
hrasb	pik3ca	928	7955.ENSDARP00000016622	7955.ENSDARP00000138914	ENSDARG00000005651	ENSDARG00000075456
pdpk1b	pik3ca	922	7955.ENSDARP00000019085	7955.ENSDARP00000138914	ENSDARG00000018285	ENSDARG00000075456
cbl	pik3ca	566	7955.ENSDARP00000027963	7955.ENSDARP00000138914	ENSDARG00000009958	ENSDARG00000075456
anxa1a	pik3ca	503	7955.ENSDARP00000028837	7955.ENSDARP00000138914	ENSDARG00000026726	ENSDARG00000075456
itgb1a	pik3ca	446	7955.ENSDARP00000039699	7955.ENSDARP00000138914	ENSDARG00000071863	ENSDARG00000075456
ptk2ab	pik3ca	930	7955.ENSDARP00000042715	7955.ENSDARP00000138914	ENSDARG00000004672	ENSDARG00000075456
rasa1a	pik3ca	493	7955.ENSDARP00000051517	7955.ENSDARP00000138914	ENSDARG00000035535	ENSDARG00000075456
git1	pik3ca	456	7955.ENSDARP00000057695	7955.ENSDARP00000138914	ENSDARG00000039489	ENSDARG00000075456
irs1	pik3ca	942	7955.ENSDARP00000070706	7955.ENSDARP00000138914	ENSDARG00000054087	ENSDARG00000075456
ilk	pik3ca	903	7955.ENSDARP00000073983	7955.ENSDARP00000138914	ENSDARG00000056964	ENSDARG00000075456
abi2a	pik3ca	413	7955.ENSDARP00000075483	7955.ENSDARP00000138914	ENSDARG00000058207	ENSDARG00000075456
ptpn11a	pik3ca	434	7955.ENSDARP00000076040	7955.ENSDARP00000138914	ENSDARG00000020334	ENSDARG00000075456
shc1	pik3ca	518	7955.ENSDARP00000089171	7955.ENSDARP00000138914	ENSDARG00000075437	ENSDARG00000075456
src	pik3ca	940	7955.ENSDARP00000093618	7955.ENSDARP00000138914	ENSDARG00000008107	ENSDARG00000075456
rac1a	pik3ca	929	7955.ENSDARP00000096950	7955.ENSDARP00000138914	ENSDARG00000074849	ENSDARG00000075456
iqgap1	pik3ca	474	7955.ENSDARP00000098704	7955.ENSDARP00000138914	ENSDARG00000078888	ENSDARG00000075456
abi1a	pik3ca	415	7955.ENSDARP00000116601	7955.ENSDARP00000138914	ENSDARG00000010155	ENSDARG00000075456
gab1	pik3ca	914	7955.ENSDARP00000116730	7955.ENSDARP00000138914	ENSDARG00000037018	ENSDARG00000075456
plcg1	pik3ca	754	7955.ENSDARP00000120537	7955.ENSDARP00000138914	ENSDARG00000038442	ENSDARG00000075456
grb2b	pik3ca	620	7955.ENSDARP00000122829	7955.ENSDARP00000138914	ENSDARG00000038059	ENSDARG00000075456
inppl1a	pik3ca	909	7955.ENSDARP00000129999	7955.ENSDARP00000138914	ENSDARG00000104222	ENSDARG00000075456
pak1	pik3ca	493	7955.ENSDARP00000132462	7955.ENSDARP00000138914	ENSDARG00000103959	ENSDARG00000075456
git1	ppfia1	697	7955.ENSDARP00000057695	7955.ENSDARP00000139092	ENSDARG00000039489	ENSDARG00000098674
git2b	ppfia1	584	7955.ENSDARP00000099372	7955.ENSDARP00000139092	ENSDARG00000042791	ENSDARG00000098674
pabpc1a	alyref	480	7955.ENSDARP00000021064	7955.ENSDARP00000139993	ENSDARG00000017219	ENSDARG00000077732
ddx18	alyref	434	7955.ENSDARP00000048752	7955.ENSDARP00000139993	ENSDARG00000030789	ENSDARG00000077732
ddx27	alyref	451	7955.ENSDARP00000105288	7955.ENSDARP00000139993	ENSDARG00000091831	ENSDARG00000077732
poldip3	alyref	913	7955.ENSDARP00000134590	7955.ENSDARP00000139993	ENSDARG00000099375	ENSDARG00000077732
ptk2ab	pdlim7	424	7955.ENSDARP00000042715	7955.ENSDARP00000140242	ENSDARG00000004672	ENSDARG00000103854
pdlim1	pdlim7	669	7955.ENSDARP00000046980	7955.ENSDARP00000140242	ENSDARG00000019845	ENSDARG00000103854
git1	pdlim7	405	7955.ENSDARP00000057695	7955.ENSDARP00000140242	ENSDARG00000039489	ENSDARG00000103854
ptk2bb	pdlim7	421	7955.ENSDARP00000057818	7955.ENSDARP00000140242	ENSDARG00000039577	ENSDARG00000103854
ldb3a	pdlim7	671	7955.ENSDARP00000073218	7955.ENSDARP00000140242	ENSDARG00000056322	ENSDARG00000103854
ilk	pdlim7	481	7955.ENSDARP00000073983	7955.ENSDARP00000140242	ENSDARG00000056964	ENSDARG00000103854
git2b	pdlim7	405	7955.ENSDARP00000099372	7955.ENSDARP00000140242	ENSDARG00000042791	ENSDARG00000103854
vclb	pdlim7	437	7955.ENSDARP00000100647	7955.ENSDARP00000140242	ENSDARG00000098695	ENSDARG00000103854
vcla	pdlim7	452	7955.ENSDARP00000105799	7955.ENSDARP00000140242	ENSDARG00000044968	ENSDARG00000103854
actn1	pdlim7	510	7955.ENSDARP00000123299	7955.ENSDARP00000140242	ENSDARG00000007219	ENSDARG00000103854
pdlim5b	pdlim7	547	7955.ENSDARP00000137887	7955.ENSDARP00000140242	ENSDARG00000027600	ENSDARG00000103854
ptk2ab	nrp1a	432	7955.ENSDARP00000042715	7955.ENSDARP00000140900	ENSDARG00000004672	ENSDARG00000102153
nrp2b	nrp1a	472	7955.ENSDARP00000056102	7955.ENSDARP00000140900	ENSDARG00000038446	ENSDARG00000102153
src	nrp1a	415	7955.ENSDARP00000093618	7955.ENSDARP00000140900	ENSDARG00000008107	ENSDARG00000102153
rac1a	nrp1a	580	7955.ENSDARP00000096950	7955.ENSDARP00000140900	ENSDARG00000074849	ENSDARG00000102153
tln1	nrp1a	549	7955.ENSDARP00000132453	7955.ENSDARP00000140900	ENSDARG00000100729	ENSDARG00000102153
pak1	nrp1a	499	7955.ENSDARP00000132462	7955.ENSDARP00000140900	ENSDARG00000103959	ENSDARG00000102153
msna	rock1	520	7955.ENSDARP00000017246	7955.ENSDARP00000141411	ENSDARG00000058128	ENSDARG00000058993
rhoab	rock1	997	7955.ENSDARP00000018377	7955.ENSDARP00000141411	ENSDARG00000094673	ENSDARG00000058993
pdpk1b	rock1	501	7955.ENSDARP00000019085	7955.ENSDARP00000141411	ENSDARG00000018285	ENSDARG00000058993
cfl1	rock1	650	7955.ENSDARP00000023177	7955.ENSDARP00000141411	ENSDARG00000021124	ENSDARG00000058993
mapk1	rock1	913	7955.ENSDARP00000038550	7955.ENSDARP00000141411	ENSDARG00000027552	ENSDARG00000058993
rhoaa	rock1	967	7955.ENSDARP00000040644	7955.ENSDARP00000141411	ENSDARG00000026845	ENSDARG00000058993
ptk2ab	rock1	618	7955.ENSDARP00000042715	7955.ENSDARP00000141411	ENSDARG00000004672	ENSDARG00000058993
ezrb	rock1	500	7955.ENSDARP00000073352	7955.ENSDARP00000141411	ENSDARG00000025091	ENSDARG00000058993
csk	rock1	435	7955.ENSDARP00000088849	7955.ENSDARP00000141411	ENSDARG00000067996	ENSDARG00000058993
rac1a	rock1	583	7955.ENSDARP00000096950	7955.ENSDARP00000141411	ENSDARG00000074849	ENSDARG00000058993
iqgap1	rock1	572	7955.ENSDARP00000098704	7955.ENSDARP00000141411	ENSDARG00000078888	ENSDARG00000058993
vclb	rock1	460	7955.ENSDARP00000100647	7955.ENSDARP00000141411	ENSDARG00000098695	ENSDARG00000058993
vcla	rock1	459	7955.ENSDARP00000105799	7955.ENSDARP00000141411	ENSDARG00000044968	ENSDARG00000058993
pak1	rock1	513	7955.ENSDARP00000132462	7955.ENSDARP00000141411	ENSDARG00000103959	ENSDARG00000058993
ptk2ab	trip6	425	7955.ENSDARP00000042715	7955.ENSDARP00000142895	ENSDARG00000004672	ENSDARG00000069331
ilk	trip6	467	7955.ENSDARP00000073983	7955.ENSDARP00000142895	ENSDARG00000056964	ENSDARG00000069331
vclb	trip6	736	7955.ENSDARP00000100647	7955.ENSDARP00000142895	ENSDARG00000098695	ENSDARG00000069331
vcla	trip6	743	7955.ENSDARP00000105799	7955.ENSDARP00000142895	ENSDARG00000044968	ENSDARG00000069331
tln1	trip6	421	7955.ENSDARP00000132453	7955.ENSDARP00000142895	ENSDARG00000100729	ENSDARG00000069331
tln2a	trip6	414	7955.ENSDARP00000133467	7955.ENSDARP00000142895	ENSDARG00000017901	ENSDARG00000069331
rhoab	vav2	841	7955.ENSDARP00000018377	7955.ENSDARP00000143602	ENSDARG00000094673	ENSDARG00000044718
cbl	vav2	419	7955.ENSDARP00000027963	7955.ENSDARP00000143602	ENSDARG00000009958	ENSDARG00000044718
rhoaa	vav2	519	7955.ENSDARP00000040644	7955.ENSDARP00000143602	ENSDARG00000026845	ENSDARG00000044718
ptk2ab	vav2	442	7955.ENSDARP00000042715	7955.ENSDARP00000143602	ENSDARG00000004672	ENSDARG00000044718
git1	vav2	624	7955.ENSDARP00000057695	7955.ENSDARP00000143602	ENSDARG00000039489	ENSDARG00000044718
abi2a	vav2	504	7955.ENSDARP00000075483	7955.ENSDARP00000143602	ENSDARG00000058207	ENSDARG00000044718
pxnb	vav2	447	7955.ENSDARP00000080428	7955.ENSDARP00000143602	ENSDARG00000060766	ENSDARG00000044718
shc1	vav2	563	7955.ENSDARP00000089171	7955.ENSDARP00000143602	ENSDARG00000075437	ENSDARG00000044718
src	vav2	666	7955.ENSDARP00000093618	7955.ENSDARP00000143602	ENSDARG00000008107	ENSDARG00000044718
rac1a	vav2	953	7955.ENSDARP00000096950	7955.ENSDARP00000143602	ENSDARG00000074849	ENSDARG00000044718
iqgap1	vav2	464	7955.ENSDARP00000098704	7955.ENSDARP00000143602	ENSDARG00000078888	ENSDARG00000044718
abi1a	vav2	619	7955.ENSDARP00000116601	7955.ENSDARP00000143602	ENSDARG00000010155	ENSDARG00000044718
plcg1	vav2	634	7955.ENSDARP00000120537	7955.ENSDARP00000143602	ENSDARG00000038442	ENSDARG00000044718
grb2b	vav2	788	7955.ENSDARP00000122829	7955.ENSDARP00000143602	ENSDARG00000038059	ENSDARG00000044718
pak1	vav2	661	7955.ENSDARP00000132462	7955.ENSDARP00000143602	ENSDARG00000103959	ENSDARG00000044718
dock1	vav2	406	7955.ENSDARP00000137898	7955.ENSDARP00000143602	ENSDARG00000099093	ENSDARG00000044718
pik3ca	vav2	905	7955.ENSDARP00000138914	7955.ENSDARP00000143602	ENSDARG00000075456	ENSDARG00000044718
nrp2a	tgm2b	403	7955.ENSDARP00000125533	7955.ENSDARP00000145506	ENSDARG00000096546	ENSDARG00000074094
crkl	mapk8a	926	7955.ENSDARP00000037263	7955.ENSDARP00000146032	ENSDARG00000028699	ENSDARG00000031888
irs1	mapk8a	912	7955.ENSDARP00000070706	7955.ENSDARP00000146032	ENSDARG00000054087	ENSDARG00000031888
crk	mapk8a	926	7955.ENSDARP00000072488	7955.ENSDARP00000146032	ENSDARG00000055635	ENSDARG00000031888
src	mapk8a	907	7955.ENSDARP00000093618	7955.ENSDARP00000146032	ENSDARG00000008107	ENSDARG00000031888
rac1a	mapk8a	712	7955.ENSDARP00000096950	7955.ENSDARP00000146032	ENSDARG00000074849	ENSDARG00000031888
hrasb	rasa1b	943	7955.ENSDARP00000016622	7955.ENSDARP00000147202	ENSDARG00000005651	ENSDARG00000073665
rasa1a	rasa1b	901	7955.ENSDARP00000051517	7955.ENSDARP00000147202	ENSDARG00000035535	ENSDARG00000073665
lasp1	rasa1b	765	7955.ENSDARP00000051806	7955.ENSDARP00000147202	ENSDARG00000057867	ENSDARG00000073665
arhgap5	rasa1b	629	7955.ENSDARP00000081131	7955.ENSDARP00000147202	ENSDARG00000061294	ENSDARG00000073665
arhgef6	arhgef7a	404	7955.ENSDARP00000007758	7955.ENSDARP00000147946	ENSDARG00000006683	ENSDARG00000006299
cbl	arhgef7a	652	7955.ENSDARP00000027963	7955.ENSDARP00000147946	ENSDARG00000009958	ENSDARG00000006299
rhoaa	arhgef7a	507	7955.ENSDARP00000040644	7955.ENSDARP00000147946	ENSDARG00000026845	ENSDARG00000006299
git1	arhgef7a	957	7955.ENSDARP00000057695	7955.ENSDARP00000147946	ENSDARG00000039489	ENSDARG00000006299
nck2a	arhgef7a	564	7955.ENSDARP00000093447	7955.ENSDARP00000147946	ENSDARG00000018206	ENSDARG00000006299
src	arhgef7a	555	7955.ENSDARP00000093618	7955.ENSDARP00000147946	ENSDARG00000008107	ENSDARG00000006299
rac1a	arhgef7a	926	7955.ENSDARP00000096950	7955.ENSDARP00000147946	ENSDARG00000074849	ENSDARG00000006299
iqgap1	arhgef7a	418	7955.ENSDARP00000098704	7955.ENSDARP00000147946	ENSDARG00000078888	ENSDARG00000006299
git2b	arhgef7a	594	7955.ENSDARP00000099372	7955.ENSDARP00000147946	ENSDARG00000042791	ENSDARG00000006299
arhgef7b	arhgef7a	907	7955.ENSDARP00000100870	7955.ENSDARP00000147946	ENSDARG00000073848	ENSDARG00000006299
macf1a	arhgef7a	567	7955.ENSDARP00000116989	7955.ENSDARP00000147946	ENSDARG00000028533	ENSDARG00000006299
arhgap32b	arhgef7a	402	7955.ENSDARP00000118361	7955.ENSDARP00000147946	ENSDARG00000074184	ENSDARG00000006299
sh3kbp1	arhgef7a	499	7955.ENSDARP00000120586	7955.ENSDARP00000147946	ENSDARG00000075853	ENSDARG00000006299
grb2b	arhgef7a	442	7955.ENSDARP00000122829	7955.ENSDARP00000147946	ENSDARG00000038059	ENSDARG00000006299
pak1	arhgef7a	960	7955.ENSDARP00000132462	7955.ENSDARP00000147946	ENSDARG00000103959	ENSDARG00000006299
parvb	pxna	977	7955.ENSDARP00000012119	7955.ENSDARP00000148251	ENSDARG00000019117	ENSDARG00000088590
itgb3a	pxna	869	7955.ENSDARP00000014515	7955.ENSDARP00000148251	ENSDARG00000056767	ENSDARG00000088590
msna	pxna	637	7955.ENSDARP00000017246	7955.ENSDARP00000148251	ENSDARG00000058128	ENSDARG00000088590
rhoab	pxna	809	7955.ENSDARP00000018377	7955.ENSDARP00000148251	ENSDARG00000094673	ENSDARG00000088590
pabpc1a	pxna	446	7955.ENSDARP00000021064	7955.ENSDARP00000148251	ENSDARG00000017219	ENSDARG00000088590
cfl1	pxna	668	7955.ENSDARP00000023177	7955.ENSDARP00000148251	ENSDARG00000021124	ENSDARG00000088590
flncb	pxna	596	7955.ENSDARP00000024947	7955.ENSDARP00000148251	ENSDARG00000018820	ENSDARG00000088590
itga5	pxna	860	7955.ENSDARP00000027718	7955.ENSDARP00000148251	ENSDARG00000006353	ENSDARG00000088590
itgb4	pxna	840	7955.ENSDARP00000031533	7955.ENSDARP00000148251	ENSDARG00000028507	ENSDARG00000088590
crkl	pxna	961	7955.ENSDARP00000037263	7955.ENSDARP00000148251	ENSDARG00000028699	ENSDARG00000088590
itgb1a	pxna	885	7955.ENSDARP00000039699	7955.ENSDARP00000148251	ENSDARG00000071863	ENSDARG00000088590
ptk2ab	pxna	999	7955.ENSDARP00000042715	7955.ENSDARP00000148251	ENSDARG00000004672	ENSDARG00000088590
itgav	pxna	787	7955.ENSDARP00000044313	7955.ENSDARP00000148251	ENSDARG00000006314	ENSDARG00000088590
itga9	pxna	744	7955.ENSDARP00000045474	7955.ENSDARP00000148251	ENSDARG00000032435	ENSDARG00000088590
flnca	pxna	596	7955.ENSDARP00000046217	7955.ENSDARP00000148251	ENSDARG00000018566	ENSDARG00000088590
fermt2	pxna	715	7955.ENSDARP00000049463	7955.ENSDARP00000148251	ENSDARG00000020242	ENSDARG00000088590
git1	pxna	994	7955.ENSDARP00000057695	7955.ENSDARP00000148251	ENSDARG00000039489	ENSDARG00000088590
ptk2bb	pxna	936	7955.ENSDARP00000057818	7955.ENSDARP00000148251	ENSDARG00000039577	ENSDARG00000088590
parvaa	pxna	989	7955.ENSDARP00000064186	7955.ENSDARP00000148251	ENSDARG00000043710	ENSDARG00000088590
crk	pxna	985	7955.ENSDARP00000072488	7955.ENSDARP00000148251	ENSDARG00000055635	ENSDARG00000088590
ezrb	pxna	703	7955.ENSDARP00000073352	7955.ENSDARP00000148251	ENSDARG00000025091	ENSDARG00000088590
ilk	pxna	993	7955.ENSDARP00000073983	7955.ENSDARP00000148251	ENSDARG00000056964	ENSDARG00000088590
itgb5	pxna	816	7955.ENSDARP00000074455	7955.ENSDARP00000148251	ENSDARG00000012942	ENSDARG00000088590
ptpn11a	pxna	506	7955.ENSDARP00000076040	7955.ENSDARP00000148251	ENSDARG00000020334	ENSDARG00000088590
pxnb	pxna	901	7955.ENSDARP00000080428	7955.ENSDARP00000148251	ENSDARG00000060766	ENSDARG00000088590
csk	pxna	739	7955.ENSDARP00000088849	7955.ENSDARP00000148251	ENSDARG00000067996	ENSDARG00000088590
vaspb	pxna	682	7955.ENSDARP00000089635	7955.ENSDARP00000148251	ENSDARG00000017105	ENSDARG00000088590
itga6b	pxna	788	7955.ENSDARP00000092986	7955.ENSDARP00000148251	ENSDARG00000069946	ENSDARG00000088590
src	pxna	916	7955.ENSDARP00000093618	7955.ENSDARP00000148251	ENSDARG00000008107	ENSDARG00000088590
stat3	pxna	407	7955.ENSDARP00000095292	7955.ENSDARP00000148251	ENSDARG00000022712	ENSDARG00000088590
itga3b	pxna	756	7955.ENSDARP00000096662	7955.ENSDARP00000148251	ENSDARG00000012824	ENSDARG00000088590
rac1a	pxna	686	7955.ENSDARP00000096950	7955.ENSDARP00000148251	ENSDARG00000074849	ENSDARG00000088590
itga6a	pxna	814	7955.ENSDARP00000098022	7955.ENSDARP00000148251	ENSDARG00000042282	ENSDARG00000088590
git2b	pxna	719	7955.ENSDARP00000099372	7955.ENSDARP00000148251	ENSDARG00000042791	ENSDARG00000088590
vclb	pxna	999	7955.ENSDARP00000100647	7955.ENSDARP00000148251	ENSDARG00000098695	ENSDARG00000088590
arhgef7b	pxna	411	7955.ENSDARP00000100870	7955.ENSDARP00000148251	ENSDARG00000073848	ENSDARG00000088590
vcla	pxna	999	7955.ENSDARP00000105799	7955.ENSDARP00000148251	ENSDARG00000044968	ENSDARG00000088590
bcar1	pxna	583	7955.ENSDARP00000106517	7955.ENSDARP00000148251	ENSDARG00000056525	ENSDARG00000088590
nedd9	pxna	578	7955.ENSDARP00000106572	7955.ENSDARP00000148251	ENSDARG00000089878	ENSDARG00000088590
sorbs3	pxna	523	7955.ENSDARP00000113033	7955.ENSDARP00000148251	ENSDARG00000037476	ENSDARG00000088590
zyx	pxna	655	7955.ENSDARP00000113371	7955.ENSDARP00000148251	ENSDARG00000075733	ENSDARG00000088590
flna	pxna	579	7955.ENSDARP00000113808	7955.ENSDARP00000148251	ENSDARG00000074201	ENSDARG00000088590
fermt1	pxna	584	7955.ENSDARP00000116317	7955.ENSDARP00000148251	ENSDARG00000052652	ENSDARG00000088590
itga2.2	pxna	668	7955.ENSDARP00000118073	7955.ENSDARP00000148251	ENSDARG00000062974	ENSDARG00000088590
grb2b	pxna	713	7955.ENSDARP00000122829	7955.ENSDARP00000148251	ENSDARG00000038059	ENSDARG00000088590
actn1	pxna	436	7955.ENSDARP00000123299	7955.ENSDARP00000148251	ENSDARG00000007219	ENSDARG00000088590
ptpn12	pxna	559	7955.ENSDARP00000130978	7955.ENSDARP00000148251	ENSDARG00000102141	ENSDARG00000088590
tln1	pxna	999	7955.ENSDARP00000132453	7955.ENSDARP00000148251	ENSDARG00000100729	ENSDARG00000088590
pak1	pxna	431	7955.ENSDARP00000132462	7955.ENSDARP00000148251	ENSDARG00000103959	ENSDARG00000088590
tln2a	pxna	999	7955.ENSDARP00000133467	7955.ENSDARP00000148251	ENSDARG00000017901	ENSDARG00000088590
itgb1b	pxna	876	7955.ENSDARP00000137182	7955.ENSDARP00000148251	ENSDARG00000104484	ENSDARG00000088590
vav2	pxna	447	7955.ENSDARP00000143602	7955.ENSDARP00000148251	ENSDARG00000044718	ENSDARG00000088590
flncb	svila	490	7955.ENSDARP00000024947	7955.ENSDARP00000149385	ENSDARG00000018820	ENSDARG00000055075
itgb3a	actn4	694	7955.ENSDARP00000014515	7955.ENSDARP00000150996	ENSDARG00000056767	ENSDARG00000099786
cfl1	actn4	492	7955.ENSDARP00000023177	7955.ENSDARP00000150996	ENSDARG00000021124	ENSDARG00000099786
itga5	actn4	687	7955.ENSDARP00000027718	7955.ENSDARP00000150996	ENSDARG00000006353	ENSDARG00000099786
itgb4	actn4	765	7955.ENSDARP00000031533	7955.ENSDARP00000150996	ENSDARG00000028507	ENSDARG00000099786
itgb1a	actn4	694	7955.ENSDARP00000039699	7955.ENSDARP00000150996	ENSDARG00000071863	ENSDARG00000099786
itgav	actn4	660	7955.ENSDARP00000044313	7955.ENSDARP00000150996	ENSDARG00000006314	ENSDARG00000099786
itga9	actn4	660	7955.ENSDARP00000045474	7955.ENSDARP00000150996	ENSDARG00000032435	ENSDARG00000099786
itgb5	actn4	691	7955.ENSDARP00000074455	7955.ENSDARP00000150996	ENSDARG00000012942	ENSDARG00000099786
pxnb	actn4	538	7955.ENSDARP00000080428	7955.ENSDARP00000150996	ENSDARG00000060766	ENSDARG00000099786
itga6b	actn4	660	7955.ENSDARP00000092986	7955.ENSDARP00000150996	ENSDARG00000069946	ENSDARG00000099786
itga3b	actn4	841	7955.ENSDARP00000096662	7955.ENSDARP00000150996	ENSDARG00000012824	ENSDARG00000099786
itga6a	actn4	660	7955.ENSDARP00000098022	7955.ENSDARP00000150996	ENSDARG00000042282	ENSDARG00000099786
iqgap1	actn4	475	7955.ENSDARP00000098704	7955.ENSDARP00000150996	ENSDARG00000078888	ENSDARG00000099786
vclb	actn4	976	7955.ENSDARP00000100647	7955.ENSDARP00000150996	ENSDARG00000098695	ENSDARG00000099786
vcla	actn4	976	7955.ENSDARP00000105799	7955.ENSDARP00000150996	ENSDARG00000044968	ENSDARG00000099786
ezra	actn4	478	7955.ENSDARP00000108896	7955.ENSDARP00000150996	ENSDARG00000020944	ENSDARG00000099786
zyx	actn4	923	7955.ENSDARP00000113371	7955.ENSDARP00000150996	ENSDARG00000075733	ENSDARG00000099786
itga2.2	actn4	657	7955.ENSDARP00000118073	7955.ENSDARP00000150996	ENSDARG00000062974	ENSDARG00000099786
actn1	actn4	903	7955.ENSDARP00000123299	7955.ENSDARP00000150996	ENSDARG00000007219	ENSDARG00000099786
myh9a	actn4	670	7955.ENSDARP00000124366	7955.ENSDARP00000150996	ENSDARG00000063295	ENSDARG00000099786
palld	actn4	595	7955.ENSDARP00000124534	7955.ENSDARP00000150996	ENSDARG00000040009	ENSDARG00000099786
tln1	actn4	468	7955.ENSDARP00000132453	7955.ENSDARP00000150996	ENSDARG00000100729	ENSDARG00000099786
tln2a	actn4	420	7955.ENSDARP00000133467	7955.ENSDARP00000150996	ENSDARG00000017901	ENSDARG00000099786
itgb1b	actn4	688	7955.ENSDARP00000137182	7955.ENSDARP00000150996	ENSDARG00000104484	ENSDARG00000099786
pdlim5b	actn4	428	7955.ENSDARP00000137887	7955.ENSDARP00000150996	ENSDARG00000027600	ENSDARG00000099786
pdlim7	actn4	430	7955.ENSDARP00000140242	7955.ENSDARP00000150996	ENSDARG00000103854	ENSDARG00000099786
pxna	actn4	538	7955.ENSDARP00000148251	7955.ENSDARP00000150996	ENSDARG00000088590	ENSDARG00000099786
pdlim1	ldb3b	596	7955.ENSDARP00000046980	7955.ENSDARP00000151564	ENSDARG00000019845	ENSDARG00000099974
ldb3a	ldb3b	699	7955.ENSDARP00000073218	7955.ENSDARP00000151564	ENSDARG00000056322	ENSDARG00000099974
pdlim5b	ldb3b	582	7955.ENSDARP00000137887	7955.ENSDARP00000151564	ENSDARG00000027600	ENSDARG00000099974
pdlim7	ldb3b	668	7955.ENSDARP00000140242	7955.ENSDARP00000151564	ENSDARG00000103854	ENSDARG00000099974
flncb	svild	437	7955.ENSDARP00000024947	7955.ENSDARP00000151754	ENSDARG00000018820	ENSDARG00000102056
flnca	svild	437	7955.ENSDARP00000046217	7955.ENSDARP00000151754	ENSDARG00000018566	ENSDARG00000102056
git1	cyth2	409	7955.ENSDARP00000057695	7955.ENSDARP00000152178	ENSDARG00000039489	ENSDARG00000028800
arf1	cyth2	697	7955.ENSDARP00000102498	7955.ENSDARP00000152178	ENSDARG00000009484	ENSDARG00000028800
pik3ca	cyth2	657	7955.ENSDARP00000138914	7955.ENSDARP00000152178	ENSDARG00000075456	ENSDARG00000028800
parvb	rsu1	884	7955.ENSDARP00000012119	7955.ENSDARP00000153624	ENSDARG00000019117	ENSDARG00000102885
lims1	rsu1	998	7955.ENSDARP00000035109	7955.ENSDARP00000153624	ENSDARG00000026985	ENSDARG00000102885
lasp1	rsu1	454	7955.ENSDARP00000051806	7955.ENSDARP00000153624	ENSDARG00000057867	ENSDARG00000102885
parvaa	rsu1	868	7955.ENSDARP00000064186	7955.ENSDARP00000153624	ENSDARG00000043710	ENSDARG00000102885
ilk	rsu1	980	7955.ENSDARP00000073983	7955.ENSDARP00000153624	ENSDARG00000056964	ENSDARG00000102885
cbl	sorbs2b	424	7955.ENSDARP00000027963	7955.ENSDARP00000154487	ENSDARG00000009958	ENSDARG00000061603
vclb	sorbs2b	516	7955.ENSDARP00000100647	7955.ENSDARP00000154487	ENSDARG00000098695	ENSDARG00000061603
vcla	sorbs2b	524	7955.ENSDARP00000105799	7955.ENSDARP00000154487	ENSDARG00000044968	ENSDARG00000061603
itgb3a	prkcaa	684	7955.ENSDARP00000014515	7955.ENSDARP00000155195	ENSDARG00000056767	ENSDARG00000115657
hrasb	prkcaa	654	7955.ENSDARP00000016622	7955.ENSDARP00000155195	ENSDARG00000005651	ENSDARG00000115657
pdpk1b	prkcaa	429	7955.ENSDARP00000019085	7955.ENSDARP00000155195	ENSDARG00000018285	ENSDARG00000115657
itgb4	prkcaa	675	7955.ENSDARP00000031533	7955.ENSDARP00000155195	ENSDARG00000028507	ENSDARG00000115657
mapk1	prkcaa	909	7955.ENSDARP00000038550	7955.ENSDARP00000155195	ENSDARG00000027552	ENSDARG00000115657
itgb1a	prkcaa	692	7955.ENSDARP00000039699	7955.ENSDARP00000155195	ENSDARG00000071863	ENSDARG00000115657
ptk2ab	prkcaa	901	7955.ENSDARP00000042715	7955.ENSDARP00000155195	ENSDARG00000004672	ENSDARG00000115657
rasa1a	prkcaa	546	7955.ENSDARP00000051517	7955.ENSDARP00000155195	ENSDARG00000035535	ENSDARG00000115657
itgb5	prkcaa	684	7955.ENSDARP00000074455	7955.ENSDARP00000155195	ENSDARG00000012942	ENSDARG00000115657
shc1	prkcaa	444	7955.ENSDARP00000089171	7955.ENSDARP00000155195	ENSDARG00000075437	ENSDARG00000115657
marcksa	prkcaa	780	7955.ENSDARP00000106995	7955.ENSDARP00000155195	ENSDARG00000004049	ENSDARG00000115657
plcg1	prkcaa	920	7955.ENSDARP00000120537	7955.ENSDARP00000155195	ENSDARG00000038442	ENSDARG00000115657
itgb1b	prkcaa	675	7955.ENSDARP00000137182	7955.ENSDARP00000155195	ENSDARG00000104484	ENSDARG00000115657
