# Supplementary material for: Actn4 Links Inactive Integrin α5 With Actin in Zebrafish Somites
Source: Mol Cell Proteomics. 2025 Oct 8;25(2):101087. doi: 10.1016/j.mcpro.2025.101087 (PMC12860946; doi:10.1016/j.mcpro.2025.101087)
Supplement: Supplemental Data Resubmit 2 [file mmc23.xlsx]

## Sheet: TableS15
Table S15 Adhesome and Concensus Proteins in Zebrafish Somites
[1] Adhesome data from https://adhesome.org/. [2] Concensus data from Supplementary Table 4 of Horton, Edward R. et al. (2015). Nature Cell Biology 17 (12), pp. 1577–1587. DOI: 10.1038/ncb3257. [3] Category in Figure S10. [4] Protein abundance (PG.MaxLFQ): median of three replicates in log10 transform. [5] Protein abundance levels classified by quartile, with the highest 25% as Q4 and the lowest …
Gene	Gene Name	ZFIN Description	Human Symbol	Adhesome Functional Category [1]	Concensus [2]	Category [3]	Bud Stage [4]	Bud Stage Abundant Level [5]	14 Somite Stage	14 Somite Stage Abundant Level	26 Somite Stage	26 Somite Stage Abundant Level	Itga5 Co-IPs [6]
fn1a	fibronectin 1a	Enables integrin binding activity. Acts upstream of or within several processes, including chordate embryonic development; circulatory system development; and epithelial cell differentiation. Located in interstitial matrix. Is expressed in several structures, including cardiovascular system; mesoderm; nervous system; tail bud; and yolk. Human ortholog(s) of this gene implicated in calcium oxalate…	FN1			Adhesion substrate/receptor	7.11	Q4	7.26	Q4	7.13	Q4	yes
fn1b	fibronectin 1b	Predicted to enable integrin binding activity and proteoglycan binding activity. Acts upstream of or within atrioventricular valve morphogenesis; heart field specification; and somitogenesis. Predicted to be located in extracellular region. Predicted to be active in collagen-containing extracellular matrix and extracellular space. Is expressed in several structures, including fin; integument; mes…	FN1			Adhesion substrate/receptor	6.59	Q2	7.36	Q4	7.26	Q4	yes
itga5	integrin, alpha 5 (fibronectin receptor, alpha polypeptide)	Enables fibronectin binding activity and protein heterodimerization activity. Acts upstream of or within several processes, including camera-type eye development; chordate embryonic development; and circulatory system development. Predicted to be located in membrane. Predicted to be part of integrin complex. Predicted to be active in external side of plasma membrane. Is expressed in several struc…	ITGA5	Adhesion receptor	yes/7	Adhesion substrate/receptor	6.8	Q3	6.76	Q3	6.62	Q2	yes
itgb1a	integrin, beta 1a	Enables fibronectin binding activity and protein heterodimerization activity. Acts upstream of or within several processes, including atrioventricular valve morphogenesis; intracellular signal transduction; and positive regulation of sprouting angiogenesis. Predicted to be located in several cellular components, including lamellipodium; melanosome; and ruffle membrane. Predicted to be part of int…	ITGB1	Adhesion receptor	yes/7	Adhesion substrate/receptor	5.91	Q1	6.39	Q2	6.71	Q3	yes
itgb1b	integrin, beta 1b	Enables protein heterodimerization activity. Involved in cell adhesion mediated by integrin and endothelial cell-matrix adhesion via fibronectin. Acts upstream of or within several processes, including Kupffer's vesicle development; cell migration involved in gastrulation; and muscle cell development. Predicted to be located in several cellular components, including lamellipodium; melanosome; and…	ITGB1	Adhesion receptor	yes/7	Adhesion substrate/receptor	7.22	Q4	7.34	Q4	7.42	Q4	yes
itga2.2	integrin, alpha 2 (CD49B, alpha 2 subunit of VLA-2 receptor), tandem duplicate 2	Predicted to enable integrin binding activity. Predicted to be involved in several processes, including cell adhesion mediated by integrin; cell-matrix adhesion; and integrin-mediated signaling pathway. Predicted to act upstream of or within cell adhesion. Predicted to be located in membrane. Predicted to be part of integrin complex. Predicted to be active in external side of plasma membrane. Hum…	ITGA2	Adhesion receptor		Adhesion substrate/receptor					6.18	Q1
itga3b	integrin, alpha 3b	Predicted to enable integrin binding activity. Acts upstream of or within fin morphogenesis. Predicted to be located in membrane. Predicted to be part of integrin complex. Predicted to be active in external side of plasma membrane. Is expressed in several structures, including cardiovascular system; nervous system; periderm; pharyngeal arch; and pronephros. Human ortholog(s) of this gene implicat…	ITGA3	Adhesion receptor		Adhesion substrate/receptor	5.83	Q1	6.28	Q2	6.55	Q2
itga6a	integrin, alpha 6a	Predicted to enable integrin binding activity. Acts upstream of or within skeletal muscle tissue development. Predicted to be located in membrane. Predicted to be part of integrin complex. Predicted to be active in external side of plasma membrane. Is expressed in several structures, including axial chorda mesoderm; hypodermis; retina; solid lens vesicle; and trunk. Human ortholog(s) of this gene…	ITGA6	Adhesion receptor		Adhesion substrate/receptor	6.4	Q2	6.85	Q3	6.75	Q3	yes
itga6b	integrin, alpha 6b	Predicted to enable integrin binding activity. Acts upstream of or within glial cell development and retina development in camera-type eye. Predicted to be located in membrane. Predicted to be part of integrin complex. Predicted to be active in external side of plasma membrane. Is expressed in myotome. Human ortholog(s) of this gene implicated in junctional epidermolysis bullosa and junctional ep…	ITGA6	Adhesion receptor		Adhesion substrate/receptor			6.31	Q2	6.57	Q2
itga7	integrin, alpha 7	Acts upstream of or within cell-matrix adhesion; muscle attachment; and skeletal muscle tissue development. Is expressed in myoseptum; myotome; skeletal muscle cell; and somite. Human ortholog(s) of this gene implicated in Duchenne muscular dystrophy; congenital muscular dystrophy due to integrin alpha-7 deficiency; and muscular disease. Orthologous to human ITGA7 (integrin subunit alpha 7).	ITGA7	Adhesion receptor		Adhesion substrate/receptor					6.43	Q2
itga9	integrin, alpha 9	Predicted to enable integrin binding activity. Acts upstream of or within lymphangiogenesis. Predicted to be located in membrane. Predicted to be part of integrin complex. Predicted to be active in external side of plasma membrane. Is expressed in several structures, including cardiovascular system; epidermis; fin bud; pigment cell; and trunk. Human ortholog(s) of this gene implicated in cerebral…	ITGA9	Adhesion receptor		Adhesion substrate/receptor			5.87	Q1	6.2	Q1
itgav	integrin, alpha V	Predicted to enable integrin binding activity. Acts upstream of or within several processes, including Kupffer's vesicle development; axis elongation involved in somitogenesis; and endothelial cell proliferation. Part of integrin complex. Is expressed in several structures, including axis; cardiovascular system; diencephalon; head; and pleuroperitoneal region. Human ortholog(s) of this gene impli…	ITGAV	Adhesion receptor	yes/7	Adhesion substrate/receptor	6.41	Q2	6.35	Q2	6.79	Q3
itgb3a	integrin beta 3a	Predicted to enable fibronectin binding activity and integrin binding activity. Predicted to contribute to fibrinogen binding activity. Predicted to be involved in several processes, including cell adhesion mediated by integrin; cell-matrix adhesion; and integrin-mediated signaling pathway. Predicted to act upstream of or within platelet aggregation. Predicted to be located in membrane. Predicted…	ITGB3	Adhesion receptor	yes/5	Adhesion substrate/receptor					6.42	Q2
itgb4	integrin, beta 4	Predicted to enable integrin binding activity. Predicted to be involved in several processes, including cell adhesion mediated by integrin; cell-matrix adhesion; and integrin-mediated signaling pathway. Predicted to act upstream of or within several processes, including cell adhesion; cell motility; and hemidesmosome assembly. Predicted to be located in membrane. Predicted to be part of integrin …	ITGB4	Adhesion receptor		Adhesion substrate/receptor					6.47	Q2
itgb5	integrin, beta 5	Predicted to enable integrin binding activity. Predicted to be involved in several processes, including cell adhesion mediated by integrin; cell-matrix adhesion; and integrin-mediated signaling pathway. Predicted to act upstream of or within cell adhesion. Predicted to be located in membrane. Predicted to be part of integrin complex. Predicted to be active in cell surface and focal adhesion. Is e…	ITGB5	Adhesion receptor		Adhesion substrate/receptor	6.4	Q2	6.5	Q2	6.31	Q2
actn1	actinin, alpha 1	Predicted to enable actin filament binding activity. Predicted to be involved in actin cytoskeleton organization and muscle cell development. Predicted to be active in several cellular components, including Z disc; actin cytoskeleton; and cell junction. Is expressed in several structures, including head muscle; intestine; nervous system; ovary; and ventral intermandibularis anterior. Human orthol…	ACTN1	Actin regulation	yes/6	Actin regulation	6.17	Q1	6.5	Q2	7.16	Q4
arpc2	actin related protein 2/3 complex, subunit 2	Predicted to enable actin filament binding activity. Predicted to be a structural constituent of cytoskeleton. Predicted to be involved in Arp2/3 complex-mediated actin nucleation. Predicted to act upstream of or within actin filament polymerization and regulation of actin filament polymerization. Predicted to be located in actin cytoskeleton; cell projection; and cytoplasm. Predicted to be part …	ARPC2	Actin regulation		Actin regulation	7.1	Q4	7.12	Q4	7.2	Q4	yes
cfl1	cofilin 1	Predicted to enable actin filament binding activity. Acts upstream of or within several processes, including cilium assembly; determination of heart left/right asymmetry; and gastrulation. Predicted to be located in membrane and nucleus. Predicted to be active in actin cytoskeleton and cytoplasm. Is expressed in several structures, including DEL; blastomere; digestive system; nervous system; and …	CFL1	Actin regulation		Actin regulation	8.73	Q4	8.59	Q4	8.55	Q4	yes
coro2aa	coronin 2Aa	Predicted to enable actin filament binding activity. Predicted to be located in membrane. Predicted to be part of transcription repressor complex. Is expressed in several structures, including apical ectodermal ridge pectoral fin bud; ectoderm; endoderm; neural plate; and presumptive ectoderm. Orthologous to human CORO2A (coronin 2A).	CORO2A	Actin regulation		Actin regulation	5.97	Q1	6	Q1	6.36	Q2
enah	ENAH actin regulator	Predicted to enable SH3 domain binding activity and profilin binding activity. Predicted to be involved in actin polymerization or depolymerization; actin polymerization-dependent cell motility; and axon guidance. Predicted to act upstream of or within intracellular transport. Predicted to be located in cell projection; cytoplasm; and cytoskeleton. Is expressed in paraxial mesoderm and somite. Or…	ENAH	Actin regulation		Actin regulation	7.11	Q4	7.13	Q4	7.14	Q4
flna	filamin A, alpha (actin binding protein 280)	Predicted to enable actin binding activity. Acts upstream of or within determination of heart left/right asymmetry. Is expressed in head. Human ortholog(s) of this gene implicated in X-linked recessive disease (multiple); bone development disease (multiple); heart valve disease (multiple); periventricular nodular heterotopia; and terminal osseous dysplasia. Orthologous to human FLNA (filamin A).	FLNA	Actin regulation		Actin regulation	8.09	Q4	8.06	Q4	7.98	Q4	yes
lasp1	LIM and SH3 protein 1	Predicted to enable actin filament binding activity. Predicted to act upstream of or within ion transport. Predicted to be located in cell cortex and cytoskeleton. Predicted to be active in focal adhesion. Orthologous to human LASP1 (LIM and SH3 protein 1).	LASP1	Actin regulation	yes/7	Actin regulation	7.08	Q4	7.1	Q4	7.32	Q4
macf1a	microtubule actin crosslinking factor 1a	Predicted to enable structural molecule activity. Involved in organelle disassembly. Acts upstream of or within oocyte animal/vegetal axis specification. Is active in cell cortex and mitochondrial cloud. Is expressed in hair cell anterior macula; inner ear; macula; oocyte stage I; and posterior crista. Human ortholog(s) of this gene implicated in lissencephaly 9 with complex brainstem malformatio…	MACF1	Actin regulation		Actin regulation	7.01	Q3	7.1	Q4	7.29	Q4
marcksb	myristoylated alanine-rich protein kinase C substrate b	Predicted to enable actin filament binding activity. Involved in positive regulation of BMP secretion. Acts upstream of or within several processes, including gastrulation; retina layer formation; and skeletal muscle cell differentiation. Predicted to be located in membrane. Predicted to be active in actin filament bundle; cytoplasm; and plasma membrane. Is expressed in several structures, includ…	MARCKS	Actin regulation		Actin regulation	7.23	Q4	7.4	Q4	7.08	Q4
marcksa	myristoylated alanine-rich protein kinase C substrate a	Predicted to enable actin filament binding activity. Acts upstream of or within several processes, including cartilage development; retina layer formation; and skeletal muscle cell differentiation. Predicted to be located in membrane. Predicted to be active in actin filament bundle; cytoplasm; and plasma membrane. Is expressed in brain; eye; and skeletal muscle. Human ortholog(s) of this gene imp…	MARCKS	Actin regulation		Actin regulation	6.24	Q2	6.45	Q2	6.16	Q1
myh9a	myosin, heavy chain 9a, non-muscle	Predicted to enable actin filament binding activity and microfilament motor activity. Acts upstream of or within glomerular filtration and glomerulus development. Predicted to be part of myosin II complex. Predicted to be active in cytoplasm and myosin filament. Is expressed in several structures, including epidermis; nervous system; periderm; pronephric duct opening; and tail bud. Used to study …	MYH9	Actin regulation		Actin regulation	7.81	Q4	8.03	Q4	8.02	Q4	yes
myh9b	myosin, heavy chain 9b, non-muscle	Predicted to enable actin filament binding activity and microfilament motor activity. Acts upstream of or within actin filament bundle distribution; midbrain-hindbrain boundary morphogenesis; and regulation of cell shape. Predicted to be part of myosin II complex. Predicted to be active in cytoplasm and myosin filament. Is expressed in several structures, including brain; ectoderm; epidermis; eye…	MYH9	Actin regulation		Actin regulation	6.84	Q3	7.09	Q4	7.35	Q4
nexn	nexilin (F actin binding protein)	Predicted to enable cell-cell adhesion mediator activity. Acts upstream of or within cardiac muscle cell development. Located in Z disc. Is expressed in adaxial cell; cardiovascular system; musculature system; and somite. Human ortholog(s) of this gene implicated in dilated cardiomyopathy 1CC and hypertrophic cardiomyopathy 20. Orthologous to human NEXN (nexilin F-actin binding protein).	NEXN	Actin regulation		Actin regulation			6.09	Q1	7.4	Q4
pfn1	profilin 1	Predicted to enable actin binding activity. Acts upstream of or within convergent extension involved in gastrulation and epiboly involved in gastrulation with mouth forming second. Predicted to be located in cytoskeleton. Predicted to be active in cytoplasm. Is expressed in several structures, including blood; cardiovascular system; pectoral fin; pharynx; and trunk. Human ortholog(s) of this gene…	PFN1	Actin regulation		Actin regulation	7.45	Q4	7.4	Q4	7.94	Q4
svilb	supervillin b	Predicted to enable actin filament binding activity and phosphatidylinositol-4,5-bisphosphate binding activity. Predicted to be involved in actin filament severing; actin polymerization or depolymerization; and barbed-end actin filament capping. Predicted to act upstream of or within cytoskeleton organization. Predicted to be active in actin cytoskeleton and cytoplasm. Is expressed in macula. Hum…	SVIL	Actin regulation		Actin regulation	6.96	Q3	6.75	Q3	6.89	Q3
svild	supervillin d	Predicted to enable actin filament binding activity and phosphatidylinositol-4,5-bisphosphate binding activity. Predicted to be involved in actin filament severing; actin polymerization or depolymerization; and barbed-end actin filament capping. Predicted to act upstream of or within cytoskeleton organization. Predicted to be active in actin cytoskeleton and cytoplasm. Is expressed in macula. Hum…	SVIL	Actin regulation		Actin regulation					6.53	Q2
svila	supervillin a	Predicted to enable actin filament binding activity and phosphatidylinositol-4,5-bisphosphate binding activity. Predicted to be involved in actin filament severing; actin polymerization or depolymerization; and barbed-end actin filament capping. Predicted to act upstream of or within cytoskeleton organization. Predicted to be active in actin cytoskeleton and cytoplasm. Is expressed in several str…	SVIL	Actin regulation		Actin regulation					6.25	Q1
vaspb	vasodilator stimulated phosphoprotein b	Predicted to enable SH3 domain binding activity and profilin binding activity. Predicted to be involved in actin cytoskeleton organization; nervous system development; and positive regulation of actin filament polymerization. Predicted to act upstream of or within actin polymerization or depolymerization. Predicted to be located in cell projection; cytoplasm; and cytoskeleton. Is expressed in sev…	VASP	Actin regulation	yes/7	Actin regulation	6.78	Q3	6.84	Q3	7.05	Q3
abi1a	abl-interactor 1a	Predicted to enable SH3 domain binding activity. Predicted to act upstream of or within actin polymerization or depolymerization. Predicted to be located in cell junction; cytoskeleton; and filopodium. Predicted to be active in lamellipodium. Orthologous to human ABI1 (abl interactor 1).	ABI1	Adaptor		Adaptor	6.22	Q1	6.25	Q2	6.58	Q2
abi1b	abl-interactor 1b	Predicted to enable SH3 domain binding activity. Predicted to be located in cell junction; cytoskeleton; and filopodium. Predicted to be active in lamellipodium. Orthologous to human ABI1 (abl interactor 1).	ABI1	Adaptor		Adaptor	6.06	Q1	6.21	Q2	6.37	Q2
abi2b	abl-interactor 2b	Predicted to enable SH3 domain binding activity. Predicted to act upstream of or within actin polymerization or depolymerization. Predicted to be located in cell junction; cytoskeleton; and filopodium. Predicted to be active in lamellipodium. Orthologous to human ABI2 (abl interactor 2).	ABI2	Adaptor		Adaptor	6.69	Q3	6.61	Q3	6.57	Q2
abi2a	abl-interactor 2a	Predicted to enable SH3 domain binding activity. Predicted to act upstream of or within actin polymerization or depolymerization. Predicted to be located in cell junction; cytoskeleton; and filopodium. Predicted to be active in lamellipodium. Orthologous to human ABI2 (abl interactor 2).	ABI2	Adaptor		Adaptor	6.32	Q2	6.17	Q2
actba	actin, beta 1	Predicted to be a structural constituent of postsynaptic actin cytoskeleton. Predicted to be located in several cellular components, including actin cytoskeleton; dense body; and focal adhesion. Predicted to be active in actin filament. Is expressed in several structures, including eye; hematopoietic cell; liver; male organism; and pleuroperitoneal region. Human ortholog(s) of this gene implicate…	ACTB	Adaptor		Adaptor	9.51	Q4	9.47	Q4	9.65	Q4
ankrd28b	ankyrin repeat domain 28b	Orthologous to human ANKRD28 (ankyrin repeat domain 28).	ANKRD28	Adaptor		Adaptor	6.67	Q3	6.76	Q3	6.82	Q3
bcar1	BCAR1 scaffold protein, Cas family member	Acts upstream of or within regulation of lymphangiogenesis and regulation of sprouting angiogenesis. Predicted to be active in cytoplasm and focal adhesion. Predicted to colocalize with plasma membrane. Human ortholog(s) of this gene implicated in breast ductal carcinoma. Orthologous to human BCAR1 (BCAR1 scaffold protein, Cas family member).	BCAR1	Adaptor		Adaptor	6.04	Q1	6.1	Q1	6.51	Q2
crk	v-crk avian sarcoma virus CT10 oncogene homolog	Predicted to enable receptor tyrosine kinase binding activity and signaling adaptor activity. Acts upstream of or within myoblast fusion and pronephros development. Orthologous to human CRK (CRK proto-oncogene, adaptor protein).	CRK	Adaptor		Adaptor	7.44	Q4	7.46	Q4	7.47	Q4
crkl	v-crk avian sarcoma virus CT10 oncogene homolog-like	Predicted to enable receptor tyrosine kinase binding activity and signaling adaptor activity. Acts upstream of or within myoblast fusion and pronephros morphogenesis. Is expressed in pronephros. Human ortholog(s) of this gene implicated in chronic myeloid leukemia. Orthologous to human CRKL (CRK like proto-oncogene, adaptor protein).	CRKL	Adaptor		Adaptor	6.91	Q3	6.89	Q3	7.08	Q4
csrp1a	cysteine and glycine-rich protein 1a	Predicted to enable actinin binding activity. Predicted to be a structural constituent of muscle. Acts upstream of or within several processes, including JNK cascade; gastrulation; and neuron projection regeneration. Predicted to be active in Z disc and nucleus. Is expressed in several structures, including axial hypoblast; axis; brainstem; cardiovascular system; and mesoderm. Orthologous to huma…	CSRP1	Adaptor		Adaptor	7.3	Q4	7.22	Q4	7.25	Q4
csrp1b	cysteine and glycine-rich protein 1b	Predicted to enable actinin binding activity. Predicted to be a structural constituent of muscle. Predicted to be involved in muscle tissue development and sarcomere organization. Predicted to be active in Z disc and nucleus. Orthologous to human CSRP1 (cysteine and glycine rich protein 1).	CSRP1	Adaptor		Adaptor	6.16	Q1			6.17	Q1
ezrb	ezrin b	Predicted to enable actin binding activity and cell adhesion molecule binding activity. Acts upstream of or within several processes, including cell migration involved in gastrulation; epiboly; and regulation of cilium assembly. Predicted to be located in cytoplasm; cytoskeleton; and membrane. Predicted to be active in several cellular components, including adherens junction; filopodium; and micr…	EZR	Adaptor		Adaptor	7.55	Q4	7.44	Q4	7.33	Q4
ezra	ezrin a	Predicted to enable actin binding activity and cell adhesion molecule binding activity. Predicted to be involved in several processes, including positive regulation of early endosome to late endosome transport; positive regulation of protein localization to early endosome; and regulation of cell shape. Predicted to be located in cytoplasm; cytoskeleton; and membrane. Predicted to be active in sev…	EZR	Adaptor		Adaptor					6.5	Q2
fabp3	fatty acid binding protein 3, muscle and heart	Predicted to enable fatty acid binding activity. Acts upstream of or within chordate embryonic development and heart looping. Predicted to be active in cytosol and nucleus. Is expressed in several structures, including immature eye; muscle; nervous system; pharyngeal arch; and pleuroperitoneal region. Human ortholog(s) of this gene implicated in hypertension and type 2 diabetes mellitus. Ortholog…	FABP3	adaptor		Adaptor	7.6	Q4	7.79	Q4	7.59	Q4
fermt1	FERM domain containing kindlin 1	Predicted to enable integrin binding activity. Predicted to be involved in cell-matrix adhesion. Predicted to act upstream of or within integrin-mediated signaling pathway. Predicted to be active in focal adhesion. Is expressed in several structures, including intestinal epithelium; median fin fold; non neural ectoderm; pectoral fin bud; and pectoral fin fold. Human ortholog(s) of this gene impli…	FERMT1	Adaptor		Adaptor	5.89	Q1	6.45	Q2	6.8	Q3
fermt2	FERM domain containing kindlin 2	Predicted to enable integrin binding activity. Acts upstream of or within cell migration; circulatory system development; and cytoskeleton organization. Located in intercalated disc. Is expressed in several structures, including forerunner cell group; head mesenchyme; heart; myotome; and notochord. Orthologous to human FERMT2 (FERM domain containing kindlin 2).	FERMT2	Adaptor	yes/6	Adaptor	6.44	Q2	6.77	Q3	6.96	Q3
gab1	GRB2-associated binding protein 1	Predicted to enable signaling adaptor activity. Acts upstream of or within epiboly. Predicted to be active in cytoplasm. Is expressed in brain and inner ear. Human ortholog(s) of this gene implicated in autosomal recessive nonsyndromic deafness 26. Orthologous to human GAB1 (GRB2 associated binding protein 1).	GAB1	Adaptor		Adaptor	5.77	Q1	5.95	Q1	6.05	Q1
grb2b	growth factor receptor-bound protein 2b	Predicted to enable epidermal growth factor receptor binding activity and phosphotyrosine residue binding activity. Predicted to be involved in regulation of MAPK cascade and signal transduction. Predicted to be located in Golgi apparatus; endosome; and nucleus. Predicted to be part of COP9 signalosome. Predicted to be active in cytoplasm; nucleoplasm; and plasma membrane. Is expressed in central…	GRB2	Adaptor		Adaptor	6.65	Q3	6.68	Q3	6.74	Q3
hax1	HCLS1 associated protein X-1	Acts upstream of or within neutrophil differentiation. Predicted to be active in several cellular components, including apical plasma membrane; clathrin-coated vesicle; and sarcoplasmic reticulum. Is expressed in several structures, including angioblastic mesenchymal cell; hatching gland; hematopoietic system; mesoderm; and solid lens vesicle. Used to study severe congenital neutropenia. Human or…	HAX1	Adaptor		Adaptor	6.27	Q2	6.04	Q1	6.19	Q1
irs1	insulin receptor substrate 1	Predicted to enable insulin receptor binding activity and phosphatidylinositol 3-kinase binding activity. Acts upstream of or within cellular response to hypoxia. Predicted to be active in cytosol and plasma membrane. Is expressed in several structures, including digestive system; endocrine system; kidney; nervous system; and pharyngeal arch. Human ortholog(s) of this gene implicated in Alzheimer…	IRS1	Adaptor		Adaptor	5.29	Q1	5.52	Q1	5.55	Q1
ldb3a	LIM domain binding 3a	Predicted to enable actin binding activity and muscle alpha-actinin binding activity. Acts upstream of or within several processes, including locomotory behavior; skeletal muscle tissue development; and somitogenesis. Predicted to be located in membrane. Predicted to be part of filamentous actin. Predicted to be active in Z disc; adherens junction; and stress fiber. Is expressed in several struct…	LDB3	Adaptor		Adaptor			5.13	Q1	7.11	Q4
ldb3b	LIM domain binding 3b	Predicted to enable actin binding activity and muscle alpha-actinin binding activity. Predicted to be involved in actin cytoskeleton organization; heart development; and muscle structure development. Predicted to be part of filamentous actin. Predicted to be active in Z disc; adherens junction; and stress fiber. Is expressed in cardiovascular system; musculature system; and somite. Human ortholog…	LDB3	Adaptor		Adaptor					6.72	Q3
lims1	LIM and senescent cell antigen-like domains 1	Predicted to enable metal ion binding activity. Acts upstream of or within heart contraction and regulation of protein kinase B signaling. Located in Z disc and intercalated disc. Is expressed in EVL; hatching gland; heart; periderm; and polster. Orthologous to human LIMS1 (LIM zinc finger domain containing 1).	LIMS1	Adaptor	yes/6	Adaptor	6.34	Q2	6.4	Q2	6.62	Q2
lpp	LIM domain containing preferred translocation partner in lipoma	Predicted to enable metal ion binding activity. Acts upstream of or within dorsal convergence. Predicted to be active in focal adhesion and stress fiber. Is expressed in several structures, including axis; cardiovascular system; digestive system; tail bud; and unfertilized egg. Human ortholog(s) of this gene implicated in acute myeloid leukemia. Orthologous to human LPP (LIM domain containing pre…	LPP	Adaptor	yes/6	Adaptor	6.28	Q2	6.28	Q2	6.47	Q2
msna	moesin a	Predicted to enable actin binding activity and cell adhesion molecule binding activity. Acts upstream of or within blood vessel lumenization and endoderm development. Predicted to be located in cytoplasm; cytoskeleton; and membrane. Predicted to be active in several cellular components, including adherens junction; filopodium; and microvillus. Is expressed in several structures, including cardiov…	MSN	Adaptor		Adaptor	7.91	Q4	7.89	Q4	7.89	Q4
myom1a	myomesin 1a (skelemin)	Predicted to enable actin filament binding activity and kinase binding activity. Predicted to be involved in muscle contraction. Predicted to be active in M band. Is expressed in musculature system; pectoral fin; and somite. Orthologous to human MYOM1 (myomesin 1).	MYOM1	Adaptor		Adaptor					7.91	Q4
myom1b	myomesin 1b	Predicted to enable actin filament binding activity and kinase binding activity. Predicted to be involved in muscle contraction. Predicted to be active in M band. Is expressed in female organism. Orthologous to human MYOM1 (myomesin 1).	MYOM1	Adaptor		Adaptor					7.04	Q3
nck2a	NCK adaptor protein 2a	Predicted to enable receptor tyrosine kinase binding activity and signaling adaptor activity. Predicted to be involved in several processes, including cell migration; regulation of response to endoplasmic reticulum stress; and regulation of translation. Predicted to act upstream of or within actin filament bundle assembly; barbed-end actin filament capping; and regulation of translation. Predicte…	NCK2	Adaptor		Adaptor	6.63	Q3	6.49	Q2	6.67	Q3
nedd9	neural precursor cell expressed, developmentally down-regulated 9	Predicted to be involved in actin filament reorganization; cell migration; and transmembrane receptor protein tyrosine kinase signaling pathway. Predicted to act upstream of or within cell adhesion. Predicted to be active in cytoplasm. Predicted to colocalize with plasma membrane. Orthologous to human NEDD9 (neural precursor cell expressed, developmentally down-regulated 9).	NEDD9	Adaptor		Adaptor			5.49	Q1
nf2b	NF2, moesin-ezrin-radixin like (MERLIN) tumor suppressor b	Predicted to enable integrin binding activity. Predicted to be involved in negative regulation of cell population proliferation; regulation of gliogenesis; and regulation of hippo signaling. Predicted to be located in cytoplasm; cytoskeleton; and membrane. Predicted to be active in adherens junction; apical part of cell; and plasma membrane. Used to study choledochal cyst. Human ortholog(s) of th…	NF2	Adaptor		Adaptor	6.26	Q2	6.22	Q2	6.28	Q2
nf2a	NF2, moesin-ezrin-radixin like (MERLIN) tumor suppressor a	Predicted to enable integrin binding activity. Predicted to be involved in negative regulation of cell population proliferation; regulation of gliogenesis; and regulation of hippo signaling. Predicted to be located in cytoplasm; cytoskeleton; and membrane. Predicted to be active in adherens junction; apical part of cell; and plasma membrane. Human ortholog(s) of this gene implicated in gastrointe…	NF2	Adaptor		Adaptor	5.81	Q1
palld	palladin, cytoskeletal associated protein	Predicted to be involved in cell-cell adhesion. Human ortholog(s) of this gene implicated in pancreatic cancer. Orthologous to human PALLD (palladin, cytoskeletal associated protein).	PALLD	Adaptor	yes/6	Adaptor	6.32	Q2	6.3	Q2	6.94	Q3
parvaa	parvin, alpha a	Predicted to enable actin binding activity. Predicted to be involved in several processes, including actin cytoskeleton reorganization; cilium assembly; and substrate adhesion-dependent cell spreading. Predicted to act upstream of or within cell adhesion. Predicted to be located in cytoskeleton. Predicted to be active in actin cytoskeleton; cytoplasm; and focal adhesion. Orthologous to human PARV…	PARVA	Adaptor	yes/6	Adaptor	6.18	Q1	6.19	Q2	6.47	Q2
parvb	parvin, beta	Predicted to enable actin binding activity. Acts upstream of or within cell-matrix adhesion and regulation of heart contraction. Located in Z disc. Is expressed in heart and somite. Orthologous to human PARVB (parvin beta).	PARVB	Adaptor		Adaptor					6.11	Q1
pleca	plectin a	Predicted to enable ankyrin binding activity and structural molecule activity. Predicted to be a structural constituent of cytoskeleton and structural constituent of muscle. Acts upstream of or within locomotory behavior and skeletal muscle tissue development. Predicted to be located in cytoskeleton. Predicted to be active in several cellular components, including focal adhesion; hemidesmosome; a…	PLEC	Adaptor		Adaptor	6.24	Q2	6.19	Q2	7.11	Q4
ppfia1	PTPRF interacting protein alpha 1	Orthologous to human PPFIA1 (PTPRF interacting protein alpha 1).	PPFIA1	Adaptor		Adaptor	6.5	Q2	6.51	Q2	6.65	Q3
pxna	paxillin a	Enables molecular function activator activity. Acts upstream of or within regulation of protein localization; skeletal muscle tissue development; and somite development. Predicted to be located in cell cortex; cell junction; and cytoskeleton. Predicted to be active in cytosol; focal adhesion; and plasma membrane. Is expressed in several structures, including Kupffer's vesicle; eye; myotome; notoc…	PXN	Adaptor	yes/6	Adaptor	6.83	Q3	6.84	Q3	6.91	Q3
pxnb	paxillin b	Predicted to enable metal ion binding activity. Acts upstream of or within myotome development. Predicted to be located in cell cortex; cell junction; and cytoskeleton. Is expressed in myotome; pectoral fin bud; and vertical myoseptum. Orthologous to human PXN (paxillin).	PXN	Adaptor	yes/6	Adaptor					6.16	Q1
sh2b1	SH2B adaptor protein 1	Predicted to enable transmembrane receptor protein tyrosine kinase adaptor activity. Predicted to be involved in intracellular signal transduction. Predicted to act upstream of or within signal transduction. Predicted to be active in plasma membrane. Orthologous to human SH2B1 (SH2B adaptor protein 1).	SH2B1	Adaptor		Adaptor					6.07	Q1
sh3kbp1	SH3-domain kinase binding protein 1	Acts upstream of or within blood vessel lumenization. Is expressed in axial blood vessel; caudal vein plexus; intermediate mesoderm; and notochord. Human ortholog(s) of this gene implicated in immunodeficiency 61. Orthologous to human SH3KBP1 (SH3 domain containing kinase binding protein 1).	SH3KBP1	Adaptor		Adaptor	6.06	Q1			6.3	Q2
shc1	SHC (Src homology 2 domain containing) transforming protein 1	Predicted to enable receptor tyrosine kinase binding activity. Acts upstream of or within angiogenesis. Predicted to be located in cytoplasm. Predicted to be active in plasma membrane. Orthologous to human SHC1 (SHC adaptor protein 1).	SHC1	Adaptor		Adaptor	6.32	Q2	6.36	Q2	6.63	Q3
sorbs1	sorbin and SH3 domain containing 1	Predicted to be involved in cell-substrate adhesion. Predicted to be active in cell-substrate junction; cytoplasm; and nucleus.	SORBS1	Adaptor	yes/5	Adaptor					6.45	Q2
sorbs2b	sorbin and SH3 domain containing 2b	Acts upstream of or within regulation of heart rate. Predicted to be located in cytoplasm; focal adhesion; and membrane. Predicted to be active in plasma membrane. Is expressed in heart. Orthologous to human SORBS2 (sorbin and SH3 domain containing 2).	SORBS2	Adaptor		Adaptor					6.07	Q1
sorbs3	sorbin and SH3 domain containing 3	Predicted to be involved in cell-substrate adhesion. Predicted to be active in cell-substrate junction; cytoplasm; and nucleus. Is expressed in immature eye; integument; nervous system; pronephros; and spinal cord neural tube. Orthologous to human SORBS3 (sorbin and SH3 domain containing 3).	SORBS3	Adaptor	yes/5	Adaptor	6	Q1	5.82	Q1	6.19	Q1
synm	synemin, intermediate filament protein	Predicted to be a structural constituent of postsynaptic intermediate filament cytoskeleton. Predicted to be involved in neurofilament bundle assembly. Predicted to be active in axon; cytoplasm; and intermediate filament cytoskeleton. Orthologous to human SYNM (synemin).	SYNM	Adaptor		Adaptor					7.97	Q4
tln1	talin 1	Predicted to enable integrin binding activity. Acts upstream of or within several processes, including embryonic organ morphogenesis; muscle cell development; and skeletal muscle tissue development. Predicted to be located in several cellular components, including cytoplasm; cytoskeleton; and ruffle. Predicted to be active in focal adhesion and plasma membrane. Is expressed in several structures,…	TLN1	Adaptor	yes/6	Adaptor	6.98	Q3	7.04	Q4	7.43	Q4
tln2a	talin 2a	Predicted to enable integrin binding activity. Predicted to be involved in cell-cell adhesion. Predicted to act upstream of or within cell adhesion and endocytosis. Predicted to be located in several cellular components, including cytoplasm; cytoskeleton; and ruffle. Predicted to be active in focal adhesion and plasma membrane. Is expressed in brain; ectoderm; head; paraxial mesoderm; and somite.…	TLN2			Adaptor	6.66	Q3	6.57	Q3	6.89	Q3
tln2b	talin 2b	Predicted to enable integrin binding activity. Predicted to be involved in cell-cell adhesion. Predicted to act upstream of or within cell adhesion. Predicted to be located in cytoplasm and ruffle. Predicted to be active in focal adhesion and plasma membrane. Is expressed in brain; ectoderm; head; paraxial mesoderm; and somite. Orthologous to human TLN2 (talin 2).	TLN2			Adaptor	7.01	Q3	6.82	Q3	7.04	Q3
tns1a	tensin 1a	Predicted to be involved in fibroblast migration. Predicted to act upstream of or within intracellular signal transduction. Predicted to be located in cell junction. Predicted to be active in focal adhesion. Orthologous to human TNS1 (tensin 1).	TNS1	Adaptor		Adaptor					6.08	Q1
tns1b	tensin 1b	Predicted to be involved in fibroblast migration. Predicted to be located in cell junction. Predicted to be active in focal adhesion. Orthologous to human TNS1 (tensin 1).	TNS1	Adaptor		Adaptor			5.66	Q1	6.44	Q2
tns2b	tensin 2b	Predicted to act upstream of or within intracellular signal transduction. Predicted to be located in cell junction. Orthologous to human TNS2 (tensin 2).	TNS2			Adaptor					6.14	Q1
trip6	thyroid hormone receptor interactor 6	Predicted to enable metal ion binding activity. Part of RNA polymerase II transcription regulator complex. Orthologous to human TRIP6 (thyroid hormone receptor interactor 6).	TRIP6	Adaptor	yes/6	Adaptor	6.45	Q2	6.39	Q2	6.61	Q2
tuba1b	tubulin, alpha 1b	Predicted to enable GTP binding activity. Predicted to be a structural constituent of cytoskeleton. Predicted to be involved in microtubule cytoskeleton organization and mitotic cell cycle. Predicted to act upstream of or within microtubule-based process. Predicted to be located in cytoskeleton. Predicted to be active in cytoplasm and microtubule. Is expressed in several structures, including ect…	TUBA1B	Adaptor		Adaptor	8.65	Q4	8.56	Q4	8.79	Q4
vclb	vinculin b	Predicted to enable actin filament binding activity and structural molecule activity. Acts upstream of or within coronary vasculature morphogenesis. Located in adherens junction. Is expressed in mesenchyme pectoral fin; pericardial region; and somite border. Human ortholog(s) of this gene implicated in dilated cardiomyopathy; dilated cardiomyopathy 1W; hypertrophic cardiomyopathy; and hypertrophi…	VCL	Adaptor	yes/7	Adaptor	7.02	Q3	7.04	Q4	7.34	Q4
vcla	vinculin a	Predicted to enable alpha-catenin binding activity and beta-catenin binding activity. Involved in heart contraction. Acts upstream of or within atrioventricular valve morphogenesis; membrane repolarization during cardiac muscle cell action potential; and sarcomere organization. Located in adherens junction. Is active in focal adhesion. Is expressed in several structures, including heart; lens; pe…	VCL	Adaptor	yes/7	Adaptor	6.8	Q3	6.7	Q3	7.14	Q4
vim	vimentin	Predicted to be a structural constituent of cytoskeleton. Acts upstream of or within wound healing. Predicted to be active in several cellular components, including axon; intermediate filament; and plasma membrane. Is expressed in several structures, including axis; integument; midbrain neural keel; nervous system; and neural tube. Human ortholog(s) of this gene implicated in atherosclerosis; aut…	VIM	Adaptor		Adaptor			6.1	Q1	7.24	Q4
zfyve21	zinc finger, FYVE domain containing 21	Predicted to enable metal ion binding activity. Orthologous to human ZFYVE21 (zinc finger FYVE-type containing 21).	ZFYVE21	Adaptor		Adaptor	6.25	Q2	6.08	Q1	6.28	Q2
zyx	zyxin	Predicted to enable metal ion binding activity. Predicted to be involved in integrin-mediated signaling pathway and transforming growth factor beta receptor signaling pathway. Predicted to be active in cytoplasm; focal adhesion; and stress fiber. Orthologous to human ZYX (zyxin).	ZYX	Adaptor	yes/6	Adaptor	7.02	Q3	7.15	Q4	7.34	Q4
cd151	CD151 molecule	Predicted to be involved in cell migration. Predicted to be located in membrane. Predicted to be active in plasma membrane. Is expressed in several structures, including cardiovascular system; epidermis; mesoderm; musculature system; and swim bladder bud. Human ortholog(s) of this gene implicated in epidermolysis bullosa simplex. Orthologous to human CD151 (CD151 molecule (Raph blood group)).	CD151	Adhesion receptor		Adhesion substrate/receptor					6.35	Q2
ktn1	kinectin 1	Predicted to enable kinesin binding activity. Predicted to act upstream of or within microtubule-based movement and protein transport. Predicted to be located in endoplasmic reticulum membrane. Is expressed in several structures, including alar plate midbrain region; eye; liver; midbrain; and musculature system. Orthologous to human KTN1 (kinectin 1).	KTN1	Adhesion receptor		Adhesion substrate/receptor	7.28	Q4	7.26	Q4	7.33	Q4
lrp1ab	low density lipoprotein receptor-related protein 1Ab	Predicted to enable apolipoprotein binding activity and cargo receptor activity. Acts upstream of or within regulation of vasculature development. Predicted to be located in membrane. Predicted to be active in plasma membrane. Human ortholog(s) of this gene implicated in Alzheimer's disease; keratosis pilaris atrophicans; myocardial infarction; and sciatic neuropathy. Orthologous to human LRP1 (L…	LRP1	Adhesion receptor		Adhesion substrate/receptor	6.63	Q3	6.75	Q3	6.88	Q3
lrp1aa	low density lipoprotein receptor-related protein 1Aa	Predicted to enable apolipoprotein binding activity and cargo receptor activity. Acts upstream of or within regulation of vasculature development. Predicted to be located in membrane. Predicted to be active in plasma membrane. Is expressed in blood vessel and caudal vein plexus. Human ortholog(s) of this gene implicated in Alzheimer's disease; keratosis pilaris atrophicans; myocardial infarction;…	LRP1	Adhesion receptor		Adhesion substrate/receptor					5.49	Q1
nrp1a	neuropilin 1a	Enables vascular endothelial growth factor receptor activity. Involved in several processes, including positive regulation of cell migration involved in sprouting angiogenesis; positive regulation of filopodium assembly; and vascular endothelial growth factor receptor signaling pathway. Acts upstream of or within with a positive effect on angiogenesis involved in wound healing and cell activation…	NRP1	Adhesion receptor		Adhesion substrate/receptor	5.72	Q1	6.27	Q2	6.43	Q2
nrp1b	neuropilin 1b	Predicted to enable semaphorin receptor activity; vascular endothelial growth factor binding activity; and vascular endothelial growth factor receptor activity. Acts upstream of or within several processes, including axon guidance; regulation of vascular endothelial growth factor receptor signaling pathway; and vasculature development. Predicted to be located in membrane. Predicted to be active i…	NRP1	Adhesion receptor		Adhesion substrate/receptor					6.51	Q2
nrp2b	neuropilin 2b	Predicted to enable heparin binding activity; metal ion binding activity; and transmembrane signaling receptor activity. Acts upstream of or within several processes, including axon development; regulation of vascular endothelial growth factor receptor signaling pathway; and vasculogenesis. Predicted to be located in membrane. Is expressed in several structures, including head; mesoderm; nervous …	NRP2	Adhesion receptor		Adhesion substrate/receptor	6.18	Q1	6.23	Q2	6.45	Q2	yes
nrp2a	neuropilin 2a	Enables identical protein binding activity. Acts upstream of or within neural crest cell migration; regulation of vascular endothelial growth factor receptor signaling pathway; and vasculogenesis. Predicted to be located in membrane. Predicted to be active in axon; glutamatergic synapse; and postsynaptic membrane. Is expressed in axial vasculature; cranial neural crest cell; fin bud; and nervous …	NRP2	Adhesion receptor		Adhesion substrate/receptor					6.06	Q1
slc3a2b	solute carrier family 3 member 2b	Predicted to enable L-alanine transmembrane transporter activity; L-leucine transmembrane transporter activity; and aromatic amino acid transmembrane transporter activity. Acts upstream of or within regulation of syncytium formation by plasma membrane fusion. Predicted to be located in membrane. Predicted to be active in apical plasma membrane and basolateral plasma membrane. Is expressed in seve…	SLC3A2	Adhesion receptor		Adhesion substrate/receptor	6.69	Q3	6.55	Q2	6.5	Q2
slc3a2a	solute carrier family 3 member 2a	Predicted to enable L-alanine transmembrane transporter activity; L-leucine transmembrane transporter activity; and aromatic amino acid transmembrane transporter activity. Acts upstream of or within regulation of syncytium formation by plasma membrane fusion. Predicted to be located in membrane. Predicted to be active in apical plasma membrane and basolateral plasma membrane. Is expressed in nerv…	SLC3A2	Adhesion receptor		Adhesion substrate/receptor	6.47	Q2	6.85	Q3	7.14	Q4
thy1	Thy-1 cell surface antigen	Predicted to enable integrin binding activity. Predicted to act upstream of or within cell adhesion and regulation of cell migration. Is expressed in eye. Orthologous to human THY1 (Thy-1 cell surface antigen).	THY1	Adhesion receptor		Adhesion substrate/receptor	7.12	Q4	7.22	Q4	6.91	Q3
actn4	actinin, alpha 4	Predicted to enable actin binding activity and calcium ion binding activity. Is expressed in several structures, including digestive system; fin bud; nervous system; pericardial region; and pleuroperitoneal region. Human ortholog(s) of this gene implicated in focal segmental glomerulosclerosis and focal segmental glomerulosclerosis 1. Orthologous to human ACTN4 (actinin alpha 4).	ACTN4		yes/7	Consensus	7.73	Q4	7.8	Q4	7.87	Q4	yes
alyref	Aly/REF export factor	Predicted to enable mRNA binding activity. Predicted to be involved in mRNA export from nucleus. Predicted to be active in nucleus. Orthologous to human ALYREF (Aly/REF export factor).	ALYREF		yes/5	Consensus	7.7	Q4	7.51	Q4	7.64	Q4	yes
anxa1a	annexin A1a	Predicted to enable calcium ion binding activity; calcium-dependent phospholipid binding activity; and phospholipase A2 inhibitor activity. Acts upstream of or within fin regeneration. Predicted to be located in several cellular components, including basolateral plasma membrane; cilium; and lateral plasma membrane. Predicted to be active in cytoplasm; extracellular space; and plasma membrane. Is …	ANXA1		yes/5	Consensus	6.92	Q3	6.8	Q3	7.29	Q4
anxa1b	annexin A1b	Predicted to enable calcium ion binding activity; calcium-dependent phospholipid binding activity; and phospholipase A2 inhibitor activity. Predicted to be involved in several processes, including epithelial cell differentiation; regulation of T cell activation; and regulation of vesicle-mediated transport. Predicted to be located in several cellular components, including basolateral plasma membr…	ANXA1		yes/5	Consensus	6.8	Q3	6.95	Q3	7.48	Q4
anxa1c	annexin A1c	Predicted to enable calcium ion binding activity; calcium-dependent phospholipid binding activity; and phospholipase A2 inhibitor activity. Predicted to be involved in several processes, including epithelial cell differentiation; regulation of T cell activation; and regulation of vesicle-mediated transport. Predicted to be located in several cellular components, including basolateral plasma membr…	ANXA1		yes/5	Consensus	6.8	Q3	7.2	Q4	7.92	Q4
cald1a	caldesmon 1a	Predicted to enable actin binding activity and myosin binding activity. Acts upstream of or within peristalsis. Predicted to be active in actin cytoskeleton. Is expressed in intestinal epithelium and intestine. Orthologous to human CALD1 (caldesmon 1).	CALD1		yes/5	Consensus			6.24	Q2	6.75	Q3
cnn2	calponin 2	Predicted to enable actin binding activity and calmodulin binding activity. Acts upstream of or within regulation of MAPK cascade; regulation of blood vessel endothelial cell migration; and response to steroid hormone. Predicted to be active in cytoskeleton. Is expressed in several structures, including central nervous system; digestive system; mesoderm; periderm; and vasculature. Orthologous to …	CNN2		yes/6	Consensus	6.89	Q3	7.23	Q4	7.63	Q4
ddx18	DEAD (Asp-Glu-Ala-Asp) box polypeptide 18	Predicted to enable several functions, including ATP binding activity; RNA binding activity; and RNA helicase activity. Acts upstream of or within myeloid cell differentiation. Predicted to be active in nucleolus. Is expressed in several structures, including alar plate midbrain region; digestive system; intermediate cell mass of mesoderm; nervous system; and trunk vasculature. Orthologous to hum…	DDX18		yes/6	Consensus	6.95	Q3	7.01	Q3	7.11	Q4	yes
ddx27	DEAD (Asp-Glu-Ala-Asp) box polypeptide 27	Predicted to enable several functions, including ATP binding activity; RNA helicase activity; and nucleic acid binding activity. Acts upstream of or within rRNA processing. Predicted to be active in nucleolus. Is expressed in several structures, including alar plate midbrain region; brain; digestive system; musculature system; and retina. Orthologous to human DDX27 (DEAD-box helicase 27).	DDX27		yes/5	Consensus	6.95	Q3	6.95	Q3	7.04	Q3	yes
dnajb1b	DnaJ heat shock protein family (Hsp40) member B1b	Predicted to enable several functions, including Hsp70 protein binding activity; chaperone binding activity; and unfolded protein binding activity. Acts upstream of or within lens development in camera-type eye. Predicted to be active in cytosol. Is expressed in lens; neural plate; optic tectum; and solid lens vesicle. Orthologous to human DNAJB1 (DnaJ heat shock protein family (Hsp40) member B1).	DNAJB1		yes/5	Consensus	7.15	Q4	7.04	Q4	7.1	Q4
fen1	flap structure-specific endonuclease 1	Predicted to enable metal ion binding activity and nuclease activity. Acts upstream of or within retina development in camera-type eye. Predicted to be located in mitochondrion; nucleolus; and nucleoplasm. Predicted to be active in nucleus. Is expressed in brain; head; pectoral fin musculature; and proliferative region. Orthologous to human FEN1 (flap structure-specific endonuclease 1).	FEN1		yes/5	Consensus	7.3	Q4	7.23	Q4	7.22	Q4	yes
fhl3a	four and a half LIM domains 3a	Predicted to enable actin binding activity and transcription coregulator activity. Predicted to be involved in actin cytoskeleton organization. Predicted to be active in Z disc; nucleus; and stress fiber. Orthologous to human FHL3 (four and a half LIM domains 3).	FHL3		yes/6	Consensus			5.81	Q1	6.12	Q1
flncb	filamin C, gamma b (actin binding protein 280)	Predicted to enable actin binding activity. Acts upstream of or within several processes, including locomotory behavior; muscle cell cellular homeostasis; and organelle assembly. Is expressed in several structures, including adaxial cell; optic vesicle; primitive heart tube; retina; and skeletal muscle cell. Used to study autosomal dominant polycystic kidney disease and dilated cardiomyopathy. Hu…	FLNC		yes/5	Consensus	6.67	Q3	6.96	Q3	7.84	Q4
flnca	filamin C, gamma a (actin binding protein 280)	Predicted to enable actin binding activity. Acts upstream of or within locomotory behavior and muscle cell cellular homeostasis. Is expressed in adaxial cell; muscle pioneer; and slow muscle cell. Human ortholog(s) of this gene implicated in distal muscular dystrophy 4; hypertrophic cardiomyopathy 26; and myofibrillar myopathy 5. Orthologous to human FLNC (filamin C).	FLNC		yes/5	Consensus			6.16	Q1	6.87	Q3
hp1bp3	heterochromatin protein 1, binding protein 3	Predicted to enable DNA binding activity and nucleosome binding activity. Predicted to be involved in heterochromatin organization. Predicted to act upstream of or within nucleosome assembly and regulation of DNA-templated transcription. Predicted to be part of nucleosome. Predicted to be active in chromosome and nucleus. Orthologous to human HP1BP3 (heterochromatin protein 1 binding protein 3).	HP1BP3		yes/5	Consensus	7.62	Q4	7.6	Q4	7.84	Q4	yes
iqgap1	IQ motif containing GTPase activating protein 1	Predicted to enable GTPase activator activity; actin filament binding activity; and calmodulin binding activity. Predicted to be involved in regulation of actin cytoskeleton organization. Predicted to act upstream of or within regulation of GTPase activity and signal transduction. Predicted to be active in cytoplasm and nucleus. Is expressed in several structures, including cardiovascular system;…	IQGAP1		yes/5	Consensus	6.67	Q3	6.73	Q3	6.83	Q3
mrto4	MRT4 homolog, ribosome maturation factor	Predicted to be involved in nuclear-transcribed mRNA catabolic process; rRNA processing; and ribosomal large subunit biogenesis. Predicted to act upstream of or within ribosomal large subunit assembly. Predicted to be located in cytoplasm and nucleus. Predicted to be part of preribosome, large subunit precursor. Predicted to be active in nucleolus. Orthologous to human MRTO4 (MRT4 homolog, riboso…	MRTO4		yes/5	Consensus	6.9	Q3	6.97	Q3	7.11	Q4
p4hb	prolyl 4-hydroxylase, beta polypeptide	Predicted to enable protein disulfide isomerase activity. Predicted to be involved in protein folding and response to endoplasmic reticulum stress. Predicted to be located in endoplasmic reticulum lumen. Predicted to be active in endoplasmic reticulum. Human ortholog(s) of this gene implicated in Cole-Carpenter syndrome. Orthologous to human P4HB (prolyl 4-hydroxylase subunit beta).	P4HB		yes/5	Consensus	8.74	Q4	8.68	Q4	8.57	Q4	yes
pdlim1	PDZ and LIM domain 1 (elfin)	Predicted to enable actin binding activity and muscle alpha-actinin binding activity. Predicted to be involved in actin cytoskeleton organization; heart development; and muscle structure development. Predicted to be located in cytoskeleton. Predicted to be part of filamentous actin. Predicted to be active in Z disc; adherens junction; and stress fiber. Is expressed in several structures, includin…	PDLIM1		yes/5	Consensus	7.55	Q4	7.58	Q4	7.54	Q4
pdlim5b	PDZ and LIM domain 5b	Predicted to enable actin binding activity and muscle alpha-actinin binding activity. Predicted to be involved in actin cytoskeleton organization; heart development; and muscle structure development. Predicted to be part of filamentous actin. Predicted to be active in Z disc; adherens junction; and stress fiber. Is expressed in digestive system; epidermis; musculature system; and periderm. Orthol…	PDLIM5		yes/7	Consensus	6.76	Q3	6.65	Q3	6.89	Q3
pdlim7	PDZ and LIM domain 7	Predicted to enable actin binding activity and muscle alpha-actinin binding activity. Acts upstream of or within heart development; pectoral fin development; and somitogenesis. Located in actin cytoskeleton and perinuclear region of cytoplasm. Part of filamentous actin. Is expressed in several structures, including cardiovascular system; digestive system; lateral plate mesoderm; musculature syste…	PDLIM7		yes/6	Consensus	6.68	Q3	6.49	Q2	6.69	Q3
pls3	plastin 3 (T isoform)	Predicted to enable actin filament binding activity. Acts upstream of or within bone mineralization; embryonic cranial skeleton morphogenesis; and motor neuron axon guidance. Predicted to be active in actin filament; actin filament bundle; and cytoplasm. Human ortholog(s) of this gene implicated in osteoporosis. Orthologous to human PLS3 (plastin 3).	PLS3		yes/6	Consensus	6.82	Q3	7.32	Q4	7.91	Q4
poldip3	polymerase (DNA-directed), delta interacting protein 3	Predicted to enable mRNA binding activity. Predicted to be involved in poly(A)+ mRNA export from nucleus. Predicted to be active in nuclear speck. Orthologous to human POLDIP3 (DNA polymerase delta interacting protein 3).	POLDIP3		yes/5	Consensus	7.17	Q4	7.06	Q4	7.06	Q4	yes
ppib	peptidylprolyl isomerase B (cyclophilin B)	Predicted to enable cyclosporin A binding activity and peptidyl-prolyl cis-trans isomerase activity. Predicted to be involved in protein folding and protein peptidyl-prolyl isomerization. Predicted to be active in cytoplasm and intracellular membrane-bounded organelle. Is expressed in several structures, including axis; hatching gland; notochord; pectoral fin musculature; and polster. Human ortho…	PPIB		yes/5	Consensus	8.69	Q4	8.6	Q4	8.54	Q4
rpl23a	ribosomal protein L23a	Predicted to be a structural constituent of ribosome. Acts upstream of or within pancreas development and regulation of cell cycle. Predicted to be located in ribosome. Predicted to be part of cytosolic large ribosomal subunit. Is expressed in digestive system; endodermal cell; and epithelial cell of pancreas. Orthologous to human RPL23A (ribosomal protein L23a).	RPL23A		yes/5	Consensus	8.19	Q4	8.17	Q4	8.25	Q4
rsu1	Ras suppressor protein 1	Predicted to be involved in signal transduction. Orthologous to human RSU1 (Ras suppressor protein 1).	RSU1		yes/6	Consensus	6.46	Q2	6.53	Q2	6.82	Q3
syncrip	synaptotagmin binding, cytoplasmic RNA interacting protein	Predicted to enable mRNA 5'-UTR binding activity. Predicted to be involved in CRD-mediated mRNA stabilization. Predicted to be part of CRD-mediated mRNA stability complex and ribonucleoprotein complex. Predicted to be active in nucleus. Orthologous to human SYNCRIP (synaptotagmin binding cytoplasmic RNA interacting protein).	SYNCRIP		yes/5	Consensus	8.21	Q4	8.12	Q4	8.17	Q4	yes
tgm2b	transglutaminase 2b	Predicted to enable protein-glutamine gamma-glutamyltransferase activity. Predicted to be involved in peptide cross-linking. Predicted to be active in mitochondrion. Is expressed in notochord. Orthologous to human TGM2 (transglutaminase 2).	TGM2		yes/7	Consensus					5.94	Q1
tgm2a	transglutaminase 2, C polypeptide A	Predicted to enable protein-glutamine gamma-glutamyltransferase activity. Predicted to be involved in peptide cross-linking. Predicted to be active in mitochondrion. Is expressed in muscle; myotome; skeletal muscle; and somite. Orthologous to human TGM2 (transglutaminase 2).	TGM2		yes/7	Consensus					6.9	Q3
arf1	ADP-ribosylation factor 1	Predicted to enable GTP binding activity. Acts upstream of or within semicircular canal development. Predicted to be active in cytoplasm and plasma membrane. Is expressed in brain; head; pharyngeal arch 3-7; and semicircular canal. Human ortholog(s) of this gene implicated in periventricular nodular heterotopia. Orthologous to human ARF1 (ADP ribosylation factor 1).	ARF1	GTPase		GTPase/GAP/GEF	6.62	Q3	6.65	Q3	6.9	Q3
arhgap32b	Rho GTPase activating protein 32b	Predicted to enable GTPase activator activity. Predicted to be involved in small GTPase mediated signal transduction. Predicted to act upstream of or within signal transduction. Predicted to be active in several cellular components, including Golgi apparatus; actin cytoskeleton; and nuclear lumen. Is expressed in immature eye; nervous system; and optic primordium. Orthologous to human ARHGAP32 (R…	ARHGAP32	GAP		GTPase/GAP/GEF			5.63	Q1	5.36	Q1
arhgap5	Rho GTPase activating protein 5	Predicted to enable GTPase activator activity. Predicted to be involved in Rho protein signal transduction and regulation of cell size. Predicted to act upstream of or within signal transduction. Predicted to be active in cytosol. Orthologous to human ARHGAP5 (Rho GTPase activating protein 5).	ARHGAP5	GAP		GTPase/GAP/GEF	5.91	Q1	6.38	Q2	6.45	Q2
arhgef2	rho/rac guanine nucleotide exchange factor (GEF) 2	Predicted to enable microtubule binding activity. Predicted to be involved in several processes, including actin filament organization; positive regulation of neuron differentiation; and regulation of Rho protein signal transduction. Predicted to act upstream of or within intracellular signal transduction. Predicted to be located in cytoplasm. Predicted to be active in cytoskeleton and ruffle mem…	ARHGEF2	GEF		GTPase/GAP/GEF	6.29	Q2	6.5	Q2	6.64	Q3	yes
arhgef6	Rac/Cdc42 guanine nucleotide exchange factor (GEF) 6	Predicted to enable guanyl-nucleotide exchange factor activity. Predicted to be involved in lamellipodium assembly. Predicted to be active in cytoplasm and lamellipodium. Human ortholog(s) of this gene implicated in intellectual disability and non-syndromic X-linked intellectual disability 46. Orthologous to human ARHGEF6 (Rac/Cdc42 guanine nucleotide exchange factor 6).	ARHGEF6	GEF		GTPase/GAP/GEF			6.12	Q1	6.42	Q2
arhgef7a	Rho guanine nucleotide exchange factor (GEF) 7a	Predicted to enable guanyl-nucleotide exchange factor activity. Predicted to be involved in lamellipodium assembly. Predicted to act upstream of or within intracellular signal transduction. Predicted to be active in cytoplasm and lamellipodium. Orthologous to human ARHGEF7 (Rho guanine nucleotide exchange factor 7).	ARHGEF7	GEF	yes/6	GTPase/GAP/GEF	6.51	Q2	6.43	Q2	6.61	Q2
arhgef7b	Rho guanine nucleotide exchange factor (GEF) 7b	Predicted to enable guanyl-nucleotide exchange factor activity. Acts upstream of or within several processes, including endothelial cell proliferation; epiboly involved in gastrulation with mouth forming second; and protein localization to adherens junction. Predicted to be active in cytoplasm and lamellipodium. Is expressed in several structures, including EVL; axial vasculature; hatching gland;…	ARHGEF7	GEF	yes/6	GTPase/GAP/GEF					6.1	Q1
asap2b	ArfGAP with SH3 domain, ankyrin repeat and PH domain 2b	Predicted to enable GTPase activator activity. Predicted to act upstream of or within positive regulation of GTPase activity. Predicted to be located in cytoplasm. Orthologous to human ASAP2 (ArfGAP with SH3 domain, ankyrin repeat and PH domain 2).	ASAP2	GAP		GTPase/GAP/GEF			5.68	Q1	6.18	Q1
cyth2	cytohesin 2	Predicted to act upstream of or within regulation of ARF protein signal transduction. Orthologous to human CYTH2 (cytohesin 2).	CYTH2	GEF		GTPase/GAP/GEF	6.34	Q2	6.48	Q2	6.61	Q2
dnm2b	dynamin 2b	Predicted to enable GTP binding activity and GTPase activity. Acts upstream of or within several processes, including glomerular filtration; muscle cell development; and podocyte development. Predicted to be located in cytoplasm and microtubule. Is expressed in brain; heart; liver; muscle; and spinal cord. Human ortholog(s) of this gene implicated in Charcot-Marie-Tooth disease dominant intermedi…	DNM2	GTPase		GTPase/GAP/GEF	7.32	Q4	7.35	Q4	7.3	Q4
dnm2a	dynamin 2a	Predicted to enable GTPase activity and microtubule binding activity. Acts upstream of or within several processes, including chordate embryonic development; convergent extension; and somite development. Predicted to be located in cytoskeleton. Predicted to be active in several cellular components, including microtubule; plasma membrane; and synapse. Is expressed in several structures, including …	DNM2	GTPase		GTPase/GAP/GEF	6.87	Q3	6.9	Q3	6.97	Q3	yes
dock1	dedicator of cytokinesis 1	Predicted to enable guanyl-nucleotide exchange factor activity and small GTPase binding activity. Acts upstream of or within myelination in peripheral nervous system and myoblast fusion. Predicted to be located in membrane. Predicted to be active in cytoplasm and plasma membrane. Orthologous to human DOCK1 (dedicator of cytokinesis 1).	DOCK1	GEF		GTPase/GAP/GEF	6.28	Q2	6.43	Q2	6.53	Q2
elmo1	engulfment and cell motility 1 (ced-12 homolog, C. elegans)	Predicted to enable SH3 domain binding activity. Acts upstream of or within cilium assembly; lymphangiogenesis; and positive regulation of angiogenesis. Predicted to be located in cytoplasm. Predicted to be part of guanyl-nucleotide exchange factor complex. Predicted to be active in plasma membrane. Is expressed in several structures, including blood vessel; immature eye; mesoderm; nervous system…	ELMO1	GEF		GTPase/GAP/GEF	6.46	Q2	6.48	Q2	6.47	Q2
git1	G protein-coupled receptor kinase interacting ArfGAP 1	Predicted to enable GTPase activator activity and small GTPase binding activity. Acts upstream of or within angiogenesis. Predicted to be active in cytosol; neuron projection; and postsynapse. Is expressed in head. Human ortholog(s) of this gene implicated in attention deficit hyperactivity disorder. Orthologous to human GIT1 (GIT ArfGAP 1).	GIT1	GAP		GTPase/GAP/GEF	6.6	Q3	6.6	Q3	6.85	Q3
git2b	G protein-coupled receptor kinase interacting ArfGAP 2b	Predicted to enable GTPase activator activity and small GTPase binding activity. Predicted to be involved in brain development; regulation of signal transduction; and synaptic vesicle recycling. Predicted to be active in synapse. Orthologous to human GIT2 (GIT ArfGAP 2).	GIT2	GAP	yes/6	GTPase/GAP/GEF	6.22	Q1	6.48	Q2	6.59	Q2
hrasb	HRas proto-oncogene, GTPase b	Predicted to enable GDP binding activity; GTP binding activity; and GTPase activity. Predicted to be involved in Ras protein signal transduction. Predicted to act upstream of or within signal transduction. Predicted to be located in membrane. Predicted to be active in plasma membrane. Human ortholog(s) of this gene implicated in several diseases, including Costello syndrome; autistic disorder; ca…	HRAS	GTPase		GTPase/GAP/GEF					5.88	Q1
rac1a	Rac family small GTPase 1a	Predicted to enable GTP binding activity; GTPase activity; and protein kinase binding activity. Acts upstream of or within cell migration involved in gastrulation; myoblast fusion; and neutrophil chemotaxis. Predicted to be active in several cellular components, including cell cortex; cytoplasmic vesicle; and dendritic spine. Is expressed in liver; retina; and retinal ganglion cell layer. Human o…	RAC1	GTPase		GTPase/GAP/GEF	7.62	Q4	7.51	Q4	7.7	Q4
rapgef1b	Rap guanine nucleotide exchange factor (GEF) 1b	Predicted to enable guanyl-nucleotide exchange factor activity. Predicted to be involved in Ras protein signal transduction and positive regulation of GTPase activity. Predicted to act upstream of or within small GTPase mediated signal transduction. Predicted to be active in plasma membrane. Orthologous to human RAPGEF1 (Rap guanine nucleotide exchange factor 1).	RAPGEF1	GEF		GTPase/GAP/GEF	6.01	Q1	5.92	Q1	6.24	Q1
rasa1a	RAS p21 protein activator (GTPase activating protein) 1a	Predicted to enable GTPase activator activity. Acts upstream of or within blood vessel development and ephrin receptor signaling pathway. Is expressed in head. Human ortholog(s) of this gene implicated in arteriovenous malformation and basal cell carcinoma. Orthologous to human RASA1 (RAS p21 protein activator 1).	RASA1	GAP		GTPase/GAP/GEF	6.54	Q2	6.74	Q3	6.84	Q3
rasa1b	RAS p21 protein activator (GTPase activating protein) 1b	Predicted to enable GTPase activator activity. Predicted to act upstream of or within negative regulation of Ras protein signal transduction; positive regulation of GTPase activity; and signal transduction. Is expressed in head. Human ortholog(s) of this gene implicated in arteriovenous malformation and basal cell carcinoma. Orthologous to human RASA1 (RAS p21 protein activator 1).	RASA1	GAP		GTPase/GAP/GEF			6.22	Q2	5.94	Q1
rhoab	ras homolog gene family, member Ab	Predicted to enable GTP binding activity; GTPase activity; and protein kinase binding activity. Acts upstream of or within several processes, including Rho protein signal transduction; establishment of mitotic spindle localization; and post-anal tail morphogenesis. Predicted to be located in membrane. Predicted to be active in several cellular components, including cell cortex; cleavage furrow; a…	RHOA	GTPase		GTPase/GAP/GEF	7.67	Q4	7.77	Q4	7.75	Q4
rhoaa	ras homolog gene family, member Aa	Predicted to enable GTP binding activity; GTPase activity; and protein kinase binding activity. Predicted to be involved in several processes, including cytoskeleton organization; skeletal muscle satellite cell migration; and wound healing, spreading of cells. Predicted to act upstream of or within small GTPase mediated signal transduction. Predicted to be located in membrane. Predicted to be act…	RHOA	GTPase		GTPase/GAP/GEF	7.22	Q4	7.25	Q4	7.52	Q4
vav2	vav 2 guanine nucleotide exchange factor	Predicted to enable guanyl-nucleotide exchange factor activity. Predicted to be involved in cell migration and regulation of GTPase activity. Predicted to act upstream of or within intracellular signal transduction. Predicted to be located in membrane. Predicted to be active in cytoplasm. Is expressed in heart. Orthologous to human VAV2 (vav guanine nucleotide exchange factor 2).	VAV2	GEF		GTPase/GAP/GEF	6.23	Q2	6.33	Q2	6.3	Q2
csk	C-terminal Src kinase	Predicted to enable non-membrane spanning protein tyrosine kinase activity. Acts upstream of or within convergent extension involved in gastrulation. Orthologous to human CSK (C-terminal Src kinase).	CSK	Tyrosine Kinase	yes/5	Kinase/Phosphatase	6.96	Q3	6.95	Q3	7.03	Q3
ilk	integrin-linked kinase	Enables protein kinase activity. Acts upstream of or within several processes, including circulatory system development; muscle attachment; and tendon development. Located in Z disc and sarcolemma. Is expressed in brain; cardiovascular system; muscle; myoblast; and somite. Human ortholog(s) of this gene implicated in pancreatic cancer. Orthologous to human ILK (integrin linked kinase).	ILK	Serine/threonine kinase	yes/7	Kinase/Phosphatase	6.5	Q2	6.36	Q2	6.92	Q3
ilkap	integrin-linked kinase-associated serine/threonine phosphatase	Predicted to enable metal ion binding activity and protein serine/threonine phosphatase activity. Predicted to be involved in protein dephosphorylation. Predicted to be active in cytosol and nucleus. Orthologous to human ILKAP (ILK associated serine/threonine phosphatase).	ILKAP	Serine/threonine phosphatase		Kinase/Phosphatase	6.21	Q1	6.05	Q1	6.39	Q2
inppl1a	inositol polyphosphate phosphatase-like 1a	Predicted to enable inositol-polyphosphate 5-phosphatase activity. Acts upstream of or within BMP signaling pathway; negative regulation of fibroblast growth factor receptor signaling pathway; and negative regulation of neutrophil chemotaxis. Predicted to be located in nuclear speck. Predicted to be active in cytosol. Is expressed in blastoderm and blastodisc. Human ortholog(s) of this gene impli…	INPPL1	PtdIns phosphatase		Kinase/Phosphatase	5.87	Q1	6.14	Q1	6.28	Q2
insrb	insulin receptor b	Predicted to enable insulin receptor activity and insulin receptor substrate binding activity. Acts upstream of or within with a positive effect on glycolytic process. Acts upstream of or within chordate embryonic development and developmental growth. Predicted to be located in membrane. Predicted to be part of insulin receptor complex. Predicted to be active in axon and plasma membrane. Is expre…	INSR	Tyrosine Kinase		Kinase/Phosphatase	5.75	Q1	5.94	Q1	5.95	Q1
mapk1	mitogen-activated protein kinase 1	Predicted to enable MAP kinase activity. Acts upstream of or within gastrulation. Predicted to be active in cytoplasm and nucleus. Is expressed in several structures, including EVL; brain; cardiovascular system; retina; and superficial blastomere. Human ortholog(s) of this gene implicated in Noonan syndrome 13; adenocarcinoma (multiple); pulmonary hypertension; and renal cell carcinoma. Orthologo…	MAPK1	Serine/threonine kinase		Kinase/Phosphatase	7.1	Q4	6.9	Q3	7.04	Q3
mapk8a	mitogen-activated protein kinase 8a	Predicted to enable JUN kinase activity. Predicted to be involved in JNK cascade. Predicted to act upstream of or within protein phosphorylation and rhythmic process. Predicted to be active in cytoplasm and nucleus. Is expressed in atrium; cardiac ventricle; heart; and heart tube. Human ortholog(s) of this gene implicated in abdominal aortic aneurysm; chronic mucocutaneous candidiasis; colorectal…	MAPK8	Serine/threonine kinase		Kinase/Phosphatase	5.61	Q1	5.99	Q1	6.11	Q1
pak1	p21 protein (Cdc42/Rac)-activated kinase 1	Enables identical protein binding activity and protein kinase activity. Acts upstream of with a positive effect on Wnt signaling pathway involved in dorsal/ventral axis specification and canonical Wnt signaling pathway. Acts upstream of or within several processes, including bulbus arteriosus development; embryonic organ morphogenesis; and pro-T cell differentiation. Predicted to be active in cyt…	PAK1	Serine/threonine kinase		Kinase/Phosphatase	6.57	Q2	6.64	Q3	6.62	Q2
pdpk1b	3-phosphoinositide dependent protein kinase 1b	Predicted to enable protein serine/threonine kinase activity. Predicted to be involved in intracellular signal transduction and peptidyl-serine phosphorylation. Predicted to act upstream of or within protein phosphorylation. Human ortholog(s) of this gene implicated in prostate cancer. Orthologous to several human genes including PDPK1 (3-phosphoinositide dependent protein kinase 1).	PDPK1	Serine/threonine kinase		Kinase/Phosphatase	6.37	Q2	6.45	Q2	6.49	Q2
pik3ca	phosphatidylinositol-4,5-bisphosphate 3-kinase, catalytic subunit alpha	Predicted to enable phosphatidylinositol-3,4-bisphosphate 5-kinase activity and phosphatidylinositol-4,5-bisphosphate 3-kinase activity. Acts upstream of or within regulation of collateral sprouting in absence of injury. Is expressed in eye and male organism. Human ortholog(s) of this gene implicated in several diseases, including CLOVES syndrome; Cowden syndrome 5; breast cancer (multiple); cuta…	PIK3CA	PtdIns kinase		Kinase/Phosphatase					5.77	Q1
ppm1f	protein phosphatase, Mg2+/Mn2+ dependent, 1F	Enables phosphoprotein phosphatase activity. Acts upstream of or within protein dephosphorylation. Predicted to be active in cytosol and nucleus. Is expressed in several structures, including eye; fin; heart; skeletal muscle; and testis. Orthologous to human PPM1F (protein phosphatase, Mg2+/Mn2+ dependent 1F).	PPM1F	Serine/threonine phosphatase		Kinase/Phosphatase	5.95	Q1	5.99	Q1	6.35	Q2
ppp2caa	protein phosphatase 2 catalytic subunit alpha a	Predicted to enable protein serine/threonine phosphatase activity. Predicted to be involved in mitotic cell cycle. Predicted to be active in cytosol. Orthologous to human PPP2CA (protein phosphatase 2 catalytic subunit alpha).	PPP2CA	Serine/threonine phosphatase		Kinase/Phosphatase	6.66	Q3	6.93	Q3	6.89	Q3
prkacaa	protein kinase, cAMP-dependent, catalytic, alpha, genome duplicate a	Predicted to enable protein kinase A regulatory subunit binding activity. Predicted to be involved in protein kinase A signaling. Predicted to act upstream of or within protein phosphorylation. Predicted to be active in nucleus. Is expressed in fin bud; hatching gland; nervous system; otic vesicle; and presumptive neural retina. Human ortholog(s) of this gene implicated in adrenal cortical adenom…	PRKACA	Serine/threonine kinase		Kinase/Phosphatase	7.19	Q4	7.24	Q4	7.32	Q4
prkcaa	protein kinase C, alpha, a	Predicted to enable protein serine/threonine kinase activity. Acts upstream of or within blood coagulation. Predicted to be located in mitochondrial membrane; nucleus; and plasma membrane. Is expressed in EVL; hatching gland; nervous system; neural tube; and trigeminal placode. Human ortholog(s) of this gene implicated in dilated cardiomyopathy; high grade glioma (multiple); large cell carcinoma;…	PRKCA	Serine/threonine kinase		Kinase/Phosphatase	6.2	Q1	6.21	Q2	6.45	Q2
ptk2ab	protein tyrosine kinase 2ab	Predicted to enable non-membrane spanning protein tyrosine kinase activity and signaling receptor binding activity. Involved in regulation of convergent extension involved in gastrulation. Acts upstream of or within with a positive effect on midbrain-hindbrain boundary morphogenesis. Acts upstream of or within lens fiber cell morphogenesis and regulation of protein localization. Predicted to be l…	PTK2	Tyrosine Kinase	yes/6	Kinase/Phosphatase	6.55	Q2	6.73	Q3	6.88	Q3
ptk2aa	protein tyrosine kinase 2aa	Predicted to enable ATP binding activity and non-membrane spanning protein tyrosine kinase activity. Acts upstream of or within regulation of protein localization. Predicted to be located in several cellular components, including cytoskeleton; focal adhesion; and plasma membrane. Is expressed in head; midbrain; midbrain hindbrain boundary; and paraxial mesoderm. Human ortholog(s) of this gene imp…	PTK2	Tyrosine Kinase	yes/6	Kinase/Phosphatase					6.14	Q1
ptk2bb	protein tyrosine kinase 2 beta, b	Predicted to enable non-membrane spanning protein tyrosine kinase activity and signaling receptor binding activity. Predicted to be involved in several processes, including epidermal growth factor receptor signaling pathway; innate immune response; and regulation of cell adhesion. Predicted to act upstream of or within several processes, including regulation of actin cytoskeleton reorganization; …	PTK2B	Tyrosine Kinase		Kinase/Phosphatase			5.69	Q1	6.15	Q1
ptk7a	protein tyrosine kinase 7a	Predicted to enable cell adhesion molecule binding activity. Acts upstream of or within several processes, including cerebrospinal fluid circulation; negative regulation of canonical Wnt signaling pathway; and regulation of establishment of planar polarity. Predicted to be located in membrane. Predicted to be active in cell-cell junction and plasma membrane. Is expressed in head; nervous system; …	PTK7			Kinase/Phosphatase	6.45	Q2	6.77	Q3	6.46	Q2	yes
ptpn1	protein tyrosine phosphatase non-receptor type 1	Predicted to enable non-membrane spanning protein tyrosine phosphatase activity and protein kinase binding activity. Predicted to be involved in negative regulation of ERK1 and ERK2 cascade; negative regulation of PERK-mediated unfolded protein response; and peptidyl-tyrosine dephosphorylation. Predicted to act upstream of or within protein dephosphorylation. Predicted to be active in early endos…	PTPN1	Tyrosine phosphatase		Kinase/Phosphatase	7.17	Q4	7.03	Q4	7.02	Q3
ptpn11a	protein tyrosine phosphatase non-receptor type 11a	Enables protein tyrosine phosphatase activity. Acts upstream of or within convergent extension involved in axis elongation; embryonic morphogenesis; and negative regulation of cell death. Predicted to be active in cytoplasm. Is expressed in several structures, including blastoderm; blastomere; gill; immune system; and liver. Human ortholog(s) of this gene implicated in several diseases, including…	PTPN11	Tyrosine phosphatase		Kinase/Phosphatase	6.89	Q3	6.93	Q3	7.01	Q3
ptpn12	protein tyrosine phosphatase non-receptor type 12	Predicted to enable protein tyrosine phosphatase activity. Predicted to act upstream of or within protein dephosphorylation. Predicted to be located in cytoplasm. Is expressed in several structures, including immature eye; nervous system; neural tube; pectoral fin musculature; and pleuroperitoneal region. Human ortholog(s) of this gene implicated in colorectal cancer. Orthologous to human PTPN12 …	PTPN12	Tyrosine phosphatase		Kinase/Phosphatase	6.1	Q1	6.21	Q2	6.38	Q2
ptpn2b	protein tyrosine phosphatase non-receptor type 2b	Predicted to enable non-membrane spanning protein tyrosine phosphatase activity and protein kinase binding activity. Predicted to be involved in negative regulation of ERK1 and ERK2 cascade; negative regulation of receptor signaling pathway via JAK-STAT; and peptidyl-tyrosine dephosphorylation. Predicted to act upstream of or within protein dephosphorylation. Predicted to be located in endoplasmi…	PTPN2	Tyrosine phosphatase		Kinase/Phosphatase	6.65	Q3	6.72	Q3	6.7	Q3
ptpn2a	protein tyrosine phosphatase non-receptor type 2a	Predicted to enable non-membrane spanning protein tyrosine phosphatase activity and protein kinase binding activity. Predicted to be involved in negative regulation of ERK1 and ERK2 cascade; negative regulation of receptor signaling pathway via JAK-STAT; and peptidyl-tyrosine dephosphorylation. Predicted to act upstream of or within protein dephosphorylation. Predicted to be located in endoplasmi…	PTPN2	Tyrosine phosphatase		Kinase/Phosphatase	5.77	Q1	5.7	Q1	6.02	Q1
ptpra	protein tyrosine phosphatase receptor type A	Predicted to enable protein tyrosine phosphatase activity. Acts upstream of or within convergent extension involved in gastrulation; regulation of protein kinase activity; and retina development in camera-type eye. Predicted to be located in plasma membrane. Is expressed in blastomere; head; nervous system; and pectoral fin. Orthologous to human PTPRA (protein tyrosine phosphatase receptor type A…	PTPRA	Tyrosine phosphatase		Kinase/Phosphatase	6.2	Q1	6.37	Q2	6.55	Q2
rock1	Rho-associated, coiled-coil containing protein kinase 1	Predicted to enable Rho-dependent protein serine/threonine kinase activity. Involved in epicardial cell to mesenchymal cell transition; negative regulation of adherens junction organization; and positive regulation of stress fiber assembly. Acts upstream of or within regulation of cytoskeleton organization. Predicted to be located in plasma membrane. Predicted to be active in cytoplasmic stress g…	ROCK1	Serine/threonine kinase		Kinase/Phosphatase	6.32	Q2	6.43	Q2	6.49	Q2
src	v-src avian sarcoma (Schmidt-Ruppin A-2) viral oncogene homolog	Predicted to enable growth factor receptor binding activity and non-membrane spanning protein tyrosine kinase activity. Acts upstream of or within posterior lateral line neuromast primordium migration; regulation of vascular permeability; and response to yeast. Predicted to be located in several cellular components, including focal adhesion; mitochondrial inner membrane; and perinuclear region of…	SRC	Tyrosine Kinase		Kinase/Phosphatase	5.99	Q1	6.16	Q1	6.5	Q2
calr	calreticulin	Predicted to enable calcium ion binding activity. Predicted to be involved in protein folding and ubiquitin-dependent ERAD pathway. Predicted to be located in endoplasmic reticulum lumen. Predicted to be active in endoplasmic reticulum membrane. Is expressed in several structures, including hatching gland; nervous system; notochord; polster; and trigeminal placode. Human ortholog(s) of this gene …	CALR	Chaperone		Others	7.88	Q4	7.81	Q4	7.67	Q4	yes
capn1a	calpain 1, (mu/I) large subunit a	Predicted to enable calcium-dependent cysteine-type endopeptidase activity. Acts upstream of or within brain development and branchiomotor neuron axon guidance. Predicted to be active in cytoplasm. Is expressed in brain. Human ortholog(s) of this gene implicated in hereditary spastic paraplegia 76. Orthologous to several human genes including CAPN11 (calpain 11).	CAPN1	Protease		Others	6.4	Q2	6.57	Q3	6.57	Q2
capn1	calpain 1	Predicted to enable calcium-dependent cysteine-type endopeptidase activity. Predicted to be involved in proteolysis. Predicted to be located in plasma membrane. Predicted to be active in cytoplasm. Is expressed in several structures, including digestive system; intermediate cell mass of mesoderm; sensory system; solid lens vesicle; and ventral mesoderm. Human ortholog(s) of this gene implicated i…	CAPN1	Protease		Others	6.41	Q2	6.56	Q3	6.61	Q2
capn1b	calpain 1, (mu/I) large subunit b	Predicted to enable calcium-dependent cysteine-type endopeptidase activity. Predicted to be involved in proteolysis. Predicted to be active in cytoplasm. Is expressed in brain; embryonic structure; myotome; and neurons. Human ortholog(s) of this gene implicated in hereditary spastic paraplegia 76. Orthologous to several human genes including CAPN11 (calpain 11).	CAPN1	Protease		Others					6.47	Q2
capn2a	calpain 2, (m/II) large subunit a	Predicted to enable calcium-dependent cysteine-type endopeptidase activity. Predicted to be involved in proteolysis. Predicted to be active in cytoplasm. Is expressed in brain; embryonic structure; liver; pectoral fin; and retina. Orthologous to human CAPN2 (calpain 2).	CAPN2	Protease		Others	6.66	Q3	6.83	Q3	7.3	Q4
capn2l	calpain 2, (m/II) large subunit, like	Predicted to enable calcium-dependent cysteine-type endopeptidase activity. Predicted to be involved in proteolysis. Predicted to act upstream of or within regulation of cytoskeleton organization. Predicted to be located in plasma membrane. Predicted to be active in cytoplasm. Is expressed in ectoderm; epidermis; lateral line ganglion; pectoral fin; and pharynx. Orthologous to human CAPN2 (calpai…	CAPN2	Protease		Others	6.4	Q2	6.6	Q3	7.04	Q3
capn2b	calpain 2, (m/II) large subunit b	Predicted to enable calcium-dependent cysteine-type endopeptidase activity. Predicted to be involved in proteolysis. Predicted to be active in cytoplasm. Is expressed in several structures, including digestive system; germ ring; hatching gland; periderm; and polster. Orthologous to human CAPN2 (calpain 2).	CAPN2	Protease		Others			6	Q1	6.82	Q3
casp8	caspase 8, apoptosis-related cysteine peptidase	Predicted to enable cysteine-type endopeptidase activity involved in apoptotic signaling pathway; cysteine-type endopeptidase activity involved in execution phase of apoptosis; and death effector domain binding activity. Acts upstream of or within induction by virus of host apoptotic process and regulation of cysteine-type endopeptidase activity involved in apoptotic process. Predicted to be acti…	CASP8	Protease		Others	6.62	Q3	6.46	Q2	6.56	Q2
cbl	Cbl proto-oncogene, E3 ubiquitin protein ligase	Predicted to enable SH3 domain binding activity; receptor tyrosine kinase binding activity; and ubiquitin protein ligase activity. Acts upstream of or within definitive hemopoiesis. Predicted to be located in cytoplasm. Predicted to be active in membrane raft and plasma membrane. Used to study myeloproliferative neoplasm. Human ortholog(s) of this gene implicated in acute myeloid leukemia; juveni…	CBL	E3-ligase		Others	6.14	Q1	6.17	Q2	6.21	Q1
hspb1	heat shock protein, alpha-crystallin-related, 1	Predicted to enable unfolded protein binding activity. Acts upstream of or within regulation of myofibril size; response to arsenic-containing substance; and response to heat. Located in cytoplasm and nucleus. Is expressed in several structures, including mesoderm; musculature system; nervous system; pericardial region; and pleuroperitoneal region. Human ortholog(s) of this gene implicated in Cha…	HSPB1	Chaperone		Others	7.84	Q4	8.05	Q4	7.95	Q4	yes
pabpc1a	poly(A) binding protein, cytoplasmic 1a	Predicted to enable mRNA 3'-UTR binding activity; poly(A) binding activity; and poly(U) RNA binding activity. Acts upstream of or within heart development. Predicted to be located in cytoplasm. Predicted to be part of ribonucleoprotein complex. Predicted to be active in cytoplasmic stress granule; cytosol; and nucleus. Is expressed in several structures, including blastodisc; digestive system; ey…	PABPC1	RNA or DNA regulation		Others	7.79	Q4	7.78	Q4	7.88	Q4	yes
pde4d	phosphodiesterase 4D, cAMP-specific	Predicted to enable 3',5'-cyclic-AMP phosphodiesterase activity. Predicted to be involved in signal transduction. Predicted to be active in cytosol; nucleus; and perinuclear region of cytoplasm. Is expressed in brain; female organism; and head. Human ortholog(s) of this gene implicated in acrodysostosis. Orthologous to human PDE4D (phosphodiesterase 4D).	PDE4D	cAMP phosphodiesterase		Others			5.62	Q1
plcg1	phospholipase C, gamma 1	Predicted to enable phosphatidylinositol phospholipase C activity. Acts upstream of or within several processes, including blood vessel morphogenesis; fin regeneration; and hemopoiesis. Is expressed in brain; heart; intermediate cell mass of mesoderm; ovary; and vasculature. Human ortholog(s) of this gene implicated in hepatocellular carcinoma and lung non-small cell carcinoma. Orthologous to hum…	PLCG1	Phospholipase		Others	6.13	Q1	6.25	Q2	6.48	Q2
raver1	ribonucleoprotein, PTB-binding 1	Predicted to enable mRNA binding activity. Predicted to be involved in regulation of alternative mRNA splicing, via spliceosome. Predicted to be active in nucleus. Orthologous to human RAVER1 (ribonucleoprotein, PTB binding 1).	RAVER1	RNA or DNA regulation		Others	6.05	Q1	5.78	Q1
slc16a3b	solute carrier family 16 member 3b	Predicted to enable monocarboxylic acid transmembrane transporter activity. Predicted to be involved in monocarboxylic acid transport. Predicted to act upstream of or within transmembrane transport. Predicted to be active in plasma membrane. Is expressed in several structures, including axis; cardiovascular system; muscle; nervous system; and primordial germ cell. Orthologous to human SLC16A3 (so…	SLC16A3	Channel		Others	6.5	Q2	6.51	Q2	6.12	Q1
slc9a1a	solute carrier family 9 member A1a	Human ortholog(s) of this gene implicated in autosomal recessive spinocerebellar ataxia 19 and congestive heart failure. Orthologous to human SLC9A1 (solute carrier family 9 member A1).	SLC9A1	Channel		Others			5.92	Q1
sptlc1	serine palmitoyltransferase, long chain base subunit 1	Predicted to enable serine C-palmitoyltransferase activity. Acts upstream of or within establishment of mitotic spindle orientation. Predicted to be located in membrane. Predicted to be active in endoplasmic reticulum. Human ortholog(s) of this gene implicated in hereditary sensory and autonomic neuropathy type 1A. Orthologous to human SPTLC1 (serine palmitoyltransferase long chain base subunit 1…	SPTLC1	Serine palmitoyltransferase		Others	6.74	Q3	6.98	Q3	6.86	Q3
stat3	signal transducer and activator of transcription 3 (acute-phase response factor)	Predicted to enable DNA-binding transcription factor activity, RNA polymerase II-specific and RNA polymerase II cis-regulatory region sequence-specific DNA binding activity. Acts upstream of or within several processes, including cardiac muscle tissue regeneration; hepatocyte differentiation; and neuron development. Predicted to be located in cytoplasm and nucleus. Is expressed in several structu…	STAT3	RNA or DNA regulation		Others	5.67	Q1	6.07	Q1	6.38	Q2	yes
